# Supplementary material for: A DFT Study on Ben(n = 10–12) Clusters with Hydrogen Storage Capacity
Source: Molecules. 2026 Feb 6;31(3):566. doi: 10.3390/molecules31030566 (PMC12899933; doi:10.3390/molecules31030566)
Supplement: Supplementary file 1 [file molecules-31-00566-s001.zip › Supplementary Information/Be11/H24-Be11.out]

 Entering Gaussian System, Link 0=g16
 Initial command:
 /home/super/DK/Gaussian/g16/l1.exe "/home/super/DK/Gaussian/g16scratch/Gau-27696.inp" -scrdir="/home/super/DK/Gaussian/g16scratch/"
 Default is to use a total of  14 processors:
                               14 via shared-memory
                                1 via Linda
 Entering Link 1 = /home/super/DK/Gaussian/g16/l1.exe PID=     27698.
  
 Copyright (c) 1988,1990,1992,1993,1995,1998,2003,2009,2016,
            Gaussian, Inc.  All Rights Reserved.
  
 This is part of the Gaussian(R) 16 program.  It is based on
 the Gaussian(R) 09 system (copyright 2009, Gaussian, Inc.),
 the Gaussian(R) 03 system (copyright 2003, Gaussian, Inc.),
 the Gaussian(R) 98 system (copyright 1998, Gaussian, Inc.),
 the Gaussian(R) 94 system (copyright 1995, Gaussian, Inc.),
 the Gaussian 92(TM) system (copyright 1992, Gaussian, Inc.),
 the Gaussian 90(TM) system (copyright 1990, Gaussian, Inc.),
 the Gaussian 88(TM) system (copyright 1988, Gaussian, Inc.),
 the Gaussian 86(TM) system (copyright 1986, Carnegie Mellon
 University), and the Gaussian 82(TM) system (copyright 1983,
 Carnegie Mellon University). Gaussian is a federally registered
 trademark of Gaussian, Inc.
  
 This software contains proprietary and confidential information,
 including trade secrets, belonging to Gaussian, Inc.
  
 This software is provided under written license and may be
 used, copied, transmitted, or stored only in accord with that
 written license.
  
 The following legend is applicable only to US Government
 contracts under FAR:
  
                    RESTRICTED RIGHTS LEGEND
  
 Use, reproduction and disclosure by the US Government is
 subject to restrictions as set forth in subparagraphs (a)
 and (c) of the Commercial Computer Software - Restricted
 Rights clause in FAR 52.227-19.
  
 Gaussian, Inc.
 340 Quinnipiac St., Bldg. 40, Wallingford CT 06492
  
  
 ---------------------------------------------------------------
 Warning -- This program may not be used in any manner that
 competes with the business of Gaussian, Inc. or will provide
 assistance to any competitor of Gaussian, Inc.  The licensee
 of this program is prohibited from giving any competitor of
 Gaussian, Inc. access to this program.  By using this program,
 the user acknowledges that Gaussian, Inc. is engaged in the
 business of creating and licensing software in the field of
 computational chemistry and represents and warrants to the
 licensee that it is not a competitor of Gaussian, Inc. and that
 it will not use this program in any manner prohibited above.
 ---------------------------------------------------------------
  

 Cite this work as:
 Gaussian 16, Revision A.03,
 M. J. Frisch, G. W. Trucks, H. B. Schlegel, G. E. Scuseria, 
 M. A. Robb, J. R. Cheeseman, G. Scalmani, V. Barone, 
 G. A. Petersson, H. Nakatsuji, X. Li, M. Caricato, A. V. Marenich, 
 J. Bloino, B. G. Janesko, R. Gomperts, B. Mennucci, H. P. Hratchian, 
 J. V. Ortiz, A. F. Izmaylov, J. L. Sonnenberg, D. Williams-Young, 
 F. Ding, F. Lipparini, F. Egidi, J. Goings, B. Peng, A. Petrone, 
 T. Henderson, D. Ranasinghe, V. G. Zakrzewski, J. Gao, N. Rega, 
 G. Zheng, W. Liang, M. Hada, M. Ehara, K. Toyota, R. Fukuda, 
 J. Hasegawa, M. Ishida, T. Nakajima, Y. Honda, O. Kitao, H. Nakai, 
 T. Vreven, K. Throssell, J. A. Montgomery, Jr., J. E. Peralta, 
 F. Ogliaro, M. J. Bearpark, J. J. Heyd, E. N. Brothers, K. N. Kudin, 
 V. N. Staroverov, T. A. Keith, R. Kobayashi, J. Normand, 
 K. Raghavachari, A. P. Rendell, J. C. Burant, S. S. Iyengar, 
 J. Tomasi, M. Cossi, J. M. Millam, M. Klene, C. Adamo, R. Cammi, 
 J. W. Ochterski, R. L. Martin, K. Morokuma, O. Farkas, 
 J. B. Foresman, and D. J. Fox, Gaussian, Inc., Wallingford CT, 2016.
 
 ******************************************
 Gaussian 16:  ES64L-G16RevA.03 25-Dec-2016
                10-Sep-2024 
 ******************************************
 %chk=/home/super/YCY/BeH/Be11/2/H24-Be11.chk
 ------------------------------------
 # opt freq def2tzvp em=gd3bj pbe1pbe
 ------------------------------------
 1/18=20,19=15,26=3,38=1/1,3;
 2/9=110,12=2,17=6,18=5,40=1/2;
 3/5=44,7=101,11=2,25=1,30=1,71=1,74=-13,124=41/1,2,3;
 4//1;
 5/5=2,38=5/2;
 6/7=2,8=2,9=2,10=2,28=1/1;
 7//1,2,3,16;
 1/18=20,19=15,26=3/3(2);
 2/9=110/2;
 99//99;
 2/9=110/2;
 3/5=44,7=101,11=2,25=1,30=1,71=1,74=-13,124=41/1,2,3;
 4/5=5,16=3,69=1/1;
 5/5=2,38=5/2;
 7//1,2,3,16;
 1/18=20,19=15,26=3/3(-5);
 2/9=110/2;
 6/7=2,8=2,9=2,10=2,19=2,28=1/1;
 99/9=1/99;
 -------------------
 Title Card Required
 -------------------
 Symbolic Z-matrix:
 Charge =  0 Multiplicity = 1
 Be                    0.21156   0.10314  -1.71263 
 Be                   -0.04582  -1.87176  -0.60938 
 Be                   -1.65359  -0.65291  -0.64788 
 Be                   -0.64634  -0.95056   1.21348 
 Be                   -1.45195   1.31019  -1.25381 
 Be                    1.4585   -1.17733   0.76419 
 Be                    1.87881   0.65182  -0.26754 
 Be                    0.58124   0.65942   1.44483 
 Be                    0.27162   1.87131  -0.27337 
 Be                   -1.42258   0.98928   0.71426 
 Be                    1.80338  -1.18342  -1.20085 
 H                    -2.54263   2.20225  -1.86744 
 H                    -2.07853   1.98603  -2.49098 
 H                     2.98733  -1.98347  -1.77817 
 H                     2.61455  -1.6737   -2.42146 
 H                     0.99335   3.20621  -0.50004 
 H                     0.19641   3.37266  -0.55465 
 H                     0.10346  -3.30714  -1.11331 
 H                    -0.69691  -3.15011  -1.15409 
 H                     0.65642  -0.02842  -3.17466 
 H                    -0.00921   0.46619  -3.18562 
 H                     1.07737   1.58485   2.63154 
 H                     0.95621   0.87893   2.96961 
 H                    -2.32123   1.48341   1.87897 
 H                    -2.6228    1.8232    1.2131 
 H                     2.16546  -1.85858   1.9738 
 H                     2.55957  -2.116     1.3211 
 H                     2.98648   1.70036  -0.49292 
 H                     3.35674   0.97659  -0.52832 
 H                    -3.0769   -0.91778  -1.17026 
 H                    -2.7026   -1.63708  -1.21275 
 H                    -1.15303  -1.49868   2.61532 
 H                    -1.38292  -2.04449   2.09003 
 H                    -1.27398  -1.98576  -3.61505 
 H                    -1.51493  -2.33246  -4.23517 
 H                     0.25925  -4.66346   1.93515 
 H                     0.33091  -4.01977   1.55654 
 H                     2.99723   4.02991   2.04366 
 H                     2.63696   3.47806   1.68845 
 H                     4.20411   0.74231   2.64321 
 H                     3.64721   0.56475   2.17254 
 H                    -3.78062  -0.90615   1.50806 
 H                    -4.40137  -1.14249   1.85729 
 H                     4.94262  -1.21867   0.16985 
 H                     5.67313  -1.37709   0.22055 
 H                    -5.49017   1.37295  -0.40215 
 H                    -4.75901   1.21184  -0.37398 
 H                    -2.54943   4.98221   0.52363 
 H                    -2.22717   4.32275   0.3732 
 H                     1.89113   2.48504  -3.00732 
 H                     2.21425   2.92891  -3.51855 
 H                    -1.3909    0.54036   4.27715 
 H                    -1.53528   0.57469   5.01111 
 H                    -3.15808  -4.31376   0.81418 
 H                    -2.72173  -3.73608   0.62368 
 H                     0.91588  -1.35617   3.77837 
 H                     1.05869  -1.5438    4.3301 
 H                     3.18663  -4.41739  -0.34669 
 H                     2.81817  -3.94399  -0.33517 
 
 Add virtual bond connecting atoms H56        and H23        Dist= 4.49D+00.
 Add virtual bond connecting atoms H56        and H26        Dist= 4.26D+00.
 Add virtual bond connecting atoms H56        and H32        Dist= 4.49D+00.
 Add virtual bond connecting atoms H59        and H14        Dist= 4.61D+00.
 Add virtual bond connecting atoms H59        and H27        Dist= 4.69D+00.
 Add virtual bond connecting atoms H55        and H19        Dist= 5.21D+00.
 Add virtual bond connecting atoms H55        and H33        Dist= 4.93D+00.
 Add virtual bond connecting atoms H39        and H16        Dist= 5.20D+00.
 Add virtual bond connecting atoms H39        and H22        Dist= 4.97D+00.
 Add virtual bond connecting atoms H52        and H23        Dist= 5.12D+00.
 Add virtual bond connecting atoms H52        and H24        Dist= 5.18D+00.
 Add virtual bond connecting atoms H52        and H32        Dist= 4.99D+00.
 Add virtual bond connecting atoms H49        and H17        Dist= 5.22D+00.
 Add virtual bond connecting atoms H49        and H25        Dist= 5.04D+00.
 Add virtual bond connecting atoms H37        and H18        Dist= 5.24D+00.
 Add virtual bond connecting atoms H37        and H33        Dist= 5.04D+00.
 Add virtual bond connecting atoms H42        and H24        Dist= 5.34D+00.
 Add virtual bond connecting atoms H42        and H30        Dist= 5.23D+00.
 Add virtual bond connecting atoms H42        and H33        Dist= 5.13D+00.
 Add virtual bond connecting atoms H47        and H12        Dist= 5.39D+00.
 Add virtual bond connecting atoms H47        and H25        Dist= 5.16D+00.
 Add virtual bond connecting atoms H47        and H30        Dist= 5.34D+00.
 Add virtual bond connecting atoms H41        and H22        Dist= 5.30D+00.
 Add virtual bond connecting atoms H41        and H23        Dist= 5.34D+00.
 Add virtual bond connecting atoms H41        and H26        Dist= 5.38D+00.
 Add virtual bond connecting atoms H41        and H29        Dist= 5.19D+00.
 Add virtual bond connecting atoms H50        and H16        Dist= 5.21D+00.
 Add virtual bond connecting atoms H50        and H20        Dist= 5.30D+00.
 Add virtual bond connecting atoms H50        and H21        Dist= 5.25D+00.
 Add virtual bond connecting atoms H50        and H28        Dist= 5.39D+00.
 Add virtual bond connecting atoms H34        and H19        Dist= 5.26D+00.
 Add virtual bond connecting atoms H34        and H20        Dist= 5.26D+00.
 Add virtual bond connecting atoms H34        and H21        Dist= 5.28D+00.
 Add virtual bond connecting atoms H34        and H31        Dist= 5.32D+00.
 Add virtual bond connecting atoms H44        and H14        Dist= 5.41D+00.
 Add virtual bond connecting atoms H44        and H27        Dist= 5.28D+00.
 Add virtual bond connecting atoms H44        and H29        Dist= 5.29D+00.

 GradGradGradGradGradGradGradGradGradGradGradGradGradGradGradGradGradGrad
 Berny optimization.
 Initialization pass.
                           ----------------------------
                           !    Initial Parameters    !
                           ! (Angstroms and Degrees)  !
 --------------------------                            --------------------------
 ! Name  Definition              Value          Derivative Info.                !
 --------------------------------------------------------------------------------
 ! R1    R(1,2)                  2.2768         estimate D2E/DX2                !
 ! R2    R(1,3)                  2.2769         estimate D2E/DX2                !
 ! R3    R(1,5)                  2.1059         estimate D2E/DX2                !
 ! R4    R(1,7)                  2.2736         estimate D2E/DX2                !
 ! R5    R(1,9)                  2.2807         estimate D2E/DX2                !
 ! R6    R(1,11)                 2.1098         estimate D2E/DX2                !
 ! R7    R(1,20)                 1.5339         estimate D2E/DX2                !
 ! R8    R(1,21)                 1.5331         estimate D2E/DX2                !
 ! R9    R(2,3)                  2.0179         estimate D2E/DX2                !
 ! R10   R(2,4)                  2.1289         estimate D2E/DX2                !
 ! R11   R(2,6)                  2.1522         estimate D2E/DX2                !
 ! R12   R(2,11)                 2.0599         estimate D2E/DX2                !
 ! R13   R(2,18)                 1.5286         estimate D2E/DX2                !
 ! R14   R(2,19)                 1.5345         estimate D2E/DX2                !
 ! R15   R(3,4)                  2.1372         estimate D2E/DX2                !
 ! R16   R(3,5)                  2.0644         estimate D2E/DX2                !
 ! R17   R(3,10)                 2.1461         estimate D2E/DX2                !
 ! R18   R(3,30)                 1.5391         estimate D2E/DX2                !
 ! R19   R(3,31)                 1.5453         estimate D2E/DX2                !
 ! R20   R(4,6)                  2.1642         estimate D2E/DX2                !
 ! R21   R(4,8)                  2.0378         estimate D2E/DX2                !
 ! R22   R(4,10)                 2.1482         estimate D2E/DX2                !
 ! R23   R(4,32)                 1.5882         estimate D2E/DX2                !
 ! R24   R(4,33)                 1.5835         estimate D2E/DX2                !
 ! R25   R(5,9)                  2.0608         estimate D2E/DX2                !
 ! R26   R(5,10)                 1.9943         estimate D2E/DX2                !
 ! R27   R(5,12)                 1.5369         estimate D2E/DX2                !
 ! R28   R(5,13)                 1.5427         estimate D2E/DX2                !
 ! R29   R(6,7)                  2.1417         estimate D2E/DX2                !
 ! R30   R(6,8)                  2.1463         estimate D2E/DX2                !
 ! R31   R(6,11)                 1.9951         estimate D2E/DX2                !
 ! R32   R(6,26)                 1.5579         estimate D2E/DX2                !
 ! R33   R(6,27)                 1.5504         estimate D2E/DX2                !
 ! R34   R(7,8)                  2.1485         estimate D2E/DX2                !
 ! R35   R(7,9)                  2.0175         estimate D2E/DX2                !
 ! R36   R(7,11)                 2.0603         estimate D2E/DX2                !
 ! R37   R(7,28)                 1.5418         estimate D2E/DX2                !
 ! R38   R(7,29)                 1.5355         estimate D2E/DX2                !
 ! R39   R(8,9)                  2.1253         estimate D2E/DX2                !
 ! R40   R(8,10)                 2.1582         estimate D2E/DX2                !
 ! R41   R(8,22)                 1.5846         estimate D2E/DX2                !
 ! R42   R(8,23)                 1.5855         estimate D2E/DX2                !
 ! R43   R(9,10)                 2.1503         estimate D2E/DX2                !
 ! R44   R(9,16)                 1.5344         estimate D2E/DX2                !
 ! R45   R(9,17)                 1.5293         estimate D2E/DX2                !
 ! R46   R(10,24)                1.5519         estimate D2E/DX2                !
 ! R47   R(10,25)                1.5443         estimate D2E/DX2                !
 ! R48   R(11,14)                1.5411         estimate D2E/DX2                !
 ! R49   R(11,15)                1.5454         estimate D2E/DX2                !
 ! R50   R(12,13)                0.8068         estimate D2E/DX2                !
 ! R51   R(12,47)                2.8502         estimate D2E/DX2                !
 ! R52   R(14,15)                0.8054         estimate D2E/DX2                !
 ! R53   R(14,44)                2.8641         estimate D2E/DX2                !
 ! R54   R(14,59)                2.4402         estimate D2E/DX2                !
 ! R55   R(16,17)                0.816          estimate D2E/DX2                !
 ! R56   R(16,39)                2.7504         estimate D2E/DX2                !
 ! R57   R(16,50)                2.7591         estimate D2E/DX2                !
 ! R58   R(17,49)                2.7636         estimate D2E/DX2                !
 ! R59   R(18,19)                0.8167         estimate D2E/DX2                !
 ! R60   R(18,37)                2.7727         estimate D2E/DX2                !
 ! R61   R(19,34)                2.783          estimate D2E/DX2                !
 ! R62   R(19,55)                2.7575         estimate D2E/DX2                !
 ! R63   R(20,21)                0.8293         estimate D2E/DX2                !
 ! R64   R(20,34)                2.7842         estimate D2E/DX2                !
 ! R65   R(20,50)                2.8054         estimate D2E/DX2                !
 ! R66   R(21,34)                2.7922         estimate D2E/DX2                !
 ! R67   R(21,50)                2.7783         estimate D2E/DX2                !
 ! R68   R(22,23)                0.792          estimate D2E/DX2                !
 ! R69   R(22,39)                2.6279         estimate D2E/DX2                !
 ! R70   R(22,41)                2.8027         estimate D2E/DX2                !
 ! R71   R(23,41)                2.8241         estimate D2E/DX2                !
 ! R72   R(23,52)                2.708          estimate D2E/DX2                !
 ! R73   R(23,56)                2.3773         estimate D2E/DX2                !
 ! R74   R(24,25)                0.8061         estimate D2E/DX2                !
 ! R75   R(24,42)                2.8244         estimate D2E/DX2                !
 ! R76   R(24,52)                2.7397         estimate D2E/DX2                !
 ! R77   R(25,47)                2.7306         estimate D2E/DX2                !
 ! R78   R(25,49)                2.6664         estimate D2E/DX2                !
 ! R79   R(26,27)                0.8047         estimate D2E/DX2                !
 ! R80   R(26,41)                2.8474         estimate D2E/DX2                !
 ! R81   R(26,56)                2.2517         estimate D2E/DX2                !
 ! R82   R(27,44)                2.7945         estimate D2E/DX2                !
 ! R83   R(27,59)                2.4803         estimate D2E/DX2                !
 ! R84   R(28,29)                0.8137         estimate D2E/DX2                !
 ! R85   R(28,50)                2.8527         estimate D2E/DX2                !
 ! R86   R(29,41)                2.7475         estimate D2E/DX2                !
 ! R87   R(29,44)                2.7967         estimate D2E/DX2                !
 ! R88   R(30,31)                0.812          estimate D2E/DX2                !
 ! R89   R(30,42)                2.7692         estimate D2E/DX2                !
 ! R90   R(30,47)                2.8282         estimate D2E/DX2                !
 ! R91   R(31,34)                2.8167         estimate D2E/DX2                !
 ! R92   R(32,33)                0.7916         estimate D2E/DX2                !
 ! R93   R(32,52)                2.6412         estimate D2E/DX2                !
 ! R94   R(32,56)                2.3777         estimate D2E/DX2                !
 ! R95   R(33,37)                2.669          estimate D2E/DX2                !
 ! R96   R(33,42)                2.7173         estimate D2E/DX2                !
 ! R97   R(33,55)                2.6085         estimate D2E/DX2                !
 ! R98   R(34,35)                0.7502         estimate D2E/DX2                !
 ! R99   R(36,37)                0.7502         estimate D2E/DX2                !
 ! R100  R(38,39)                0.7487         estimate D2E/DX2                !
 ! R101  R(40,41)                0.7505         estimate D2E/DX2                !
 ! R102  R(42,43)                0.7504         estimate D2E/DX2                !
 ! R103  R(44,45)                0.7492         estimate D2E/DX2                !
 ! R104  R(46,47)                0.7492         estimate D2E/DX2                !
 ! R105  R(48,49)                0.7492         estimate D2E/DX2                !
 ! R106  R(50,51)                0.7502         estimate D2E/DX2                !
 ! R107  R(52,53)                0.7488         estimate D2E/DX2                !
 ! R108  R(54,55)                0.7486         estimate D2E/DX2                !
 ! R109  R(56,57)                0.6            estimate D2E/DX2                !
 ! R110  R(58,59)                0.6            estimate D2E/DX2                !
 ! A1    A(2,1,5)              107.5964         estimate D2E/DX2                !
 ! A2    A(2,1,7)               89.0968         estimate D2E/DX2                !
 ! A3    A(2,1,9)              111.6954         estimate D2E/DX2                !
 ! A4    A(2,1,20)             114.8512         estimate D2E/DX2                !
 ! A5    A(2,1,21)             130.8989         estimate D2E/DX2                !
 ! A6    A(3,1,7)              112.558          estimate D2E/DX2                !
 ! A7    A(3,1,9)               89.0773         estimate D2E/DX2                !
 ! A8    A(3,1,11)             107.5863         estimate D2E/DX2                !
 ! A9    A(3,1,20)             130.9074         estimate D2E/DX2                !
 ! A10   A(3,1,21)             114.2042         estimate D2E/DX2                !
 ! A11   A(5,1,7)              107.6058         estimate D2E/DX2                !
 ! A12   A(5,1,11)             153.2135         estimate D2E/DX2                !
 ! A13   A(5,1,20)             119.0736         estimate D2E/DX2                !
 ! A14   A(5,1,21)              87.6987         estimate D2E/DX2                !
 ! A15   A(7,1,20)             114.4477         estimate D2E/DX2                !
 ! A16   A(7,1,21)             131.2357         estimate D2E/DX2                !
 ! A17   A(9,1,11)             107.4471         estimate D2E/DX2                !
 ! A18   A(9,1,20)             131.3283         estimate D2E/DX2                !
 ! A19   A(9,1,21)             115.2479         estimate D2E/DX2                !
 ! A20   A(11,1,20)             87.7128         estimate D2E/DX2                !
 ! A21   A(11,1,21)            119.0875         estimate D2E/DX2                !
 ! A22   A(1,2,4)               94.0977         estimate D2E/DX2                !
 ! A23   A(1,2,6)               87.1547         estimate D2E/DX2                !
 ! A24   A(1,2,18)             130.0715         estimate D2E/DX2                !
 ! A25   A(1,2,19)             126.7671         estimate D2E/DX2                !
 ! A26   A(3,2,6)              111.9739         estimate D2E/DX2                !
 ! A27   A(3,2,11)             120.5263         estimate D2E/DX2                !
 ! A28   A(3,2,18)             129.6955         estimate D2E/DX2                !
 ! A29   A(3,2,19)              99.111          estimate D2E/DX2                !
 ! A30   A(4,2,11)             110.7625         estimate D2E/DX2                !
 ! A31   A(4,2,18)             135.7392         estimate D2E/DX2                !
 ! A32   A(4,2,19)             123.0064         estimate D2E/DX2                !
 ! A33   A(6,2,18)             116.432          estimate D2E/DX2                !
 ! A34   A(6,2,19)             142.3646         estimate D2E/DX2                !
 ! A35   A(11,2,18)             97.5539         estimate D2E/DX2                !
 ! A36   A(11,2,19)            123.8725         estimate D2E/DX2                !
 ! A37   A(1,3,4)               93.8678         estimate D2E/DX2                !
 ! A38   A(1,3,10)              87.3947         estimate D2E/DX2                !
 ! A39   A(1,3,30)             130.9934         estimate D2E/DX2                !
 ! A40   A(1,3,31)             126.6273         estimate D2E/DX2                !
 ! A41   A(2,3,5)              120.143          estimate D2E/DX2                !
 ! A42   A(2,3,10)             111.3659         estimate D2E/DX2                !
 ! A43   A(2,3,30)             129.7417         estimate D2E/DX2                !
 ! A44   A(2,3,31)              99.3894         estimate D2E/DX2                !
 ! A45   A(4,3,5)              110.001          estimate D2E/DX2                !
 ! A46   A(4,3,30)             135.028          estimate D2E/DX2                !
 ! A47   A(4,3,31)             123.3374         estimate D2E/DX2                !
 ! A48   A(5,3,30)              98.8798         estimate D2E/DX2                !
 ! A49   A(5,3,31)             124.3772         estimate D2E/DX2                !
 ! A50   A(10,3,30)            116.5297         estimate D2E/DX2                !
 ! A51   A(10,3,31)            142.4119         estimate D2E/DX2                !
 ! A52   A(2,4,8)              105.6143         estimate D2E/DX2                !
 ! A53   A(2,4,10)             107.0792         estimate D2E/DX2                !
 ! A54   A(2,4,32)             134.1427         estimate D2E/DX2                !
 ! A55   A(2,4,33)             107.8339         estimate D2E/DX2                !
 ! A56   A(3,4,6)              106.9869         estimate D2E/DX2                !
 ! A57   A(3,4,8)              105.8281         estimate D2E/DX2                !
 ! A58   A(3,4,32)             131.793          estimate D2E/DX2                !
 ! A59   A(3,4,33)             111.0437         estimate D2E/DX2                !
 ! A60   A(6,4,10)             113.4414         estimate D2E/DX2                !
 ! A61   A(6,4,32)             117.2174         estimate D2E/DX2                !
 ! A62   A(6,4,33)             119.6651         estimate D2E/DX2                !
 ! A63   A(8,4,32)             111.3859         estimate D2E/DX2                !
 ! A64   A(8,4,33)             139.7435         estimate D2E/DX2                !
 ! A65   A(10,4,32)            113.6716         estimate D2E/DX2                !
 ! A66   A(10,4,33)            125.7586         estimate D2E/DX2                !
 ! A67   A(1,5,10)              96.3814         estimate D2E/DX2                !
 ! A68   A(1,5,12)             143.7377         estimate D2E/DX2                !
 ! A69   A(1,5,13)             113.4045         estimate D2E/DX2                !
 ! A70   A(3,5,9)              101.5942         estimate D2E/DX2                !
 ! A71   A(3,5,12)             126.8594         estimate D2E/DX2                !
 ! A72   A(3,5,13)             127.7572         estimate D2E/DX2                !
 ! A73   A(9,5,12)             128.7167         estimate D2E/DX2                !
 ! A74   A(9,5,13)             127.0094         estimate D2E/DX2                !
 ! A75   A(10,5,12)            119.8598         estimate D2E/DX2                !
 ! A76   A(10,5,13)            150.2132         estimate D2E/DX2                !
 ! A77   A(2,6,7)               96.0443         estimate D2E/DX2                !
 ! A78   A(2,6,8)              101.1182         estimate D2E/DX2                !
 ! A79   A(2,6,26)             132.1926         estimate D2E/DX2                !
 ! A80   A(2,6,27)             122.0266         estimate D2E/DX2                !
 ! A81   A(4,6,7)              101.6182         estimate D2E/DX2                !
 ! A82   A(4,6,11)             111.8961         estimate D2E/DX2                !
 ! A83   A(4,6,26)             109.0248         estimate D2E/DX2                !
 ! A84   A(4,6,27)             132.8124         estimate D2E/DX2                !
 ! A85   A(7,6,26)             131.1818         estimate D2E/DX2                !
 ! A86   A(7,6,27)             123.4194         estimate D2E/DX2                !
 ! A87   A(8,6,11)             112.6825         estimate D2E/DX2                !
 ! A88   A(8,6,26)             108.2688         estimate D2E/DX2                !
 ! A89   A(8,6,27)             133.9879         estimate D2E/DX2                !
 ! A90   A(11,6,26)            133.2326         estimate D2E/DX2                !
 ! A91   A(11,6,27)            103.2491         estimate D2E/DX2                !
 ! A92   A(1,7,6)               87.4878         estimate D2E/DX2                !
 ! A93   A(1,7,8)               93.7014         estimate D2E/DX2                !
 ! A94   A(1,7,28)             126.73           estimate D2E/DX2                !
 ! A95   A(1,7,29)             130.4605         estimate D2E/DX2                !
 ! A96   A(6,7,9)              111.1801         estimate D2E/DX2                !
 ! A97   A(6,7,28)             142.3947         estimate D2E/DX2                !
 ! A98   A(6,7,29)             116.8302         estimate D2E/DX2                !
 ! A99   A(8,7,11)             110.0042         estimate D2E/DX2                !
 ! A100  A(8,7,28)             123.2295         estimate D2E/DX2                !
 ! A101  A(8,7,29)             135.7183         estimate D2E/DX2                !
 ! A102  A(9,7,11)             120.5279         estimate D2E/DX2                !
 ! A103  A(9,7,28)              99.2545         estimate D2E/DX2                !
 ! A104  A(9,7,29)             129.6742         estimate D2E/DX2                !
 ! A105  A(11,7,28)            124.4621         estimate D2E/DX2                !
 ! A106  A(11,7,29)             98.4361         estimate D2E/DX2                !
 ! A107  A(4,8,7)              105.6965         estimate D2E/DX2                !
 ! A108  A(4,8,9)              105.7221         estimate D2E/DX2                !
 ! A109  A(4,8,22)             137.3126         estimate D2E/DX2                !
 ! A110  A(4,8,23)             111.1643         estimate D2E/DX2                !
 ! A111  A(6,8,9)              106.9269         estimate D2E/DX2                !
 ! A112  A(6,8,10)             113.7623         estimate D2E/DX2                !
 ! A113  A(6,8,22)             127.5407         estimate D2E/DX2                !
 ! A114  A(6,8,23)             109.0745         estimate D2E/DX2                !
 ! A115  A(7,8,10)             106.9471         estimate D2E/DX2                !
 ! A116  A(7,8,22)             114.1967         estimate D2E/DX2                !
 ! A117  A(7,8,23)             128.6201         estimate D2E/DX2                !
 ! A118  A(9,8,22)             108.5458         estimate D2E/DX2                !
 ! A119  A(9,8,23)             137.1404         estimate D2E/DX2                !
 ! A120  A(10,8,22)            117.0625         estimate D2E/DX2                !
 ! A121  A(10,8,23)            121.5996         estimate D2E/DX2                !
 ! A122  A(1,9,8)               94.1257         estimate D2E/DX2                !
 ! A123  A(1,9,10)              87.1963         estimate D2E/DX2                !
 ! A124  A(1,9,16)             126.4173         estimate D2E/DX2                !
 ! A125  A(1,9,17)             130.0712         estimate D2E/DX2                !
 ! A126  A(5,9,7)              120.2029         estimate D2E/DX2                !
 ! A127  A(5,9,8)              110.5618         estimate D2E/DX2                !
 ! A128  A(5,9,16)             124.0571         estimate D2E/DX2                !
 ! A129  A(5,9,17)              97.971          estimate D2E/DX2                !
 ! A130  A(7,9,10)             112.234          estimate D2E/DX2                !
 ! A131  A(7,9,16)              98.7193         estimate D2E/DX2                !
 ! A132  A(7,9,17)             129.2801         estimate D2E/DX2                !
 ! A133  A(8,9,16)             123.1622         estimate D2E/DX2                !
 ! A134  A(8,9,17)             135.6971         estimate D2E/DX2                !
 ! A135  A(10,9,16)            142.6871         estimate D2E/DX2                !
 ! A136  A(10,9,17)            116.6423         estimate D2E/DX2                !
 ! A137  A(3,10,8)             101.4113         estimate D2E/DX2                !
 ! A138  A(3,10,9)              96.1524         estimate D2E/DX2                !
 ! A139  A(3,10,24)            131.1235         estimate D2E/DX2                !
 ! A140  A(3,10,25)            122.3158         estimate D2E/DX2                !
 ! A141  A(4,10,5)             112.3315         estimate D2E/DX2                !
 ! A142  A(4,10,9)             101.0954         estimate D2E/DX2                !
 ! A143  A(4,10,24)            108.8056         estimate D2E/DX2                !
 ! A144  A(4,10,25)            133.8996         estimate D2E/DX2                !
 ! A145  A(5,10,8)             111.8594         estimate D2E/DX2                !
 ! A146  A(5,10,24)            132.9137         estimate D2E/DX2                !
 ! A147  A(5,10,25)            102.7351         estimate D2E/DX2                !
 ! A148  A(8,10,24)            109.4059         estimate D2E/DX2                !
 ! A149  A(8,10,25)            134.0108         estimate D2E/DX2                !
 ! A150  A(9,10,24)            132.0949         estimate D2E/DX2                !
 ! A151  A(9,10,25)            122.6307         estimate D2E/DX2                !
 ! A152  A(1,11,6)              96.1213         estimate D2E/DX2                !
 ! A153  A(1,11,14)            143.6427         estimate D2E/DX2                !
 ! A154  A(1,11,15)            113.447          estimate D2E/DX2                !
 ! A155  A(2,11,7)             101.5633         estimate D2E/DX2                !
 ! A156  A(2,11,14)            128.5897         estimate D2E/DX2                !
 ! A157  A(2,11,15)            126.2977         estimate D2E/DX2                !
 ! A158  A(6,11,14)            120.222          estimate D2E/DX2                !
 ! A159  A(6,11,15)            150.4177         estimate D2E/DX2                !
 ! A160  A(7,11,14)            127.1562         estimate D2E/DX2                !
 ! A161  A(7,11,15)            128.4015         estimate D2E/DX2                !
 ! A162  A(5,12,47)             98.1032         estimate D2E/DX2                !
 ! A163  A(13,12,47)           139.3887         estimate D2E/DX2                !
 ! A164  A(11,14,44)            97.5304         estimate D2E/DX2                !
 ! A165  A(11,14,59)            98.1814         estimate D2E/DX2                !
 ! A166  A(15,14,44)           139.1558         estimate D2E/DX2                !
 ! A167  A(15,14,59)           138.5219         estimate D2E/DX2                !
 ! A168  A(44,14,59)            81.9325         estimate D2E/DX2                !
 ! A169  A(9,16,39)            104.4501         estimate D2E/DX2                !
 ! A170  A(9,16,50)             93.434          estimate D2E/DX2                !
 ! A171  A(17,16,39)           128.0783         estimate D2E/DX2                !
 ! A172  A(17,16,50)           108.0775         estimate D2E/DX2                !
 ! A173  A(39,16,50)           123.6738         estimate D2E/DX2                !
 ! A174  A(9,17,49)            108.5951         estimate D2E/DX2                !
 ! A175  A(16,17,49)           154.714          estimate D2E/DX2                !
 ! A176  A(2,18,37)             86.0961         estimate D2E/DX2                !
 ! A177  A(19,18,37)           100.2475         estimate D2E/DX2                !
 ! A178  A(2,19,34)             93.0575         estimate D2E/DX2                !
 ! A179  A(2,19,55)            105.0543         estimate D2E/DX2                !
 ! A180  A(18,19,34)           109.1369         estimate D2E/DX2                !
 ! A181  A(18,19,55)           130.2864         estimate D2E/DX2                !
 ! A182  A(34,19,55)           120.4477         estimate D2E/DX2                !
 ! A183  A(1,20,34)             90.5719         estimate D2E/DX2                !
 ! A184  A(1,20,50)             89.6529         estimate D2E/DX2                !
 ! A185  A(34,20,50)           160.8173         estimate D2E/DX2                !
 ! A186  A(1,21,34)             90.2887         estimate D2E/DX2                !
 ! A187  A(1,21,50)             90.6832         estimate D2E/DX2                !
 ! A188  A(34,21,50)           163.2998         estimate D2E/DX2                !
 ! A189  A(8,22,39)            109.7424         estimate D2E/DX2                !
 ! A190  A(8,22,41)             87.2414         estimate D2E/DX2                !
 ! A191  A(23,22,39)           152.3838         estimate D2E/DX2                !
 ! A192  A(39,22,41)            70.0795         estimate D2E/DX2                !
 ! A193  A(8,23,41)             86.4756         estimate D2E/DX2                !
 ! A194  A(8,23,52)            104.0082         estimate D2E/DX2                !
 ! A195  A(8,23,56)            101.1281         estimate D2E/DX2                !
 ! A196  A(22,23,52)           116.7513         estimate D2E/DX2                !
 ! A197  A(41,23,52)           161.4877         estimate D2E/DX2                !
 ! A198  A(41,23,56)            90.4349         estimate D2E/DX2                !
 ! A199  A(52,23,56)            72.7512         estimate D2E/DX2                !
 ! A200  A(10,24,42)            86.0588         estimate D2E/DX2                !
 ! A201  A(10,24,52)           110.5315         estimate D2E/DX2                !
 ! A202  A(25,24,42)            93.1437         estimate D2E/DX2                !
 ! A203  A(42,24,52)            89.9537         estimate D2E/DX2                !
 ! A204  A(10,25,47)           107.4201         estimate D2E/DX2                !
 ! A205  A(10,25,49)           106.8065         estimate D2E/DX2                !
 ! A206  A(24,25,47)           132.7211         estimate D2E/DX2                !
 ! A207  A(24,25,49)           126.8583         estimate D2E/DX2                !
 ! A208  A(47,25,49)            98.2146         estimate D2E/DX2                !
 ! A209  A(6,26,41)             85.3066         estimate D2E/DX2                !
 ! A210  A(6,26,56)            105.8339         estimate D2E/DX2                !
 ! A211  A(27,26,41)            94.2433         estimate D2E/DX2                !
 ! A212  A(41,26,56)            92.4621         estimate D2E/DX2                !
 ! A213  A(6,27,44)            105.2618         estimate D2E/DX2                !
 ! A214  A(6,27,59)            106.2839         estimate D2E/DX2                !
 ! A215  A(26,27,44)           130.4695         estimate D2E/DX2                !
 ! A216  A(26,27,59)           145.9384         estimate D2E/DX2                !
 ! A217  A(44,27,59)            82.6831         estimate D2E/DX2                !
 ! A218  A(7,28,50)             92.2955         estimate D2E/DX2                !
 ! A219  A(29,28,50)           112.3971         estimate D2E/DX2                !
 ! A220  A(7,29,41)             84.4395         estimate D2E/DX2                !
 ! A221  A(7,29,44)            109.7168         estimate D2E/DX2                !
 ! A222  A(28,29,41)            97.9709         estimate D2E/DX2                !
 ! A223  A(28,29,44)           160.9616         estimate D2E/DX2                !
 ! A224  A(41,29,44)            64.9749         estimate D2E/DX2                !
 ! A225  A(3,30,42)             84.6073         estimate D2E/DX2                !
 ! A226  A(3,30,47)            108.9575         estimate D2E/DX2                !
 ! A227  A(31,30,42)            99.8739         estimate D2E/DX2                !
 ! A228  A(31,30,47)           162.9316         estimate D2E/DX2                !
 ! A229  A(42,30,47)            64.7478         estimate D2E/DX2                !
 ! A230  A(3,31,34)             92.6539         estimate D2E/DX2                !
 ! A231  A(30,31,34)           112.8371         estimate D2E/DX2                !
 ! A232  A(4,32,52)            108.5218         estimate D2E/DX2                !
 ! A233  A(4,32,56)             97.6705         estimate D2E/DX2                !
 ! A234  A(33,32,52)           157.4618         estimate D2E/DX2                !
 ! A235  A(33,32,56)           128.2136         estimate D2E/DX2                !
 ! A236  A(52,32,56)            73.9977         estimate D2E/DX2                !
 ! A237  A(4,33,37)             95.8506         estimate D2E/DX2                !
 ! A238  A(4,33,42)             90.1427         estimate D2E/DX2                !
 ! A239  A(4,33,55)            112.0591         estimate D2E/DX2                !
 ! A240  A(32,33,37)           117.1562         estimate D2E/DX2                !
 ! A241  A(32,33,42)            96.2884         estimate D2E/DX2                !
 ! A242  A(37,33,42)           146.4955         estimate D2E/DX2                !
 ! A243  A(37,33,55)            74.7675         estimate D2E/DX2                !
 ! A244  A(42,33,55)            72.4452         estimate D2E/DX2                !
 ! A245  A(19,34,20)            90.601          estimate D2E/DX2                !
 ! A246  A(19,34,21)            97.9017         estimate D2E/DX2                !
 ! A247  A(19,34,31)            53.3279         estimate D2E/DX2                !
 ! A248  A(19,34,35)           127.1719         estimate D2E/DX2                !
 ! A249  A(20,34,31)            97.454          estimate D2E/DX2                !
 ! A250  A(20,34,35)           132.7133         estimate D2E/DX2                !
 ! A251  A(21,34,31)            89.4193         estimate D2E/DX2                !
 ! A252  A(21,34,35)           132.722          estimate D2E/DX2                !
 ! A253  A(31,34,35)           126.8206         estimate D2E/DX2                !
 ! A254  A(18,37,33)            87.1098         estimate D2E/DX2                !
 ! A255  A(18,37,36)           134.3189         estimate D2E/DX2                !
 ! A256  A(33,37,36)           118.2155         estimate D2E/DX2                !
 ! A257  A(16,39,22)            81.9349         estimate D2E/DX2                !
 ! A258  A(16,39,38)           137.556          estimate D2E/DX2                !
 ! A259  A(22,39,38)           130.2666         estimate D2E/DX2                !
 ! A260  A(22,41,26)            81.0277         estimate D2E/DX2                !
 ! A261  A(22,41,29)            90.5439         estimate D2E/DX2                !
 ! A262  A(22,41,40)           119.4451         estimate D2E/DX2                !
 ! A263  A(23,41,26)            67.5743         estimate D2E/DX2                !
 ! A264  A(23,41,29)            99.2087         estimate D2E/DX2                !
 ! A265  A(23,41,40)           120.2502         estimate D2E/DX2                !
 ! A266  A(26,41,29)            90.226          estimate D2E/DX2                !
 ! A267  A(26,41,40)           129.1472         estimate D2E/DX2                !
 ! A268  A(29,41,40)           131.2625         estimate D2E/DX2                !
 ! A269  A(24,42,30)            89.9575         estimate D2E/DX2                !
 ! A270  A(24,42,33)            82.5514         estimate D2E/DX2                !
 ! A271  A(24,42,43)           129.2527         estimate D2E/DX2                !
 ! A272  A(30,42,33)            88.9198         estimate D2E/DX2                !
 ! A273  A(30,42,43)           131.2218         estimate D2E/DX2                !
 ! A274  A(33,42,43)           119.8879         estimate D2E/DX2                !
 ! A275  A(14,44,27)            67.1877         estimate D2E/DX2                !
 ! A276  A(14,44,29)            69.677          estimate D2E/DX2                !
 ! A277  A(14,44,45)           130.9364         estimate D2E/DX2                !
 ! A278  A(27,44,29)            82.6075         estimate D2E/DX2                !
 ! A279  A(27,44,45)           137.3654         estimate D2E/DX2                !
 ! A280  A(29,44,45)           137.3726         estimate D2E/DX2                !
 ! A281  A(12,47,25)            67.5668         estimate D2E/DX2                !
 ! A282  A(12,47,30)            69.6125         estimate D2E/DX2                !
 ! A283  A(12,47,46)           131.6397         estimate D2E/DX2                !
 ! A284  A(25,47,30)            82.3532         estimate D2E/DX2                !
 ! A285  A(25,47,46)           137.4911         estimate D2E/DX2                !
 ! A286  A(30,47,46)           137.0332         estimate D2E/DX2                !
 ! A287  A(17,49,25)            85.0436         estimate D2E/DX2                !
 ! A288  A(17,49,48)           138.348          estimate D2E/DX2                !
 ! A289  A(25,49,48)           134.2692         estimate D2E/DX2                !
 ! A290  A(16,50,20)            98.3477         estimate D2E/DX2                !
 ! A291  A(16,50,21)            91.4721         estimate D2E/DX2                !
 ! A292  A(16,50,28)            52.833          estimate D2E/DX2                !
 ! A293  A(16,50,51)           127.2118         estimate D2E/DX2                !
 ! A294  A(20,50,28)            88.5749         estimate D2E/DX2                !
 ! A295  A(20,50,51)           132.769          estimate D2E/DX2                !
 ! A296  A(21,50,28)            96.8533         estimate D2E/DX2                !
 ! A297  A(21,50,51)           132.9085         estimate D2E/DX2                !
 ! A298  A(28,50,51)           126.7282         estimate D2E/DX2                !
 ! A299  A(23,52,24)            80.1326         estimate D2E/DX2                !
 ! A300  A(23,52,32)            73.4207         estimate D2E/DX2                !
 ! A301  A(23,52,53)           129.3934         estimate D2E/DX2                !
 ! A302  A(24,52,32)            75.2599         estimate D2E/DX2                !
 ! A303  A(24,52,53)           140.9616         estimate D2E/DX2                !
 ! A304  A(32,52,53)           132.0264         estimate D2E/DX2                !
 ! A305  A(19,55,33)            81.2417         estimate D2E/DX2                !
 ! A306  A(19,55,54)           139.1174         estimate D2E/DX2                !
 ! A307  A(33,55,54)           131.0379         estimate D2E/DX2                !
 ! A308  A(23,56,26)            85.8548         estimate D2E/DX2                !
 ! A309  A(23,56,32)            84.5314         estimate D2E/DX2                !
 ! A310  A(23,56,57)           127.0706         estimate D2E/DX2                !
 ! A311  A(26,56,32)            94.4442         estimate D2E/DX2                !
 ! A312  A(26,56,57)           122.3493         estimate D2E/DX2                !
 ! A313  A(32,56,57)           129.6551         estimate D2E/DX2                !
 ! A314  A(14,59,27)            79.046          estimate D2E/DX2                !
 ! A315  A(14,59,58)           125.4495         estimate D2E/DX2                !
 ! A316  A(27,59,58)           131.1742         estimate D2E/DX2                !
 ! A317  L(22,23,56,52,-1)     189.5025         estimate D2E/DX2                !
 ! A318  L(25,24,52,42,-1)     183.0973         estimate D2E/DX2                !
 ! A319  L(27,26,56,41,-1)     186.7054         estimate D2E/DX2                !
 ! A320  L(32,33,55,37,-1)     191.9237         estimate D2E/DX2                !
 ! A321  L(22,23,56,52,-2)     178.0864         estimate D2E/DX2                !
 ! A322  L(25,24,52,42,-2)     184.6876         estimate D2E/DX2                !
 ! A323  L(27,26,56,41,-2)     179.7102         estimate D2E/DX2                !
 ! A324  L(32,33,55,37,-2)     171.5884         estimate D2E/DX2                !
 ! D1    D(5,1,2,4)            -44.4245         estimate D2E/DX2                !
 ! D2    D(5,1,2,6)           -104.7973         estimate D2E/DX2                !
 ! D3    D(5,1,2,18)           132.4781         estimate D2E/DX2                !
 ! D4    D(5,1,2,19)            92.9058         estimate D2E/DX2                !
 ! D5    D(7,1,2,4)             63.7765         estimate D2E/DX2                !
 ! D6    D(7,1,2,6)              3.4037         estimate D2E/DX2                !
 ! D7    D(7,1,2,18)          -119.3208         estimate D2E/DX2                !
 ! D8    D(7,1,2,19)          -158.8932         estimate D2E/DX2                !
 ! D9    D(9,1,2,4)             15.0912         estimate D2E/DX2                !
 ! D10   D(9,1,2,6)            -45.2816         estimate D2E/DX2                !
 ! D11   D(9,1,2,18)          -168.0062         estimate D2E/DX2                !
 ! D12   D(9,1,2,19)           152.4215         estimate D2E/DX2                !
 ! D13   D(20,1,2,4)          -179.5534         estimate D2E/DX2                !
 ! D14   D(20,1,2,6)           120.0738         estimate D2E/DX2                !
 ! D15   D(20,1,2,18)           -2.6508         estimate D2E/DX2                !
 ! D16   D(20,1,2,19)          -42.2231         estimate D2E/DX2                !
 ! D17   D(21,1,2,4)          -147.0738         estimate D2E/DX2                !
 ! D18   D(21,1,2,6)           152.5534         estimate D2E/DX2                !
 ! D19   D(21,1,2,18)           29.8288         estimate D2E/DX2                !
 ! D20   D(21,1,2,19)           -9.7435         estimate D2E/DX2                !
 ! D21   D(7,1,3,4)            -14.6501         estimate D2E/DX2                !
 ! D22   D(7,1,3,10)            45.2393         estimate D2E/DX2                !
 ! D23   D(7,1,3,30)           168.8014         estimate D2E/DX2                !
 ! D24   D(7,1,3,31)          -152.094          estimate D2E/DX2                !
 ! D25   D(9,1,3,4)            -62.9961         estimate D2E/DX2                !
 ! D26   D(9,1,3,10)            -3.1067         estimate D2E/DX2                !
 ! D27   D(9,1,3,30)           120.4554         estimate D2E/DX2                !
 ! D28   D(9,1,3,31)           159.56           estimate D2E/DX2                !
 ! D29   D(11,1,3,4)            45.0306         estimate D2E/DX2                !
 ! D30   D(11,1,3,10)          104.92           estimate D2E/DX2                !
 ! D31   D(11,1,3,30)         -131.5179         estimate D2E/DX2                !
 ! D32   D(11,1,3,31)          -92.4133         estimate D2E/DX2                !
 ! D33   D(20,1,3,4)           147.6945         estimate D2E/DX2                !
 ! D34   D(20,1,3,10)         -152.4161         estimate D2E/DX2                !
 ! D35   D(20,1,3,30)          -28.854          estimate D2E/DX2                !
 ! D36   D(20,1,3,31)           10.2507         estimate D2E/DX2                !
 ! D37   D(21,1,3,4)           179.5866         estimate D2E/DX2                !
 ! D38   D(21,1,3,10)         -120.524          estimate D2E/DX2                !
 ! D39   D(21,1,3,30)            3.0381         estimate D2E/DX2                !
 ! D40   D(21,1,3,31)           42.1427         estimate D2E/DX2                !
 ! D41   D(2,1,5,10)            46.6967         estimate D2E/DX2                !
 ! D42   D(2,1,5,12)          -131.4178         estimate D2E/DX2                !
 ! D43   D(2,1,5,13)          -133.5403         estimate D2E/DX2                !
 ! D44   D(7,1,5,10)           -48.081          estimate D2E/DX2                !
 ! D45   D(7,1,5,12)           133.8044         estimate D2E/DX2                !
 ! D46   D(7,1,5,13)           131.6819         estimate D2E/DX2                !
 ! D47   D(11,1,5,10)           -0.599          estimate D2E/DX2                !
 ! D48   D(11,1,5,12)         -178.7136         estimate D2E/DX2                !
 ! D49   D(11,1,5,13)          179.1639         estimate D2E/DX2                !
 ! D50   D(20,1,5,10)          179.602          estimate D2E/DX2                !
 ! D51   D(20,1,5,12)            1.4874         estimate D2E/DX2                !
 ! D52   D(20,1,5,13)           -0.635          estimate D2E/DX2                !
 ! D53   D(21,1,5,10)          179.1256         estimate D2E/DX2                !
 ! D54   D(21,1,5,12)            1.0111         estimate D2E/DX2                !
 ! D55   D(21,1,5,13)           -1.1114         estimate D2E/DX2                !
 ! D56   D(2,1,7,6)             -3.4195         estimate D2E/DX2                !
 ! D57   D(2,1,7,8)            -63.1669         estimate D2E/DX2                !
 ! D58   D(2,1,7,28)           159.6573         estimate D2E/DX2                !
 ! D59   D(2,1,7,29)           120.3852         estimate D2E/DX2                !
 ! D60   D(3,1,7,6)             44.9612         estimate D2E/DX2                !
 ! D61   D(3,1,7,8)            -14.7863         estimate D2E/DX2                !
 ! D62   D(3,1,7,28)          -151.962          estimate D2E/DX2                !
 ! D63   D(3,1,7,29)           168.7659         estimate D2E/DX2                !
 ! D64   D(5,1,7,6)            104.7726         estimate D2E/DX2                !
 ! D65   D(5,1,7,8)             45.0251         estimate D2E/DX2                !
 ! D66   D(5,1,7,28)           -92.1506         estimate D2E/DX2                !
 ! D67   D(5,1,7,29)          -131.4227         estimate D2E/DX2                !
 ! D68   D(20,1,7,6)          -120.4552         estimate D2E/DX2                !
 ! D69   D(20,1,7,8)           179.7974         estimate D2E/DX2                !
 ! D70   D(20,1,7,28)           42.6216         estimate D2E/DX2                !
 ! D71   D(20,1,7,29)            3.3495         estimate D2E/DX2                !
 ! D72   D(21,1,7,6)          -152.3933         estimate D2E/DX2                !
 ! D73   D(21,1,7,8)           147.8593         estimate D2E/DX2                !
 ! D74   D(21,1,7,28)           10.6835         estimate D2E/DX2                !
 ! D75   D(21,1,7,29)          -28.5886         estimate D2E/DX2                !
 ! D76   D(2,1,9,8)             14.6777         estimate D2E/DX2                !
 ! D77   D(2,1,9,10)           -45.5969         estimate D2E/DX2                !
 ! D78   D(2,1,9,16)           151.9628         estimate D2E/DX2                !
 ! D79   D(2,1,9,17)          -168.6548         estimate D2E/DX2                !
 ! D80   D(3,1,9,8)             63.3757         estimate D2E/DX2                !
 ! D81   D(3,1,9,10)             3.1011         estimate D2E/DX2                !
 ! D82   D(3,1,9,16)          -159.3392         estimate D2E/DX2                !
 ! D83   D(3,1,9,17)          -119.9568         estimate D2E/DX2                !
 ! D84   D(11,1,9,8)           -44.7855         estimate D2E/DX2                !
 ! D85   D(11,1,9,10)         -105.0601         estimate D2E/DX2                !
 ! D86   D(11,1,9,16)           92.4996         estimate D2E/DX2                !
 ! D87   D(11,1,9,17)          131.882          estimate D2E/DX2                !
 ! D88   D(20,1,9,8)          -147.534          estimate D2E/DX2                !
 ! D89   D(20,1,9,10)          152.1914         estimate D2E/DX2                !
 ! D90   D(20,1,9,16)          -10.2489         estimate D2E/DX2                !
 ! D91   D(20,1,9,17)           29.1335         estimate D2E/DX2                !
 ! D92   D(21,1,9,8)           179.8474         estimate D2E/DX2                !
 ! D93   D(21,1,9,10)          119.5729         estimate D2E/DX2                !
 ! D94   D(21,1,9,16)          -42.8674         estimate D2E/DX2                !
 ! D95   D(21,1,9,17)           -3.485          estimate D2E/DX2                !
 ! D96   D(3,1,11,6)           -48.0659         estimate D2E/DX2                !
 ! D97   D(3,1,11,14)          133.4712         estimate D2E/DX2                !
 ! D98   D(3,1,11,15)          131.0015         estimate D2E/DX2                !
 ! D99   D(5,1,11,6)            -0.3312         estimate D2E/DX2                !
 ! D100  D(5,1,11,14)         -178.7941         estimate D2E/DX2                !
 ! D101  D(5,1,11,15)          178.7362         estimate D2E/DX2                !
 ! D102  D(9,1,11,6)            46.6322         estimate D2E/DX2                !
 ! D103  D(9,1,11,14)         -131.8307         estimate D2E/DX2                !
 ! D104  D(9,1,11,15)         -134.3004         estimate D2E/DX2                !
 ! D105  D(20,1,11,6)          179.4929         estimate D2E/DX2                !
 ! D106  D(20,1,11,14)           1.03           estimate D2E/DX2                !
 ! D107  D(20,1,11,15)          -1.4397         estimate D2E/DX2                !
 ! D108  D(21,1,11,6)          179.9836         estimate D2E/DX2                !
 ! D109  D(21,1,11,14)           1.5207         estimate D2E/DX2                !
 ! D110  D(21,1,11,15)          -0.949          estimate D2E/DX2                !
 ! D111  D(2,1,20,34)           47.2646         estimate D2E/DX2                !
 ! D112  D(2,1,20,50)         -151.9175         estimate D2E/DX2                !
 ! D113  D(3,1,20,34)          -13.7774         estimate D2E/DX2                !
 ! D114  D(3,1,20,50)          147.0405         estimate D2E/DX2                !
 ! D115  D(5,1,20,34)          -82.4303         estimate D2E/DX2                !
 ! D116  D(5,1,20,50)           78.3877         estimate D2E/DX2                !
 ! D117  D(7,1,20,34)          148.3035         estimate D2E/DX2                !
 ! D118  D(7,1,20,50)          -50.8785         estimate D2E/DX2                !
 ! D119  D(9,1,20,34)         -150.9651         estimate D2E/DX2                !
 ! D120  D(9,1,20,50)            9.8528         estimate D2E/DX2                !
 ! D121  D(11,1,20,34)          97.6604         estimate D2E/DX2                !
 ! D122  D(11,1,20,50)        -101.5216         estimate D2E/DX2                !
 ! D123  D(2,1,21,34)           11.1026         estimate D2E/DX2                !
 ! D124  D(2,1,21,50)         -152.2251         estimate D2E/DX2                !
 ! D125  D(3,1,21,34)          -49.462          estimate D2E/DX2                !
 ! D126  D(3,1,21,50)          147.2102         estimate D2E/DX2                !
 ! D127  D(5,1,21,34)         -100.3336         estimate D2E/DX2                !
 ! D128  D(5,1,21,50)           96.3386         estimate D2E/DX2                !
 ! D129  D(7,1,21,34)          148.1164         estimate D2E/DX2                !
 ! D130  D(7,1,21,50)          -15.2114         estimate D2E/DX2                !
 ! D131  D(9,1,21,34)         -150.5584         estimate D2E/DX2                !
 ! D132  D(9,1,21,50)           46.1138         estimate D2E/DX2                !
 ! D133  D(11,1,21,34)          79.5244         estimate D2E/DX2                !
 ! D134  D(11,1,21,50)         -83.8034         estimate D2E/DX2                !
 ! D135  D(6,2,3,5)             62.0657         estimate D2E/DX2                !
 ! D136  D(6,2,3,10)            -0.6687         estimate D2E/DX2                !
 ! D137  D(6,2,3,30)          -162.2955         estimate D2E/DX2                !
 ! D138  D(6,2,3,31)          -158.662          estimate D2E/DX2                !
 ! D139  D(11,2,3,5)            -0.9885         estimate D2E/DX2                !
 ! D140  D(11,2,3,10)          -63.7228         estimate D2E/DX2                !
 ! D141  D(11,2,3,30)          134.6504         estimate D2E/DX2                !
 ! D142  D(11,2,3,31)          138.2839         estimate D2E/DX2                !
 ! D143  D(18,2,3,5)          -134.4453         estimate D2E/DX2                !
 ! D144  D(18,2,3,10)          162.8204         estimate D2E/DX2                !
 ! D145  D(18,2,3,30)            1.1936         estimate D2E/DX2                !
 ! D146  D(18,2,3,31)            4.827          estimate D2E/DX2                !
 ! D147  D(19,2,3,5)          -139.5667         estimate D2E/DX2                !
 ! D148  D(19,2,3,10)          157.699          estimate D2E/DX2                !
 ! D149  D(19,2,3,30)           -3.9278         estimate D2E/DX2                !
 ! D150  D(19,2,3,31)           -0.2944         estimate D2E/DX2                !
 ! D151  D(1,2,4,8)            -41.6647         estimate D2E/DX2                !
 ! D152  D(1,2,4,10)            23.249          estimate D2E/DX2                !
 ! D153  D(1,2,4,32)           175.3149         estimate D2E/DX2                !
 ! D154  D(1,2,4,33)           161.0688         estimate D2E/DX2                !
 ! D155  D(11,2,4,8)            15.5418         estimate D2E/DX2                !
 ! D156  D(11,2,4,10)           80.4555         estimate D2E/DX2                !
 ! D157  D(11,2,4,32)         -127.4787         estimate D2E/DX2                !
 ! D158  D(11,2,4,33)         -141.7248         estimate D2E/DX2                !
 ! D159  D(18,2,4,8)           141.7318         estimate D2E/DX2                !
 ! D160  D(18,2,4,10)         -153.3545         estimate D2E/DX2                !
 ! D161  D(18,2,4,32)           -1.2887         estimate D2E/DX2                !
 ! D162  D(18,2,4,33)          -15.5348         estimate D2E/DX2                !
 ! D163  D(19,2,4,8)           178.6838         estimate D2E/DX2                !
 ! D164  D(19,2,4,10)         -116.4025         estimate D2E/DX2                !
 ! D165  D(19,2,4,32)           35.6634         estimate D2E/DX2                !
 ! D166  D(19,2,4,33)           21.4173         estimate D2E/DX2                !
 ! D167  D(1,2,6,7)             -3.6333         estimate D2E/DX2                !
 ! D168  D(1,2,6,8)             57.0617         estimate D2E/DX2                !
 ! D169  D(1,2,6,26)          -175.3958         estimate D2E/DX2                !
 ! D170  D(1,2,6,27)          -139.6467         estimate D2E/DX2                !
 ! D171  D(3,2,6,7)            -63.735          estimate D2E/DX2                !
 ! D172  D(3,2,6,8)             -3.04           estimate D2E/DX2                !
 ! D173  D(3,2,6,26)           124.5025         estimate D2E/DX2                !
 ! D174  D(3,2,6,27)           160.2516         estimate D2E/DX2                !
 ! D175  D(18,2,6,7)           130.3998         estimate D2E/DX2                !
 ! D176  D(18,2,6,8)          -168.9051         estimate D2E/DX2                !
 ! D177  D(18,2,6,26)          -41.3627         estimate D2E/DX2                !
 ! D178  D(18,2,6,27)           -5.6135         estimate D2E/DX2                !
 ! D179  D(19,2,6,7)           152.8559         estimate D2E/DX2                !
 ! D180  D(19,2,6,8)          -146.449          estimate D2E/DX2                !
 ! D181  D(19,2,6,26)          -18.9066         estimate D2E/DX2                !
 ! D182  D(19,2,6,27)           16.8426         estimate D2E/DX2                !
 ! D183  D(3,2,11,7)            44.4887         estimate D2E/DX2                !
 ! D184  D(3,2,11,14)         -153.3336         estimate D2E/DX2                !
 ! D185  D(3,2,11,15)         -115.0614         estimate D2E/DX2                !
 ! D186  D(4,2,11,7)           -24.4293         estimate D2E/DX2                !
 ! D187  D(4,2,11,14)          137.7484         estimate D2E/DX2                !
 ! D188  D(4,2,11,15)          176.0206         estimate D2E/DX2                !
 ! D189  D(18,2,11,7)         -169.8045         estimate D2E/DX2                !
 ! D190  D(18,2,11,14)          -7.6267         estimate D2E/DX2                !
 ! D191  D(18,2,11,15)          30.6454         estimate D2E/DX2                !
 ! D192  D(19,2,11,7)          172.6029         estimate D2E/DX2                !
 ! D193  D(19,2,11,14)         -25.2194         estimate D2E/DX2                !
 ! D194  D(19,2,11,15)          13.0528         estimate D2E/DX2                !
 ! D195  D(1,2,18,37)          161.5208         estimate D2E/DX2                !
 ! D196  D(3,2,18,37)         -111.5891         estimate D2E/DX2                !
 ! D197  D(4,2,18,37)          -22.908          estimate D2E/DX2                !
 ! D198  D(6,2,18,37)           51.2942         estimate D2E/DX2                !
 ! D199  D(11,2,18,37)         107.5168         estimate D2E/DX2                !
 ! D200  D(1,2,19,34)           -0.5859         estimate D2E/DX2                !
 ! D201  D(1,2,19,55)         -123.2611         estimate D2E/DX2                !
 ! D202  D(3,2,19,34)           63.2861         estimate D2E/DX2                !
 ! D203  D(3,2,19,55)          -59.3892         estimate D2E/DX2                !
 ! D204  D(4,2,19,34)          125.6935         estimate D2E/DX2                !
 ! D205  D(4,2,19,55)            3.0182         estimate D2E/DX2                !
 ! D206  D(6,2,19,34)         -150.7599         estimate D2E/DX2                !
 ! D207  D(6,2,19,55)           86.5648         estimate D2E/DX2                !
 ! D208  D(11,2,19,34)         -73.3688         estimate D2E/DX2                !
 ! D209  D(11,2,19,55)         163.9559         estimate D2E/DX2                !
 ! D210  D(1,3,4,6)            -22.9419         estimate D2E/DX2                !
 ! D211  D(1,3,4,8)             41.2999         estimate D2E/DX2                !
 ! D212  D(1,3,4,32)          -179.0781         estimate D2E/DX2                !
 ! D213  D(1,3,4,33)          -155.1651         estimate D2E/DX2                !
 ! D214  D(5,3,4,6)            -79.9892         estimate D2E/DX2                !
 ! D215  D(5,3,4,8)            -15.7474         estimate D2E/DX2                !
 ! D216  D(5,3,4,32)           123.8747         estimate D2E/DX2                !
 ! D217  D(5,3,4,33)           147.7877         estimate D2E/DX2                !
 ! D218  D(30,3,4,6)           153.3717         estimate D2E/DX2                !
 ! D219  D(30,3,4,8)          -142.3865         estimate D2E/DX2                !
 ! D220  D(30,3,4,32)           -2.7644         estimate D2E/DX2                !
 ! D221  D(30,3,4,33)           21.1486         estimate D2E/DX2                !
 ! D222  D(31,3,4,6)           116.5416         estimate D2E/DX2                !
 ! D223  D(31,3,4,8)          -179.2166         estimate D2E/DX2                !
 ! D224  D(31,3,4,32)          -39.5945         estimate D2E/DX2                !
 ! D225  D(31,3,4,33)          -15.6815         estimate D2E/DX2                !
 ! D226  D(2,3,5,9)            -43.7528         estimate D2E/DX2                !
 ! D227  D(2,3,5,12)           154.1036         estimate D2E/DX2                !
 ! D228  D(2,3,5,13)           115.6575         estimate D2E/DX2                !
 ! D229  D(4,3,5,9)             24.2425         estimate D2E/DX2                !
 ! D230  D(4,3,5,12)          -137.9011         estimate D2E/DX2                !
 ! D231  D(4,3,5,13)          -176.3472         estimate D2E/DX2                !
 ! D232  D(30,3,5,9)           169.2134         estimate D2E/DX2                !
 ! D233  D(30,3,5,12)            7.0698         estimate D2E/DX2                !
 ! D234  D(30,3,5,13)          -31.3763         estimate D2E/DX2                !
 ! D235  D(31,3,5,9)          -172.4967         estimate D2E/DX2                !
 ! D236  D(31,3,5,12)           25.3597         estimate D2E/DX2                !
 ! D237  D(31,3,5,13)          -13.0864         estimate D2E/DX2                !
 ! D238  D(1,3,10,8)           -56.3549         estimate D2E/DX2                !
 ! D239  D(1,3,10,9)             3.314          estimate D2E/DX2                !
 ! D240  D(1,3,10,24)          174.8754         estimate D2E/DX2                !
 ! D241  D(1,3,10,25)          138.5431         estimate D2E/DX2                !
 ! D242  D(2,3,10,8)             4.0288         estimate D2E/DX2                !
 ! D243  D(2,3,10,9)            63.6978         estimate D2E/DX2                !
 ! D244  D(2,3,10,24)         -124.7408         estimate D2E/DX2                !
 ! D245  D(2,3,10,25)         -161.0732         estimate D2E/DX2                !
 ! D246  D(30,3,10,8)          168.3112         estimate D2E/DX2                !
 ! D247  D(30,3,10,9)         -132.0199         estimate D2E/DX2                !
 ! D248  D(30,3,10,24)          39.5415         estimate D2E/DX2                !
 ! D249  D(30,3,10,25)           3.2092         estimate D2E/DX2                !
 ! D250  D(31,3,10,8)          146.7226         estimate D2E/DX2                !
 ! D251  D(31,3,10,9)         -153.6084         estimate D2E/DX2                !
 ! D252  D(31,3,10,24)          17.953          estimate D2E/DX2                !
 ! D253  D(31,3,10,25)         -18.3794         estimate D2E/DX2                !
 ! D254  D(1,3,30,42)         -163.5561         estimate D2E/DX2                !
 ! D255  D(1,3,30,47)         -102.6014         estimate D2E/DX2                !
 ! D256  D(2,3,30,42)          108.7948         estimate D2E/DX2                !
 ! D257  D(2,3,30,47)          169.7495         estimate D2E/DX2                !
 ! D258  D(4,3,30,42)           21.3193         estimate D2E/DX2                !
 ! D259  D(4,3,30,47)           82.2739         estimate D2E/DX2                !
 ! D260  D(5,3,30,42)         -108.937          estimate D2E/DX2                !
 ! D261  D(5,3,30,47)          -47.9824         estimate D2E/DX2                !
 ! D262  D(10,3,30,42)         -52.0524         estimate D2E/DX2                !
 ! D263  D(10,3,30,47)           8.9023         estimate D2E/DX2                !
 ! D264  D(1,3,31,34)            2.5934         estimate D2E/DX2                !
 ! D265  D(2,3,31,34)          -61.5062         estimate D2E/DX2                !
 ! D266  D(4,3,31,34)         -123.5371         estimate D2E/DX2                !
 ! D267  D(5,3,31,34)           75.3649         estimate D2E/DX2                !
 ! D268  D(10,3,31,34)         153.3895         estimate D2E/DX2                !
 ! D269  D(3,4,6,7)             57.3904         estimate D2E/DX2                !
 ! D270  D(3,4,6,11)            -4.3229         estimate D2E/DX2                !
 ! D271  D(3,4,6,26)          -161.1695         estimate D2E/DX2                !
 ! D272  D(3,4,6,27)          -139.4806         estimate D2E/DX2                !
 ! D273  D(10,4,6,7)            -6.7849         estimate D2E/DX2                !
 ! D274  D(10,4,6,11)          -68.4983         estimate D2E/DX2                !
 ! D275  D(10,4,6,26)          134.6552         estimate D2E/DX2                !
 ! D276  D(10,4,6,27)          156.344          estimate D2E/DX2                !
 ! D277  D(32,4,6,7)          -142.4366         estimate D2E/DX2                !
 ! D278  D(32,4,6,11)          155.8501         estimate D2E/DX2                !
 ! D279  D(32,4,6,26)           -0.9965         estimate D2E/DX2                !
 ! D280  D(32,4,6,27)           20.6924         estimate D2E/DX2                !
 ! D281  D(33,4,6,7)          -175.3021         estimate D2E/DX2                !
 ! D282  D(33,4,6,11)          122.9845         estimate D2E/DX2                !
 ! D283  D(33,4,6,26)          -33.862          estimate D2E/DX2                !
 ! D284  D(33,4,6,27)          -12.1732         estimate D2E/DX2                !
 ! D285  D(2,4,8,7)              0.2811         estimate D2E/DX2                !
 ! D286  D(2,4,8,9)             59.0092         estimate D2E/DX2                !
 ! D287  D(2,4,8,22)          -158.5663         estimate D2E/DX2                !
 ! D288  D(2,4,8,23)          -143.235          estimate D2E/DX2                !
 ! D289  D(3,4,8,7)            -58.5829         estimate D2E/DX2                !
 ! D290  D(3,4,8,9)              0.1451         estimate D2E/DX2                !
 ! D291  D(3,4,8,22)           142.5697         estimate D2E/DX2                !
 ! D292  D(3,4,8,23)           157.9009         estimate D2E/DX2                !
 ! D293  D(32,4,8,7)           152.6626         estimate D2E/DX2                !
 ! D294  D(32,4,8,9)          -148.6093         estimate D2E/DX2                !
 ! D295  D(32,4,8,22)           -6.1847         estimate D2E/DX2                !
 ! D296  D(32,4,8,23)            9.1465         estimate D2E/DX2                !
 ! D297  D(33,4,8,7)           145.581          estimate D2E/DX2                !
 ! D298  D(33,4,8,9)          -155.6909         estimate D2E/DX2                !
 ! D299  D(33,4,8,22)          -13.2663         estimate D2E/DX2                !
 ! D300  D(33,4,8,23)            2.0649         estimate D2E/DX2                !
 ! D301  D(2,4,10,5)             3.2161         estimate D2E/DX2                !
 ! D302  D(2,4,10,9)           -58.1816         estimate D2E/DX2                !
 ! D303  D(2,4,10,24)          159.7788         estimate D2E/DX2                !
 ! D304  D(2,4,10,25)          139.7708         estimate D2E/DX2                !
 ! D305  D(6,4,10,5)            67.4943         estimate D2E/DX2                !
 ! D306  D(6,4,10,9)             6.0966         estimate D2E/DX2                !
 ! D307  D(6,4,10,24)         -135.9429         estimate D2E/DX2                !
 ! D308  D(6,4,10,25)         -155.9509         estimate D2E/DX2                !
 ! D309  D(32,4,10,5)         -155.2501         estimate D2E/DX2                !
 ! D310  D(32,4,10,9)          143.3522         estimate D2E/DX2                !
 ! D311  D(32,4,10,24)           1.3127         estimate D2E/DX2                !
 ! D312  D(32,4,10,25)         -18.6953         estimate D2E/DX2                !
 ! D313  D(33,4,10,5)         -124.8137         estimate D2E/DX2                !
 ! D314  D(33,4,10,9)          173.7886         estimate D2E/DX2                !
 ! D315  D(33,4,10,24)          31.7491         estimate D2E/DX2                !
 ! D316  D(33,4,10,25)          11.7411         estimate D2E/DX2                !
 ! D317  D(2,4,32,52)          174.2281         estimate D2E/DX2                !
 ! D318  D(2,4,32,56)           98.6014         estimate D2E/DX2                !
 ! D319  D(3,4,32,52)         -105.2801         estimate D2E/DX2                !
 ! D320  D(3,4,32,56)          179.0932         estimate D2E/DX2                !
 ! D321  D(6,4,32,52)          100.5108         estimate D2E/DX2                !
 ! D322  D(6,4,32,56)           24.8841         estimate D2E/DX2                !
 ! D323  D(8,4,32,52)           32.7029         estimate D2E/DX2                !
 ! D324  D(8,4,32,56)          -42.9238         estimate D2E/DX2                !
 ! D325  D(10,4,32,52)         -35.0425         estimate D2E/DX2                !
 ! D326  D(10,4,32,56)        -110.6692         estimate D2E/DX2                !
 ! D327  D(2,4,33,37)           41.9997         estimate D2E/DX2                !
 ! D328  D(2,4,33,42)         -104.9787         estimate D2E/DX2                !
 ! D329  D(2,4,33,55)          -33.91           estimate D2E/DX2                !
 ! D330  D(3,4,33,37)          102.1248         estimate D2E/DX2                !
 ! D331  D(3,4,33,42)          -44.8537         estimate D2E/DX2                !
 ! D332  D(3,4,33,55)           26.2151         estimate D2E/DX2                !
 ! D333  D(6,4,33,37)          -23.2828         estimate D2E/DX2                !
 ! D334  D(6,4,33,42)         -170.2613         estimate D2E/DX2                !
 ! D335  D(6,4,33,55)          -99.1925         estimate D2E/DX2                !
 ! D336  D(8,4,33,37)         -102.8343         estimate D2E/DX2                !
 ! D337  D(8,4,33,42)          110.1872         estimate D2E/DX2                !
 ! D338  D(8,4,33,55)         -178.744          estimate D2E/DX2                !
 ! D339  D(10,4,33,37)         169.7244         estimate D2E/DX2                !
 ! D340  D(10,4,33,42)          22.7459         estimate D2E/DX2                !
 ! D341  D(10,4,33,55)          93.8147         estimate D2E/DX2                !
 ! D342  D(3,5,9,7)             44.971          estimate D2E/DX2                !
 ! D343  D(3,5,9,8)            -24.3018         estimate D2E/DX2                !
 ! D344  D(3,5,9,16)           172.213          estimate D2E/DX2                !
 ! D345  D(3,5,9,17)          -169.8229         estimate D2E/DX2                !
 ! D346  D(12,5,9,7)          -153.3559         estimate D2E/DX2                !
 ! D347  D(12,5,9,8)           137.3713         estimate D2E/DX2                !
 ! D348  D(12,5,9,16)          -26.1139         estimate D2E/DX2                !
 ! D349  D(12,5,9,17)           -8.1497         estimate D2E/DX2                !
 ! D350  D(13,5,9,7)          -114.6528         estimate D2E/DX2                !
 ! D351  D(13,5,9,8)           176.0744         estimate D2E/DX2                !
 ! D352  D(13,5,9,16)           12.5892         estimate D2E/DX2                !
 ! D353  D(13,5,9,17)           30.5533         estimate D2E/DX2                !
 ! D354  D(1,5,10,4)           -30.1849         estimate D2E/DX2                !
 ! D355  D(1,5,10,8)            31.234          estimate D2E/DX2                !
 ! D356  D(1,5,10,24)         -179.2481         estimate D2E/DX2                !
 ! D357  D(1,5,10,25)         -179.6546         estimate D2E/DX2                !
 ! D358  D(12,5,10,4)          148.5293         estimate D2E/DX2                !
 ! D359  D(12,5,10,8)         -150.0518         estimate D2E/DX2                !
 ! D360  D(12,5,10,24)          -0.5339         estimate D2E/DX2                !
 ! D361  D(12,5,10,25)          -0.9404         estimate D2E/DX2                !
 ! D362  D(13,5,10,4)          150.253          estimate D2E/DX2                !
 ! D363  D(13,5,10,8)         -148.3281         estimate D2E/DX2                !
 ! D364  D(13,5,10,24)           1.1899         estimate D2E/DX2                !
 ! D365  D(13,5,10,25)           0.7834         estimate D2E/DX2                !
 ! D366  D(1,5,12,47)          135.2132         estimate D2E/DX2                !
 ! D367  D(3,5,12,47)           35.5153         estimate D2E/DX2                !
 ! D368  D(9,5,12,47)         -121.8425         estimate D2E/DX2                !
 ! D369  D(10,5,12,47)         -42.6261         estimate D2E/DX2                !
 ! D370  D(2,6,7,1)              3.6375         estimate D2E/DX2                !
 ! D371  D(2,6,7,9)             64.3306         estimate D2E/DX2                !
 ! D372  D(2,6,7,28)          -153.8852         estimate D2E/DX2                !
 ! D373  D(2,6,7,29)          -131.25           estimate D2E/DX2                !
 ! D374  D(4,6,7,1)            -56.0043         estimate D2E/DX2                !
 ! D375  D(4,6,7,9)              4.6888         estimate D2E/DX2                !
 ! D376  D(4,6,7,28)           146.473          estimate D2E/DX2                !
 ! D377  D(4,6,7,29)           169.1082         estimate D2E/DX2                !
 ! D378  D(26,6,7,1)           175.5293         estimate D2E/DX2                !
 ! D379  D(26,6,7,9)          -123.7776         estimate D2E/DX2                !
 ! D380  D(26,6,7,28)           18.0066         estimate D2E/DX2                !
 ! D381  D(26,6,7,29)           40.6418         estimate D2E/DX2                !
 ! D382  D(27,6,7,1)           138.7736         estimate D2E/DX2                !
 ! D383  D(27,6,7,9)          -160.5333         estimate D2E/DX2                !
 ! D384  D(27,6,7,28)          -18.749          estimate D2E/DX2                !
 ! D385  D(27,6,7,29)            3.8861         estimate D2E/DX2                !
 ! D386  D(2,6,8,9)            -58.5374         estimate D2E/DX2                !
 ! D387  D(2,6,8,10)             5.8301         estimate D2E/DX2                !
 ! D388  D(2,6,8,22)           170.6822         estimate D2E/DX2                !
 ! D389  D(2,6,8,23)           145.1194         estimate D2E/DX2                !
 ! D390  D(11,6,8,9)             2.7886         estimate D2E/DX2                !
 ! D391  D(11,6,8,10)           67.156          estimate D2E/DX2                !
 ! D392  D(11,6,8,22)         -127.9919         estimate D2E/DX2                !
 ! D393  D(11,6,8,23)         -153.5546         estimate D2E/DX2                !
 ! D394  D(26,6,8,9)           159.6792         estimate D2E/DX2                !
 ! D395  D(26,6,8,10)         -135.9534         estimate D2E/DX2                !
 ! D396  D(26,6,8,22)           28.8988         estimate D2E/DX2                !
 ! D397  D(26,6,8,23)            3.336          estimate D2E/DX2                !
 ! D398  D(27,6,8,9)           141.2649         estimate D2E/DX2                !
 ! D399  D(27,6,8,10)         -154.3677         estimate D2E/DX2                !
 ! D400  D(27,6,8,22)           10.4844         estimate D2E/DX2                !
 ! D401  D(27,6,8,23)          -15.0784         estimate D2E/DX2                !
 ! D402  D(4,6,11,1)            31.4401         estimate D2E/DX2                !
 ! D403  D(4,6,11,14)         -149.6144         estimate D2E/DX2                !
 ! D404  D(4,6,11,15)         -146.8266         estimate D2E/DX2                !
 ! D405  D(8,6,11,1)           -30.0039         estimate D2E/DX2                !
 ! D406  D(8,6,11,14)          148.9416         estimate D2E/DX2                !
 ! D407  D(8,6,11,15)          151.7294         estimate D2E/DX2                !
 ! D408  D(26,6,11,1)         -179.2368         estimate D2E/DX2                !
 ! D409  D(26,6,11,14)          -0.2912         estimate D2E/DX2                !
 ! D410  D(26,6,11,15)           2.4966         estimate D2E/DX2                !
 ! D411  D(27,6,11,1)          179.3375         estimate D2E/DX2                !
 ! D412  D(27,6,11,14)          -1.717          estimate D2E/DX2                !
 ! D413  D(27,6,11,15)           1.0708         estimate D2E/DX2                !
 ! D414  D(2,6,26,41)          177.7759         estimate D2E/DX2                !
 ! D415  D(2,6,26,56)          -90.9911         estimate D2E/DX2                !
 ! D416  D(4,6,26,41)         -117.094          estimate D2E/DX2                !
 ! D417  D(4,6,26,56)          -25.8609         estimate D2E/DX2                !
 ! D418  D(7,6,26,41)            8.6885         estimate D2E/DX2                !
 ! D419  D(7,6,26,56)           99.9215         estimate D2E/DX2                !
 ! D420  D(8,6,26,41)          -57.2406         estimate D2E/DX2                !
 ! D421  D(8,6,26,56)           33.9924         estimate D2E/DX2                !
 ! D422  D(11,6,26,41)          92.9552         estimate D2E/DX2                !
 ! D423  D(11,6,26,56)        -175.8118         estimate D2E/DX2                !
 ! D424  D(2,6,27,44)          111.3025         estimate D2E/DX2                !
 ! D425  D(2,6,27,59)           24.6175         estimate D2E/DX2                !
 ! D426  D(4,6,27,44)         -172.9487         estimate D2E/DX2                !
 ! D427  D(4,6,27,59)          100.3664         estimate D2E/DX2                !
 ! D428  D(7,6,27,44)          -12.8611         estimate D2E/DX2                !
 ! D429  D(7,6,27,59)          -99.5461         estimate D2E/DX2                !
 ! D430  D(8,6,27,44)          -91.7822         estimate D2E/DX2                !
 ! D431  D(8,6,27,59)         -178.4672         estimate D2E/DX2                !
 ! D432  D(11,6,27,44)          49.2869         estimate D2E/DX2                !
 ! D433  D(11,6,27,59)         -37.3981         estimate D2E/DX2                !
 ! D434  D(1,7,8,4)             41.2713         estimate D2E/DX2                !
 ! D435  D(1,7,8,10)           -23.1129         estimate D2E/DX2                !
 ! D436  D(1,7,8,22)          -154.2873         estimate D2E/DX2                !
 ! D437  D(1,7,8,23)           176.0607         estimate D2E/DX2                !
 ! D438  D(11,7,8,4)           -15.9509         estimate D2E/DX2                !
 ! D439  D(11,7,8,10)          -80.3351         estimate D2E/DX2                !
 ! D440  D(11,7,8,22)          148.4905         estimate D2E/DX2                !
 ! D441  D(11,7,8,23)          118.8385         estimate D2E/DX2                !
 ! D442  D(28,7,8,4)          -179.3679         estimate D2E/DX2                !
 ! D443  D(28,7,8,10)          116.2479         estimate D2E/DX2                !
 ! D444  D(28,7,8,22)          -14.9265         estimate D2E/DX2                !
 ! D445  D(28,7,8,23)          -44.5785         estimate D2E/DX2                !
 ! D446  D(29,7,8,4)          -142.6002         estimate D2E/DX2                !
 ! D447  D(29,7,8,10)          153.0157         estimate D2E/DX2                !
 ! D448  D(29,7,8,22)           21.8413         estimate D2E/DX2                !
 ! D449  D(29,7,8,23)           -7.8108         estimate D2E/DX2                !
 ! D450  D(6,7,9,5)            -64.3174         estimate D2E/DX2                !
 ! D451  D(6,7,9,10)            -1.205          estimate D2E/DX2                !
 ! D452  D(6,7,9,16)           157.538          estimate D2E/DX2                !
 ! D453  D(6,7,9,17)           162.5743         estimate D2E/DX2                !
 ! D454  D(11,7,9,5)            -1.4422         estimate D2E/DX2                !
 ! D455  D(11,7,9,10)           61.6702         estimate D2E/DX2                !
 ! D456  D(11,7,9,16)         -139.5868         estimate D2E/DX2                !
 ! D457  D(11,7,9,17)         -134.5505         estimate D2E/DX2                !
 ! D458  D(28,7,9,5)           138.1697         estimate D2E/DX2                !
 ! D459  D(28,7,9,10)         -158.718          estimate D2E/DX2                !
 ! D460  D(28,7,9,16)            0.0251         estimate D2E/DX2                !
 ! D461  D(28,7,9,17)            5.0614         estimate D2E/DX2                !
 ! D462  D(29,7,9,5)           133.8261         estimate D2E/DX2                !
 ! D463  D(29,7,9,10)         -163.0615         estimate D2E/DX2                !
 ! D464  D(29,7,9,16)           -4.3185         estimate D2E/DX2                !
 ! D465  D(29,7,9,17)            0.7178         estimate D2E/DX2                !
 ! D466  D(8,7,11,2)            24.3939         estimate D2E/DX2                !
 ! D467  D(8,7,11,14)         -138.1386         estimate D2E/DX2                !
 ! D468  D(8,7,11,15)         -176.6646         estimate D2E/DX2                !
 ! D469  D(9,7,11,2)           -43.3017         estimate D2E/DX2                !
 ! D470  D(9,7,11,14)          154.1658         estimate D2E/DX2                !
 ! D471  D(9,7,11,15)          115.6398         estimate D2E/DX2                !
 ! D472  D(28,7,11,2)         -172.4372         estimate D2E/DX2                !
 ! D473  D(28,7,11,14)          25.0303         estimate D2E/DX2                !
 ! D474  D(28,7,11,15)         -13.4957         estimate D2E/DX2                !
 ! D475  D(29,7,11,2)          169.9023         estimate D2E/DX2                !
 ! D476  D(29,7,11,14)           7.3698         estimate D2E/DX2                !
 ! D477  D(29,7,11,15)         -31.1562         estimate D2E/DX2                !
 ! D478  D(1,7,28,50)            3.4264         estimate D2E/DX2                !
 ! D479  D(6,7,28,50)          154.965          estimate D2E/DX2                !
 ! D480  D(8,7,28,50)         -122.3861         estimate D2E/DX2                !
 ! D481  D(9,7,28,50)          -60.7987         estimate D2E/DX2                !
 ! D482  D(11,7,28,50)          76.5958         estimate D2E/DX2                !
 ! D483  D(1,7,29,41)         -164.3102         estimate D2E/DX2                !
 ! D484  D(1,7,29,44)         -103.4128         estimate D2E/DX2                !
 ! D485  D(6,7,29,41)          -52.7899         estimate D2E/DX2                !
 ! D486  D(6,7,29,44)            8.1074         estimate D2E/DX2                !
 ! D487  D(8,7,29,41)           20.7702         estimate D2E/DX2                !
 ! D488  D(8,7,29,44)           81.6676         estimate D2E/DX2                !
 ! D489  D(9,7,29,41)          108.2207         estimate D2E/DX2                !
 ! D490  D(9,7,29,44)          169.1181         estimate D2E/DX2                !
 ! D491  D(11,7,29,41)        -109.576          estimate D2E/DX2                !
 ! D492  D(11,7,29,44)         -48.6786         estimate D2E/DX2                !
 ! D493  D(4,8,9,1)            -41.4581         estimate D2E/DX2                !
 ! D494  D(4,8,9,5)             15.5805         estimate D2E/DX2                !
 ! D495  D(4,8,9,16)           179.241          estimate D2E/DX2                !
 ! D496  D(4,8,9,17)           142.1935         estimate D2E/DX2                !
 ! D497  D(6,8,9,1)             23.6909         estimate D2E/DX2                !
 ! D498  D(6,8,9,5)             80.7294         estimate D2E/DX2                !
 ! D499  D(6,8,9,16)          -115.61           estimate D2E/DX2                !
 ! D500  D(6,8,9,17)          -152.6575         estimate D2E/DX2                !
 ! D501  D(22,8,9,1)           164.3968         estimate D2E/DX2                !
 ! D502  D(22,8,9,5)          -138.5647         estimate D2E/DX2                !
 ! D503  D(22,8,9,16)           25.0959         estimate D2E/DX2                !
 ! D504  D(22,8,9,17)          -11.9516         estimate D2E/DX2                !
 ! D505  D(23,8,9,1)           169.8066         estimate D2E/DX2                !
 ! D506  D(23,8,9,5)          -133.1548         estimate D2E/DX2                !
 ! D507  D(23,8,9,16)           30.5057         estimate D2E/DX2                !
 ! D508  D(23,8,9,17)           -6.5418         estimate D2E/DX2                !
 ! D509  D(6,8,10,3)            -6.2125         estimate D2E/DX2                !
 ! D510  D(6,8,10,5)           -67.9227         estimate D2E/DX2                !
 ! D511  D(6,8,10,24)          135.2742         estimate D2E/DX2                !
 ! D512  D(6,8,10,25)          156.2033         estimate D2E/DX2                !
 ! D513  D(7,8,10,3)            57.6854         estimate D2E/DX2                !
 ! D514  D(7,8,10,5)            -4.0248         estimate D2E/DX2                !
 ! D515  D(7,8,10,24)         -160.828          estimate D2E/DX2                !
 ! D516  D(7,8,10,25)         -139.8988         estimate D2E/DX2                !
 ! D517  D(22,8,10,3)         -172.7579         estimate D2E/DX2                !
 ! D518  D(22,8,10,5)          125.5319         estimate D2E/DX2                !
 ! D519  D(22,8,10,24)         -31.2712         estimate D2E/DX2                !
 ! D520  D(22,8,10,25)         -10.3421         estimate D2E/DX2                !
 ! D521  D(23,8,10,3)         -139.8487         estimate D2E/DX2                !
 ! D522  D(23,8,10,5)          158.4411         estimate D2E/DX2                !
 ! D523  D(23,8,10,24)           1.638          estimate D2E/DX2                !
 ! D524  D(23,8,10,25)          22.5671         estimate D2E/DX2                !
 ! D525  D(4,8,22,39)         -177.7463         estimate D2E/DX2                !
 ! D526  D(4,8,22,41)          114.5692         estimate D2E/DX2                !
 ! D527  D(6,8,22,39)           94.1738         estimate D2E/DX2                !
 ! D528  D(6,8,22,41)           26.4893         estimate D2E/DX2                !
 ! D529  D(7,8,22,39)           24.6405         estimate D2E/DX2                !
 ! D530  D(7,8,22,41)          -43.0439         estimate D2E/DX2                !
 ! D531  D(9,8,22,39)          -35.9999         estimate D2E/DX2                !
 ! D532  D(9,8,22,41)         -103.6844         estimate D2E/DX2                !
 ! D533  D(10,8,22,39)        -101.405          estimate D2E/DX2                !
 ! D534  D(10,8,22,41)        -169.0895         estimate D2E/DX2                !
 ! D535  D(4,8,23,41)          120.7768         estimate D2E/DX2                !
 ! D536  D(4,8,23,52)          -43.761          estimate D2E/DX2                !
 ! D537  D(4,8,23,56)           31.0268         estimate D2E/DX2                !
 ! D538  D(6,8,23,41)           54.0275         estimate D2E/DX2                !
 ! D539  D(6,8,23,52)         -110.5102         estimate D2E/DX2                !
 ! D540  D(6,8,23,56)          -35.7224         estimate D2E/DX2                !
 ! D541  D(7,8,23,41)          -12.114          estimate D2E/DX2                !
 ! D542  D(7,8,23,52)         -176.6517         estimate D2E/DX2                !
 ! D543  D(7,8,23,56)         -101.8639         estimate D2E/DX2                !
 ! D544  D(9,8,23,41)          -91.6153         estimate D2E/DX2                !
 ! D545  D(9,8,23,52)          103.8469         estimate D2E/DX2                !
 ! D546  D(9,8,23,56)          178.6348         estimate D2E/DX2                !
 ! D547  D(10,8,23,41)        -170.4687         estimate D2E/DX2                !
 ! D548  D(10,8,23,52)          24.9936         estimate D2E/DX2                !
 ! D549  D(10,8,23,56)          99.7814         estimate D2E/DX2                !
 ! D550  D(1,9,10,3)            -3.309          estimate D2E/DX2                !
 ! D551  D(1,9,10,4)            56.9523         estimate D2E/DX2                !
 ! D552  D(1,9,10,24)         -174.7414         estimate D2E/DX2                !
 ! D553  D(1,9,10,25)         -138.3385         estimate D2E/DX2                !
 ! D554  D(7,9,10,3)           -63.1612         estimate D2E/DX2                !
 ! D555  D(7,9,10,4)            -2.8999         estimate D2E/DX2                !
 ! D556  D(7,9,10,24)          125.4064         estimate D2E/DX2                !
 ! D557  D(7,9,10,25)          161.8093         estimate D2E/DX2                !
 ! D558  D(16,9,10,3)          153.0804         estimate D2E/DX2                !
 ! D559  D(16,9,10,4)         -146.6583         estimate D2E/DX2                !
 ! D560  D(16,9,10,24)         -18.352          estimate D2E/DX2                !
 ! D561  D(16,9,10,25)          18.0509         estimate D2E/DX2                !
 ! D562  D(17,9,10,3)          130.838          estimate D2E/DX2                !
 ! D563  D(17,9,10,4)         -168.9006         estimate D2E/DX2                !
 ! D564  D(17,9,10,24)         -40.5944         estimate D2E/DX2                !
 ! D565  D(17,9,10,25)          -4.1915         estimate D2E/DX2                !
 ! D566  D(1,9,16,39)         -124.9458         estimate D2E/DX2                !
 ! D567  D(1,9,16,50)            1.1452         estimate D2E/DX2                !
 ! D568  D(5,9,16,39)          162.5922         estimate D2E/DX2                !
 ! D569  D(5,9,16,50)          -71.3168         estimate D2E/DX2                !
 ! D570  D(7,9,16,39)          -61.5197         estimate D2E/DX2                !
 ! D571  D(7,9,16,50)           64.5713         estimate D2E/DX2                !
 ! D572  D(8,9,16,39)            1.1305         estimate D2E/DX2                !
 ! D573  D(8,9,16,50)          127.2215         estimate D2E/DX2                !
 ! D574  D(10,9,16,39)          84.8638         estimate D2E/DX2                !
 ! D575  D(10,9,16,50)        -149.0452         estimate D2E/DX2                !
 ! D576  D(1,9,17,49)          110.1661         estimate D2E/DX2                !
 ! D577  D(5,9,17,49)           56.0391         estimate D2E/DX2                !
 ! D578  D(7,9,17,49)         -163.5378         estimate D2E/DX2                !
 ! D579  D(8,9,17,49)          -74.5955         estimate D2E/DX2                !
 ! D580  D(10,9,17,49)          -0.3528         estimate D2E/DX2                !
 ! D581  D(3,10,24,42)           9.5202         estimate D2E/DX2                !
 ! D582  D(3,10,24,52)          97.9921         estimate D2E/DX2                !
 ! D583  D(4,10,24,42)         -56.2555         estimate D2E/DX2                !
 ! D584  D(4,10,24,52)          32.2163         estimate D2E/DX2                !
 ! D585  D(5,10,24,42)          93.5886         estimate D2E/DX2                !
 ! D586  D(5,10,24,52)        -177.9395         estimate D2E/DX2                !
 ! D587  D(8,10,24,42)        -116.3554         estimate D2E/DX2                !
 ! D588  D(8,10,24,52)         -27.8836         estimate D2E/DX2                !
 ! D589  D(9,10,24,42)         178.1804         estimate D2E/DX2                !
 ! D590  D(9,10,24,52)         -93.3478         estimate D2E/DX2                !
 ! D591  D(3,10,25,47)         -13.3702         estimate D2E/DX2                !
 ! D592  D(3,10,25,49)        -117.9189         estimate D2E/DX2                !
 ! D593  D(4,10,25,47)         -90.6666         estimate D2E/DX2                !
 ! D594  D(4,10,25,49)         164.7848         estimate D2E/DX2                !
 ! D595  D(5,10,25,47)          48.631          estimate D2E/DX2                !
 ! D596  D(5,10,25,49)         -55.9176         estimate D2E/DX2                !
 ! D597  D(8,10,25,47)        -172.858          estimate D2E/DX2                !
 ! D598  D(8,10,25,49)          82.5934         estimate D2E/DX2                !
 ! D599  D(9,10,25,47)         110.3816         estimate D2E/DX2                !
 ! D600  D(9,10,25,49)           5.833          estimate D2E/DX2                !
 ! D601  D(1,11,14,44)         134.47           estimate D2E/DX2                !
 ! D602  D(1,11,14,59)        -142.6537         estimate D2E/DX2                !
 ! D603  D(2,11,14,44)        -123.2671         estimate D2E/DX2                !
 ! D604  D(2,11,14,59)         -40.3908         estimate D2E/DX2                !
 ! D605  D(6,11,14,44)         -43.7612         estimate D2E/DX2                !
 ! D606  D(6,11,14,59)          39.1151         estimate D2E/DX2                !
 ! D607  D(7,11,14,44)          34.6325         estimate D2E/DX2                !
 ! D608  D(7,11,14,59)         117.5089         estimate D2E/DX2                !
 ! D609  D(5,12,47,25)          48.7362         estimate D2E/DX2                !
 ! D610  D(5,12,47,30)         -41.2554         estimate D2E/DX2                !
 ! D611  D(5,12,47,46)        -176.8289         estimate D2E/DX2                !
 ! D612  D(13,12,47,25)        125.4402         estimate D2E/DX2                !
 ! D613  D(13,12,47,30)         35.4485         estimate D2E/DX2                !
 ! D614  D(13,12,47,46)       -100.1249         estimate D2E/DX2                !
 ! D615  D(11,14,44,27)         49.6283         estimate D2E/DX2                !
 ! D616  D(11,14,44,29)        -40.7689         estimate D2E/DX2                !
 ! D617  D(11,14,44,45)       -176.6083         estimate D2E/DX2                !
 ! D618  D(15,14,44,27)        125.6257         estimate D2E/DX2                !
 ! D619  D(15,14,44,29)         35.2285         estimate D2E/DX2                !
 ! D620  D(15,14,44,45)       -100.6109         estimate D2E/DX2                !
 ! D621  D(59,14,44,27)        -47.6242         estimate D2E/DX2                !
 ! D622  D(59,14,44,29)       -138.0214         estimate D2E/DX2                !
 ! D623  D(59,14,44,45)         86.1392         estimate D2E/DX2                !
 ! D624  D(11,14,59,27)        -45.1116         estimate D2E/DX2                !
 ! D625  D(11,14,59,58)       -178.3756         estimate D2E/DX2                !
 ! D626  D(15,14,59,27)       -121.9386         estimate D2E/DX2                !
 ! D627  D(15,14,59,58)        104.7974         estimate D2E/DX2                !
 ! D628  D(44,14,59,27)         51.3966         estimate D2E/DX2                !
 ! D629  D(44,14,59,58)        -81.8674         estimate D2E/DX2                !
 ! D630  D(39,16,17,49)          5.4505         estimate D2E/DX2                !
 ! D631  D(50,16,17,49)       -169.8896         estimate D2E/DX2                !
 ! D632  D(9,16,39,22)         -15.4958         estimate D2E/DX2                !
 ! D633  D(9,16,39,38)        -159.8229         estimate D2E/DX2                !
 ! D634  D(17,16,39,22)         65.5873         estimate D2E/DX2                !
 ! D635  D(17,16,39,38)        -78.7398         estimate D2E/DX2                !
 ! D636  D(50,16,39,22)       -119.7375         estimate D2E/DX2                !
 ! D637  D(50,16,39,38)         95.9354         estimate D2E/DX2                !
 ! D638  D(9,16,50,20)           2.8598         estimate D2E/DX2                !
 ! D639  D(9,16,50,21)          18.5566         estimate D2E/DX2                !
 ! D640  D(9,16,50,28)         -78.9309         estimate D2E/DX2                !
 ! D641  D(9,16,50,51)         169.563          estimate D2E/DX2                !
 ! D642  D(17,16,50,20)        -71.6481         estimate D2E/DX2                !
 ! D643  D(17,16,50,21)        -55.9513         estimate D2E/DX2                !
 ! D644  D(17,16,50,28)       -153.4389         estimate D2E/DX2                !
 ! D645  D(17,16,50,51)         95.0551         estimate D2E/DX2                !
 ! D646  D(39,16,50,20)        112.759          estimate D2E/DX2                !
 ! D647  D(39,16,50,21)        128.4558         estimate D2E/DX2                !
 ! D648  D(39,16,50,28)         30.9683         estimate D2E/DX2                !
 ! D649  D(39,16,50,51)        -80.5377         estimate D2E/DX2                !
 ! D650  D(9,17,49,25)           2.4823         estimate D2E/DX2                !
 ! D651  D(9,17,49,48)         165.5673         estimate D2E/DX2                !
 ! D652  D(16,17,49,25)        -91.4446         estimate D2E/DX2                !
 ! D653  D(16,17,49,48)         71.6405         estimate D2E/DX2                !
 ! D654  D(37,18,19,34)        170.803          estimate D2E/DX2                !
 ! D655  D(37,18,19,55)        -13.4008         estimate D2E/DX2                !
 ! D656  D(2,18,37,33)          33.9035         estimate D2E/DX2                !
 ! D657  D(2,18,37,36)         161.6636         estimate D2E/DX2                !
 ! D658  D(19,18,37,33)        -40.017          estimate D2E/DX2                !
 ! D659  D(19,18,37,36)         87.7432         estimate D2E/DX2                !
 ! D660  D(2,19,34,20)          20.2925         estimate D2E/DX2                !
 ! D661  D(2,19,34,21)           4.7696         estimate D2E/DX2                !
 ! D662  D(2,19,34,31)         -78.5631         estimate D2E/DX2                !
 ! D663  D(2,19,34,35)         169.5294         estimate D2E/DX2                !
 ! D664  D(18,19,34,20)        -53.9688         estimate D2E/DX2                !
 ! D665  D(18,19,34,21)        -69.4917         estimate D2E/DX2                !
 ! D666  D(18,19,34,31)       -152.8244         estimate D2E/DX2                !
 ! D667  D(18,19,34,35)         95.2681         estimate D2E/DX2                !
 ! D668  D(55,19,34,20)        129.7502         estimate D2E/DX2                !
 ! D669  D(55,19,34,21)        114.2274         estimate D2E/DX2                !
 ! D670  D(55,19,34,31)         30.8947         estimate D2E/DX2                !
 ! D671  D(55,19,34,35)        -81.0129         estimate D2E/DX2                !
 ! D672  D(2,19,55,33)         -15.8787         estimate D2E/DX2                !
 ! D673  D(2,19,55,54)        -162.7032         estimate D2E/DX2                !
 ! D674  D(18,19,55,33)         65.8923         estimate D2E/DX2                !
 ! D675  D(18,19,55,54)        -80.9322         estimate D2E/DX2                !
 ! D676  D(34,19,55,33)       -118.7154         estimate D2E/DX2                !
 ! D677  D(34,19,55,54)         94.4601         estimate D2E/DX2                !
 ! D678  D(1,20,34,19)         -41.6659         estimate D2E/DX2                !
 ! D679  D(1,20,34,31)          11.3936         estimate D2E/DX2                !
 ! D680  D(1,20,34,35)         172.024          estimate D2E/DX2                !
 ! D681  D(50,20,34,19)       -132.2533         estimate D2E/DX2                !
 ! D682  D(50,20,34,31)        -79.1939         estimate D2E/DX2                !
 ! D683  D(50,20,34,35)         81.4366         estimate D2E/DX2                !
 ! D684  D(1,20,50,16)          -6.9636         estimate D2E/DX2                !
 ! D685  D(1,20,50,28)          45.1245         estimate D2E/DX2                !
 ! D686  D(1,20,50,51)        -172.5148         estimate D2E/DX2                !
 ! D687  D(34,20,50,16)         83.7791         estimate D2E/DX2                !
 ! D688  D(34,20,50,28)        135.8672         estimate D2E/DX2                !
 ! D689  D(34,20,50,51)        -81.7721         estimate D2E/DX2                !
 ! D690  D(1,21,34,19)          -8.6313         estimate D2E/DX2                !
 ! D691  D(1,21,34,31)          44.1832         estimate D2E/DX2                !
 ! D692  D(1,21,34,35)        -172.0657         estimate D2E/DX2                !
 ! D693  D(50,21,34,19)         84.7103         estimate D2E/DX2                !
 ! D694  D(50,21,34,31)        137.5248         estimate D2E/DX2                !
 ! D695  D(50,21,34,35)        -78.7241         estimate D2E/DX2                !
 ! D696  D(1,21,50,16)         -40.0939         estimate D2E/DX2                !
 ! D697  D(1,21,50,28)          12.6341         estimate D2E/DX2                !
 ! D698  D(1,21,50,51)         171.7118         estimate D2E/DX2                !
 ! D699  D(34,21,50,16)       -133.3776         estimate D2E/DX2                !
 ! D700  D(34,21,50,28)        -80.6496         estimate D2E/DX2                !
 ! D701  D(34,21,50,51)         78.4281         estimate D2E/DX2                !
 ! D702  D(39,22,23,52)        156.2555         estimate D2E/DX2                !
 ! D703  D(8,22,39,16)          31.6453         estimate D2E/DX2                !
 ! D704  D(8,22,39,38)        -179.4035         estimate D2E/DX2                !
 ! D705  D(23,22,39,16)        128.2979         estimate D2E/DX2                !
 ! D706  D(23,22,39,38)        -82.7509         estimate D2E/DX2                !
 ! D707  D(41,22,39,16)        111.0163         estimate D2E/DX2                !
 ! D708  D(41,22,39,38)       -100.0325         estimate D2E/DX2                !
 ! D709  D(8,22,41,26)         -43.1536         estimate D2E/DX2                !
 ! D710  D(8,22,41,29)          46.9893         estimate D2E/DX2                !
 ! D711  D(8,22,41,40)        -173.3052         estimate D2E/DX2                !
 ! D712  D(39,22,41,26)       -155.312          estimate D2E/DX2                !
 ! D713  D(39,22,41,29)        -65.1691         estimate D2E/DX2                !
 ! D714  D(39,22,41,40)         74.5364         estimate D2E/DX2                !
 ! D715  D(39,22,56,26)        -48.8998         estimate D2E/DX2                !
 ! D716  D(39,22,56,32)       -143.8853         estimate D2E/DX2                !
 ! D717  D(39,22,56,57)         77.5541         estimate D2E/DX2                !
 ! D718  D(8,23,41,26)         -68.9441         estimate D2E/DX2                !
 ! D719  D(8,23,41,29)          17.4678         estimate D2E/DX2                !
 ! D720  D(8,23,41,40)         167.6929         estimate D2E/DX2                !
 ! D721  D(52,23,41,26)         56.4978         estimate D2E/DX2                !
 ! D722  D(52,23,41,29)        142.9097         estimate D2E/DX2                !
 ! D723  D(52,23,41,40)        -66.8652         estimate D2E/DX2                !
 ! D724  D(56,23,41,26)         32.1784         estimate D2E/DX2                !
 ! D725  D(56,23,41,29)        118.5902         estimate D2E/DX2                !
 ! D726  D(56,23,41,40)        -91.1847         estimate D2E/DX2                !
 ! D727  D(8,23,52,24)         -29.376          estimate D2E/DX2                !
 ! D728  D(8,23,52,32)          48.0516         estimate D2E/DX2                !
 ! D729  D(8,23,52,53)         179.3036         estimate D2E/DX2                !
 ! D730  D(22,23,52,24)         51.1931         estimate D2E/DX2                !
 ! D731  D(22,23,52,32)        128.6207         estimate D2E/DX2                !
 ! D732  D(22,23,52,53)       -100.1273         estimate D2E/DX2                !
 ! D733  D(41,23,52,24)       -152.4374         estimate D2E/DX2                !
 ! D734  D(41,23,52,32)        -75.0097         estimate D2E/DX2                !
 ! D735  D(41,23,52,53)         56.2423         estimate D2E/DX2                !
 ! D736  D(56,23,52,24)       -126.8933         estimate D2E/DX2                !
 ! D737  D(56,23,52,32)        -49.4657         estimate D2E/DX2                !
 ! D738  D(56,23,52,53)         81.7863         estimate D2E/DX2                !
 ! D739  D(8,23,56,26)          47.8747         estimate D2E/DX2                !
 ! D740  D(8,23,56,32)         -47.0004         estimate D2E/DX2                !
 ! D741  D(8,23,56,57)         176.0174         estimate D2E/DX2                !
 ! D742  D(41,23,56,26)        -38.6188         estimate D2E/DX2                !
 ! D743  D(41,23,56,32)       -133.494          estimate D2E/DX2                !
 ! D744  D(41,23,56,57)         89.5238         estimate D2E/DX2                !
 ! D745  D(52,23,56,26)        149.2505         estimate D2E/DX2                !
 ! D746  D(52,23,56,32)         54.3754         estimate D2E/DX2                !
 ! D747  D(52,23,56,57)        -82.6068         estimate D2E/DX2                !
 ! D748  D(42,24,25,47)         15.4095         estimate D2E/DX2                !
 ! D749  D(42,24,25,49)        174.697          estimate D2E/DX2                !
 ! D750  D(47,25,52,23)        139.1154         estimate D2E/DX2                !
 ! D751  D(47,25,52,32)         64.0717         estimate D2E/DX2                !
 ! D752  D(47,25,52,53)        -77.4656         estimate D2E/DX2                !
 ! D753  D(49,25,52,23)        -67.9088         estimate D2E/DX2                !
 ! D754  D(49,25,52,32)       -142.9525         estimate D2E/DX2                !
 ! D755  D(49,25,52,53)         75.5102         estimate D2E/DX2                !
 ! D756  D(10,24,42,30)        -28.7776         estimate D2E/DX2                !
 ! D757  D(10,24,42,33)         60.1386         estimate D2E/DX2                !
 ! D758  D(10,24,42,43)       -177.0312         estimate D2E/DX2                !
 ! D759  D(25,24,42,30)         45.3242         estimate D2E/DX2                !
 ! D760  D(25,24,42,33)        134.2404         estimate D2E/DX2                !
 ! D761  D(25,24,42,43)       -102.9294         estimate D2E/DX2                !
 ! D762  D(52,24,42,30)       -139.3634         estimate D2E/DX2                !
 ! D763  D(52,24,42,33)        -50.4472         estimate D2E/DX2                !
 ! D764  D(52,24,42,43)         72.383          estimate D2E/DX2                !
 ! D765  D(10,24,52,23)         34.0568         estimate D2E/DX2                !
 ! D766  D(10,24,52,32)        -41.2455         estimate D2E/DX2                !
 ! D767  D(10,24,52,53)        177.9816         estimate D2E/DX2                !
 ! D768  D(42,24,52,23)        119.8304         estimate D2E/DX2                !
 ! D769  D(42,24,52,32)         44.5281         estimate D2E/DX2                !
 ! D770  D(42,24,52,53)        -96.2448         estimate D2E/DX2                !
 ! D771  D(10,25,47,12)        -57.6629         estimate D2E/DX2                !
 ! D772  D(10,25,47,30)         13.3811         estimate D2E/DX2                !
 ! D773  D(10,25,47,46)        174.4987         estimate D2E/DX2                !
 ! D774  D(24,25,47,12)       -143.6991         estimate D2E/DX2                !
 ! D775  D(24,25,47,30)        -72.6551         estimate D2E/DX2                !
 ! D776  D(24,25,47,46)         88.4625         estimate D2E/DX2                !
 ! D777  D(49,25,47,12)         52.9147         estimate D2E/DX2                !
 ! D778  D(49,25,47,30)        123.9588         estimate D2E/DX2                !
 ! D779  D(49,25,47,46)        -74.9237         estimate D2E/DX2                !
 ! D780  D(10,25,49,17)         -4.5425         estimate D2E/DX2                !
 ! D781  D(10,25,49,48)       -168.8758         estimate D2E/DX2                !
 ! D782  D(24,25,49,17)         79.6034         estimate D2E/DX2                !
 ! D783  D(24,25,49,48)        -84.7299         estimate D2E/DX2                !
 ! D784  D(47,25,49,17)       -115.6168         estimate D2E/DX2                !
 ! D785  D(47,25,49,48)         80.0499         estimate D2E/DX2                !
 ! D786  D(41,26,27,44)         13.9432         estimate D2E/DX2                !
 ! D787  D(41,26,27,59)        178.3159         estimate D2E/DX2                !
 ! D788  D(44,27,56,23)         53.1057         estimate D2E/DX2                !
 ! D789  D(44,27,56,32)        137.4514         estimate D2E/DX2                !
 ! D790  D(44,27,56,57)        -79.97           estimate D2E/DX2                !
 ! D791  D(59,27,56,23)       -143.0146         estimate D2E/DX2                !
 ! D792  D(59,27,56,32)        -58.6688         estimate D2E/DX2                !
 ! D793  D(59,27,56,57)         83.9098         estimate D2E/DX2                !
 ! D794  D(6,26,41,22)          62.0875         estimate D2E/DX2                !
 ! D795  D(6,26,41,23)          71.4474         estimate D2E/DX2                !
 ! D796  D(6,26,41,29)         -28.4275         estimate D2E/DX2                !
 ! D797  D(6,26,41,40)        -177.0351         estimate D2E/DX2                !
 ! D798  D(27,26,41,22)        136.1042         estimate D2E/DX2                !
 ! D799  D(27,26,41,23)        145.4641         estimate D2E/DX2                !
 ! D800  D(27,26,41,29)         45.5892         estimate D2E/DX2                !
 ! D801  D(27,26,41,40)       -103.0184         estimate D2E/DX2                !
 ! D802  D(56,26,41,22)        -43.606          estimate D2E/DX2                !
 ! D803  D(56,26,41,23)        -34.2461         estimate D2E/DX2                !
 ! D804  D(56,26,41,29)       -134.121          estimate D2E/DX2                !
 ! D805  D(56,26,41,40)         77.2714         estimate D2E/DX2                !
 ! D806  D(6,26,56,23)         -47.5316         estimate D2E/DX2                !
 ! D807  D(6,26,56,32)          36.6445         estimate D2E/DX2                !
 ! D808  D(6,26,56,57)        -179.5606         estimate D2E/DX2                !
 ! D809  D(41,26,56,23)         38.2858         estimate D2E/DX2                !
 ! D810  D(41,26,56,32)        122.462          estimate D2E/DX2                !
 ! D811  D(41,26,56,57)        -93.7432         estimate D2E/DX2                !
 ! D812  D(6,27,44,14)         -58.4395         estimate D2E/DX2                !
 ! D813  D(6,27,44,29)          12.5725         estimate D2E/DX2                !
 ! D814  D(6,27,44,45)         175.2188         estimate D2E/DX2                !
 ! D815  D(26,27,44,14)       -142.2376         estimate D2E/DX2                !
 ! D816  D(26,27,44,29)        -71.2256         estimate D2E/DX2                !
 ! D817  D(26,27,44,45)         91.4207         estimate D2E/DX2                !
 ! D818  D(59,27,44,14)         46.5119         estimate D2E/DX2                !
 ! D819  D(59,27,44,29)        117.5239         estimate D2E/DX2                !
 ! D820  D(59,27,44,45)        -79.8299         estimate D2E/DX2                !
 ! D821  D(6,27,59,14)          50.7429         estimate D2E/DX2                !
 ! D822  D(6,27,59,58)         178.7343         estimate D2E/DX2                !
 ! D823  D(26,27,59,14)        138.8409         estimate D2E/DX2                !
 ! D824  D(26,27,59,58)        -93.1677         estimate D2E/DX2                !
 ! D825  D(44,27,59,14)        -53.0831         estimate D2E/DX2                !
 ! D826  D(44,27,59,58)         74.9083         estimate D2E/DX2                !
 ! D827  D(50,28,29,41)       -167.9493         estimate D2E/DX2                !
 ! D828  D(50,28,29,44)        166.6952         estimate D2E/DX2                !
 ! D829  D(7,28,50,16)          78.0659         estimate D2E/DX2                !
 ! D830  D(7,28,50,20)         -23.5356         estimate D2E/DX2                !
 ! D831  D(7,28,50,21)          -8.5719         estimate D2E/DX2                !
 ! D832  D(7,28,50,51)        -169.525          estimate D2E/DX2                !
 ! D833  D(29,28,50,16)        151.9545         estimate D2E/DX2                !
 ! D834  D(29,28,50,20)         50.3529         estimate D2E/DX2                !
 ! D835  D(29,28,50,21)         65.3167         estimate D2E/DX2                !
 ! D836  D(29,28,50,51)        -95.6365         estimate D2E/DX2                !
 ! D837  D(7,29,41,22)         -33.2371         estimate D2E/DX2                !
 ! D838  D(7,29,41,23)         -19.5125         estimate D2E/DX2                !
 ! D839  D(7,29,41,26)          47.7923         estimate D2E/DX2                !
 ! D840  D(7,29,41,40)        -164.7152         estimate D2E/DX2                !
 ! D841  D(28,29,41,22)         40.8261         estimate D2E/DX2                !
 ! D842  D(28,29,41,23)         54.5507         estimate D2E/DX2                !
 ! D843  D(28,29,41,26)        121.8555         estimate D2E/DX2                !
 ! D844  D(28,29,41,40)        -90.652          estimate D2E/DX2                !
 ! D845  D(44,29,41,22)       -148.0422         estimate D2E/DX2                !
 ! D846  D(44,29,41,23)       -134.3176         estimate D2E/DX2                !
 ! D847  D(44,29,41,26)        -67.0128         estimate D2E/DX2                !
 ! D848  D(44,29,41,40)         80.4797         estimate D2E/DX2                !
 ! D849  D(7,29,44,14)          56.9919         estimate D2E/DX2                !
 ! D850  D(7,29,44,27)         -11.3625         estimate D2E/DX2                !
 ! D851  D(7,29,44,45)        -174.0063         estimate D2E/DX2                !
 ! D852  D(28,29,44,14)        158.5846         estimate D2E/DX2                !
 ! D853  D(28,29,44,27)         90.2302         estimate D2E/DX2                !
 ! D854  D(28,29,44,45)        -72.4136         estimate D2E/DX2                !
 ! D855  D(41,29,44,14)        130.6778         estimate D2E/DX2                !
 ! D856  D(41,29,44,27)         62.3234         estimate D2E/DX2                !
 ! D857  D(41,29,44,45)       -100.3204         estimate D2E/DX2                !
 ! D858  D(42,30,31,34)       -167.8854         estimate D2E/DX2                !
 ! D859  D(47,30,31,34)        167.3987         estimate D2E/DX2                !
 ! D860  D(3,30,42,24)          47.8527         estimate D2E/DX2                !
 ! D861  D(3,30,42,33)         -34.6982         estimate D2E/DX2                !
 ! D862  D(3,30,42,43)        -164.946          estimate D2E/DX2                !
 ! D863  D(31,30,42,24)        121.7403         estimate D2E/DX2                !
 ! D864  D(31,30,42,33)         39.1895         estimate D2E/DX2                !
 ! D865  D(31,30,42,43)        -91.0583         estimate D2E/DX2                !
 ! D866  D(47,30,42,24)        -66.0582         estimate D2E/DX2                !
 ! D867  D(47,30,42,33)       -148.6091         estimate D2E/DX2                !
 ! D868  D(47,30,42,43)         81.1431         estimate D2E/DX2                !
 ! D869  D(3,30,47,12)          56.6083         estimate D2E/DX2                !
 ! D870  D(3,30,47,25)         -12.2385         estimate D2E/DX2                !
 ! D871  D(3,30,47,46)        -173.5248         estimate D2E/DX2                !
 ! D872  D(31,30,47,12)        157.9252         estimate D2E/DX2                !
 ! D873  D(31,30,47,25)         89.0784         estimate D2E/DX2                !
 ! D874  D(31,30,47,46)        -72.2079         estimate D2E/DX2                !
 ! D875  D(42,30,47,12)        130.8314         estimate D2E/DX2                !
 ! D876  D(42,30,47,25)         61.9846         estimate D2E/DX2                !
 ! D877  D(42,30,47,46)        -99.3017         estimate D2E/DX2                !
 ! D878  D(3,31,34,19)          77.758          estimate D2E/DX2                !
 ! D879  D(3,31,34,20)          -7.4099         estimate D2E/DX2                !
 ! D880  D(3,31,34,21)         -22.5509         estimate D2E/DX2                !
 ! D881  D(3,31,34,35)        -169.6869         estimate D2E/DX2                !
 ! D882  D(30,31,34,19)        151.8453         estimate D2E/DX2                !
 ! D883  D(30,31,34,20)         66.6773         estimate D2E/DX2                !
 ! D884  D(30,31,34,21)         51.5364         estimate D2E/DX2                !
 ! D885  D(30,31,34,35)        -95.5996         estimate D2E/DX2                !
 ! D886  D(52,32,33,37)       -167.8384         estimate D2E/DX2                !
 ! D887  D(52,32,33,42)         14.2312         estimate D2E/DX2                !
 ! D888  D(56,32,33,37)          1.2067         estimate D2E/DX2                !
 ! D889  D(56,32,33,42)       -176.7237         estimate D2E/DX2                !
 ! D890  D(4,32,52,23)         -43.8644         estimate D2E/DX2                !
 ! D891  D(4,32,52,24)          40.0185         estimate D2E/DX2                !
 ! D892  D(4,32,52,53)        -172.4067         estimate D2E/DX2                !
 ! D893  D(33,32,52,23)       -139.9137         estimate D2E/DX2                !
 ! D894  D(33,32,52,24)        -56.0307         estimate D2E/DX2                !
 ! D895  D(33,32,52,53)         91.544          estimate D2E/DX2                !
 ! D896  D(56,32,52,23)         49.0224         estimate D2E/DX2                !
 ! D897  D(56,32,52,24)        132.9053         estimate D2E/DX2                !
 ! D898  D(56,32,52,53)        -79.5199         estimate D2E/DX2                !
 ! D899  D(52,32,55,19)        136.6615         estimate D2E/DX2                !
 ! D900  D(52,32,55,54)        -69.606          estimate D2E/DX2                !
 ! D901  D(56,32,55,19)        -67.276          estimate D2E/DX2                !
 ! D902  D(56,32,55,54)         86.4565         estimate D2E/DX2                !
 ! D903  D(4,32,56,23)          51.2523         estimate D2E/DX2                !
 ! D904  D(4,32,56,26)         -34.1433         estimate D2E/DX2                !
 ! D905  D(4,32,56,57)        -173.7415         estimate D2E/DX2                !
 ! D906  D(33,32,56,23)        128.4509         estimate D2E/DX2                !
 ! D907  D(33,32,56,26)         43.0553         estimate D2E/DX2                !
 ! D908  D(33,32,56,57)        -96.5429         estimate D2E/DX2                !
 ! D909  D(52,32,56,23)        -55.8949         estimate D2E/DX2                !
 ! D910  D(52,32,56,26)       -141.2906         estimate D2E/DX2                !
 ! D911  D(52,32,56,57)         79.1112         estimate D2E/DX2                !
 ! D912  D(4,33,37,18)         -47.8077         estimate D2E/DX2                !
 ! D913  D(4,33,37,36)         172.1263         estimate D2E/DX2                !
 ! D914  D(32,33,37,18)       -124.9117         estimate D2E/DX2                !
 ! D915  D(32,33,37,36)         95.0223         estimate D2E/DX2                !
 ! D916  D(42,33,37,18)         51.3597         estimate D2E/DX2                !
 ! D917  D(42,33,37,36)        -88.7063         estimate D2E/DX2                !
 ! D918  D(55,33,37,18)         63.4998         estimate D2E/DX2                !
 ! D919  D(55,33,37,36)        -76.5662         estimate D2E/DX2                !
 ! D920  D(4,33,42,24)         -40.6957         estimate D2E/DX2                !
 ! D921  D(4,33,42,30)          49.4026         estimate D2E/DX2                !
 ! D922  D(4,33,42,43)        -172.0622         estimate D2E/DX2                !
 ! D923  D(32,33,42,24)         35.1063         estimate D2E/DX2                !
 ! D924  D(32,33,42,30)        125.2047         estimate D2E/DX2                !
 ! D925  D(32,33,42,43)        -96.2602         estimate D2E/DX2                !
 ! D926  D(37,33,42,24)       -141.5565         estimate D2E/DX2                !
 ! D927  D(37,33,42,30)        -51.4582         estimate D2E/DX2                !
 ! D928  D(37,33,42,43)         87.0769         estimate D2E/DX2                !
 ! D929  D(55,33,42,24)       -153.8445         estimate D2E/DX2                !
 ! D930  D(55,33,42,30)        -63.7462         estimate D2E/DX2                !
 ! D931  D(55,33,42,43)         74.7889         estimate D2E/DX2                !
 ! D932  D(4,33,55,19)          30.6473         estimate D2E/DX2                !
 ! D933  D(4,33,55,54)        -177.7009         estimate D2E/DX2                !
 ! D934  D(37,33,55,19)        -59.5616         estimate D2E/DX2                !
 ! D935  D(37,33,55,54)         92.0902         estimate D2E/DX2                !
 ! D936  D(42,33,55,19)        113.4448         estimate D2E/DX2                !
 ! D937  D(42,33,55,54)        -94.9034         estimate D2E/DX2                !
 --------------------------------------------------------------------------------
 Trust Radius=3.00D-01 FncErr=1.00D-07 GrdErr=1.00D-06 EigMax=2.50D+02 EigMin=1.00D-04
 Number of steps in this run=    354 maximum allowed number of steps=    354.
 GradGradGradGradGradGradGradGradGradGradGradGradGradGradGradGradGradGrad

 Stoichiometry    Be11H48
 Framework group  C1[X(Be11H48)]
 Deg. of freedom   171
 Full point group                 C1      NOp   1
 Largest Abelian subgroup         C1      NOp   1
 Largest concise Abelian subgroup C1      NOp   1
                         Standard orientation:                         
 ---------------------------------------------------------------------
 Center     Atomic      Atomic             Coordinates (Angstroms)
 Number     Number       Type             X           Y           Z
 ---------------------------------------------------------------------
      1          4           0        0.077556   -0.409832   -1.763123
      2          4           0       -0.516428    1.594967   -0.862234
      3          4           0        1.437560    1.105166   -0.743678
      4          4           0        0.286751    1.143311    1.056871
      5          4           0        2.049145   -0.824182   -1.150029
      6          4           0       -1.711016    0.487612    0.544404
      7          4           0       -1.327629   -1.441360   -0.303513
      8          4           0       -0.231288   -0.792539    1.426522
      9          4           0        0.624153   -1.929160   -0.152414
     10          4           0        1.782543   -0.372385    0.774012
     11          4           0       -1.915703    0.188965   -1.417550
     12          1           0        3.434354   -1.266750   -1.647265
     13          1           0        2.960043   -1.304202   -2.298855
     14          1           0       -3.281356    0.408218   -2.097281
     15          1           0       -2.780666    0.215176   -2.697943
     16          1           0        0.491457   -3.454240   -0.256170
     17          1           0        1.292265   -3.299138   -0.277413
     18          1           0       -1.181158    2.807917   -1.512939
     19          1           0       -0.381656    2.974187   -1.521320
     20          1           0       -0.297177   -0.589441   -3.239625
     21          1           0        0.507611   -0.782639   -3.186610
     22          1           0       -0.397990   -1.732514    2.691237
     23          1           0       -0.580197   -1.009325    2.957864
     24          1           0        2.732734   -0.372658    2.000969
     25          1           0        3.180894   -0.623035    1.379485
     26          1           0       -2.696333    0.938720    1.663659
     27          1           0       -3.120547    0.963920    0.980276
     28          1           0       -1.926499   -2.855249   -0.443006
     29          1           0       -2.545799   -2.340404   -0.559551
     30          1           0        2.674521    1.860545   -1.261536
     31          1           0        2.053645    2.369099   -1.384767
     32          1           0        0.458173    1.964559    2.405391
     33          1           0        0.488593    2.509398    1.831877
     34          1           0        0.744785    1.921991   -3.838445
     35          1           0        0.868167    2.280612   -4.485722
     36          1           0       -2.028936    4.251587    1.377401
     37          1           0       -1.822975    3.601314    1.065097
     38          1           0       -1.180905   -4.775052    2.317356
     39          1           0       -1.042856   -4.158955    1.915022
     40          1           0       -3.601577   -2.184921    2.553749
     41          1           0       -3.130700   -1.844559    2.078758
     42          1           0        3.169706    2.356109    1.417633
     43          1           0        3.628565    2.845876    1.753373
     44          1           0       -4.897046   -0.890870   -0.121229
     45          1           0       -5.633409   -1.027631   -0.101713
     46          1           0        5.738105    0.773939   -0.215099
     47          1           0        5.001422    0.637445   -0.218280
     48          1           0        4.379332   -3.604779    1.014699
     49          1           0        3.835860   -3.139927    0.791276
     50          1           0       -0.467508   -3.361180   -2.841570
     51          1           0       -0.562614   -3.938376   -3.311238
     52          1           0        1.370893    0.333008    4.271111
     53          1           0        1.474088    0.421291    5.007511
     54          1           0        1.315592    5.173841    0.367158
     55          1           0        1.149495    4.457311    0.227854
     56          1           0       -1.457553    1.123433    3.534928
     57          1           0       -1.693966    1.286812    4.061631
     58          1           0       -4.492676    2.682775   -0.926012
     59          1           0       -3.970771    2.394507   -0.858805
 ---------------------------------------------------------------------
 Rotational constants (GHZ):           0.6593325           0.5783384           0.5369786
 Standard basis: def2TZVP (5D, 7F)
 There are   508 symmetry adapted cartesian basis functions of A   symmetry.
 There are   497 symmetry adapted basis functions of A   symmetry.
   497 basis functions,   703 primitive gaussians,   508 cartesian basis functions
    46 alpha electrons       46 beta electrons
       nuclear repulsion energy       577.6951498233 Hartrees.
 NAtoms=   59 NActive=   59 NUniq=   59 SFac= 1.00D+00 NAtFMM=   60 NAOKFM=F Big=F
 Integral buffers will be    131072 words long.
 Raffenetti 2 integral format.
 Two-electron integral symmetry is turned on.
 Nuclear repulsion after empirical dispersion term =      577.6258151302 Hartrees.
 One-electron integrals computed using PRISM.
   1 Symmetry operations used in ECPInt.
 ECPInt:  NShTT=   42486 NPrTT=  108211 LenC2=   38074 LenP2D=   75502.
 LDataN:  DoStor=T MaxTD1= 4 Len=   56
 NBasis=   497 RedAO= T EigKep=  8.37D-05  NBF=   497
 NBsUse=   497 1.00D-06 EigRej= -1.00D+00 NBFU=   497
 ExpMin= 3.27D-02 ExpMax= 4.70D+03 ExpMxC= 1.60D+02 IAcc=3 IRadAn=         5 AccDes= 0.00D+00
 Harris functional with IExCor= 1009 and IRadAn=       5 diagonalized for initial guess.
 HarFok:  IExCor= 1009 AccDes= 0.00D+00 IRadAn=         5 IDoV= 1 UseB2=F ITyADJ=14
 ICtDFT=  3500011 ScaDFX=  1.000000  1.000000  1.000000  1.000000
 FoFCou: FMM=F IPFlag=           0 FMFlag=      100000 FMFlg1=           0
         NFxFlg=           0 DoJE=T BraDBF=F KetDBF=T FulRan=T
         wScrn=  0.000000 ICntrl=       500 IOpCl=  0 I1Cent=   200000004 NGrid=           0
         NMat0=    1 NMatS0=      1 NMatT0=    0 NMatD0=    1 NMtDS0=    0 NMtDT0=    0
 Petite list used in FoFCou.
 Requested convergence on RMS density matrix=1.00D-08 within 128 cycles.
 Requested convergence on MAX density matrix=1.00D-06.
 Requested convergence on             energy=1.00D-06.
 No special actions if energy rises.
 EnCoef did     4 forward-backward iterations
 SCF Done:  E(RPBE1PBE) =  -190.030920742     A.U. after   14 cycles
            NFock= 14  Conv=0.86D-08     -V/T= 2.0092

 **********************************************************************

            Population analysis using the SCF density.

 **********************************************************************

 Orbital symmetries:
       Occupied  (A) (A) (A) (A) (A) (A) (A) (A) (A) (A) (A) (A)
                 (A) (A) (A) (A) (A) (A) (A) (A) (A) (A) (A) (A)
                 (A) (A) (A) (A) (A) (A) (A) (A) (A) (A) (A) (A)
                 (A) (A) (A) (A) (A) (A) (A) (A) (A) (A)
       Virtual   (A) (A) (A) (A) (A) (A) (A) (A) (A) (A) (A) (A)
                 (A) (A) (A) (A) (A) (A) (A) (A) (A) (A) (A) (A)
                 (A) (A) (A) (A) (A) (A) (A) (A) (A) (A) (A) (A)
                 (A) (A) (A) (A) (A) (A) (A) (A) (A) (A) (A) (A)
                 (A) (A) (A) (A) (A) (A) (A) (A) (A) (A) (A) (A)
                 (A) (A) (A) (A) (A) (A) (A) (A) (A) (A) (A) (A)
                 (A) (A) (A) (A) (A) (A) (A) (A) (A) (A) (A) (A)
                 (A) (A) (A) (A) (A) (A) (A) (A) (A) (A) (A) (A)
                 (A) (A) (A) (A) (A) (A) (A) (A) (A) (A) (A) (A)
                 (A) (A) (A) (A) (A) (A) (A) (A) (A) (A) (A) (A)
                 (A) (A) (A) (A) (A) (A) (A) (A) (A) (A) (A) (A)
                 (A) (A) (A) (A) (A) (A) (A) (A) (A) (A) (A) (A)
                 (A) (A) (A) (A) (A) (A) (A) (A) (A) (A) (A) (A)
                 (A) (A) (A) (A) (A) (A) (A) (A) (A) (A) (A) (A)
                 (A) (A) (A) (A) (A) (A) (A) (A) (A) (A) (A) (A)
                 (A) (A) (A) (A) (A) (A) (A) (A) (A) (A) (A) (A)
                 (A) (A) (A) (A) (A) (A) (A) (A) (A) (A) (A) (A)
                 (A) (A) (A) (A) (A) (A) (A) (A) (A) (A) (A) (A)
                 (A) (A) (A) (A) (A) (A) (A) (A) (A) (A) (A) (A)
                 (A) (A) (A) (A) (A) (A) (A) (A) (A) (A) (A) (A)
                 (A) (A) (A) (A) (A) (A) (A) (A) (A) (A) (A) (A)
                 (A) (A) (A) (A) (A) (A) (A) (A) (A) (A) (A) (A)
                 (A) (A) (A) (A) (A) (A) (A) (A) (A) (A) (A) (A)
                 (A) (A) (A) (A) (A) (A) (A) (A) (A) (A) (A) (A)
                 (A) (A) (A) (A) (A) (A) (A) (A) (A) (A) (A) (A)
                 (A) (A) (A) (A) (A) (A) (A) (A) (A) (A) (A) (A)
                 (A) (A) (A) (A) (A) (A) (A) (A) (A) (A) (A) (A)
                 (A) (A) (A) (A) (A) (A) (A) (A) (A) (A) (A) (A)
                 (A) (A) (A) (A) (A) (A) (A) (A) (A) (A) (A) (A)
                 (A) (A) (A) (A) (A) (A) (A) (A) (A) (A) (A) (A)
                 (A) (A) (A) (A) (A) (A) (A) (A) (A) (A) (A) (A)
                 (A) (A) (A) (A) (A) (A) (A) (A) (A) (A) (A) (A)
                 (A) (A) (A) (A) (A) (A) (A) (A) (A) (A) (A) (A)
                 (A) (A) (A) (A) (A) (A) (A) (A) (A) (A) (A) (A)
                 (A) (A) (A) (A) (A) (A) (A) (A) (A) (A) (A) (A)
                 (A) (A) (A) (A) (A) (A) (A) (A) (A) (A) (A) (A)
                 (A) (A) (A) (A) (A) (A) (A) (A) (A) (A) (A) (A)
                 (A) (A) (A) (A) (A) (A) (A)
 The electronic state is 1-A.
 Alpha  occ. eigenvalues --   -3.98852  -3.98793  -3.97901  -3.97810  -3.97422
 Alpha  occ. eigenvalues --   -3.97365  -3.97311  -3.97233  -3.97178  -3.97161
 Alpha  occ. eigenvalues --   -3.97046  -0.55143  -0.54230  -0.53824  -0.53377
 Alpha  occ. eigenvalues --   -0.52564  -0.51993  -0.51827  -0.51325  -0.51076
 Alpha  occ. eigenvalues --   -0.50748  -0.50225  -0.47107  -0.46749  -0.43812
 Alpha  occ. eigenvalues --   -0.43756  -0.43654  -0.43468  -0.43450  -0.43212
 Alpha  occ. eigenvalues --   -0.42987  -0.42834  -0.42680  -0.42573  -0.42493
 Alpha  occ. eigenvalues --   -0.41664  -0.32332  -0.27968  -0.27125  -0.22112
 Alpha  occ. eigenvalues --   -0.20337  -0.19100  -0.18769  -0.18053  -0.17119
 Alpha  occ. eigenvalues --   -0.16939
 Alpha virt. eigenvalues --   -0.06485  -0.04553  -0.01057   0.01508   0.02094
 Alpha virt. eigenvalues --    0.02309   0.02589   0.02888   0.03297   0.03324
 Alpha virt. eigenvalues --    0.03401   0.03855   0.04203   0.04236   0.04720
 Alpha virt. eigenvalues --    0.04831   0.04833   0.05154   0.05564   0.05891
 Alpha virt. eigenvalues --    0.06160   0.06333   0.06897   0.07074   0.07824
 Alpha virt. eigenvalues --    0.08135   0.08770   0.08839   0.08914   0.09124
 Alpha virt. eigenvalues --    0.09548   0.10437   0.10852   0.11434   0.11654
 Alpha virt. eigenvalues --    0.12054   0.12530   0.12789   0.13099   0.13175
 Alpha virt. eigenvalues --    0.13346   0.13545   0.13893   0.14025   0.14756
 Alpha virt. eigenvalues --    0.15245   0.15885   0.16539   0.16862   0.17705
 Alpha virt. eigenvalues --    0.17946   0.18187   0.18413   0.18709   0.18981
 Alpha virt. eigenvalues --    0.19325   0.20260   0.21051   0.21204   0.22084
 Alpha virt. eigenvalues --    0.22141   0.23133   0.23445   0.24284   0.24748
 Alpha virt. eigenvalues --    0.25457   0.25857   0.27040   0.27303   0.28085
 Alpha virt. eigenvalues --    0.28730   0.28802   0.29327   0.29890   0.30037
 Alpha virt. eigenvalues --    0.30286   0.30685   0.30908   0.31556   0.32481
 Alpha virt. eigenvalues --    0.33032   0.33527   0.33618   0.33755   0.34351
 Alpha virt. eigenvalues --    0.34656   0.35026   0.35306   0.36063   0.36289
 Alpha virt. eigenvalues --    0.36366   0.37015   0.37474   0.37641   0.37825
 Alpha virt. eigenvalues --    0.38681   0.39667   0.40486   0.40682   0.41347
 Alpha virt. eigenvalues --    0.41701   0.42929   0.43303   0.43691   0.44479
 Alpha virt. eigenvalues --    0.44926   0.45112   0.45727   0.46600   0.46774
 Alpha virt. eigenvalues --    0.47601   0.48070   0.48171   0.49280   0.50430
 Alpha virt. eigenvalues --    0.50758   0.51141   0.51316   0.51816   0.52079
 Alpha virt. eigenvalues --    0.52507   0.52644   0.52873   0.54192   0.54400
 Alpha virt. eigenvalues --    0.54572   0.54954   0.55215   0.55701   0.55950
 Alpha virt. eigenvalues --    0.56174   0.56568   0.56983   0.57468   0.57784
 Alpha virt. eigenvalues --    0.57908   0.58281   0.58755   0.59319   0.59755
 Alpha virt. eigenvalues --    0.60141   0.60784   0.61220   0.61550   0.61974
 Alpha virt. eigenvalues --    0.62529   0.62907   0.62977   0.63709   0.64273
 Alpha virt. eigenvalues --    0.65601   0.65771   0.66664   0.66795   0.67234
 Alpha virt. eigenvalues --    0.68046   0.68603   0.68770   0.69999   0.71095
 Alpha virt. eigenvalues --    0.71782   0.72192   0.72532   0.73296   0.74086
 Alpha virt. eigenvalues --    0.75013   0.75680   0.75910   0.76496   0.76815
 Alpha virt. eigenvalues --    0.78096   0.78748   0.79519   0.80217   0.80972
 Alpha virt. eigenvalues --    0.82192   0.82294   0.82350   0.83189   0.83703
 Alpha virt. eigenvalues --    0.84084   0.84390   0.86171   0.86464   0.87211
 Alpha virt. eigenvalues --    0.87891   0.88245   0.89767   0.91075   0.91648
 Alpha virt. eigenvalues --    0.93275   0.94012   0.94287   0.95317   0.96555
 Alpha virt. eigenvalues --    0.98000   0.98827   1.00393   1.01986   1.02676
 Alpha virt. eigenvalues --    1.07204   1.08520   1.08964   1.10058   1.10266
 Alpha virt. eigenvalues --    1.10893   1.13255   1.15772   1.16571   1.17195
 Alpha virt. eigenvalues --    1.20012   1.20319   1.20526   1.21144   1.21405
 Alpha virt. eigenvalues --    1.21771   1.22367   1.22882   1.24761   1.25410
 Alpha virt. eigenvalues --    1.25535   1.25958   1.26342   1.27048   1.28526
 Alpha virt. eigenvalues --    1.28647   1.29927   1.30247   1.30978   1.31303
 Alpha virt. eigenvalues --    1.32261   1.33057   1.34170   1.34731   1.35096
 Alpha virt. eigenvalues --    1.35993   1.37108   1.37854   1.39078   1.39938
 Alpha virt. eigenvalues --    1.41852   1.48547   1.52006   1.55117   1.56363
 Alpha virt. eigenvalues --    1.58814   1.59998   1.60642   1.62834   1.62936
 Alpha virt. eigenvalues --    1.64315   1.65008   1.66205   1.67853   1.69187
 Alpha virt. eigenvalues --    1.69573   1.70227   1.70402   1.71322   1.71651
 Alpha virt. eigenvalues --    1.72226   1.72697   1.73665   1.74231   1.74483
 Alpha virt. eigenvalues --    1.75133   1.76730   1.77159   1.79157   1.79618
 Alpha virt. eigenvalues --    1.80095   1.80819   1.81232   1.82509   1.83233
 Alpha virt. eigenvalues --    1.83816   1.85302   1.85917   1.86687   1.87181
 Alpha virt. eigenvalues --    1.87992   1.88775   1.90281   1.91139   1.93066
 Alpha virt. eigenvalues --    1.94178   1.94415   1.95095   1.95765   1.96183
 Alpha virt. eigenvalues --    1.96671   1.96806   1.96962   1.97298   1.97361
 Alpha virt. eigenvalues --    1.97548   1.97840   1.98079   1.98237   1.98987
 Alpha virt. eigenvalues --    1.99103   1.99296   1.99469   1.99662   2.00054
 Alpha virt. eigenvalues --    2.00352   2.00721   2.01027   2.01172   2.01565
 Alpha virt. eigenvalues --    2.01973   2.02059   2.03048   2.03260   2.03414
 Alpha virt. eigenvalues --    2.03847   2.04165   2.05097   2.06502   2.06949
 Alpha virt. eigenvalues --    2.09221   2.09266   2.10128   2.10228   2.10550
 Alpha virt. eigenvalues --    2.11078   2.12041   2.12954   2.13171   2.13608
 Alpha virt. eigenvalues --    2.14708   2.15474   2.15570   2.15758   2.16412
 Alpha virt. eigenvalues --    2.17259   2.17921   2.18398   2.19254   2.19942
 Alpha virt. eigenvalues --    2.20185   2.20558   2.21027   2.21969   2.22680
 Alpha virt. eigenvalues --    2.23030   2.25574   2.26907   2.52408   2.54627
 Alpha virt. eigenvalues --    2.56173   2.57933   2.61617   2.63292   2.63866
 Alpha virt. eigenvalues --    2.64007   2.64957   2.65743   2.66883   2.68096
 Alpha virt. eigenvalues --    2.69166   2.69777   2.70233   2.70791   2.71791
 Alpha virt. eigenvalues --    2.72023   2.73355   2.74104   2.74989   2.76485
 Alpha virt. eigenvalues --    2.78100   2.81692   2.94594   2.96746   2.97951
 Alpha virt. eigenvalues --    2.99856   3.07644   3.09434   3.10082   3.12044
 Alpha virt. eigenvalues --    3.12581   3.12884   3.13172   3.13470   3.14682
 Alpha virt. eigenvalues --    3.14882   3.15288   3.15448   3.16601   3.18228
 Alpha virt. eigenvalues --    3.18839   3.20105   3.22918   3.23759   3.44290
 Alpha virt. eigenvalues --    3.44317   3.44616   3.44670   3.44818   3.44951
 Alpha virt. eigenvalues --    3.45170   3.45562   3.45744   3.46060   3.46236
 Alpha virt. eigenvalues --    4.51453   4.51957   5.52205   5.62287   5.62993
 Alpha virt. eigenvalues --    5.65788   5.67085   5.68330   5.73381   5.75586
 Alpha virt. eigenvalues --    5.76921   5.78713   5.88669   5.89444   5.91852
 Alpha virt. eigenvalues --    5.94982   5.99254   6.02109   6.03645   6.08531
 Alpha virt. eigenvalues --    6.09208   6.15368   6.17279   6.17807   6.18206
 Alpha virt. eigenvalues --    6.22529   6.27254   6.27579   6.27879   6.33203
 Alpha virt. eigenvalues --    6.37115   6.37468   6.38591   6.41710   6.44851
 Alpha virt. eigenvalues --    7.96267   8.00557   8.01295   8.02557   8.03599
 Alpha virt. eigenvalues --    8.07572   8.16556   8.18545   8.18816   8.25379
 Alpha virt. eigenvalues --    8.30742
          Condensed to atoms (all electrons):
 Mulliken charges:
               1
     1  Be   0.937039
     2  Be  -0.049509
     3  Be  -0.043726
     4  Be  -0.211137
     5  Be  -1.173113
     6  Be   0.109670
     7  Be  -0.025285
     8  Be  -0.275949
     9  Be  -0.136365
    10  Be  -0.021497
    11  Be  -1.159822
    12  H    0.170063
    13  H    0.081640
    14  H    0.171692
    15  H    0.089936
    16  H    0.086519
    17  H    0.090871
    18  H    0.101042
    19  H    0.092177
    20  H    0.037920
    21  H    0.046147
    22  H    0.098309
    23  H    0.122706
    24  H    0.085204
    25  H    0.105032
    26  H    0.108696
    27  H    0.124148
    28  H    0.098055
    29  H    0.098127
    30  H    0.106872
    31  H    0.093670
    32  H    0.123171
    33  H    0.122017
    34  H   -0.039797
    35  H    0.013246
    36  H    0.017359
    37  H   -0.024607
    38  H    0.020359
    39  H   -0.038466
    40  H    0.017439
    41  H   -0.022487
    42  H   -0.023527
    43  H    0.017357
    44  H   -0.028511
    45  H    0.014806
    46  H    0.014858
    47  H   -0.029526
    48  H    0.015340
    49  H   -0.033719
    50  H   -0.040543
    51  H    0.013939
    52  H   -0.036570
    53  H    0.021820
    54  H    0.020560
    55  H   -0.036221
    56  H   -0.083826
    57  H    0.058553
    58  H    0.031864
    59  H   -0.044021
 Sum of Mulliken charges =  -0.00000
 Mulliken charges with hydrogens summed into heavy atoms:
               1
     1  Be   0.967951
     2  Be   0.120803
     3  Be   0.150647
     4  Be   0.008777
     5  Be  -0.936077
     6  Be   0.342514
     7  Be   0.165849
     8  Be  -0.069684
     9  Be   0.022917
    10  Be   0.150359
    11  Be  -0.924056
 Electronic spatial extent (au):  <R**2>=           4028.8816
 Charge=             -0.0000 electrons
 Dipole moment (field-independent basis, Debye):
    X=             -0.2082    Y=              0.0187    Z=             -0.3003  Tot=              0.3659
 Quadrupole moment (field-independent basis, Debye-Ang):
   XX=            -95.3875   YY=            -97.3111   ZZ=            -94.7341
   XY=             -1.0118   XZ=             -0.0944   YZ=              0.4104
 Traceless Quadrupole moment (field-independent basis, Debye-Ang):
   XX=              0.4234   YY=             -1.5002   ZZ=              1.0768
   XY=             -1.0118   XZ=             -0.0944   YZ=              0.4104
 Octapole moment (field-independent basis, Debye-Ang**2):
  XXX=             -5.5731  YYY=              5.8658  ZZZ=             22.3303  XYY=              0.6655
  XXY=             -1.4253  XXZ=            -17.4665  XZZ=             -5.9317  YZZ=              4.3377
  YYZ=              4.3187  XYZ=              4.7944
 Hexadecapole moment (field-independent basis, Debye-Ang**3):
 XXXX=          -2607.0773 YYYY=          -2149.2797 ZZZZ=          -1802.5693 XXXY=            -27.6154
 XXXZ=             -0.1196 YYYX=             22.8939 YYYZ=             -3.8206 ZZZX=              6.3885
 ZZZY=              3.6560 XXYY=           -816.9845 XXZZ=           -701.8349 YYZZ=           -671.0845
 XXYZ=             10.9211 YYXZ=            -11.9436 ZZXY=            -11.2718
 N-N= 5.776258151302D+02 E-N=-1.581558000177D+03  KE= 1.882937103280D+02
   1 Symmetry operations used in ECPInt.
 ECPInt:  NShTT=   42486 NPrTT=  108211 LenC2=   38074 LenP2D=   75502.
 LDataN:  DoStor=T MaxTD1= 5 Len=  102
 Calling FoFJK, ICntrl=      2127 FMM=F ISym2X=0 I1Cent= 0 IOpClX= 0 NMat=1 NMatS=1 NMatT=0.
 ***** Axes restored to original set *****
 -------------------------------------------------------------------
 Center     Atomic                   Forces (Hartrees/Bohr)
 Number     Number              X              Y              Z
 -------------------------------------------------------------------
      1        4          -0.000090008   -0.000018294   -0.000152498
      2        4           0.000198668    0.000012174    0.000047442
      3        4           0.000235203   -0.000017805   -0.000082676
      4        4           0.000095271    0.000431913   -0.000740455
      5        4           0.000010821    0.000147425   -0.000084279
      6        4          -0.000636260    0.000769556   -0.001150445
      7        4          -0.000073542    0.000051143    0.000081124
      8        4          -0.000187301   -0.000175081   -0.000880985
      9        4          -0.000109646    0.000066240    0.000111218
     10        4          -0.000014270   -0.000008727   -0.000033041
     11        4          -0.000408247    0.000619133   -0.000066672
     12        1           0.000027194    0.000050171    0.000006756
     13        1          -0.000014053   -0.000037647    0.000002028
     14        1          -0.000120711    0.000710376   -0.000094123
     15        1          -0.000058884   -0.000305467    0.000087148
     16        1           0.000004498   -0.000025972    0.000083153
     17        1          -0.000039543   -0.000039837   -0.000058745
     18        1          -0.000125523    0.000135974    0.000038717
     19        1           0.000020678   -0.000043855   -0.000042756
     20        1          -0.000000768   -0.000023903    0.000034600
     21        1          -0.000097194    0.000046376   -0.000069369
     22        1           0.000076319   -0.000494235    0.000371793
     23        1          -0.000037437    0.000843467   -0.000588405
     24        1          -0.000015491    0.000029988    0.000002499
     25        1           0.000012023    0.000000585    0.000062892
     26        1           0.000854332   -0.000562325   -0.001927302
     27        1          -0.000506297    0.000668410    0.001286940
     28        1           0.000079467   -0.000106552   -0.000004507
     29        1           0.000027308    0.000110275   -0.000029250
     30        1          -0.000002379    0.000078155    0.000005210
     31        1           0.000060619   -0.000025875    0.000002049
     32        1          -0.000615859    0.000062470   -0.000500423
     33        1           0.000390132   -0.000007555    0.000267383
     34        1           0.000013925    0.000028775   -0.000038240
     35        1          -0.000005911   -0.000007736    0.000003633
     36        1           0.000080522   -0.000034657   -0.000037098
     37        1          -0.000026263    0.000104299    0.000008116
     38        1           0.000006196    0.000000065    0.000015375
     39        1          -0.000003307   -0.000000291   -0.000019944
     40        1           0.000002861   -0.000013095    0.000009755
     41        1          -0.000044801   -0.000025704    0.000018732
     42        1          -0.000018533    0.000011153   -0.000002262
     43        1           0.000005591   -0.000008740    0.000012886
     44        1          -0.000044253   -0.000027759   -0.000033273
     45        1           0.000008150   -0.000034027    0.000013891
     46        1          -0.000000479    0.000000561   -0.000005349
     47        1           0.000002401   -0.000015010   -0.000002040
     48        1          -0.000003912    0.000006407    0.000005283
     49        1           0.000002504    0.000006364   -0.000019235
     50        1           0.000011381   -0.000020786   -0.000007320
     51        1           0.000001636    0.000004580    0.000008113
     52        1          -0.000021748   -0.000029193    0.000043947
     53        1           0.000011212    0.000018575   -0.000039289
     54        1           0.000002960   -0.000003939    0.000012023
     55        1           0.000002939   -0.000006682   -0.000002539
     56        1          -0.040181263    0.052959019   -0.155295490
     57        1           0.040551931   -0.054044742    0.159169647
     58        1           0.105520679   -0.135856686   -0.003286167
     59        1          -0.104813537    0.134048546    0.003481829
 -------------------------------------------------------------------
 Cartesian Forces:  Max     0.159169647 RMS     0.025712503

 GradGradGradGradGradGradGradGradGradGradGradGradGradGradGradGradGradGrad
 Berny optimization.
 FormGI is forming the generalized inverse of G from B-inverse, IUseBI=4.
 Internal  Forces:  Max     0.172915837 RMS     0.006588513
 Search for a local minimum.
 Step number   1 out of a maximum of  354
 All quantities printed in internal units (Hartrees-Bohrs-Radians)
 Mixed Optimization -- RFO/linear search
 Second derivative matrix not updated -- first step.
 ITU=  0
     Eigenvalues ---    0.00331   0.00439   0.00444   0.00487   0.00489
     Eigenvalues ---    0.00560   0.00620   0.00654   0.00666   0.00727
     Eigenvalues ---    0.00763   0.00819   0.00898   0.00921   0.00970
     Eigenvalues ---    0.00987   0.01021   0.01066   0.01115   0.01163
     Eigenvalues ---    0.01171   0.01225   0.01279   0.01304   0.01322
     Eigenvalues ---    0.01333   0.01345   0.01384   0.01418   0.01430
     Eigenvalues ---    0.01466   0.01492   0.01540   0.01556   0.01568
     Eigenvalues ---    0.01601   0.01643   0.01649   0.01700   0.01707
     Eigenvalues ---    0.01721   0.01736   0.01760   0.01797   0.01810
     Eigenvalues ---    0.01833   0.01843   0.01873   0.01902   0.01915
     Eigenvalues ---    0.01950   0.01977   0.01989   0.02027   0.02051
     Eigenvalues ---    0.02075   0.02084   0.02118   0.02158   0.02178
     Eigenvalues ---    0.02195   0.02232   0.02257   0.02279   0.02303
     Eigenvalues ---    0.02319   0.02364   0.02389   0.02415   0.02458
     Eigenvalues ---    0.02512   0.02557   0.02622   0.02632   0.02720
     Eigenvalues ---    0.02742   0.02790   0.02824   0.02844   0.02880
     Eigenvalues ---    0.02909   0.02937   0.03015   0.03048   0.03063
     Eigenvalues ---    0.03096   0.03172   0.03198   0.03264   0.03303
     Eigenvalues ---    0.03512   0.03550   0.03653   0.03810   0.03936
     Eigenvalues ---    0.04036   0.04231   0.04241   0.04386   0.04436
     Eigenvalues ---    0.04645   0.04810   0.04895   0.05045   0.05085
     Eigenvalues ---    0.05258   0.05332   0.05455   0.05518   0.05673
     Eigenvalues ---    0.05864   0.06044   0.06174   0.06311   0.06388
     Eigenvalues ---    0.06574   0.06683   0.06905   0.06991   0.07092
     Eigenvalues ---    0.07300   0.07475   0.07540   0.07573   0.07639
     Eigenvalues ---    0.07665   0.07739   0.07988   0.08020   0.08191
     Eigenvalues ---    0.08402   0.08662   0.08740   0.08835   0.08880
     Eigenvalues ---    0.08963   0.09030   0.09186   0.09416   0.09534
     Eigenvalues ---    0.09619   0.09869   0.09942   0.10106   0.10559
     Eigenvalues ---    0.10995   0.12411   0.13307   0.14947   0.15100
     Eigenvalues ---    0.15165   0.15380   0.15489   0.15649   0.15927
     Eigenvalues ---    0.16270   0.18520   0.18663   0.37760   0.37764
     Eigenvalues ---    0.37792   0.37793   0.37794   0.37917   0.37919
     Eigenvalues ---    0.37921   0.37972   0.37991   0.38000   0.66291
     Eigenvalues ---    0.66291
 RFO step:  Lambda=-8.01686788D-02 EMin= 3.30627200D-03
 Linear search not attempted -- first point.
 Maximum step size (   0.300) exceeded in Quadratic search.
    -- Step size scaled by   0.912
 Iteration  1 RMS(Cart)=  0.00804811 RMS(Int)=  0.00044308
 Iteration  2 RMS(Cart)=  0.00043777 RMS(Int)=  0.00000087
 Iteration  3 RMS(Cart)=  0.00000007 RMS(Int)=  0.00000085
 Variable       Old X    -DE/DX   Delta X   Delta X   Delta X     New X
                                 (Linear)    (Quad)   (Total)
    R1        4.30245  -0.00003   0.00000  -0.00012  -0.00012   4.30233
    R2        4.30264  -0.00008   0.00000  -0.00049  -0.00049   4.30215
    R3        3.97954   0.00001   0.00000  -0.00003  -0.00003   3.97951
    R4        4.29640  -0.00000   0.00000   0.00005   0.00005   4.29645
    R5        4.30986  -0.00001   0.00000   0.00003   0.00003   4.30989
    R6        3.98686  -0.00001   0.00000   0.00000   0.00000   3.98686
    R7        2.89858   0.00000   0.00000  -0.00002  -0.00002   2.89857
    R8        2.89705  -0.00001   0.00000   0.00002   0.00002   2.89707
    R9        3.81333  -0.00003   0.00000  -0.00015  -0.00015   3.81318
   R10        4.02297  -0.00005   0.00000  -0.00015  -0.00015   4.02282
   R11        4.06704  -0.00007   0.00000  -0.00041  -0.00041   4.06663
   R12        3.89265  -0.00016   0.00000  -0.00076  -0.00076   3.89189
   R13        2.88858  -0.00005   0.00000  -0.00033  -0.00033   2.88825
   R14        2.89986  -0.00003   0.00000  -0.00012  -0.00012   2.89974
   R15        4.03880  -0.00002   0.00000  -0.00006  -0.00006   4.03873
   R16        3.90106   0.00002   0.00000   0.00011   0.00011   3.90117
   R17        4.05546  -0.00001   0.00000  -0.00004  -0.00004   4.05541
   R18        2.90849  -0.00002   0.00000  -0.00009  -0.00009   2.90840
   R19        2.92027  -0.00002   0.00000  -0.00011  -0.00011   2.92017
   R20        4.08969  -0.00006   0.00000  -0.00006  -0.00006   4.08963
   R21        3.85083  -0.00017   0.00000  -0.00090  -0.00090   3.84993
   R22        4.05950  -0.00006   0.00000  -0.00026  -0.00026   4.05923
   R23        3.00124   0.00033   0.00000   0.00213   0.00212   3.00336
   R24        2.99244   0.00018   0.00000   0.00104   0.00104   2.99347
   R25        3.89431  -0.00002   0.00000  -0.00016  -0.00016   3.89415
   R26        3.76863   0.00005   0.00000   0.00020   0.00020   3.76883
   R27        2.90423  -0.00001   0.00000  -0.00006  -0.00006   2.90417
   R28        2.91530  -0.00000   0.00000  -0.00004  -0.00004   2.91526
   R29        4.04723  -0.00007   0.00000  -0.00035  -0.00035   4.04688
   R30        4.05588  -0.00008   0.00000  -0.00019  -0.00020   4.05568
   R31        3.77016  -0.00016   0.00000  -0.00073  -0.00073   3.76942
   R32        2.94402   0.00047   0.00000   0.00300   0.00300   2.94702
   R33        2.92977   0.00052   0.00000   0.00354   0.00353   2.93330
   R34        4.06003  -0.00006   0.00000  -0.00022  -0.00022   4.05981
   R35        3.81249  -0.00001   0.00000   0.00003   0.00003   3.81252
   R36        3.89342  -0.00008   0.00000  -0.00022  -0.00022   3.89320
   R37        2.91360  -0.00003   0.00000  -0.00015  -0.00015   2.91346
   R38        2.90168   0.00000   0.00000   0.00009   0.00009   2.90177
   R39        4.01616   0.00001   0.00000   0.00008   0.00008   4.01624
   R40        4.07840  -0.00005   0.00000  -0.00023  -0.00023   4.07817
   R41        2.99440   0.00017   0.00000   0.00109   0.00109   2.99549
   R42        2.99612   0.00030   0.00000   0.00196   0.00196   2.99808
   R43        4.06343  -0.00004   0.00000  -0.00026  -0.00026   4.06317
   R44        2.89951  -0.00006   0.00000  -0.00031  -0.00031   2.89920
   R45        2.89001  -0.00004   0.00000  -0.00018  -0.00018   2.88983
   R46        2.93260   0.00005   0.00000   0.00031   0.00031   2.93291
   R47        2.91827   0.00002   0.00000   0.00013   0.00013   2.91840
   R48        2.91233   0.00013   0.00000   0.00098   0.00098   2.91331
   R49        2.92038  -0.00004   0.00000  -0.00012  -0.00012   2.92026
   R50        1.52465  -0.00001   0.00000  -0.00000  -0.00001   1.52465
   R51        5.38611   0.00001   0.00000   0.00008   0.00008   5.38618
   R52        1.52208   0.00002   0.00000  -0.00002  -0.00002   1.52206
   R53        5.41230   0.00003   0.00000   0.00038   0.00038   5.41268
   R54        4.61126   0.00090   0.00000   0.00801   0.00801   4.61927
   R55        1.54195  -0.00000   0.00000   0.00003   0.00003   1.54198
   R56        5.19754  -0.00007   0.00000  -0.00044  -0.00044   5.19710
   R57        5.21392  -0.00001   0.00000   0.00006   0.00006   5.21398
   R58        5.22239  -0.00001   0.00000  -0.00012  -0.00012   5.22227
   R59        1.54325  -0.00004   0.00000  -0.00016  -0.00016   1.54308
   R60        5.23958   0.00009   0.00000   0.00071   0.00071   5.24029
   R61        5.25910   0.00006   0.00000   0.00043   0.00043   5.25953
   R62        5.21088  -0.00006   0.00000  -0.00026  -0.00026   5.21062
   R63        1.56724   0.00001   0.00000   0.00008   0.00008   1.56732
   R64        5.26130  -0.00004   0.00000  -0.00027  -0.00027   5.26104
   R65        5.30135  -0.00002   0.00000  -0.00012  -0.00012   5.30122
   R66        5.27642  -0.00002   0.00000  -0.00021  -0.00021   5.27621
   R67        5.25017  -0.00001   0.00000  -0.00007  -0.00007   5.25010
   R68        1.49670  -0.00010   0.00000  -0.00059  -0.00059   1.49611
   R69        4.96605   0.00004   0.00000   0.00039   0.00039   4.96644
   R70        5.29642  -0.00002   0.00000   0.00003   0.00003   5.29645
   R71        5.33676   0.00007   0.00000   0.00063   0.00063   5.33740
   R72        5.11737   0.00011   0.00000   0.00111   0.00110   5.11847
   R73        4.49239   0.00081   0.00000   0.00684   0.00685   4.49924
   R74        1.52329   0.00003   0.00000   0.00004   0.00004   1.52332
   R75        5.33740  -0.00001   0.00000   0.00007   0.00007   5.33747
   R76        5.17734   0.00015   0.00000   0.00087   0.00087   5.17821
   R77        5.16002   0.00000   0.00000   0.00002   0.00002   5.16004
   R78        5.03878   0.00001   0.00000   0.00009   0.00009   5.03887
   R79        1.52074  -0.00022   0.00000  -0.00143  -0.00143   1.51931
   R80        5.38078   0.00007   0.00000   0.00065   0.00065   5.38143
   R81        4.25518   0.00139   0.00000   0.01114   0.01115   4.26633
   R82        5.28093  -0.00001   0.00000   0.00007   0.00007   5.28100
   R83        4.68701   0.00086   0.00000   0.00742   0.00742   4.69443
   R84        1.53776  -0.00004   0.00000  -0.00017  -0.00017   1.53758
   R85        5.39076   0.00005   0.00000   0.00029   0.00029   5.39105
   R86        5.19198   0.00007   0.00000   0.00077   0.00077   5.19276
   R87        5.28503   0.00004   0.00000   0.00027   0.00027   5.28531
   R88        1.53441   0.00002   0.00000   0.00008   0.00008   1.53448
   R89        5.23312   0.00003   0.00000   0.00027   0.00027   5.23339
   R90        5.34456  -0.00001   0.00000  -0.00006  -0.00006   5.34450
   R91        5.32271  -0.00002   0.00000  -0.00013  -0.00013   5.32258
   R92        1.49598   0.00004   0.00000  -0.00004  -0.00004   1.49594
   R93        4.99114   0.00007   0.00000   0.00068   0.00067   4.99181
   R94        4.49316   0.00086   0.00000   0.00705   0.00706   4.50022
   R95        5.04369  -0.00002   0.00000  -0.00010  -0.00010   5.04359
   R96        5.13486   0.00004   0.00000   0.00029   0.00029   5.13515
   R97        4.92927   0.00002   0.00000   0.00019   0.00019   4.92946
   R98        1.41767   0.00000   0.00000   0.00001   0.00001   1.41768
   R99        1.41768   0.00000   0.00000   0.00001   0.00001   1.41769
   R100       1.41478   0.00001   0.00000   0.00002   0.00002   1.41480
   R101       1.41816   0.00000   0.00000   0.00001   0.00001   1.41817
   R102       1.41811   0.00000   0.00000   0.00001   0.00001   1.41812
   R103       1.41580   0.00002   0.00000   0.00003   0.00003   1.41583
   R104       1.41583   0.00000   0.00000   0.00000   0.00000   1.41584
   R105       1.41587   0.00001   0.00000   0.00002   0.00002   1.41588
   R106       1.41766  -0.00000   0.00000  -0.00000  -0.00000   1.41765
   R107       1.41506  -0.00004   0.00000  -0.00008  -0.00008   1.41498
   R108       1.41466   0.00000   0.00000   0.00001   0.00001   1.41467
   R109       1.13384   0.17292   0.00000   0.21211   0.21211   1.34594
   R110       1.13384   0.17205   0.00000   0.21105   0.21105   1.34489
    A1        1.87791   0.00002   0.00000   0.00012   0.00012   1.87803
    A2        1.55503  -0.00003   0.00000  -0.00018  -0.00018   1.55485
    A3        1.94945  -0.00002   0.00000  -0.00010  -0.00010   1.94935
    A4        2.00453   0.00001   0.00000   0.00003   0.00003   2.00456
    A5        2.28462   0.00001   0.00000   0.00008   0.00008   2.28470
    A6        1.96451  -0.00002   0.00000  -0.00011  -0.00011   1.96440
    A7        1.55469  -0.00001   0.00000  -0.00004  -0.00004   1.55465
    A8        1.87773  -0.00004   0.00000  -0.00016  -0.00016   1.87757
    A9        2.28477   0.00000   0.00000   0.00002   0.00002   2.28479
   A10        1.99324   0.00000   0.00000   0.00001   0.00001   1.99325
   A11        1.87807  -0.00000   0.00000  -0.00004  -0.00004   1.87804
   A12        2.67408  -0.00003   0.00000  -0.00011  -0.00011   2.67397
   A13        2.07823  -0.00001   0.00000  -0.00003  -0.00003   2.07819
   A14        1.53063  -0.00001   0.00000  -0.00006  -0.00006   1.53057
   A15        1.99749   0.00001   0.00000   0.00007   0.00007   1.99756
   A16        2.29049   0.00002   0.00000   0.00010   0.00010   2.29060
   A17        1.87531  -0.00002   0.00000  -0.00009  -0.00009   1.87522
   A18        2.29211   0.00001   0.00000   0.00005   0.00005   2.29216
   A19        2.01145   0.00000   0.00000   0.00003   0.00003   2.01149
   A20        1.53088   0.00004   0.00000   0.00014   0.00014   1.53102
   A21        2.07847   0.00004   0.00000   0.00017   0.00017   2.07864
   A22        1.64231  -0.00000   0.00000  -0.00001  -0.00001   1.64230
   A23        1.52114   0.00002   0.00000   0.00013   0.00013   1.52126
   A24        2.27018   0.00000   0.00000   0.00002   0.00002   2.27020
   A25        2.21250  -0.00001   0.00000  -0.00004  -0.00004   2.21246
   A26        1.95431   0.00001   0.00000   0.00010   0.00010   1.95441
   A27        2.10358   0.00000   0.00000  -0.00001  -0.00001   2.10357
   A28        2.26361  -0.00000   0.00000   0.00001   0.00001   2.26362
   A29        1.72981   0.00001   0.00000   0.00002   0.00002   1.72984
   A30        1.93317  -0.00002   0.00000  -0.00002  -0.00002   1.93315
   A31        2.36910  -0.00000   0.00000  -0.00001  -0.00001   2.36908
   A32        2.14687   0.00001   0.00000   0.00001   0.00001   2.14688
   A33        2.03212  -0.00001   0.00000  -0.00010  -0.00010   2.03202
   A34        2.48473  -0.00002   0.00000  -0.00010  -0.00010   2.48463
   A35        1.70264   0.00001   0.00000   0.00001   0.00001   1.70264
   A36        2.16198   0.00000   0.00000  -0.00000  -0.00000   2.16198
   A37        1.63830   0.00000   0.00000   0.00007   0.00007   1.63837
   A38        1.52533   0.00002   0.00000   0.00010   0.00010   1.52543
   A39        2.28627  -0.00001   0.00000  -0.00005  -0.00005   2.28622
   A40        2.21006  -0.00001   0.00000  -0.00005  -0.00005   2.21001
   A41        2.09689   0.00002   0.00000   0.00011   0.00011   2.09700
   A42        1.94370  -0.00001   0.00000  -0.00000  -0.00000   1.94370
   A43        2.26442   0.00001   0.00000   0.00003   0.00003   2.26445
   A44        1.73467  -0.00000   0.00000  -0.00002  -0.00002   1.73466
   A45        1.91988   0.00000   0.00000   0.00000   0.00000   1.91988
   A46        2.35668   0.00000   0.00000  -0.00001  -0.00001   2.35667
   A47        2.15264   0.00000   0.00000   0.00001   0.00001   2.15265
   A48        1.72578  -0.00002   0.00000  -0.00008  -0.00008   1.72570
   A49        2.17079  -0.00001   0.00000  -0.00003  -0.00003   2.17076
   A50        2.03383  -0.00001   0.00000  -0.00007  -0.00007   2.03376
   A51        2.48556  -0.00000   0.00000  -0.00004  -0.00004   2.48551
   A52        1.84332   0.00001   0.00000   0.00003   0.00003   1.84335
   A53        1.86889   0.00001   0.00000   0.00007   0.00007   1.86895
   A54        2.34123   0.00001   0.00000   0.00004   0.00004   2.34127
   A55        1.88206   0.00002   0.00000   0.00019   0.00019   1.88224
   A56        1.86727   0.00000   0.00000  -0.00006  -0.00006   1.86721
   A57        1.84705   0.00001   0.00000   0.00006   0.00006   1.84711
   A58        2.30022  -0.00001   0.00000  -0.00012  -0.00012   2.30010
   A59        1.93808   0.00004   0.00000   0.00029   0.00029   1.93837
   A60        1.97993   0.00003   0.00000   0.00014   0.00014   1.98007
   A61        2.04583   0.00001   0.00000   0.00016   0.00016   2.04599
   A62        2.08855  -0.00003   0.00000  -0.00017  -0.00017   2.08839
   A63        1.94405  -0.00001   0.00000   0.00000   0.00000   1.94405
   A64        2.43898  -0.00005   0.00000  -0.00034  -0.00034   2.43865
   A65        1.98394  -0.00003   0.00000  -0.00019  -0.00019   1.98376
   A66        2.19490  -0.00000   0.00000  -0.00003  -0.00003   2.19487
   A67        1.68217  -0.00002   0.00000  -0.00007  -0.00007   1.68210
   A68        2.50870   0.00001   0.00000   0.00004   0.00004   2.50873
   A69        1.97928   0.00001   0.00000   0.00003   0.00003   1.97931
   A70        1.77315  -0.00003   0.00000  -0.00017  -0.00017   1.77298
   A71        2.21411   0.00003   0.00000   0.00013   0.00013   2.21425
   A72        2.22978   0.00001   0.00000   0.00007   0.00007   2.22985
   A73        2.24653   0.00001   0.00000   0.00002   0.00002   2.24655
   A74        2.21673   0.00002   0.00000   0.00009   0.00009   2.21682
   A75        2.09195   0.00001   0.00000   0.00004   0.00004   2.09199
   A76        2.62171   0.00001   0.00000   0.00005   0.00005   2.62176
   A77        1.67629  -0.00000   0.00000  -0.00001  -0.00001   1.67628
   A78        1.76485  -0.00001   0.00000  -0.00011  -0.00011   1.76473
   A79        2.30720  -0.00001   0.00000  -0.00006  -0.00006   2.30714
   A80        2.12977   0.00005   0.00000   0.00038   0.00038   2.13014
   A81        1.77357  -0.00002   0.00000  -0.00015  -0.00015   1.77342
   A82        1.95296  -0.00001   0.00000  -0.00007  -0.00007   1.95289
   A83        1.90284   0.00007   0.00000   0.00049   0.00049   1.90333
   A84        2.31801  -0.00005   0.00000  -0.00027  -0.00027   2.31774
   A85        2.28955   0.00000   0.00000  -0.00002  -0.00002   2.28954
   A86        2.15407   0.00004   0.00000   0.00022   0.00022   2.15430
   A87        1.96668   0.00000   0.00000   0.00003   0.00003   1.96671
   A88        1.88965   0.00007   0.00000   0.00049   0.00049   1.89014
   A89        2.33853  -0.00007   0.00000  -0.00045  -0.00045   2.33808
   A90        2.32535  -0.00007   0.00000  -0.00049  -0.00049   2.32485
   A91        1.80204   0.00010   0.00000   0.00060   0.00060   1.80263
   A92        1.52695   0.00002   0.00000   0.00007   0.00007   1.52702
   A93        1.63540   0.00000   0.00000  -0.00000  -0.00000   1.63540
   A94        2.21186   0.00000   0.00000   0.00001   0.00001   2.21186
   A95        2.27696   0.00001   0.00000   0.00002   0.00002   2.27699
   A96        1.94046   0.00002   0.00000   0.00012   0.00012   1.94058
   A97        2.48526  -0.00002   0.00000  -0.00013  -0.00013   2.48513
   A98        2.03907  -0.00002   0.00000  -0.00011  -0.00011   2.03896
   A99        1.91993  -0.00003   0.00000  -0.00015  -0.00015   1.91979
   A100       2.15076   0.00001   0.00000   0.00007   0.00007   2.15083
   A101       2.36873  -0.00001   0.00000  -0.00002  -0.00002   2.36871
   A102       2.10361  -0.00000   0.00000  -0.00001  -0.00001   2.10360
   A103       1.73232   0.00001   0.00000   0.00004   0.00004   1.73236
   A104       2.26324  -0.00001   0.00000  -0.00001  -0.00001   2.26323
   A105       2.17227   0.00001   0.00000   0.00005   0.00005   2.17232
   A106       1.71803   0.00002   0.00000   0.00009   0.00009   1.71812
   A107       1.84475   0.00001   0.00000   0.00008   0.00008   1.84483
   A108       1.84520   0.00001   0.00000   0.00005   0.00005   1.84525
   A109       2.39656  -0.00006   0.00000  -0.00034  -0.00034   2.39621
   A110       1.94018  -0.00000   0.00000   0.00001   0.00001   1.94020
   A111       1.86623   0.00001   0.00000   0.00004   0.00004   1.86627
   A112       1.98553   0.00003   0.00000   0.00018   0.00018   1.98571
   A113       2.22600  -0.00005   0.00000  -0.00028  -0.00028   2.22572
   A114       1.90371   0.00001   0.00000   0.00014   0.00014   1.90385
   A115       1.86658   0.00001   0.00000   0.00002   0.00002   1.86660
   A116       1.99311   0.00003   0.00000   0.00018   0.00018   1.99328
   A117       2.24484   0.00001   0.00000   0.00007   0.00007   2.24491
   A118       1.89448   0.00005   0.00000   0.00032   0.00032   1.89480
   A119       2.39355  -0.00002   0.00000  -0.00017  -0.00017   2.39338
   A120       2.04313   0.00001   0.00000   0.00004   0.00004   2.04317
   A121       2.12231  -0.00003   0.00000  -0.00017  -0.00017   2.12214
   A122       1.64280  -0.00001   0.00000  -0.00007  -0.00007   1.64273
   A123       1.52186   0.00000   0.00000   0.00003   0.00003   1.52189
   A124       2.20640  -0.00000   0.00000  -0.00003  -0.00003   2.20637
   A125       2.27017  -0.00001   0.00000  -0.00004  -0.00004   2.27013
   A126       2.09794   0.00001   0.00000   0.00002   0.00002   2.09795
   A127       1.92967   0.00001   0.00000   0.00004   0.00004   1.92971
   A128       2.16521  -0.00001   0.00000  -0.00007  -0.00007   2.16514
   A129       1.70992  -0.00002   0.00000  -0.00011  -0.00011   1.70981
   A130       1.95885  -0.00002   0.00000  -0.00005  -0.00005   1.95880
   A131       1.72298   0.00001   0.00000   0.00000   0.00000   1.72298
   A132       2.25636   0.00002   0.00000   0.00006   0.00006   2.25642
   A133       2.14959   0.00001   0.00000   0.00005   0.00005   2.14964
   A134       2.36836   0.00002   0.00000   0.00011   0.00011   2.36847
   A135       2.49036   0.00000   0.00000   0.00002   0.00002   2.49038
   A136       2.03579  -0.00000   0.00000  -0.00001  -0.00001   2.03578
   A137       1.76996  -0.00002   0.00000  -0.00015  -0.00015   1.76981
   A138       1.67818  -0.00001   0.00000  -0.00008  -0.00008   1.67809
   A139       2.28854   0.00002   0.00000   0.00008   0.00008   2.28862
   A140       2.13481   0.00002   0.00000   0.00010   0.00010   2.13492
   A141       1.96055   0.00001   0.00000   0.00005   0.00005   1.96060
   A142       1.76445  -0.00001   0.00000  -0.00005  -0.00005   1.76440
   A143       1.89902  -0.00000   0.00000  -0.00000  -0.00000   1.89901
   A144       2.33699   0.00001   0.00000   0.00000   0.00000   2.33699
   A145       1.95231   0.00001   0.00000   0.00003   0.00003   1.95234
   A146       2.31978   0.00000   0.00000  -0.00000  -0.00000   2.31978
   A147       1.79307  -0.00000   0.00000   0.00002   0.00002   1.79309
   A148       1.90949  -0.00001   0.00000   0.00000   0.00000   1.90950
   A149       2.33893   0.00000   0.00000   0.00002   0.00002   2.33895
   A150       2.30549   0.00000   0.00000   0.00001   0.00001   2.30550
   A151       2.14031   0.00000   0.00000   0.00002   0.00002   2.14033
   A152       1.67763   0.00005   0.00000   0.00021   0.00021   1.67785
   A153       2.50704   0.00002   0.00000   0.00009   0.00009   2.50713
   A154       1.98002   0.00002   0.00000   0.00019   0.00019   1.98022
   A155       1.77261   0.00002   0.00000   0.00006   0.00007   1.77268
   A156       2.24431  -0.00001   0.00000  -0.00002  -0.00002   2.24430
   A157       2.20431  -0.00003   0.00000  -0.00018  -0.00019   2.20413
   A158       2.09827  -0.00006   0.00000  -0.00031  -0.00031   2.09796
   A159       2.62528  -0.00006   0.00000  -0.00041  -0.00041   2.62487
   A160       2.21929  -0.00002   0.00000  -0.00012  -0.00012   2.21918
   A161       2.24103   0.00003   0.00000   0.00025   0.00025   2.24128
   A162       1.71222  -0.00002   0.00000  -0.00009  -0.00009   1.71213
   A163       2.43279  -0.00002   0.00000  -0.00013  -0.00013   2.43266
   A164       1.70223   0.00003   0.00000   0.00011   0.00011   1.70234
   A165       1.71359   0.00027   0.00000   0.00210   0.00210   1.71569
   A166       2.42873   0.00003   0.00000   0.00034   0.00034   2.42907
   A167       2.41766   0.00000   0.00000   0.00004   0.00004   2.41770
   A168       1.42999  -0.00002   0.00000  -0.00024  -0.00025   1.42975
   A169       1.82300  -0.00002   0.00000  -0.00005  -0.00005   1.82295
   A170       1.63073   0.00001   0.00000   0.00003   0.00003   1.63076
   A171       2.23539   0.00003   0.00000   0.00018   0.00018   2.23557
   A172       1.88631  -0.00000   0.00000  -0.00003  -0.00003   1.88628
   A173       2.15851  -0.00003   0.00000  -0.00015  -0.00015   2.15836
   A174       1.89534   0.00002   0.00000   0.00009   0.00009   1.89544
   A175       2.70027  -0.00001   0.00000  -0.00002  -0.00002   2.70024
   A176       1.50266   0.00002   0.00000   0.00004   0.00004   1.50270
   A177       1.74965   0.00003   0.00000   0.00014   0.00014   1.74978
   A178       1.62416   0.00001   0.00000   0.00001   0.00001   1.62417
   A179       1.83354  -0.00000   0.00000  -0.00000  -0.00000   1.83354
   A180       1.90480   0.00002   0.00000   0.00007   0.00006   1.90486
   A181       2.27393  -0.00001   0.00000  -0.00000  -0.00000   2.27392
   A182       2.10221  -0.00002   0.00000  -0.00005  -0.00005   2.10216
   A183       1.58078   0.00001   0.00000   0.00005   0.00005   1.58083
   A184       1.56474  -0.00001   0.00000  -0.00004  -0.00004   1.56470
   A185       2.80679   0.00001   0.00000   0.00004   0.00004   2.80683
   A186       1.57584   0.00001   0.00000   0.00003   0.00003   1.57586
   A187       1.58272  -0.00001   0.00000  -0.00006  -0.00006   1.58266
   A188       2.85012  -0.00002   0.00000  -0.00009  -0.00009   2.85003
   A189       1.91537  -0.00013   0.00000  -0.00077  -0.00077   1.91460
   A190       1.52265   0.00001   0.00000   0.00010   0.00010   1.52275
   A191       2.65960   0.00003   0.00000   0.00024   0.00024   2.65984
   A192       1.22312  -0.00004   0.00000  -0.00024  -0.00024   1.22288
   A193       1.50928  -0.00004   0.00000  -0.00023  -0.00023   1.50905
   A194       1.81528   0.00002   0.00000   0.00004   0.00004   1.81532
   A195       1.76502   0.00029   0.00000   0.00220   0.00220   1.76722
   A196       2.03769   0.00003   0.00000   0.00021   0.00021   2.03790
   A197       2.81849   0.00003   0.00000   0.00022   0.00022   2.81871
   A198       1.57839   0.00007   0.00000   0.00056   0.00056   1.57894
   A199       1.26975  -0.00009   0.00000  -0.00069  -0.00068   1.26906
   A200       1.50201  -0.00001   0.00000  -0.00005  -0.00005   1.50196
   A201       1.92914   0.00006   0.00000   0.00043   0.00043   1.92956
   A202       1.62566  -0.00000   0.00000   0.00001   0.00001   1.62567
   A203       1.56999   0.00000   0.00000  -0.00001  -0.00001   1.56998
   A204       1.87483  -0.00002   0.00000  -0.00012  -0.00012   1.87471
   A205       1.86412  -0.00001   0.00000  -0.00004  -0.00004   1.86408
   A206       2.31642   0.00000   0.00000   0.00000   0.00000   2.31642
   A207       2.21409   0.00001   0.00000   0.00005   0.00005   2.21414
   A208       1.71417  -0.00001   0.00000  -0.00004  -0.00004   1.71412
   A209       1.48888  -0.00007   0.00000  -0.00040  -0.00039   1.48849
   A210       1.84715   0.00011   0.00000   0.00098   0.00098   1.84813
   A211       1.64486   0.00002   0.00000   0.00021   0.00021   1.64506
   A212       1.61377  -0.00004   0.00000  -0.00026  -0.00025   1.61351
   A213       1.83717  -0.00013   0.00000  -0.00084  -0.00084   1.83633
   A214       1.85500   0.00009   0.00000   0.00101   0.00101   1.85602
   A215       2.27712   0.00002   0.00000   0.00021   0.00021   2.27733
   A216       2.54711  -0.00002   0.00000  -0.00020  -0.00020   2.54690
   A217       1.44309  -0.00001   0.00000  -0.00014  -0.00014   1.44295
   A218       1.61086  -0.00001   0.00000  -0.00005  -0.00005   1.61082
   A219       1.96170   0.00002   0.00000   0.00007   0.00007   1.96177
   A220       1.47375   0.00003   0.00000   0.00016   0.00016   1.47390
   A221       1.91492   0.00003   0.00000   0.00018   0.00018   1.91510
   A222       1.70991   0.00001   0.00000   0.00001   0.00001   1.70992
   A223       2.80931  -0.00001   0.00000  -0.00006  -0.00006   2.80925
   A224       1.13403  -0.00002   0.00000  -0.00005  -0.00005   1.13397
   A225       1.47668   0.00000   0.00000   0.00006   0.00006   1.47673
   A226       1.90167   0.00001   0.00000   0.00005   0.00005   1.90172
   A227       1.74313  -0.00001   0.00000  -0.00002  -0.00002   1.74311
   A228       2.84369  -0.00000   0.00000  -0.00002  -0.00002   2.84367
   A229       1.13006   0.00000   0.00000   0.00000   0.00000   1.13006
   A230       1.61712   0.00002   0.00000   0.00008   0.00008   1.61720
   A231       1.96938   0.00000   0.00000  -0.00001  -0.00001   1.96937
   A232       1.89406   0.00002   0.00000   0.00006   0.00006   1.89413
   A233       1.70467   0.00028   0.00000   0.00216   0.00216   1.70683
   A234       2.74823   0.00008   0.00000   0.00061   0.00061   2.74883
   A235       2.23775   0.00000   0.00000   0.00002   0.00002   2.23777
   A236       1.29150  -0.00009   0.00000  -0.00070  -0.00070   1.29081
   A237       1.67291  -0.00001   0.00000  -0.00016  -0.00016   1.67275
   A238       1.57329  -0.00005   0.00000  -0.00026  -0.00026   1.57303
   A239       1.95580  -0.00009   0.00000  -0.00056  -0.00056   1.95524
   A240       2.04476   0.00007   0.00000   0.00049   0.00049   2.04525
   A241       1.68055  -0.00006   0.00000  -0.00042  -0.00042   1.68013
   A242       2.55683  -0.00002   0.00000  -0.00006  -0.00006   2.55676
   A243       1.30494   0.00001   0.00000   0.00012   0.00012   1.30505
   A244       1.26441  -0.00003   0.00000  -0.00015  -0.00015   1.26425
   A245       1.58129  -0.00002   0.00000  -0.00008  -0.00008   1.58120
   A246       1.70871  -0.00002   0.00000  -0.00007  -0.00007   1.70863
   A247       0.93075  -0.00001   0.00000  -0.00006  -0.00006   0.93068
   A248       2.21957   0.00001   0.00000   0.00003   0.00003   2.21959
   A249       1.70089  -0.00002   0.00000  -0.00010  -0.00010   1.70080
   A250       2.31628   0.00001   0.00000   0.00005   0.00005   2.31633
   A251       1.56066  -0.00002   0.00000  -0.00009  -0.00009   1.56057
   A252       2.31644   0.00001   0.00000   0.00005   0.00005   2.31649
   A253       2.21344   0.00001   0.00000   0.00007   0.00007   2.21351
   A254       1.52035  -0.00000   0.00000   0.00002   0.00002   1.52037
   A255       2.34431  -0.00004   0.00000  -0.00025  -0.00025   2.34406
   A256       2.06325   0.00004   0.00000   0.00020   0.00020   2.06345
   A257       1.43003   0.00007   0.00000   0.00038   0.00038   1.43041
   A258       2.40081  -0.00003   0.00000  -0.00020  -0.00020   2.40060
   A259       2.27358  -0.00005   0.00000  -0.00025  -0.00025   2.27334
   A260       1.41420   0.00005   0.00000   0.00039   0.00039   1.41459
   A261       1.58029   0.00001   0.00000   0.00005   0.00005   1.58034
   A262       2.08471   0.00001   0.00000   0.00004   0.00004   2.08475
   A263       1.17939   0.00007   0.00000   0.00054   0.00054   1.17994
   A264       1.73152   0.00001   0.00000   0.00004   0.00004   1.73156
   A265       2.09876   0.00000   0.00000   0.00002   0.00002   2.09878
   A266       1.57474   0.00001   0.00000   0.00001   0.00001   1.57475
   A267       2.25404  -0.00001   0.00000  -0.00005  -0.00005   2.25399
   A268       2.29096  -0.00003   0.00000  -0.00020  -0.00020   2.29077
   A269       1.57005   0.00000   0.00000  -0.00003  -0.00003   1.57003
   A270       1.44079   0.00000   0.00000  -0.00000  -0.00000   1.44079
   A271       2.25589   0.00001   0.00000   0.00009   0.00009   2.25598
   A272       1.55194   0.00003   0.00000   0.00019   0.00019   1.55213
   A273       2.29025  -0.00002   0.00000  -0.00010  -0.00010   2.29015
   A274       2.09244  -0.00002   0.00000  -0.00009  -0.00009   2.09235
   A275       1.17265   0.00003   0.00000   0.00030   0.00030   1.17295
   A276       1.21609  -0.00001   0.00000  -0.00002  -0.00002   1.21608
   A277       2.28527   0.00004   0.00000   0.00022   0.00022   2.28549
   A278       1.44177   0.00006   0.00000   0.00042   0.00041   1.44219
   A279       2.39748  -0.00001   0.00000  -0.00010  -0.00010   2.39738
   A280       2.39760  -0.00007   0.00000  -0.00044  -0.00044   2.39716
   A281       1.17926   0.00002   0.00000   0.00007   0.00007   1.17934
   A282       1.21497   0.00001   0.00000   0.00003   0.00003   1.21500
   A283       2.29755  -0.00001   0.00000  -0.00006  -0.00006   2.29749
   A284       1.43733   0.00000   0.00000   0.00003   0.00003   1.43736
   A285       2.39967  -0.00001   0.00000  -0.00003  -0.00003   2.39964
   A286       2.39168   0.00000   0.00000  -0.00000  -0.00000   2.39168
   A287       1.48429  -0.00001   0.00000  -0.00006  -0.00006   1.48423
   A288       2.41463   0.00001   0.00000   0.00005   0.00005   2.41468
   A289       2.34344  -0.00000   0.00000   0.00001   0.00001   2.34345
   A290       1.71649  -0.00001   0.00000  -0.00002  -0.00002   1.71647
   A291       1.59649  -0.00001   0.00000  -0.00002  -0.00002   1.59647
   A292       0.92211  -0.00000   0.00000  -0.00002  -0.00002   0.92209
   A293       2.22027   0.00000   0.00000   0.00001   0.00001   2.22027
   A294       1.54592  -0.00000   0.00000  -0.00000  -0.00000   1.54592
   A295       2.31726   0.00001   0.00000   0.00002   0.00002   2.31728
   A296       1.69041  -0.00000   0.00000   0.00001   0.00001   1.69042
   A297       2.31969   0.00001   0.00000   0.00002   0.00002   2.31971
   A298       2.21182  -0.00000   0.00000  -0.00003  -0.00003   2.21180
   A299       1.39858  -0.00003   0.00000  -0.00022  -0.00022   1.39836
   A300       1.28143  -0.00002   0.00000  -0.00010  -0.00010   1.28133
   A301       2.25834   0.00007   0.00000   0.00042   0.00042   2.25876
   A302       1.31353  -0.00003   0.00000  -0.00019  -0.00019   1.31334
   A303       2.46024  -0.00005   0.00000  -0.00029  -0.00029   2.45995
   A304       2.30429   0.00005   0.00000   0.00031   0.00031   2.30461
   A305       1.41793   0.00003   0.00000   0.00023   0.00022   1.41816
   A306       2.42806   0.00005   0.00000   0.00021   0.00021   2.42827
   A307       2.28704  -0.00007   0.00000  -0.00028  -0.00028   2.28676
   A308       1.49845  -0.00034   0.00000  -0.00282  -0.00282   1.49563
   A309       1.47535  -0.00033   0.00000  -0.00261  -0.00261   1.47274
   A310       2.21780   0.00019   0.00000   0.00158   0.00158   2.21938
   A311       1.64836  -0.00040   0.00000  -0.00323  -0.00323   1.64513
   A312       2.13540   0.00035   0.00000   0.00284   0.00284   2.13824
   A313       2.26291   0.00020   0.00000   0.00158   0.00158   2.26449
   A314       1.37961  -0.00026   0.00000  -0.00229  -0.00229   1.37732
   A315       2.18951   0.00020   0.00000   0.00139   0.00139   2.19090
   A316       2.28942   0.00011   0.00000   0.00094   0.00094   2.29037
   A317       3.30744  -0.00006   0.00000  -0.00048  -0.00047   3.30697
   A318       3.19565   0.00000   0.00000  -0.00000  -0.00000   3.19565
   A319       3.25862  -0.00001   0.00000  -0.00005  -0.00005   3.25858
   A320       3.34970   0.00008   0.00000   0.00060   0.00060   3.35030
   A321       3.10819   0.00024   0.00000   0.00188   0.00187   3.11007
   A322       3.22341   0.00004   0.00000   0.00033   0.00033   3.22374
   A323       3.13653   0.00022   0.00000   0.00182   0.00182   3.13835
   A324       2.99478  -0.00003   0.00000  -0.00032  -0.00032   2.99446
    D1       -0.77535   0.00001   0.00000   0.00009   0.00009  -0.77526
    D2       -1.82906   0.00000   0.00000   0.00001   0.00001  -1.82905
    D3        2.31218   0.00000   0.00000   0.00002   0.00002   2.31220
    D4        1.62151   0.00002   0.00000   0.00006   0.00006   1.62157
    D5        1.11311  -0.00001   0.00000   0.00000   0.00000   1.11311
    D6        0.05941  -0.00001   0.00000  -0.00008  -0.00008   0.05933
    D7       -2.08254  -0.00001   0.00000  -0.00007  -0.00007  -2.08261
    D8       -2.77321   0.00000   0.00000  -0.00003  -0.00003  -2.77324
    D9        0.26339   0.00001   0.00000   0.00006   0.00006   0.26345
   D10       -0.79031   0.00000   0.00000  -0.00002  -0.00002  -0.79033
   D11       -2.93226  -0.00000   0.00000  -0.00001  -0.00001  -2.93227
   D12        2.66026   0.00001   0.00000   0.00003   0.00003   2.66029
   D13       -3.13380  -0.00001   0.00000  -0.00001  -0.00001  -3.13381
   D14        2.09568  -0.00001   0.00000  -0.00009  -0.00009   2.09559
   D15       -0.04627  -0.00001   0.00000  -0.00008  -0.00008  -0.04634
   D16       -0.73693   0.00000   0.00000  -0.00004  -0.00004  -0.73697
   D17       -2.56692  -0.00000   0.00000   0.00002   0.00002  -2.56690
   D18        2.66256  -0.00000   0.00000  -0.00006  -0.00006   2.66250
   D19        0.52061  -0.00001   0.00000  -0.00005  -0.00005   0.52056
   D20       -0.17006   0.00001   0.00000  -0.00001  -0.00001  -0.17007
   D21       -0.25569   0.00002   0.00000   0.00010   0.00010  -0.25559
   D22        0.78957   0.00001   0.00000   0.00005   0.00005   0.78962
   D23        2.94614   0.00001   0.00000   0.00003   0.00003   2.94617
   D24       -2.65454   0.00001   0.00000   0.00006   0.00006  -2.65448
   D25       -1.09949   0.00001   0.00000   0.00009   0.00009  -1.09940
   D26       -0.05422   0.00000   0.00000   0.00003   0.00003  -0.05419
   D27        2.10234   0.00000   0.00000   0.00001   0.00001   2.10236
   D28        2.78485   0.00001   0.00000   0.00005   0.00005   2.78489
   D29        0.78593  -0.00002   0.00000  -0.00003  -0.00003   0.78590
   D30        1.83120  -0.00003   0.00000  -0.00009  -0.00009   1.83111
   D31       -2.29542  -0.00003   0.00000  -0.00010  -0.00010  -2.29552
   D32       -1.61292  -0.00002   0.00000  -0.00007  -0.00007  -1.61299
   D33        2.57776   0.00000   0.00000   0.00003   0.00003   2.57779
   D34       -2.66016  -0.00001   0.00000  -0.00003  -0.00003  -2.66019
   D35       -0.50360  -0.00001   0.00000  -0.00004  -0.00004  -0.50364
   D36        0.17891  -0.00000   0.00000  -0.00001  -0.00001   0.17890
   D37        3.13438   0.00001   0.00000   0.00007   0.00007   3.13445
   D38       -2.10354  -0.00000   0.00000   0.00001   0.00001  -2.10353
   D39        0.05303  -0.00000   0.00000  -0.00000  -0.00000   0.05302
   D40        0.73553   0.00001   0.00000   0.00003   0.00003   0.73556
   D41        0.81501  -0.00002   0.00000  -0.00017  -0.00017   0.81484
   D42       -2.29367  -0.00002   0.00000  -0.00010  -0.00010  -2.29377
   D43       -2.33072  -0.00002   0.00000  -0.00010  -0.00010  -2.33082
   D44       -0.83917   0.00001   0.00000  -0.00000  -0.00000  -0.83917
   D45        2.33533   0.00001   0.00000   0.00007   0.00007   2.33540
   D46        2.29828   0.00001   0.00000   0.00006   0.00007   2.29835
   D47       -0.01046  -0.00002   0.00000  -0.00012  -0.00012  -0.01057
   D48       -3.11914  -0.00001   0.00000  -0.00005  -0.00005  -3.11919
   D49        3.12700  -0.00001   0.00000  -0.00005  -0.00005   3.12695
   D50        3.13465  -0.00000   0.00000  -0.00003  -0.00003   3.13462
   D51        0.02596   0.00000   0.00000   0.00004   0.00004   0.02600
   D52       -0.01108   0.00001   0.00000   0.00004   0.00004  -0.01104
   D53        3.12633  -0.00001   0.00000  -0.00008  -0.00008   3.12626
   D54        0.01765  -0.00000   0.00000  -0.00001  -0.00001   0.01764
   D55       -0.01940  -0.00000   0.00000  -0.00001  -0.00001  -0.01941
   D56       -0.05968   0.00001   0.00000   0.00008   0.00008  -0.05960
   D57       -1.10247   0.00001   0.00000   0.00005   0.00005  -1.10243
   D58        2.78655  -0.00001   0.00000  -0.00006  -0.00006   2.78648
   D59        2.10112   0.00000   0.00000   0.00000   0.00000   2.10112
   D60        0.78472   0.00000   0.00000   0.00006   0.00005   0.78478
   D61       -0.25807   0.00000   0.00000   0.00002   0.00002  -0.25805
   D62       -2.65224  -0.00002   0.00000  -0.00009  -0.00009  -2.65233
   D63        2.94552  -0.00000   0.00000  -0.00002  -0.00002   2.94550
   D64        1.82863   0.00002   0.00000   0.00015   0.00014   1.82877
   D65        0.78584   0.00002   0.00000   0.00011   0.00011   0.78595
   D66       -1.60833  -0.00000   0.00000   0.00000   0.00000  -1.60833
   D67       -2.29376   0.00001   0.00000   0.00007   0.00007  -2.29369
   D68       -2.10234   0.00002   0.00000   0.00012   0.00012  -2.10222
   D69        3.13806   0.00002   0.00000   0.00009   0.00009   3.13814
   D70        0.74389  -0.00001   0.00000  -0.00002  -0.00002   0.74386
   D71        0.05846   0.00001   0.00000   0.00004   0.00004   0.05850
   D72       -2.65976   0.00001   0.00000   0.00007   0.00007  -2.65969
   D73        2.58063   0.00001   0.00000   0.00004   0.00004   2.58067
   D74        0.18646  -0.00002   0.00000  -0.00007  -0.00007   0.18639
   D75       -0.49896  -0.00000   0.00000  -0.00000  -0.00000  -0.49897
   D76        0.25617  -0.00002   0.00000  -0.00011  -0.00011   0.25607
   D77       -0.79582  -0.00001   0.00000  -0.00008  -0.00008  -0.79589
   D78        2.65225  -0.00002   0.00000  -0.00013  -0.00013   2.65212
   D79       -2.94358  -0.00001   0.00000  -0.00007  -0.00007  -2.94366
   D80        1.10611  -0.00001   0.00000  -0.00006  -0.00006   1.10606
   D81        0.05413  -0.00000   0.00000  -0.00003  -0.00003   0.05410
   D82       -2.78099  -0.00001   0.00000  -0.00008  -0.00008  -2.78107
   D83       -2.09364  -0.00000   0.00000  -0.00002  -0.00002  -2.09366
   D84       -0.78165   0.00003   0.00000   0.00014   0.00014  -0.78152
   D85       -1.83364   0.00004   0.00000   0.00016   0.00017  -1.83348
   D86        1.61442   0.00003   0.00000   0.00011   0.00011   1.61453
   D87        2.30178   0.00004   0.00000   0.00017   0.00017   2.30195
   D88       -2.57495  -0.00000   0.00000  -0.00001  -0.00001  -2.57497
   D89        2.65624   0.00001   0.00000   0.00002   0.00002   2.65626
   D90       -0.17888  -0.00000   0.00000  -0.00004  -0.00004  -0.17891
   D91        0.50848   0.00001   0.00000   0.00002   0.00002   0.50850
   D92        3.13893  -0.00001   0.00000  -0.00006  -0.00006   3.13887
   D93        2.08694  -0.00000   0.00000  -0.00003  -0.00003   2.08691
   D94       -0.74818  -0.00001   0.00000  -0.00008  -0.00008  -0.74826
   D95       -0.06083  -0.00000   0.00000  -0.00002  -0.00002  -0.06085
   D96       -0.83891   0.00000   0.00000  -0.00001  -0.00001  -0.83892
   D97        2.32951   0.00002   0.00000   0.00015   0.00015   2.32966
   D98        2.28641  -0.00002   0.00000  -0.00021  -0.00021   2.28620
   D99       -0.00578   0.00000   0.00000   0.00002   0.00002  -0.00576
   D100      -3.12055   0.00002   0.00000   0.00019   0.00019  -3.12036
   D101       3.11953  -0.00002   0.00000  -0.00017  -0.00017   3.11937
   D102       0.81389  -0.00002   0.00000  -0.00015  -0.00015   0.81374
   D103      -2.30088  -0.00001   0.00000   0.00002   0.00002  -2.30086
   D104      -2.34398  -0.00005   0.00000  -0.00034  -0.00034  -2.34432
   D105       3.13274  -0.00001   0.00000  -0.00006  -0.00006   3.13269
   D106       0.01798   0.00001   0.00000   0.00011   0.00011   0.01809
   D107      -0.02513  -0.00003   0.00000  -0.00025  -0.00025  -0.02538
   D108       3.14131  -0.00000   0.00000  -0.00002  -0.00002   3.14128
   D109       0.02654   0.00001   0.00000   0.00014   0.00014   0.02668
   D110      -0.01656  -0.00003   0.00000  -0.00022  -0.00022  -0.01678
   D111       0.82492   0.00001   0.00000   0.00009   0.00009   0.82501
   D112      -2.65146   0.00002   0.00000   0.00013   0.00013  -2.65133
   D113      -0.24046   0.00000   0.00000   0.00002   0.00002  -0.24044
   D114       2.56634   0.00001   0.00000   0.00007   0.00007   2.56641
   D115      -1.43868  -0.00002   0.00000  -0.00010  -0.00010  -1.43878
   D116       1.36812  -0.00000   0.00000  -0.00006  -0.00006   1.36807
   D117       2.58839  -0.00002   0.00000  -0.00008  -0.00008   2.58831
   D118      -0.88800  -0.00001   0.00000  -0.00003  -0.00003  -0.88803
   D119      -2.63484  -0.00001   0.00000  -0.00003  -0.00003  -2.63487
   D120       0.17196   0.00000   0.00000   0.00002   0.00002   0.17198
   D121       1.70450  -0.00001   0.00000  -0.00006  -0.00006   1.70444
   D122      -1.77189   0.00000   0.00000  -0.00001  -0.00001  -1.77190
   D123       0.19378  -0.00000   0.00000  -0.00001  -0.00001   0.19377
   D124      -2.65683   0.00001   0.00000   0.00008   0.00008  -2.65675
   D125      -0.86327  -0.00001   0.00000  -0.00006  -0.00006  -0.86334
   D126       2.56930   0.00001   0.00000   0.00003   0.00003   2.56933
   D127      -1.75115  -0.00002   0.00000  -0.00014  -0.00014  -1.75130
   D128       1.68143  -0.00000   0.00000  -0.00005  -0.00005   1.68137
   D129       2.58512  -0.00001   0.00000  -0.00006  -0.00006   2.58506
   D130      -0.26549   0.00001   0.00000   0.00003   0.00003  -0.26546
   D131      -2.62774  -0.00001   0.00000  -0.00003  -0.00004  -2.62777
   D132       0.80484   0.00001   0.00000   0.00006   0.00006   0.80490
   D133       1.38796  -0.00002   0.00000  -0.00012  -0.00012   1.38784
   D134      -1.46265  -0.00000   0.00000  -0.00003  -0.00003  -1.46268
   D135       1.08325  -0.00000   0.00000  -0.00006  -0.00006   1.08319
   D136      -0.01167  -0.00002   0.00000  -0.00013  -0.00013  -0.01180
   D137      -2.83259   0.00001   0.00000   0.00002   0.00002  -2.83257
   D138      -2.76917   0.00000   0.00000  -0.00003  -0.00003  -2.76920
   D139      -0.01725   0.00001   0.00000  -0.00004  -0.00004  -0.01729
   D140      -1.11217  -0.00000   0.00000  -0.00011  -0.00011  -1.11229
   D141       2.35009   0.00002   0.00000   0.00004   0.00004   2.35013
   D142       2.41351   0.00001   0.00000  -0.00001  -0.00001   2.41350
   D143      -2.34651  -0.00001   0.00000  -0.00006  -0.00005  -2.34657
   D144       2.84175  -0.00002   0.00000  -0.00013  -0.00013   2.84163
   D145       0.02083  -0.00000   0.00000   0.00002   0.00002   0.02086
   D146       0.08425  -0.00001   0.00000  -0.00002  -0.00002   0.08423
   D147      -2.43590  -0.00000   0.00000  -0.00005  -0.00005  -2.43595
   D148       2.75237  -0.00002   0.00000  -0.00012  -0.00012   2.75224
   D149      -0.06855   0.00001   0.00000   0.00003   0.00003  -0.06853
   D150      -0.00514   0.00000   0.00000  -0.00002  -0.00002  -0.00516
   D151      -0.72719  -0.00002   0.00000  -0.00017  -0.00016  -0.72735
   D152       0.40577  -0.00000   0.00000  -0.00004  -0.00004   0.40573
   D153       3.05982  -0.00003   0.00000  -0.00030  -0.00030   3.05953
   D154       2.81118   0.00002   0.00000   0.00013   0.00013   2.81131
   D155       0.27126  -0.00000   0.00000  -0.00005  -0.00005   0.27120
   D156       1.40421   0.00002   0.00000   0.00007   0.00007   1.40429
   D157      -2.22492  -0.00000   0.00000  -0.00018  -0.00018  -2.22511
   D158      -2.47356   0.00005   0.00000   0.00024   0.00024  -2.47332
   D159       2.47369  -0.00002   0.00000  -0.00009  -0.00009   2.47360
   D160      -2.67654   0.00000   0.00000   0.00003   0.00003  -2.67651
   D161      -0.02249  -0.00002   0.00000  -0.00022  -0.00022  -0.02271
   D162      -0.27113   0.00003   0.00000   0.00020   0.00020  -0.27093
   D163       3.11862  -0.00002   0.00000  -0.00010  -0.00010   3.11852
   D164      -2.03161   0.00000   0.00000   0.00003   0.00003  -2.03158
   D165       0.62244  -0.00002   0.00000  -0.00023  -0.00023   0.62221
   D166       0.37380   0.00003   0.00000   0.00020   0.00020   0.37400
   D167      -0.06341   0.00001   0.00000   0.00008   0.00008  -0.06334
   D168       0.99591   0.00001   0.00000   0.00009   0.00009   0.99600
   D169      -3.06123   0.00010   0.00000   0.00070   0.00069  -3.06054
   D170      -2.43729  -0.00009   0.00000  -0.00053  -0.00053  -2.43783
   D171      -1.11239   0.00002   0.00000   0.00016   0.00016  -1.11223
   D172      -0.05306   0.00002   0.00000   0.00017   0.00017  -0.05288
   D173       2.17298   0.00011   0.00000   0.00078   0.00078   2.17376
   D174       2.79692  -0.00008   0.00000  -0.00045  -0.00045   2.79647
   D175       2.27591   0.00002   0.00000   0.00014   0.00014   2.27605
   D176      -2.94795   0.00002   0.00000   0.00015   0.00015  -2.94780
   D177      -0.72191   0.00011   0.00000   0.00076   0.00076  -0.72116
   D178      -0.09797  -0.00008   0.00000  -0.00047  -0.00047  -0.09844
   D179       2.66784   0.00000   0.00000   0.00005   0.00005   2.66789
   D180      -2.55602   0.00000   0.00000   0.00006   0.00006  -2.55595
   D181      -0.32998   0.00009   0.00000   0.00067   0.00067  -0.32931
   D182       0.29396  -0.00010   0.00000  -0.00056  -0.00056   0.29340
   D183       0.77647  -0.00001   0.00000   0.00003   0.00003   0.77651
   D184      -2.67618  -0.00005   0.00000  -0.00021  -0.00021  -2.67639
   D185      -2.00820  -0.00006   0.00000  -0.00039  -0.00039  -2.00859
   D186      -0.42637  -0.00001   0.00000   0.00001   0.00001  -0.42636
   D187       2.40416  -0.00005   0.00000  -0.00023  -0.00023   2.40393
   D188       3.07214  -0.00006   0.00000  -0.00041  -0.00041   3.07173
   D189      -2.96365   0.00000   0.00000   0.00004   0.00004  -2.96361
   D190      -0.13311  -0.00004   0.00000  -0.00020  -0.00020  -0.13331
   D191       0.53486  -0.00005   0.00000  -0.00038  -0.00038   0.53448
   D192       3.01249   0.00001   0.00000   0.00006   0.00006   3.01254
   D193      -0.44016  -0.00003   0.00000  -0.00019  -0.00019  -0.44035
   D194       0.22781  -0.00005   0.00000  -0.00037  -0.00037   0.22745
   D195       2.81907   0.00001   0.00000   0.00002   0.00002   2.81909
   D196      -1.94760  -0.00001   0.00000  -0.00011  -0.00011  -1.94771
   D197      -0.39982   0.00000   0.00000  -0.00008  -0.00008  -0.39990
   D198       0.89525  -0.00001   0.00000  -0.00008  -0.00008   0.89517
   D199       1.87652  -0.00002   0.00000  -0.00012  -0.00012   1.87640
   D200      -0.01023  -0.00000   0.00000   0.00004   0.00004  -0.01019
   D201      -2.15131   0.00001   0.00000   0.00009   0.00009  -2.15123
   D202       1.10455  -0.00001   0.00000  -0.00007  -0.00007   1.10448
   D203      -1.03654   0.00000   0.00000  -0.00002  -0.00002  -1.03656
   D204       2.19377  -0.00000   0.00000  -0.00003  -0.00002   2.19374
   D205       0.05268   0.00001   0.00000   0.00003   0.00003   0.05270
   D206      -2.63126   0.00000   0.00000   0.00006   0.00005  -2.63120
   D207       1.51084   0.00002   0.00000   0.00011   0.00011   1.51095
   D208      -1.28053  -0.00002   0.00000  -0.00008  -0.00008  -1.28061
   D209       2.86157  -0.00001   0.00000  -0.00003  -0.00003   2.86154
   D210      -0.40041  -0.00002   0.00000  -0.00013  -0.00013  -0.40054
   D211       0.72082  -0.00000   0.00000  -0.00005  -0.00005   0.72077
   D212      -3.12550  -0.00002   0.00000  -0.00011  -0.00011  -3.12561
   D213      -2.70814  -0.00001   0.00000  -0.00008  -0.00008  -2.70823
   D214      -1.39607  -0.00003   0.00000  -0.00022  -0.00022  -1.39629
   D215      -0.27484  -0.00002   0.00000  -0.00013  -0.00013  -0.27498
   D216       2.16202  -0.00003   0.00000  -0.00019  -0.00019   2.16183
   D217       2.57938  -0.00002   0.00000  -0.00017  -0.00017   2.57921
   D218       2.67684  -0.00001   0.00000  -0.00005  -0.00005   2.67679
   D219      -2.48511   0.00001   0.00000   0.00003   0.00003  -2.48508
   D220      -0.04825  -0.00001   0.00000  -0.00003  -0.00003  -0.04828
   D221       0.36911   0.00000   0.00000  -0.00001  -0.00001   0.36910
   D222       2.03403  -0.00002   0.00000  -0.00013  -0.00013   2.03391
   D223      -3.12792  -0.00001   0.00000  -0.00004  -0.00004  -3.12796
   D224      -0.69105  -0.00002   0.00000  -0.00011  -0.00011  -0.69116
   D225      -0.27369  -0.00001   0.00000  -0.00008  -0.00008  -0.27378
   D226      -0.76363   0.00001   0.00000   0.00003   0.00003  -0.76360
   D227       2.68961   0.00001   0.00000   0.00007   0.00007   2.68969
   D228       2.01860   0.00000   0.00000   0.00001   0.00001   2.01861
   D229       0.42311   0.00000   0.00000   0.00003   0.00003   0.42314
   D230      -2.40683   0.00001   0.00000   0.00008   0.00008  -2.40675
   D231      -3.07784  -0.00000   0.00000   0.00001   0.00001  -3.07783
   D232       2.95333  -0.00000   0.00000  -0.00005  -0.00005   2.95328
   D233       0.12339  -0.00000   0.00000  -0.00001  -0.00001   0.12338
   D234      -0.54762  -0.00001   0.00000  -0.00007  -0.00007  -0.54769
   D235      -3.01064  -0.00000   0.00000  -0.00005  -0.00005  -3.01068
   D236       0.44261   0.00000   0.00000  -0.00000  -0.00000   0.44261
   D237      -0.22840  -0.00001   0.00000  -0.00007  -0.00007  -0.22847
   D238      -0.98358  -0.00002   0.00000  -0.00011  -0.00011  -0.98369
   D239       0.05784  -0.00000   0.00000  -0.00003  -0.00003   0.05781
   D240       3.05215   0.00001   0.00000   0.00001   0.00001   3.05216
   D241       2.41803  -0.00000   0.00000  -0.00001  -0.00001   2.41802
   D242       0.07032   0.00000   0.00000   0.00002   0.00002   0.07034
   D243       1.11174   0.00002   0.00000   0.00010   0.00010   1.11184
   D244      -2.17714   0.00003   0.00000   0.00014   0.00014  -2.17700
   D245      -2.81126   0.00002   0.00000   0.00012   0.00012  -2.81114
   D246       2.93758  -0.00001   0.00000  -0.00009  -0.00009   2.93750
   D247      -2.30418   0.00000   0.00000  -0.00001  -0.00001  -2.30419
   D248       0.69013   0.00001   0.00000   0.00003   0.00003   0.69016
   D249       0.05601   0.00000   0.00000   0.00001   0.00001   0.05602
   D250       2.56079  -0.00002   0.00000  -0.00013  -0.00014   2.56066
   D251      -2.68097  -0.00001   0.00000  -0.00006  -0.00006  -2.68103
   D252       0.31334   0.00000   0.00000  -0.00002  -0.00002   0.31332
   D253      -0.32078  -0.00001   0.00000  -0.00004  -0.00004  -0.32082
   D254      -2.85459  -0.00001   0.00000  -0.00003  -0.00003  -2.85462
   D255      -1.79073  -0.00000   0.00000  -0.00001  -0.00001  -1.79075
   D256       1.89883  -0.00002   0.00000  -0.00013  -0.00013   1.89870
   D257       2.96269  -0.00002   0.00000  -0.00012  -0.00012   2.96257
   D258       0.37209  -0.00002   0.00000  -0.00013  -0.00013   0.37196
   D259       1.43595  -0.00002   0.00000  -0.00012  -0.00012   1.43583
   D260      -1.90131  -0.00000   0.00000  -0.00001  -0.00001  -1.90132
   D261      -0.83745  -0.00000   0.00000   0.00001   0.00001  -0.83744
   D262      -0.90849   0.00000   0.00000   0.00002   0.00002  -0.90847
   D263       0.15537   0.00000   0.00000   0.00003   0.00003   0.15540
   D264       0.04526  -0.00000   0.00000  -0.00002  -0.00002   0.04524
   D265      -1.07349  -0.00002   0.00000  -0.00011  -0.00011  -1.07360
   D266      -2.15613  -0.00001   0.00000  -0.00008  -0.00008  -2.15621
   D267       1.31537   0.00000   0.00000   0.00001   0.00001   1.31537
   D268       2.67715   0.00001   0.00000   0.00003   0.00003   2.67718
   D269       1.00165   0.00002   0.00000   0.00014   0.00014   1.00180
   D270      -0.07545   0.00002   0.00000   0.00010   0.00010  -0.07535
   D271      -2.81294   0.00006   0.00000   0.00037   0.00037  -2.81257
   D272      -2.43440  -0.00009   0.00000  -0.00058  -0.00058  -2.43498
   D273      -0.11842   0.00001   0.00000   0.00011   0.00011  -0.11831
   D274      -1.19552   0.00000   0.00000   0.00006   0.00006  -1.19546
   D275       2.35018   0.00004   0.00000   0.00034   0.00034   2.35051
   D276       2.72872  -0.00010   0.00000  -0.00062  -0.00062   2.72810
   D277      -2.48599   0.00001   0.00000   0.00006   0.00006  -2.48593
   D278       2.72010   0.00001   0.00000   0.00002   0.00002   2.72011
   D279      -0.01739   0.00005   0.00000   0.00029   0.00029  -0.01711
   D280       0.36115  -0.00009   0.00000  -0.00067  -0.00067   0.36048
   D281      -3.05960   0.00005   0.00000   0.00036   0.00036  -3.05924
   D282       2.14648   0.00005   0.00000   0.00032   0.00032   2.14680
   D283      -0.59100   0.00009   0.00000   0.00059   0.00059  -0.59042
   D284      -0.21246  -0.00006   0.00000  -0.00037  -0.00037  -0.21283
   D285       0.00491   0.00001   0.00000   0.00008   0.00008   0.00499
   D286       1.02990   0.00002   0.00000   0.00013   0.00013   1.03004
   D287      -2.76750   0.00006   0.00000   0.00035   0.00035  -2.76715
   D288      -2.49992  -0.00001   0.00000  -0.00011  -0.00011  -2.50003
   D289      -1.02247   0.00001   0.00000   0.00008   0.00008  -1.02238
   D290       0.00253   0.00002   0.00000   0.00013   0.00013   0.00267
   D291       2.48831   0.00006   0.00000   0.00035   0.00035   2.48866
   D292       2.75589  -0.00001   0.00000  -0.00011  -0.00011   2.75578
   D293       2.66447   0.00002   0.00000   0.00020   0.00019   2.66466
   D294      -2.59372   0.00003   0.00000   0.00024   0.00024  -2.59348
   D295      -0.10794   0.00007   0.00000   0.00046   0.00046  -0.10748
   D296       0.15964  -0.00000   0.00000   0.00000   0.00000   0.15964
   D297       2.54087  -0.00002   0.00000  -0.00009  -0.00009   2.54078
   D298      -2.71732  -0.00001   0.00000  -0.00004  -0.00004  -2.71736
   D299      -0.23154   0.00003   0.00000   0.00018   0.00018  -0.23136
   D300       0.03604  -0.00004   0.00000  -0.00028  -0.00028   0.03576
   D301       0.05613  -0.00001   0.00000  -0.00006  -0.00007   0.05607
   D302      -1.01546  -0.00000   0.00000  -0.00002  -0.00002  -1.01548
   D303       2.78867   0.00001   0.00000   0.00002   0.00002   2.78868
   D304       2.43946   0.00001   0.00000   0.00008   0.00008   2.43954
   D305       1.17800  -0.00001   0.00000  -0.00012  -0.00012   1.17788
   D306       0.10641   0.00000   0.00000  -0.00007  -0.00007   0.10634
   D307      -2.37265   0.00001   0.00000  -0.00004  -0.00004  -2.37269
   D308      -2.72186   0.00001   0.00000   0.00003   0.00003  -2.72183
   D309      -2.70962   0.00000   0.00000   0.00008   0.00008  -2.70955
   D310       2.50197   0.00001   0.00000   0.00013   0.00013   2.50210
   D311       0.02291   0.00002   0.00000   0.00016   0.00016   0.02307
   D312      -0.32630   0.00002   0.00000   0.00023   0.00023  -0.32607
   D313      -2.17841  -0.00006   0.00000  -0.00041  -0.00041  -2.17882
   D314       3.03318  -0.00005   0.00000  -0.00036  -0.00036   3.03283
   D315       0.55413  -0.00004   0.00000  -0.00033  -0.00033   0.55380
   D316       0.20492  -0.00004   0.00000  -0.00026  -0.00026   0.20466
   D317       3.04085   0.00001   0.00000   0.00016   0.00016   3.04101
   D318       1.72092   0.00002   0.00000   0.00022   0.00022   1.72114
   D319      -1.83748   0.00001   0.00000   0.00006   0.00006  -1.83742
   D320       3.12577   0.00002   0.00000   0.00012   0.00012   3.12589
   D321       1.75424   0.00001   0.00000   0.00013   0.00013   1.75438
   D322       0.43431   0.00002   0.00000   0.00019   0.00019   0.43451
   D323       0.57077   0.00000   0.00000   0.00001   0.00001   0.57079
   D324      -0.74916   0.00001   0.00000   0.00007   0.00007  -0.74909
   D325      -0.61161  -0.00000   0.00000  -0.00006  -0.00006  -0.61166
   D326      -1.93154   0.00000   0.00000   0.00000   0.00000  -1.93154
   D327       0.73303  -0.00002   0.00000  -0.00006  -0.00006   0.73297
   D328      -1.83222   0.00001   0.00000   0.00008   0.00008  -1.83214
   D329      -0.59184  -0.00003   0.00000  -0.00012  -0.00012  -0.59196
   D330       1.78241  -0.00001   0.00000   0.00002   0.00002   1.78243
   D331      -0.78284   0.00002   0.00000   0.00016   0.00016  -0.78269
   D332       0.45754  -0.00002   0.00000  -0.00004  -0.00004   0.45750
   D333      -0.40636  -0.00002   0.00000  -0.00003  -0.00003  -0.40640
   D334      -2.97162   0.00001   0.00000   0.00011   0.00011  -2.97151
   D335      -1.73124  -0.00003   0.00000  -0.00009  -0.00009  -1.73133
   D336      -1.79480   0.00002   0.00000   0.00015   0.00015  -1.79465
   D337       1.92313   0.00005   0.00000   0.00029   0.00029   1.92342
   D338      -3.11967   0.00001   0.00000   0.00009   0.00009  -3.11958
   D339       2.96225   0.00003   0.00000   0.00023   0.00023   2.96248
   D340       0.39699   0.00005   0.00000   0.00038   0.00038   0.39737
   D341       1.63738   0.00002   0.00000   0.00018   0.00017   1.63755
   D342       0.78489  -0.00001   0.00000  -0.00002  -0.00002   0.78487
   D343      -0.42415   0.00001   0.00000   0.00005   0.00005  -0.42409
   D344       3.00568  -0.00001   0.00000  -0.00007  -0.00007   3.00561
   D345      -2.96397  -0.00001   0.00000  -0.00003  -0.00003  -2.96400
   D346      -2.67657  -0.00001   0.00000  -0.00004  -0.00004  -2.67660
   D347       2.39758   0.00001   0.00000   0.00003   0.00003   2.39762
   D348      -0.45577  -0.00001   0.00000  -0.00009  -0.00009  -0.45586
   D349      -0.14224  -0.00001   0.00000  -0.00005  -0.00005  -0.14229
   D350      -2.00107  -0.00001   0.00000   0.00001   0.00001  -2.00106
   D351       3.07308   0.00001   0.00000   0.00008   0.00008   3.07316
   D352       0.21972  -0.00000   0.00000  -0.00004  -0.00004   0.21968
   D353       0.53326  -0.00000   0.00000  -0.00001  -0.00001   0.53325
   D354      -0.52683   0.00002   0.00000   0.00016   0.00016  -0.52667
   D355       0.54514  -0.00001   0.00000  -0.00003  -0.00003   0.54511
   D356      -3.12847   0.00000   0.00000   0.00005   0.00005  -3.12842
   D357      -3.13556   0.00001   0.00000   0.00007   0.00007  -3.13550
   D358       2.59232   0.00002   0.00000   0.00011   0.00011   2.59244
   D359      -2.61890  -0.00001   0.00000  -0.00008  -0.00008  -2.61897
   D360      -0.00932   0.00000   0.00000  -0.00000  -0.00000  -0.00932
   D361      -0.01641   0.00000   0.00000   0.00002   0.00002  -0.01639
   D362       2.62241   0.00001   0.00000   0.00004   0.00004   2.62245
   D363      -2.58881  -0.00002   0.00000  -0.00015  -0.00015  -2.58896
   D364       0.02077  -0.00001   0.00000  -0.00008  -0.00008   0.02069
   D365       0.01367  -0.00001   0.00000  -0.00006  -0.00006   0.01362
   D366       2.35991  -0.00001   0.00000  -0.00012  -0.00012   2.35980
   D367       0.61986  -0.00000   0.00000  -0.00004  -0.00004   0.61982
   D368      -2.12655   0.00001   0.00000   0.00004   0.00004  -2.12651
   D369      -0.74397  -0.00000   0.00000  -0.00004  -0.00004  -0.74400
   D370       0.06349  -0.00001   0.00000  -0.00008  -0.00008   0.06341
   D371       1.12278  -0.00001   0.00000  -0.00008  -0.00008   1.12270
   D372      -2.68580   0.00001   0.00000   0.00004   0.00005  -2.68576
   D373      -2.29075  -0.00002   0.00000  -0.00011  -0.00011  -2.29085
   D374      -0.97746  -0.00001   0.00000  -0.00010  -0.00010  -0.97756
   D375       0.08184  -0.00001   0.00000  -0.00010  -0.00010   0.08173
   D376       2.55644   0.00000   0.00000   0.00002   0.00002   2.55646
   D377       2.95149  -0.00002   0.00000  -0.00013  -0.00013   2.95137
   D378       3.06356  -0.00010   0.00000  -0.00069  -0.00069   3.06287
   D379      -2.16033  -0.00010   0.00000  -0.00070  -0.00070  -2.16102
   D380       0.31427  -0.00008   0.00000  -0.00057  -0.00057   0.31371
   D381       0.70933  -0.00011   0.00000  -0.00072  -0.00072   0.70861
   D382       2.42206   0.00010   0.00000   0.00064   0.00064   2.42269
   D383      -2.80183   0.00010   0.00000   0.00064   0.00064  -2.80120
   D384      -0.32723   0.00012   0.00000   0.00076   0.00076  -0.32647
   D385       0.06783   0.00009   0.00000   0.00061   0.00061   0.06844
   D386      -1.02167  -0.00001   0.00000  -0.00012  -0.00012  -1.02179
   D387       0.10175  -0.00001   0.00000  -0.00015  -0.00015   0.10161
   D388       2.97897  -0.00007   0.00000  -0.00040  -0.00040   2.97857
   D389       2.53281  -0.00001   0.00000  -0.00007  -0.00007   2.53274
   D390       0.04867  -0.00003   0.00000  -0.00023  -0.00023   0.04844
   D391       1.17209  -0.00003   0.00000  -0.00026  -0.00026   1.17184
   D392      -2.23388  -0.00009   0.00000  -0.00051  -0.00051  -2.23438
   D393      -2.68003  -0.00003   0.00000  -0.00018  -0.00018  -2.68021
   D394       2.78693  -0.00004   0.00000  -0.00032  -0.00032   2.78661
   D395      -2.37283  -0.00004   0.00000  -0.00034  -0.00034  -2.37318
   D396       0.50438  -0.00010   0.00000  -0.00059  -0.00059   0.50379
   D397       0.05822  -0.00004   0.00000  -0.00026  -0.00026   0.05796
   D398       2.46554   0.00007   0.00000   0.00038   0.00038   2.46592
   D399      -2.69422   0.00007   0.00000   0.00036   0.00036  -2.69387
   D400       0.18299   0.00002   0.00000   0.00011   0.00011   0.18309
   D401      -0.26317   0.00008   0.00000   0.00044   0.00043  -0.26273
   D402       0.54873  -0.00001   0.00000  -0.00005  -0.00005   0.54868
   D403      -2.61126  -0.00002   0.00000  -0.00016  -0.00016  -2.61142
   D404      -2.56261   0.00004   0.00000   0.00028   0.00028  -2.56233
   D405      -0.52367   0.00003   0.00000   0.00020   0.00020  -0.52347
   D406       2.59952   0.00002   0.00000   0.00009   0.00009   2.59961
   D407       2.64818   0.00007   0.00000   0.00053   0.00053   2.64871
   D408      -3.12827  -0.00001   0.00000  -0.00005  -0.00005  -3.12832
   D409      -0.00508  -0.00002   0.00000  -0.00016  -0.00016  -0.00524
   D410       0.04357   0.00003   0.00000   0.00028   0.00028   0.04385
   D411       3.13003   0.00001   0.00000   0.00013   0.00013   3.13016
   D412      -0.02997   0.00000   0.00000   0.00002   0.00003  -0.02994
   D413       0.01869   0.00006   0.00000   0.00046   0.00046   0.01915
   D414       3.10277  -0.00002   0.00000  -0.00005  -0.00005   3.10272
   D415      -1.58809  -0.00008   0.00000  -0.00050  -0.00050  -1.58860
   D416      -2.04368   0.00005   0.00000   0.00039   0.00039  -2.04328
   D417      -0.45136  -0.00002   0.00000  -0.00006  -0.00006  -0.45142
   D418       0.15164   0.00010   0.00000   0.00077   0.00077   0.15241
   D419       1.74396   0.00004   0.00000   0.00032   0.00032   1.74428
   D420      -0.99904   0.00004   0.00000   0.00035   0.00035  -0.99869
   D421       0.59328  -0.00002   0.00000  -0.00010  -0.00010   0.59318
   D422       1.62237   0.00007   0.00000   0.00051   0.00051   1.62288
   D423      -3.06849   0.00000   0.00000   0.00005   0.00005  -3.06844
   D424       1.94260   0.00002   0.00000   0.00009   0.00009   1.94269
   D425       0.42966   0.00005   0.00000   0.00022   0.00022   0.42988
   D426      -3.01852   0.00005   0.00000   0.00032   0.00032  -3.01821
   D427       1.75172   0.00008   0.00000   0.00044   0.00044   1.75216
   D428      -0.22447  -0.00009   0.00000  -0.00062  -0.00062  -0.22509
   D429      -1.73741  -0.00006   0.00000  -0.00049  -0.00049  -1.73790
   D430      -1.60190  -0.00010   0.00000  -0.00061  -0.00061  -1.60251
   D431      -3.11484  -0.00007   0.00000  -0.00049  -0.00049  -3.11533
   D432       0.86022  -0.00002   0.00000  -0.00016  -0.00016   0.86006
   D433      -0.65272   0.00001   0.00000  -0.00003  -0.00003  -0.65275
   D434       0.72032   0.00000   0.00000  -0.00000  -0.00000   0.72032
   D435      -0.40340  -0.00002   0.00000  -0.00011  -0.00011  -0.40351
   D436      -2.69282  -0.00005   0.00000  -0.00032  -0.00032  -2.69314
   D437       3.07284   0.00002   0.00000   0.00021   0.00021   3.07305
   D438      -0.27840  -0.00001   0.00000  -0.00004  -0.00004  -0.27844
   D439      -1.40211  -0.00003   0.00000  -0.00015  -0.00015  -1.40226
   D440       2.59165  -0.00007   0.00000  -0.00036  -0.00036   2.59129
   D441       2.07412   0.00001   0.00000   0.00017   0.00017   2.07429
   D442      -3.13056   0.00002   0.00000   0.00007   0.00007  -3.13050
   D443       2.02891  -0.00000   0.00000  -0.00004  -0.00004   2.02887
   D444      -0.26052  -0.00004   0.00000  -0.00025  -0.00025  -0.26077
   D445      -0.77804   0.00004   0.00000   0.00028   0.00028  -0.77776
   D446      -2.48884   0.00001   0.00000   0.00005   0.00005  -2.48879
   D447       2.67063  -0.00001   0.00000  -0.00006  -0.00006   2.67057
   D448       0.38120  -0.00005   0.00000  -0.00027  -0.00027   0.38093
   D449      -0.13632   0.00003   0.00000   0.00026   0.00026  -0.13606
   D450      -1.12255  -0.00001   0.00000  -0.00006  -0.00006  -1.12261
   D451      -0.02103   0.00001   0.00000   0.00006   0.00006  -0.02098
   D452       2.74956   0.00000   0.00000   0.00002   0.00002   2.74957
   D453       2.83746   0.00000   0.00000   0.00003   0.00003   2.83749
   D454      -0.02517  -0.00003   0.00000  -0.00016  -0.00016  -0.02533
   D455       1.07635  -0.00001   0.00000  -0.00004  -0.00004   1.07630
   D456      -2.43625  -0.00002   0.00000  -0.00008  -0.00008  -2.43633
   D457      -2.34835  -0.00002   0.00000  -0.00007  -0.00007  -2.34842
   D458       2.41152  -0.00000   0.00000  -0.00005  -0.00005   2.41146
   D459      -2.77015   0.00002   0.00000   0.00006   0.00006  -2.77009
   D460       0.00044   0.00001   0.00000   0.00002   0.00002   0.00046
   D461       0.08834   0.00001   0.00000   0.00004   0.00004   0.08837
   D462       2.33571   0.00001   0.00000  -0.00001  -0.00001   2.33569
   D463      -2.84596   0.00002   0.00000   0.00010   0.00010  -2.84586
   D464      -0.07537   0.00001   0.00000   0.00006   0.00006  -0.07531
   D465       0.01253   0.00001   0.00000   0.00008   0.00008   0.01261
   D466       0.42575   0.00001   0.00000   0.00002   0.00002   0.42577
   D467      -2.41097   0.00005   0.00000   0.00023   0.00024  -2.41074
   D468      -3.08338   0.00005   0.00000   0.00033   0.00033  -3.08305
   D469      -0.75576   0.00001   0.00000   0.00003   0.00003  -0.75573
   D470       2.69070   0.00005   0.00000   0.00024   0.00025   2.69095
   D471       2.01830   0.00005   0.00000   0.00034   0.00034   2.01863
   D472      -3.00960  -0.00001   0.00000  -0.00009  -0.00009  -3.00968
   D473       0.43686   0.00003   0.00000   0.00013   0.00013   0.43699
   D474      -0.23554   0.00003   0.00000   0.00022   0.00022  -0.23533
   D475       2.96535  -0.00000   0.00000  -0.00005  -0.00005   2.96530
   D476       0.12863   0.00003   0.00000   0.00017   0.00017   0.12879
   D477      -0.54378   0.00003   0.00000   0.00026   0.00026  -0.54352
   D478       0.05980   0.00001   0.00000   0.00005   0.00005   0.05985
   D479       2.70465  -0.00001   0.00000  -0.00012  -0.00012   2.70453
   D480      -2.13604  -0.00001   0.00000  -0.00006  -0.00006  -2.13610
   D481      -1.06114   0.00001   0.00000   0.00002   0.00002  -1.06111
   D482       1.33685   0.00002   0.00000   0.00010   0.00010   1.33695
   D483      -2.86775  -0.00001   0.00000  -0.00008  -0.00008  -2.86784
   D484      -1.80489  -0.00003   0.00000  -0.00013  -0.00013  -1.80502
   D485      -0.92136  -0.00000   0.00000  -0.00007  -0.00007  -0.92143
   D486       0.14150  -0.00002   0.00000  -0.00012  -0.00012   0.14138
   D487       0.36251  -0.00002   0.00000  -0.00015  -0.00015   0.36236
   D488       1.42537  -0.00004   0.00000  -0.00019  -0.00019   1.42518
   D489       1.88881  -0.00001   0.00000  -0.00008  -0.00008   1.88872
   D490       2.95167  -0.00003   0.00000  -0.00013  -0.00013   2.95154
   D491      -1.91246   0.00001   0.00000   0.00001   0.00001  -1.91245
   D492      -0.84960  -0.00001   0.00000  -0.00003  -0.00003  -0.84963
   D493      -0.72358  -0.00000   0.00000  -0.00005  -0.00005  -0.72363
   D494       0.27193  -0.00001   0.00000  -0.00008  -0.00008   0.27185
   D495       3.12835   0.00001   0.00000   0.00002   0.00002   3.12837
   D496       2.48175  -0.00001   0.00000  -0.00008  -0.00008   2.48167
   D497       0.41348   0.00002   0.00000   0.00012   0.00012   0.41360
   D498       1.40899   0.00002   0.00000   0.00009   0.00009   1.40908
   D499      -2.01777   0.00003   0.00000   0.00019   0.00019  -2.01759
   D500      -2.66438   0.00001   0.00000   0.00009   0.00009  -2.66429
   D501       2.86927   0.00001   0.00000   0.00005   0.00005   2.86931
   D502      -2.41841   0.00001   0.00000   0.00002   0.00002  -2.41839
   D503       0.43801   0.00002   0.00000   0.00012   0.00012   0.43812
   D504      -0.20860   0.00000   0.00000   0.00002   0.00002  -0.20858
   D505       2.96368   0.00002   0.00000   0.00019   0.00019   2.96388
   D506      -2.32399   0.00002   0.00000   0.00016   0.00016  -2.32383
   D507       0.53243   0.00004   0.00000   0.00026   0.00026   0.53269
   D508      -0.11418   0.00002   0.00000   0.00016   0.00016  -0.11401
   D509      -0.10843   0.00001   0.00000   0.00008   0.00008  -0.10835
   D510      -1.18547   0.00001   0.00000   0.00012   0.00012  -1.18536
   D511       2.36098   0.00000   0.00000   0.00007   0.00007   2.36105
   D512       2.72626  -0.00001   0.00000  -0.00002  -0.00002   2.72624
   D513       1.00680   0.00001   0.00000   0.00006   0.00006   1.00686
   D514      -0.07025   0.00002   0.00000   0.00010   0.00010  -0.07014
   D515      -2.80698   0.00001   0.00000   0.00005   0.00005  -2.80693
   D516      -2.44169  -0.00000   0.00000  -0.00004  -0.00004  -2.44173
   D517      -3.01519   0.00006   0.00000   0.00036   0.00036  -3.01484
   D518       2.19095   0.00007   0.00000   0.00040   0.00040   2.19134
   D519      -0.54579   0.00006   0.00000   0.00034   0.00034  -0.54544
   D520      -0.18050   0.00005   0.00000   0.00026   0.00026  -0.18025
   D521      -2.44082  -0.00002   0.00000  -0.00018  -0.00017  -2.44099
   D522       2.76532  -0.00002   0.00000  -0.00014  -0.00014   2.76518
   D523       0.02859  -0.00003   0.00000  -0.00019  -0.00019   0.02840
   D524       0.39387  -0.00003   0.00000  -0.00028  -0.00028   0.39359
   D525      -3.10226  -0.00002   0.00000  -0.00010  -0.00010  -3.10236
   D526       1.99961  -0.00001   0.00000  -0.00004  -0.00004   1.99957
   D527       1.64364   0.00005   0.00000   0.00021   0.00021   1.64385
   D528       0.46233   0.00006   0.00000   0.00027   0.00027   0.46260
   D529       0.43006   0.00004   0.00000   0.00020   0.00020   0.43026
   D530      -0.75126   0.00005   0.00000   0.00027   0.00027  -0.75099
   D531      -0.62832   0.00001   0.00000   0.00005   0.00005  -0.62827
   D532      -1.80963   0.00002   0.00000   0.00011   0.00011  -1.80952
   D533      -1.76985  -0.00001   0.00000  -0.00003  -0.00003  -1.76988
   D534      -2.95117   0.00000   0.00000   0.00003   0.00003  -2.95113
   D535       2.10795   0.00002   0.00000   0.00011   0.00011   2.10806
   D536      -0.76377  -0.00001   0.00000  -0.00002  -0.00002  -0.76379
   D537       0.54152  -0.00003   0.00000  -0.00027  -0.00027   0.54125
   D538       0.94296  -0.00001   0.00000  -0.00008  -0.00008   0.94287
   D539      -1.92877  -0.00003   0.00000  -0.00021  -0.00021  -1.92898
   D540      -0.62347  -0.00006   0.00000  -0.00047  -0.00047  -0.62394
   D541      -0.21143  -0.00001   0.00000  -0.00013  -0.00013  -0.21156
   D542      -3.08315  -0.00003   0.00000  -0.00026  -0.00026  -3.08342
   D543      -1.77786  -0.00006   0.00000  -0.00052  -0.00052  -1.77838
   D544      -1.59899  -0.00001   0.00000  -0.00013  -0.00013  -1.59912
   D545       1.81247  -0.00003   0.00000  -0.00026  -0.00026   1.81221
   D546       3.11776  -0.00006   0.00000  -0.00052  -0.00052   3.11725
   D547      -2.97524   0.00003   0.00000   0.00019   0.00019  -2.97505
   D548       0.43622   0.00001   0.00000   0.00006   0.00006   0.43628
   D549       1.74151  -0.00002   0.00000  -0.00020  -0.00020   1.74132
   D550      -0.05775   0.00000   0.00000   0.00004   0.00004  -0.05772
   D551       0.99401   0.00000   0.00000   0.00005   0.00005   0.99405
   D552      -3.04981  -0.00001   0.00000  -0.00001  -0.00001  -3.04982
   D553      -2.41446  -0.00001   0.00000  -0.00004  -0.00004  -2.41450
   D554      -1.10237  -0.00001   0.00000   0.00000   0.00000  -1.10237
   D555      -0.05061  -0.00001   0.00000   0.00001   0.00001  -0.05060
   D556       2.18875  -0.00002   0.00000  -0.00005  -0.00005   2.18871
   D557       2.82410  -0.00002   0.00000  -0.00007  -0.00007   2.82403
   D558       2.67176   0.00001   0.00000   0.00009   0.00009   2.67185
   D559      -2.55967   0.00002   0.00000   0.00010   0.00010  -2.55957
   D560      -0.32030   0.00000   0.00000   0.00004   0.00004  -0.32026
   D561       0.31505   0.00001   0.00000   0.00002   0.00002   0.31506
   D562       2.28355  -0.00000   0.00000   0.00001   0.00001   2.28356
   D563      -2.94787  -0.00000   0.00000   0.00002   0.00002  -2.94785
   D564      -0.70851  -0.00002   0.00000  -0.00004  -0.00004  -0.70854
   D565      -0.07316  -0.00001   0.00000  -0.00007  -0.00007  -0.07322
   D566      -2.18072   0.00003   0.00000   0.00018   0.00018  -2.18053
   D567       0.01999  -0.00000   0.00000   0.00002   0.00002   0.02001
   D568       2.83777   0.00003   0.00000   0.00023   0.00023   2.83800
   D569      -1.24471   0.00000   0.00000   0.00006   0.00006  -1.24465
   D570      -1.07372   0.00004   0.00000   0.00020   0.00020  -1.07352
   D571       1.12698   0.00001   0.00000   0.00004   0.00004   1.12702
   D572       0.01973   0.00001   0.00000   0.00009   0.00009   0.01982
   D573       2.22043  -0.00002   0.00000  -0.00007  -0.00007   2.22036
   D574       1.48115   0.00001   0.00000   0.00010   0.00010   1.48125
   D575      -2.60133  -0.00002   0.00000  -0.00006  -0.00006  -2.60139
   D576       1.92276   0.00000   0.00000   0.00000   0.00000   1.92276
   D577       0.97807   0.00002   0.00000   0.00008   0.00008   0.97814
   D578      -2.85427   0.00001   0.00000   0.00003   0.00003  -2.85424
   D579      -1.30194   0.00001   0.00000   0.00004   0.00004  -1.30190
   D580      -0.00616   0.00000   0.00000  -0.00000  -0.00000  -0.00616
   D581       0.16616  -0.00001   0.00000  -0.00002  -0.00002   0.16614
   D582       1.71028  -0.00002   0.00000  -0.00008  -0.00008   1.71020
   D583      -0.98184  -0.00001   0.00000  -0.00005  -0.00005  -0.98190
   D584       0.56228  -0.00002   0.00000  -0.00011  -0.00011   0.56217
   D585       1.63343   0.00001   0.00000   0.00007   0.00007   1.63350
   D586      -3.10563   0.00000   0.00000   0.00001   0.00001  -3.10562
   D587      -2.03079   0.00002   0.00000   0.00015   0.00015  -2.03064
   D588      -0.48666   0.00002   0.00000   0.00009   0.00009  -0.48657
   D589       3.10983   0.00000   0.00000   0.00002   0.00002   3.10986
   D590      -1.62923  -0.00000   0.00000  -0.00004  -0.00004  -1.62926
   D591      -0.23335  -0.00000   0.00000  -0.00003  -0.00003  -0.23338
   D592      -2.05807   0.00002   0.00000   0.00009   0.00009  -2.05799
   D593      -1.58243  -0.00003   0.00000  -0.00015  -0.00015  -1.58258
   D594       2.87604  -0.00001   0.00000  -0.00004  -0.00004   2.87600
   D595       0.84877  -0.00000   0.00000  -0.00001  -0.00001   0.84877
   D596      -0.97595   0.00002   0.00000   0.00011   0.00011  -0.97584
   D597      -3.01694   0.00002   0.00000   0.00013   0.00013  -3.01681
   D598       1.44153   0.00004   0.00000   0.00024   0.00024   1.44177
   D599       1.92652  -0.00001   0.00000  -0.00003  -0.00003   1.92649
   D600       0.10181   0.00001   0.00000   0.00009   0.00009   0.10189
   D601       2.34694  -0.00004   0.00000  -0.00026  -0.00026   2.34668
   D602      -2.48978  -0.00002   0.00000  -0.00025  -0.00025  -2.49003
   D603      -2.15142  -0.00001   0.00000  -0.00001  -0.00001  -2.15142
   D604      -0.70495   0.00001   0.00000  -0.00000  -0.00000  -0.70495
   D605      -0.76378  -0.00002   0.00000  -0.00008  -0.00008  -0.76385
   D606       0.68269  -0.00000   0.00000  -0.00007  -0.00007   0.68262
   D607       0.60445  -0.00005   0.00000  -0.00027  -0.00027   0.60418
   D608       2.05092  -0.00003   0.00000  -0.00027  -0.00027   2.05065
   D609       0.85061   0.00001   0.00000   0.00006   0.00006   0.85067
   D610      -0.72004   0.00001   0.00000   0.00007   0.00007  -0.71997
   D611      -3.08625   0.00001   0.00000   0.00007   0.00007  -3.08618
   D612       2.18934  -0.00000   0.00000  -0.00001  -0.00001   2.18933
   D613       0.61869   0.00000   0.00000  -0.00000  -0.00000   0.61869
   D614      -1.74751  -0.00000   0.00000  -0.00001  -0.00001  -1.74752
   D615       0.86618   0.00010   0.00000   0.00059   0.00059   0.86677
   D616      -0.71155   0.00004   0.00000   0.00022   0.00022  -0.71133
   D617      -3.08240   0.00012   0.00000   0.00076   0.00076  -3.08164
   D618       2.19258  -0.00004   0.00000  -0.00034  -0.00034   2.19225
   D619       0.61485  -0.00010   0.00000  -0.00071  -0.00071   0.61415
   D620      -1.75599  -0.00002   0.00000  -0.00017  -0.00017  -1.75616
   D621      -0.83120  -0.00017   0.00000  -0.00150  -0.00150  -0.83270
   D622      -2.40893  -0.00024   0.00000  -0.00188  -0.00188  -2.41080
   D623       1.50341  -0.00015   0.00000  -0.00134  -0.00134   1.50207
   D624      -0.78735   0.00006   0.00000   0.00065   0.00065  -0.78669
   D625      -3.11324   0.00004   0.00000   0.00069   0.00069  -3.11255
   D626      -2.12823  -0.00009   0.00000  -0.00073  -0.00073  -2.12896
   D627       1.82906  -0.00010   0.00000  -0.00069  -0.00069   1.82837
   D628       0.89704   0.00005   0.00000   0.00047   0.00047   0.89751
   D629      -1.42886   0.00003   0.00000   0.00051   0.00051  -1.42835
   D630       0.09513   0.00001   0.00000   0.00004   0.00004   0.09517
   D631      -2.96513   0.00001   0.00000   0.00005   0.00005  -2.96509
   D632      -0.27045  -0.00003   0.00000  -0.00021  -0.00021  -0.27066
   D633      -2.78944  -0.00001   0.00000  -0.00010  -0.00010  -2.78953
   D634       1.14471  -0.00003   0.00000  -0.00015  -0.00015   1.14456
   D635      -1.37427  -0.00000   0.00000  -0.00004  -0.00004  -1.37431
   D636      -2.08981  -0.00002   0.00000  -0.00015  -0.00015  -2.08996
   D637       1.67439   0.00000   0.00000  -0.00004  -0.00004   1.67435
   D638       0.04991   0.00000   0.00000  -0.00001  -0.00001   0.04990
   D639       0.32387   0.00000   0.00000   0.00001   0.00001   0.32388
   D640      -1.37760   0.00000   0.00000  -0.00002  -0.00002  -1.37763
   D641       2.95943   0.00001   0.00000   0.00003   0.00003   2.95946
   D642      -1.25050  -0.00001   0.00000  -0.00008  -0.00008  -1.25058
   D643      -0.97653  -0.00001   0.00000  -0.00006  -0.00006  -0.97659
   D644      -2.67801  -0.00001   0.00000  -0.00009  -0.00009  -2.67810
   D645       1.65902  -0.00001   0.00000  -0.00004  -0.00004   1.65899
   D646       1.96802  -0.00002   0.00000  -0.00010  -0.00010   1.96792
   D647       2.24198  -0.00002   0.00000  -0.00007  -0.00007   2.24190
   D648       0.54050  -0.00002   0.00000  -0.00010  -0.00010   0.54039
   D649      -1.40565  -0.00001   0.00000  -0.00005  -0.00005  -1.40570
   D650       0.04332   0.00000   0.00000   0.00003   0.00003   0.04336
   D651       2.88970  -0.00000   0.00000   0.00001   0.00001   2.88970
   D652      -1.59601   0.00002   0.00000   0.00011   0.00011  -1.59590
   D653       1.25036   0.00002   0.00000   0.00008   0.00008   1.25044
   D654       2.98108   0.00002   0.00000  -0.00002  -0.00002   2.98106
   D655      -0.23389   0.00003   0.00000   0.00013   0.00013  -0.23375
   D656       0.59173   0.00001   0.00000   0.00013   0.00013   0.59186
   D657       2.82156   0.00004   0.00000   0.00030   0.00030   2.82186
   D658      -0.69843  -0.00001   0.00000  -0.00001  -0.00001  -0.69843
   D659       1.53141   0.00002   0.00000   0.00016   0.00016   1.53157
   D660       0.35417   0.00000   0.00000  -0.00001  -0.00001   0.35416
   D661       0.08325  -0.00000   0.00000  -0.00004  -0.00004   0.08320
   D662      -1.37118   0.00001   0.00000   0.00004   0.00004  -1.37115
   D663       2.95885   0.00000   0.00000  -0.00002  -0.00002   2.95883
   D664      -0.94193   0.00001   0.00000   0.00012   0.00012  -0.94182
   D665      -1.21286   0.00000   0.00000   0.00009   0.00009  -1.21277
   D666      -2.66729   0.00002   0.00000   0.00017   0.00017  -2.66712
   D667       1.66274   0.00001   0.00000   0.00012   0.00012   1.66286
   D668       2.26457   0.00000   0.00000  -0.00002  -0.00002   2.26455
   D669       1.99364  -0.00000   0.00000  -0.00005  -0.00005   1.99360
   D670       0.53921   0.00001   0.00000   0.00003   0.00003   0.53925
   D671      -1.41394   0.00000   0.00000  -0.00002  -0.00002  -1.41396
   D672      -0.27714  -0.00004   0.00000  -0.00019  -0.00019  -0.27733
   D673      -2.83971  -0.00003   0.00000  -0.00032  -0.00032  -2.84003
   D674       1.15004  -0.00005   0.00000  -0.00036  -0.00036   1.14968
   D675      -1.41253  -0.00004   0.00000  -0.00049  -0.00049  -1.41302
   D676      -2.07197  -0.00005   0.00000  -0.00019  -0.00019  -2.07216
   D677       1.64864  -0.00003   0.00000  -0.00032  -0.00032   1.64832
   D678      -0.72721   0.00000   0.00000   0.00002   0.00002  -0.72718
   D679       0.19886  -0.00001   0.00000  -0.00005  -0.00005   0.19881
   D680       3.00239   0.00001   0.00000   0.00004   0.00004   3.00243
   D681      -2.30826  -0.00000   0.00000  -0.00002  -0.00002  -2.30827
   D682      -1.38219  -0.00001   0.00000  -0.00009  -0.00009  -1.38228
   D683       1.42134   0.00000   0.00000   0.00000   0.00000   1.42134
   D684      -0.12154  -0.00000   0.00000   0.00000   0.00000  -0.12153
   D685       0.78757  -0.00000   0.00000  -0.00001  -0.00001   0.78756
   D686      -3.01095  -0.00001   0.00000  -0.00004  -0.00004  -3.01099
   D687       1.46222   0.00001   0.00000   0.00006   0.00006   1.46228
   D688       2.37133   0.00000   0.00000   0.00005   0.00005   2.37138
   D689      -1.42719  -0.00000   0.00000   0.00002   0.00002  -1.42717
   D690      -0.15064   0.00001   0.00000   0.00005   0.00005  -0.15060
   D691       0.77114  -0.00000   0.00000  -0.00003  -0.00003   0.77112
   D692      -3.00311   0.00000   0.00000   0.00003   0.00003  -3.00309
   D693       1.47847  -0.00001   0.00000  -0.00011  -0.00011   1.47837
   D694       2.40026  -0.00002   0.00000  -0.00018  -0.00018   2.40008
   D695      -1.37400  -0.00001   0.00000  -0.00012  -0.00012  -1.37412
   D696      -0.69977  -0.00000   0.00000  -0.00001  -0.00001  -0.69978
   D697       0.22051  -0.00001   0.00000  -0.00003  -0.00003   0.22048
   D698       2.99694  -0.00000   0.00000  -0.00002  -0.00002   2.99692
   D699      -2.32788   0.00001   0.00000   0.00013   0.00013  -2.32775
   D700      -1.40760   0.00001   0.00000   0.00011   0.00011  -1.40749
   D701       1.36883   0.00001   0.00000   0.00012   0.00012   1.36895
   D702       2.72717   0.00004   0.00000   0.00024   0.00024   2.72741
   D703       0.55232  -0.00001   0.00000  -0.00006  -0.00006   0.55225
   D704      -3.13118  -0.00003   0.00000  -0.00016  -0.00016  -3.13134
   D705       2.23922   0.00003   0.00000   0.00035   0.00035   2.23957
   D706      -1.44428   0.00002   0.00000   0.00025   0.00025  -1.44402
   D707       1.93760   0.00004   0.00000   0.00029   0.00029   1.93789
   D708      -1.74590   0.00003   0.00000   0.00019   0.00019  -1.74571
   D709      -0.75317  -0.00009   0.00000  -0.00050  -0.00050  -0.75367
   D710       0.82012  -0.00008   0.00000  -0.00049  -0.00049   0.81963
   D711      -3.02475  -0.00011   0.00000  -0.00068  -0.00068  -3.02543
   D712      -2.71071   0.00004   0.00000   0.00033   0.00033  -2.71038
   D713      -1.13742   0.00005   0.00000   0.00034   0.00034  -1.13708
   D714       1.30091   0.00003   0.00000   0.00014   0.00014   1.30105
   D715      -0.85346  -0.00036   0.00000  -0.00304  -0.00303  -0.85650
   D716      -2.51127  -0.00001   0.00000  -0.00027  -0.00027  -2.51154
   D717       1.35357  -0.00009   0.00000  -0.00087  -0.00087   1.35270
   D718      -1.20330  -0.00003   0.00000  -0.00009  -0.00009  -1.20339
   D719       0.30487  -0.00001   0.00000   0.00000   0.00000   0.30487
   D720       2.92679  -0.00004   0.00000  -0.00026  -0.00026   2.92654
   D721       0.98607  -0.00004   0.00000  -0.00035  -0.00035   0.98573
   D722       2.49424  -0.00002   0.00000  -0.00025  -0.00025   2.49399
   D723      -1.16702  -0.00005   0.00000  -0.00051  -0.00051  -1.16753
   D724       0.56162   0.00025   0.00000   0.00208   0.00208   0.56370
   D725       2.06979   0.00028   0.00000   0.00218   0.00217   2.07196
   D726      -1.59147   0.00024   0.00000   0.00191   0.00191  -1.58956
   D727      -0.51271   0.00002   0.00000   0.00010   0.00010  -0.51261
   D728       0.83866  -0.00000   0.00000  -0.00004  -0.00003   0.83862
   D729       3.12944   0.00007   0.00000   0.00043   0.00043   3.12987
   D730       0.89349  -0.00003   0.00000  -0.00022  -0.00022   0.89327
   D731       2.24485  -0.00005   0.00000  -0.00035  -0.00035   2.24450
   D732      -1.74755   0.00003   0.00000   0.00011   0.00011  -1.74744
   D733      -2.66053   0.00003   0.00000   0.00037   0.00037  -2.66016
   D734      -1.30917   0.00001   0.00000   0.00024   0.00024  -1.30893
   D735       0.98161   0.00009   0.00000   0.00070   0.00070   0.98231
   D736      -2.21471  -0.00027   0.00000  -0.00210  -0.00210  -2.21680
   D737      -0.86334  -0.00029   0.00000  -0.00223  -0.00223  -0.86557
   D738       1.42744  -0.00021   0.00000  -0.00177  -0.00176   1.42568
   D739       0.83557  -0.00014   0.00000  -0.00113  -0.00112   0.83445
   D740      -0.82031   0.00020   0.00000   0.00163   0.00163  -0.81868
   D741       3.07208   0.00012   0.00000   0.00095   0.00095   3.07304
   D742      -0.67403  -0.00012   0.00000  -0.00099  -0.00098  -0.67501
   D743      -2.32991   0.00023   0.00000   0.00177   0.00177  -2.32814
   D744       1.56249   0.00014   0.00000   0.00109   0.00109   1.56357
   D745       2.60491  -0.00021   0.00000  -0.00179  -0.00179   2.60313
   D746       0.94903   0.00013   0.00000   0.00097   0.00096   0.94999
   D747      -1.44176   0.00004   0.00000   0.00029   0.00029  -1.44147
   D748       0.26895   0.00000   0.00000   0.00000   0.00000   0.26895
   D749       3.04904   0.00001   0.00000   0.00004   0.00004   3.04907
   D750       2.42802   0.00001   0.00000   0.00013   0.00013   2.42815
   D751       1.11826   0.00002   0.00000   0.00019   0.00019   1.11845
   D752      -1.35203   0.00003   0.00000   0.00023   0.00023  -1.35180
   D753      -1.18523  -0.00003   0.00000  -0.00025  -0.00025  -1.18548
   D754      -2.49499  -0.00002   0.00000  -0.00019  -0.00019  -2.49518
   D755       1.31790  -0.00002   0.00000  -0.00015  -0.00015   1.31775
   D756      -0.50226   0.00001   0.00000   0.00005   0.00005  -0.50221
   D757       1.04962   0.00005   0.00000   0.00025   0.00025   1.04986
   D758      -3.08978   0.00003   0.00000   0.00016   0.00016  -3.08961
   D759       0.79106  -0.00001   0.00000  -0.00005  -0.00005   0.79101
   D760       2.34294   0.00002   0.00000   0.00015   0.00015   2.34309
   D761      -1.79646   0.00001   0.00000   0.00006   0.00006  -1.79639
   D762      -2.43235  -0.00005   0.00000  -0.00038  -0.00038  -2.43273
   D763      -0.88047  -0.00002   0.00000  -0.00018  -0.00018  -0.88065
   D764       1.26332  -0.00003   0.00000  -0.00026  -0.00026   1.26306
   D765       0.59440  -0.00001   0.00000  -0.00003  -0.00003   0.59437
   D766      -0.71987   0.00000   0.00000   0.00000   0.00000  -0.71987
   D767       3.10637   0.00001   0.00000   0.00003   0.00003   3.10640
   D768       2.09144  -0.00002   0.00000  -0.00010  -0.00010   2.09133
   D769       0.77716  -0.00001   0.00000  -0.00007  -0.00007   0.77710
   D770      -1.67979  -0.00001   0.00000  -0.00003  -0.00003  -1.67982
   D771      -1.00641  -0.00000   0.00000  -0.00001  -0.00001  -1.00642
   D772       0.23354   0.00000   0.00000   0.00002   0.00002   0.23356
   D773       3.04558   0.00000   0.00000   0.00001   0.00001   3.04559
   D774      -2.50802  -0.00001   0.00000  -0.00007  -0.00007  -2.50809
   D775      -1.26807  -0.00000   0.00000  -0.00004  -0.00004  -1.26811
   D776       1.54396  -0.00000   0.00000  -0.00005  -0.00005   1.54391
   D777       0.92354  -0.00002   0.00000  -0.00011  -0.00011   0.92343
   D778       2.16349  -0.00001   0.00000  -0.00008  -0.00008   2.16341
   D779      -1.30766  -0.00001   0.00000  -0.00009  -0.00009  -1.30775
   D780      -0.07928  -0.00001   0.00000  -0.00006  -0.00006  -0.07934
   D781      -2.94744  -0.00001   0.00000  -0.00005  -0.00005  -2.94749
   D782       1.38934   0.00001   0.00000   0.00007   0.00007   1.38941
   D783      -1.47882   0.00001   0.00000   0.00008   0.00008  -1.47873
   D784      -2.01789   0.00002   0.00000   0.00010   0.00010  -2.01779
   D785       1.39713   0.00002   0.00000   0.00011   0.00011   1.39724
   D786       0.24336  -0.00007   0.00000  -0.00057  -0.00058   0.24278
   D787       3.11220  -0.00016   0.00000  -0.00176  -0.00176   3.11044
   D788       0.92687   0.00019   0.00000   0.00161   0.00160   0.92847
   D789       2.39898  -0.00014   0.00000  -0.00104  -0.00103   2.39795
   D790      -1.39574   0.00005   0.00000   0.00047   0.00047  -1.39527
   D791      -2.49607  -0.00024   0.00000  -0.00231  -0.00232  -2.49839
   D792      -1.02396  -0.00057   0.00000  -0.00495  -0.00495  -1.02891
   D793       1.46450  -0.00038   0.00000  -0.00345  -0.00345   1.46105
   D794       1.08363  -0.00006   0.00000  -0.00046  -0.00046   1.08317
   D795       1.24699  -0.00007   0.00000  -0.00050  -0.00050   1.24649
   D796      -0.49615  -0.00007   0.00000  -0.00051  -0.00051  -0.49666
   D797      -3.08985  -0.00001   0.00000  -0.00008  -0.00008  -3.08993
   D798       2.37547   0.00005   0.00000   0.00036   0.00036   2.37583
   D799       2.53883   0.00004   0.00000   0.00032   0.00032   2.53915
   D800       0.79568   0.00004   0.00000   0.00032   0.00032   0.79600
   D801      -1.79801   0.00010   0.00000   0.00074   0.00074  -1.79727
   D802      -0.76107  -0.00017   0.00000  -0.00145  -0.00145  -0.76252
   D803      -0.59771  -0.00017   0.00000  -0.00149  -0.00149  -0.59920
   D804      -2.34085  -0.00017   0.00000  -0.00150  -0.00150  -2.34235
   D805       1.34864  -0.00012   0.00000  -0.00108  -0.00108   1.34757
   D806      -0.82958   0.00019   0.00000   0.00142   0.00142  -0.82816
   D807       0.63957  -0.00014   0.00000  -0.00119  -0.00118   0.63839
   D808      -3.13392   0.00005   0.00000   0.00029   0.00029  -3.13364
   D809       0.66821   0.00011   0.00000   0.00096   0.00096   0.66917
   D810       2.13736  -0.00022   0.00000  -0.00165  -0.00164   2.13572
   D811      -1.63613  -0.00003   0.00000  -0.00017  -0.00017  -1.63630
   D812      -1.01996   0.00008   0.00000   0.00053   0.00053  -1.01943
   D813       0.21943   0.00005   0.00000   0.00034   0.00034   0.21978
   D814       3.05814  -0.00001   0.00000  -0.00009  -0.00009   3.05805
   D815      -2.48251   0.00012   0.00000   0.00089   0.00089  -2.48162
   D816      -1.24312   0.00008   0.00000   0.00071   0.00071  -1.24241
   D817       1.59559   0.00002   0.00000   0.00027   0.00027   1.59586
   D818       0.81179   0.00018   0.00000   0.00159   0.00159   0.81338
   D819       2.05118   0.00014   0.00000   0.00141   0.00141   2.05259
   D820      -1.39329   0.00008   0.00000   0.00097   0.00097  -1.39232
   D821       0.88563  -0.00020   0.00000  -0.00152  -0.00152   0.88411
   D822       3.11950  -0.00012   0.00000  -0.00136  -0.00136   3.11815
   D823       2.42323   0.00001   0.00000   0.00031   0.00031   2.42354
   D824      -1.62608   0.00009   0.00000   0.00048   0.00048  -1.62561
   D825      -0.92647  -0.00006   0.00000  -0.00055  -0.00055  -0.92703
   D826       1.30740   0.00002   0.00000  -0.00038  -0.00038   1.30701
   D827      -2.93127  -0.00003   0.00000  -0.00014  -0.00014  -2.93141
   D828       2.90938  -0.00003   0.00000  -0.00019  -0.00019   2.90919
   D829       1.36251  -0.00001   0.00000  -0.00006  -0.00006   1.36245
   D830      -0.41077  -0.00001   0.00000  -0.00004  -0.00004  -0.41081
   D831      -0.14961  -0.00000   0.00000  -0.00002  -0.00002  -0.14963
   D832      -2.95877  -0.00001   0.00000  -0.00004  -0.00004  -2.95881
   D833       2.65211   0.00001   0.00000   0.00011   0.00010   2.65221
   D834       0.87882   0.00002   0.00000   0.00012   0.00012   0.87895
   D835       1.13999   0.00002   0.00000   0.00014   0.00014   1.14013
   D836      -1.66917   0.00002   0.00000   0.00012   0.00012  -1.66905
   D837      -0.58010   0.00002   0.00000   0.00014   0.00014  -0.57995
   D838      -0.34056   0.00000   0.00000  -0.00001  -0.00001  -0.34057
   D839       0.83413   0.00007   0.00000   0.00054   0.00054   0.83467
   D840      -2.87482   0.00002   0.00000   0.00018   0.00018  -2.87464
   D841       0.71255   0.00001   0.00000   0.00005   0.00005   0.71260
   D842       0.95209  -0.00001   0.00000  -0.00011  -0.00011   0.95198
   D843       2.12678   0.00006   0.00000   0.00044   0.00044   2.12722
   D844      -1.58218   0.00001   0.00000   0.00008   0.00008  -1.58209
   D845      -2.58382   0.00000   0.00000   0.00000   0.00000  -2.58382
   D846      -2.34428  -0.00002   0.00000  -0.00015  -0.00015  -2.34444
   D847      -1.16959   0.00005   0.00000   0.00040   0.00040  -1.16920
   D848       1.40464   0.00001   0.00000   0.00004   0.00004   1.40467
   D849       0.99470  -0.00002   0.00000  -0.00008  -0.00008   0.99462
   D850      -0.19831  -0.00003   0.00000  -0.00025  -0.00025  -0.19857
   D851      -3.03698   0.00001   0.00000   0.00007   0.00007  -3.03692
   D852       2.76782  -0.00000   0.00000   0.00004   0.00004   2.76787
   D853       1.57481  -0.00002   0.00000  -0.00013  -0.00013   1.57468
   D854      -1.26386   0.00002   0.00000   0.00019   0.00019  -1.26367
   D855       2.28076  -0.00001   0.00000  -0.00002  -0.00002   2.28073
   D856       1.08775  -0.00002   0.00000  -0.00020  -0.00020   1.08755
   D857      -1.75092   0.00002   0.00000   0.00012   0.00012  -1.75080
   D858      -2.93015  -0.00002   0.00000  -0.00015  -0.00015  -2.93030
   D859       2.92166  -0.00002   0.00000  -0.00013  -0.00013   2.92153
   D860       0.83519   0.00001   0.00000   0.00003   0.00003   0.83522
   D861      -0.60560   0.00000   0.00000   0.00003   0.00003  -0.60556
   D862      -2.87885   0.00001   0.00000   0.00003   0.00003  -2.87882
   D863       2.12477   0.00000   0.00000   0.00001   0.00001   2.12478
   D864       0.68399  -0.00000   0.00000   0.00001   0.00002   0.68400
   D865      -1.58927   0.00000   0.00000   0.00001   0.00001  -1.58926
   D866      -1.15293   0.00000   0.00000   0.00001   0.00001  -1.15292
   D867      -2.59372  -0.00000   0.00000   0.00001   0.00001  -2.59370
   D868       1.41621   0.00000   0.00000   0.00000   0.00000   1.41622
   D869       0.98800   0.00001   0.00000   0.00002   0.00002   0.98802
   D870      -0.21360  -0.00001   0.00000  -0.00005  -0.00005  -0.21365
   D871      -3.02858  -0.00000   0.00000  -0.00003  -0.00003  -3.02861
   D872       2.75631   0.00001   0.00000   0.00004   0.00004   2.75636
   D873       1.55471  -0.00001   0.00000  -0.00003  -0.00003   1.55468
   D874      -1.26027  -0.00000   0.00000  -0.00001  -0.00001  -1.26028
   D875       2.28344   0.00001   0.00000   0.00007   0.00006   2.28350
   D876       1.08184  -0.00001   0.00000  -0.00000  -0.00000   1.08183
   D877      -1.73314  -0.00000   0.00000   0.00001   0.00001  -1.73313
   D878       1.35713  -0.00001   0.00000  -0.00001  -0.00001   1.35712
   D879      -0.12933   0.00000   0.00000   0.00003   0.00003  -0.12930
   D880      -0.39359   0.00000   0.00000   0.00000   0.00000  -0.39359
   D881      -2.96160  -0.00001   0.00000  -0.00004  -0.00004  -2.96164
   D882       2.65020  -0.00000   0.00000   0.00001   0.00001   2.65021
   D883       1.16374   0.00001   0.00000   0.00006   0.00006   1.16380
   D884       0.89948   0.00000   0.00000   0.00002   0.00002   0.89950
   D885      -1.66853  -0.00000   0.00000  -0.00002  -0.00002  -1.66855
   D886      -2.92933  -0.00009   0.00000  -0.00089  -0.00089  -2.93023
   D887       0.24838  -0.00010   0.00000  -0.00096  -0.00096   0.24743
   D888       0.02106  -0.00027   0.00000  -0.00225  -0.00224   0.01882
   D889      -3.08441  -0.00028   0.00000  -0.00231  -0.00231  -3.08672
   D890      -0.76558  -0.00000   0.00000   0.00001   0.00001  -0.76557
   D891       0.69846  -0.00003   0.00000  -0.00014  -0.00014   0.69831
   D892      -3.00907  -0.00010   0.00000  -0.00058  -0.00058  -3.00964
   D893      -2.44196   0.00012   0.00000   0.00100   0.00100  -2.44096
   D894      -0.97792   0.00009   0.00000   0.00084   0.00084  -0.97708
   D895       1.59774   0.00002   0.00000   0.00041   0.00041   1.59815
   D896       0.85560   0.00027   0.00000   0.00213   0.00212   0.85773
   D897       2.31964   0.00025   0.00000   0.00197   0.00197   2.32160
   D898      -1.38788   0.00017   0.00000   0.00154   0.00154  -1.38635
   D899       2.38519  -0.00006   0.00000  -0.00044  -0.00044   2.38476
   D900      -1.21485   0.00000   0.00000   0.00001   0.00001  -1.21485
   D901      -1.17419  -0.00036   0.00000  -0.00297  -0.00297  -1.17716
   D902       1.50895  -0.00029   0.00000  -0.00253  -0.00253   1.50642
   D903       0.89452  -0.00021   0.00000  -0.00165  -0.00165   0.89287
   D904      -0.59591   0.00012   0.00000   0.00108   0.00108  -0.59483
   D905      -3.03236  -0.00013   0.00000  -0.00104  -0.00104  -3.03340
   D906       2.24189  -0.00009   0.00000  -0.00069  -0.00069   2.24121
   D907       0.75146   0.00024   0.00000   0.00205   0.00204   0.75350
   D908      -1.68499  -0.00002   0.00000  -0.00008  -0.00008  -1.68507
   D909      -0.97555  -0.00015   0.00000  -0.00112  -0.00112  -0.97667
   D910      -2.46599   0.00018   0.00000   0.00161   0.00161  -2.46438
   D911       1.38075  -0.00008   0.00000  -0.00051  -0.00051   1.38024
   D912      -0.83440   0.00005   0.00000   0.00023   0.00023  -0.83418
   D913       3.00417   0.00008   0.00000   0.00041   0.00041   3.00458
   D914      -2.18012  -0.00007   0.00000  -0.00064  -0.00064  -2.18076
   D915       1.65845  -0.00004   0.00000  -0.00045  -0.00045   1.65800
   D916       0.89640  -0.00006   0.00000  -0.00053  -0.00052   0.89587
   D917      -1.54822  -0.00003   0.00000  -0.00034  -0.00034  -1.54855
   D918       1.10828  -0.00004   0.00000  -0.00032  -0.00032   1.10796
   D919      -1.33633  -0.00002   0.00000  -0.00013  -0.00013  -1.33646
   D920      -0.71027  -0.00005   0.00000  -0.00029  -0.00029  -0.71057
   D921       0.86224  -0.00005   0.00000  -0.00034  -0.00034   0.86189
   D922      -3.00305  -0.00006   0.00000  -0.00037  -0.00037  -3.00343
   D923       0.61272   0.00006   0.00000   0.00054   0.00054   0.61326
   D924       2.18523   0.00006   0.00000   0.00049   0.00049   2.18572
   D925      -1.68006   0.00005   0.00000   0.00046   0.00046  -1.67960
   D926      -2.47063   0.00005   0.00000   0.00042   0.00042  -2.47021
   D927      -0.89812   0.00005   0.00000   0.00037   0.00037  -0.89775
   D928       1.51978   0.00003   0.00000   0.00034   0.00034   1.52012
   D929      -2.68509   0.00003   0.00000   0.00020   0.00019  -2.68490
   D930      -1.11258   0.00003   0.00000   0.00014   0.00014  -1.11244
   D931       1.30531   0.00002   0.00000   0.00011   0.00011   1.30543
   D932       0.53490   0.00002   0.00000   0.00006   0.00006   0.53496
   D933      -3.10147   0.00007   0.00000   0.00043   0.00043  -3.10103
   D934      -1.03955   0.00000   0.00000   0.00004   0.00004  -1.03950
   D935       1.60728   0.00005   0.00000   0.00042   0.00042   1.60769
   D936       1.97999  -0.00001   0.00000  -0.00009  -0.00009   1.97989
   D937      -1.65638   0.00004   0.00000   0.00028   0.00028  -1.65610
         Item               Value     Threshold  Converged?
 Maximum Force            0.172916     0.000450     NO 
 RMS     Force            0.006589     0.000300     NO 
 Maximum Displacement     0.204912     0.001800     NO 
 RMS     Displacement     0.008485     0.001200     NO 
 Predicted change in Energy=-4.338705D-02
 GradGradGradGradGradGradGradGradGradGradGradGradGradGradGradGradGradGrad

 Stoichiometry    Be11H48
 Framework group  C1[X(Be11H48)]
 Deg. of freedom   171
 Full point group                 C1      NOp   1
 Largest Abelian subgroup         C1      NOp   1
 Largest concise Abelian subgroup C1      NOp   1
                         Standard orientation:                         
 ---------------------------------------------------------------------
 Center     Atomic      Atomic             Coordinates (Angstroms)
 Number     Number       Type             X           Y           Z
 ---------------------------------------------------------------------
      1          4           0        0.086199   -0.416096   -1.762832
      2          4           0       -0.527667    1.586104   -0.869683
      3          4           0        1.430396    1.114450   -0.746233
      4          4           0        0.276233    1.148193    1.052216
      5          4           0        2.060342   -0.810640   -1.144957
      6          4           0       -1.714621    0.472883    0.538451
      7          4           0       -1.312163   -1.455248   -0.302038
      8          4           0       -0.224849   -0.790529    1.427514
      9          4           0        0.643694   -1.924887   -0.145944
     10          4           0        1.786195   -0.354633    0.777138
     11          4           0       -1.912928    0.165890   -1.422475
     12          1           0        3.450332   -1.242382   -1.638253
     13          1           0        2.977550   -1.286292   -2.290548
     14          1           0       -3.279924    0.370578   -2.105214
     15          1           0       -2.776112    0.180449   -2.704180
     16          1           0        0.524968   -3.451285   -0.244691
     17          1           0        1.324401   -3.289066   -0.265107
     18          1           0       -1.202181    2.790656   -1.525487
     19          1           0       -0.404314    2.964224   -1.533146
     20          1           0       -0.284278   -0.604078   -3.239356
     21          1           0        0.522176   -0.789792   -3.184295
     22          1           0       -0.385507   -1.727497    2.695963
     23          1           0       -0.574477   -1.005446    2.960031
     24          1           0        2.734242   -0.342106    2.005892
     25          1           0        3.185717   -0.590530    1.386002
     26          1           0       -2.707605    0.919377    1.654989
     27          1           0       -3.130663    0.938353    0.971577
     28          1           0       -1.898032   -2.874865   -0.437673
     29          1           0       -2.521756   -2.366179   -0.557008
     30          1           0        2.661338    1.879226   -1.264503
     31          1           0        2.036050    2.381714   -1.390542
     32          1           0        0.438225    1.976078    2.399166
     33          1           0        0.464204    2.518942    1.823591
     34          1           0        0.735809    1.914536   -3.844984
     35          1           0        0.857048    2.272087   -4.493260
     36          1           0       -2.068515    4.236299    1.358660
     37          1           0       -1.855933    3.586845    1.049089
     38          1           0       -1.140222   -4.778203    2.329947
     39          1           0       -1.006998   -4.162188    1.925845
     40          1           0       -3.584547   -2.210059    2.554205
     41          1           0       -3.115963   -1.866847    2.078988
     42          1           0        3.147383    2.388550    1.413906
     43          1           0        3.601213    2.883658    1.748657
     44          1           0       -4.887147   -0.936886   -0.127489
     45          1           0       -5.622203   -1.080703   -0.108770
     46          1           0        5.732831    0.824167   -0.209113
     47          1           0        4.997426    0.680964   -0.213075
     48          1           0        4.411802   -3.562537    1.033311
     49          1           0        3.864531   -3.103375    0.807381
     50          1           0       -0.430233   -3.375803   -2.832089
     51          1           0       -0.519303   -3.955446   -3.299919
     52          1           0        1.362754    0.359026    4.272183
     53          1           0        1.464340    0.450647    5.008358
     54          1           0        1.269804    5.185399    0.350702
     55          1           0        1.110243    4.466974    0.213507
     56          1           0       -1.473475    1.123049    3.534457
     57          1           0       -1.756152    1.316370    4.158965
     58          1           0       -4.617238    2.693454   -0.956570
     59          1           0       -3.994936    2.357992   -0.874724
 ---------------------------------------------------------------------
 Rotational constants (GHZ):           0.6582274           0.5768211           0.5360906
 Standard basis: def2TZVP (5D, 7F)
 There are   508 symmetry adapted cartesian basis functions of A   symmetry.
 There are   497 symmetry adapted basis functions of A   symmetry.
   497 basis functions,   703 primitive gaussians,   508 cartesian basis functions
    46 alpha electrons       46 beta electrons
       nuclear repulsion energy       577.0295242140 Hartrees.
 NAtoms=   59 NActive=   59 NUniq=   59 SFac= 1.00D+00 NAtFMM=   60 NAOKFM=F Big=F
 Integral buffers will be    131072 words long.
 Raffenetti 2 integral format.
 Two-electron integral symmetry is turned on.
 Nuclear repulsion after empirical dispersion term =      576.9603094878 Hartrees.
 One-electron integrals computed using PRISM.
   1 Symmetry operations used in ECPInt.
 ECPInt:  NShTT=   42486 NPrTT=  108211 LenC2=   38048 LenP2D=   75459.
 LDataN:  DoStor=T MaxTD1= 4 Len=   56
 NBasis=   497 RedAO= T EigKep=  8.42D-05  NBF=   497
 NBsUse=   497 1.00D-06 EigRej= -1.00D+00 NBFU=   497
 Initial guess from the checkpoint file:  "/home/super/YCY/BeH/Be11/2/H24-Be11.chk"
 B after Tr=    -0.000000    0.000000   -0.000000
         Rot=    0.999988    0.001673    0.000823   -0.004547 Ang=   0.56 deg.
 ExpMin= 3.27D-02 ExpMax= 4.70D+03 ExpMxC= 1.60D+02 IAcc=3 IRadAn=         5 AccDes= 0.00D+00
 Harris functional with IExCor= 1009 and IRadAn=       5 diagonalized for initial guess.
 HarFok:  IExCor= 1009 AccDes= 0.00D+00 IRadAn=         5 IDoV= 1 UseB2=F ITyADJ=14
 ICtDFT=  3500011 ScaDFX=  1.000000  1.000000  1.000000  1.000000
 FoFCou: FMM=F IPFlag=           0 FMFlag=      100000 FMFlg1=           0
         NFxFlg=           0 DoJE=T BraDBF=F KetDBF=T FulRan=T
         wScrn=  0.000000 ICntrl=       500 IOpCl=  0 I1Cent=   200000004 NGrid=           0
         NMat0=    1 NMatS0=      1 NMatT0=    0 NMatD0=    1 NMtDS0=    0 NMtDT0=    0
 Petite list used in FoFCou.
 Requested convergence on RMS density matrix=1.00D-08 within 128 cycles.
 Requested convergence on MAX density matrix=1.00D-06.
 Requested convergence on             energy=1.00D-06.
 No special actions if energy rises.
 SCF Done:  E(RPBE1PBE) =  -190.070301272     A.U. after   12 cycles
            NFock= 12  Conv=0.39D-08     -V/T= 2.0109
   1 Symmetry operations used in ECPInt.
 ECPInt:  NShTT=   42486 NPrTT=  108211 LenC2=   38048 LenP2D=   75459.
 LDataN:  DoStor=T MaxTD1= 5 Len=  102
 Calling FoFJK, ICntrl=      2127 FMM=F ISym2X=0 I1Cent= 0 IOpClX= 0 NMat=1 NMatS=1 NMatT=0.
 ***** Axes restored to original set *****
 -------------------------------------------------------------------
 Center     Atomic                   Forces (Hartrees/Bohr)
 Number     Number              X              Y              Z
 -------------------------------------------------------------------
      1        4          -0.000075090   -0.000039382   -0.000108553
      2        4           0.000138821   -0.000090488   -0.000024091
      3        4           0.000236203    0.000082043   -0.000057274
      4        4          -0.000098227    0.000238438   -0.000356628
      5        4           0.000010732    0.000108120   -0.000045172
      6        4          -0.000246949    0.000358181   -0.000680809
      7        4          -0.000059713    0.000061205    0.000022273
      8        4          -0.000140810   -0.000025074   -0.000503804
      9        4          -0.000097651    0.000017285    0.000045012
     10        4          -0.000019430   -0.000032945   -0.000066187
     11        4          -0.000189399    0.000463595   -0.000230480
     12        1           0.000028144    0.000037021   -0.000012186
     13        1          -0.000026255   -0.000023281    0.000016012
     14        1          -0.000171472    0.000651014   -0.000113783
     15        1          -0.000008942   -0.000267586    0.000100132
     16        1           0.000006369   -0.000005023    0.000065652
     17        1          -0.000013639   -0.000046146   -0.000021139
     18        1          -0.000122064    0.000070947    0.000015226
     19        1           0.000050397   -0.000054204   -0.000017692
     20        1          -0.000042396    0.000008745    0.000017868
     21        1          -0.000026062   -0.000009393   -0.000049629
     22        1           0.000106955   -0.000374802    0.000283924
     23        1          -0.000067640    0.000680032   -0.000502103
     24        1          -0.000031886    0.000046931   -0.000032179
     25        1           0.000036692   -0.000024643    0.000108905
     26        1           0.000636890   -0.000439061   -0.001576110
     27        1          -0.000420380    0.000587118    0.000977777
     28        1           0.000064147   -0.000093207    0.000001858
     29        1           0.000018496    0.000073511   -0.000018590
     30        1           0.000033213    0.000030592    0.000023542
     31        1           0.000027766   -0.000002762   -0.000000950
     32        1          -0.000549704    0.000046440   -0.000535765
     33        1           0.000345016    0.000001813    0.000227925
     34        1           0.000009271    0.000022534   -0.000053482
     35        1          -0.000001016   -0.000002887    0.000017713
     36        1           0.000074710    0.000000405   -0.000055382
     37        1          -0.000032899    0.000067141    0.000033741
     38        1          -0.000005878   -0.000014476    0.000005109
     39        1           0.000008003    0.000011279   -0.000010268
     40        1          -0.000025545   -0.000020562   -0.000013330
     41        1          -0.000015480   -0.000016923    0.000042449
     42        1          -0.000040833    0.000008441    0.000007942
     43        1           0.000022817   -0.000002268    0.000002966
     44        1           0.000004567   -0.000036075   -0.000031229
     45        1          -0.000033355   -0.000022713    0.000008917
     46        1           0.000008132   -0.000000460   -0.000004929
     47        1          -0.000008628   -0.000013364   -0.000003178
     48        1           0.000001944   -0.000007136    0.000001439
     49        1          -0.000004257    0.000020097   -0.000016634
     50        1           0.000012889   -0.000016656   -0.000009369
     51        1          -0.000001024   -0.000000207    0.000012974
     52        1          -0.000027421   -0.000023541    0.000049980
     53        1          -0.000001070    0.000028512   -0.000048353
     54        1           0.000013994    0.000011372    0.000004861
     55        1          -0.000010364   -0.000024444    0.000004269
     56        1          -0.006409895    0.008774097   -0.025453920
     57        1           0.006730323   -0.009555245    0.028385504
     58        1           0.018405996   -0.023828151   -0.000581615
     59        1          -0.018007117    0.022606195    0.000750846
 -------------------------------------------------------------------
 Cartesian Forces:  Max     0.028385504 RMS     0.004421053

 GradGradGradGradGradGradGradGradGradGradGradGradGradGradGradGradGradGrad
 Berny optimization.
 Using GEDIIS/GDIIS optimizer.
 FormGI is forming the generalized inverse of G from B-inverse, IUseBI=4.
 Internal  Forces:  Max     0.030692265 RMS     0.001163044
 Search for a local minimum.
 Step number   2 out of a maximum of  354
 All quantities printed in internal units (Hartrees-Bohrs-Radians)
 Mixed Optimization -- RFO/linear search
 Update second derivatives using D2CorX and points    1    2
 DE= -3.94D-02 DEPred=-4.34D-02 R= 9.08D-01
 TightC=F SS=  1.41D+00  RLast= 3.00D-01 DXNew= 5.0454D-01 9.0112D-01
 Trust test= 9.08D-01 RLast= 3.00D-01 DXMaxT set to 5.05D-01
 ITU=  1  0
 Use linear search instead of GDIIS.
     Eigenvalues ---    0.00331   0.00439   0.00444   0.00487   0.00489
     Eigenvalues ---    0.00560   0.00620   0.00654   0.00666   0.00726
     Eigenvalues ---    0.00763   0.00818   0.00898   0.00921   0.00970
     Eigenvalues ---    0.00987   0.01021   0.01066   0.01115   0.01163
     Eigenvalues ---    0.01171   0.01225   0.01279   0.01304   0.01322
     Eigenvalues ---    0.01333   0.01345   0.01384   0.01418   0.01430
     Eigenvalues ---    0.01466   0.01492   0.01540   0.01556   0.01569
     Eigenvalues ---    0.01601   0.01642   0.01649   0.01700   0.01707
     Eigenvalues ---    0.01721   0.01736   0.01760   0.01797   0.01810
     Eigenvalues ---    0.01833   0.01843   0.01872   0.01902   0.01915
     Eigenvalues ---    0.01950   0.01977   0.01988   0.02027   0.02051
     Eigenvalues ---    0.02075   0.02084   0.02118   0.02158   0.02177
     Eigenvalues ---    0.02195   0.02232   0.02255   0.02277   0.02303
     Eigenvalues ---    0.02318   0.02364   0.02389   0.02414   0.02458
     Eigenvalues ---    0.02511   0.02557   0.02621   0.02632   0.02719
     Eigenvalues ---    0.02742   0.02790   0.02823   0.02843   0.02880
     Eigenvalues ---    0.02909   0.02936   0.03016   0.03048   0.03062
     Eigenvalues ---    0.03093   0.03172   0.03198   0.03263   0.03302
     Eigenvalues ---    0.03511   0.03550   0.03652   0.03809   0.03936
     Eigenvalues ---    0.04035   0.04232   0.04240   0.04385   0.04436
     Eigenvalues ---    0.04645   0.04809   0.04894   0.05039   0.05081
     Eigenvalues ---    0.05258   0.05332   0.05455   0.05518   0.05673
     Eigenvalues ---    0.05866   0.06044   0.06174   0.06313   0.06389
     Eigenvalues ---    0.06576   0.06684   0.06905   0.06991   0.07093
     Eigenvalues ---    0.07301   0.07477   0.07541   0.07574   0.07640
     Eigenvalues ---    0.07668   0.07740   0.07990   0.08022   0.08193
     Eigenvalues ---    0.08402   0.08663   0.08740   0.08835   0.08880
     Eigenvalues ---    0.08964   0.09030   0.09187   0.09416   0.09534
     Eigenvalues ---    0.09619   0.09870   0.09945   0.10106   0.10559
     Eigenvalues ---    0.10996   0.12411   0.13307   0.14947   0.15100
     Eigenvalues ---    0.15165   0.15380   0.15490   0.15651   0.15928
     Eigenvalues ---    0.16273   0.18520   0.18663   0.37760   0.37764
     Eigenvalues ---    0.37792   0.37793   0.37794   0.37917   0.37919
     Eigenvalues ---    0.37921   0.37972   0.37991   0.38000   0.66280
     Eigenvalues ---    0.67162
 RFO step:  Lambda=-8.98684427D-04 EMin= 3.30640670D-03
 Quartic linear search produced a step of  0.38887.
 Iteration  1 RMS(Cart)=  0.00784403 RMS(Int)=  0.00009972
 Iteration  2 RMS(Cart)=  0.00007629 RMS(Int)=  0.00004346
 Iteration  3 RMS(Cart)=  0.00000003 RMS(Int)=  0.00004346
 Variable       Old X    -DE/DX   Delta X   Delta X   Delta X     New X
                                 (Linear)    (Quad)   (Total)
    R1        4.30233  -0.00000  -0.00005   0.00129   0.00123   4.30356
    R2        4.30215  -0.00006  -0.00019  -0.00199  -0.00220   4.29995
    R3        3.97951   0.00000  -0.00001  -0.00093  -0.00093   3.97858
    R4        4.29645  -0.00000   0.00002   0.00143   0.00145   4.29790
    R5        4.30989  -0.00000   0.00001   0.00139   0.00140   4.31129
    R6        3.98686  -0.00003   0.00000  -0.00105  -0.00105   3.98581
    R7        2.89857  -0.00000  -0.00001  -0.00030  -0.00030   2.89827
    R8        2.89707  -0.00001   0.00001   0.00079   0.00080   2.89787
    R9        3.81318  -0.00002  -0.00006   0.00044   0.00037   3.81355
   R10        4.02282   0.00001  -0.00006   0.00305   0.00294   4.02576
   R11        4.06663  -0.00002  -0.00016  -0.00055  -0.00080   4.06583
   R12        3.89189  -0.00008  -0.00029  -0.00077  -0.00114   3.89075
   R13        2.88825  -0.00003  -0.00013  -0.00210  -0.00223   2.88602
   R14        2.89974  -0.00002  -0.00005   0.00089   0.00084   2.90058
   R15        4.03873  -0.00001  -0.00002   0.00103   0.00102   4.03976
   R16        3.90117   0.00000   0.00004   0.00072   0.00078   3.90194
   R17        4.05541  -0.00002  -0.00002   0.00027   0.00024   4.05566
   R18        2.90840  -0.00001  -0.00003  -0.00008  -0.00012   2.90828
   R19        2.92017  -0.00001  -0.00004  -0.00012  -0.00016   2.92001
   R20        4.08963   0.00000  -0.00002   0.00455   0.00434   4.09397
   R21        3.84993  -0.00008  -0.00035  -0.00095  -0.00142   3.84852
   R22        4.05923  -0.00003  -0.00010  -0.00011  -0.00023   4.05901
   R23        3.00336   0.00019   0.00083   0.01009   0.01081   3.01417
   R24        2.99347   0.00009   0.00040   0.00181   0.00215   2.99563
   R25        3.89415  -0.00002  -0.00006  -0.00057  -0.00063   3.89352
   R26        3.76883   0.00003   0.00008  -0.00015  -0.00007   3.76876
   R27        2.90417  -0.00001  -0.00002   0.00009   0.00006   2.90423
   R28        2.91526  -0.00000  -0.00001  -0.00013  -0.00015   2.91512
   R29        4.04688  -0.00003  -0.00014   0.00074   0.00054   4.04742
   R30        4.05568  -0.00002  -0.00008   0.00408   0.00386   4.05954
   R31        3.76942  -0.00005  -0.00028   0.00171   0.00133   3.77075
   R32        2.94702   0.00025   0.00117   0.01212   0.01312   2.96014
   R33        2.93330   0.00027   0.00137   0.01021   0.01142   2.94472
   R34        4.05981  -0.00002  -0.00009   0.00231   0.00220   4.06201
   R35        3.81252  -0.00001   0.00001   0.00110   0.00110   3.81362
   R36        3.89320  -0.00005  -0.00009   0.00152   0.00142   3.89461
   R37        2.91346  -0.00003  -0.00006   0.00019   0.00015   2.91360
   R38        2.90177  -0.00001   0.00003   0.00168   0.00171   2.90349
   R39        4.01624   0.00001   0.00003   0.00042   0.00047   4.01670
   R40        4.07817  -0.00003  -0.00009   0.00089   0.00078   4.07895
   R41        2.99549   0.00010   0.00043   0.00354   0.00394   2.99943
   R42        2.99808   0.00019   0.00076   0.00947   0.01020   3.00828
   R43        4.06317  -0.00003  -0.00010  -0.00072  -0.00084   4.06233
   R44        2.89920  -0.00004  -0.00012  -0.00025  -0.00037   2.89883
   R45        2.88983  -0.00003  -0.00007  -0.00028  -0.00035   2.88947
   R46        2.93291   0.00004   0.00012   0.00145   0.00156   2.93446
   R47        2.91840   0.00001   0.00005   0.00076   0.00080   2.91921
   R48        2.91331   0.00001   0.00038   0.00396   0.00425   2.91756
   R49        2.92026  -0.00008  -0.00005   0.00100   0.00091   2.92117
   R50        1.52465  -0.00002  -0.00000  -0.00006  -0.00006   1.52458
   R51        5.38618   0.00001   0.00003   0.00030   0.00033   5.38651
   R52        1.52206  -0.00004  -0.00001  -0.00111  -0.00106   1.52100
   R53        5.41268   0.00003   0.00015   0.00592   0.00599   5.41867
   R54        4.61927   0.00065   0.00311   0.07502   0.07839   4.69767
   R55        1.54198  -0.00000   0.00001   0.00010   0.00010   1.54208
   R56        5.19710  -0.00005  -0.00017   0.00156   0.00143   5.19853
   R57        5.21398  -0.00000   0.00002   0.00203   0.00206   5.21604
   R58        5.22227  -0.00001  -0.00005  -0.00023  -0.00026   5.22201
   R59        1.54308  -0.00005  -0.00006  -0.00043  -0.00050   1.54259
   R60        5.24029   0.00007   0.00027   0.00164   0.00189   5.24217
   R61        5.25953   0.00005   0.00017   0.00415   0.00433   5.26385
   R62        5.21062  -0.00004  -0.00010   0.00204   0.00192   5.21254
   R63        1.56732  -0.00001   0.00003   0.00000   0.00003   1.56735
   R64        5.26104  -0.00003  -0.00010  -0.00046  -0.00057   5.26047
   R65        5.30122  -0.00002  -0.00005   0.00035   0.00032   5.30154
   R66        5.27621  -0.00002  -0.00008  -0.00087  -0.00095   5.27525
   R67        5.25010  -0.00001  -0.00003   0.00101   0.00100   5.25110
   R68        1.49611  -0.00009  -0.00023  -0.00278  -0.00295   1.49316
   R69        4.96644   0.00003   0.00015  -0.00003   0.00014   4.96658
   R70        5.29645  -0.00002   0.00001   0.00651   0.00648   5.30293
   R71        5.33740   0.00005   0.00025   0.00915   0.00934   5.34674
   R72        5.11847   0.00010   0.00043   0.01330   0.01363   5.13210
   R73        4.49924   0.00061   0.00266   0.05248   0.05563   4.55487
   R74        1.52332  -0.00001   0.00001  -0.00086  -0.00084   1.52248
   R75        5.33747  -0.00000   0.00003   0.00442   0.00442   5.34189
   R76        5.17821   0.00008   0.00034  -0.00416  -0.00383   5.17437
   R77        5.16004   0.00000   0.00001  -0.00051  -0.00050   5.15954
   R78        5.03887   0.00001   0.00004   0.00043   0.00047   5.03934
   R79        1.51931  -0.00023  -0.00056  -0.00690  -0.00739   1.51192
   R80        5.38143   0.00005   0.00025   0.00265   0.00280   5.38423
   R81        4.26633   0.00107   0.00434   0.07205   0.07681   4.34314
   R82        5.28100   0.00000   0.00003   0.00779   0.00780   5.28880
   R83        4.69443   0.00056   0.00289   0.05336   0.05643   4.75085
   R84        1.53758  -0.00004  -0.00007  -0.00052  -0.00059   1.53699
   R85        5.39105   0.00002   0.00011   0.00046   0.00058   5.39164
   R86        5.19276   0.00006   0.00030   0.00969   0.00996   5.20272
   R87        5.28531   0.00001   0.00011  -0.00091  -0.00082   5.28448
   R88        1.53448   0.00000   0.00003  -0.00004  -0.00002   1.53446
   R89        5.23339   0.00002   0.00010  -0.00063  -0.00052   5.23288
   R90        5.34450  -0.00001  -0.00002  -0.00002  -0.00004   5.34446
   R91        5.32258  -0.00001  -0.00005  -0.00259  -0.00265   5.31993
   R92        1.49594  -0.00001  -0.00001  -0.00150  -0.00149   1.49445
   R93        4.99181   0.00008   0.00026   0.00836   0.00849   5.00030
   R94        4.50022   0.00067   0.00275   0.04827   0.05147   4.55169
   R95        5.04359  -0.00001  -0.00004   0.00165   0.00159   5.04518
   R96        5.13515   0.00003   0.00011   0.00041   0.00054   5.13569
   R97        4.92946   0.00002   0.00007   0.00106   0.00114   4.93060
   R98        1.41768  -0.00001   0.00000  -0.00005  -0.00005   1.41763
   R99        1.41769  -0.00004   0.00000  -0.00013  -0.00013   1.41756
   R100       1.41480  -0.00001   0.00001  -0.00005  -0.00004   1.41476
   R101       1.41817  -0.00003   0.00000  -0.00012  -0.00012   1.41805
   R102       1.41812  -0.00002   0.00000  -0.00006  -0.00006   1.41806
   R103       1.41583  -0.00003   0.00001  -0.00011  -0.00009   1.41574
   R104       1.41584  -0.00001   0.00000  -0.00003  -0.00003   1.41581
   R105       1.41588  -0.00001   0.00001  -0.00003  -0.00002   1.41586
   R106       1.41765  -0.00001  -0.00000  -0.00003  -0.00004   1.41762
   R107       1.41498  -0.00005  -0.00003  -0.00015  -0.00018   1.41480
   R108       1.41467  -0.00002   0.00000  -0.00006  -0.00005   1.41461
   R109       1.34594   0.03069   0.08248  -0.00011   0.08237   1.42832
   R110       1.34489   0.03011   0.08207  -0.00100   0.08108   1.42596
    A1        1.87803   0.00001   0.00005   0.00070   0.00076   1.87879
    A2        1.55485  -0.00002  -0.00007  -0.00053  -0.00061   1.55425
    A3        1.94935  -0.00001  -0.00004  -0.00042  -0.00046   1.94889
    A4        2.00456   0.00000   0.00001   0.00018   0.00020   2.00476
    A5        2.28470   0.00000   0.00003   0.00028   0.00031   2.28501
    A6        1.96440  -0.00002  -0.00004  -0.00016  -0.00020   1.96420
    A7        1.55465  -0.00001  -0.00002  -0.00012  -0.00014   1.55451
    A8        1.87757  -0.00002  -0.00006   0.00005  -0.00004   1.87754
    A9        2.28479   0.00000   0.00001  -0.00004  -0.00003   2.28476
   A10        1.99325   0.00001   0.00001  -0.00005  -0.00004   1.99322
   A11        1.87804  -0.00001  -0.00002  -0.00020  -0.00021   1.87782
   A12        2.67397  -0.00001  -0.00004   0.00063   0.00057   2.67454
   A13        2.07819  -0.00000  -0.00001  -0.00036  -0.00037   2.07782
   A14        1.53057  -0.00000  -0.00002  -0.00031  -0.00033   1.53024
   A15        1.99756   0.00001   0.00003   0.00019   0.00021   1.99777
   A16        2.29060   0.00001   0.00004   0.00022   0.00026   2.29086
   A17        1.87522  -0.00001  -0.00003   0.00032   0.00027   1.87549
   A18        2.29216   0.00001   0.00002   0.00017   0.00019   2.29235
   A19        2.01149   0.00001   0.00001   0.00020   0.00021   2.01170
   A20        1.53102   0.00002   0.00006  -0.00027  -0.00020   1.53083
   A21        2.07864   0.00002   0.00007  -0.00032  -0.00024   2.07840
   A22        1.64230  -0.00000  -0.00000  -0.00035  -0.00036   1.64194
   A23        1.52126   0.00001   0.00005   0.00043   0.00047   1.52173
   A24        2.27020   0.00001   0.00001   0.00000   0.00001   2.27021
   A25        2.21246  -0.00000  -0.00002   0.00002   0.00001   2.21247
   A26        1.95441  -0.00000   0.00004   0.00050   0.00052   1.95493
   A27        2.10357  -0.00002  -0.00000  -0.00108  -0.00108   2.10250
   A28        2.26362   0.00001   0.00000  -0.00006  -0.00006   2.26356
   A29        1.72984   0.00002   0.00001   0.00008   0.00009   1.72993
   A30        1.93315  -0.00001  -0.00001   0.00090   0.00086   1.93401
   A31        2.36908  -0.00001  -0.00001   0.00028   0.00028   2.36936
   A32        2.14688   0.00000   0.00001  -0.00043  -0.00041   2.14647
   A33        2.03202  -0.00001  -0.00004  -0.00024  -0.00026   2.03176
   A34        2.48463  -0.00002  -0.00004  -0.00040  -0.00042   2.48421
   A35        1.70264   0.00001   0.00000   0.00013   0.00013   1.70277
   A36        2.16198   0.00000  -0.00000  -0.00005  -0.00004   2.16193
   A37        1.63837   0.00002   0.00003   0.00102   0.00103   1.63940
   A38        1.52543   0.00002   0.00004   0.00047   0.00051   1.52594
   A39        2.28622  -0.00001  -0.00002  -0.00051  -0.00053   2.28569
   A40        2.21001  -0.00001  -0.00002  -0.00039  -0.00041   2.20960
   A41        2.09700   0.00002   0.00004   0.00054   0.00059   2.09759
   A42        1.94370   0.00001  -0.00000   0.00054   0.00054   1.94423
   A43        2.26445  -0.00001   0.00001  -0.00034  -0.00032   2.26413
   A44        1.73466  -0.00001  -0.00001  -0.00036  -0.00036   1.73430
   A45        1.91988   0.00001   0.00000  -0.00017  -0.00017   1.91971
   A46        2.35667  -0.00001  -0.00000  -0.00048  -0.00047   2.35620
   A47        2.15265  -0.00001   0.00000  -0.00008  -0.00006   2.15259
   A48        1.72570  -0.00001  -0.00003  -0.00005  -0.00008   1.72561
   A49        2.17076  -0.00001  -0.00001   0.00000  -0.00001   2.17074
   A50        2.03376  -0.00001  -0.00003  -0.00031  -0.00033   2.03343
   A51        2.48551  -0.00001  -0.00002  -0.00028  -0.00029   2.48522
   A52        1.84335  -0.00000   0.00001  -0.00024  -0.00020   1.84314
   A53        1.86895   0.00000   0.00003  -0.00024  -0.00020   1.86875
   A54        2.34127   0.00001   0.00002   0.00012   0.00013   2.34140
   A55        1.88224   0.00002   0.00007   0.00058   0.00064   1.88288
   A56        1.86721  -0.00001  -0.00002  -0.00145  -0.00146   1.86575
   A57        1.84711  -0.00000   0.00003  -0.00007  -0.00003   1.84709
   A58        2.30010  -0.00000  -0.00005  -0.00186  -0.00188   2.29822
   A59        1.93837   0.00004   0.00011   0.00056   0.00068   1.93904
   A60        1.98007   0.00001   0.00006   0.00026   0.00032   1.98039
   A61        2.04599   0.00001   0.00006   0.00292   0.00294   2.04893
   A62        2.08839  -0.00002  -0.00006   0.00022   0.00014   2.08853
   A63        1.94405  -0.00000   0.00000   0.00145   0.00141   1.94547
   A64        2.43865  -0.00003  -0.00013  -0.00042  -0.00057   2.43808
   A65        1.98376  -0.00002  -0.00007  -0.00106  -0.00112   1.98264
   A66        2.19487   0.00001  -0.00001  -0.00029  -0.00030   2.19458
   A67        1.68210  -0.00001  -0.00003   0.00039   0.00034   1.68244
   A68        2.50873   0.00000   0.00001  -0.00025  -0.00023   2.50850
   A69        1.97931   0.00001   0.00001  -0.00021  -0.00019   1.97912
   A70        1.77298  -0.00003  -0.00007  -0.00037  -0.00044   1.77254
   A71        2.21425   0.00002   0.00005   0.00022   0.00028   2.21453
   A72        2.22985   0.00001   0.00003   0.00013   0.00016   2.23001
   A73        2.24655   0.00001   0.00001   0.00010   0.00012   2.24667
   A74        2.21682   0.00001   0.00004   0.00025   0.00029   2.21711
   A75        2.09199   0.00001   0.00001  -0.00016  -0.00014   2.09185
   A76        2.62176   0.00000   0.00002  -0.00017  -0.00015   2.62161
   A77        1.67628  -0.00001  -0.00000   0.00005   0.00008   1.67636
   A78        1.76473  -0.00001  -0.00004  -0.00061  -0.00061   1.76412
   A79        2.30714  -0.00001  -0.00002   0.00027   0.00022   2.30736
   A80        2.13014   0.00004   0.00015   0.00188   0.00199   2.13213
   A81        1.77342  -0.00002  -0.00006  -0.00099  -0.00102   1.77241
   A82        1.95289  -0.00002  -0.00003  -0.00060  -0.00059   1.95230
   A83        1.90333   0.00005   0.00019   0.00268   0.00280   1.90613
   A84        2.31774  -0.00004  -0.00011  -0.00025  -0.00037   2.31737
   A85        2.28954   0.00001  -0.00001  -0.00072  -0.00074   2.28880
   A86        2.15430   0.00004   0.00009   0.00027   0.00033   2.15463
   A87        1.96671  -0.00001   0.00001  -0.00044  -0.00038   1.96633
   A88        1.89014   0.00005   0.00019   0.00210   0.00223   1.89237
   A89        2.33808  -0.00005  -0.00017  -0.00180  -0.00197   2.33611
   A90        2.32485  -0.00004  -0.00019  -0.00183  -0.00200   2.32286
   A91        1.80263   0.00009   0.00023   0.00262   0.00281   1.80544
   A92        1.52702   0.00002   0.00003   0.00011   0.00012   1.52714
   A93        1.63540   0.00001  -0.00000  -0.00014  -0.00014   1.63525
   A94        2.21186   0.00000   0.00000  -0.00005  -0.00004   2.21182
   A95        2.27699   0.00000   0.00001  -0.00018  -0.00016   2.27683
   A96        1.94058   0.00002   0.00005   0.00037   0.00040   1.94097
   A97        2.48513  -0.00002  -0.00005  -0.00031  -0.00034   2.48479
   A98        2.03896  -0.00002  -0.00004  -0.00011  -0.00014   2.03882
   A99        1.91979  -0.00001  -0.00006   0.00033   0.00024   1.92003
   A100       2.15083   0.00000   0.00003   0.00008   0.00011   2.15094
   A101       2.36871  -0.00001  -0.00001   0.00028   0.00027   2.36898
   A102       2.10360  -0.00000  -0.00000  -0.00062  -0.00063   2.10297
   A103       1.73236   0.00001   0.00002   0.00019   0.00021   1.73257
   A104       2.26323  -0.00000  -0.00000  -0.00018  -0.00018   2.26305
   A105       2.17232   0.00000   0.00002  -0.00011  -0.00008   2.17224
   A106       1.71812   0.00001   0.00003   0.00037   0.00042   1.71854
   A107       1.84483   0.00001   0.00003   0.00018   0.00021   1.84504
   A108       1.84525   0.00000   0.00002   0.00000   0.00003   1.84528
   A109       2.39621  -0.00004  -0.00013  -0.00015  -0.00029   2.39592
   A110       1.94020  -0.00000   0.00001   0.00136   0.00134   1.94153
   A111       1.86627   0.00000   0.00001  -0.00054  -0.00052   1.86574
   A112       1.98571   0.00002   0.00007   0.00006   0.00013   1.98584
   A113       2.22572  -0.00004  -0.00011   0.00015   0.00005   2.22578
   A114       1.90385   0.00001   0.00005   0.00290   0.00293   1.90677
   A115       1.86660  -0.00000   0.00001  -0.00051  -0.00050   1.86610
   A116       1.99328   0.00002   0.00007   0.00011   0.00018   1.99346
   A117       2.24491   0.00001   0.00003   0.00069   0.00071   2.24562
   A118       1.89480   0.00005   0.00012  -0.00011   0.00001   1.89481
   A119       2.39338  -0.00001  -0.00007  -0.00241  -0.00245   2.39092
   A120       2.04317   0.00001   0.00001   0.00007   0.00008   2.04325
   A121       2.12214  -0.00002  -0.00007  -0.00112  -0.00118   2.12096
   A122       1.64273  -0.00000  -0.00003   0.00034   0.00030   1.64304
   A123       1.52189   0.00001   0.00001  -0.00010  -0.00010   1.52179
   A124       2.20637  -0.00000  -0.00001  -0.00002  -0.00003   2.20634
   A125       2.27013  -0.00000  -0.00001  -0.00029  -0.00030   2.26984
   A126       2.09795   0.00001   0.00001  -0.00025  -0.00024   2.09771
   A127       1.92971   0.00001   0.00002   0.00040   0.00041   1.93012
   A128       2.16514  -0.00001  -0.00003  -0.00007  -0.00009   2.16505
   A129       1.70981  -0.00001  -0.00004  -0.00011  -0.00016   1.70965
   A130       1.95880  -0.00001  -0.00002   0.00048   0.00045   1.95925
   A131       1.72298   0.00000   0.00000  -0.00029  -0.00029   1.72269
   A132       2.25642   0.00001   0.00002  -0.00027  -0.00024   2.25618
   A133       2.14964   0.00000   0.00002  -0.00026  -0.00023   2.14941
   A134       2.36847   0.00001   0.00004  -0.00006  -0.00000   2.36847
   A135       2.49038   0.00000   0.00001   0.00002   0.00003   2.49041
   A136       2.03578  -0.00000  -0.00000  -0.00004  -0.00004   2.03574
   A137       1.76981  -0.00002  -0.00006  -0.00038  -0.00044   1.76936
   A138       1.67809  -0.00002  -0.00003  -0.00017  -0.00020   1.67789
   A139       2.28862   0.00001   0.00003   0.00010   0.00013   2.28875
   A140       2.13492   0.00002   0.00004   0.00005   0.00009   2.13500
   A141       1.96060   0.00001   0.00002   0.00059   0.00061   1.96121
   A142       1.76440  -0.00000  -0.00002   0.00009   0.00006   1.76446
   A143       1.89901  -0.00000  -0.00000   0.00029   0.00029   1.89931
   A144       2.33699  -0.00001   0.00000  -0.00012  -0.00011   2.33688
   A145       1.95234   0.00001   0.00001   0.00007   0.00009   1.95244
   A146       2.31978  -0.00000  -0.00000  -0.00086  -0.00086   2.31892
   A147       1.79309   0.00000   0.00001  -0.00035  -0.00034   1.79275
   A148       1.90950  -0.00000   0.00000   0.00069   0.00068   1.91018
   A149       2.33895  -0.00001   0.00001   0.00034   0.00035   2.33930
   A150       2.30550   0.00000   0.00000  -0.00006  -0.00006   2.30544
   A151       2.14033   0.00000   0.00001  -0.00001  -0.00001   2.14032
   A152       1.67785   0.00003   0.00008   0.00054   0.00061   1.67846
   A153       2.50713   0.00001   0.00004  -0.00110  -0.00103   2.50610
   A154       1.98022   0.00001   0.00008  -0.00011  -0.00003   1.98019
   A155       1.77268   0.00002   0.00003  -0.00012  -0.00008   1.77260
   A156       2.24430  -0.00001  -0.00001   0.00099   0.00096   2.24526
   A157       2.20413  -0.00002  -0.00007  -0.00081  -0.00090   2.20322
   A158       2.09796  -0.00004  -0.00012   0.00053   0.00038   2.09834
   A159       2.62487  -0.00005  -0.00016  -0.00046  -0.00062   2.62425
   A160       2.21918  -0.00001  -0.00005  -0.00087  -0.00092   2.21825
   A161       2.24128   0.00002   0.00010   0.00136   0.00146   2.24274
   A162       1.71213  -0.00002  -0.00004  -0.00005  -0.00010   1.71203
   A163       2.43266  -0.00002  -0.00005  -0.00044  -0.00049   2.43217
   A164       1.70234   0.00002   0.00004  -0.00028  -0.00020   1.70214
   A165       1.71569   0.00015   0.00082   0.01170   0.01244   1.72813
   A166       2.42907   0.00004   0.00013   0.00339   0.00352   2.43259
   A167       2.41770  -0.00002   0.00002   0.00149   0.00156   2.41926
   A168       1.42975  -0.00001  -0.00010  -0.00390  -0.00409   1.42566
   A169       1.82295  -0.00001  -0.00002   0.00040   0.00037   1.82332
   A170       1.63076   0.00001   0.00001  -0.00012  -0.00011   1.63065
   A171       2.23557   0.00002   0.00007   0.00064   0.00071   2.23627
   A172       1.88628   0.00000  -0.00001  -0.00065  -0.00066   1.88562
   A173       2.15836  -0.00002  -0.00006  -0.00002  -0.00007   2.15829
   A174       1.89544   0.00001   0.00004   0.00031   0.00035   1.89578
   A175       2.70024  -0.00000  -0.00001   0.00067   0.00065   2.70089
   A176       1.50270   0.00001   0.00001  -0.00211  -0.00210   1.50060
   A177       1.74978   0.00002   0.00005   0.00110   0.00117   1.75096
   A178       1.62417   0.00000   0.00001  -0.00061  -0.00060   1.62357
   A179       1.83354  -0.00001  -0.00000   0.00044   0.00043   1.83397
   A180       1.90486   0.00002   0.00003  -0.00050  -0.00048   1.90438
   A181       2.27392  -0.00000  -0.00000  -0.00036  -0.00037   2.27356
   A182       2.10216  -0.00001  -0.00002   0.00098   0.00097   2.10313
   A183       1.58083   0.00001   0.00002   0.00015   0.00017   1.58100
   A184       1.56470  -0.00001  -0.00001   0.00003   0.00001   1.56471
   A185       2.80683   0.00001   0.00002   0.00017   0.00020   2.80703
   A186       1.57586   0.00001   0.00001   0.00008   0.00009   1.57595
   A187       1.58266  -0.00001  -0.00003  -0.00041  -0.00044   1.58222
   A188       2.85003  -0.00001  -0.00004  -0.00011  -0.00015   2.84988
   A189       1.91460  -0.00009  -0.00030  -0.00046  -0.00076   1.91384
   A190       1.52275   0.00001   0.00004   0.00026   0.00030   1.52305
   A191       2.65984   0.00003   0.00009   0.00091   0.00098   2.66082
   A192       1.22288  -0.00003  -0.00009  -0.00010  -0.00018   1.22270
   A193       1.50905  -0.00003  -0.00009  -0.00157  -0.00164   1.50741
   A194       1.81532   0.00001   0.00001  -0.00214  -0.00212   1.81320
   A195       1.76722   0.00021   0.00086   0.01098   0.01179   1.77900
   A196       2.03790   0.00003   0.00008   0.00146   0.00151   2.03941
   A197       2.81871   0.00002   0.00009   0.00163   0.00171   2.82042
   A198       1.57894   0.00005   0.00022   0.00167   0.00191   1.58085
   A199       1.26906  -0.00006  -0.00027  -0.00309  -0.00327   1.26579
   A200       1.50196  -0.00001  -0.00002  -0.00036  -0.00038   1.50158
   A201       1.92956   0.00004   0.00017   0.00276   0.00291   1.93248
   A202       1.62567  -0.00000   0.00000   0.00003   0.00004   1.62571
   A203       1.56998   0.00000  -0.00000   0.00007   0.00005   1.57003
   A204       1.87471  -0.00002  -0.00005   0.00000  -0.00004   1.87467
   A205       1.86408  -0.00001  -0.00002  -0.00010  -0.00011   1.86397
   A206       2.31642   0.00000   0.00000  -0.00033  -0.00033   2.31610
   A207       2.21414   0.00001   0.00002   0.00004   0.00006   2.21421
   A208       1.71412  -0.00001  -0.00002   0.00006   0.00004   1.71416
   A209       1.48849  -0.00004  -0.00015  -0.00031  -0.00042   1.48806
   A210       1.84813   0.00009   0.00038   0.00736   0.00771   1.85584
   A211       1.64506   0.00002   0.00008   0.00130   0.00135   1.64641
   A212       1.61351  -0.00003  -0.00010  -0.00048  -0.00055   1.61296
   A213       1.83633  -0.00009  -0.00033  -0.00305  -0.00332   1.83301
   A214       1.85602   0.00002   0.00039   0.01242   0.01288   1.86889
   A215       2.27733   0.00002   0.00008   0.00099   0.00107   2.27840
   A216       2.54690  -0.00003  -0.00008  -0.00286  -0.00300   2.54390
   A217       1.44295   0.00000  -0.00006  -0.00121  -0.00136   1.44159
   A218       1.61082  -0.00000  -0.00002  -0.00007  -0.00009   1.61072
   A219       1.96177   0.00001   0.00003  -0.00027  -0.00024   1.96153
   A220       1.47390   0.00002   0.00006   0.00014   0.00019   1.47410
   A221       1.91510   0.00001   0.00007   0.00129   0.00135   1.91645
   A222       1.70992   0.00001   0.00000  -0.00015  -0.00012   1.70980
   A223       2.80925  -0.00001  -0.00002   0.00042   0.00039   2.80964
   A224       1.13397  -0.00001  -0.00002   0.00082   0.00077   1.13475
   A225       1.47673   0.00001   0.00002   0.00092   0.00093   1.47766
   A226       1.90172   0.00000   0.00002   0.00027   0.00029   1.90200
   A227       1.74311  -0.00000  -0.00001  -0.00005  -0.00006   1.74305
   A228       2.84367  -0.00000  -0.00001   0.00008   0.00008   2.84375
   A229       1.13006  -0.00000   0.00000   0.00012   0.00012   1.13019
   A230       1.61720   0.00001   0.00003   0.00063   0.00066   1.61786
   A231       1.96937   0.00000  -0.00000  -0.00059  -0.00058   1.96878
   A232       1.89413   0.00001   0.00003  -0.00167  -0.00160   1.89252
   A233       1.70683   0.00020   0.00084   0.01171   0.01254   1.71937
   A234       2.74883   0.00007   0.00024   0.00309   0.00322   2.75205
   A235       2.23777  -0.00001   0.00001  -0.00088  -0.00085   2.23692
   A236       1.29081  -0.00007  -0.00027  -0.00200  -0.00220   1.28861
   A237       1.67275  -0.00001  -0.00006  -0.00352  -0.00357   1.66917
   A238       1.57303  -0.00003  -0.00010   0.00027   0.00017   1.57320
   A239       1.95524  -0.00006  -0.00022   0.00031   0.00010   1.95534
   A240       2.04525   0.00007   0.00019   0.00137   0.00155   2.04680
   A241       1.68013  -0.00006  -0.00016  -0.00227  -0.00241   1.67772
   A242       2.55676  -0.00001  -0.00002   0.00092   0.00088   2.55764
   A243       1.30505   0.00000   0.00005   0.00108   0.00113   1.30618
   A244       1.26425  -0.00001  -0.00006   0.00051   0.00045   1.26470
   A245       1.58120  -0.00001  -0.00003  -0.00006  -0.00010   1.58110
   A246       1.70863  -0.00001  -0.00003   0.00017   0.00014   1.70877
   A247       0.93068  -0.00000  -0.00002  -0.00018  -0.00021   0.93048
   A248       2.21959   0.00000   0.00001  -0.00014  -0.00012   2.21947
   A249       1.70080  -0.00002  -0.00004  -0.00026  -0.00030   1.70049
   A250       2.31633   0.00001   0.00002   0.00022   0.00024   2.31658
   A251       1.56057  -0.00002  -0.00004  -0.00002  -0.00006   1.56051
   A252       2.31649   0.00001   0.00002  -0.00002   0.00000   2.31649
   A253       2.21351   0.00001   0.00003   0.00012   0.00015   2.21366
   A254       1.52037   0.00000   0.00001   0.00060   0.00060   1.52097
   A255       2.34406  -0.00004  -0.00010  -0.00014  -0.00023   2.34383
   A256       2.06345   0.00003   0.00008   0.00106   0.00115   2.06460
   A257       1.43041   0.00005   0.00015  -0.00006   0.00009   1.43050
   A258       2.40060  -0.00002  -0.00008  -0.00004  -0.00012   2.40048
   A259       2.27334  -0.00004  -0.00010  -0.00008  -0.00017   2.27316
   A260       1.41459   0.00004   0.00015   0.00255   0.00265   1.41724
   A261       1.58034   0.00001   0.00002  -0.00149  -0.00147   1.57886
   A262       2.08475   0.00001   0.00002   0.00049   0.00050   2.08526
   A263       1.17994   0.00005   0.00021   0.00414   0.00428   1.18422
   A264       1.73156   0.00000   0.00002  -0.00080  -0.00078   1.73078
   A265       2.09878   0.00001   0.00001  -0.00056  -0.00056   2.09822
   A266       1.57475  -0.00000   0.00000  -0.00059  -0.00059   1.57416
   A267       2.25399  -0.00000  -0.00002  -0.00023  -0.00022   2.25377
   A268       2.29077  -0.00002  -0.00008  -0.00006  -0.00013   2.29064
   A269       1.57003  -0.00000  -0.00001  -0.00069  -0.00070   1.56933
   A270       1.44079   0.00000  -0.00000  -0.00053  -0.00054   1.44025
   A271       2.25598   0.00001   0.00004   0.00015   0.00018   2.25616
   A272       1.55213   0.00002   0.00007   0.00064   0.00071   1.55285
   A273       2.29015  -0.00001  -0.00004   0.00029   0.00026   2.29041
   A274       2.09235  -0.00001  -0.00003   0.00001  -0.00002   2.09233
   A275       1.17295   0.00003   0.00012   0.00171   0.00176   1.17470
   A276       1.21608  -0.00001  -0.00001  -0.00004  -0.00005   1.21603
   A277       2.28549   0.00003   0.00009  -0.00036  -0.00026   2.28524
   A278       1.44219   0.00004   0.00016   0.00076   0.00088   1.44307
   A279       2.39738  -0.00002  -0.00004  -0.00081  -0.00084   2.39654
   A280       2.39716  -0.00003  -0.00017  -0.00019  -0.00033   2.39684
   A281       1.17934   0.00001   0.00003  -0.00027  -0.00024   1.17909
   A282       1.21500   0.00000   0.00001   0.00022   0.00024   1.21524
   A283       2.29749  -0.00001  -0.00002  -0.00006  -0.00008   2.29741
   A284       1.43736   0.00000   0.00001   0.00007   0.00007   1.43743
   A285       2.39964  -0.00001  -0.00001   0.00004   0.00003   2.39967
   A286       2.39168   0.00000  -0.00000  -0.00005  -0.00005   2.39163
   A287       1.48423  -0.00001  -0.00002  -0.00020  -0.00023   1.48400
   A288       2.41468   0.00001   0.00002   0.00003   0.00005   2.41473
   A289       2.34345  -0.00000   0.00000   0.00001   0.00001   2.34346
   A290       1.71647  -0.00000  -0.00001  -0.00011  -0.00012   1.71635
   A291       1.59647  -0.00000  -0.00001   0.00004   0.00003   1.59650
   A292       0.92209  -0.00000  -0.00001  -0.00005  -0.00006   0.92203
   A293       2.22027   0.00000   0.00000  -0.00006  -0.00005   2.22022
   A294       1.54592   0.00000  -0.00000   0.00026   0.00027   1.54619
   A295       2.31728   0.00000   0.00001   0.00010   0.00010   2.31738
   A296       1.69042  -0.00000   0.00000   0.00037   0.00038   1.69079
   A297       2.31971   0.00001   0.00001  -0.00016  -0.00015   2.31957
   A298       2.21180  -0.00000  -0.00001  -0.00009  -0.00011   2.21169
   A299       1.39836  -0.00002  -0.00009  -0.00020  -0.00028   1.39808
   A300       1.28133  -0.00001  -0.00004   0.00025   0.00016   1.28149
   A301       2.25876   0.00005   0.00016  -0.00006   0.00010   2.25886
   A302       1.31334  -0.00002  -0.00008  -0.00000  -0.00007   1.31327
   A303       2.45995  -0.00004  -0.00011   0.00000  -0.00011   2.45985
   A304       2.30461   0.00004   0.00012   0.00010   0.00023   2.30483
   A305       1.41816   0.00003   0.00009   0.00069   0.00077   1.41893
   A306       2.42827   0.00003   0.00008   0.00016   0.00023   2.42850
   A307       2.28676  -0.00005  -0.00011   0.00043   0.00033   2.28709
   A308       1.49563  -0.00026  -0.00110  -0.01847  -0.01950   1.47613
   A309       1.47274  -0.00024  -0.00102  -0.01609  -0.01712   1.45562
   A310       2.21938   0.00015   0.00061   0.01131   0.01189   2.23127
   A311       1.64513  -0.00031  -0.00126  -0.01991  -0.02113   1.62400
   A312       2.13824   0.00029   0.00110   0.01755   0.01852   2.15676
   A313       2.26449   0.00012   0.00061   0.00897   0.00952   2.27401
   A314       1.37732  -0.00016  -0.00089  -0.01843  -0.01914   1.35818
   A315       2.19090   0.00012   0.00054   0.00207   0.00244   2.19334
   A316       2.29037   0.00007   0.00037   0.00221   0.00245   2.29281
   A317       3.30697  -0.00003  -0.00018  -0.00162  -0.00177   3.30520
   A318       3.19565   0.00000  -0.00000   0.00010   0.00009   3.19574
   A319       3.25858  -0.00001  -0.00002   0.00083   0.00080   3.25937
   A320       3.35030   0.00007   0.00023   0.00245   0.00268   3.35298
   A321       3.11007   0.00018   0.00073   0.00775   0.00842   3.11849
   A322       3.22374   0.00003   0.00013   0.00255   0.00267   3.22640
   A323       3.13835   0.00016   0.00071   0.00822   0.00887   3.14722
   A324       2.99446  -0.00002  -0.00013  -0.00633  -0.00643   2.98803
    D1       -0.77526   0.00001   0.00004   0.00094   0.00096  -0.77430
    D2       -1.82905   0.00001   0.00000  -0.00010  -0.00007  -1.82911
    D3        2.31220   0.00000   0.00001  -0.00018  -0.00016   2.31204
    D4        1.62157   0.00001   0.00002  -0.00013  -0.00010   1.62148
    D5        1.11311  -0.00000   0.00000   0.00062   0.00060   1.11372
    D6        0.05933  -0.00001  -0.00003  -0.00042  -0.00043   0.05890
    D7       -2.08261  -0.00001  -0.00003  -0.00050  -0.00052  -2.08313
    D8       -2.77324   0.00000  -0.00001  -0.00045  -0.00045  -2.77369
    D9        0.26345   0.00001   0.00002   0.00080   0.00081   0.26427
   D10       -0.79033   0.00000  -0.00001  -0.00024  -0.00022  -0.79055
   D11       -2.93227  -0.00000  -0.00000  -0.00032  -0.00031  -2.93258
   D12        2.66029   0.00001   0.00001  -0.00027  -0.00025   2.66004
   D13       -3.13381   0.00000  -0.00000   0.00060   0.00058  -3.13323
   D14        2.09559  -0.00000  -0.00003  -0.00044  -0.00045   2.09514
   D15       -0.04634  -0.00001  -0.00003  -0.00052  -0.00055  -0.04689
   D16       -0.73697   0.00001  -0.00002  -0.00047  -0.00048  -0.73745
   D17       -2.56690  -0.00000   0.00001   0.00056   0.00054  -2.56636
   D18        2.66250  -0.00000  -0.00002  -0.00048  -0.00049   2.66201
   D19        0.52056  -0.00001  -0.00002  -0.00056  -0.00058   0.51998
   D20       -0.17007   0.00000  -0.00001  -0.00051  -0.00052  -0.17059
   D21       -0.25559   0.00001   0.00004   0.00091   0.00095  -0.25464
   D22        0.78962   0.00000   0.00002   0.00065   0.00066   0.79028
   D23        2.94617   0.00001   0.00001   0.00042   0.00043   2.94661
   D24       -2.65448   0.00000   0.00002   0.00019   0.00021  -2.65427
   D25       -1.09940   0.00001   0.00003   0.00096   0.00100  -1.09840
   D26       -0.05419   0.00000   0.00001   0.00070   0.00071  -0.05348
   D27        2.10236   0.00001   0.00001   0.00047   0.00048   2.10284
   D28        2.78489   0.00001   0.00002   0.00024   0.00026   2.78515
   D29        0.78590  -0.00001  -0.00001   0.00126   0.00124   0.78714
   D30        1.83111  -0.00001  -0.00003   0.00100   0.00095   1.83206
   D31       -2.29552  -0.00001  -0.00004   0.00077   0.00072  -2.29480
   D32       -1.61299  -0.00001  -0.00003   0.00054   0.00050  -1.61249
   D33        2.57779   0.00000   0.00001   0.00090   0.00091   2.57869
   D34       -2.66019  -0.00000  -0.00001   0.00064   0.00062  -2.65957
   D35       -0.50364  -0.00000  -0.00002   0.00041   0.00039  -0.50325
   D36        0.17890  -0.00000  -0.00000   0.00018   0.00017   0.17907
   D37        3.13445   0.00000   0.00003   0.00081   0.00084   3.13528
   D38       -2.10353  -0.00000   0.00001   0.00055   0.00055  -2.10298
   D39        0.05302  -0.00000  -0.00000   0.00032   0.00032   0.05334
   D40        0.73556  -0.00000   0.00001   0.00009   0.00010   0.73566
   D41        0.81484  -0.00002  -0.00007  -0.00091  -0.00098   0.81386
   D42       -2.29377  -0.00001  -0.00004   0.00000  -0.00004  -2.29381
   D43       -2.33082  -0.00001  -0.00004  -0.00050  -0.00054  -2.33136
   D44       -0.83917   0.00000  -0.00000  -0.00050  -0.00050  -0.83967
   D45        2.33540   0.00001   0.00003   0.00042   0.00045   2.33584
   D46        2.29835   0.00001   0.00003  -0.00008  -0.00006   2.29829
   D47       -0.01057  -0.00002  -0.00005  -0.00099  -0.00103  -0.01160
   D48       -3.11919  -0.00001  -0.00002  -0.00007  -0.00008  -3.11927
   D49        3.12695  -0.00001  -0.00002  -0.00057  -0.00059   3.12636
   D50        3.13462  -0.00000  -0.00001  -0.00023  -0.00024   3.13438
   D51        0.02600  -0.00000   0.00002   0.00068   0.00070   0.02670
   D52       -0.01104   0.00000   0.00002   0.00018   0.00020  -0.01085
   D53        3.12626  -0.00001  -0.00003  -0.00057  -0.00060   3.12566
   D54        0.01764  -0.00001  -0.00000   0.00035   0.00035   0.01799
   D55       -0.01941  -0.00000  -0.00000  -0.00015  -0.00016  -0.01956
   D56       -0.05960   0.00001   0.00003   0.00044   0.00045  -0.05915
   D57       -1.10243   0.00000   0.00002  -0.00032  -0.00029  -1.10271
   D58        2.78648  -0.00001  -0.00003  -0.00023  -0.00026   2.78622
   D59        2.10112  -0.00000   0.00000   0.00029   0.00029   2.10141
   D60        0.78478   0.00001   0.00002   0.00042   0.00042   0.78519
   D61       -0.25805   0.00000   0.00001  -0.00034  -0.00032  -0.25836
   D62       -2.65233  -0.00001  -0.00003  -0.00025  -0.00029  -2.65261
   D63        2.94550  -0.00000  -0.00001   0.00027   0.00026   2.94576
   D64        1.82877   0.00001   0.00006   0.00099   0.00103   1.82980
   D65        0.78595   0.00001   0.00004   0.00023   0.00029   0.78624
   D66       -1.60833  -0.00001   0.00000   0.00032   0.00032  -1.60801
   D67       -2.29369   0.00001   0.00003   0.00084   0.00086  -2.29283
   D68       -2.10222   0.00001   0.00005   0.00046   0.00049  -2.10173
   D69        3.13814   0.00001   0.00003  -0.00030  -0.00025   3.13789
   D70        0.74386  -0.00001  -0.00001  -0.00021  -0.00022   0.74364
   D71        0.05850   0.00000   0.00002   0.00031   0.00032   0.05883
   D72       -2.65969   0.00001   0.00003   0.00047   0.00048  -2.65921
   D73        2.58067   0.00001   0.00002  -0.00028  -0.00025   2.58042
   D74        0.18639  -0.00001  -0.00003  -0.00019  -0.00022   0.18617
   D75       -0.49897   0.00000  -0.00000   0.00033   0.00032  -0.49865
   D76        0.25607  -0.00001  -0.00004  -0.00074  -0.00078   0.25528
   D77       -0.79589  -0.00001  -0.00003  -0.00099  -0.00103  -0.79692
   D78        2.65212  -0.00001  -0.00005  -0.00076  -0.00082   2.65130
   D79       -2.94366  -0.00001  -0.00003  -0.00070  -0.00073  -2.94438
   D80        1.10606  -0.00001  -0.00002  -0.00043  -0.00045   1.10561
   D81        0.05410  -0.00000  -0.00001  -0.00068  -0.00069   0.05340
   D82       -2.78107  -0.00001  -0.00003  -0.00045  -0.00048  -2.78156
   D83       -2.09366  -0.00001  -0.00001  -0.00039  -0.00040  -2.09406
   D84       -0.78152   0.00001   0.00005  -0.00046  -0.00039  -0.78191
   D85       -1.83348   0.00002   0.00006  -0.00072  -0.00063  -1.83411
   D86        1.61453   0.00001   0.00004  -0.00048  -0.00042   1.61411
   D87        2.30195   0.00002   0.00007  -0.00042  -0.00034   2.30161
   D88       -2.57497  -0.00000  -0.00000  -0.00047  -0.00047  -2.57544
   D89        2.65626   0.00000   0.00001  -0.00073  -0.00072   2.65554
   D90       -0.17891  -0.00001  -0.00001  -0.00049  -0.00051  -0.17942
   D91        0.50850  -0.00000   0.00001  -0.00043  -0.00042   0.50808
   D92        3.13887  -0.00001  -0.00002  -0.00050  -0.00052   3.13835
   D93        2.08691  -0.00000  -0.00001  -0.00076  -0.00076   2.08615
   D94       -0.74826  -0.00001  -0.00003  -0.00052  -0.00055  -0.74881
   D95       -0.06085  -0.00000  -0.00001  -0.00046  -0.00046  -0.06131
   D96       -0.83892   0.00001  -0.00001  -0.00034  -0.00035  -0.83927
   D97        2.32966   0.00001   0.00006   0.00150   0.00155   2.33121
   D98        2.28620  -0.00001  -0.00008  -0.00145  -0.00154   2.28466
   D99       -0.00576   0.00001   0.00001   0.00045   0.00046  -0.00530
   D100      -3.12036   0.00002   0.00007   0.00230   0.00235  -3.11801
   D101       3.11937  -0.00001  -0.00007  -0.00066  -0.00074   3.11863
   D102       0.81374  -0.00001  -0.00006  -0.00035  -0.00042   0.81332
   D103      -2.30086  -0.00001   0.00001   0.00149   0.00148  -2.29938
   D104      -2.34432  -0.00003  -0.00013  -0.00146  -0.00161  -2.34593
   D105       3.13269  -0.00000  -0.00002  -0.00020  -0.00023   3.13246
   D106       0.01809   0.00001   0.00004   0.00164   0.00166   0.01975
   D107      -0.02538  -0.00002  -0.00010  -0.00131  -0.00142  -0.02680
   D108       3.14128   0.00000  -0.00001  -0.00003  -0.00004   3.14125
   D109       0.02668   0.00001   0.00006   0.00181   0.00186   0.02854
   D110      -0.01678  -0.00002  -0.00008  -0.00114  -0.00123  -0.01801
   D111       0.82501   0.00000   0.00003   0.00058   0.00062   0.82563
   D112      -2.65133   0.00002   0.00005   0.00076   0.00082  -2.65051
   D113      -0.24044  -0.00000   0.00001   0.00019   0.00020  -0.24024
   D114       2.56641   0.00001   0.00003   0.00037   0.00040   2.56681
   D115      -1.43878  -0.00001  -0.00004  -0.00034  -0.00039  -1.43916
   D116       1.36807  -0.00000  -0.00002  -0.00016  -0.00019   1.36788
   D117       2.58831  -0.00001  -0.00003   0.00013   0.00010   2.58841
   D118      -0.88803  -0.00000  -0.00001   0.00031   0.00030  -0.88773
   D119      -2.63487  -0.00001  -0.00001   0.00023   0.00021  -2.63465
   D120       0.17198   0.00001   0.00001   0.00040   0.00041   0.17239
   D121       1.70444  -0.00001  -0.00002  -0.00000  -0.00003   1.70440
   D122      -1.77190   0.00000  -0.00001   0.00017   0.00017  -1.77174
   D123       0.19377   0.00000  -0.00000   0.00039   0.00039   0.19416
   D124      -2.65675   0.00001   0.00003   0.00052   0.00056  -2.65618
   D125      -0.86334  -0.00001  -0.00002   0.00016   0.00014  -0.86320
   D126       2.56933   0.00000   0.00001   0.00029   0.00031   2.56964
   D127      -1.75130  -0.00002  -0.00006  -0.00037  -0.00043  -1.75172
   D128       1.68137  -0.00001  -0.00002  -0.00023  -0.00026   1.68112
   D129       2.58506  -0.00001  -0.00002   0.00012   0.00009   2.58515
   D130      -0.26546   0.00000   0.00001   0.00025   0.00026  -0.26520
   D131      -2.62777  -0.00000  -0.00001   0.00023   0.00021  -2.62757
   D132       0.80490   0.00001   0.00002   0.00036   0.00038   0.80528
   D133       1.38784  -0.00001  -0.00005  -0.00015  -0.00020   1.38764
   D134      -1.46268  -0.00000  -0.00001  -0.00001  -0.00003  -1.46271
   D135       1.08319   0.00001  -0.00002  -0.00075  -0.00077   1.08242
   D136      -0.01180  -0.00001  -0.00005  -0.00087  -0.00092  -0.01273
   D137      -2.83257   0.00001   0.00001  -0.00046  -0.00044  -2.83301
   D138      -2.76920   0.00000  -0.00001  -0.00063  -0.00064  -2.76984
   D139      -0.01729   0.00001  -0.00002  -0.00159  -0.00159  -0.01888
   D140      -1.11229  -0.00001  -0.00004  -0.00171  -0.00174  -1.11402
   D141       2.35013   0.00001   0.00001  -0.00130  -0.00126   2.34887
   D142       2.41350   0.00001  -0.00000  -0.00147  -0.00145   2.41205
   D143      -2.34657  -0.00000  -0.00002   0.00009   0.00006  -2.34651
   D144       2.84163  -0.00002  -0.00005  -0.00004  -0.00009   2.84154
   D145       0.02086  -0.00000   0.00001   0.00038   0.00039   0.02125
   D146       0.08423  -0.00001  -0.00001   0.00020   0.00020   0.08443
   D147      -2.43595   0.00000  -0.00002  -0.00062  -0.00064  -2.43660
   D148       2.75224  -0.00002  -0.00005  -0.00074  -0.00079   2.75145
   D149      -0.06853   0.00000   0.00001  -0.00033  -0.00031  -0.06884
   D150      -0.00516  -0.00000  -0.00001  -0.00050  -0.00051  -0.00566
   D151      -0.72735  -0.00002  -0.00006  -0.00091  -0.00098  -0.72833
   D152       0.40573  -0.00001  -0.00002  -0.00056  -0.00056   0.40517
   D153       3.05953  -0.00003  -0.00011  -0.00390  -0.00396   3.05556
   D154       2.81131   0.00002   0.00005  -0.00066  -0.00060   2.81071
   D155       0.27120  -0.00001  -0.00002  -0.00165  -0.00165   0.26955
   D156       1.40429  -0.00001   0.00003  -0.00129  -0.00123   1.40305
   D157      -2.22511  -0.00002  -0.00007  -0.00463  -0.00463  -2.22974
   D158      -2.47332   0.00002   0.00009  -0.00140  -0.00127  -2.47459
   D159       2.47360  -0.00001  -0.00004   0.00033   0.00027   2.47387
   D160      -2.67651   0.00000   0.00001   0.00068   0.00069  -2.67581
   D161      -0.02271  -0.00002  -0.00009  -0.00265  -0.00271  -0.02542
   D162      -0.27093   0.00003   0.00008   0.00058   0.00065  -0.27027
   D163       3.11852  -0.00002  -0.00004  -0.00018  -0.00023   3.11829
   D164      -2.03158  -0.00001   0.00001   0.00017   0.00018  -2.03140
   D165       0.62221  -0.00003  -0.00009  -0.00316  -0.00322   0.61899
   D166       0.37400   0.00002   0.00008   0.00007   0.00015   0.37414
   D167      -0.06334   0.00001   0.00003   0.00044   0.00044  -0.06289
   D168       0.99600   0.00000   0.00003   0.00041   0.00045   0.99645
   D169      -3.06054   0.00007   0.00027   0.00334   0.00355  -3.05699
   D170      -2.43783  -0.00007  -0.00021  -0.00151  -0.00171  -2.43953
   D171      -1.11223   0.00001   0.00006   0.00134   0.00138  -1.11085
   D172      -0.05288   0.00001   0.00007   0.00131   0.00138  -0.05150
   D173       2.17376   0.00008   0.00030   0.00424   0.00448   2.17824
   D174       2.79647  -0.00006  -0.00017  -0.00061  -0.00077   2.79570
   D175       2.27605   0.00002   0.00005   0.00061   0.00065   2.27670
   D176      -2.94780   0.00002   0.00006   0.00059   0.00065  -2.94714
   D177      -0.72116   0.00009   0.00030   0.00352   0.00375  -0.71740
   D178      -0.09844  -0.00006  -0.00018  -0.00133  -0.00150  -0.09994
   D179       2.66789   0.00000   0.00002   0.00071   0.00072   2.66861
   D180      -2.55595   0.00000   0.00002   0.00068   0.00072  -2.55523
   D181      -0.32931   0.00007   0.00026   0.00361   0.00382  -0.32549
   D182       0.29340  -0.00007  -0.00022  -0.00124  -0.00143   0.29197
   D183       0.77651   0.00000   0.00001   0.00210   0.00209   0.77859
   D184      -2.67639  -0.00003  -0.00008   0.00187   0.00173  -2.67466
   D185      -2.00859  -0.00005  -0.00015   0.00065   0.00047  -2.00812
   D186      -0.42636   0.00001   0.00000   0.00216   0.00214  -0.42422
   D187       2.40393  -0.00002  -0.00009   0.00193   0.00178   2.40571
   D188       3.07173  -0.00004  -0.00016   0.00071   0.00052   3.07225
   D189      -2.96361   0.00001   0.00002   0.00097   0.00098  -2.96263
   D190      -0.13331  -0.00002  -0.00008   0.00074   0.00062  -0.13269
   D191       0.53448  -0.00004  -0.00015  -0.00048  -0.00064   0.53385
   D192       3.01254   0.00001   0.00002   0.00076   0.00078   3.01332
   D193      -0.44035  -0.00002  -0.00007   0.00052   0.00042  -0.43993
   D194       0.22745  -0.00004  -0.00014  -0.00069  -0.00084   0.22661
   D195       2.81909   0.00001   0.00001  -0.00153  -0.00154   2.81755
   D196      -1.94771  -0.00001  -0.00004  -0.00290  -0.00297  -1.95068
   D197      -0.39990  -0.00001  -0.00003  -0.00316  -0.00318  -0.40308
   D198       0.89517  -0.00001  -0.00003  -0.00194  -0.00200   0.89318
   D199       1.87640  -0.00001  -0.00005  -0.00108  -0.00116   1.87524
   D200      -0.01019  -0.00000   0.00001   0.00023   0.00025  -0.00994
   D201      -2.15123   0.00001   0.00003  -0.00069  -0.00067  -2.15190
   D202       1.10448  -0.00001  -0.00003  -0.00081  -0.00084   1.10365
   D203      -1.03656   0.00000  -0.00001  -0.00173  -0.00175  -1.03831
   D204       2.19374  -0.00000  -0.00001  -0.00099  -0.00099   2.19275
   D205       0.05270   0.00001   0.00001  -0.00192  -0.00191   0.05080
   D206      -2.63120  -0.00000   0.00002  -0.00010  -0.00010  -2.63131
   D207       1.51095   0.00001   0.00004  -0.00103  -0.00102   1.50992
   D208      -1.28061  -0.00001  -0.00003   0.00080   0.00075  -1.27986
   D209       2.86154   0.00001  -0.00001  -0.00012  -0.00017   2.86137
   D210      -0.40054  -0.00001  -0.00005  -0.00110  -0.00115  -0.40169
   D211       0.72077  -0.00001  -0.00002  -0.00073  -0.00074   0.72003
   D212      -3.12561  -0.00001  -0.00004  -0.00072  -0.00076  -3.12637
   D213      -2.70823  -0.00000  -0.00003  -0.00066  -0.00068  -2.70891
   D214      -1.39629  -0.00003  -0.00008  -0.00149  -0.00157  -1.39786
   D215      -0.27498  -0.00002  -0.00005  -0.00112  -0.00116  -0.27614
   D216       2.16183  -0.00003  -0.00008  -0.00111  -0.00118   2.16065
   D217       2.57921  -0.00002  -0.00007  -0.00105  -0.00111   2.57811
   D218       2.67679  -0.00001  -0.00002  -0.00057  -0.00059   2.67619
   D219      -2.48508  -0.00000   0.00001  -0.00020  -0.00019  -2.48527
   D220      -0.04828  -0.00001  -0.00001  -0.00019  -0.00020  -0.04848
   D221       0.36910   0.00000  -0.00000  -0.00013  -0.00013   0.36897
   D222       2.03391  -0.00001  -0.00005  -0.00063  -0.00068   2.03322
   D223      -3.12796  -0.00001  -0.00002  -0.00026  -0.00028  -3.12824
   D224      -0.69116  -0.00001  -0.00004  -0.00025  -0.00029  -0.69145
   D225      -0.27378  -0.00000  -0.00003  -0.00019  -0.00022  -0.27399
   D226      -0.76360  -0.00000   0.00001  -0.00016  -0.00014  -0.76374
   D227       2.68969  -0.00000   0.00003  -0.00003   0.00001   2.68970
   D228       2.01861  -0.00001   0.00000  -0.00010  -0.00009   2.01852
   D229       0.42314   0.00001   0.00001   0.00063   0.00064   0.42378
   D230      -2.40675   0.00001   0.00003   0.00076   0.00078  -2.40597
   D231      -3.07783   0.00001   0.00000   0.00069   0.00068  -3.07715
   D232       2.95328  -0.00000  -0.00002  -0.00017  -0.00019   2.95309
   D233       0.12338  -0.00000  -0.00000  -0.00004  -0.00005   0.12334
   D234      -0.54769  -0.00000  -0.00003  -0.00012  -0.00015  -0.54784
   D235      -3.01068  -0.00000  -0.00002  -0.00025  -0.00027  -3.01096
   D236       0.44261  -0.00000  -0.00000  -0.00012  -0.00013   0.44248
   D237      -0.22847  -0.00001  -0.00003  -0.00020  -0.00023  -0.22870
   D238      -0.98369  -0.00001  -0.00004  -0.00078  -0.00083  -0.98452
   D239       0.05781  -0.00000  -0.00001  -0.00072  -0.00073   0.05708
   D240       3.05216  -0.00000   0.00000  -0.00153  -0.00152   3.05064
   D241       2.41802  -0.00000  -0.00000  -0.00086  -0.00086   2.41716
   D242       0.07034   0.00001   0.00001   0.00004   0.00004   0.07038
   D243       1.11184   0.00001   0.00004   0.00010   0.00015   1.11198
   D244      -2.17700   0.00002   0.00005  -0.00070  -0.00064  -2.17764
   D245      -2.81114   0.00002   0.00005  -0.00004   0.00001  -2.81113
   D246       2.93750  -0.00001  -0.00003  -0.00035  -0.00039   2.93710
   D247      -2.30419  -0.00000  -0.00000  -0.00028  -0.00029  -2.30448
   D248       0.69016   0.00000   0.00001  -0.00109  -0.00108   0.68908
   D249       0.05602   0.00000   0.00000  -0.00043  -0.00042   0.05560
   D250       2.56066  -0.00002  -0.00005  -0.00019  -0.00025   2.56041
   D251      -2.68103  -0.00001  -0.00002  -0.00012  -0.00015  -2.68118
   D252       0.31332  -0.00000  -0.00001  -0.00093  -0.00094   0.31238
   D253      -0.32082  -0.00000  -0.00001  -0.00027  -0.00028  -0.32110
   D254      -2.85462  -0.00001  -0.00001  -0.00029  -0.00031  -2.85493
   D255      -1.79075  -0.00001  -0.00001   0.00016   0.00015  -1.79059
   D256       1.89870  -0.00001  -0.00005  -0.00064  -0.00071   1.89799
   D257       2.96257  -0.00001  -0.00005  -0.00019  -0.00024   2.96233
   D258       0.37196  -0.00001  -0.00005  -0.00103  -0.00109   0.37087
   D259       1.43583  -0.00001  -0.00005  -0.00058  -0.00062   1.43521
   D260      -1.90132  -0.00000  -0.00000  -0.00016  -0.00017  -1.90149
   D261      -0.83744  -0.00000   0.00000   0.00029   0.00030  -0.83715
   D262      -0.90847   0.00001   0.00001  -0.00034  -0.00033  -0.90880
   D263       0.15540   0.00000   0.00001   0.00012   0.00013   0.15553
   D264       0.04524   0.00000  -0.00001  -0.00037  -0.00038   0.04486
   D265      -1.07360  -0.00001  -0.00004  -0.00102  -0.00107  -1.07467
   D266      -2.15621  -0.00001  -0.00003  -0.00162  -0.00163  -2.15785
   D267       1.31537   0.00000   0.00000  -0.00060  -0.00059   1.31478
   D268       2.67718   0.00001   0.00001  -0.00101  -0.00099   2.67620
   D269       1.00180   0.00000   0.00006   0.00109   0.00115   1.00295
   D270      -0.07535   0.00001   0.00004   0.00133   0.00135  -0.07400
   D271      -2.81257   0.00004   0.00014   0.00138   0.00151  -2.81106
   D272      -2.43498  -0.00007  -0.00023  -0.00260  -0.00279  -2.43777
   D273      -0.11831   0.00000   0.00004   0.00160   0.00165  -0.11666
   D274      -1.19546   0.00001   0.00002   0.00184   0.00184  -1.19361
   D275       2.35051   0.00004   0.00013   0.00189   0.00200   2.35251
   D276       2.72810  -0.00007  -0.00024  -0.00209  -0.00230   2.72580
   D277      -2.48593   0.00000   0.00002  -0.00036  -0.00032  -2.48625
   D278       2.72011   0.00001   0.00001  -0.00012  -0.00013   2.71998
   D279      -0.01711   0.00004   0.00011  -0.00007   0.00003  -0.01707
   D280       0.36048  -0.00007  -0.00026  -0.00405  -0.00427   0.35621
   D281      -3.05924   0.00003   0.00014   0.00068   0.00084  -3.05840
   D282       2.14680   0.00004   0.00012   0.00092   0.00103   2.14783
   D283      -0.59042   0.00007   0.00023   0.00098   0.00119  -0.58923
   D284      -0.21283  -0.00004  -0.00014  -0.00300  -0.00311  -0.21594
   D285       0.00499   0.00001   0.00003   0.00061   0.00064   0.00563
   D286       1.03004   0.00001   0.00005   0.00057   0.00062   1.03066
   D287      -2.76715   0.00005   0.00014   0.00004   0.00018  -2.76697
   D288      -2.50003  -0.00001  -0.00004  -0.00195  -0.00197  -2.50200
   D289      -1.02238   0.00002   0.00003   0.00109   0.00112  -1.02126
   D290       0.00267   0.00002   0.00005   0.00106   0.00110   0.00377
   D291       2.48866   0.00005   0.00014   0.00052   0.00066   2.48932
   D292       2.75578  -0.00001  -0.00004  -0.00146  -0.00149   2.75430
   D293       2.66466   0.00002   0.00008   0.00244   0.00249   2.66715
   D294      -2.59348   0.00002   0.00009   0.00241   0.00247  -2.59100
   D295      -0.10748   0.00006   0.00018   0.00187   0.00203  -0.10545
   D296       0.15964   0.00000   0.00000  -0.00011  -0.00012   0.15952
   D297       2.54078  -0.00002  -0.00003   0.00066   0.00061   2.54139
   D298      -2.71736  -0.00002  -0.00001   0.00063   0.00060  -2.71676
   D299      -0.23136   0.00002   0.00007   0.00009   0.00016  -0.23120
   D300       0.03576  -0.00004  -0.00011  -0.00189  -0.00199   0.03377
   D301       0.05607  -0.00000  -0.00003  -0.00030  -0.00035   0.05572
   D302      -1.01548   0.00000  -0.00001  -0.00030  -0.00033  -1.01580
   D303       2.78868   0.00001   0.00001  -0.00052  -0.00053   2.78816
   D304       2.43954   0.00002   0.00003  -0.00016  -0.00014   2.43940
   D305       1.17788  -0.00001  -0.00005  -0.00171  -0.00177   1.17611
   D306       0.10634  -0.00000  -0.00003  -0.00171  -0.00175   0.10459
   D307      -2.37269   0.00000  -0.00002  -0.00193  -0.00195  -2.37464
   D308      -2.72183   0.00001   0.00001  -0.00158  -0.00156  -2.72339
   D309      -2.70955   0.00001   0.00003   0.00195   0.00194  -2.70761
   D310       2.50210   0.00001   0.00005   0.00195   0.00196   2.50406
   D311       0.02307   0.00001   0.00006   0.00173   0.00176   0.02483
   D312      -0.32607   0.00003   0.00009   0.00209   0.00215  -0.32392
   D313      -2.17882  -0.00004  -0.00016  -0.00066  -0.00083  -2.17965
   D314       3.03283  -0.00004  -0.00014  -0.00066  -0.00081   3.03202
   D315       0.55380  -0.00003  -0.00013  -0.00088  -0.00101   0.55279
   D316       0.20466  -0.00002  -0.00010  -0.00052  -0.00062   0.20404
   D317       3.04101   0.00001   0.00006   0.00358   0.00365   3.04466
   D318       1.72114   0.00002   0.00008   0.00215   0.00221   1.72334
   D319      -1.83742   0.00001   0.00002   0.00145   0.00151  -1.83591
   D320       3.12589   0.00002   0.00005   0.00002   0.00006   3.12595
   D321       1.75438   0.00001   0.00005   0.00280   0.00289   1.75726
   D322       0.43451   0.00002   0.00008   0.00137   0.00144   0.43595
   D323       0.57079  -0.00000   0.00000   0.00093   0.00098   0.57177
   D324      -0.74909   0.00001   0.00003  -0.00050  -0.00046  -0.74955
   D325      -0.61166  -0.00001  -0.00002   0.00027   0.00029  -0.61137
   D326      -1.93154   0.00001   0.00000  -0.00116  -0.00115  -1.93269
   D327       0.73297  -0.00002  -0.00002   0.00178   0.00176   0.73473
   D328      -1.83214   0.00001   0.00003   0.00136   0.00140  -1.83074
   D329      -0.59196  -0.00002  -0.00005   0.00200   0.00194  -0.59002
   D330       1.78243  -0.00001   0.00001   0.00156   0.00157   1.78400
   D331      -0.78269   0.00001   0.00006   0.00115   0.00121  -0.78148
   D332       0.45750  -0.00001  -0.00002   0.00178   0.00175   0.45925
   D333      -0.40640  -0.00001  -0.00001   0.00292   0.00291  -0.40349
   D334      -2.97151   0.00001   0.00004   0.00251   0.00255  -2.96896
   D335      -1.73133  -0.00001  -0.00004   0.00314   0.00309  -1.72824
   D336      -1.79465   0.00002   0.00006   0.00190   0.00197  -1.79268
   D337       1.92342   0.00004   0.00011   0.00148   0.00161   1.92503
   D338      -3.11958   0.00002   0.00003   0.00212   0.00215  -3.11743
   D339       2.96248   0.00002   0.00009   0.00181   0.00190   2.96438
   D340       0.39737   0.00004   0.00015   0.00139   0.00154   0.39891
   D341       1.63755   0.00002   0.00007   0.00202   0.00208   1.63963
   D342       0.78487  -0.00000  -0.00001   0.00064   0.00062   0.78549
   D343      -0.42409  -0.00000   0.00002  -0.00005  -0.00003  -0.42412
   D344       3.00561  -0.00001  -0.00003  -0.00028  -0.00031   3.00530
   D345      -2.96400  -0.00000  -0.00001  -0.00020  -0.00022  -2.96422
   D346      -2.67660  -0.00000  -0.00002   0.00053   0.00051  -2.67610
   D347       2.39762   0.00000   0.00001  -0.00016  -0.00014   2.39747
   D348      -0.45586  -0.00000  -0.00003  -0.00039  -0.00042  -0.45628
   D349      -0.14229  -0.00000  -0.00002  -0.00031  -0.00033  -0.14262
   D350      -2.00106  -0.00000   0.00000   0.00061   0.00061  -2.00045
   D351       3.07316   0.00000   0.00003  -0.00008  -0.00004   3.07312
   D352       0.21968  -0.00000  -0.00002  -0.00030  -0.00032   0.21936
   D353       0.53325  -0.00000  -0.00000  -0.00022  -0.00023   0.53302
   D354      -0.52667   0.00001   0.00006   0.00075   0.00083  -0.52583
   D355       0.54511  -0.00000  -0.00001   0.00050   0.00048   0.54559
   D356      -3.12842   0.00000   0.00002   0.00052   0.00054  -3.12788
   D357      -3.13550   0.00000   0.00003   0.00069   0.00072  -3.13477
   D358       2.59244   0.00001   0.00004   0.00012   0.00018   2.59262
   D359      -2.61897  -0.00000  -0.00003  -0.00013  -0.00017  -2.61914
   D360      -0.00932  -0.00000  -0.00000  -0.00011  -0.00011  -0.00942
   D361      -0.01639   0.00000   0.00001   0.00006   0.00007  -0.01632
   D362       2.62245  -0.00000   0.00001  -0.00001   0.00002   2.62246
   D363      -2.58896  -0.00001  -0.00006  -0.00026  -0.00033  -2.58930
   D364       0.02069  -0.00001  -0.00003  -0.00024  -0.00027   0.02042
   D365       0.01362  -0.00001  -0.00002  -0.00007  -0.00009   0.01353
   D366       2.35980  -0.00001  -0.00005  -0.00135  -0.00140   2.35840
   D367       0.61982  -0.00000  -0.00001  -0.00034  -0.00035   0.61947
   D368      -2.12651   0.00000   0.00002  -0.00010  -0.00008  -2.12659
   D369      -0.74400  -0.00000  -0.00001  -0.00031  -0.00032  -0.74432
   D370       0.06341  -0.00001  -0.00003  -0.00044  -0.00045   0.06296
   D371       1.12270  -0.00000  -0.00003  -0.00048  -0.00049   1.12221
   D372      -2.68576   0.00001   0.00002   0.00032   0.00034  -2.68541
   D373      -2.29085  -0.00001  -0.00004  -0.00024  -0.00027  -2.29112
   D374      -0.97756  -0.00001  -0.00004  -0.00075  -0.00080  -0.97836
   D375       0.08173  -0.00000  -0.00004  -0.00079  -0.00084   0.08089
   D376       2.55646   0.00000   0.00001   0.00001  -0.00000   2.55646
   D377       2.95137  -0.00001  -0.00005  -0.00055  -0.00062   2.95075
   D378       3.06287  -0.00007  -0.00027  -0.00317  -0.00338   3.05949
   D379      -2.16102  -0.00007  -0.00027  -0.00321  -0.00342  -2.16444
   D380       0.31371  -0.00006  -0.00022  -0.00242  -0.00259   0.31112
   D381       0.70861  -0.00008  -0.00028  -0.00297  -0.00320   0.70542
   D382       2.42269   0.00007   0.00025   0.00257   0.00279   2.42548
   D383      -2.80120   0.00008   0.00025   0.00253   0.00275  -2.79845
   D384      -0.32647   0.00009   0.00030   0.00332   0.00358  -0.32289
   D385       0.06844   0.00007   0.00024   0.00276   0.00297   0.07141
   D386      -1.02179  -0.00001  -0.00005  -0.00071  -0.00076  -1.02256
   D387       0.10161  -0.00001  -0.00006  -0.00132  -0.00139   0.10022
   D388       2.97857  -0.00004  -0.00015  -0.00001  -0.00018   2.97839
   D389       2.53274  -0.00000  -0.00003   0.00016   0.00012   2.53286
   D390       0.04844  -0.00003  -0.00009  -0.00132  -0.00140   0.04704
   D391       1.17184  -0.00003  -0.00010  -0.00193  -0.00202   1.16982
   D392      -2.23438  -0.00006  -0.00020  -0.00062  -0.00081  -2.23519
   D393      -2.68021  -0.00002  -0.00007  -0.00045  -0.00051  -2.68072
   D394       2.78661  -0.00003  -0.00012  -0.00213  -0.00222   2.78439
   D395      -2.37318  -0.00003  -0.00013  -0.00274  -0.00284  -2.37602
   D396       0.50379  -0.00007  -0.00023  -0.00143  -0.00163   0.50215
   D397       0.05796  -0.00003  -0.00010  -0.00125  -0.00134   0.05662
   D398       2.46592   0.00006   0.00015   0.00054   0.00068   2.46660
   D399      -2.69387   0.00006   0.00014  -0.00007   0.00006  -2.69381
   D400       0.18309   0.00002   0.00004   0.00124   0.00127   0.18436
   D401      -0.26273   0.00006   0.00017   0.00142   0.00156  -0.26117
   D402       0.54868  -0.00001  -0.00002  -0.00080  -0.00080   0.54788
   D403      -2.61142  -0.00001  -0.00006  -0.00210  -0.00213  -2.61355
   D404      -2.56233   0.00002   0.00011   0.00124   0.00138  -2.56095
   D405      -0.52347   0.00002   0.00008   0.00101   0.00107  -0.52240
   D406       2.59961   0.00002   0.00004  -0.00029  -0.00026   2.59935
   D407       2.64871   0.00005   0.00021   0.00305   0.00325   2.65196
   D408      -3.12832  -0.00001  -0.00002   0.00069   0.00066  -3.12766
   D409      -0.00524  -0.00001  -0.00006  -0.00060  -0.00067  -0.00591
   D410       0.04385   0.00002   0.00011   0.00273   0.00284   0.04670
   D411       3.13016   0.00001   0.00005   0.00114   0.00119   3.13135
   D412      -0.02994   0.00000   0.00001  -0.00015  -0.00014  -0.03009
   D413       0.01915   0.00004   0.00018   0.00318   0.00337   0.02252
   D414       3.10272  -0.00001  -0.00002   0.00002  -0.00001   3.10271
   D415      -1.58860  -0.00007  -0.00020  -0.00113  -0.00130  -1.58990
   D416      -2.04328   0.00003   0.00015   0.00266   0.00278  -2.04051
   D417      -0.45142  -0.00002  -0.00002   0.00151   0.00149  -0.44993
   D418       0.15241   0.00008   0.00030   0.00376   0.00399   0.15641
   D419       1.74428   0.00003   0.00012   0.00262   0.00270   1.74698
   D420      -0.99869   0.00003   0.00014   0.00208   0.00217  -0.99652
   D421       0.59318  -0.00002  -0.00004   0.00093   0.00088   0.59406
   D422       1.62288   0.00005   0.00020   0.00188   0.00205   1.62493
   D423      -3.06844  -0.00000   0.00002   0.00073   0.00076  -3.06768
   D424       1.94269   0.00000   0.00004  -0.00057  -0.00051   1.94218
   D425       0.42988   0.00002   0.00009  -0.00159  -0.00136   0.42852
   D426      -3.01821   0.00002   0.00012   0.00125   0.00139  -3.01682
   D427       1.75216   0.00004   0.00017   0.00023   0.00054   1.75271
   D428      -0.22509  -0.00008  -0.00024  -0.00329  -0.00348  -0.22857
   D429      -1.73790  -0.00006  -0.00019  -0.00431  -0.00433  -1.74223
   D430      -1.60251  -0.00008  -0.00024  -0.00261  -0.00281  -1.60532
   D431      -3.11533  -0.00007  -0.00019  -0.00363  -0.00366  -3.11898
   D432       0.86006  -0.00003  -0.00006  -0.00156  -0.00158   0.85848
   D433      -0.65275  -0.00001  -0.00001  -0.00258  -0.00243  -0.65518
   D434       0.72032  -0.00000  -0.00000  -0.00005  -0.00005   0.72026
   D435      -0.40351  -0.00001  -0.00004   0.00005  -0.00002  -0.40352
   D436      -2.69314  -0.00004  -0.00012   0.00030   0.00016  -2.69298
   D437       3.07305   0.00002   0.00008   0.00340   0.00344   3.07649
   D438      -0.27844  -0.00000  -0.00002   0.00080   0.00078  -0.27766
   D439      -1.40226  -0.00001  -0.00006   0.00090   0.00081  -1.40145
   D440       2.59129  -0.00004  -0.00014   0.00115   0.00099   2.59228
   D441       2.07429   0.00002   0.00007   0.00426   0.00427   2.07856
   D442      -3.13050   0.00001   0.00003  -0.00021  -0.00017  -3.13066
   D443       2.02887   0.00001  -0.00002  -0.00011  -0.00013   2.02874
   D444      -0.26077  -0.00003  -0.00010   0.00014   0.00005  -0.26072
   D445      -0.77776   0.00003   0.00011   0.00325   0.00332  -0.77444
   D446      -2.48879   0.00000   0.00002  -0.00075  -0.00071  -2.48950
   D447       2.67057  -0.00000  -0.00002  -0.00065  -0.00067   2.66990
   D448       0.38093  -0.00004  -0.00010  -0.00040  -0.00049   0.38045
   D449      -0.13606   0.00002   0.00010   0.00271   0.00279  -0.13328
   D450      -1.12261  -0.00001  -0.00002  -0.00065  -0.00067  -1.12327
   D451      -0.02098   0.00000   0.00002  -0.00033  -0.00029  -0.02127
   D452       2.74957  -0.00001   0.00001  -0.00003  -0.00002   2.74956
   D453       2.83749  -0.00001   0.00001   0.00042   0.00043   2.83792
   D454      -0.02533  -0.00001  -0.00006  -0.00034  -0.00042  -0.02575
   D455       1.07630   0.00000  -0.00002  -0.00001  -0.00005   1.07625
   D456      -2.43633  -0.00000  -0.00003   0.00028   0.00022  -2.43611
   D457      -2.34842  -0.00000  -0.00003   0.00073   0.00067  -2.34774
   D458       2.41146  -0.00000  -0.00002  -0.00089  -0.00091   2.41056
   D459      -2.77009   0.00001   0.00002  -0.00056  -0.00054  -2.77063
   D460       0.00046   0.00000   0.00001  -0.00027  -0.00026   0.00020
   D461       0.08837   0.00000   0.00001   0.00018   0.00019   0.08857
   D462       2.33569   0.00000  -0.00001  -0.00096  -0.00095   2.33474
   D463      -2.84586   0.00002   0.00004  -0.00063  -0.00058  -2.84644
   D464      -0.07531   0.00001   0.00002  -0.00033  -0.00030  -0.07561
   D465       0.01261   0.00001   0.00003   0.00011   0.00014   0.01275
   D466       0.42577  -0.00000   0.00001  -0.00184  -0.00181   0.42396
   D467      -2.41074   0.00003   0.00009  -0.00207  -0.00192  -2.41266
   D468      -3.08305   0.00004   0.00013  -0.00099  -0.00084  -3.08389
   D469      -0.75573  -0.00001   0.00001  -0.00143  -0.00140  -0.75712
   D470       2.69095   0.00002   0.00010  -0.00166  -0.00151   2.68944
   D471       2.01863   0.00003   0.00013  -0.00058  -0.00042   2.01821
   D472      -3.00968  -0.00002  -0.00003  -0.00078  -0.00081  -3.01049
   D473       0.43699   0.00001   0.00005  -0.00101  -0.00092   0.43607
   D474      -0.23533   0.00002   0.00009   0.00008   0.00016  -0.23516
   D475       2.96530  -0.00001  -0.00002  -0.00089  -0.00091   2.96440
   D476       0.12879   0.00002   0.00006  -0.00112  -0.00102   0.12777
   D477      -0.54352   0.00002   0.00010  -0.00004   0.00006  -0.54346
   D478       0.05985   0.00001   0.00002   0.00001   0.00003   0.05987
   D479       2.70453  -0.00001  -0.00005  -0.00096  -0.00100   2.70353
   D480      -2.13610  -0.00001  -0.00002   0.00022   0.00018  -2.13591
   D481      -1.06111   0.00000   0.00001  -0.00016  -0.00015  -1.06126
   D482       1.33695   0.00001   0.00004  -0.00102  -0.00096   1.33599
   D483      -2.86784  -0.00001  -0.00003  -0.00014  -0.00015  -2.86799
   D484      -1.80502  -0.00001  -0.00005   0.00043   0.00037  -1.80465
   D485      -0.92143   0.00000  -0.00003  -0.00026  -0.00027  -0.92170
   D486       0.14138  -0.00000  -0.00005   0.00032   0.00026   0.14165
   D487       0.36236  -0.00001  -0.00006   0.00075   0.00069   0.36305
   D488       1.42518  -0.00002  -0.00007   0.00133   0.00122   1.42640
   D489       1.88872  -0.00001  -0.00003   0.00013   0.00011   1.88883
   D490       2.95154  -0.00002  -0.00005   0.00071   0.00064   2.95218
   D491      -1.91245  -0.00000   0.00001  -0.00068  -0.00064  -1.91309
   D492      -0.84963  -0.00001  -0.00001  -0.00010  -0.00011  -0.84974
   D493      -0.72363  -0.00001  -0.00002  -0.00020  -0.00021  -0.72384
   D494       0.27185  -0.00000  -0.00003  -0.00057  -0.00060   0.27125
   D495       3.12837   0.00000   0.00001  -0.00031  -0.00030   3.12807
   D496       2.48167  -0.00001  -0.00003  -0.00023  -0.00026   2.48141
   D497       0.41360   0.00001   0.00005   0.00057   0.00061   0.41421
   D498       1.40908   0.00001   0.00003   0.00020   0.00022   1.40931
   D499      -2.01759   0.00002   0.00007   0.00046   0.00052  -2.01706
   D500      -2.66429   0.00001   0.00004   0.00054   0.00056  -2.66372
   D501       2.86931   0.00000   0.00002   0.00020   0.00022   2.86953
   D502      -2.41839   0.00000   0.00001  -0.00017  -0.00016  -2.41856
   D503       0.43812   0.00001   0.00005   0.00009   0.00014   0.43826
   D504      -0.20858  -0.00000   0.00001   0.00017   0.00018  -0.20840
   D505       2.96388   0.00002   0.00007   0.00164   0.00171   2.96558
   D506      -2.32383   0.00002   0.00006   0.00127   0.00132  -2.32251
   D507       0.53269   0.00002   0.00010   0.00153   0.00162   0.53431
   D508      -0.11401   0.00002   0.00006   0.00161   0.00166  -0.11235
   D509      -0.10835   0.00000   0.00003   0.00088   0.00092  -0.10743
   D510      -1.18536   0.00001   0.00005   0.00080   0.00086  -1.18450
   D511       2.36105   0.00001   0.00003   0.00123   0.00126   2.36230
   D512       2.72624  -0.00001  -0.00001   0.00088   0.00087   2.72711
   D513       1.00686   0.00000   0.00003  -0.00005  -0.00001   1.00685
   D514      -0.07014   0.00001   0.00004  -0.00013  -0.00007  -0.07022
   D515      -2.80693   0.00000   0.00002   0.00030   0.00033  -2.80660
   D516      -2.44173  -0.00001  -0.00001  -0.00005  -0.00006  -2.44180
   D517      -3.01484   0.00004   0.00014  -0.00030  -0.00015  -3.01499
   D518       2.19134   0.00005   0.00015  -0.00038  -0.00021   2.19113
   D519      -0.54544   0.00004   0.00013   0.00005   0.00019  -0.54526
   D520      -0.18025   0.00003   0.00010  -0.00030  -0.00021  -0.18045
   D521      -2.44099  -0.00002  -0.00007  -0.00271  -0.00274  -2.44373
   D522       2.76518  -0.00001  -0.00005  -0.00278  -0.00280   2.76239
   D523       0.02840  -0.00001  -0.00007  -0.00236  -0.00240   0.02600
   D524       0.39359  -0.00003  -0.00011  -0.00271  -0.00279   0.39080
   D525      -3.10236  -0.00002  -0.00004  -0.00009  -0.00014  -3.10250
   D526       1.99957  -0.00001  -0.00002  -0.00019  -0.00022   1.99935
   D527       1.64385   0.00003   0.00008  -0.00148  -0.00139   1.64247
   D528       0.46260   0.00004   0.00011  -0.00158  -0.00147   0.46113
   D529       0.43026   0.00002   0.00008  -0.00070  -0.00062   0.42965
   D530      -0.75099   0.00003   0.00010  -0.00080  -0.00070  -0.75169
   D531      -0.62827   0.00001   0.00002  -0.00062  -0.00059  -0.62886
   D532      -1.80952   0.00002   0.00004  -0.00071  -0.00067  -1.81020
   D533      -1.76988  -0.00001  -0.00001  -0.00013  -0.00013  -1.77001
   D534      -2.95113   0.00000   0.00001  -0.00023  -0.00022  -2.95135
   D535       2.10806   0.00001   0.00004  -0.00042  -0.00038   2.10769
   D536      -0.76379  -0.00000  -0.00001   0.00014   0.00010  -0.76369
   D537       0.54125  -0.00002  -0.00011  -0.00112  -0.00124   0.54000
   D538       0.94287  -0.00001  -0.00003  -0.00238  -0.00239   0.94048
   D539      -1.92898  -0.00002  -0.00008  -0.00183  -0.00192  -1.93090
   D540      -0.62394  -0.00004  -0.00018  -0.00309  -0.00326  -0.62720
   D541      -0.21156  -0.00001  -0.00005  -0.00359  -0.00362  -0.21518
   D542      -3.08342  -0.00003  -0.00010  -0.00304  -0.00315  -3.08656
   D543      -1.77838  -0.00005  -0.00020  -0.00430  -0.00448  -1.78286
   D544      -1.59912  -0.00001  -0.00005  -0.00268  -0.00271  -1.60183
   D545       1.81221  -0.00003  -0.00010  -0.00213  -0.00223   1.80998
   D546       3.11725  -0.00005  -0.00020  -0.00339  -0.00357   3.11367
   D547      -2.97505   0.00002   0.00007   0.00002   0.00009  -2.97496
   D548       0.43628   0.00000   0.00002   0.00058   0.00057   0.43685
   D549       1.74132  -0.00002  -0.00008  -0.00069  -0.00077   1.74054
   D550      -0.05772   0.00001   0.00001   0.00076   0.00077  -0.05694
   D551       0.99405   0.00001   0.00002   0.00101   0.00104   0.99509
   D552      -3.04982  -0.00000  -0.00000   0.00156   0.00155  -3.04827
   D553      -2.41450  -0.00001  -0.00001   0.00087   0.00085  -2.41365
   D554      -1.10237  -0.00000   0.00000   0.00092   0.00092  -1.10145
   D555      -0.05060  -0.00000   0.00000   0.00117   0.00118  -0.04942
   D556       2.18871  -0.00001  -0.00002   0.00172   0.00169   2.19040
   D557       2.82403  -0.00001  -0.00003   0.00103   0.00099   2.82502
   D558       2.67185   0.00001   0.00004   0.00041   0.00046   2.67230
   D559      -2.55957   0.00001   0.00004   0.00066   0.00072  -2.55885
   D560      -0.32026   0.00001   0.00002   0.00121   0.00123  -0.31903
   D561       0.31506   0.00000   0.00001   0.00052   0.00053   0.31560
   D562       2.28356   0.00000   0.00000   0.00033   0.00034   2.28390
   D563      -2.94785   0.00000   0.00001   0.00059   0.00060  -2.94725
   D564      -0.70854  -0.00000  -0.00002   0.00113   0.00111  -0.70743
   D565      -0.07322  -0.00001  -0.00003   0.00044   0.00042  -0.07281
   D566      -2.18053   0.00002   0.00007   0.00009   0.00016  -2.18038
   D567       0.02001  -0.00000   0.00001   0.00013   0.00013   0.02014
   D568       2.83800   0.00002   0.00009   0.00069   0.00077   2.83876
   D569      -1.24465   0.00000   0.00002   0.00073   0.00075  -1.24390
   D570      -1.07352   0.00002   0.00008  -0.00009  -0.00001  -1.07353
   D571       1.12702   0.00000   0.00001  -0.00005  -0.00003   1.12699
   D572       0.01982   0.00002   0.00004   0.00033   0.00035   0.02017
   D573       2.22036  -0.00000  -0.00003   0.00036   0.00033   2.22069
   D574       1.48125   0.00001   0.00004   0.00053   0.00056   1.48181
   D575      -2.60139  -0.00001  -0.00002   0.00057   0.00054  -2.60085
   D576       1.92276   0.00000   0.00000  -0.00118  -0.00118   1.92158
   D577       0.97814   0.00001   0.00003  -0.00063  -0.00060   0.97754
   D578      -2.85424   0.00001   0.00001  -0.00157  -0.00155  -2.85579
   D579      -1.30190   0.00001   0.00002  -0.00112  -0.00110  -1.30300
   D580      -0.00616  -0.00000  -0.00000  -0.00073  -0.00073  -0.00689
   D581       0.16614  -0.00000  -0.00001   0.00075   0.00075   0.16689
   D582       1.71020  -0.00001  -0.00003   0.00048   0.00043   1.71063
   D583      -0.98190  -0.00000  -0.00002   0.00016   0.00014  -0.98176
   D584       0.56217  -0.00001  -0.00004  -0.00012  -0.00018   0.56198
   D585       1.63350   0.00001   0.00003   0.00047   0.00050   1.63400
   D586      -3.10562   0.00000   0.00000   0.00019   0.00018  -3.10544
   D587      -2.03064   0.00001   0.00006   0.00037   0.00045  -2.03019
   D588      -0.48657   0.00001   0.00003   0.00009   0.00013  -0.48644
   D589       3.10986   0.00000   0.00001  -0.00033  -0.00031   3.10955
   D590      -1.62926  -0.00000  -0.00001  -0.00061  -0.00063  -1.62989
   D591      -0.23338  -0.00000  -0.00001   0.00043   0.00042  -0.23296
   D592      -2.05799   0.00001   0.00003   0.00041   0.00044  -2.05755
   D593      -1.58258  -0.00002  -0.00006   0.00005  -0.00002  -1.58261
   D594       2.87600  -0.00000  -0.00002   0.00003  -0.00001   2.87599
   D595       0.84877  -0.00000  -0.00000   0.00045   0.00044   0.84921
   D596      -0.97584   0.00001   0.00004   0.00042   0.00046  -0.97537
   D597      -3.01681   0.00001   0.00005   0.00047   0.00054  -3.01628
   D598       1.44177   0.00003   0.00009   0.00045   0.00056   1.44233
   D599       1.92649  -0.00000  -0.00001   0.00020   0.00019   1.92668
   D600       0.10189   0.00001   0.00003   0.00017   0.00021   0.10210
   D601       2.34668  -0.00001  -0.00010  -0.00176  -0.00187   2.34481
   D602      -2.49003  -0.00000  -0.00010  -0.00441  -0.00464  -2.49467
   D603      -2.15142   0.00001  -0.00000  -0.00003  -0.00004  -2.15146
   D604      -0.70495   0.00002  -0.00000  -0.00268  -0.00281  -0.70776
   D605      -0.76385  -0.00000  -0.00003   0.00037   0.00031  -0.76354
   D606       0.68262   0.00000  -0.00003  -0.00229  -0.00246   0.68016
   D607       0.60418  -0.00002  -0.00011  -0.00007  -0.00021   0.60397
   D608       2.05065  -0.00002  -0.00010  -0.00272  -0.00298   2.04767
   D609       0.85067   0.00001   0.00002   0.00049   0.00051   0.85118
   D610      -0.71997   0.00001   0.00003   0.00040   0.00043  -0.71954
   D611      -3.08618   0.00001   0.00003   0.00029   0.00032  -3.08586
   D612       2.18933  -0.00000  -0.00001   0.00028   0.00027   2.18960
   D613       0.61869   0.00000  -0.00000   0.00019   0.00019   0.61888
   D614      -1.74752  -0.00000  -0.00000   0.00009   0.00008  -1.74744
   D615       0.86677   0.00005   0.00023   0.00025   0.00048   0.86725
   D616      -0.71133   0.00001   0.00009   0.00001   0.00011  -0.71123
   D617      -3.08164   0.00006   0.00029   0.00043   0.00069  -3.08095
   D618       2.19225  -0.00001  -0.00013  -0.00282  -0.00291   2.18934
   D619       0.61415  -0.00005  -0.00027  -0.00307  -0.00329   0.61086
   D620      -1.75616  -0.00000  -0.00007  -0.00264  -0.00270  -1.75886
   D621      -0.83270  -0.00009  -0.00058  -0.01123  -0.01173  -0.84443
   D622      -2.41080  -0.00013  -0.00073  -0.01147  -0.01210  -2.42291
   D623       1.50207  -0.00008  -0.00052  -0.01105  -0.01152   1.49056
   D624      -0.78669   0.00002   0.00025   0.00810   0.00835  -0.77835
   D625      -3.11255   0.00001   0.00027   0.01908   0.01931  -3.09324
   D626      -2.12896  -0.00007  -0.00028  -0.00273  -0.00296  -2.13192
   D627       1.82837  -0.00008  -0.00027   0.00825   0.00800   1.83637
   D628       0.89751   0.00002   0.00018   0.00583   0.00599   0.90349
   D629      -1.42835   0.00001   0.00020   0.01681   0.01695  -1.41140
   D630       0.09517   0.00001   0.00002   0.00045   0.00047   0.09565
   D631      -2.96509   0.00001   0.00002   0.00083   0.00084  -2.96425
   D632      -0.27066  -0.00002  -0.00008  -0.00075  -0.00082  -0.27148
   D633      -2.78953  -0.00001  -0.00004  -0.00045  -0.00048  -2.79001
   D634       1.14456  -0.00002  -0.00006  -0.00044  -0.00049   1.14407
   D635      -1.37431  -0.00000  -0.00002  -0.00013  -0.00016  -1.37447
   D636      -2.08996  -0.00002  -0.00006  -0.00089  -0.00092  -2.09088
   D637       1.67435   0.00000  -0.00001  -0.00058  -0.00059   1.67377
   D638       0.04990   0.00000  -0.00001   0.00002   0.00002   0.04992
   D639       0.32388   0.00000   0.00000   0.00005   0.00005   0.32393
   D640      -1.37763  -0.00000  -0.00001  -0.00039  -0.00040  -1.37803
   D641       2.95946   0.00001   0.00001  -0.00027  -0.00025   2.95921
   D642      -1.25058  -0.00001  -0.00003   0.00011   0.00008  -1.25050
   D643      -0.97659  -0.00001  -0.00002   0.00014   0.00011  -0.97648
   D644      -2.67810  -0.00001  -0.00003  -0.00030  -0.00034  -2.67844
   D645       1.65899  -0.00000  -0.00002  -0.00018  -0.00019   1.65879
   D646       1.96792  -0.00001  -0.00004   0.00042   0.00038   1.96829
   D647       2.24190  -0.00001  -0.00003   0.00045   0.00041   2.24231
   D648       0.54039  -0.00001  -0.00004   0.00001  -0.00004   0.54035
   D649      -1.40570  -0.00001  -0.00002   0.00013   0.00010  -1.40560
   D650       0.04336   0.00001   0.00001   0.00069   0.00070   0.04406
   D651       2.88970   0.00000   0.00000   0.00011   0.00011   2.88981
   D652      -1.59590   0.00001   0.00004  -0.00025  -0.00020  -1.59610
   D653       1.25044   0.00001   0.00003  -0.00083  -0.00080   1.24964
   D654       2.98106   0.00000  -0.00001  -0.00332  -0.00334   2.97772
   D655      -0.23375   0.00001   0.00005  -0.00128  -0.00123  -0.23498
   D656       0.59186   0.00001   0.00005   0.00342   0.00347   0.59533
   D657       2.82186   0.00004   0.00012   0.00570   0.00581   2.82768
   D658      -0.69843  -0.00000  -0.00000   0.00206   0.00206  -0.69637
   D659       1.53157   0.00002   0.00006   0.00434   0.00441   1.53598
   D660       0.35416   0.00000  -0.00001  -0.00011  -0.00012   0.35404
   D661       0.08320   0.00000  -0.00002  -0.00005  -0.00006   0.08314
   D662      -1.37115   0.00002   0.00001   0.00015   0.00017  -1.37098
   D663       2.95883   0.00000  -0.00001   0.00001   0.00001   2.95884
   D664      -0.94182   0.00000   0.00005   0.00203   0.00207  -0.93975
   D665      -1.21277   0.00000   0.00004   0.00209   0.00213  -1.21064
   D666      -2.66712   0.00002   0.00007   0.00229   0.00236  -2.66477
   D667       1.66286   0.00000   0.00004   0.00216   0.00220   1.66506
   D668       2.26455  -0.00001  -0.00001   0.00028   0.00027   2.26481
   D669       1.99360  -0.00001  -0.00002   0.00034   0.00032   1.99392
   D670       0.53925   0.00001   0.00001   0.00054   0.00055   0.53979
   D671      -1.41396  -0.00000  -0.00001   0.00041   0.00039  -1.41357
   D672      -0.27733  -0.00003  -0.00008   0.00217   0.00209  -0.27524
   D673      -2.84003  -0.00002  -0.00013  -0.00029  -0.00040  -2.84043
   D674       1.14968  -0.00003  -0.00014   0.00004  -0.00010   1.14958
   D675      -1.41302  -0.00003  -0.00019  -0.00242  -0.00260  -1.41562
   D676      -2.07216  -0.00002  -0.00007   0.00222   0.00215  -2.07001
   D677       1.64832  -0.00002  -0.00012  -0.00024  -0.00035   1.64797
   D678      -0.72718   0.00000   0.00001  -0.00014  -0.00013  -0.72732
   D679       0.19881  -0.00000  -0.00002  -0.00031  -0.00033   0.19848
   D680       3.00243   0.00000   0.00002  -0.00008  -0.00006   3.00236
   D681      -2.30827  -0.00000  -0.00001  -0.00065  -0.00066  -2.30893
   D682      -1.38228  -0.00001  -0.00003  -0.00082  -0.00086  -1.38314
   D683       1.42134   0.00000   0.00000  -0.00059  -0.00059   1.42075
   D684      -0.12153  -0.00000   0.00000  -0.00022  -0.00022  -0.12175
   D685       0.78756  -0.00001  -0.00000  -0.00021  -0.00021   0.78735
   D686      -3.01099  -0.00001  -0.00001   0.00013   0.00011  -3.01088
   D687       1.46228   0.00000   0.00002   0.00031   0.00033   1.46261
   D688       2.37138   0.00000   0.00002   0.00032   0.00034   2.37172
   D689      -1.42717   0.00000   0.00001   0.00066   0.00066  -1.42651
   D690      -0.15060  -0.00000   0.00002  -0.00014  -0.00012  -0.15072
   D691       0.77112  -0.00001  -0.00001  -0.00035  -0.00036   0.77075
   D692      -3.00309  -0.00000   0.00001  -0.00018  -0.00017  -3.00326
   D693       1.47837  -0.00001  -0.00004  -0.00132  -0.00137   1.47700
   D694       2.40008  -0.00002  -0.00007  -0.00153  -0.00161   2.39848
   D695      -1.37412  -0.00001  -0.00005  -0.00137  -0.00142  -1.37554
   D696      -0.69978   0.00000  -0.00000  -0.00011  -0.00011  -0.69989
   D697       0.22048  -0.00000  -0.00001  -0.00018  -0.00019   0.22029
   D698       2.99692  -0.00000  -0.00001   0.00018   0.00017   2.99709
   D699      -2.32775   0.00001   0.00005   0.00100   0.00106  -2.32669
   D700      -1.40749   0.00001   0.00004   0.00093   0.00098  -1.40651
   D701       1.36895   0.00001   0.00005   0.00130   0.00134   1.37029
   D702       2.72741   0.00003   0.00009  -0.00454  -0.00446   2.72295
   D703       0.55225  -0.00001  -0.00002   0.00049   0.00046   0.55271
   D704      -3.13134  -0.00002  -0.00006   0.00025   0.00018  -3.13116
   D705       2.23957   0.00002   0.00014   0.01103   0.01116   2.25074
   D706      -1.44402   0.00001   0.00010   0.01079   0.01089  -1.43314
   D707       1.93789   0.00003   0.00011   0.00096   0.00106   1.93895
   D708      -1.74571   0.00002   0.00007   0.00071   0.00078  -1.74492
   D709      -0.75367  -0.00006  -0.00019   0.00036   0.00018  -0.75348
   D710       0.81963  -0.00006  -0.00019   0.00002  -0.00016   0.81947
   D711      -3.02543  -0.00008  -0.00027  -0.00105  -0.00130  -3.02672
   D712      -2.71038   0.00004   0.00013   0.00095   0.00109  -2.70929
   D713      -1.13708   0.00004   0.00013   0.00061   0.00074  -1.13634
   D714       1.30105   0.00002   0.00006  -0.00046  -0.00039   1.30066
   D715      -0.85650  -0.00028  -0.00118  -0.02269  -0.02370  -0.88019
   D716      -2.51154  -0.00001  -0.00011  -0.00592  -0.00613  -2.51768
   D717       1.35270  -0.00004  -0.00034  -0.00979  -0.01008   1.34263
   D718      -1.20339  -0.00001  -0.00004   0.00224   0.00220  -1.20119
   D719       0.30487  -0.00000   0.00000   0.00271   0.00269   0.30756
   D720       2.92654  -0.00003  -0.00010   0.00068   0.00057   2.92711
   D721       0.98573  -0.00002  -0.00013  -0.00816  -0.00824   0.97748
   D722       2.49399  -0.00002  -0.00010  -0.00769  -0.00776   2.48623
   D723      -1.16753  -0.00004  -0.00020  -0.00972  -0.00988  -1.17741
   D724       0.56370   0.00020   0.00081   0.01315   0.01390   0.57760
   D725       2.07196   0.00021   0.00085   0.01362   0.01438   2.08635
   D726      -1.58956   0.00018   0.00074   0.01159   0.01227  -1.57729
   D727      -0.51261   0.00001   0.00004  -0.00016  -0.00010  -0.51271
   D728       0.83862  -0.00000  -0.00001  -0.00014  -0.00011   0.83851
   D729       3.12987   0.00005   0.00017   0.00018   0.00036   3.13023
   D730       0.89327  -0.00001  -0.00009  -0.00410  -0.00418   0.88908
   D731       2.24450  -0.00003  -0.00014  -0.00407  -0.00420   2.24030
   D732      -1.74744   0.00003   0.00004  -0.00375  -0.00373  -1.75117
   D733      -2.66016   0.00003   0.00014   0.01024   0.01035  -2.64981
   D734      -1.30893   0.00002   0.00009   0.01026   0.01034  -1.29859
   D735       0.98231   0.00007   0.00027   0.01058   0.01081   0.99312
   D736      -2.21680  -0.00020  -0.00081  -0.01185  -0.01261  -2.22941
   D737      -0.86557  -0.00021  -0.00087  -0.01182  -0.01262  -0.87819
   D738       1.42568  -0.00015  -0.00069  -0.01150  -0.01215   1.41353
   D739       0.83445  -0.00011  -0.00044  -0.00731  -0.00757   0.82688
   D740      -0.81868   0.00015   0.00063   0.00948   0.00996  -0.80872
   D741       3.07304   0.00012   0.00037   0.00535   0.00575   3.07879
   D742      -0.67501  -0.00009  -0.00038  -0.00600  -0.00624  -0.68125
   D743      -2.32814   0.00017   0.00069   0.01079   0.01129  -2.31685
   D744       1.56357   0.00014   0.00042   0.00666   0.00708   1.57066
   D745       2.60313  -0.00017  -0.00070  -0.01306  -0.01358   2.58955
   D746       0.94999   0.00010   0.00037   0.00373   0.00395   0.95395
   D747      -1.44147   0.00006   0.00011  -0.00040  -0.00026  -1.44173
   D748       0.26895   0.00000   0.00000   0.00106   0.00106   0.27001
   D749       3.04907   0.00001   0.00001   0.00003   0.00004   3.04911
   D750       2.42815   0.00001   0.00005   0.00247   0.00249   2.43064
   D751       1.11845   0.00002   0.00007   0.00231   0.00241   1.12086
   D752      -1.35180   0.00002   0.00009   0.00210   0.00218  -1.34962
   D753      -1.18548  -0.00003  -0.00010  -0.00166  -0.00176  -1.18725
   D754      -2.49518  -0.00002  -0.00007  -0.00181  -0.00185  -2.49703
   D755       1.31775  -0.00001  -0.00006  -0.00203  -0.00208   1.31568
   D756      -0.50221   0.00001   0.00002  -0.00049  -0.00047  -0.50268
   D757       1.04986   0.00003   0.00010   0.00025   0.00034   1.05020
   D758      -3.08961   0.00002   0.00006  -0.00016  -0.00010  -3.08971
   D759       0.79101  -0.00000  -0.00002  -0.00071  -0.00073   0.79028
   D760       2.34309   0.00002   0.00006   0.00003   0.00008   2.34317
   D761      -1.79639   0.00001   0.00003  -0.00038  -0.00036  -1.79675
   D762      -2.43273  -0.00004  -0.00015  -0.00326  -0.00340  -2.43613
   D763      -0.88065  -0.00002  -0.00007  -0.00252  -0.00259  -0.88324
   D764       1.26306  -0.00003  -0.00010  -0.00293  -0.00303   1.26003
   D765       0.59437  -0.00001  -0.00001   0.00009   0.00007   0.59444
   D766      -0.71987   0.00000   0.00000  -0.00022  -0.00017  -0.72004
   D767       3.10640   0.00001   0.00001  -0.00040  -0.00039   3.10602
   D768       2.09133  -0.00002  -0.00004  -0.00035  -0.00040   2.09093
   D769       0.77710  -0.00001  -0.00003  -0.00065  -0.00064   0.77645
   D770      -1.67982  -0.00000  -0.00001  -0.00084  -0.00086  -1.68068
   D771      -1.00642   0.00000  -0.00000  -0.00051  -0.00052  -1.00694
   D772       0.23356   0.00000   0.00001  -0.00030  -0.00029   0.23327
   D773       3.04559   0.00000   0.00000  -0.00015  -0.00015   3.04544
   D774      -2.50809  -0.00001  -0.00003  -0.00140  -0.00143  -2.50952
   D775      -1.26811  -0.00001  -0.00002  -0.00118  -0.00120  -1.26931
   D776       1.54391  -0.00000  -0.00002  -0.00104  -0.00106   1.54286
   D777       0.92343  -0.00001  -0.00004  -0.00060  -0.00064   0.92279
   D778       2.16341  -0.00001  -0.00003  -0.00038  -0.00041   2.16300
   D779      -1.30775  -0.00001  -0.00003  -0.00024  -0.00027  -1.30802
   D780      -0.07934  -0.00001  -0.00002  -0.00041  -0.00043  -0.07977
   D781      -2.94749  -0.00001  -0.00002   0.00012   0.00011  -2.94738
   D782       1.38941   0.00001   0.00003   0.00042   0.00045   1.38986
   D783      -1.47873   0.00001   0.00003   0.00095   0.00099  -1.47775
   D784      -2.01779   0.00002   0.00004  -0.00040  -0.00037  -2.01816
   D785       1.39724   0.00001   0.00004   0.00013   0.00017   1.39742
   D786       0.24278  -0.00004  -0.00022  -0.00070  -0.00092   0.24186
   D787       3.11044  -0.00009  -0.00068  -0.02683  -0.02749   3.08295
   D788       0.92847   0.00016   0.00062   0.01196   0.01251   0.94098
   D789       2.39795  -0.00009  -0.00040  -0.00425  -0.00443   2.39352
   D790      -1.39527   0.00003   0.00018   0.00362   0.00382  -1.39145
   D791      -2.49839  -0.00013  -0.00090  -0.02486  -0.02574  -2.52413
   D792      -1.02891  -0.00038  -0.00192  -0.04108  -0.04268  -1.07159
   D793       1.46105  -0.00026  -0.00134  -0.03321  -0.03443   1.42663
   D794       1.08317  -0.00004  -0.00018  -0.00371  -0.00383   1.07934
   D795       1.24649  -0.00005  -0.00019  -0.00320  -0.00333   1.24317
   D796      -0.49666  -0.00005  -0.00020  -0.00230  -0.00244  -0.49910
   D797      -3.08993   0.00000  -0.00003  -0.00095  -0.00097  -3.09090
   D798       2.37583   0.00003   0.00014  -0.00290  -0.00273   2.37310
   D799       2.53915   0.00002   0.00013  -0.00239  -0.00223   2.53693
   D800       0.79600   0.00002   0.00012  -0.00149  -0.00134   0.79466
   D801      -1.79727   0.00007   0.00029  -0.00014   0.00013  -1.79714
   D802      -0.76252  -0.00013  -0.00056  -0.01113  -0.01160  -0.77412
   D803      -0.59920  -0.00014  -0.00058  -0.01062  -0.01110  -0.61030
   D804      -2.34235  -0.00014  -0.00058  -0.00971  -0.01021  -2.35256
   D805       1.34757  -0.00009  -0.00042  -0.00836  -0.00874   1.33882
   D806      -0.82816   0.00014   0.00055   0.00717   0.00755  -0.82061
   D807       0.63839  -0.00010  -0.00046  -0.00889  -0.00916   0.62923
   D808      -3.13364   0.00001   0.00011  -0.00099  -0.00093  -3.13457
   D809       0.66917   0.00009   0.00037   0.00687   0.00712   0.67629
   D810       2.13572  -0.00015  -0.00064  -0.00918  -0.00959   2.12613
   D811      -1.63630  -0.00004  -0.00007  -0.00129  -0.00136  -1.63766
   D812      -1.01943   0.00008   0.00020   0.00276   0.00291  -1.01653
   D813       0.21978   0.00005   0.00013   0.00242   0.00252   0.22229
   D814       3.05805   0.00001  -0.00004   0.00175   0.00170   3.05975
   D815      -2.48162   0.00007   0.00035   0.00047   0.00077  -2.48085
   D816      -1.24241   0.00004   0.00028   0.00014   0.00038  -1.24203
   D817       1.59586   0.00001   0.00011  -0.00053  -0.00043   1.59543
   D818       0.81338   0.00011   0.00062   0.01553   0.01613   0.82951
   D819       2.05259   0.00008   0.00055   0.01520   0.01574   2.06833
   D820      -1.39232   0.00004   0.00038   0.01452   0.01493  -1.37740
   D821       0.88411  -0.00012  -0.00059  -0.00942  -0.00994   0.87417
   D822       3.11815  -0.00007  -0.00053  -0.02324  -0.02370   3.09444
   D823       2.42354   0.00001   0.00012   0.01442   0.01453   2.43807
   D824      -1.62561   0.00006   0.00018   0.00060   0.00077  -1.62484
   D825      -0.92703  -0.00002  -0.00021  -0.00516  -0.00531  -0.93234
   D826       1.30701   0.00003  -0.00015  -0.01898  -0.01908   1.28794
   D827      -2.93141  -0.00002  -0.00006  -0.00054  -0.00058  -2.93199
   D828       2.90919  -0.00002  -0.00007  -0.00257  -0.00262   2.90657
   D829       1.36245  -0.00001  -0.00002  -0.00018  -0.00021   1.36224
   D830      -0.41081  -0.00001  -0.00002   0.00016   0.00014  -0.41067
   D831      -0.14963  -0.00001  -0.00001   0.00006   0.00005  -0.14958
   D832      -2.95881  -0.00001  -0.00002  -0.00024  -0.00026  -2.95907
   D833       2.65221   0.00000   0.00004   0.00102   0.00104   2.65325
   D834       0.87895   0.00001   0.00005   0.00136   0.00139   0.88034
   D835       1.14013   0.00001   0.00006   0.00126   0.00130   1.14144
   D836      -1.66905   0.00001   0.00005   0.00096   0.00099  -1.66806
   D837      -0.57995   0.00002   0.00006  -0.00040  -0.00035  -0.58030
   D838      -0.34057  -0.00000  -0.00000  -0.00201  -0.00200  -0.34257
   D839       0.83467   0.00005   0.00021   0.00214   0.00229   0.83696
   D840      -2.87464   0.00001   0.00007   0.00065   0.00072  -2.87393
   D841       0.71260   0.00001   0.00002  -0.00113  -0.00110   0.71150
   D842       0.95198  -0.00001  -0.00004  -0.00273  -0.00275   0.94923
   D843       2.12722   0.00005   0.00017   0.00142   0.00154   2.12876
   D844      -1.58209   0.00001   0.00003  -0.00007  -0.00004  -1.58213
   D845      -2.58382   0.00001   0.00000  -0.00154  -0.00154  -2.58536
   D846      -2.34444  -0.00001  -0.00006  -0.00315  -0.00319  -2.34763
   D847      -1.16920   0.00005   0.00015   0.00100   0.00110  -1.16810
   D848       1.40467   0.00001   0.00001  -0.00049  -0.00048   1.40419
   D849       0.99462  -0.00001  -0.00003  -0.00018  -0.00024   0.99438
   D850      -0.19857  -0.00003  -0.00010  -0.00173  -0.00180  -0.20037
   D851      -3.03692  -0.00000   0.00003  -0.00085  -0.00081  -3.03773
   D852       2.76787   0.00000   0.00002   0.00172   0.00170   2.76956
   D853       1.57468  -0.00002  -0.00005   0.00016   0.00013   1.57481
   D854      -1.26367   0.00001   0.00007   0.00105   0.00112  -1.26255
   D855       2.28073   0.00000  -0.00001  -0.00035  -0.00040   2.28033
   D856       1.08755  -0.00002  -0.00008  -0.00191  -0.00197   1.08558
   D857      -1.75080   0.00001   0.00005  -0.00102  -0.00098  -1.75178
   D858      -2.93030  -0.00002  -0.00006  -0.00188  -0.00193  -2.93223
   D859       2.92153  -0.00002  -0.00005  -0.00182  -0.00187   2.91966
   D860       0.83522   0.00000   0.00001   0.00035   0.00037   0.83559
   D861      -0.60556   0.00000   0.00001   0.00087   0.00089  -0.60467
   D862      -2.87882   0.00001   0.00001  -0.00008  -0.00008  -2.87890
   D863       2.12478   0.00000   0.00001   0.00052   0.00053   2.12532
   D864       0.68400  -0.00000   0.00001   0.00104   0.00106   0.68506
   D865      -1.58926   0.00000   0.00000   0.00009   0.00009  -1.58917
   D866      -1.15292   0.00000   0.00000   0.00059   0.00059  -1.15233
   D867      -2.59370  -0.00000   0.00001   0.00110   0.00112  -2.59258
   D868       1.41622   0.00000   0.00000   0.00015   0.00015   1.41637
   D869       0.98802   0.00001   0.00001  -0.00031  -0.00030   0.98773
   D870      -0.21365  -0.00001  -0.00002   0.00001  -0.00001  -0.21366
   D871      -3.02861  -0.00000  -0.00001  -0.00017  -0.00018  -3.02879
   D872       2.75636   0.00001   0.00002   0.00062   0.00063   2.75699
   D873       1.55468  -0.00000  -0.00001   0.00093   0.00092   1.55560
   D874      -1.26028  -0.00000  -0.00000   0.00076   0.00075  -1.25952
   D875       2.28350   0.00001   0.00003   0.00071   0.00072   2.28422
   D876       1.08183  -0.00000  -0.00000   0.00102   0.00101   1.08284
   D877      -1.73313  -0.00000   0.00000   0.00084   0.00084  -1.73229
   D878       1.35712  -0.00000  -0.00000   0.00047   0.00046   1.35759
   D879      -0.12930   0.00000   0.00001   0.00038   0.00040  -0.12890
   D880      -0.39359   0.00000   0.00000   0.00021   0.00022  -0.39337
   D881      -2.96164  -0.00001  -0.00002   0.00014   0.00012  -2.96152
   D882       2.65021   0.00000   0.00000   0.00080   0.00080   2.65101
   D883       1.16380   0.00001   0.00002   0.00071   0.00074   1.16453
   D884       0.89950   0.00001   0.00001   0.00054   0.00055   0.90006
   D885      -1.66855  -0.00000  -0.00001   0.00047   0.00046  -1.66809
   D886      -2.93023  -0.00007  -0.00035  -0.01585  -0.01620  -2.94642
   D887       0.24743  -0.00007  -0.00037  -0.01618  -0.01654   0.23089
   D888       0.01882  -0.00021  -0.00087  -0.01313  -0.01397   0.00485
   D889      -3.08672  -0.00021  -0.00090  -0.01346  -0.01431  -3.10102
   D890      -0.76557   0.00000   0.00000  -0.00029  -0.00033  -0.76590
   D891       0.69831  -0.00001  -0.00006  -0.00056  -0.00065   0.69766
   D892      -3.00964  -0.00007  -0.00022  -0.00047  -0.00070  -3.01034
   D893      -2.44096   0.00008   0.00039   0.01429   0.01465  -2.42631
   D894      -0.97708   0.00006   0.00033   0.01401   0.01433  -0.96275
   D895       1.59815   0.00001   0.00016   0.01411   0.01428   1.61244
   D896       0.85773   0.00020   0.00083   0.01227   0.01304   0.87077
   D897       2.32160   0.00018   0.00077   0.01200   0.01273   2.33433
   D898      -1.38635   0.00012   0.00060   0.01209   0.01268  -1.37367
   D899       2.38476  -0.00004  -0.00017  -0.00520  -0.00530   2.37945
   D900      -1.21485   0.00001   0.00000  -0.00290  -0.00286  -1.21770
   D901      -1.17716  -0.00027  -0.00116  -0.02110  -0.02219  -1.19935
   D902       1.50642  -0.00022  -0.00098  -0.01880  -0.01974   1.48669
   D903       0.89287  -0.00015  -0.00064  -0.00963  -0.01008   0.88279
   D904      -0.59483   0.00010   0.00042   0.00824   0.00845  -0.58638
   D905      -3.03340  -0.00011  -0.00041  -0.00409  -0.00445  -3.03786
   D906       2.24121  -0.00007  -0.00027  -0.00634  -0.00645   2.23476
   D907       0.75350   0.00018   0.00079   0.01152   0.01209   0.76558
   D908      -1.68507  -0.00002  -0.00003  -0.00081  -0.00082  -1.68589
   D909      -0.97667  -0.00011  -0.00044  -0.00475  -0.00504  -0.98171
   D910      -2.46438   0.00014   0.00062   0.01311   0.01350  -2.45088
   D911       1.38024  -0.00006  -0.00020   0.00079   0.00059   1.38083
   D912      -0.83418   0.00003   0.00009  -0.00285  -0.00277  -0.83694
   D913       3.00458   0.00006   0.00016  -0.00373  -0.00359   3.00100
   D914      -2.18076  -0.00006  -0.00025  -0.00797  -0.00819  -2.18895
   D915       1.65800  -0.00003  -0.00018  -0.00885  -0.00901   1.64899
   D916       0.89587  -0.00005  -0.00020  -0.00748  -0.00768   0.88819
   D917      -1.54855  -0.00002  -0.00013  -0.00837  -0.00850  -1.55706
   D918       1.10796  -0.00004  -0.00012  -0.00163  -0.00176   1.10621
   D919      -1.33646  -0.00001  -0.00005  -0.00252  -0.00258  -1.33904
   D920      -0.71057  -0.00003  -0.00011  -0.00079  -0.00091  -0.71148
   D921       0.86189  -0.00003  -0.00013  -0.00157  -0.00170   0.86019
   D922      -3.00343  -0.00004  -0.00015  -0.00063  -0.00077  -3.00419
   D923       0.61326   0.00005   0.00021   0.00548   0.00565   0.61891
   D924       2.18572   0.00004   0.00019   0.00471   0.00486   2.19058
   D925      -1.67960   0.00004   0.00018   0.00564   0.00580  -1.67380
   D926      -2.47021   0.00004   0.00016   0.00499   0.00514  -2.46507
   D927      -0.89775   0.00003   0.00014   0.00422   0.00434  -0.89340
   D928       1.52012   0.00003   0.00013   0.00515   0.00528   1.52540
   D929      -2.68490   0.00002   0.00008  -0.00096  -0.00090  -2.68580
   D930      -1.11244   0.00002   0.00006  -0.00173  -0.00169  -1.11413
   D931       1.30543   0.00001   0.00004  -0.00080  -0.00076   1.30467
   D932       0.53496   0.00001   0.00002  -0.00252  -0.00249   0.53247
   D933      -3.10103   0.00005   0.00017  -0.00060  -0.00044  -3.10147
   D934      -1.03950   0.00000   0.00002   0.00105   0.00106  -1.03844
   D935       1.60769   0.00004   0.00016   0.00297   0.00310   1.61080
   D936       1.97989  -0.00001  -0.00004  -0.00210  -0.00213   1.97776
   D937      -1.65610   0.00003   0.00011  -0.00018  -0.00009  -1.65618
         Item               Value     Threshold  Converged?
 Maximum Force            0.030692     0.000450     NO 
 RMS     Force            0.001163     0.000300     NO 
 Maximum Displacement     0.163361     0.001800     NO 
 RMS     Displacement     0.007856     0.001200     NO 
 Predicted change in Energy=-4.231877D-04
 GradGradGradGradGradGradGradGradGradGradGradGradGradGradGradGradGradGrad

 Stoichiometry    Be11H48
 Framework group  C1[X(Be11H48)]
 Deg. of freedom   171
 Full point group                 C1      NOp   1
 Largest Abelian subgroup         C1      NOp   1
 Largest concise Abelian subgroup C1      NOp   1
                         Standard orientation:                         
 ---------------------------------------------------------------------
 Center     Atomic      Atomic             Coordinates (Angstroms)
 Number     Number       Type             X           Y           Z
 ---------------------------------------------------------------------
      1          4           0        0.094249   -0.424761   -1.762639
      2          4           0       -0.540010    1.576286   -0.879554
      3          4           0        1.422183    1.122304   -0.752299
      4          4           0        0.267213    1.154594    1.046301
      5          4           0        2.070442   -0.799286   -1.140543
      6          4           0       -1.719159    0.459609    0.531755
      7          4           0       -1.297123   -1.469363   -0.297865
      8          4           0       -0.217145   -0.785865    1.430411
      9          4           0        0.663271   -1.920469   -0.136591
     10          4           0        1.790809   -0.335630    0.778894
     11          4           0       -1.910067    0.140880   -1.428747
     12          1           0        3.464721   -1.221092   -1.630417
     13          1           0        2.992883   -1.272583   -2.282798
     14          1           0       -3.279362    0.328210   -2.116925
     15          1           0       -2.770848    0.143096   -2.712727
     16          1           0        0.558148   -3.448160   -0.227406
     17          1           0        1.356173   -3.278929   -0.248148
     18          1           0       -1.223900    2.770608   -1.541585
     19          1           0       -0.428237    2.952840   -1.549316
     20          1           0       -0.272197   -0.623469   -3.238599
     21          1           0        0.535880   -0.801572   -3.181987
     22          1           0       -0.370749   -1.718956    2.705182
     23          1           0       -0.564582   -0.999869    2.969138
     24          1           0        2.739297   -0.308590    2.008115
     25          1           0        3.192547   -0.555809    1.389620
     26          1           0       -2.725707    0.904122    1.646652
     27          1           0       -3.144973    0.914922    0.965320
     28          1           0       -1.870153   -2.894883   -0.427155
     29          1           0       -2.498520   -2.393328   -0.550130
     30          1           0        2.646474    1.895620   -1.273450
     31          1           0        2.016719    2.391697   -1.402539
     32          1           0        0.424933    1.994454    2.393107
     33          1           0        0.442752    2.531167    1.812559
     34          1           0        0.726050    1.900751   -3.855786
     35          1           0        0.845131    2.256127   -4.505629
     36          1           0       -2.113676    4.212986    1.338015
     37          1           0       -1.891003    3.565809    1.030946
     38          1           0       -1.099165   -4.777523    2.351929
     39          1           0       -0.970812   -4.162258    1.945155
     40          1           0       -3.568882   -2.230862    2.563545
     41          1           0       -3.103025   -1.885393    2.087381
     42          1           0        3.127119    2.425042    1.401753
     43          1           0        3.576253    2.926143    1.733840
     44          1           0       -4.879364   -0.986829   -0.133783
     45          1           0       -5.612840   -1.138403   -0.116331
     46          1           0        5.726997    0.874516   -0.211175
     47          1           0        4.992971    0.724465   -0.214737
     48          1           0        4.445747   -3.518446    1.051478
     49          1           0        3.894467   -3.065334    0.823133
     50          1           0       -0.394554   -3.394429   -2.817432
     51          1           0       -0.477744   -3.977233   -3.282378
     52          1           0        1.369534    0.390438    4.273646
     53          1           0        1.472490    0.485916    5.009043
     54          1           0        1.220517    5.200160    0.327795
     55          1           0        1.068063    4.479614    0.193840
     56          1           0       -1.493877    1.140717    3.572469
     57          1           0       -1.791172    1.346721    4.236143
     58          1           0       -4.729633    2.680287   -0.976247
     59          1           0       -4.059539    2.344326   -0.889616
 ---------------------------------------------------------------------
 Rotational constants (GHZ):           0.6567279           0.5746762           0.5348866
 Standard basis: def2TZVP (5D, 7F)
 There are   508 symmetry adapted cartesian basis functions of A   symmetry.
 There are   497 symmetry adapted basis functions of A   symmetry.
   497 basis functions,   703 primitive gaussians,   508 cartesian basis functions
    46 alpha electrons       46 beta electrons
       nuclear repulsion energy       576.3233933722 Hartrees.
 NAtoms=   59 NActive=   59 NUniq=   59 SFac= 1.00D+00 NAtFMM=   60 NAOKFM=F Big=F
 Integral buffers will be    131072 words long.
 Raffenetti 2 integral format.
 Two-electron integral symmetry is turned on.
 Nuclear repulsion after empirical dispersion term =      576.2543391332 Hartrees.
 One-electron integrals computed using PRISM.
   1 Symmetry operations used in ECPInt.
 ECPInt:  NShTT=   42486 NPrTT=  108211 LenC2=   38031 LenP2D=   75412.
 LDataN:  DoStor=T MaxTD1= 4 Len=   56
 NBasis=   497 RedAO= T EigKep=  8.50D-05  NBF=   497
 NBsUse=   497 1.00D-06 EigRej= -1.00D+00 NBFU=   497
 Initial guess from the checkpoint file:  "/home/super/YCY/BeH/Be11/2/H24-Be11.chk"
 B after Tr=     0.000000    0.000000    0.000000
         Rot=    0.999986    0.002377    0.000290   -0.004629 Ang=   0.60 deg.
 ExpMin= 3.27D-02 ExpMax= 4.70D+03 ExpMxC= 1.60D+02 IAcc=3 IRadAn=         5 AccDes= 0.00D+00
 Harris functional with IExCor= 1009 and IRadAn=       5 diagonalized for initial guess.
 HarFok:  IExCor= 1009 AccDes= 0.00D+00 IRadAn=         5 IDoV= 1 UseB2=F ITyADJ=14
 ICtDFT=  3500011 ScaDFX=  1.000000  1.000000  1.000000  1.000000
 FoFCou: FMM=F IPFlag=           0 FMFlag=      100000 FMFlg1=           0
         NFxFlg=           0 DoJE=T BraDBF=F KetDBF=T FulRan=T
         wScrn=  0.000000 ICntrl=       500 IOpCl=  0 I1Cent=   200000004 NGrid=           0
         NMat0=    1 NMatS0=      1 NMatT0=    0 NMatD0=    1 NMtDS0=    0 NMtDT0=    0
 Petite list used in FoFCou.
 Requested convergence on RMS density matrix=1.00D-08 within 128 cycles.
 Requested convergence on MAX density matrix=1.00D-06.
 Requested convergence on             energy=1.00D-06.
 No special actions if energy rises.
 SCF Done:  E(RPBE1PBE) =  -190.072802593     A.U. after   11 cycles
            NFock= 11  Conv=0.48D-08     -V/T= 2.0114
   1 Symmetry operations used in ECPInt.
 ECPInt:  NShTT=   42486 NPrTT=  108211 LenC2=   38031 LenP2D=   75412.
 LDataN:  DoStor=T MaxTD1= 5 Len=  102
 Calling FoFJK, ICntrl=      2127 FMM=F ISym2X=0 I1Cent= 0 IOpClX= 0 NMat=1 NMatS=1 NMatT=0.
 ***** Axes restored to original set *****
 -------------------------------------------------------------------
 Center     Atomic                   Forces (Hartrees/Bohr)
 Number     Number              X              Y              Z
 -------------------------------------------------------------------
      1        4          -0.000045023   -0.000018287   -0.000073087
      2        4          -0.000040334   -0.000104430    0.000002340
      3        4           0.000180124    0.000155433    0.000028236
      4        4          -0.000083150   -0.000011684    0.000007559
      5        4          -0.000087774    0.000046032   -0.000032581
      6        4          -0.000005717    0.000070763   -0.000067723
      7        4          -0.000042675    0.000007235    0.000003376
      8        4           0.000060503    0.000004669   -0.000087099
      9        4           0.000023477   -0.000034937    0.000012276
     10        4          -0.000036848   -0.000036954   -0.000020563
     11        4           0.000143368    0.000263507   -0.000180138
     12        1           0.000015944    0.000027305    0.000027266
     13        1          -0.000004486   -0.000032031   -0.000015206
     14        1          -0.000247976    0.000579564    0.000141597
     15        1          -0.000047606   -0.000143942   -0.000106794
     16        1          -0.000000135    0.000020916    0.000048734
     17        1           0.000015098   -0.000032787   -0.000005447
     18        1           0.000038880   -0.000124311   -0.000042636
     19        1          -0.000033209    0.000060939    0.000014309
     20        1           0.000000654   -0.000006835   -0.000016349
     21        1          -0.000016228   -0.000031862    0.000041870
     22        1           0.000235623    0.000312008   -0.000005198
     23        1          -0.000241740   -0.000049723   -0.000506302
     24        1           0.000059352   -0.000036710    0.000068689
     25        1          -0.000014038    0.000034353   -0.000025170
     26        1          -0.000320685    0.000218015   -0.000411685
     27        1           0.000163831    0.000164019   -0.000388112
     28        1           0.000041758    0.000037295   -0.000001450
     29        1          -0.000039937   -0.000041750    0.000005658
     30        1           0.000038183    0.000020833    0.000029123
     31        1           0.000011100   -0.000006118    0.000001737
     32        1          -0.000217441    0.000350411   -0.000708940
     33        1           0.000121823   -0.000321909    0.000073025
     34        1           0.000013230    0.000024535   -0.000046215
     35        1          -0.000002832   -0.000006839    0.000013535
     36        1           0.000058030   -0.000053111   -0.000020334
     37        1          -0.000032248    0.000099643    0.000012195
     38        1          -0.000004326   -0.000010527    0.000007546
     39        1           0.000004516    0.000002021   -0.000016075
     40        1          -0.000022163   -0.000020484   -0.000008212
     41        1          -0.000027900   -0.000014947    0.000026531
     42        1          -0.000035840    0.000015696    0.000004279
     43        1           0.000017675   -0.000002858    0.000005345
     44        1          -0.000009142   -0.000033210   -0.000032828
     45        1          -0.000020613   -0.000024359    0.000011136
     46        1           0.000001130    0.000001617   -0.000003958
     47        1          -0.000004379   -0.000014566   -0.000004744
     48        1           0.000000074   -0.000004080    0.000001231
     49        1          -0.000002068    0.000016554   -0.000016159
     50        1           0.000007983   -0.000021678   -0.000001275
     51        1           0.000002352    0.000003366    0.000007970
     52        1          -0.000012210   -0.000023739    0.000000152
     53        1          -0.000012009    0.000030720   -0.000011608
     54        1           0.000011808    0.000007036    0.000006331
     55        1          -0.000004818   -0.000016621   -0.000000022
     56        1           0.001247798   -0.001264425    0.004104925
     57        1          -0.000982884    0.000717473   -0.001983619
     58        1          -0.001733544    0.001916376    0.000034720
     59        1           0.001917656   -0.002662621    0.000097838
 -------------------------------------------------------------------
 Cartesian Forces:  Max     0.004104925 RMS     0.000506758

 GradGradGradGradGradGradGradGradGradGradGradGradGradGradGradGradGradGrad
 Berny optimization.
 Using GEDIIS/GDIIS optimizer.
 FormGI is forming the generalized inverse of G from B-inverse, IUseBI=4.
 Internal  Forces:  Max     0.002580614 RMS     0.000102719
 Search for a local minimum.
 Step number   3 out of a maximum of  354
 All quantities printed in internal units (Hartrees-Bohrs-Radians)
 Mixed Optimization -- En-DIIS/RFO-DIIS
 Update second derivatives using D2CorX and points    1    2    3
 DE= -2.50D-03 DEPred=-4.23D-04 R= 5.91D+00
 TightC=F SS=  1.41D+00  RLast= 2.37D-01 DXNew= 8.4853D-01 7.1164D-01
 Trust test= 5.91D+00 RLast= 2.37D-01 DXMaxT set to 7.12D-01
 ITU=  1  1  0
 Use linear search instead of GDIIS.
     Eigenvalues ---    0.00331   0.00436   0.00444   0.00486   0.00488
     Eigenvalues ---    0.00560   0.00620   0.00651   0.00664   0.00726
     Eigenvalues ---    0.00761   0.00816   0.00898   0.00920   0.00970
     Eigenvalues ---    0.00983   0.01019   0.01059   0.01115   0.01163
     Eigenvalues ---    0.01170   0.01225   0.01278   0.01303   0.01321
     Eigenvalues ---    0.01331   0.01343   0.01380   0.01418   0.01427
     Eigenvalues ---    0.01466   0.01491   0.01540   0.01555   0.01570
     Eigenvalues ---    0.01599   0.01641   0.01649   0.01698   0.01706
     Eigenvalues ---    0.01719   0.01735   0.01760   0.01796   0.01810
     Eigenvalues ---    0.01831   0.01842   0.01872   0.01903   0.01915
     Eigenvalues ---    0.01947   0.01977   0.01984   0.02027   0.02044
     Eigenvalues ---    0.02076   0.02080   0.02109   0.02125   0.02169
     Eigenvalues ---    0.02189   0.02223   0.02235   0.02260   0.02278
     Eigenvalues ---    0.02311   0.02360   0.02387   0.02412   0.02444
     Eigenvalues ---    0.02504   0.02544   0.02617   0.02624   0.02707
     Eigenvalues ---    0.02739   0.02770   0.02796   0.02825   0.02880
     Eigenvalues ---    0.02903   0.02924   0.03014   0.03040   0.03060
     Eigenvalues ---    0.03065   0.03169   0.03196   0.03255   0.03299
     Eigenvalues ---    0.03461   0.03551   0.03638   0.03805   0.03895
     Eigenvalues ---    0.04021   0.04219   0.04238   0.04381   0.04435
     Eigenvalues ---    0.04638   0.04767   0.04889   0.04927   0.05062
     Eigenvalues ---    0.05257   0.05334   0.05449   0.05518   0.05674
     Eigenvalues ---    0.05866   0.06043   0.06171   0.06320   0.06402
     Eigenvalues ---    0.06577   0.06689   0.06907   0.06993   0.07097
     Eigenvalues ---    0.07308   0.07493   0.07548   0.07576   0.07639
     Eigenvalues ---    0.07664   0.07746   0.07988   0.08027   0.08197
     Eigenvalues ---    0.08398   0.08680   0.08745   0.08849   0.08884
     Eigenvalues ---    0.08965   0.09030   0.09192   0.09416   0.09537
     Eigenvalues ---    0.09622   0.09875   0.09959   0.10108   0.10562
     Eigenvalues ---    0.10997   0.12411   0.13297   0.14950   0.15103
     Eigenvalues ---    0.15165   0.15380   0.15495   0.15664   0.15934
     Eigenvalues ---    0.16284   0.18519   0.18661   0.37760   0.37764
     Eigenvalues ---    0.37792   0.37793   0.37794   0.37917   0.37919
     Eigenvalues ---    0.37921   0.37972   0.37991   0.38000   0.45890
     Eigenvalues ---    0.66295
 RFO step:  Lambda=-8.36157577D-05 EMin= 3.31022531D-03
 Quartic linear search produced a step of -0.02794.
 Iteration  1 RMS(Cart)=  0.00127259 RMS(Int)=  0.00000428
 Iteration  2 RMS(Cart)=  0.00000257 RMS(Int)=  0.00000245
 Iteration  3 RMS(Cart)=  0.00000000 RMS(Int)=  0.00000245
 Variable       Old X    -DE/DX   Delta X   Delta X   Delta X     New X
                                 (Linear)    (Quad)   (Total)
    R1        4.30356   0.00002  -0.00003   0.00036   0.00032   4.30389
    R2        4.29995  -0.00003   0.00006  -0.00062  -0.00056   4.29939
    R3        3.97858   0.00001   0.00003  -0.00016  -0.00013   3.97846
    R4        4.29790  -0.00000  -0.00004   0.00027   0.00023   4.29813
    R5        4.31129   0.00000  -0.00004  -0.00001  -0.00005   4.31125
    R6        3.98581  -0.00007   0.00003  -0.00101  -0.00098   3.98483
    R7        2.89827   0.00000   0.00001   0.00014   0.00015   2.89842
    R8        2.89787  -0.00001  -0.00002  -0.00027  -0.00030   2.89757
    R9        3.81355  -0.00000  -0.00001   0.00003   0.00002   3.81356
   R10        4.02576   0.00003  -0.00008   0.00062   0.00053   4.02629
   R11        4.06583  -0.00000   0.00002   0.00003   0.00005   4.06589
   R12        3.89075  -0.00003   0.00003   0.00020   0.00023   3.89098
   R13        2.88602   0.00004   0.00006   0.00066   0.00072   2.88675
   R14        2.90058   0.00001  -0.00002  -0.00027  -0.00030   2.90028
   R15        4.03976  -0.00001  -0.00003  -0.00010  -0.00012   4.03963
   R16        3.90194  -0.00001  -0.00002  -0.00007  -0.00009   3.90185
   R17        4.05566  -0.00001  -0.00001  -0.00019  -0.00019   4.05546
   R18        2.90828  -0.00000   0.00000  -0.00010  -0.00010   2.90818
   R19        2.92001  -0.00001   0.00000  -0.00003  -0.00002   2.91998
   R20        4.09397  -0.00001  -0.00012   0.00093   0.00080   4.09477
   R21        3.84852   0.00001   0.00004   0.00062   0.00066   3.84917
   R22        4.05901   0.00001   0.00001   0.00010   0.00011   4.05911
   R23        3.01417   0.00006  -0.00030   0.00019  -0.00012   3.01406
   R24        2.99563   0.00002  -0.00006   0.00135   0.00129   2.99691
   R25        3.89352   0.00001   0.00002   0.00028   0.00030   3.89382
   R26        3.76876   0.00002   0.00000  -0.00015  -0.00015   3.76861
   R27        2.90423  -0.00001  -0.00000  -0.00011  -0.00011   2.90412
   R28        2.91512  -0.00001   0.00000  -0.00004  -0.00004   2.91508
   R29        4.04742  -0.00000  -0.00002   0.00036   0.00035   4.04777
   R30        4.05954  -0.00001  -0.00011   0.00092   0.00080   4.06034
   R31        3.77075   0.00001  -0.00004   0.00113   0.00109   3.77184
   R32        2.96014   0.00012  -0.00037   0.00199   0.00161   2.96175
   R33        2.94472   0.00011  -0.00032   0.00182   0.00150   2.94621
   R34        4.06201  -0.00000  -0.00006   0.00036   0.00030   4.06232
   R35        3.81362  -0.00002  -0.00003  -0.00022  -0.00025   3.81337
   R36        3.89461  -0.00004  -0.00004  -0.00050  -0.00054   3.89408
   R37        2.91360  -0.00001  -0.00000   0.00027   0.00027   2.91387
   R38        2.90349  -0.00001  -0.00005  -0.00027  -0.00031   2.90317
   R39        4.01670   0.00000  -0.00001  -0.00011  -0.00013   4.01658
   R40        4.07895  -0.00001  -0.00002   0.00028   0.00025   4.07920
   R41        2.99943   0.00007  -0.00011   0.00184   0.00173   3.00115
   R42        3.00828   0.00007  -0.00029   0.00036   0.00008   3.00836
   R43        4.06233   0.00000   0.00002   0.00019   0.00022   4.06254
   R44        2.89883  -0.00000   0.00001   0.00007   0.00008   2.89890
   R45        2.88947  -0.00000   0.00001  -0.00014  -0.00013   2.88934
   R46        2.93446   0.00001  -0.00004   0.00011   0.00007   2.93453
   R47        2.91921   0.00000  -0.00002   0.00025   0.00022   2.91943
   R48        2.91756  -0.00009  -0.00012  -0.00167  -0.00179   2.91577
   R49        2.92117  -0.00010  -0.00003   0.00067   0.00065   2.92182
   R50        1.52458   0.00000   0.00000   0.00004   0.00004   1.52462
   R51        5.38651  -0.00001  -0.00001  -0.00031  -0.00032   5.38619
   R52        1.52100   0.00001   0.00003  -0.00006  -0.00003   1.52098
   R53        5.41867  -0.00003  -0.00017  -0.00133  -0.00150   5.41717
   R54        4.69767   0.00039  -0.00219   0.02017   0.01798   4.71565
   R55        1.54208  -0.00000  -0.00000   0.00000   0.00000   1.54208
   R56        5.19853  -0.00005  -0.00004  -0.00018  -0.00022   5.19830
   R57        5.21604  -0.00001  -0.00006  -0.00023  -0.00029   5.21575
   R58        5.22201   0.00000   0.00001   0.00023   0.00024   5.22225
   R59        1.54259   0.00002   0.00001   0.00011   0.00012   1.54271
   R60        5.24217   0.00003  -0.00005   0.00059   0.00053   5.24270
   R61        5.26385   0.00001  -0.00012   0.00095   0.00083   5.26468
   R62        5.21254  -0.00005  -0.00005  -0.00037  -0.00042   5.21212
   R63        1.56735  -0.00000  -0.00000   0.00001   0.00000   1.56735
   R64        5.26047  -0.00001   0.00002  -0.00069  -0.00067   5.25980
   R65        5.30154  -0.00002  -0.00001  -0.00009  -0.00010   5.30144
   R66        5.27525  -0.00001   0.00003  -0.00079  -0.00077   5.27449
   R67        5.25110  -0.00001  -0.00003   0.00021   0.00019   5.25128
   R68        1.49316   0.00013   0.00008   0.00035   0.00043   1.49359
   R69        4.96658  -0.00001  -0.00000  -0.00126  -0.00127   4.96531
   R70        5.30293  -0.00005  -0.00018   0.00082   0.00064   5.30357
   R71        5.34674   0.00002  -0.00026   0.00181   0.00154   5.34828
   R72        5.13210   0.00004  -0.00038   0.00386   0.00347   5.13556
   R73        4.55487   0.00041  -0.00155   0.01673   0.01521   4.57008
   R74        1.52248   0.00003   0.00002   0.00001   0.00004   1.52251
   R75        5.34189   0.00001  -0.00012   0.00252   0.00240   5.34429
   R76        5.17437  -0.00001   0.00011  -0.00466  -0.00456   5.16982
   R77        5.15954  -0.00000   0.00001  -0.00015  -0.00013   5.15941
   R78        5.03934   0.00001  -0.00001   0.00053   0.00052   5.03986
   R79        1.51192   0.00022   0.00021   0.00050   0.00071   1.51262
   R80        5.38423   0.00003  -0.00008  -0.00019  -0.00027   5.38396
   R81        4.34314   0.00066  -0.00215   0.02334   0.02122   4.36437
   R82        5.28880  -0.00005  -0.00022  -0.00065  -0.00086   5.28794
   R83        4.75085   0.00028  -0.00158   0.01232   0.01074   4.76160
   R84        1.53699   0.00000   0.00002   0.00004   0.00006   1.53705
   R85        5.39164  -0.00001  -0.00002   0.00016   0.00014   5.39178
   R86        5.20272   0.00005  -0.00028   0.00198   0.00169   5.20441
   R87        5.28448  -0.00000   0.00002   0.00032   0.00034   5.28482
   R88        1.53446   0.00001   0.00000  -0.00004  -0.00004   1.53443
   R89        5.23288  -0.00001   0.00001  -0.00108  -0.00106   5.23181
   R90        5.34446  -0.00000   0.00000  -0.00023  -0.00023   5.34423
   R91        5.31993   0.00000   0.00007  -0.00032  -0.00024   5.31969
   R92        1.49445   0.00006   0.00004   0.00000   0.00005   1.49450
   R93        5.00030   0.00004  -0.00024   0.00322   0.00298   5.00328
   R94        4.55169   0.00046  -0.00144   0.01690   0.01549   4.56718
   R95        5.04518   0.00000  -0.00004   0.00053   0.00048   5.04567
   R96        5.13569   0.00002  -0.00002   0.00005   0.00003   5.13573
   R97        4.93060  -0.00000  -0.00003  -0.00045  -0.00049   4.93011
   R98        1.41763  -0.00001   0.00000  -0.00002  -0.00002   1.41761
   R99        1.41756   0.00003   0.00000   0.00007   0.00008   1.41764
   R100       1.41476  -0.00001   0.00000  -0.00002  -0.00002   1.41475
   R101       1.41805  -0.00003   0.00000  -0.00007  -0.00007   1.41799
   R102       1.41806  -0.00001   0.00000  -0.00003  -0.00003   1.41803
   R103       1.41574  -0.00001   0.00000  -0.00004  -0.00004   1.41570
   R104       1.41581  -0.00000   0.00000  -0.00000  -0.00000   1.41581
   R105       1.41586  -0.00000   0.00000  -0.00001  -0.00001   1.41585
   R106       1.41762  -0.00000   0.00000  -0.00001  -0.00001   1.41761
   R107       1.41480  -0.00001   0.00001  -0.00002  -0.00002   1.41478
   R108       1.41461  -0.00001   0.00000  -0.00003  -0.00003   1.41459
   R109       1.42832  -0.00228  -0.00230  -0.00030  -0.00260   1.42572
   R110       1.42596  -0.00258  -0.00227  -0.00078  -0.00305   1.42291
    A1        1.87879   0.00000  -0.00002   0.00013   0.00011   1.87890
    A2        1.55425  -0.00000   0.00002  -0.00012  -0.00010   1.55414
    A3        1.94889  -0.00000   0.00001  -0.00004  -0.00003   1.94886
    A4        2.00476  -0.00000  -0.00001   0.00000  -0.00000   2.00476
    A5        2.28501  -0.00001  -0.00001   0.00000  -0.00001   2.28500
    A6        1.96420  -0.00001   0.00001  -0.00008  -0.00007   1.96413
    A7        1.55451  -0.00000   0.00000   0.00005   0.00005   1.55457
    A8        1.87754  -0.00001   0.00000   0.00016   0.00016   1.87770
    A9        2.28476   0.00001   0.00000   0.00005   0.00005   2.28480
   A10        1.99322   0.00000   0.00000   0.00000   0.00000   1.99322
   A11        1.87782  -0.00000   0.00001   0.00001   0.00002   1.87784
   A12        2.67454  -0.00000  -0.00002   0.00020   0.00018   2.67471
   A13        2.07782   0.00000   0.00001  -0.00004  -0.00003   2.07779
   A14        1.53024   0.00000   0.00001  -0.00006  -0.00005   1.53019
   A15        1.99777   0.00000  -0.00001   0.00001   0.00001   1.99778
   A16        2.29086   0.00001  -0.00001   0.00009   0.00008   2.29094
   A17        1.87549  -0.00001  -0.00001  -0.00010  -0.00011   1.87538
   A18        2.29235   0.00000  -0.00001  -0.00002  -0.00002   2.29232
   A19        2.01170   0.00001  -0.00001   0.00008   0.00008   2.01178
   A20        1.53083   0.00000   0.00001  -0.00015  -0.00015   1.53068
   A21        2.07840   0.00000   0.00001  -0.00014  -0.00013   2.07827
   A22        1.64194  -0.00000   0.00001  -0.00005  -0.00004   1.64191
   A23        1.52173  -0.00000  -0.00001   0.00013   0.00011   1.52184
   A24        2.27021   0.00000  -0.00000  -0.00004  -0.00004   2.27017
   A25        2.21247  -0.00000  -0.00000  -0.00003  -0.00003   2.21244
   A26        1.95493  -0.00002  -0.00001  -0.00004  -0.00005   1.95488
   A27        2.10250  -0.00003   0.00003  -0.00058  -0.00055   2.10194
   A28        2.26356   0.00002   0.00000   0.00018   0.00018   2.26374
   A29        1.72993   0.00002  -0.00000   0.00019   0.00019   1.73012
   A30        1.93401  -0.00001  -0.00002   0.00018   0.00016   1.93416
   A31        2.36936  -0.00000  -0.00001   0.00008   0.00007   2.36943
   A32        2.14647   0.00000   0.00001  -0.00005  -0.00003   2.14643
   A33        2.03176   0.00000   0.00001  -0.00009  -0.00008   2.03168
   A34        2.48421   0.00001   0.00001  -0.00011  -0.00009   2.48412
   A35        1.70277   0.00001  -0.00000   0.00014   0.00013   1.70291
   A36        2.16193   0.00001   0.00000   0.00003   0.00003   2.16196
   A37        1.63940   0.00002  -0.00003   0.00039   0.00036   1.63976
   A38        1.52594   0.00001  -0.00001   0.00016   0.00014   1.52608
   A39        2.28569  -0.00001   0.00001  -0.00020  -0.00019   2.28550
   A40        2.20960  -0.00001   0.00001  -0.00020  -0.00018   2.20942
   A41        2.09759   0.00002  -0.00002   0.00027   0.00025   2.09784
   A42        1.94423   0.00002  -0.00001   0.00023   0.00022   1.94445
   A43        2.26413  -0.00001   0.00001  -0.00021  -0.00020   2.26393
   A44        1.73430  -0.00002   0.00001  -0.00022  -0.00021   1.73409
   A45        1.91971   0.00002   0.00000   0.00018   0.00018   1.91989
   A46        2.35620  -0.00001   0.00001  -0.00019  -0.00018   2.35603
   A47        2.15259  -0.00001   0.00000  -0.00014  -0.00014   2.15245
   A48        1.72561  -0.00001   0.00000  -0.00010  -0.00009   1.72552
   A49        2.17074  -0.00001   0.00000  -0.00009  -0.00009   2.17065
   A50        2.03343  -0.00001   0.00001  -0.00004  -0.00003   2.03340
   A51        2.48522  -0.00000   0.00001  -0.00002  -0.00001   2.48521
   A52        1.84314  -0.00000   0.00001  -0.00015  -0.00014   1.84300
   A53        1.86875  -0.00000   0.00001  -0.00008  -0.00007   1.86868
   A54        2.34140   0.00001  -0.00000   0.00017   0.00016   2.34156
   A55        1.88288  -0.00001  -0.00002  -0.00015  -0.00016   1.88272
   A56        1.86575  -0.00002   0.00004  -0.00029  -0.00025   1.86550
   A57        1.84709  -0.00002   0.00000  -0.00018  -0.00018   1.84691
   A58        2.29822   0.00000   0.00005  -0.00079  -0.00073   2.29749
   A59        1.93904   0.00001  -0.00002  -0.00007  -0.00009   1.93895
   A60        1.98039  -0.00001  -0.00001  -0.00007  -0.00007   1.98032
   A61        2.04893   0.00002  -0.00008   0.00109   0.00101   2.04994
   A62        2.08853  -0.00001  -0.00000   0.00008   0.00008   2.08860
   A63        1.94547   0.00000  -0.00004   0.00060   0.00055   1.94602
   A64        2.43808   0.00001   0.00002   0.00032   0.00034   2.43842
   A65        1.98264  -0.00001   0.00003  -0.00052  -0.00049   1.98215
   A66        2.19458   0.00002   0.00001   0.00008   0.00009   2.19466
   A67        1.68244  -0.00000  -0.00001   0.00005   0.00004   1.68248
   A68        2.50850   0.00000   0.00001  -0.00004  -0.00004   2.50847
   A69        1.97912  -0.00000   0.00001  -0.00007  -0.00006   1.97905
   A70        1.77254  -0.00002   0.00001  -0.00018  -0.00017   1.77237
   A71        2.21453   0.00002  -0.00001   0.00012   0.00012   2.21464
   A72        2.23001   0.00001  -0.00000   0.00004   0.00003   2.23004
   A73        2.24667   0.00000  -0.00000   0.00009   0.00009   2.24676
   A74        2.21711   0.00001  -0.00001   0.00007   0.00006   2.21717
   A75        2.09185   0.00000   0.00000  -0.00001  -0.00001   2.09184
   A76        2.62161   0.00001   0.00000   0.00002   0.00002   2.62164
   A77        1.67636   0.00000  -0.00000  -0.00008  -0.00008   1.67628
   A78        1.76412   0.00001   0.00002  -0.00004  -0.00002   1.76410
   A79        2.30736  -0.00001  -0.00001   0.00007   0.00006   2.30742
   A80        2.13213  -0.00003  -0.00006  -0.00014  -0.00020   2.13193
   A81        1.77241   0.00001   0.00003  -0.00014  -0.00011   1.77230
   A82        1.95230  -0.00001   0.00002  -0.00029  -0.00027   1.95204
   A83        1.90613  -0.00003  -0.00008   0.00044   0.00035   1.90649
   A84        2.31737   0.00001   0.00001   0.00020   0.00021   2.31758
   A85        2.28880   0.00001   0.00002  -0.00006  -0.00004   2.28876
   A86        2.15463  -0.00001  -0.00001   0.00001   0.00000   2.15463
   A87        1.96633  -0.00001   0.00001  -0.00050  -0.00049   1.96584
   A88        1.89237  -0.00003  -0.00006   0.00036   0.00030   1.89267
   A89        2.33611   0.00002   0.00006   0.00026   0.00031   2.33643
   A90        2.32286   0.00004   0.00006   0.00001   0.00007   2.32292
   A91        1.80544  -0.00001  -0.00008   0.00019   0.00011   1.80555
   A92        1.52714   0.00000  -0.00000   0.00007   0.00007   1.52721
   A93        1.63525   0.00001   0.00000   0.00002   0.00003   1.63528
   A94        2.21182  -0.00000   0.00000   0.00002   0.00002   2.21184
   A95        2.27683  -0.00001   0.00000  -0.00010  -0.00010   2.27673
   A96        1.94097   0.00000  -0.00001   0.00009   0.00007   1.94105
   A97        2.48479  -0.00000   0.00001  -0.00013  -0.00012   2.48466
   A98        2.03882  -0.00000   0.00000  -0.00012  -0.00011   2.03871
   A99        1.92003   0.00000  -0.00001   0.00032   0.00031   1.92033
   A100       2.15094  -0.00000  -0.00000  -0.00005  -0.00005   2.15089
   A101       2.36898   0.00000  -0.00001   0.00008   0.00007   2.36905
   A102       2.10297  -0.00001   0.00002  -0.00022  -0.00020   2.10277
   A103       1.73257  -0.00000  -0.00001   0.00007   0.00007   1.73263
   A104       2.26305  -0.00000   0.00001   0.00007   0.00007   2.26312
   A105       2.17224   0.00000   0.00000  -0.00017  -0.00017   2.17207
   A106       1.71854   0.00000  -0.00001  -0.00012  -0.00013   1.71841
   A107       1.84504  -0.00000  -0.00001  -0.00006  -0.00007   1.84498
   A108       1.84528   0.00000  -0.00000  -0.00004  -0.00004   1.84524
   A109       2.39592   0.00002   0.00001   0.00055   0.00056   2.39648
   A110       1.94153  -0.00002  -0.00004   0.00040   0.00037   1.94190
   A111       1.86574  -0.00000   0.00001  -0.00014  -0.00012   1.86562
   A112       1.98584  -0.00000  -0.00000  -0.00013  -0.00013   1.98571
   A113       2.22578   0.00001  -0.00000   0.00030   0.00030   2.22607
   A114       1.90677   0.00000  -0.00008   0.00094   0.00086   1.90763
   A115       1.86610  -0.00000   0.00001  -0.00012  -0.00011   1.86599
   A116       1.99346  -0.00002  -0.00001  -0.00034  -0.00034   1.99312
   A117       2.24562   0.00002  -0.00002   0.00038   0.00036   2.24599
   A118       1.89481  -0.00002  -0.00000  -0.00053  -0.00053   1.89428
   A119       2.39092   0.00001   0.00007  -0.00070  -0.00063   2.39029
   A120       2.04325   0.00000  -0.00000  -0.00000  -0.00001   2.04324
   A121       2.12096  -0.00002   0.00003  -0.00051  -0.00048   2.12048
   A122       1.64304   0.00001  -0.00001   0.00022   0.00021   1.64324
   A123       1.52179   0.00000   0.00000  -0.00007  -0.00007   1.52172
   A124       2.20634  -0.00000   0.00000  -0.00003  -0.00003   2.20631
   A125       2.26984  -0.00001   0.00001  -0.00008  -0.00007   2.26977
   A126       2.09771   0.00000   0.00001   0.00004   0.00005   2.09776
   A127       1.93012   0.00000  -0.00001   0.00005   0.00004   1.93016
   A128       2.16505  -0.00001   0.00000   0.00004   0.00004   2.16509
   A129       1.70965  -0.00000   0.00000   0.00003   0.00003   1.70969
   A130       1.95925  -0.00000  -0.00001   0.00011   0.00010   1.95934
   A131       1.72269   0.00000   0.00001  -0.00011  -0.00010   1.72259
   A132       2.25618   0.00000   0.00001  -0.00011  -0.00010   2.25608
   A133       2.14941   0.00000   0.00001  -0.00011  -0.00010   2.14930
   A134       2.36847  -0.00000   0.00000  -0.00014  -0.00014   2.36833
[truncated: 7,894,568 more chars]
