# Supplementary material for: A DFT Study on Ben(n = 10–12) Clusters with Hydrogen Storage Capacity
Source: Molecules. 2026 Feb 6;31(3):566. doi: 10.3390/molecules31030566 (PMC12899933; doi:10.3390/molecules31030566)
Supplement: Supplementary file 1 [file molecules-31-00566-s001.zip › Supplementary Information/Be11/H26-Be11.gjf]

%chk=C:\Users\18823\Desktop\BeH\BeH11\out\2\H26-Be11.chk
# opt freq def2tzvp em=gd3bj pbe1pbe

Title Card Required

0 1
 Be                 0.13713000   -0.49541600   -1.75682200
 Be                -0.62272900    1.49413300   -0.94847400
 Be                 1.36268200    1.16102000   -0.79771000
 Be                 0.19265000    1.18978300    0.99342300
 Be                 2.12836700   -0.72806400   -1.11130400
 Be                -1.74275100    0.35909600    0.49649700
 Be                -1.19857800   -1.56914100   -0.26152400
 Be                -0.17824400   -0.76222000    1.44639600
 Be                 0.78239400   -1.89602600   -0.07481700
 Be                 1.80526700   -0.21368000    0.78843700
 Be                -1.89864000   -0.03980500   -1.45303100
 H                  3.54774200   -1.09919800   -1.57161000
 H                  3.08996800   -1.18065200   -2.23051800
 H                 -3.27729400    0.00776700   -2.13445500
 H                 -2.75597200   -0.11893300   -2.73539600
 H                  0.77130700   -3.43002100   -0.11051900
 H                  1.55761000   -3.21305400   -0.13105900
 H                 -1.36963100    2.62323700   -1.65505500
 H                 -0.58506900    2.84997900   -1.66357600
 H                 -0.20772500   -0.76898000   -3.22612100
 H                  0.60910200   -0.89511300   -3.15997300
 H                 -0.29268800   -1.67081800    2.73739500
 H                 -0.50074400   -0.94825400    2.98671400
 H                  2.73323000   -0.08695800    2.02770200
 H                  3.21128800   -0.32043700    1.42307300
 H                 -2.78065200    0.76883300    1.58131400
 H                 -3.19250700    0.73241300    0.89121100
 H                 -1.69490300   -3.02837700   -0.33861400
 H                 -2.34813300   -2.56500200   -0.47902000
 H                  2.54021800    1.98755500   -1.34214400
 H                  1.88244000    2.44070000   -1.48939200
 H                  0.33389100    2.07502500    2.30408200
 H                  0.25797200    2.59839700    1.71548500
 H                  0.63426700    1.77067300   -3.93279300
 H                  0.73750000    2.10933100   -4.59416200
 H                 -2.38621200    4.09304400    1.21827300
 H                 -2.10515300    3.45907700    0.93234800
 H                 -0.87340100   -4.78270300    2.47396700
 H                 -0.76610900   -4.17351200    2.05227700
 H                 -3.45649200   -2.32860600    2.61870200
 H                 -3.00245600   -1.98134900    2.13253100
 H                  2.98135400    2.62738200    1.31761300
 H                  3.39373100    3.16489100    1.64026400
 H                 -4.83433300   -1.21069800   -0.12316900
 H                 -5.56539000   -1.37090800   -0.09005800
 H                  5.66455100    1.19146300   -0.25829100
 H                  4.94005100    1.00072300   -0.24903800
 H                  4.60850500   -3.24505200    1.24505200
 H                  4.04134800   -2.83025800    0.98513100
 H                 -0.28357700   -3.51193000   -2.70479500
 H                 -0.34695200   -4.11253500   -3.14986600
 H                  1.35038000    0.59076800    4.25583500
 H                  1.46675700    0.70252000    4.98689500
 H                  0.88394400    5.25158100    0.17968900
 H                  0.78498000    4.51980900    0.05699200
 H                 -1.68019000    1.36980500    3.92894700
 H                 -1.88824700    1.64552300    4.59297700
 H                 -4.76488100    2.83680600   -1.16817300
 H                 -4.13361200    2.45733000   -1.03095200
 H                  2.33549594   -3.28584601    3.91663560
 H                  2.09820949   -2.90695542    3.51646431
 H                 -2.62927941   -2.38926165   -3.73302085
 H                 -2.30171747   -2.02837346   -3.38307386
