# Supplementary material for: A DFT Study on Ben(n = 10–12) Clusters with Hydrogen Storage Capacity
Source: Molecules. 2026 Feb 6;31(3):566. doi: 10.3390/molecules31030566 (PMC12899933; doi:10.3390/molecules31030566)
Supplement: Supplementary file 1 [file molecules-31-00566-s001.zip › Supplementary Information/Be11/H26-Be11.out]

 Entering Gaussian System, Link 0=g16
 Initial command:
 /home/super/DK/Gaussian/g16/l1.exe "/home/super/DK/Gaussian/g16scratch/Gau-42205.inp" -scrdir="/home/super/DK/Gaussian/g16scratch/"
 Default is to use a total of  14 processors:
                               14 via shared-memory
                                1 via Linda
 Entering Link 1 = /home/super/DK/Gaussian/g16/l1.exe PID=     42207.
  
 Copyright (c) 1988,1990,1992,1993,1995,1998,2003,2009,2016,
            Gaussian, Inc.  All Rights Reserved.
  
 This is part of the Gaussian(R) 16 program.  It is based on
 the Gaussian(R) 09 system (copyright 2009, Gaussian, Inc.),
 the Gaussian(R) 03 system (copyright 2003, Gaussian, Inc.),
 the Gaussian(R) 98 system (copyright 1998, Gaussian, Inc.),
 the Gaussian(R) 94 system (copyright 1995, Gaussian, Inc.),
 the Gaussian 92(TM) system (copyright 1992, Gaussian, Inc.),
 the Gaussian 90(TM) system (copyright 1990, Gaussian, Inc.),
 the Gaussian 88(TM) system (copyright 1988, Gaussian, Inc.),
 the Gaussian 86(TM) system (copyright 1986, Carnegie Mellon
 University), and the Gaussian 82(TM) system (copyright 1983,
 Carnegie Mellon University). Gaussian is a federally registered
 trademark of Gaussian, Inc.
  
 This software contains proprietary and confidential information,
 including trade secrets, belonging to Gaussian, Inc.
  
 This software is provided under written license and may be
 used, copied, transmitted, or stored only in accord with that
 written license.
  
 The following legend is applicable only to US Government
 contracts under FAR:
  
                    RESTRICTED RIGHTS LEGEND
  
 Use, reproduction and disclosure by the US Government is
 subject to restrictions as set forth in subparagraphs (a)
 and (c) of the Commercial Computer Software - Restricted
 Rights clause in FAR 52.227-19.
  
 Gaussian, Inc.
 340 Quinnipiac St., Bldg. 40, Wallingford CT 06492
  
  
 ---------------------------------------------------------------
 Warning -- This program may not be used in any manner that
 competes with the business of Gaussian, Inc. or will provide
 assistance to any competitor of Gaussian, Inc.  The licensee
 of this program is prohibited from giving any competitor of
 Gaussian, Inc. access to this program.  By using this program,
 the user acknowledges that Gaussian, Inc. is engaged in the
 business of creating and licensing software in the field of
 computational chemistry and represents and warrants to the
 licensee that it is not a competitor of Gaussian, Inc. and that
 it will not use this program in any manner prohibited above.
 ---------------------------------------------------------------
  

 Cite this work as:
 Gaussian 16, Revision A.03,
 M. J. Frisch, G. W. Trucks, H. B. Schlegel, G. E. Scuseria, 
 M. A. Robb, J. R. Cheeseman, G. Scalmani, V. Barone, 
 G. A. Petersson, H. Nakatsuji, X. Li, M. Caricato, A. V. Marenich, 
 J. Bloino, B. G. Janesko, R. Gomperts, B. Mennucci, H. P. Hratchian, 
 J. V. Ortiz, A. F. Izmaylov, J. L. Sonnenberg, D. Williams-Young, 
 F. Ding, F. Lipparini, F. Egidi, J. Goings, B. Peng, A. Petrone, 
 T. Henderson, D. Ranasinghe, V. G. Zakrzewski, J. Gao, N. Rega, 
 G. Zheng, W. Liang, M. Hada, M. Ehara, K. Toyota, R. Fukuda, 
 J. Hasegawa, M. Ishida, T. Nakajima, Y. Honda, O. Kitao, H. Nakai, 
 T. Vreven, K. Throssell, J. A. Montgomery, Jr., J. E. Peralta, 
 F. Ogliaro, M. J. Bearpark, J. J. Heyd, E. N. Brothers, K. N. Kudin, 
 V. N. Staroverov, T. A. Keith, R. Kobayashi, J. Normand, 
 K. Raghavachari, A. P. Rendell, J. C. Burant, S. S. Iyengar, 
 J. Tomasi, M. Cossi, J. M. Millam, M. Klene, C. Adamo, R. Cammi, 
 J. W. Ochterski, R. L. Martin, K. Morokuma, O. Farkas, 
 J. B. Foresman, and D. J. Fox, Gaussian, Inc., Wallingford CT, 2016.
 
 ******************************************
 Gaussian 16:  ES64L-G16RevA.03 25-Dec-2016
                12-Sep-2024 
 ******************************************
 %chk=/home/super/YCY/BeH/Be11/2/H26-Be11.chk
 ------------------------------------
 # opt freq def2tzvp em=gd3bj pbe1pbe
 ------------------------------------
 1/18=20,19=15,26=3,38=1/1,3;
 2/9=110,12=2,17=6,18=5,40=1/2;
 3/5=44,7=101,11=2,25=1,30=1,71=1,74=-13,124=41/1,2,3;
 4//1;
 5/5=2,38=5/2;
 6/7=2,8=2,9=2,10=2,28=1/1;
 7//1,2,3,16;
 1/18=20,19=15,26=3/3(2);
 2/9=110/2;
 99//99;
 2/9=110/2;
 3/5=44,7=101,11=2,25=1,30=1,71=1,74=-13,124=41/1,2,3;
 4/5=5,16=3,69=1/1;
 5/5=2,38=5/2;
 7//1,2,3,16;
 1/18=20,19=15,26=3/3(-5);
 2/9=110/2;
 6/7=2,8=2,9=2,10=2,19=2,28=1/1;
 99/9=1/99;
 -------------------
 Title Card Required
 -------------------
 Symbolic Z-matrix:
 Charge =  0 Multiplicity = 1
 Be                    0.13713  -0.49542  -1.75682 
 Be                   -0.62273   1.49413  -0.94847 
 Be                    1.36268   1.16102  -0.79771 
 Be                    0.19265   1.18978   0.99342 
 Be                    2.12837  -0.72806  -1.1113 
 Be                   -1.74275   0.3591    0.4965 
 Be                   -1.19858  -1.56914  -0.26152 
 Be                   -0.17824  -0.76222   1.4464 
 Be                    0.78239  -1.89603  -0.07482 
 Be                    1.80527  -0.21368   0.78844 
 Be                   -1.89864  -0.03981  -1.45303 
 H                     3.54774  -1.0992   -1.57161 
 H                     3.08997  -1.18065  -2.23052 
 H                    -3.27729   0.00777  -2.13445 
 H                    -2.75597  -0.11893  -2.7354 
 H                     0.77131  -3.43002  -0.11052 
 H                     1.55761  -3.21305  -0.13106 
 H                    -1.36963   2.62324  -1.65506 
 H                    -0.58507   2.84998  -1.66358 
 H                    -0.20773  -0.76898  -3.22612 
 H                     0.6091   -0.89511  -3.15997 
 H                    -0.29269  -1.67082   2.7374 
 H                    -0.50074  -0.94825   2.98671 
 H                     2.73323  -0.08696   2.0277 
 H                     3.21129  -0.32044   1.42307 
 H                    -2.78065   0.76883   1.58131 
 H                    -3.19251   0.73241   0.89121 
 H                    -1.6949   -3.02838  -0.33861 
 H                    -2.34813  -2.565    -0.47902 
 H                     2.54022   1.98756  -1.34214 
 H                     1.88244   2.4407   -1.48939 
 H                     0.33389   2.07503   2.30408 
 H                     0.25797   2.5984    1.71549 
 H                     0.63427   1.77067  -3.93279 
 H                     0.7375    2.10933  -4.59416 
 H                    -2.38621   4.09304   1.21827 
 H                    -2.10515   3.45908   0.93235 
 H                    -0.8734   -4.7827    2.47397 
 H                    -0.76611  -4.17351   2.05228 
 H                    -3.45649  -2.32861   2.6187 
 H                    -3.00246  -1.98135   2.13253 
 H                     2.98135   2.62738   1.31761 
 H                     3.39373   3.16489   1.64026 
 H                    -4.83433  -1.2107   -0.12317 
 H                    -5.56539  -1.37091  -0.09006 
 H                     5.66455   1.19146  -0.25829 
 H                     4.94005   1.00072  -0.24904 
 H                     4.60851  -3.24505   1.24505 
 H                     4.04135  -2.83026   0.98513 
 H                    -0.28358  -3.51193  -2.7048 
 H                    -0.34695  -4.11254  -3.14987 
 H                     1.35038   0.59077   4.25584 
 H                     1.46676   0.70252   4.9869 
 H                     0.88394   5.25158   0.17969 
 H                     0.78498   4.51981   0.05699 
 H                    -1.68019   1.36981   3.92895 
 H                    -1.88825   1.64552   4.59298 
 H                    -4.76488   2.83681  -1.16817 
 H                    -4.13361   2.45733  -1.03095 
 H                     2.3355   -3.28585   3.91664 
 H                     2.09821  -2.90696   3.51646 
 H                    -2.62928  -2.38926  -3.73302 
 H                    -2.30172  -2.02837  -3.38307 
 
 Add virtual bond connecting atoms H63        and H15        Dist= 3.91D+00.
 Add virtual bond connecting atoms H55        and H33        Dist= 4.90D+00.
 Add virtual bond connecting atoms H63        and H50        Dist= 4.90D+00.
 Add virtual bond connecting atoms H37        and H33        Dist= 4.98D+00.
 Add virtual bond connecting atoms H39        and H16        Dist= 5.21D+00.
 Add virtual bond connecting atoms H39        and H22        Dist= 4.98D+00.
 Add virtual bond connecting atoms H52        and H23        Dist= 5.14D+00.
 Add virtual bond connecting atoms H52        and H24        Dist= 5.12D+00.
 Add virtual bond connecting atoms H52        and H32        Dist= 5.02D+00.
 Add virtual bond connecting atoms H56        and H23        Dist= 5.23D+00.
 Add virtual bond connecting atoms H56        and H26        Dist= 5.03D+00.
 Add virtual bond connecting atoms H56        and H32        Dist= 5.07D+00.
 Add virtual bond connecting atoms H49        and H17        Dist= 5.20D+00.
 Add virtual bond connecting atoms H49        and H25        Dist= 5.06D+00.
 Add virtual bond connecting atoms H44        and H14        Dist= 5.33D+00.
 Add virtual bond connecting atoms H44        and H27        Dist= 5.18D+00.
 Add virtual bond connecting atoms H44        and H29        Dist= 5.39D+00.
 Add virtual bond connecting atoms H47        and H12        Dist= 5.38D+00.
 Add virtual bond connecting atoms H47        and H25        Dist= 5.19D+00.
 Add virtual bond connecting atoms H47        and H30        Dist= 5.32D+00.
 Add virtual bond connecting atoms H59        and H14        Dist= 5.33D+00.
 Add virtual bond connecting atoms H59        and H18        Dist= 5.36D+00.
 Add virtual bond connecting atoms H59        and H27        Dist= 5.19D+00.
 Add virtual bond connecting atoms H42        and H24        Dist= 5.32D+00.
 Add virtual bond connecting atoms H42        and H30        Dist= 5.24D+00.
 Add virtual bond connecting atoms H42        and H32        Dist= 5.44D+00.
 Add virtual bond connecting atoms H42        and H33        Dist= 5.20D+00.
 Add virtual bond connecting atoms H41        and H22        Dist= 5.28D+00.
 Add virtual bond connecting atoms H41        and H23        Dist= 5.36D+00.
 Add virtual bond connecting atoms H41        and H26        Dist= 5.32D+00.
 Add virtual bond connecting atoms H41        and H29        Dist= 5.21D+00.
 Add virtual bond connecting atoms H34        and H19        Dist= 5.28D+00.
 Add virtual bond connecting atoms H34        and H20        Dist= 5.23D+00.
 Add virtual bond connecting atoms H34        and H21        Dist= 5.25D+00.
 Add virtual bond connecting atoms H34        and H31        Dist= 5.34D+00.
 Add virtual bond connecting atoms H61        and H22        Dist= 5.30D+00.

 GradGradGradGradGradGradGradGradGradGradGradGradGradGradGradGradGradGrad
 Berny optimization.
 Initialization pass.
                           ----------------------------
                           !    Initial Parameters    !
                           ! (Angstroms and Degrees)  !
 --------------------------                            --------------------------
 ! Name  Definition              Value          Derivative Info.                !
 --------------------------------------------------------------------------------
 ! R1    R(1,2)                  2.278          estimate D2E/DX2                !
 ! R2    R(1,3)                  2.2728         estimate D2E/DX2                !
 ! R3    R(1,5)                  2.1061         estimate D2E/DX2                !
 ! R4    R(1,7)                  2.2744         estimate D2E/DX2                !
 ! R5    R(1,9)                  2.2819         estimate D2E/DX2                !
 ! R6    R(1,11)                 2.1081         estimate D2E/DX2                !
 ! R7    R(1,20)                 1.5338         estimate D2E/DX2                !
 ! R8    R(1,21)                 1.5334         estimate D2E/DX2                !
 ! R9    R(2,3)                  2.0188         estimate D2E/DX2                !
 ! R10   R(2,4)                  2.128          estimate D2E/DX2                !
 ! R11   R(2,6)                  2.1519         estimate D2E/DX2                !
 ! R12   R(2,11)                 2.058          estimate D2E/DX2                !
 ! R13   R(2,18)                 1.5271         estimate D2E/DX2                !
 ! R14   R(2,19)                 1.5333         estimate D2E/DX2                !
 ! R15   R(3,4)                  2.1396         estimate D2E/DX2                !
 ! R16   R(3,5)                  2.0623         estimate D2E/DX2                !
 ! R17   R(3,10)                 2.1451         estimate D2E/DX2                !
 ! R18   R(3,30)                 1.5382         estimate D2E/DX2                !
 ! R19   R(3,31)                 1.5447         estimate D2E/DX2                !
 ! R20   R(4,6)                  2.164          estimate D2E/DX2                !
 ! R21   R(4,8)                  2.0379         estimate D2E/DX2                !
 ! R22   R(4,10)                 2.1476         estimate D2E/DX2                !
 ! R23   R(4,32)                 1.5879         estimate D2E/DX2                !
 ! R24   R(4,33)                 1.5842         estimate D2E/DX2                !
 ! R25   R(5,9)                  2.0616         estimate D2E/DX2                !
 ! R26   R(5,10)                 1.9945         estimate D2E/DX2                !
 ! R27   R(5,12)                 1.5376         estimate D2E/DX2                !
 ! R28   R(5,13)                 1.5434         estimate D2E/DX2                !
 ! R29   R(6,7)                  2.1422         estimate D2E/DX2                !
 ! R30   R(6,8)                  2.1465         estimate D2E/DX2                !
 ! R31   R(6,11)                 1.996          estimate D2E/DX2                !
 ! R32   R(6,26)                 1.5563         estimate D2E/DX2                !
 ! R33   R(6,27)                 1.5482         estimate D2E/DX2                !
 ! R34   R(7,8)                  2.1469         estimate D2E/DX2                !
 ! R35   R(7,9)                  2.0164         estimate D2E/DX2                !
 ! R36   R(7,11)                 2.0612         estimate D2E/DX2                !
 ! R37   R(7,28)                 1.5433         estimate D2E/DX2                !
 ! R38   R(7,29)                 1.5364         estimate D2E/DX2                !
 ! R39   R(8,9)                  2.1266         estimate D2E/DX2                !
 ! R40   R(8,10)                 2.1606         estimate D2E/DX2                !
 ! R41   R(8,22)                 1.5828         estimate D2E/DX2                !
 ! R42   R(8,23)                 1.5847         estimate D2E/DX2                !
 ! R43   R(9,10)                 2.1498         estimate D2E/DX2                !
 ! R44   R(9,16)                 1.5345         estimate D2E/DX2                !
 ! R45   R(9,17)                 1.5293         estimate D2E/DX2                !
 ! R46   R(10,24)                1.5534         estimate D2E/DX2                !
 ! R47   R(10,25)                1.5463         estimate D2E/DX2                !
 ! R48   R(11,14)                1.5386         estimate D2E/DX2                !
 ! R49   R(11,15)                1.5446         estimate D2E/DX2                !
 ! R50   R(12,13)                0.8064         estimate D2E/DX2                !
 ! R51   R(12,47)                2.8456         estimate D2E/DX2                !
 ! R52   R(14,15)                0.8056         estimate D2E/DX2                !
 ! R53   R(14,44)                2.8203         estimate D2E/DX2                !
 ! R54   R(14,59)                2.8198         estimate D2E/DX2                !
 ! R55   R(15,63)                2.0668         estimate D2E/DX2                !
 ! R56   R(16,17)                0.8159         estimate D2E/DX2                !
 ! R57   R(16,39)                2.7557         estimate D2E/DX2                !
 ! R58   R(17,49)                2.7498         estimate D2E/DX2                !
 ! R59   R(18,19)                0.8167         estimate D2E/DX2                !
 ! R60   R(18,59)                2.8384         estimate D2E/DX2                !
 ! R61   R(19,34)                2.793          estimate D2E/DX2                !
 ! R62   R(20,21)                0.8292         estimate D2E/DX2                !
 ! R63   R(20,34)                2.7673         estimate D2E/DX2                !
 ! R64   R(21,34)                2.7757         estimate D2E/DX2                !
 ! R65   R(22,23)                0.7922         estimate D2E/DX2                !
 ! R66   R(22,39)                2.6376         estimate D2E/DX2                !
 ! R67   R(22,41)                2.7938         estimate D2E/DX2                !
 ! R68   R(22,61)                2.802          estimate D2E/DX2                !
 ! R69   R(23,41)                2.8382         estimate D2E/DX2                !
 ! R70   R(23,52)                2.7214         estimate D2E/DX2                !
 ! R71   R(23,56)                2.7663         estimate D2E/DX2                !
 ! R72   R(24,25)                0.8054         estimate D2E/DX2                !
 ! R73   R(24,42)                2.8166         estimate D2E/DX2                !
 ! R74   R(24,52)                2.7085         estimate D2E/DX2                !
 ! R75   R(25,47)                2.7441         estimate D2E/DX2                !
 ! R76   R(25,49)                2.6796         estimate D2E/DX2                !
 ! R77   R(26,27)                0.8045         estimate D2E/DX2                !
 ! R78   R(26,41)                2.8136         estimate D2E/DX2                !
 ! R79   R(26,56)                2.6615         estimate D2E/DX2                !
 ! R80   R(27,44)                2.7387         estimate D2E/DX2                !
 ! R81   R(27,59)                2.7488         estimate D2E/DX2                !
 ! R82   R(28,29)                0.8131         estimate D2E/DX2                !
 ! R83   R(29,41)                2.7548         estimate D2E/DX2                !
 ! R84   R(29,44)                2.8534         estimate D2E/DX2                !
 ! R85   R(30,31)                0.8122         estimate D2E/DX2                !
 ! R86   R(30,42)                2.771          estimate D2E/DX2                !
 ! R87   R(30,47)                2.8157         estimate D2E/DX2                !
 ! R88   R(31,34)                2.8244         estimate D2E/DX2                !
 ! R89   R(32,33)                0.7913         estimate D2E/DX2                !
 ! R90   R(32,42)                2.8788         estimate D2E/DX2                !
 ! R91   R(32,52)                2.6544         estimate D2E/DX2                !
 ! R92   R(32,56)                2.6822         estimate D2E/DX2                !
 ! R93   R(33,37)                2.6341         estimate D2E/DX2                !
 ! R94   R(33,42)                2.7524         estimate D2E/DX2                !
 ! R95   R(33,55)                2.5923         estimate D2E/DX2                !
 ! R96   R(34,35)                0.7502         estimate D2E/DX2                !
 ! R97   R(36,37)                0.7501         estimate D2E/DX2                !
 ! R98   R(38,39)                0.7486         estimate D2E/DX2                !
 ! R99   R(40,41)                0.7504         estimate D2E/DX2                !
 ! R100  R(42,43)                0.7504         estimate D2E/DX2                !
 ! R101  R(44,45)                0.7491         estimate D2E/DX2                !
 ! R102  R(46,47)                0.7492         estimate D2E/DX2                !
 ! R103  R(48,49)                0.7492         estimate D2E/DX2                !
 ! R104  R(50,51)                0.7502         estimate D2E/DX2                !
 ! R105  R(50,63)                2.595          estimate D2E/DX2                !
 ! R106  R(52,53)                0.7487         estimate D2E/DX2                !
 ! R107  R(54,55)                0.7486         estimate D2E/DX2                !
 ! R108  R(56,57)                0.7485         estimate D2E/DX2                !
 ! R109  R(58,59)                0.7492         estimate D2E/DX2                !
 ! R110  R(60,61)                0.6            estimate D2E/DX2                !
 ! R111  R(62,63)                0.6            estimate D2E/DX2                !
 ! A1    A(2,1,5)              107.643          estimate D2E/DX2                !
 ! A2    A(2,1,7)               89.0329         estimate D2E/DX2                !
 ! A3    A(2,1,9)              111.6436         estimate D2E/DX2                !
 ! A4    A(2,1,20)             114.879          estimate D2E/DX2                !
 ! A5    A(2,1,21)             130.9225         estimate D2E/DX2                !
 ! A6    A(3,1,7)              112.5381         estimate D2E/DX2                !
 ! A7    A(3,1,9)               89.0718         estimate D2E/DX2                !
 ! A8    A(3,1,11)             107.6014         estimate D2E/DX2                !
 ! A9    A(3,1,20)             130.9549         estimate D2E/DX2                !
 ! A10   A(3,1,21)             114.2141         estimate D2E/DX2                !
 ! A11   A(5,1,7)              107.5529         estimate D2E/DX2                !
 ! A12   A(5,1,11)             153.2138         estimate D2E/DX2                !
 ! A13   A(5,1,20)             119.1086         estimate D2E/DX2                !
 ! A14   A(5,1,21)              87.7457         estimate D2E/DX2                !
 ! A15   A(7,1,20)             114.4281         estimate D2E/DX2                !
 ! A16   A(7,1,21)             131.2467         estimate D2E/DX2                !
 ! A17   A(9,1,11)             107.4274         estimate D2E/DX2                !
 ! A18   A(9,1,20)             131.3148         estimate D2E/DX2                !
 ! A19   A(9,1,21)             115.3065         estimate D2E/DX2                !
 ! A20   A(11,1,20)             87.6773         estimate D2E/DX2                !
 ! A21   A(11,1,21)            119.0402         estimate D2E/DX2                !
 ! A22   A(1,2,4)               94.0769         estimate D2E/DX2                !
 ! A23   A(1,2,6)               87.2041         estimate D2E/DX2                !
 ! A24   A(1,2,18)             130.1453         estimate D2E/DX2                !
 ! A25   A(1,2,19)             126.7701         estimate D2E/DX2                !
 ! A26   A(3,2,6)              112.0052         estimate D2E/DX2                !
 ! A27   A(3,2,11)             120.3338         estimate D2E/DX2                !
 ! A28   A(3,2,18)             129.6109         estimate D2E/DX2                !
 ! A29   A(3,2,19)              99.0084         estimate D2E/DX2                !
 ! A30   A(4,2,11)             110.7734         estimate D2E/DX2                !
 ! A31   A(4,2,18)             135.6748         estimate D2E/DX2                !
 ! A32   A(4,2,19)             122.8634         estimate D2E/DX2                !
 ! A33   A(6,2,18)             116.495          estimate D2E/DX2                !
 ! A34   A(6,2,19)             142.4054         estimate D2E/DX2                !
 ! A35   A(11,2,18)             97.7256         estimate D2E/DX2                !
 ! A36   A(11,2,19)            124.0528         estimate D2E/DX2                !
 ! A37   A(1,3,4)               93.9101         estimate D2E/DX2                !
 ! A38   A(1,3,10)              87.4914         estimate D2E/DX2                !
 ! A39   A(1,3,30)             130.9221         estimate D2E/DX2                !
 ! A40   A(1,3,31)             126.6009         estimate D2E/DX2                !
 ! A41   A(2,3,5)              120.3259         estimate D2E/DX2                !
 ! A42   A(2,3,10)             111.3382         estimate D2E/DX2                !
 ! A43   A(2,3,30)             129.6248         estimate D2E/DX2                !
 ! A44   A(2,3,31)              99.2519         estimate D2E/DX2                !
 ! A45   A(4,3,5)              110.0372         estimate D2E/DX2                !
 ! A46   A(4,3,30)             135.0464         estimate D2E/DX2                !
 ! A47   A(4,3,31)             123.2097         estimate D2E/DX2                !
 ! A48   A(5,3,30)              98.8679         estimate D2E/DX2                !
 ! A49   A(5,3,31)             124.4591         estimate D2E/DX2                !
 ! A50   A(10,3,30)            116.6226         estimate D2E/DX2                !
 ! A51   A(10,3,31)            142.4259         estimate D2E/DX2                !
 ! A52   A(2,4,8)              105.6697         estimate D2E/DX2                !
 ! A53   A(2,4,10)             107.1022         estimate D2E/DX2                !
 ! A54   A(2,4,32)             135.037          estimate D2E/DX2                !
 ! A55   A(2,4,33)             107.731          estimate D2E/DX2                !
 ! A56   A(3,4,6)              106.959          estimate D2E/DX2                !
 ! A57   A(3,4,8)              105.8261         estimate D2E/DX2                !
 ! A58   A(3,4,32)             130.5282         estimate D2E/DX2                !
 ! A59   A(3,4,33)             111.7741         estimate D2E/DX2                !
 ! A60   A(6,4,10)             113.503          estimate D2E/DX2                !
 ! A61   A(6,4,32)             118.8882         estimate D2E/DX2                !
 ! A62   A(6,4,33)             118.8721         estimate D2E/DX2                !
 ! A63   A(8,4,32)             111.5132         estimate D2E/DX2                !
 ! A64   A(8,4,33)             139.2756         estimate D2E/DX2                !
 ! A65   A(10,4,32)            112.1055         estimate D2E/DX2                !
 ! A66   A(10,4,33)            126.4123         estimate D2E/DX2                !
 ! A67   A(1,5,10)              96.3318         estimate D2E/DX2                !
 ! A68   A(1,5,12)             143.867          estimate D2E/DX2                !
 ! A69   A(1,5,13)             113.5268         estimate D2E/DX2                !
 ! A70   A(3,5,9)              101.5427         estimate D2E/DX2                !
 ! A71   A(3,5,12)             127.5414         estimate D2E/DX2                !
 ! A72   A(3,5,13)             127.6025         estimate D2E/DX2                !
 ! A73   A(9,5,12)             128.0571         estimate D2E/DX2                !
 ! A74   A(9,5,13)             127.2446         estimate D2E/DX2                !
 ! A75   A(10,5,12)            119.7972         estimate D2E/DX2                !
 ! A76   A(10,5,13)            150.1414         estimate D2E/DX2                !
 ! A77   A(2,6,7)               96.0246         estimate D2E/DX2                !
 ! A78   A(2,6,8)              101.1477         estimate D2E/DX2                !
 ! A79   A(2,6,26)             132.5564         estimate D2E/DX2                !
 ! A80   A(2,6,27)             122.0994         estimate D2E/DX2                !
 ! A81   A(4,6,7)              101.5135         estimate D2E/DX2                !
 ! A82   A(4,6,11)             111.7684         estimate D2E/DX2                !
 ! A83   A(4,6,26)             109.5931         estimate D2E/DX2                !
 ! A84   A(4,6,27)             133.3452         estimate D2E/DX2                !
 ! A85   A(7,6,26)             130.7737         estimate D2E/DX2                !
 ! A86   A(7,6,27)             123.0343         estimate D2E/DX2                !
 ! A87   A(8,6,11)             112.6287         estimate D2E/DX2                !
 ! A88   A(8,6,26)             108.3704         estimate D2E/DX2                !
 ! A89   A(8,6,27)             134.0801         estimate D2E/DX2                !
 ! A90   A(11,6,26)            132.9501         estimate D2E/DX2                !
 ! A91   A(11,6,27)            102.948          estimate D2E/DX2                !
 ! A92   A(1,7,6)               87.5288         estimate D2E/DX2                !
 ! A93   A(1,7,8)               93.8113         estimate D2E/DX2                !
 ! A94   A(1,7,28)             127.0434         estimate D2E/DX2                !
 ! A95   A(1,7,29)             130.7182         estimate D2E/DX2                !
 ! A96   A(6,7,9)              111.2675         estimate D2E/DX2                !
 ! A97   A(6,7,28)             141.9162         estimate D2E/DX2                !
 ! A98   A(6,7,29)             116.3258         estimate D2E/DX2                !
 ! A99   A(8,7,11)             110.0237         estimate D2E/DX2                !
 ! A100  A(8,7,28)             123.2282         estimate D2E/DX2                !
 ! A101  A(8,7,29)             135.3842         estimate D2E/DX2                !
 ! A102  A(9,7,11)             120.4952         estimate D2E/DX2                !
 ! A103  A(9,7,28)              99.6305         estimate D2E/DX2                !
 ! A104  A(9,7,29)             130.0226         estimate D2E/DX2                !
 ! A105  A(11,7,28)            124.295          estimate D2E/DX2                !
 ! A106  A(11,7,29)             98.3355         estimate D2E/DX2                !
 ! A107  A(4,8,7)              105.6453         estimate D2E/DX2                !
 ! A108  A(4,8,9)              105.6327         estimate D2E/DX2                !
 ! A109  A(4,8,22)             138.0983         estimate D2E/DX2                !
 ! A110  A(4,8,23)             111.4407         estimate D2E/DX2                !
 ! A111  A(6,8,9)              106.9304         estimate D2E/DX2                !
 ! A112  A(6,8,10)             113.6872         estimate D2E/DX2                !
 ! A113  A(6,8,22)             127.4541         estimate D2E/DX2                !
 ! A114  A(6,8,23)             110.0686         estimate D2E/DX2                !
 ! A115  A(7,8,10)             106.8263         estimate D2E/DX2                !
 ! A116  A(7,8,22)             113.4994         estimate D2E/DX2                !
 ! A117  A(7,8,23)             129.2285         estimate D2E/DX2                !
 ! A118  A(9,8,22)             108.0625         estimate D2E/DX2                !
 ! A119  A(9,8,23)             136.4393         estimate D2E/DX2                !
 ! A120  A(10,8,22)            117.4194         estimate D2E/DX2                !
 ! A121  A(10,8,23)            120.84           estimate D2E/DX2                !
 ! A122  A(1,9,8)               94.1455         estimate D2E/DX2                !
 ! A123  A(1,9,10)              87.1457         estimate D2E/DX2                !
 ! A124  A(1,9,16)             126.4704         estimate D2E/DX2                !
 ! A125  A(1,9,17)             130.1528         estimate D2E/DX2                !
 ! A126  A(5,9,7)              120.1995         estimate D2E/DX2                !
 ! A127  A(5,9,8)              110.6411         estimate D2E/DX2                !
 ! A128  A(5,9,16)             124.0137         estimate D2E/DX2                !
 ! A129  A(5,9,17)              97.9587         estimate D2E/DX2                !
 ! A130  A(7,9,10)             112.1943         estimate D2E/DX2                !
 ! A131  A(7,9,16)              98.7898         estimate D2E/DX2                !
 ! A132  A(7,9,17)             129.3615         estimate D2E/DX2                !
 ! A133  A(8,9,16)             123.1187         estimate D2E/DX2                !
 ! A134  A(8,9,17)             135.5983         estimate D2E/DX2                !
 ! A135  A(10,9,16)            142.6644         estimate D2E/DX2                !
 ! A136  A(10,9,17)            116.5846         estimate D2E/DX2                !
 ! A137  A(3,10,8)             101.4472         estimate D2E/DX2                !
 ! A138  A(3,10,9)              96.1089         estimate D2E/DX2                !
 ! A139  A(3,10,24)            131.3669         estimate D2E/DX2                !
 ! A140  A(3,10,25)            122.3658         estimate D2E/DX2                !
 ! A141  A(4,10,5)             112.4014         estimate D2E/DX2                !
 ! A142  A(4,10,9)             101.096          estimate D2E/DX2                !
 ! A143  A(4,10,24)            108.6092         estimate D2E/DX2                !
 ! A144  A(4,10,25)            133.528          estimate D2E/DX2                !
 ! A145  A(5,10,8)             111.9195         estimate D2E/DX2                !
 ! A146  A(5,10,24)            133.1693         estimate D2E/DX2                !
 ! A147  A(5,10,25)            103.051          estimate D2E/DX2                !
 ! A148  A(8,10,24)            109.0377         estimate D2E/DX2                !
 ! A149  A(8,10,25)            133.8081         estimate D2E/DX2                !
 ! A150  A(9,10,24)            131.9454         estimate D2E/DX2                !
 ! A151  A(9,10,25)            122.9156         estimate D2E/DX2                !
 ! A152  A(1,11,6)              96.23           estimate D2E/DX2                !
 ! A153  A(1,11,14)            143.9153         estimate D2E/DX2                !
 ! A154  A(1,11,15)            113.9094         estimate D2E/DX2                !
 ! A155  A(2,11,7)             101.5796         estimate D2E/DX2                !
 ! A156  A(2,11,14)            129.8704         estimate D2E/DX2                !
 ! A157  A(2,11,15)            125.8627         estimate D2E/DX2                !
 ! A158  A(6,11,14)            119.7603         estimate D2E/DX2                !
 ! A159  A(6,11,15)            149.8239         estimate D2E/DX2                !
 ! A160  A(7,11,14)            125.6817         estimate D2E/DX2                !
 ! A161  A(7,11,15)            129.0818         estimate D2E/DX2                !
 ! A162  A(5,12,47)             97.7241         estimate D2E/DX2                !
 ! A163  A(13,12,47)           137.0566         estimate D2E/DX2                !
 ! A164  A(11,14,44)            99.5256         estimate D2E/DX2                !
 ! A165  A(11,14,59)            97.2183         estimate D2E/DX2                !
 ! A166  A(15,14,44)           145.2153         estimate D2E/DX2                !
 ! A167  A(15,14,59)           128.6878         estimate D2E/DX2                !
 ! A168  A(44,14,59)            85.9039         estimate D2E/DX2                !
 ! A169  A(11,15,63)           100.6905         estimate D2E/DX2                !
 ! A170  A(14,15,63)           121.4191         estimate D2E/DX2                !
 ! A171  A(9,16,39)            104.8025         estimate D2E/DX2                !
 ! A172  A(17,16,39)           128.9856         estimate D2E/DX2                !
 ! A173  A(9,17,49)            108.8477         estimate D2E/DX2                !
 ! A174  A(16,17,49)           153.7961         estimate D2E/DX2                !
 ! A175  A(2,18,59)            109.349          estimate D2E/DX2                !
 ! A176  A(19,18,59)           162.5466         estimate D2E/DX2                !
 ! A177  A(2,19,34)             92.7473         estimate D2E/DX2                !
 ! A178  A(18,19,34)           108.6974         estimate D2E/DX2                !
 ! A179  A(1,20,34)             90.718          estimate D2E/DX2                !
 ! A180  A(1,21,34)             90.414          estimate D2E/DX2                !
 ! A181  A(8,22,39)            110.2301         estimate D2E/DX2                !
 ! A182  A(8,22,41)             87.5554         estimate D2E/DX2                !
 ! A183  A(8,22,61)            114.7287         estimate D2E/DX2                !
 ! A184  A(23,22,39)           154.1681         estimate D2E/DX2                !
 ! A185  A(23,22,61)           122.6147         estimate D2E/DX2                !
 ! A186  A(39,22,41)            70.3791         estimate D2E/DX2                !
 ! A187  A(39,22,61)            78.8593         estimate D2E/DX2                !
 ! A188  A(41,22,61)           147.0114         estimate D2E/DX2                !
 ! A189  A(8,23,41)             85.9619         estimate D2E/DX2                !
 ! A190  A(8,23,52)            104.3873         estimate D2E/DX2                !
 ! A191  A(8,23,56)            108.6312         estimate D2E/DX2                !
 ! A192  A(22,23,52)           118.9441         estimate D2E/DX2                !
 ! A193  A(41,23,52)           161.0441         estimate D2E/DX2                !
 ! A194  A(41,23,56)            91.8173         estimate D2E/DX2                !
 ! A195  A(52,23,56)            69.9572         estimate D2E/DX2                !
 ! A196  A(10,24,42)            85.9925         estimate D2E/DX2                !
 ! A197  A(10,24,52)           111.8208         estimate D2E/DX2                !
 ! A198  A(25,24,42)            92.1672         estimate D2E/DX2                !
 ! A199  A(42,24,52)            90.6437         estimate D2E/DX2                !
 ! A200  A(10,25,47)           106.8287         estimate D2E/DX2                !
 ! A201  A(10,25,49)           106.2161         estimate D2E/DX2                !
 ! A202  A(24,25,47)           133.7763         estimate D2E/DX2                !
 ! A203  A(24,25,49)           125.3182         estimate D2E/DX2                !
 ! A204  A(47,25,49)            98.987          estimate D2E/DX2                !
 ! A205  A(6,26,41)             86.0889         estimate D2E/DX2                !
 ! A206  A(6,26,56)            113.4881         estimate D2E/DX2                !
 ! A207  A(27,26,41)            94.7867         estimate D2E/DX2                !
 ! A208  A(41,26,56)            94.6172         estimate D2E/DX2                !
 ! A209  A(6,27,44)            107.2092         estimate D2E/DX2                !
 ! A210  A(6,27,59)            107.0756         estimate D2E/DX2                !
 ! A211  A(26,27,44)           131.0537         estimate D2E/DX2                !
 ! A212  A(26,27,59)           138.3077         estimate D2E/DX2                !
 ! A213  A(44,27,59)            88.9098         estimate D2E/DX2                !
 ! A214  A(7,29,41)             84.617          estimate D2E/DX2                !
 ! A215  A(7,29,44)            109.0642         estimate D2E/DX2                !
 ! A216  A(28,29,41)            98.5029         estimate D2E/DX2                !
 ! A217  A(28,29,44)           161.6108         estimate D2E/DX2                !
 ! A218  A(41,29,44)            64.8028         estimate D2E/DX2                !
 ! A219  A(3,30,42)             84.6183         estimate D2E/DX2                !
 ! A220  A(3,30,47)            109.0705         estimate D2E/DX2                !
 ! A221  A(31,30,42)           100.0274         estimate D2E/DX2                !
 ! A222  A(31,30,47)           162.9744         estimate D2E/DX2                !
 ! A223  A(42,30,47)            64.6971         estimate D2E/DX2                !
 ! A224  A(3,31,34)             92.4157         estimate D2E/DX2                !
 ! A225  A(30,31,34)           112.4814         estimate D2E/DX2                !
 ! A226  A(4,32,42)             84.602          estimate D2E/DX2                !
 ! A227  A(4,32,52)            109.223          estimate D2E/DX2                !
 ! A228  A(4,32,56)            106.658          estimate D2E/DX2                !
 ! A229  A(33,32,52)           162.4682         estimate D2E/DX2                !
 ! A230  A(33,32,56)           123.5379         estimate D2E/DX2                !
 ! A231  A(42,32,52)            90.4054         estimate D2E/DX2                !
 ! A232  A(42,32,56)           161.5536         estimate D2E/DX2                !
 ! A233  A(52,32,56)            72.2474         estimate D2E/DX2                !
 ! A234  A(4,33,37)             96.7782         estimate D2E/DX2                !
 ! A235  A(4,33,42)             89.0991         estimate D2E/DX2                !
 ! A236  A(4,33,55)            112.0745         estimate D2E/DX2                !
 ! A237  A(32,33,37)           121.5569         estimate D2E/DX2                !
 ! A238  A(32,33,55)           161.1965         estimate D2E/DX2                !
 ! A239  A(37,33,42)           147.2714         estimate D2E/DX2                !
 ! A240  A(37,33,55)            75.522          estimate D2E/DX2                !
 ! A241  A(42,33,55)            72.4562         estimate D2E/DX2                !
 ! A242  A(19,34,20)            90.8214         estimate D2E/DX2                !
 ! A243  A(19,34,21)            98.1036         estimate D2E/DX2                !
 ! A244  A(19,34,31)            53.0148         estimate D2E/DX2                !
 ! A245  A(19,34,35)           127.0068         estimate D2E/DX2                !
 ! A246  A(20,34,31)            97.5422         estimate D2E/DX2                !
 ! A247  A(20,34,35)           132.9454         estimate D2E/DX2                !
 ! A248  A(21,34,31)            89.4829         estimate D2E/DX2                !
 ! A249  A(21,34,35)           132.8661         estimate D2E/DX2                !
 ! A250  A(31,34,35)           126.498          estimate D2E/DX2                !
 ! A251  A(33,37,36)           119.9323         estimate D2E/DX2                !
 ! A252  A(16,39,22)            81.2413         estimate D2E/DX2                !
 ! A253  A(16,39,38)           137.8664         estimate D2E/DX2                !
 ! A254  A(22,39,38)           130.6569         estimate D2E/DX2                !
 ! A255  A(22,41,26)            81.7964         estimate D2E/DX2                !
 ! A256  A(22,41,29)            89.9093         estimate D2E/DX2                !
 ! A257  A(22,41,40)           119.87           estimate D2E/DX2                !
 ! A258  A(23,41,26)            68.5117         estimate D2E/DX2                !
 ! A259  A(23,41,29)            98.8046         estimate D2E/DX2                !
 ! A260  A(23,41,40)           120.4496         estimate D2E/DX2                !
 ! A261  A(26,41,29)            90.1515         estimate D2E/DX2                !
 ! A262  A(26,41,40)           128.8256         estimate D2E/DX2                !
 ! A263  A(29,41,40)           131.2893         estimate D2E/DX2                !
 ! A264  A(24,42,30)            90.312          estimate D2E/DX2                !
 ! A265  A(24,42,32)            69.3714         estimate D2E/DX2                !
 ! A266  A(24,42,33)            82.3135         estimate D2E/DX2                !
 ! A267  A(24,42,43)           129.0729         estimate D2E/DX2                !
 ! A268  A(30,42,32)            97.944          estimate D2E/DX2                !
 ! A269  A(30,42,33)            88.7853         estimate D2E/DX2                !
 ! A270  A(30,42,43)           131.7293         estimate D2E/DX2                !
 ! A271  A(32,42,43)           119.7027         estimate D2E/DX2                !
 ! A272  A(33,42,43)           119.2842         estimate D2E/DX2                !
 ! A273  A(14,44,27)            68.0771         estimate D2E/DX2                !
 ! A274  A(14,44,29)            68.5979         estimate D2E/DX2                !
 ! A275  A(14,44,45)           131.5033         estimate D2E/DX2                !
 ! A276  A(27,44,29)            81.9866         estimate D2E/DX2                !
 ! A277  A(27,44,45)           136.0872         estimate D2E/DX2                !
 ! A278  A(29,44,45)           138.9631         estimate D2E/DX2                !
 ! A279  A(12,47,25)            67.646          estimate D2E/DX2                !
 ! A280  A(12,47,30)            70.1946         estimate D2E/DX2                !
 ! A281  A(12,47,46)           130.9389         estimate D2E/DX2                !
 ! A282  A(25,47,30)            82.435          estimate D2E/DX2                !
 ! A283  A(25,47,46)           137.6702         estimate D2E/DX2                !
 ! A284  A(30,47,46)           136.899          estimate D2E/DX2                !
 ! A285  A(17,49,25)            85.235          estimate D2E/DX2                !
 ! A286  A(17,49,48)           138.3776         estimate D2E/DX2                !
 ! A287  A(25,49,48)           134.1386         estimate D2E/DX2                !
 ! A288  A(51,50,63)           103.7052         estimate D2E/DX2                !
 ! A289  A(23,52,24)            79.755          estimate D2E/DX2                !
 ! A290  A(23,52,32)            73.3116         estimate D2E/DX2                !
 ! A291  A(23,52,53)           130.2068         estimate D2E/DX2                !
 ! A292  A(24,52,32)            74.3684         estimate D2E/DX2                !
 ! A293  A(24,52,53)           139.5779         estimate D2E/DX2                !
 ! A294  A(32,52,53)           133.9542         estimate D2E/DX2                !
 ! A295  A(33,55,54)           130.2845         estimate D2E/DX2                !
 ! A296  A(23,56,26)            71.7375         estimate D2E/DX2                !
 ! A297  A(23,56,32)            72.1707         estimate D2E/DX2                !
 ! A298  A(23,56,57)           136.8336         estimate D2E/DX2                !
 ! A299  A(26,56,32)            80.5314         estimate D2E/DX2                !
 ! A300  A(26,56,57)           138.6579         estimate D2E/DX2                !
 ! A301  A(32,56,57)           130.4901         estimate D2E/DX2                !
 ! A302  A(14,59,18)            70.6714         estimate D2E/DX2                !
 ! A303  A(14,59,27)            67.9483         estimate D2E/DX2                !
 ! A304  A(14,59,58)           128.6224         estimate D2E/DX2                !
 ! A305  A(18,59,27)            81.7809         estimate D2E/DX2                !
 ! A306  A(18,59,58)           138.642          estimate D2E/DX2                !
 ! A307  A(27,59,58)           137.2552         estimate D2E/DX2                !
 ! A308  A(22,61,60)           143.2709         estimate D2E/DX2                !
 ! A309  A(15,63,50)           128.111          estimate D2E/DX2                !
 ! A310  A(15,63,62)           128.2037         estimate D2E/DX2                !
 ! A311  A(50,63,62)           103.4833         estimate D2E/DX2                !
 ! A312  L(22,23,56,52,-1)     188.9012         estimate D2E/DX2                !
 ! A313  L(25,24,52,42,-1)     182.8109         estimate D2E/DX2                !
 ! A314  L(27,26,56,41,-1)     189.404          estimate D2E/DX2                !
 ! A315  L(22,23,56,52,-2)     185.9604         estimate D2E/DX2                !
 ! A316  L(25,24,52,42,-2)     186.0772         estimate D2E/DX2                !
 ! A317  L(27,26,56,41,-2)     187.2765         estimate D2E/DX2                !
 ! D1    D(5,1,2,4)            -44.3871         estimate D2E/DX2                !
 ! D2    D(5,1,2,6)           -104.7787         estimate D2E/DX2                !
 ! D3    D(5,1,2,18)           132.3252         estimate D2E/DX2                !
 ! D4    D(5,1,2,19)            92.7004         estimate D2E/DX2                !
 ! D5    D(7,1,2,4)             63.7414         estimate D2E/DX2                !
 ! D6    D(7,1,2,6)              3.3498         estimate D2E/DX2                !
 ! D7    D(7,1,2,18)          -119.5463         estimate D2E/DX2                !
 ! D8    D(7,1,2,19)          -159.1711         estimate D2E/DX2                !
 ! D9    D(9,1,2,4)             15.1351         estimate D2E/DX2                !
 ! D10   D(9,1,2,6)            -45.2565         estimate D2E/DX2                !
 ! D11   D(9,1,2,18)          -168.1526         estimate D2E/DX2                !
 ! D12   D(9,1,2,19)           152.2226         estimate D2E/DX2                !
 ! D13   D(20,1,2,4)          -179.6373         estimate D2E/DX2                !
 ! D14   D(20,1,2,6)           119.9712         estimate D2E/DX2                !
 ! D15   D(20,1,2,18)           -2.925          estimate D2E/DX2                !
 ! D16   D(20,1,2,19)          -42.5497         estimate D2E/DX2                !
 ! D17   D(21,1,2,4)          -147.1602         estimate D2E/DX2                !
 ! D18   D(21,1,2,6)           152.4482         estimate D2E/DX2                !
 ! D19   D(21,1,2,18)           29.5521         estimate D2E/DX2                !
 ! D20   D(21,1,2,19)          -10.0727         estimate D2E/DX2                !
 ! D21   D(7,1,3,4)            -14.7018         estimate D2E/DX2                !
 ! D22   D(7,1,3,10)            45.1537         estimate D2E/DX2                !
 ! D23   D(7,1,3,30)           168.9085         estimate D2E/DX2                !
 ! D24   D(7,1,3,31)          -151.9744         estimate D2E/DX2                !
 ! D25   D(9,1,3,4)            -62.9882         estimate D2E/DX2                !
 ! D26   D(9,1,3,10)            -3.1327         estimate D2E/DX2                !
 ! D27   D(9,1,3,30)           120.6221         estimate D2E/DX2                !
 ! D28   D(9,1,3,31)           159.7392         estimate D2E/DX2                !
 ! D29   D(11,1,3,4)            45.0173         estimate D2E/DX2                !
 ! D30   D(11,1,3,10)          104.8728         estimate D2E/DX2                !
 ! D31   D(11,1,3,30)         -131.3724         estimate D2E/DX2                !
 ! D32   D(11,1,3,31)          -92.2553         estimate D2E/DX2                !
 ! D33   D(20,1,3,4)           147.67           estimate D2E/DX2                !
 ! D34   D(20,1,3,10)         -152.4745         estimate D2E/DX2                !
 ! D35   D(20,1,3,30)          -28.7197         estimate D2E/DX2                !
 ! D36   D(20,1,3,31)           10.3974         estimate D2E/DX2                !
 ! D37   D(21,1,3,4)           179.5297         estimate D2E/DX2                !
 ! D38   D(21,1,3,10)         -120.6148         estimate D2E/DX2                !
 ! D39   D(21,1,3,30)            3.14           estimate D2E/DX2                !
 ! D40   D(21,1,3,31)           42.2571         estimate D2E/DX2                !
 ! D41   D(2,1,5,10)            46.6054         estimate D2E/DX2                !
 ! D42   D(2,1,5,12)          -132.575          estimate D2E/DX2                !
 ! D43   D(2,1,5,13)          -133.3939         estimate D2E/DX2                !
 ! D44   D(7,1,5,10)           -48.0997         estimate D2E/DX2                !
 ! D45   D(7,1,5,12)           132.7199         estimate D2E/DX2                !
 ! D46   D(7,1,5,13)           131.901          estimate D2E/DX2                !
 ! D47   D(11,1,5,10)           -0.6575         estimate D2E/DX2                !
 ! D48   D(11,1,5,12)         -179.8379         estimate D2E/DX2                !
 ! D49   D(11,1,5,13)          179.3432         estimate D2E/DX2                !
 ! D50   D(20,1,5,10)          179.6347         estimate D2E/DX2                !
 ! D51   D(20,1,5,12)            0.4543         estimate D2E/DX2                !
 ! D52   D(20,1,5,13)           -0.3646         estimate D2E/DX2                !
 ! D53   D(21,1,5,10)          179.0893         estimate D2E/DX2                !
 ! D54   D(21,1,5,12)           -0.0912         estimate D2E/DX2                !
 ! D55   D(21,1,5,13)           -0.9101         estimate D2E/DX2                !
 ! D56   D(2,1,7,6)             -3.3642         estimate D2E/DX2                !
 ! D57   D(2,1,7,8)            -63.1296         estimate D2E/DX2                !
 ! D58   D(2,1,7,28)           159.2808         estimate D2E/DX2                !
 ! D59   D(2,1,7,29)           119.901          estimate D2E/DX2                !
 ! D60   D(3,1,7,6)             45.0567         estimate D2E/DX2                !
 ! D61   D(3,1,7,8)            -14.7087         estimate D2E/DX2                !
 ! D62   D(3,1,7,28)          -152.2982         estimate D2E/DX2                !
 ! D63   D(3,1,7,29)           168.3219         estimate D2E/DX2                !
 ! D64   D(5,1,7,6)            104.8513         estimate D2E/DX2                !
 ! D65   D(5,1,7,8)             45.086          estimate D2E/DX2                !
 ! D66   D(5,1,7,28)           -92.5036         estimate D2E/DX2                !
 ! D67   D(5,1,7,29)          -131.8834         estimate D2E/DX2                !
 ! D68   D(20,1,7,6)          -120.3948         estimate D2E/DX2                !
 ! D69   D(20,1,7,8)           179.8398         estimate D2E/DX2                !
 ! D70   D(20,1,7,28)           42.2502         estimate D2E/DX2                !
 ! D71   D(20,1,7,29)            2.8704         estimate D2E/DX2                !
 ! D72   D(21,1,7,6)          -152.2929         estimate D2E/DX2                !
 ! D73   D(21,1,7,8)           147.9417         estimate D2E/DX2                !
 ! D74   D(21,1,7,28)           10.3522         estimate D2E/DX2                !
 ! D75   D(21,1,7,29)          -29.0277         estimate D2E/DX2                !
 ! D76   D(2,1,9,8)             14.6724         estimate D2E/DX2                !
 ! D77   D(2,1,9,10)           -45.6556         estimate D2E/DX2                !
 ! D78   D(2,1,9,16)           151.9617         estimate D2E/DX2                !
 ! D79   D(2,1,9,17)          -168.6236         estimate D2E/DX2                !
 ! D80   D(3,1,9,8)             63.4547         estimate D2E/DX2                !
 ! D81   D(3,1,9,10)             3.1267         estimate D2E/DX2                !
 ! D82   D(3,1,9,16)          -159.256          estimate D2E/DX2                !
 ! D83   D(3,1,9,17)          -119.8413         estimate D2E/DX2                !
 ! D84   D(11,1,9,8)           -44.719          estimate D2E/DX2                !
 ! D85   D(11,1,9,10)         -105.0469         estimate D2E/DX2                !
 ! D86   D(11,1,9,16)           92.5704         estimate D2E/DX2                !
 ! D87   D(11,1,9,17)          131.9851         estimate D2E/DX2                !
 ! D88   D(20,1,9,8)          -147.3905         estimate D2E/DX2                !
 ! D89   D(20,1,9,10)          152.2815         estimate D2E/DX2                !
 ! D90   D(20,1,9,16)          -10.1012         estimate D2E/DX2                !
 ! D91   D(20,1,9,17)           29.3135         estimate D2E/DX2                !
 ! D92   D(21,1,9,8)           179.9475         estimate D2E/DX2                !
 ! D93   D(21,1,9,10)          119.6195         estimate D2E/DX2                !
 ! D94   D(21,1,9,16)          -42.7632         estimate D2E/DX2                !
 ! D95   D(21,1,9,17)           -3.3485         estimate D2E/DX2                !
 ! D96   D(3,1,11,6)           -48.105          estimate D2E/DX2                !
 ! D97   D(3,1,11,14)          135.8987         estimate D2E/DX2                !
 ! D98   D(3,1,11,15)          130.3714         estimate D2E/DX2                !
 ! D99   D(5,1,11,6)            -0.3314         estimate D2E/DX2                !
 ! D100  D(5,1,11,14)         -176.3277         estimate D2E/DX2                !
 ! D101  D(5,1,11,15)          178.145          estimate D2E/DX2                !
 ! D102  D(9,1,11,6)            46.5855         estimate D2E/DX2                !
 ! D103  D(9,1,11,14)         -129.4108         estimate D2E/DX2                !
 ! D104  D(9,1,11,15)         -134.9381         estimate D2E/DX2                !
 ! D105  D(20,1,11,6)          179.4131         estimate D2E/DX2                !
 ! D106  D(20,1,11,14)           3.4169         estimate D2E/DX2                !
 ! D107  D(20,1,11,15)          -2.1105         estimate D2E/DX2                !
 ! D108  D(21,1,11,6)          179.9581         estimate D2E/DX2                !
 ! D109  D(21,1,11,14)           3.9618         estimate D2E/DX2                !
 ! D110  D(21,1,11,15)          -1.5655         estimate D2E/DX2                !
 ! D111  D(2,1,20,34)           47.3415         estimate D2E/DX2                !
 ! D112  D(3,1,20,34)          -13.8026         estimate D2E/DX2                !
 ! D113  D(5,1,20,34)          -82.4944         estimate D2E/DX2                !
 ! D114  D(7,1,20,34)          148.3061         estimate D2E/DX2                !
 ! D115  D(9,1,20,34)         -151.052          estimate D2E/DX2                !
 ! D116  D(11,1,20,34)          97.6374         estimate D2E/DX2                !
 ! D117  D(2,1,21,34)           10.9884         estimate D2E/DX2                !
 ! D118  D(3,1,21,34)          -49.6634         estimate D2E/DX2                !
 ! D119  D(5,1,21,34)         -100.5611         estimate D2E/DX2                !
 ! D120  D(7,1,21,34)          147.9141         estimate D2E/DX2                !
 ! D121  D(9,1,21,34)         -150.7909         estimate D2E/DX2                !
 ! D122  D(11,1,21,34)          79.3083         estimate D2E/DX2                !
 ! D123  D(6,2,3,5)             61.8962         estimate D2E/DX2                !
 ! D124  D(6,2,3,10)            -0.908          estimate D2E/DX2                !
 ! D125  D(6,2,3,30)          -162.3609         estimate D2E/DX2                !
 ! D126  D(6,2,3,31)          -158.689          estimate D2E/DX2                !
 ! D127  D(11,2,3,5)            -1.211          estimate D2E/DX2                !
 ! D128  D(11,2,3,10)          -64.0152         estimate D2E/DX2                !
 ! D129  D(11,2,3,30)          134.532          estimate D2E/DX2                !
 ! D130  D(11,2,3,31)          138.2038         estimate D2E/DX2                !
 ! D131  D(18,2,3,5)          -134.5594         estimate D2E/DX2                !
 ! D132  D(18,2,3,10)          162.6364         estimate D2E/DX2                !
 ! D133  D(18,2,3,30)            1.1835         estimate D2E/DX2                !
 ! D134  D(18,2,3,31)            4.8554         estimate D2E/DX2                !
 ! D135  D(19,2,3,5)          -139.7705         estimate D2E/DX2                !
 ! D136  D(19,2,3,10)          157.4253         estimate D2E/DX2                !
 ! D137  D(19,2,3,30)           -4.0276         estimate D2E/DX2                !
 ! D138  D(19,2,3,31)           -0.3557         estimate D2E/DX2                !
 ! D139  D(1,2,4,8)            -41.7787         estimate D2E/DX2                !
 ! D140  D(1,2,4,10)            23.2399         estimate D2E/DX2                !
 ! D141  D(1,2,4,32)           173.1507         estimate D2E/DX2                !
 ! D142  D(1,2,4,33)           161.8653         estimate D2E/DX2                !
 ! D143  D(11,2,4,8)            15.3669         estimate D2E/DX2                !
 ! D144  D(11,2,4,10)           80.3854         estimate D2E/DX2                !
 ! D145  D(11,2,4,32)         -129.7037         estimate D2E/DX2                !
 ! D146  D(11,2,4,33)         -140.9891         estimate D2E/DX2                !
 ! D147  D(18,2,4,8)           141.8184         estimate D2E/DX2                !
 ! D148  D(18,2,4,10)         -153.163          estimate D2E/DX2                !
 ! D149  D(18,2,4,32)           -3.2521         estimate D2E/DX2                !
 ! D150  D(18,2,4,33)          -14.5376         estimate D2E/DX2                !
 ! D151  D(19,2,4,8)           178.7123         estimate D2E/DX2                !
 ! D152  D(19,2,4,10)         -116.2691         estimate D2E/DX2                !
 ! D153  D(19,2,4,32)           33.6418         estimate D2E/DX2                !
 ! D154  D(19,2,4,33)           22.3563         estimate D2E/DX2                !
 ! D155  D(1,2,6,7)             -3.5762         estimate D2E/DX2                !
 ! D156  D(1,2,6,8)             57.0562         estimate D2E/DX2                !
 ! D157  D(1,2,6,26)          -174.8461         estimate D2E/DX2                !
 ! D158  D(1,2,6,27)          -139.0797         estimate D2E/DX2                !
 ! D159  D(3,2,6,7)            -63.5104         estimate D2E/DX2                !
 ! D160  D(3,2,6,8)             -2.878          estimate D2E/DX2                !
 ! D161  D(3,2,6,26)           125.2197         estimate D2E/DX2                !
 ! D162  D(3,2,6,27)           160.986          estimate D2E/DX2                !
 ! D163  D(18,2,6,7)           130.6029         estimate D2E/DX2                !
 ! D164  D(18,2,6,8)          -168.7647         estimate D2E/DX2                !
 ! D165  D(18,2,6,26)          -40.667          estimate D2E/DX2                !
 ! D166  D(18,2,6,27)           -4.9006         estimate D2E/DX2                !
 ! D167  D(19,2,6,7)           153.1965         estimate D2E/DX2                !
 ! D168  D(19,2,6,8)          -146.1711         estimate D2E/DX2                !
 ! D169  D(19,2,6,26)          -18.0734         estimate D2E/DX2                !
 ! D170  D(19,2,6,27)           17.6929         estimate D2E/DX2                !
 ! D171  D(3,2,11,7)            44.7014         estimate D2E/DX2                !
 ! D172  D(3,2,11,14)         -154.052          estimate D2E/DX2                !
 ! D173  D(3,2,11,15)         -115.7199         estimate D2E/DX2                !
 ! D174  D(4,2,11,7)           -24.2793         estimate D2E/DX2                !
 ! D175  D(4,2,11,14)          136.9673         estimate D2E/DX2                !
 ! D176  D(4,2,11,15)          175.2994         estimate D2E/DX2                !
 ! D177  D(18,2,11,7)         -169.7256         estimate D2E/DX2                !
 ! D178  D(18,2,11,14)          -8.4789         estimate D2E/DX2                !
 ! D179  D(18,2,11,15)          29.8531         estimate D2E/DX2                !
 ! D180  D(19,2,11,7)          172.6121         estimate D2E/DX2                !
 ! D181  D(19,2,11,14)         -26.1412         estimate D2E/DX2                !
 ! D182  D(19,2,11,15)          12.1908         estimate D2E/DX2                !
 ! D183  D(1,2,18,59)          101.0458         estimate D2E/DX2                !
 ! D184  D(3,2,18,59)         -172.3232         estimate D2E/DX2                !
 ! D185  D(4,2,18,59)          -83.6503         estimate D2E/DX2                !
 ! D186  D(6,2,18,59)           -9.3882         estimate D2E/DX2                !
 ! D187  D(11,2,18,59)          46.9774         estimate D2E/DX2                !
 ! D188  D(1,2,19,34)           -0.071          estimate D2E/DX2                !
 ! D189  D(3,2,19,34)           63.5163         estimate D2E/DX2                !
 ! D190  D(4,2,19,34)          125.9742         estimate D2E/DX2                !
 ! D191  D(6,2,19,34)         -150.6155         estimate D2E/DX2                !
 ! D192  D(11,2,19,34)         -72.8962         estimate D2E/DX2                !
 ! D193  D(1,3,4,6)            -22.9374         estimate D2E/DX2                !
 ! D194  D(1,3,4,8)             41.3075         estimate D2E/DX2                !
 ! D195  D(1,3,4,32)           179.3651         estimate D2E/DX2                !
 ! D196  D(1,3,4,33)          -154.6506         estimate D2E/DX2                !
 ! D197  D(5,3,4,6)            -80.1046         estimate D2E/DX2                !
 ! D198  D(5,3,4,8)            -15.8597         estimate D2E/DX2                !
 ! D199  D(5,3,4,32)           122.1978         estimate D2E/DX2                !
 ! D200  D(5,3,4,33)           148.1822         estimate D2E/DX2                !
 ! D201  D(30,3,4,6)           153.2012         estimate D2E/DX2                !
 ! D202  D(30,3,4,8)          -142.5539         estimate D2E/DX2                !
 ! D203  D(30,3,4,32)           -4.4963         estimate D2E/DX2                !
 ! D204  D(30,3,4,33)           21.488          estimate D2E/DX2                !
 ! D205  D(31,3,4,6)           116.4419         estimate D2E/DX2                !
 ! D206  D(31,3,4,8)          -179.3132         estimate D2E/DX2                !
 ! D207  D(31,3,4,32)          -41.2557         estimate D2E/DX2                !
 ! D208  D(31,3,4,33)          -15.2713         estimate D2E/DX2                !
 ! D209  D(2,3,5,9)            -43.6341         estimate D2E/DX2                !
 ! D210  D(2,3,5,12)           154.4805         estimate D2E/DX2                !
 ! D211  D(2,3,5,13)           115.9148         estimate D2E/DX2                !
 ! D212  D(4,3,5,9)             24.3108         estimate D2E/DX2                !
 ! D213  D(4,3,5,12)          -137.5746         estimate D2E/DX2                !
 ! D214  D(4,3,5,13)          -176.1403         estimate D2E/DX2                !
 ! D215  D(30,3,5,9)           169.3246         estimate D2E/DX2                !
 ! D216  D(30,3,5,12)            7.4393         estimate D2E/DX2                !
 ! D217  D(30,3,5,13)          -31.1264         estimate D2E/DX2                !
 ! D218  D(31,3,5,9)          -172.4865         estimate D2E/DX2                !
 ! D219  D(31,3,5,12)           25.6281         estimate D2E/DX2                !
 ! D220  D(31,3,5,13)          -12.9376         estimate D2E/DX2                !
 ! D221  D(1,3,10,8)           -56.3294         estimate D2E/DX2                !
 ! D222  D(1,3,10,9)             3.344          estimate D2E/DX2                !
 ! D223  D(1,3,10,24)          175.2252         estimate D2E/DX2                !
 ! D224  D(1,3,10,25)          138.9753         estimate D2E/DX2                !
 ! D225  D(2,3,10,8)             4.2228         estimate D2E/DX2                !
 ! D226  D(2,3,10,9)            63.8962         estimate D2E/DX2                !
 ! D227  D(2,3,10,24)         -124.2226         estimate D2E/DX2                !
 ! D228  D(2,3,10,25)         -160.4725         estimate D2E/DX2                !
 ! D229  D(30,3,10,8)          168.317          estimate D2E/DX2                !
 ! D230  D(30,3,10,9)         -132.0096         estimate D2E/DX2                !
 ! D231  D(30,3,10,24)          39.8716         estimate D2E/DX2                !
 ! D232  D(30,3,10,25)           3.6217         estimate D2E/DX2                !
 ! D233  D(31,3,10,8)          146.484          estimate D2E/DX2                !
 ! D234  D(31,3,10,9)         -153.8426         estimate D2E/DX2                !
 ! D235  D(31,3,10,24)          18.0386         estimate D2E/DX2                !
 ! D236  D(31,3,10,25)         -18.2113         estimate D2E/DX2                !
 ! D237  D(1,3,30,42)         -163.3208         estimate D2E/DX2                !
 ! D238  D(1,3,30,47)         -102.4508         estimate D2E/DX2                !
 ! D239  D(2,3,30,42)          109.024          estimate D2E/DX2                !
 ! D240  D(2,3,30,47)          169.8941         estimate D2E/DX2                !
 ! D241  D(4,3,30,42)           21.7805         estimate D2E/DX2                !
 ! D242  D(4,3,30,47)           82.6506         estimate D2E/DX2                !
 ! D243  D(5,3,30,42)         -108.5419         estimate D2E/DX2                !
 ! D244  D(5,3,30,47)          -47.6719         estimate D2E/DX2                !
 ! D245  D(10,3,30,42)         -51.6211         estimate D2E/DX2                !
 ! D246  D(10,3,30,47)           9.2489         estimate D2E/DX2                !
 ! D247  D(1,3,31,34)            2.3898         estimate D2E/DX2                !
 ! D248  D(2,3,31,34)          -61.7426         estimate D2E/DX2                !
 ! D249  D(4,3,31,34)         -123.6044         estimate D2E/DX2                !
 ! D250  D(5,3,31,34)           75.3305         estimate D2E/DX2                !
 ! D251  D(10,3,31,34)         153.5406         estimate D2E/DX2                !
 ! D252  D(3,4,6,7)             57.3645         estimate D2E/DX2                !
 ! D253  D(3,4,6,11)            -4.3194         estimate D2E/DX2                !
 ! D254  D(3,4,6,26)          -161.3793         estimate D2E/DX2                !
 ! D255  D(3,4,6,27)          -139.4465         estimate D2E/DX2                !
 ! D256  D(10,4,6,7)            -6.7476         estimate D2E/DX2                !
 ! D257  D(10,4,6,11)          -68.4314         estimate D2E/DX2                !
 ! D258  D(10,4,6,26)          134.5087         estimate D2E/DX2                !
 ! D259  D(10,4,6,27)          156.4415         estimate D2E/DX2                !
 ! D260  D(32,4,6,7)          -141.8706         estimate D2E/DX2                !
 ! D261  D(32,4,6,11)          156.4456         estimate D2E/DX2                !
 ! D262  D(32,4,6,26)           -0.6143         estimate D2E/DX2                !
 ! D263  D(32,4,6,27)           21.3185         estimate D2E/DX2                !
 ! D264  D(33,4,6,7)          -174.9732         estimate D2E/DX2                !
 ! D265  D(33,4,6,11)          123.343          estimate D2E/DX2                !
 ! D266  D(33,4,6,26)          -33.7169         estimate D2E/DX2                !
 ! D267  D(33,4,6,27)          -11.7841         estimate D2E/DX2                !
 ! D268  D(2,4,8,7)              0.4206         estimate D2E/DX2                !
 ! D269  D(2,4,8,9)             59.0969         estimate D2E/DX2                !
 ! D270  D(2,4,8,22)          -158.3486         estimate D2E/DX2                !
 ! D271  D(2,4,8,23)          -144.2221         estimate D2E/DX2                !
 ! D272  D(3,4,8,7)            -58.4565         estimate D2E/DX2                !
 ! D273  D(3,4,8,9)              0.2198         estimate D2E/DX2                !
 ! D274  D(3,4,8,22)           142.7743         estimate D2E/DX2                !
 ! D275  D(3,4,8,23)           156.9008         estimate D2E/DX2                !
 ! D276  D(32,4,8,7)           154.6414         estimate D2E/DX2                !
 ! D277  D(32,4,8,9)          -146.6822         estimate D2E/DX2                !
 ! D278  D(32,4,8,22)           -4.1277         estimate D2E/DX2                !
 ! D279  D(32,4,8,23)            9.9988         estimate D2E/DX2                !
 ! D280  D(33,4,8,7)           144.5813         estimate D2E/DX2                !
 ! D281  D(33,4,8,9)          -156.7423         estimate D2E/DX2                !
 ! D282  D(33,4,8,22)          -14.1878         estimate D2E/DX2                !
 ! D283  D(33,4,8,23)           -0.0614         estimate D2E/DX2                !
 ! D284  D(2,4,10,5)             3.1708         estimate D2E/DX2                !
 ! D285  D(2,4,10,9)           -58.2597         estimate D2E/DX2                !
 ! D286  D(2,4,10,24)          160.0409         estimate D2E/DX2                !
 ! D287  D(2,4,10,25)          139.9252         estimate D2E/DX2                !
 ! D288  D(6,4,10,5)            67.473          estimate D2E/DX2                !
 ! D289  D(6,4,10,9)             6.0425         estimate D2E/DX2                !
 ! D290  D(6,4,10,24)         -135.6569         estimate D2E/DX2                !
 ! D291  D(6,4,10,25)         -155.7726         estimate D2E/DX2                !
 ! D292  D(32,4,10,5)         -154.3477         estimate D2E/DX2                !
 ! D293  D(32,4,10,9)          144.2218         estimate D2E/DX2                !
 ! D294  D(32,4,10,24)           2.5224         estimate D2E/DX2                !
 ! D295  D(32,4,10,25)         -17.5933         estimate D2E/DX2                !
 ! D296  D(33,4,10,5)         -125.3562         estimate D2E/DX2                !
 ! D297  D(33,4,10,9)          173.2133         estimate D2E/DX2                !
 ! D298  D(33,4,10,24)          31.514          estimate D2E/DX2                !
 ! D299  D(33,4,10,25)          11.3983         estimate D2E/DX2                !
 ! D300  D(2,4,32,42)          -96.4309         estimate D2E/DX2                !
 ! D301  D(2,4,32,52)          175.0258         estimate D2E/DX2                !
 ! D302  D(2,4,32,56)           98.4833         estimate D2E/DX2                !
 ! D303  D(3,4,32,42)          -16.3661         estimate D2E/DX2                !
 ! D304  D(3,4,32,52)         -104.9094         estimate D2E/DX2                !
 ! D305  D(3,4,32,56)          178.5482         estimate D2E/DX2                !
 ! D306  D(6,4,32,42)         -171.8731         estimate D2E/DX2                !
 ! D307  D(6,4,32,52)           99.5836         estimate D2E/DX2                !
 ! D308  D(6,4,32,56)           23.0411         estimate D2E/DX2                !
 ! D309  D(8,4,32,42)          119.9086         estimate D2E/DX2                !
 ! D310  D(8,4,32,52)           31.3653         estimate D2E/DX2                !
 ! D311  D(8,4,32,56)          -45.1771         estimate D2E/DX2                !
 ! D312  D(10,4,32,42)          52.4247         estimate D2E/DX2                !
 ! D313  D(10,4,32,52)         -36.1186         estimate D2E/DX2                !
 ! D314  D(10,4,32,56)        -112.6611         estimate D2E/DX2                !
 ! D315  D(2,4,33,37)           42.4655         estimate D2E/DX2                !
 ! D316  D(2,4,33,42)         -105.2491         estimate D2E/DX2                !
 ! D317  D(2,4,33,55)          -34.6209         estimate D2E/DX2                !
 ! D318  D(3,4,33,37)          102.6733         estimate D2E/DX2                !
 ! D319  D(3,4,33,42)          -45.0413         estimate D2E/DX2                !
 ! D320  D(3,4,33,55)           25.5869         estimate D2E/DX2                !
 ! D321  D(6,4,33,37)          -22.7023         estimate D2E/DX2                !
 ! D322  D(6,4,33,42)         -170.4169         estimate D2E/DX2                !
 ! D323  D(6,4,33,55)          -99.7886         estimate D2E/DX2                !
 ! D324  D(8,4,33,37)         -101.2449         estimate D2E/DX2                !
 ! D325  D(8,4,33,42)          111.0405         estimate D2E/DX2                !
 ! D326  D(8,4,33,55)         -178.3312         estimate D2E/DX2                !
 ! D327  D(10,4,33,37)         170.7436         estimate D2E/DX2                !
 ! D328  D(10,4,33,42)          23.029          estimate D2E/DX2                !
 ! D329  D(10,4,33,55)          93.6573         estimate D2E/DX2                !
 ! D330  D(3,5,9,7)             44.9014         estimate D2E/DX2                !
 ! D331  D(3,5,9,8)            -24.3402         estimate D2E/DX2                !
 ! D332  D(3,5,9,16)           172.2073         estimate D2E/DX2                !
 ! D333  D(3,5,9,17)          -169.782          estimate D2E/DX2                !
 ! D334  D(12,5,9,7)          -153.3445         estimate D2E/DX2                !
 ! D335  D(12,5,9,8)           137.4138         estimate D2E/DX2                !
 ! D336  D(12,5,9,16)          -26.0387         estimate D2E/DX2                !
 ! D337  D(12,5,9,17)           -8.028          estimate D2E/DX2                !
 ! D338  D(13,5,9,7)          -114.7494         estimate D2E/DX2                !
 ! D339  D(13,5,9,8)           176.009          estimate D2E/DX2                !
 ! D340  D(13,5,9,16)           12.5565         estimate D2E/DX2                !
 ! D341  D(13,5,9,17)           30.5672         estimate D2E/DX2                !
 ! D342  D(1,5,10,4)           -30.1129         estimate D2E/DX2                !
 ! D343  D(1,5,10,8)            31.3128         estimate D2E/DX2                !
 ! D344  D(1,5,10,24)         -179.42           estimate D2E/DX2                !
 ! D345  D(1,5,10,25)         -179.4548         estimate D2E/DX2                !
 ! D346  D(12,5,10,4)          149.3302         estimate D2E/DX2                !
 ! D347  D(12,5,10,8)         -149.2441         estimate D2E/DX2                !
 ! D348  D(12,5,10,24)           0.0231         estimate D2E/DX2                !
 ! D349  D(12,5,10,25)          -0.0117         estimate D2E/DX2                !
 ! D350  D(13,5,10,4)          149.8858         estimate D2E/DX2                !
 ! D351  D(13,5,10,8)         -148.6885         estimate D2E/DX2                !
 ! D352  D(13,5,10,24)           0.5787         estimate D2E/DX2                !
 ! D353  D(13,5,10,25)           0.5439         estimate D2E/DX2                !
 ! D354  D(1,5,12,47)          135.251          estimate D2E/DX2                !
 ! D355  D(3,5,12,47)           34.5848         estimate D2E/DX2                !
 ! D356  D(9,5,12,47)         -122.6545         estimate D2E/DX2                !
 ! D357  D(10,5,12,47)         -43.8103         estimate D2E/DX2                !
 ! D358  D(2,6,7,1)              3.5808         estimate D2E/DX2                !
 ! D359  D(2,6,7,9)             64.3121         estimate D2E/DX2                !
 ! D360  D(2,6,7,28)          -153.7134         estimate D2E/DX2                !
 ! D361  D(2,6,7,29)          -131.4225         estimate D2E/DX2                !
 ! D362  D(4,6,7,1)            -56.0382         estimate D2E/DX2                !
 ! D363  D(4,6,7,9)              4.6931         estimate D2E/DX2                !
 ! D364  D(4,6,7,28)           146.6676         estimate D2E/DX2                !
 ! D365  D(4,6,7,29)           168.9585         estimate D2E/DX2                !
 ! D366  D(26,6,7,1)           175.091          estimate D2E/DX2                !
 ! D367  D(26,6,7,9)          -124.1777         estimate D2E/DX2                !
 ! D368  D(26,6,7,28)           17.7967         estimate D2E/DX2                !
 ! D369  D(26,6,7,29)           40.0876         estimate D2E/DX2                !
 ! D370  D(27,6,7,1)           138.4916         estimate D2E/DX2                !
 ! D371  D(27,6,7,9)          -160.7771         estimate D2E/DX2                !
 ! D372  D(27,6,7,28)          -18.8027         estimate D2E/DX2                !
 ! D373  D(27,6,7,29)            3.4882         estimate D2E/DX2                !
 ! D374  D(2,6,8,9)            -58.4923         estimate D2E/DX2                !
 ! D375  D(2,6,8,10)             5.7877         estimate D2E/DX2                !
 ! D376  D(2,6,8,22)           171.6071         estimate D2E/DX2                !
 ! D377  D(2,6,8,23)           144.9234         estimate D2E/DX2                !
 ! D378  D(11,6,8,9)             2.7713         estimate D2E/DX2                !
 ! D379  D(11,6,8,10)           67.0513         estimate D2E/DX2                !
 ! D380  D(11,6,8,22)         -127.1293         estimate D2E/DX2                !
 ! D381  D(11,6,8,23)         -153.813          estimate D2E/DX2                !
 ! D382  D(26,6,8,9)           159.1559         estimate D2E/DX2                !
 ! D383  D(26,6,8,10)         -136.5641         estimate D2E/DX2                !
 ! D384  D(26,6,8,22)           29.2553         estimate D2E/DX2                !
 ! D385  D(26,6,8,23)            2.5716         estimate D2E/DX2                !
 ! D386  D(27,6,8,9)           140.6389         estimate D2E/DX2                !
 ! D387  D(27,6,8,10)         -155.0812         estimate D2E/DX2                !
 ! D388  D(27,6,8,22)           10.7383         estimate D2E/DX2                !
 ! D389  D(27,6,8,23)          -15.9455         estimate D2E/DX2                !
 ! D390  D(4,6,11,1)            31.4162         estimate D2E/DX2                !
 ! D391  D(4,6,11,14)         -151.2989         estimate D2E/DX2                !
 ! D392  D(4,6,11,15)         -145.812          estimate D2E/DX2                !
 ! D393  D(8,6,11,1)           -29.9873         estimate D2E/DX2                !
 ! D394  D(8,6,11,14)          147.2975         estimate D2E/DX2                !
 ! D395  D(8,6,11,15)          152.7844         estimate D2E/DX2                !
 ! D396  D(26,6,11,1)         -178.6946         estimate D2E/DX2                !
 ! D397  D(26,6,11,14)          -1.4098         estimate D2E/DX2                !
 ! D398  D(26,6,11,15)           4.0771         estimate D2E/DX2                !
 ! D399  D(27,6,11,1)          179.6487         estimate D2E/DX2                !
 ! D400  D(27,6,11,14)          -3.0665         estimate D2E/DX2                !
 ! D401  D(27,6,11,15)           2.4204         estimate D2E/DX2                !
 ! D402  D(2,6,26,41)          177.6401         estimate D2E/DX2                !
 ! D403  D(2,6,26,56)          -89.0196         estimate D2E/DX2                !
 ! D404  D(4,6,26,41)         -116.788          estimate D2E/DX2                !
 ! D405  D(4,6,26,56)          -23.4477         estimate D2E/DX2                !
 ! D406  D(7,6,26,41)            9.1371         estimate D2E/DX2                !
 ! D407  D(7,6,26,56)          102.4774         estimate D2E/DX2                !
 ! D408  D(8,6,26,41)          -56.8063         estimate D2E/DX2                !
 ! D409  D(8,6,26,56)           36.534          estimate D2E/DX2                !
 ! D410  D(11,6,26,41)          92.8511         estimate D2E/DX2                !
 ! D411  D(11,6,26,56)        -173.8086         estimate D2E/DX2                !
 ! D412  D(2,6,27,44)          110.2692         estimate D2E/DX2                !
 ! D413  D(2,6,27,59)           16.008          estimate D2E/DX2                !
 ! D414  D(4,6,27,44)         -173.7311         estimate D2E/DX2                !
 ! D415  D(4,6,27,59)           92.0077         estimate D2E/DX2                !
 ! D416  D(7,6,27,44)          -13.4887         estimate D2E/DX2                !
 ! D417  D(7,6,27,59)         -107.7499         estimate D2E/DX2                !
 ! D418  D(8,6,27,44)          -92.0381         estimate D2E/DX2                !
 ! D419  D(8,6,27,59)          173.7006         estimate D2E/DX2                !
 ! D420  D(11,6,27,44)          48.5153         estimate D2E/DX2                !
 ! D421  D(11,6,27,59)         -45.7459         estimate D2E/DX2                !
 ! D422  D(1,7,8,4)             41.1821         estimate D2E/DX2                !
 ! D423  D(1,7,8,10)           -23.1058         estimate D2E/DX2                !
 ! D424  D(1,7,8,22)          -154.1087         estimate D2E/DX2                !
 ! D425  D(1,7,8,23)           177.1282         estimate D2E/DX2                !
 ! D426  D(11,7,8,4)           -15.9993         estimate D2E/DX2                !
 ! D427  D(11,7,8,10)          -80.2872         estimate D2E/DX2                !
 ! D428  D(11,7,8,22)          148.7098         estimate D2E/DX2                !
 ! D429  D(11,7,8,23)          119.9467         estimate D2E/DX2                !
 ! D430  D(28,7,8,4)          -178.8745         estimate D2E/DX2                !
 ! D431  D(28,7,8,10)          116.8375         estimate D2E/DX2                !
 ! D432  D(28,7,8,22)          -14.1654         estimate D2E/DX2                !
 ! D433  D(28,7,8,23)          -42.9285         estimate D2E/DX2                !
 ! D434  D(29,7,8,4)          -142.0885         estimate D2E/DX2                !
 ! D435  D(29,7,8,10)          153.6236         estimate D2E/DX2                !
 ! D436  D(29,7,8,22)           22.6206         estimate D2E/DX2                !
 ! D437  D(29,7,8,23)           -6.1425         estimate D2E/DX2                !
 ! D438  D(6,7,9,5)            -64.349          estimate D2E/DX2                !
 ! D439  D(6,7,9,10)            -1.2514         estimate D2E/DX2                !
 ! D440  D(6,7,9,16)           157.4989         estimate D2E/DX2                !
 ! D441  D(6,7,9,17)           162.4458         estimate D2E/DX2                !
 ! D442  D(11,7,9,5)            -1.4267         estimate D2E/DX2                !
 ! D443  D(11,7,9,10)           61.6709         estimate D2E/DX2                !
 ! D444  D(11,7,9,16)         -139.5788         estimate D2E/DX2                !
 ! D445  D(11,7,9,17)         -134.6319         estimate D2E/DX2                !
 ! D446  D(28,7,9,5)           138.3194         estimate D2E/DX2                !
 ! D447  D(28,7,9,10)         -158.583          estimate D2E/DX2                !
 ! D448  D(28,7,9,16)            0.1673         estimate D2E/DX2                !
 ! D449  D(28,7,9,17)            5.1142         estimate D2E/DX2                !
 ! D450  D(29,7,9,5)           134.1564         estimate D2E/DX2                !
 ! D451  D(29,7,9,10)         -162.746          estimate D2E/DX2                !
 ! D452  D(29,7,9,16)           -3.9957         estimate D2E/DX2                !
 ! D453  D(29,7,9,17)            0.9512         estimate D2E/DX2                !
 ! D454  D(8,7,11,2)            24.35           estimate D2E/DX2                !
 ! D455  D(8,7,11,14)         -137.9657         estimate D2E/DX2                !
 ! D456  D(8,7,11,15)         -176.1285         estimate D2E/DX2                !
 ! D457  D(9,7,11,2)           -43.4517         estimate D2E/DX2                !
 ! D458  D(9,7,11,14)          154.2327         estimate D2E/DX2                !
 ! D459  D(9,7,11,15)          116.0698         estimate D2E/DX2                !
 ! D460  D(28,7,11,2)         -172.996          estimate D2E/DX2                !
 ! D461  D(28,7,11,14)          24.6884         estimate D2E/DX2                !
 ! D462  D(28,7,11,15)         -13.4745         estimate D2E/DX2                !
 ! D463  D(29,7,11,2)          169.3463         estimate D2E/DX2                !
 ! D464  D(29,7,11,14)           7.0307         estimate D2E/DX2                !
 ! D465  D(29,7,11,15)         -31.1322         estimate D2E/DX2                !
 ! D466  D(1,7,29,41)         -163.6108         estimate D2E/DX2                !
 ! D467  D(1,7,29,44)         -102.6232         estimate D2E/DX2                !
 ! D468  D(6,7,29,41)          -52.3637         estimate D2E/DX2                !
 ! D469  D(6,7,29,44)            8.6239         estimate D2E/DX2                !
 ! D470  D(8,7,29,41)           20.6967         estimate D2E/DX2                !
 ! D471  D(8,7,29,44)           81.6842         estimate D2E/DX2                !
 ! D472  D(9,7,29,41)          108.3673         estimate D2E/DX2                !
 ! D473  D(9,7,29,44)          169.3548         estimate D2E/DX2                !
 ! D474  D(11,7,29,41)        -109.1861         estimate D2E/DX2                !
 ! D475  D(11,7,29,44)         -48.1985         estimate D2E/DX2                !
 ! D476  D(4,8,9,1)            -41.4641         estimate D2E/DX2                !
 ! D477  D(4,8,9,5)             15.5451         estimate D2E/DX2                !
 ! D478  D(4,8,9,16)           179.1731         estimate D2E/DX2                !
 ! D479  D(4,8,9,17)           142.1368         estimate D2E/DX2                !
 ! D480  D(6,8,9,1)             23.6544         estimate D2E/DX2                !
 ! D481  D(6,8,9,5)             80.6636         estimate D2E/DX2                !
 ! D482  D(6,8,9,16)          -115.7085         estimate D2E/DX2                !
 ! D483  D(6,8,9,17)          -152.7447         estimate D2E/DX2                !
 ! D484  D(22,8,9,1)           163.8201         estimate D2E/DX2                !
 ! D485  D(22,8,9,5)          -139.1707         estimate D2E/DX2                !
 ! D486  D(22,8,9,16)           24.4572         estimate D2E/DX2                !
 ! D487  D(22,8,9,17)          -12.579          estimate D2E/DX2                !
 ! D488  D(23,8,9,1)           170.8578         estimate D2E/DX2                !
 ! D489  D(23,8,9,5)          -132.1331         estimate D2E/DX2                !
 ! D490  D(23,8,9,16)           31.4949         estimate D2E/DX2                !
 ! D491  D(23,8,9,17)           -5.5414         estimate D2E/DX2                !
 ! D492  D(6,8,10,3)            -6.2996         estimate D2E/DX2                !
 ! D493  D(6,8,10,5)           -67.9682         estimate D2E/DX2                !
 ! D494  D(6,8,10,24)          135.253          estimate D2E/DX2                !
 ! D495  D(6,8,10,25)          155.7053         estimate D2E/DX2                !
 ! D496  D(7,8,10,3)            57.5866         estimate D2E/DX2                !
 ! D497  D(7,8,10,5)            -4.082          estimate D2E/DX2                !
 ! D498  D(7,8,10,24)         -160.8609         estimate D2E/DX2                !
 ! D499  D(7,8,10,25)         -140.4085         estimate D2E/DX2                !
 ! D500  D(22,8,10,3)         -173.6442         estimate D2E/DX2                !
 ! D501  D(22,8,10,5)          124.6872         estimate D2E/DX2                !
 ! D502  D(22,8,10,24)         -32.0917         estimate D2E/DX2                !
 ! D503  D(22,8,10,25)         -11.6393         estimate D2E/DX2                !
 ! D504  D(23,8,10,3)         -140.595          estimate D2E/DX2                !
 ! D505  D(23,8,10,5)          157.7364         estimate D2E/DX2                !
 ! D506  D(23,8,10,24)           0.9576         estimate D2E/DX2                !
 ! D507  D(23,8,10,25)          21.4099         estimate D2E/DX2                !
 ! D508  D(4,8,22,39)         -178.4067         estimate D2E/DX2                !
 ! D509  D(4,8,22,41)          113.5516         estimate D2E/DX2                !
 ! D510  D(4,8,22,61)          -91.6735         estimate D2E/DX2                !
 ! D511  D(6,8,22,39)           93.049          estimate D2E/DX2                !
 ! D512  D(6,8,22,41)           25.0072         estimate D2E/DX2                !
 ! D513  D(6,8,22,61)          179.7822         estimate D2E/DX2                !
 ! D514  D(7,8,22,39)           23.9422         estimate D2E/DX2                !
 ! D515  D(7,8,22,41)          -44.0995         estimate D2E/DX2                !
 ! D516  D(7,8,22,61)          110.6754         estimate D2E/DX2                !
 ! D517  D(9,8,22,39)          -36.4215         estimate D2E/DX2                !
 ! D518  D(9,8,22,41)         -104.4633         estimate D2E/DX2                !
 ! D519  D(9,8,22,61)           50.3117         estimate D2E/DX2                !
 ! D520  D(10,8,22,39)        -101.5902         estimate D2E/DX2                !
 ! D521  D(10,8,22,41)        -169.632          estimate D2E/DX2                !
 ! D522  D(10,8,22,61)         -14.857          estimate D2E/DX2                !
 ! D523  D(4,8,23,41)          120.2621         estimate D2E/DX2                !
 ! D524  D(4,8,23,52)          -43.6239         estimate D2E/DX2                !
 ! D525  D(4,8,23,56)           29.7035         estimate D2E/DX2                !
 ! D526  D(6,8,23,41)           53.1944         estimate D2E/DX2                !
 ! D527  D(6,8,23,52)         -110.6915         estimate D2E/DX2                !
 ! D528  D(6,8,23,56)          -37.3641         estimate D2E/DX2                !
 ! D529  D(7,8,23,41)          -13.7366         estimate D2E/DX2                !
 ! D530  D(7,8,23,52)         -177.6226         estimate D2E/DX2                !
 ! D531  D(7,8,23,56)         -104.2952         estimate D2E/DX2                !
 ! D532  D(9,8,23,41)          -93.3232         estimate D2E/DX2                !
 ! D533  D(9,8,23,52)          102.7908         estimate D2E/DX2                !
 ! D534  D(9,8,23,56)          176.1182         estimate D2E/DX2                !
 ! D535  D(10,8,23,41)        -171.0578         estimate D2E/DX2                !
 ! D536  D(10,8,23,52)          25.0562         estimate D2E/DX2                !
 ! D537  D(10,8,23,56)          98.3836         estimate D2E/DX2                !
 ! D538  D(1,9,10,3)            -3.3316         estimate D2E/DX2                !
 ! D539  D(1,9,10,4)            57.0208         estimate D2E/DX2                !
 ! D540  D(1,9,10,24)         -175.139          estimate D2E/DX2                !
 ! D541  D(1,9,10,25)         -138.6163         estimate D2E/DX2                !
 ! D542  D(7,9,10,3)           -63.1897         estimate D2E/DX2                !
 ! D543  D(7,9,10,4)            -2.8374         estimate D2E/DX2                !
 ! D544  D(7,9,10,24)          125.0028         estimate D2E/DX2                !
 ! D545  D(7,9,10,25)          161.5256         estimate D2E/DX2                !
 ! D546  D(16,9,10,3)          153.0084         estimate D2E/DX2                !
 ! D547  D(16,9,10,4)         -146.6392         estimate D2E/DX2                !
 ! D548  D(16,9,10,24)         -18.799          estimate D2E/DX2                !
 ! D549  D(16,9,10,25)          17.7237         estimate D2E/DX2                !
 ! D550  D(17,9,10,3)          130.8559         estimate D2E/DX2                !
 ! D551  D(17,9,10,4)         -168.7917         estimate D2E/DX2                !
 ! D552  D(17,9,10,24)         -40.9515         estimate D2E/DX2                !
 ! D553  D(17,9,10,25)          -4.4287         estimate D2E/DX2                !
 ! D554  D(1,9,16,39)         -123.9747         estimate D2E/DX2                !
 ! D555  D(5,9,16,39)          163.5931         estimate D2E/DX2                !
 ! D556  D(7,9,16,39)          -60.4841         estimate D2E/DX2                !
 ! D557  D(8,9,16,39)            2.1488         estimate D2E/DX2                !
 ! D558  D(10,9,16,39)          85.9207         estimate D2E/DX2                !
 ! D559  D(1,9,17,49)          111.1384         estimate D2E/DX2                !
 ! D560  D(5,9,17,49)           57.0902         estimate D2E/DX2                !
 ! D561  D(7,9,17,49)         -162.4118         estimate D2E/DX2                !
 ! D562  D(8,9,17,49)          -73.5626         estimate D2E/DX2                !
 ! D563  D(10,9,17,49)           0.6918         estimate D2E/DX2                !
 ! D564  D(3,10,24,42)           8.9092         estimate D2E/DX2                !
 ! D565  D(3,10,24,52)          97.9971         estimate D2E/DX2                !
 ! D566  D(4,10,24,42)         -56.83           estimate D2E/DX2                !
 ! D567  D(4,10,24,52)          32.2579         estimate D2E/DX2                !
 ! D568  D(5,10,24,42)          93.3054         estimate D2E/DX2                !
 ! D569  D(5,10,24,52)        -177.6067         estimate D2E/DX2                !
 ! D570  D(8,10,24,42)        -116.7954         estimate D2E/DX2                !
 ! D571  D(8,10,24,52)         -27.7075         estimate D2E/DX2                !
 ! D572  D(9,10,24,42)         178.0266         estimate D2E/DX2                !
 ! D573  D(9,10,24,52)         -92.8855         estimate D2E/DX2                !
 ! D574  D(3,10,25,47)         -14.1032         estimate D2E/DX2                !
 ! D575  D(3,10,25,49)        -119.0504         estimate D2E/DX2                !
 ! D576  D(4,10,25,47)         -91.4199         estimate D2E/DX2                !
 ! D577  D(4,10,25,49)         163.6329         estimate D2E/DX2                !
 ! D578  D(5,10,25,47)          48.0219         estimate D2E/DX2                !
 ! D579  D(5,10,25,49)         -56.9253         estimate D2E/DX2                !
 ! D580  D(8,10,25,47)        -173.0963         estimate D2E/DX2                !
 ! D581  D(8,10,25,49)          81.9565         estimate D2E/DX2                !
 ! D582  D(9,10,25,47)         109.9762         estimate D2E/DX2                !
 ! D583  D(9,10,25,49)           5.0291         estimate D2E/DX2                !
 ! D584  D(1,11,14,44)         134.7289         estimate D2E/DX2                !
 ! D585  D(1,11,14,59)        -138.2377         estimate D2E/DX2                !
 ! D586  D(2,11,14,44)        -120.429          estimate D2E/DX2                !
 ! D587  D(2,11,14,59)         -33.3957         estimate D2E/DX2                !
 ! D588  D(6,11,14,44)         -40.6851         estimate D2E/DX2                !
 ! D589  D(6,11,14,59)          46.3482         estimate D2E/DX2                !
 ! D590  D(7,11,14,44)          36.7569         estimate D2E/DX2                !
 ! D591  D(7,11,14,59)         123.7903         estimate D2E/DX2                !
 ! D592  D(1,11,15,63)          53.6664         estimate D2E/DX2                !
 ! D593  D(2,11,15,63)         130.8113         estimate D2E/DX2                !
 ! D594  D(6,11,15,63)        -129.3479         estimate D2E/DX2                !
 ! D595  D(7,11,15,63)         -24.1703         estimate D2E/DX2                !
 ! D596  D(5,12,47,25)          49.3808         estimate D2E/DX2                !
 ! D597  D(5,12,47,30)         -40.4358         estimate D2E/DX2                !
 ! D598  D(5,12,47,46)        -176.0748         estimate D2E/DX2                !
 ! D599  D(13,12,47,25)        125.965          estimate D2E/DX2                !
 ! D600  D(13,12,47,30)         36.1484         estimate D2E/DX2                !
 ! D601  D(13,12,47,46)        -99.4907         estimate D2E/DX2                !
 ! D602  D(44,14,15,63)          7.6989         estimate D2E/DX2                !
 ! D603  D(59,14,15,63)       -179.3445         estimate D2E/DX2                !
 ! D604  D(11,14,44,27)         47.5507         estimate D2E/DX2                !
 ! D605  D(11,14,44,29)        -42.2395         estimate D2E/DX2                !
 ! D606  D(11,14,44,45)       -179.544          estimate D2E/DX2                !
 ! D607  D(15,14,44,27)        125.3993         estimate D2E/DX2                !
 ! D608  D(15,14,44,29)         35.609          estimate D2E/DX2                !
 ! D609  D(15,14,44,45)       -101.6955         estimate D2E/DX2                !
 ! D610  D(59,14,44,27)        -49.0942         estimate D2E/DX2                !
 ! D611  D(59,14,44,29)       -138.8845         estimate D2E/DX2                !
 ! D612  D(59,14,44,45)         83.811          estimate D2E/DX2                !
 ! D613  D(11,14,59,18)         38.5859         estimate D2E/DX2                !
 ! D614  D(11,14,59,27)        -50.1894         estimate D2E/DX2                !
 ! D615  D(11,14,59,58)        176.1375         estimate D2E/DX2                !
 ! D616  D(15,14,59,18)        -38.2919         estimate D2E/DX2                !
 ! D617  D(15,14,59,27)       -127.0672         estimate D2E/DX2                !
 ! D618  D(15,14,59,58)         99.2597         estimate D2E/DX2                !
 ! D619  D(44,14,59,18)        137.6864         estimate D2E/DX2                !
 ! D620  D(44,14,59,27)         48.9111         estimate D2E/DX2                !
 ! D621  D(44,14,59,58)        -84.762          estimate D2E/DX2                !
 ! D622  D(11,15,63,50)        -18.3409         estimate D2E/DX2                !
 ! D623  D(11,15,63,62)        155.6238         estimate D2E/DX2                !
 ! D624  D(14,15,63,50)        -96.5406         estimate D2E/DX2                !
 ! D625  D(14,15,63,62)         77.4241         estimate D2E/DX2                !
 ! D626  D(39,16,17,49)          5.6374         estimate D2E/DX2                !
 ! D627  D(9,16,39,22)         -16.327          estimate D2E/DX2                !
 ! D628  D(9,16,39,38)        -160.6512         estimate D2E/DX2                !
 ! D629  D(17,16,39,22)         65.1427         estimate D2E/DX2                !
 ! D630  D(17,16,39,38)        -79.1815         estimate D2E/DX2                !
 ! D631  D(9,17,49,25)           1.308          estimate D2E/DX2                !
 ! D632  D(9,17,49,48)         164.6965         estimate D2E/DX2                !
 ! D633  D(16,17,49,25)        -92.7304         estimate D2E/DX2                !
 ! D634  D(16,17,49,48)         70.6581         estimate D2E/DX2                !
 ! D635  D(59,18,19,34)       -165.7471         estimate D2E/DX2                !
 ! D636  D(2,18,59,14)         -55.8271         estimate D2E/DX2                !
 ! D637  D(2,18,59,27)          13.604          estimate D2E/DX2                !
 ! D638  D(2,18,59,58)         177.1147         estimate D2E/DX2                !
 ! D639  D(19,18,59,14)       -157.3068         estimate D2E/DX2                !
 ! D640  D(19,18,59,27)        -87.8757         estimate D2E/DX2                !
 ! D641  D(19,18,59,58)         75.635          estimate D2E/DX2                !
 ! D642  D(2,19,34,20)          19.961          estimate D2E/DX2                !
 ! D643  D(2,19,34,21)           4.3148         estimate D2E/DX2                !
 ! D644  D(2,19,34,31)         -78.871          estimate D2E/DX2                !
 ! D645  D(2,19,34,35)         169.7356         estimate D2E/DX2                !
 ! D646  D(18,19,34,20)        -54.1778         estimate D2E/DX2                !
 ! D647  D(18,19,34,21)        -69.824          estimate D2E/DX2                !
 ! D648  D(18,19,34,31)       -153.0099         estimate D2E/DX2                !
 ! D649  D(18,19,34,35)         95.5968         estimate D2E/DX2                !
 ! D650  D(1,20,34,19)         -41.4648         estimate D2E/DX2                !
 ! D651  D(1,20,34,31)          11.3047         estimate D2E/DX2                !
 ! D652  D(1,20,34,35)         171.8459         estimate D2E/DX2                !
 ! D653  D(1,21,34,19)          -8.3256         estimate D2E/DX2                !
 ! D654  D(1,21,34,31)          44.1581         estimate D2E/DX2                !
 ! D655  D(1,21,34,35)        -172.4081         estimate D2E/DX2                !
 ! D656  D(39,22,23,52)        154.5243         estimate D2E/DX2                !
 ! D657  D(61,22,23,52)         11.8365         estimate D2E/DX2                !
 ! D658  D(8,22,39,16)          32.4361         estimate D2E/DX2                !
 ! D659  D(8,22,39,38)        -178.6101         estimate D2E/DX2                !
 ! D660  D(23,22,39,16)        131.3479         estimate D2E/DX2                !
 ! D661  D(23,22,39,38)        -79.6983         estimate D2E/DX2                !
 ! D662  D(41,22,39,16)        112.0875         estimate D2E/DX2                !
 ! D663  D(41,22,39,38)        -98.9588         estimate D2E/DX2                !
 ! D664  D(61,22,39,16)        -80.0099         estimate D2E/DX2                !
 ! D665  D(61,22,39,38)         68.9438         estimate D2E/DX2                !
 ! D666  D(8,22,41,26)         -42.1905         estimate D2E/DX2                !
 ! D667  D(8,22,41,29)          47.9756         estimate D2E/DX2                !
 ! D668  D(8,22,41,40)        -172.5568         estimate D2E/DX2                !
 ! D669  D(39,22,41,26)       -154.6892         estimate D2E/DX2                !
 ! D670  D(39,22,41,29)        -64.5231         estimate D2E/DX2                !
 ! D671  D(39,22,41,40)         74.9445         estimate D2E/DX2                !
 ! D672  D(61,22,41,26)       -176.878          estimate D2E/DX2                !
 ! D673  D(61,22,41,29)        -86.7119         estimate D2E/DX2                !
 ! D674  D(61,22,41,40)         52.7557         estimate D2E/DX2                !
 ! D675  D(39,22,56,26)        -62.2456         estimate D2E/DX2                !
 ! D676  D(39,22,56,32)       -147.4904         estimate D2E/DX2                !
 ! D677  D(39,22,56,57)         79.6146         estimate D2E/DX2                !
 ! D678  D(61,22,56,26)        160.831          estimate D2E/DX2                !
 ! D679  D(61,22,56,32)         75.5862         estimate D2E/DX2                !
 ! D680  D(61,22,56,57)        -57.3089         estimate D2E/DX2                !
 ! D681  D(8,22,61,60)        -177.3574         estimate D2E/DX2                !
 ! D682  D(23,22,61,60)         94.3228         estimate D2E/DX2                !
 ! D683  D(39,22,61,60)        -70.0608         estimate D2E/DX2                !
 ! D684  D(41,22,61,60)        -48.8031         estimate D2E/DX2                !
 ! D685  D(8,23,41,26)         -68.046          estimate D2E/DX2                !
 ! D686  D(8,23,41,29)          18.6231         estimate D2E/DX2                !
 ! D687  D(8,23,41,40)         168.5761         estimate D2E/DX2                !
 ! D688  D(52,23,41,26)         56.0987         estimate D2E/DX2                !
 ! D689  D(52,23,41,29)        142.7678         estimate D2E/DX2                !
 ! D690  D(52,23,41,40)        -67.2792         estimate D2E/DX2                !
 ! D691  D(56,23,41,26)         40.5076         estimate D2E/DX2                !
 ! D692  D(56,23,41,29)        127.1768         estimate D2E/DX2                !
 ! D693  D(56,23,41,40)        -82.8703         estimate D2E/DX2                !
 ! D694  D(8,23,52,24)         -29.4603         estimate D2E/DX2                !
 ! D695  D(8,23,52,32)          47.1442         estimate D2E/DX2                !
 ! D696  D(8,23,52,53)        -178.7987         estimate D2E/DX2                !
 ! D697  D(22,23,52,24)         51.5784         estimate D2E/DX2                !
 ! D698  D(22,23,52,32)        128.1829         estimate D2E/DX2                !
 ! D699  D(22,23,52,53)        -97.76           estimate D2E/DX2                !
 ! D700  D(41,23,52,24)       -150.9978         estimate D2E/DX2                !
 ! D701  D(41,23,52,32)        -74.3934         estimate D2E/DX2                !
 ! D702  D(41,23,52,53)         59.6638         estimate D2E/DX2                !
 ! D703  D(56,23,52,24)       -134.3821         estimate D2E/DX2                !
 ! D704  D(56,23,52,32)        -57.7776         estimate D2E/DX2                !
 ! D705  D(56,23,52,53)         76.2795         estimate D2E/DX2                !
 ! D706  D(8,23,56,26)          44.0638         estimate D2E/DX2                !
 ! D707  D(8,23,56,32)         -41.5869         estimate D2E/DX2                !
 ! D708  D(8,23,56,57)        -172.4389         estimate D2E/DX2                !
 ! D709  D(41,23,56,26)        -42.2867         estimate D2E/DX2                !
 ! D710  D(41,23,56,32)       -127.9373         estimate D2E/DX2                !
 ! D711  D(41,23,56,57)        101.2107         estimate D2E/DX2                !
 ! D712  D(52,23,56,26)        143.0458         estimate D2E/DX2                !
 ! D713  D(52,23,56,32)         57.3952         estimate D2E/DX2                !
 ! D714  D(52,23,56,57)        -73.4568         estimate D2E/DX2                !
 ! D715  D(42,24,25,47)         14.2749         estimate D2E/DX2                !
 ! D716  D(42,24,25,49)        175.0138         estimate D2E/DX2                !
 ! D717  D(47,25,52,23)        138.9263         estimate D2E/DX2                !
 ! D718  D(47,25,52,32)         63.9089         estimate D2E/DX2                !
 ! D719  D(47,25,52,53)        -78.3016         estimate D2E/DX2                !
 ! D720  D(49,25,52,23)        -68.2765         estimate D2E/DX2                !
 ! D721  D(49,25,52,32)       -143.2939         estimate D2E/DX2                !
 ! D722  D(49,25,52,53)         74.4956         estimate D2E/DX2                !
 ! D723  D(10,24,42,30)        -28.1761         estimate D2E/DX2                !
 ! D724  D(10,24,42,32)         70.1975         estimate D2E/DX2                !
 ! D725  D(10,24,42,33)         60.556          estimate D2E/DX2                !
 ! D726  D(10,24,42,43)       -177.6954         estimate D2E/DX2                !
 ! D727  D(25,24,42,30)         46.0712         estimate D2E/DX2                !
 ! D728  D(25,24,42,32)        144.4447         estimate D2E/DX2                !
 ! D729  D(25,24,42,33)        134.8033         estimate D2E/DX2                !
 ! D730  D(25,24,42,43)       -103.4482         estimate D2E/DX2                !
 ! D731  D(52,24,42,30)       -140.006          estimate D2E/DX2                !
 ! D732  D(52,24,42,32)        -41.6325         estimate D2E/DX2                !
 ! D733  D(52,24,42,33)        -51.2739         estimate D2E/DX2                !
 ! D734  D(52,24,42,43)         70.4746         estimate D2E/DX2                !
 ! D735  D(10,24,52,23)         33.8807         estimate D2E/DX2                !
 ! D736  D(10,24,52,32)        -41.4964         estimate D2E/DX2                !
 ! D737  D(10,24,52,53)        176.9641         estimate D2E/DX2                !
 ! D738  D(42,24,52,23)        119.8216         estimate D2E/DX2                !
 ! D739  D(42,24,52,32)         44.4445         estimate D2E/DX2                !
 ! D740  D(42,24,52,53)        -97.0951         estimate D2E/DX2                !
 ! D741  D(10,25,47,12)        -57.5803         estimate D2E/DX2                !
 ! D742  D(10,25,47,30)         14.0613         estimate D2E/DX2                !
 ! D743  D(10,25,47,46)        175.5029         estimate D2E/DX2                !
 ! D744  D(24,25,47,12)       -143.3208         estimate D2E/DX2                !
 ! D745  D(24,25,47,30)        -71.6793         estimate D2E/DX2                !
 ! D746  D(24,25,47,46)         89.7623         estimate D2E/DX2                !
 ! D747  D(49,25,47,12)         52.4927         estimate D2E/DX2                !
 ! D748  D(49,25,47,30)        124.1343         estimate D2E/DX2                !
 ! D749  D(49,25,47,46)        -74.4242         estimate D2E/DX2                !
 ! D750  D(10,25,49,17)         -3.5216         estimate D2E/DX2                !
 ! D751  D(10,25,49,48)       -168.1788         estimate D2E/DX2                !
 ! D752  D(24,25,49,17)         79.8688         estimate D2E/DX2                !
 ! D753  D(24,25,49,48)        -84.7884         estimate D2E/DX2                !
 ! D754  D(47,25,49,17)       -114.0853         estimate D2E/DX2                !
 ! D755  D(47,25,49,48)         81.2575         estimate D2E/DX2                !
 ! D756  D(41,26,27,44)         15.8166         estimate D2E/DX2                !
 ! D757  D(41,26,27,59)        175.8424         estimate D2E/DX2                !
 ! D758  D(44,27,56,23)         65.965          estimate D2E/DX2                !
 ! D759  D(44,27,56,32)        139.8269         estimate D2E/DX2                !
 ! D760  D(44,27,56,57)        -77.9539         estimate D2E/DX2                !
 ! D761  D(59,27,56,23)       -145.9918         estimate D2E/DX2                !
 ! D762  D(59,27,56,32)        -72.1299         estimate D2E/DX2                !
 ! D763  D(59,27,56,57)         70.0893         estimate D2E/DX2                !
 ! D764  D(6,26,41,22)          61.1534         estimate D2E/DX2                !
 ! D765  D(6,26,41,23)          70.6746         estimate D2E/DX2                !
 ! D766  D(6,26,41,29)         -28.7331         estimate D2E/DX2                !
 ! D767  D(6,26,41,40)        -176.8501         estimate D2E/DX2                !
 ! D768  D(27,26,41,22)        135.1471         estimate D2E/DX2                !
 ! D769  D(27,26,41,23)        144.6684         estimate D2E/DX2                !
 ! D770  D(27,26,41,29)         45.2606         estimate D2E/DX2                !
 ! D771  D(27,26,41,40)       -102.8563         estimate D2E/DX2                !
 ! D772  D(56,26,41,22)        -52.1293         estimate D2E/DX2                !
 ! D773  D(56,26,41,23)        -42.608          estimate D2E/DX2                !
 ! D774  D(56,26,41,29)       -142.0158         estimate D2E/DX2                !
 ! D775  D(56,26,41,40)         69.8672         estimate D2E/DX2                !
 ! D776  D(6,26,56,23)         -44.8457         estimate D2E/DX2                !
 ! D777  D(6,26,56,32)          29.3805         estimate D2E/DX2                !
 ! D778  D(6,26,56,57)         173.1849         estimate D2E/DX2                !
 ! D779  D(41,26,56,23)         42.8895         estimate D2E/DX2                !
 ! D780  D(41,26,56,32)        117.1157         estimate D2E/DX2                !
 ! D781  D(41,26,56,57)        -99.0799         estimate D2E/DX2                !
 ! D782  D(6,27,44,14)         -56.8836         estimate D2E/DX2                !
 ! D783  D(6,27,44,29)          13.2044         estimate D2E/DX2                !
 ! D784  D(6,27,44,45)         175.3899         estimate D2E/DX2                !
 ! D785  D(26,27,44,14)       -142.4675         estimate D2E/DX2                !
 ! D786  D(26,27,44,29)        -72.3795         estimate D2E/DX2                !
 ! D787  D(26,27,44,45)         89.806          estimate D2E/DX2                !
 ! D788  D(59,27,44,14)         50.6676         estimate D2E/DX2                !
 ! D789  D(59,27,44,29)        120.7556         estimate D2E/DX2                !
 ! D790  D(59,27,44,45)        -77.0589         estimate D2E/DX2                !
 ! D791  D(6,27,59,14)          56.9368         estimate D2E/DX2                !
 ! D792  D(6,27,59,18)         -15.467          estimate D2E/DX2                !
 ! D793  D(6,27,59,58)        -179.4263         estimate D2E/DX2                !
 ! D794  D(26,27,59,14)        144.1862         estimate D2E/DX2                !
 ! D795  D(26,27,59,18)         71.7823         estimate D2E/DX2                !
 ! D796  D(26,27,59,58)        -92.177          estimate D2E/DX2                !
 ! D797  D(44,27,59,14)        -50.7441         estimate D2E/DX2                !
 ! D798  D(44,27,59,18)       -123.148          estimate D2E/DX2                !
 ! D799  D(44,27,59,58)         72.8928         estimate D2E/DX2                !
 ! D800  D(7,29,41,22)         -33.6712         estimate D2E/DX2                !
 ! D801  D(7,29,41,23)         -20.1428         estimate D2E/DX2                !
 ! D802  D(7,29,41,26)          48.1249         estimate D2E/DX2                !
 ! D803  D(7,29,41,40)        -165.0802         estimate D2E/DX2                !
 ! D804  D(28,29,41,22)         40.4122         estimate D2E/DX2                !
 ! D805  D(28,29,41,23)         53.9406         estimate D2E/DX2                !
 ! D806  D(28,29,41,26)        122.2083         estimate D2E/DX2                !
 ! D807  D(28,29,41,40)        -90.9968         estimate D2E/DX2                !
 ! D808  D(44,29,41,22)       -147.6821         estimate D2E/DX2                !
 ! D809  D(44,29,41,23)       -134.1536         estimate D2E/DX2                !
 ! D810  D(44,29,41,26)        -65.8859         estimate D2E/DX2                !
 ! D811  D(44,29,41,40)         80.909          estimate D2E/DX2                !
 ! D812  D(7,29,44,14)          57.4886         estimate D2E/DX2                !
 ! D813  D(7,29,44,27)         -12.037          estimate D2E/DX2                !
 ! D814  D(7,29,44,45)        -173.1813         estimate D2E/DX2                !
 ! D815  D(28,29,44,14)        157.8822         estimate D2E/DX2                !
 ! D816  D(28,29,44,27)         88.3566         estimate D2E/DX2                !
 ! D817  D(28,29,44,45)        -72.7877         estimate D2E/DX2                !
 ! D818  D(41,29,44,14)        131.6879         estimate D2E/DX2                !
 ! D819  D(41,29,44,27)         62.1623         estimate D2E/DX2                !
 ! D820  D(41,29,44,45)        -98.982          estimate D2E/DX2                !
 ! D821  D(42,30,31,34)       -167.682          estimate D2E/DX2                !
 ! D822  D(47,30,31,34)        167.1316         estimate D2E/DX2                !
 ! D823  D(3,30,42,24)          47.3934         estimate D2E/DX2                !
 ! D824  D(3,30,42,32)         -21.8152         estimate D2E/DX2                !
 ! D825  D(3,30,42,33)         -34.9116         estimate D2E/DX2                !
 ! D826  D(3,30,42,43)        -164.4547         estimate D2E/DX2                !
 ! D827  D(31,30,42,24)        121.2652         estimate D2E/DX2                !
 ! D828  D(31,30,42,32)         52.0566         estimate D2E/DX2                !
 ! D829  D(31,30,42,33)         38.9602         estimate D2E/DX2                !
 ! D830  D(31,30,42,43)        -90.583          estimate D2E/DX2                !
 ! D831  D(47,30,42,24)        -66.657          estimate D2E/DX2                !
 ! D832  D(47,30,42,32)       -135.8656         estimate D2E/DX2                !
 ! D833  D(47,30,42,33)       -148.962          estimate D2E/DX2                !
 ! D834  D(47,30,42,43)         81.4949         estimate D2E/DX2                !
 ! D835  D(3,30,47,12)          56.1063         estimate D2E/DX2                !
 ! D836  D(3,30,47,25)         -12.7958         estimate D2E/DX2                !
 ! D837  D(3,30,47,46)        -174.5156         estimate D2E/DX2                !
 ! D838  D(31,30,47,12)        157.8669         estimate D2E/DX2                !
 ! D839  D(31,30,47,25)         88.9647         estimate D2E/DX2                !
 ! D840  D(31,30,47,46)        -72.755          estimate D2E/DX2                !
 ! D841  D(42,30,47,12)        130.2515         estimate D2E/DX2                !
 ! D842  D(42,30,47,25)         61.3493         estimate D2E/DX2                !
 ! D843  D(42,30,47,46)       -100.3704         estimate D2E/DX2                !
 ! D844  D(3,31,34,19)          78.0532         estimate D2E/DX2                !
 ! D845  D(3,31,34,20)          -7.2653         estimate D2E/DX2                !
 ! D846  D(3,31,34,21)         -22.5074         estimate D2E/DX2                !
 ! D847  D(3,31,34,35)        -169.6067         estimate D2E/DX2                !
 ! D848  D(30,31,34,19)        152.0346         estimate D2E/DX2                !
 ! D849  D(30,31,34,20)         66.7161         estimate D2E/DX2                !
 ! D850  D(30,31,34,21)         51.474          estimate D2E/DX2                !
 ! D851  D(30,31,34,35)        -95.6253         estimate D2E/DX2                !
 ! D852  D(52,32,33,37)       -163.2847         estimate D2E/DX2                !
 ! D853  D(52,32,33,55)         -9.9688         estimate D2E/DX2                !
 ! D854  D(56,32,33,37)        -11.1767         estimate D2E/DX2                !
 ! D855  D(56,32,33,55)        142.1392         estimate D2E/DX2                !
 ! D856  D(4,32,42,24)         -66.5934         estimate D2E/DX2                !
 ! D857  D(4,32,42,30)          20.7324         estimate D2E/DX2                !
 ! D858  D(4,32,42,43)         169.3077         estimate D2E/DX2                !
 ! D859  D(52,32,42,24)         42.6786         estimate D2E/DX2                !
 ! D860  D(52,32,42,30)        130.0044         estimate D2E/DX2                !
 ! D861  D(52,32,42,43)        -81.4204         estimate D2E/DX2                !
 ! D862  D(56,32,42,24)         62.2136         estimate D2E/DX2                !
 ! D863  D(56,32,42,30)        149.5394         estimate D2E/DX2                !
 ! D864  D(56,32,42,43)        -61.8854         estimate D2E/DX2                !
 ! D865  D(4,32,52,23)         -42.5642         estimate D2E/DX2                !
 ! D866  D(4,32,52,24)          41.1823         estimate D2E/DX2                !
 ! D867  D(4,32,52,53)        -172.8884         estimate D2E/DX2                !
 ! D868  D(33,32,52,23)       -144.7786         estimate D2E/DX2                !
 ! D869  D(33,32,52,24)        -61.032          estimate D2E/DX2                !
 ! D870  D(33,32,52,53)         84.8972         estimate D2E/DX2                !
 ! D871  D(42,32,52,23)       -126.9884         estimate D2E/DX2                !
 ! D872  D(42,32,52,24)        -43.2419         estimate D2E/DX2                !
 ! D873  D(42,32,52,53)        102.6874         estimate D2E/DX2                !
 ! D874  D(56,32,52,23)         59.39           estimate D2E/DX2                !
 ! D875  D(56,32,52,24)        143.1365         estimate D2E/DX2                !
 ! D876  D(56,32,52,53)        -70.9342         estimate D2E/DX2                !
 ! D877  D(4,32,56,23)          46.9472         estimate D2E/DX2                !
 ! D878  D(4,32,56,26)         -26.7875         estimate D2E/DX2                !
 ! D879  D(4,32,56,57)        -175.9289         estimate D2E/DX2                !
 ! D880  D(33,32,56,23)        130.0858         estimate D2E/DX2                !
 ! D881  D(33,32,56,26)         56.3512         estimate D2E/DX2                !
 ! D882  D(33,32,56,57)        -92.7903         estimate D2E/DX2                !
 ! D883  D(42,32,56,23)        -78.9774         estimate D2E/DX2                !
 ! D884  D(42,32,56,26)       -152.712          estimate D2E/DX2                !
 ! D885  D(42,32,56,57)         58.1465         estimate D2E/DX2                !
 ! D886  D(52,32,56,23)        -58.4232         estimate D2E/DX2                !
 ! D887  D(52,32,56,26)       -132.1579         estimate D2E/DX2                !
 ! D888  D(52,32,56,57)         78.7007         estimate D2E/DX2                !
 ! D889  D(4,33,37,36)         171.3908         estimate D2E/DX2                !
 ! D890  D(32,33,37,36)         93.9046         estimate D2E/DX2                !
 ! D891  D(42,33,37,36)        -89.6547         estimate D2E/DX2                !
 ! D892  D(55,33,37,36)        -77.4979         estimate D2E/DX2                !
 ! D893  D(4,33,42,24)         -41.0139         estimate D2E/DX2                !
 ! D894  D(4,33,42,30)          49.465          estimate D2E/DX2                !
 ! D895  D(4,33,42,43)        -171.8217         estimate D2E/DX2                !
 ! D896  D(37,33,42,24)       -142.192          estimate D2E/DX2                !
 ! D897  D(37,33,42,30)        -51.7131         estimate D2E/DX2                !
 ! D898  D(37,33,42,43)         87.0002         estimate D2E/DX2                !
 ! D899  D(55,33,42,24)       -154.5399         estimate D2E/DX2                !
 ! D900  D(55,33,42,30)        -64.061          estimate D2E/DX2                !
 ! D901  D(55,33,42,43)         74.6523         estimate D2E/DX2                !
 ! D902  D(4,33,55,54)        -177.7204         estimate D2E/DX2                !
 ! D903  D(32,33,55,54)        -65.9784         estimate D2E/DX2                !
 ! D904  D(37,33,55,54)         90.7424         estimate D2E/DX2                !
 ! D905  D(42,33,55,54)        -96.1157         estimate D2E/DX2                !
 ! D906  D(51,50,63,15)       -174.364          estimate D2E/DX2                !
 ! D907  D(51,50,63,62)         10.51           estimate D2E/DX2                !
 --------------------------------------------------------------------------------
 Trust Radius=3.00D-01 FncErr=1.00D-07 GrdErr=1.00D-06 EigMax=2.50D+02 EigMin=1.00D-04
 Number of steps in this run=    378 maximum allowed number of steps=    378.
 GradGradGradGradGradGradGradGradGradGradGradGradGradGradGradGradGradGrad

 Stoichiometry    Be11H52
 Framework group  C1[X(Be11H52)]
 Deg. of freedom   183
 Full point group                 C1      NOp   1
 Largest Abelian subgroup         C1      NOp   1
 Largest concise Abelian subgroup C1      NOp   1
                         Standard orientation:                         
 ---------------------------------------------------------------------
 Center     Atomic      Atomic             Coordinates (Angstroms)
 Number     Number       Type             X           Y           Z
 ---------------------------------------------------------------------
      1          4           0       -0.363368   -0.168626   -1.762373
      2          4           0       -0.972273    1.631245   -0.505864
      3          4           0        0.985061    1.484230   -0.977861
      4          4           0        0.400927    1.194181    1.059937
      5          4           0        1.740253   -0.271280   -1.753183
      6          4           0       -1.538393    0.234544    1.030181
      7          4           0       -1.123878   -1.532007   -0.108367
      8          4           0        0.305087   -0.823636    1.328805
      9          4           0        0.839519   -1.677346   -0.544159
     10          4           0        1.964726   -0.008451    0.211132
     11          4           0       -2.241280    0.043407   -0.828179
     12          1           0        2.979069   -0.444080   -2.647455
     13          1           0        2.352210   -0.496570   -3.152077
     14          1           0       -3.760299    0.028595   -1.072408
     15          1           0       -3.434270    0.023114   -1.809046
     16          1           0        0.914908   -3.190956   -0.784654
     17          1           0        1.644276   -2.895255   -0.999951
     18          1           0       -1.964967    2.751851   -0.807190
     19          1           0       -1.234300    3.055691   -1.009255
     20          1           0       -1.111433   -0.308729   -3.094053
     21          1           0       -0.305620   -0.358885   -3.282838
     22          1           0        0.636985   -1.878290    2.461446
     23          1           0        0.467387   -1.212830    2.856346
     24          1           0        3.209202    0.070819    1.137387
     25          1           0        3.499637   -0.044150    0.395055
     26          1           0       -2.230570    0.413677    2.412481
     27          1           0       -2.825788    0.413818    1.871271
     28          1           0       -1.527795   -3.015756   -0.238722
     29          1           0       -2.221048   -2.607449   -0.121134
     30          1           0        1.893072    2.480621   -1.718726
     31          1           0        1.194097    2.879125   -1.607721
     32          1           0        0.869345    1.936366    2.383257
     33          1           0        0.589115    2.512230    1.918521
     34          1           0       -0.679168    2.365792   -3.658197
     35          1           0       -0.798719    2.785195   -4.268577
     36          1           0       -2.171946    3.780325    2.409825
     37          1           0       -1.949254    3.213887    1.971398
     38          1           0        0.201316   -4.983395    1.952558
     39          1           0        0.139844   -4.323043    1.605277
     40          1           0       -2.371124   -2.832725    3.166259
     41          1           0       -2.104922   -2.389288    2.622569
     42          1           0        3.063662    2.858828    0.764209
     43          1           0        3.518613    3.395367    1.025398
     44          1           0       -4.569194   -1.558011    1.114523
     45          1           0       -5.245763   -1.793470    1.333660
     46          1           0        5.241981    1.885439   -1.695938
     47          1           0        4.566489    1.623135   -1.505479
     48          1           0        4.961990   -2.775233   -0.574475
     49          1           0        4.318275   -2.392900   -0.601539
     50          1           0       -0.856073   -3.086543   -2.953175
     51          1           0       -1.010937   -3.636695   -3.439159
     52          1           0        2.511352    0.351921    3.739338
     53          1           0        2.832493    0.392006    4.414425
     54          1           0        0.561977    5.370390    0.645699
     55          1           0        0.477286    4.650805    0.457648
     56          1           0       -0.522153    0.854672    4.405067
     57          1           0       -0.540354    1.031823    5.132068
     58          1           0       -5.068431    2.567631    0.657378
     59          1           0       -4.402330    2.240421    0.554545
     60          1           0        3.593106   -3.343565    2.604950
     61          1           0        3.224239   -2.947881    2.345391
     62          1           0       -3.467184   -2.096622   -3.101847
     63          1           0       -3.073807   -1.746265   -2.814611
 ---------------------------------------------------------------------
 Rotational constants (GHZ):           0.5926883           0.5251204           0.5008841
 Standard basis: def2TZVP (5D, 7F)
 There are   532 symmetry adapted cartesian basis functions of A   symmetry.
 There are   521 symmetry adapted basis functions of A   symmetry.
   521 basis functions,   735 primitive gaussians,   532 cartesian basis functions
    48 alpha electrons       48 beta electrons
       nuclear repulsion energy       613.1858967931 Hartrees.
 NAtoms=   63 NActive=   63 NUniq=   63 SFac= 1.00D+00 NAtFMM=   60 NAOKFM=T Big=T
 Integral buffers will be    131072 words long.
 Raffenetti 2 integral format.
 Two-electron integral symmetry is turned on.
 Nuclear repulsion after empirical dispersion term =      613.1143835240 Hartrees.
 One-electron integrals computed using PRISM.
   1 Symmetry operations used in ECPInt.
 ECPInt:  NShTT=   47278 NPrTT=  119659 LenC2=   41851 LenP2D=   82112.
 LDataN:  DoStor=T MaxTD1= 4 Len=   56
 NBasis=   521 RedAO= T EigKep=  8.30D-05  NBF=   521
 NBsUse=   521 1.00D-06 EigRej= -1.00D+00 NBFU=   521
 ExpMin= 3.27D-02 ExpMax= 4.70D+03 ExpMxC= 1.60D+02 IAcc=3 IRadAn=         5 AccDes= 0.00D+00
 Harris functional with IExCor= 1009 and IRadAn=       5 diagonalized for initial guess.
 HarFok:  IExCor= 1009 AccDes= 0.00D+00 IRadAn=         5 IDoV= 1 UseB2=F ITyADJ=14
 ICtDFT=  3500011 ScaDFX=  1.000000  1.000000  1.000000  1.000000
 FoFCou: FMM=F IPFlag=           0 FMFlag=      100000 FMFlg1=        2001
         NFxFlg=           0 DoJE=T BraDBF=F KetDBF=T FulRan=T
         wScrn=  0.000000 ICntrl=       500 IOpCl=  0 I1Cent=   200000004 NGrid=           0
         NMat0=    1 NMatS0=      1 NMatT0=    0 NMatD0=    1 NMtDS0=    0 NMtDT0=    0
 Petite list used in FoFCou.
 Requested convergence on RMS density matrix=1.00D-08 within 128 cycles.
 Requested convergence on MAX density matrix=1.00D-06.
 Requested convergence on             energy=1.00D-06.
 No special actions if energy rises.
 EnCoef did     4 forward-backward iterations
 SCF Done:  E(RPBE1PBE) =  -192.371986399     A.U. after   14 cycles
            NFock= 14  Conv=0.86D-08     -V/T= 2.0096

 **********************************************************************

            Population analysis using the SCF density.

 **********************************************************************

 Orbital symmetries:
       Occupied  (A) (A) (A) (A) (A) (A) (A) (A) (A) (A) (A) (A)
                 (A) (A) (A) (A) (A) (A) (A) (A) (A) (A) (A) (A)
                 (A) (A) (A) (A) (A) (A) (A) (A) (A) (A) (A) (A)
                 (A) (A) (A) (A) (A) (A) (A) (A) (A) (A) (A) (A)
       Virtual   (A) (A) (A) (A) (A) (A) (A) (A) (A) (A) (A) (A)
                 (A) (A) (A) (A) (A) (A) (A) (A) (A) (A) (A) (A)
                 (A) (A) (A) (A) (A) (A) (A) (A) (A) (A) (A) (A)
                 (A) (A) (A) (A) (A) (A) (A) (A) (A) (A) (A) (A)
                 (A) (A) (A) (A) (A) (A) (A) (A) (A) (A) (A) (A)
                 (A) (A) (A) (A) (A) (A) (A) (A) (A) (A) (A) (A)
                 (A) (A) (A) (A) (A) (A) (A) (A) (A) (A) (A) (A)
                 (A) (A) (A) (A) (A) (A) (A) (A) (A) (A) (A) (A)
                 (A) (A) (A) (A) (A) (A) (A) (A) (A) (A) (A) (A)
                 (A) (A) (A) (A) (A) (A) (A) (A) (A) (A) (A) (A)
                 (A) (A) (A) (A) (A) (A) (A) (A) (A) (A) (A) (A)
                 (A) (A) (A) (A) (A) (A) (A) (A) (A) (A) (A) (A)
                 (A) (A) (A) (A) (A) (A) (A) (A) (A) (A) (A) (A)
                 (A) (A) (A) (A) (A) (A) (A) (A) (A) (A) (A) (A)
                 (A) (A) (A) (A) (A) (A) (A) (A) (A) (A) (A) (A)
                 (A) (A) (A) (A) (A) (A) (A) (A) (A) (A) (A) (A)
                 (A) (A) (A) (A) (A) (A) (A) (A) (A) (A) (A) (A)
                 (A) (A) (A) (A) (A) (A) (A) (A) (A) (A) (A) (A)
                 (A) (A) (A) (A) (A) (A) (A) (A) (A) (A) (A) (A)
                 (A) (A) (A) (A) (A) (A) (A) (A) (A) (A) (A) (A)
                 (A) (A) (A) (A) (A) (A) (A) (A) (A) (A) (A) (A)
                 (A) (A) (A) (A) (A) (A) (A) (A) (A) (A) (A) (A)
                 (A) (A) (A) (A) (A) (A) (A) (A) (A) (A) (A) (A)
                 (A) (A) (A) (A) (A) (A) (A) (A) (A) (A) (A) (A)
                 (A) (A) (A) (A) (A) (A) (A) (A) (A) (A) (A) (A)
                 (A) (A) (A) (A) (A) (A) (A) (A) (A) (A) (A) (A)
                 (A) (A) (A) (A) (A) (A) (A) (A) (A) (A) (A) (A)
                 (A) (A) (A) (A) (A) (A) (A) (A) (A) (A) (A) (A)
                 (A) (A) (A) (A) (A) (A) (A) (A) (A) (A) (A) (A)
                 (A) (A) (A) (A) (A) (A) (A) (A) (A) (A) (A) (A)
                 (A) (A) (A) (A) (A) (A) (A) (A) (A) (A) (A) (A)
                 (A) (A) (A) (A) (A) (A) (A) (A) (A) (A) (A) (A)
                 (A) (A) (A) (A) (A) (A) (A) (A) (A) (A) (A) (A)
                 (A) (A) (A) (A) (A) (A) (A) (A) (A) (A) (A) (A)
                 (A) (A) (A) (A) (A) (A) (A) (A) (A) (A) (A) (A)
                 (A) (A) (A) (A) (A) (A) (A) (A) (A) (A) (A) (A)
                 (A) (A) (A) (A) (A) (A) (A) (A) (A) (A) (A) (A)
                 (A) (A) (A) (A) (A) (A) (A) (A) (A) (A) (A) (A)
                 (A) (A) (A) (A) (A) (A) (A) (A) (A) (A) (A) (A)
                 (A) (A) (A) (A) (A)
 The electronic state is 1-A.
 Alpha  occ. eigenvalues --   -3.99001  -3.98916  -3.98091  -3.97980  -3.97526
 Alpha  occ. eigenvalues --   -3.97514  -3.97447  -3.97356  -3.97345  -3.97319
 Alpha  occ. eigenvalues --   -3.97198  -0.55410  -0.54474  -0.53741  -0.53474
 Alpha  occ. eigenvalues --   -0.52570  -0.52019  -0.51878  -0.51365  -0.51190
 Alpha  occ. eigenvalues --   -0.50837  -0.50459  -0.47138  -0.46954  -0.44105
 Alpha  occ. eigenvalues --   -0.43807  -0.43744  -0.43611  -0.43481  -0.43465
 Alpha  occ. eigenvalues --   -0.43356  -0.43185  -0.42838  -0.42769  -0.42620
 Alpha  occ. eigenvalues --   -0.42568  -0.42501  -0.41801  -0.32471  -0.28093
 Alpha  occ. eigenvalues --   -0.27277  -0.22241  -0.20477  -0.19235  -0.18959
 Alpha  occ. eigenvalues --   -0.18172  -0.17269  -0.17079
 Alpha virt. eigenvalues --   -0.06574  -0.04630  -0.01163   0.01460   0.01945
 Alpha virt. eigenvalues --    0.02154   0.02629   0.02763   0.03185   0.03233
 Alpha virt. eigenvalues --    0.03412   0.03631   0.04059   0.04159   0.04422
 Alpha virt. eigenvalues --    0.04658   0.05066   0.05319   0.05695   0.05741
 Alpha virt. eigenvalues --    0.05871   0.06083   0.06735   0.06978   0.07458
 Alpha virt. eigenvalues --    0.07946   0.07998   0.08257   0.08469   0.08824
 Alpha virt. eigenvalues --    0.08988   0.10055   0.10126   0.10875   0.11474
 Alpha virt. eigenvalues --    0.11732   0.12074   0.12247   0.12401   0.12662
 Alpha virt. eigenvalues --    0.12981   0.13191   0.13222   0.13564   0.13941
 Alpha virt. eigenvalues --    0.14410   0.14815   0.15481   0.15933   0.16416
 Alpha virt. eigenvalues --    0.16672   0.17587   0.17947   0.18069   0.18310
 Alpha virt. eigenvalues --    0.18907   0.19045   0.19304   0.20095   0.20794
 Alpha virt. eigenvalues --    0.21274   0.22182   0.22487   0.22669   0.23460
 Alpha virt. eigenvalues --    0.24610   0.25009   0.25406   0.25604   0.26955
 Alpha virt. eigenvalues --    0.27297   0.27765   0.28251   0.29136   0.29432
 Alpha virt. eigenvalues --    0.29550   0.29672   0.30228   0.30446   0.30975
 Alpha virt. eigenvalues --    0.31227   0.31574   0.31986   0.32596   0.33181
 Alpha virt. eigenvalues --    0.33528   0.33686   0.34255   0.34764   0.34899
 Alpha virt. eigenvalues --    0.35287   0.35797   0.36049   0.36823   0.36969
 Alpha virt. eigenvalues --    0.37351   0.37774   0.38189   0.38769   0.39583
 Alpha virt. eigenvalues --    0.39998   0.40567   0.41425   0.42474   0.42995
 Alpha virt. eigenvalues --    0.43282   0.43739   0.44312   0.44554   0.45121
 Alpha virt. eigenvalues --    0.45440   0.46196   0.47146   0.47360   0.47641
 Alpha virt. eigenvalues --    0.48123   0.49273   0.49628   0.49926   0.50403
 Alpha virt. eigenvalues --    0.50944   0.51414   0.51833   0.52021   0.52135
 Alpha virt. eigenvalues --    0.52741   0.53200   0.53584   0.53959   0.54338
 Alpha virt. eigenvalues --    0.54902   0.55385   0.55731   0.55872   0.56080
 Alpha virt. eigenvalues --    0.56634   0.56943   0.57139   0.57432   0.57719
 Alpha virt. eigenvalues --    0.57916   0.58177   0.58481   0.59667   0.59846
 Alpha virt. eigenvalues --    0.60232   0.60489   0.60971   0.61460   0.61765
 Alpha virt. eigenvalues --    0.62422   0.62561   0.62680   0.63455   0.63854
 Alpha virt. eigenvalues --    0.64003   0.64960   0.66448   0.66968   0.67441
 Alpha virt. eigenvalues --    0.67749   0.68107   0.69044   0.69064   0.70457
 Alpha virt. eigenvalues --    0.71591   0.72068   0.72437   0.72927   0.73447
 Alpha virt. eigenvalues --    0.75139   0.75435   0.75908   0.76564   0.77371
 Alpha virt. eigenvalues --    0.77986   0.78773   0.79080   0.79791   0.80195
 Alpha virt. eigenvalues --    0.81785   0.82107   0.82960   0.83066   0.83508
 Alpha virt. eigenvalues --    0.84132   0.84669   0.85842   0.86642   0.87244
 Alpha virt. eigenvalues --    0.87570   0.88075   0.89143   0.90100   0.91397
 Alpha virt. eigenvalues --    0.92069   0.93318   0.93775   0.94563   0.95337
 Alpha virt. eigenvalues --    0.96384   0.97877   0.98476   0.99283   1.01937
 Alpha virt. eigenvalues --    1.02877   1.07583   1.07972   1.08357   1.09542
 Alpha virt. eigenvalues --    1.10198   1.10687   1.12892   1.15444   1.16576
 Alpha virt. eigenvalues --    1.17866   1.19102   1.19154   1.19756   1.19983
 Alpha virt. eigenvalues --    1.20681   1.20781   1.21391   1.21783   1.22506
 Alpha virt. eigenvalues --    1.23048   1.23150   1.23677   1.24691   1.25838
 Alpha virt. eigenvalues --    1.26177   1.26591   1.27844   1.28268   1.28813
 Alpha virt. eigenvalues --    1.29280   1.29783   1.30170   1.30554   1.31404
 Alpha virt. eigenvalues --    1.31853   1.32341   1.32994   1.34623   1.35096
 Alpha virt. eigenvalues --    1.36147   1.37487   1.38162   1.40021   1.40607
 Alpha virt. eigenvalues --    1.41340   1.48382   1.52020   1.55162   1.56405
 Alpha virt. eigenvalues --    1.58995   1.60026   1.60585   1.62373   1.63051
 Alpha virt. eigenvalues --    1.64155   1.65131   1.66007   1.67910   1.69130
 Alpha virt. eigenvalues --    1.69620   1.70016   1.70177   1.70347   1.71221
 Alpha virt. eigenvalues --    1.71632   1.72117   1.73264   1.73345   1.74707
 Alpha virt. eigenvalues --    1.75221   1.75815   1.76526   1.76595   1.77256
 Alpha virt. eigenvalues --    1.77743   1.78583   1.80075   1.80894   1.82157
 Alpha virt. eigenvalues --    1.82492   1.83190   1.83566   1.84017   1.86341
 Alpha virt. eigenvalues --    1.86598   1.86851   1.87240   1.88551   1.89239
 Alpha virt. eigenvalues --    1.90824   1.92472   1.93125   1.94497   1.95163
 Alpha virt. eigenvalues --    1.95446   1.95685   1.95941   1.96372   1.96733
 Alpha virt. eigenvalues --    1.96856   1.96966   1.97186   1.97396   1.97463
 Alpha virt. eigenvalues --    1.97581   1.97801   1.98002   1.98361   1.98600
 Alpha virt. eigenvalues --    1.98881   1.99007   1.99162   1.99505   2.00410
 Alpha virt. eigenvalues --    2.00540   2.00626   2.00720   2.01167   2.01411
 Alpha virt. eigenvalues --    2.01627   2.02364   2.02712   2.03032   2.03321
 Alpha virt. eigenvalues --    2.03569   2.03863   2.03921   2.05991   2.06522
 Alpha virt. eigenvalues --    2.07660   2.07907   2.08545   2.09323   2.09711
 Alpha virt. eigenvalues --    2.09818   2.10495   2.11038   2.11690   2.12493
 Alpha virt. eigenvalues --    2.13053   2.13954   2.14648   2.15261   2.15751
 Alpha virt. eigenvalues --    2.16246   2.16485   2.17648   2.17924   2.18262
 Alpha virt. eigenvalues --    2.18789   2.19282   2.20427   2.20862   2.21216
 Alpha virt. eigenvalues --    2.22283   2.22968   2.23151   2.23847   2.26367
 Alpha virt. eigenvalues --    2.27544   2.52717   2.54767   2.56115   2.57974
 Alpha virt. eigenvalues --    2.59957   2.62482   2.63050   2.64268   2.64938
 Alpha virt. eigenvalues --    2.65262   2.65493   2.66390   2.66847   2.69292
 Alpha virt. eigenvalues --    2.69306   2.69754   2.70730   2.70820   2.71093
 Alpha virt. eigenvalues --    2.72528   2.73370   2.74206   2.74997   2.77676
 Alpha virt. eigenvalues --    2.79452   2.81683   2.97012   2.97600   2.98242
 Alpha virt. eigenvalues --    3.01239   3.08158   3.09725   3.10580   3.11809
 Alpha virt. eigenvalues --    3.12788   3.13092   3.13494   3.13984   3.14639
 Alpha virt. eigenvalues --    3.14785   3.15698   3.16180   3.16767   3.18424
 Alpha virt. eigenvalues --    3.18784   3.20041   3.22680   3.23769   3.44125
 Alpha virt. eigenvalues --    3.44282   3.44520   3.44628   3.44717   3.44821
 Alpha virt. eigenvalues --    3.44934   3.45004   3.45404   3.45626   3.45731
 Alpha virt. eigenvalues --    3.46185   3.46416   4.51124   4.51998   5.52975
 Alpha virt. eigenvalues --    5.61729   5.62742   5.64263   5.66415   5.68268
 Alpha virt. eigenvalues --    5.73457   5.76607   5.77205   5.78886   5.87686
 Alpha virt. eigenvalues --    5.89382   5.91229   5.95545   5.99401   6.02356
 Alpha virt. eigenvalues --    6.03209   6.08519   6.08871   6.15267   6.17270
 Alpha virt. eigenvalues --    6.17744   6.18443   6.22263   6.27296   6.27639
 Alpha virt. eigenvalues --    6.28195   6.33335   6.37498   6.37738   6.38740
 Alpha virt. eigenvalues --    6.41854   6.45348   7.96838   8.00623   8.01045
 Alpha virt. eigenvalues --    8.02905   8.03673   8.07726   8.16381   8.19308
 Alpha virt. eigenvalues --    8.19423   8.27065   8.30470
          Condensed to atoms (all electrons):
 Mulliken charges:
               1
     1  Be   0.982371
     2  Be  -0.109419
     3  Be   0.000012
     4  Be  -0.293818
     5  Be  -1.182251
     6  Be  -0.040324
     7  Be   0.016228
     8  Be  -0.339247
     9  Be  -0.062914
    10  Be  -0.026767
    11  Be  -1.066748
    12  H    0.169636
    13  H    0.079084
    14  H    0.186345
    15  H    0.084162
    16  H    0.079879
    17  H    0.093925
    18  H    0.107801
    19  H    0.094288
    20  H    0.051762
    21  H    0.050824
    22  H    0.101141
    23  H    0.129749
    24  H    0.097054
    25  H    0.115833
    26  H    0.104591
    27  H    0.122170
    28  H    0.102753
    29  H    0.112144
    30  H    0.103781
    31  H    0.092928
    32  H    0.126893
    33  H    0.121718
    34  H   -0.041371
    35  H    0.014336
    36  H    0.019006
    37  H   -0.025248
    38  H    0.021069
    39  H   -0.037988
    40  H    0.018700
    41  H   -0.023917
    42  H   -0.023372
    43  H    0.017959
    44  H   -0.027446
    45  H    0.015357
    46  H    0.015653
    47  H   -0.030788
    48  H    0.015941
    49  H   -0.033112
    50  H   -0.041626
    51  H    0.016722
    52  H   -0.037030
    53  H    0.023405
    54  H    0.021534
    55  H   -0.036230
    56  H   -0.035570
    57  H    0.023154
    58  H    0.015753
    59  H   -0.028008
    60  H    0.017305
    61  H   -0.022588
    62  H    0.052275
    63  H   -0.069454
 Sum of Mulliken charges =  -0.00000
 Mulliken charges with hydrogens summed into heavy atoms:
               1
     1  Be   1.033017
     2  Be   0.050197
     3  Be   0.191308
     4  Be  -0.036088
     5  Be  -0.948666
     6  Be   0.186437
     7  Be   0.225908
     8  Be  -0.127266
     9  Be   0.093970
    10  Be   0.168948
    11  Be  -0.837766
 Electronic spatial extent (au):  <R**2>=           4467.8516
 Charge=             -0.0000 electrons
 Dipole moment (field-independent basis, Debye):
    X=             -0.1188    Y=             -0.1103    Z=             -0.4526  Tot=              0.4807
 Quadrupole moment (field-independent basis, Debye-Ang):
   XX=            -99.1973   YY=           -101.2571   ZZ=            -98.8709
   XY=             -0.1649   XZ=              0.3023   YZ=              0.3829
 Traceless Quadrupole moment (field-independent basis, Debye-Ang):
   XX=              0.5778   YY=             -1.4820   ZZ=              0.9042
   XY=             -0.1649   XZ=              0.3023   YZ=              0.3829
 Octapole moment (field-independent basis, Debye-Ang**2):
  XXX=            -14.9289  YYY=             -3.0468  ZZZ=             17.5553  XYY=              1.8151
  XXY=             -4.6051  XXZ=            -14.7165  XZZ=             12.3590  YZZ=             -0.6451
  YYZ=              4.7804  XYZ=              0.4401
 Hexadecapole moment (field-independent basis, Debye-Ang**3):
 XXXX=          -2785.1644 YYYY=          -2321.4447 ZZZZ=          -2080.2230 XXXY=             -7.1954
 XXXZ=             36.9210 YYYX=              2.2377 YYYZ=            -10.3149 ZZZX=             -6.4648
 ZZZY=             14.5804 XXYY=           -883.8619 XXZZ=           -787.7007 YYZZ=           -749.8155
 XXYZ=              3.8032 YYXZ=             13.9178 ZZXY=             -3.9530
 N-N= 6.131143835240D+02 E-N=-1.656884541512D+03  KE= 1.905477855389D+02
   1 Symmetry operations used in ECPInt.
 ECPInt:  NShTT=   47278 NPrTT=  119659 LenC2=   41851 LenP2D=   82112.
 LDataN:  DoStor=T MaxTD1= 5 Len=  102
 Calling FoFJK, ICntrl=      2127 FMM=T ISym2X=0 I1Cent= 0 IOpClX= 0 NMat=1 NMatS=1 NMatT=0.
 ***** Axes restored to original set *****
 -------------------------------------------------------------------
 Center     Atomic                   Forces (Hartrees/Bohr)
 Number     Number              X              Y              Z
 -------------------------------------------------------------------
      1        4          -0.000018869    0.000210964   -0.000036824
      2        4          -0.000079659    0.000096572    0.000006916
      3        4          -0.000043667   -0.000141805   -0.000072490
      4        4           0.000047028    0.000004584    0.000023028
      5        4           0.000144209    0.000099007    0.000007830
      6        4          -0.000106898    0.000140569    0.000113620
      7        4          -0.000001270   -0.000006732   -0.000012709
      8        4           0.000031860   -0.000042645    0.000096305
      9        4           0.000122122   -0.000177661    0.000209170
     10        4          -0.000024301   -0.000137320    0.000028621
     11        4           0.000212493    0.001135162    0.000618679
     12        1          -0.000027205   -0.000107480    0.000100415
     13        1          -0.000039601    0.000127792   -0.000060364
     14        1           0.000449213   -0.000030117   -0.000496836
     15        1          -0.000569692    0.002142142    0.001446586
     16        1           0.000037037    0.000020502    0.000088874
     17        1          -0.000045881   -0.000005696    0.000026407
     18        1          -0.000044503   -0.000029999    0.000050095
     19        1           0.000047611   -0.000011883   -0.000004913
     20        1           0.000389288    0.000492726    0.000308487
     21        1          -0.000117788   -0.000166762   -0.000084946
     22        1          -0.000069910    0.000010523   -0.000089811
     23        1          -0.000032791    0.000082530    0.000029762
     24        1          -0.000005883   -0.000071266    0.000038514
     25        1           0.000006313   -0.000001394   -0.000047313
     26        1           0.000065803   -0.000123399    0.000057264
     27        1          -0.000000462    0.000045182   -0.000050781
     28        1           0.000020622    0.000027989   -0.000140510
     29        1          -0.000003438   -0.000061670   -0.000000792
     30        1          -0.000026879   -0.000040823   -0.000051174
     31        1          -0.000022803   -0.000031050    0.000011957
     32        1           0.000010653    0.000013176   -0.000013103
     33        1          -0.000024569    0.000002325    0.000008162
     34        1           0.000019867    0.000011618   -0.000022005
     35        1          -0.000004997   -0.000011827    0.000005613
     36        1           0.000006644   -0.000002633    0.000002901
     37        1           0.000003481   -0.000018050    0.000002006
     38        1           0.000033647    0.000019551    0.000006582
     39        1           0.000022066    0.000003961    0.000014707
     40        1           0.000009306    0.000001291   -0.000018232
     41        1          -0.000002432   -0.000014317    0.000020192
     42        1          -0.000010959    0.000010996    0.000001030
     43        1          -0.000007856   -0.000012297   -0.000000569
     44        1           0.000000225    0.000009528   -0.000020868
     45        1           0.000008012    0.000000608    0.000012612
     46        1          -0.000009548   -0.000003594   -0.000000621
     47        1           0.000009000    0.000004517    0.000001339
     48        1          -0.000030794    0.000016889    0.000001621
     49        1           0.000029359   -0.000018862   -0.000000225
     50        1           0.000453925   -0.000497406    0.000020642
     51        1           0.000258716    0.000060027    0.000261771
     52        1          -0.000008889   -0.000045974   -0.000015674
     53        1           0.000004845   -0.000019203   -0.000009794
     54        1          -0.000001463    0.000001400   -0.000000712
     55        1           0.000001903    0.000005627   -0.000010829
     56        1           0.000009815   -0.000006286   -0.000025463
     57        1          -0.000006105    0.000004741   -0.000001351
     58        1           0.000021405   -0.000025314   -0.000010059
     59        1          -0.000028878    0.000024007    0.000026108
     60        1           0.067002621   -0.107133725    0.113366581
     61        1          -0.067114802    0.107356737   -0.113754123
     62        1          -0.093844733   -0.103050587   -0.100361890
     63        1           0.092898436    0.099864533    0.098400584
 -------------------------------------------------------------------
 Cartesian Forces:  Max     0.113754123 RMS     0.024729658

 GradGradGradGradGradGradGradGradGradGradGradGradGradGradGradGradGradGrad
 Berny optimization.
 FormGI is forming the generalized inverse of G from B-inverse, IUseBI=4.
 Internal  Forces:  Max     0.171751388 RMS     0.006610599
 Search for a local minimum.
 Step number   1 out of a maximum of  378
 All quantities printed in internal units (Hartrees-Bohrs-Radians)
 Mixed Optimization -- RFO/linear search
 Second derivative matrix not updated -- first step.
 ITU=  0
     Eigenvalues ---    0.00230   0.00230   0.00230   0.00230   0.00230
     Eigenvalues ---    0.00248   0.00327   0.00367   0.00442   0.00442
     Eigenvalues ---    0.00533   0.00585   0.00610   0.00683   0.00690
     Eigenvalues ---    0.00757   0.00786   0.00823   0.00856   0.00901
     Eigenvalues ---    0.00943   0.00967   0.00985   0.01020   0.01090
     Eigenvalues ---    0.01097   0.01169   0.01206   0.01218   0.01247
     Eigenvalues ---    0.01271   0.01275   0.01348   0.01358   0.01368
     Eigenvalues ---    0.01389   0.01418   0.01428   0.01492   0.01514
     Eigenvalues ---    0.01541   0.01563   0.01592   0.01609   0.01638
     Eigenvalues ---    0.01644   0.01688   0.01723   0.01761   0.01776
     Eigenvalues ---    0.01793   0.01812   0.01823   0.01854   0.01867
     Eigenvalues ---    0.01882   0.01909   0.01920   0.01942   0.01958
     Eigenvalues ---    0.01985   0.02041   0.02044   0.02079   0.02118
     Eigenvalues ---    0.02139   0.02144   0.02216   0.02222   0.02233
     Eigenvalues ---    0.02252   0.02277   0.02317   0.02386   0.02427
     Eigenvalues ---    0.02466   0.02475   0.02548   0.02601   0.02624
     Eigenvalues ---    0.02679   0.02699   0.02772   0.02810   0.02852
     Eigenvalues ---    0.02864   0.02943   0.02997   0.03050   0.03064
     Eigenvalues ---    0.03159   0.03223   0.03347   0.03486   0.03588
     Eigenvalues ---    0.03745   0.03776   0.03925   0.03981   0.04136
     Eigenvalues ---    0.04173   0.04288   0.04411   0.04610   0.04676
     Eigenvalues ---    0.04714   0.04958   0.05168   0.05230   0.05418
     Eigenvalues ---    0.05493   0.05602   0.05620   0.05859   0.05942
     Eigenvalues ---    0.06046   0.06215   0.06425   0.06486   0.06733
     Eigenvalues ---    0.06890   0.07027   0.07322   0.07414   0.07607
     Eigenvalues ---    0.07640   0.07756   0.07828   0.07900   0.08013
     Eigenvalues ---    0.08047   0.08194   0.08263   0.08398   0.08446
     Eigenvalues ---    0.08522   0.08657   0.08779   0.08816   0.08982
     Eigenvalues ---    0.09098   0.09347   0.09587   0.09757   0.09940
     Eigenvalues ---    0.10232   0.10393   0.10748   0.10813   0.11079
     Eigenvalues ---    0.13457   0.14947   0.15203   0.15302   0.15343
     Eigenvalues ---    0.15778   0.15860   0.15876   0.15975   0.16000
     Eigenvalues ---    0.16000   0.16000   0.16000   0.16000   0.16149
     Eigenvalues ---    0.16420   0.17864   0.18698   0.37768   0.37770
     Eigenvalues ---    0.37790   0.37797   0.37805   0.37917   0.37920
     Eigenvalues ---    0.37924   0.37930   0.37993   0.37996   0.38006
     Eigenvalues ---    0.38014   0.66291   0.66291
 RFO step:  Lambda=-7.88247327D-02 EMin= 2.30000000D-03
 Linear search not attempted -- first point.
 Maximum step size (   0.300) exceeded in Quadratic search.
    -- Step size scaled by   0.915
 Iteration  1 RMS(Cart)=  0.00916736 RMS(Int)=  0.00041383
 Iteration  2 RMS(Cart)=  0.00041541 RMS(Int)=  0.00000063
 Iteration  3 RMS(Cart)=  0.00000037 RMS(Int)=  0.00000047
 Variable       Old X    -DE/DX   Delta X   Delta X   Delta X     New X
                                 (Linear)    (Quad)   (Total)
    R1        4.30473  -0.00002   0.00000  -0.00015  -0.00015   4.30458
    R2        4.29498  -0.00006   0.00000  -0.00043  -0.00043   4.29455
    R3        3.98004   0.00000   0.00000  -0.00000  -0.00000   3.98003
    R4        4.29800   0.00001   0.00000   0.00014   0.00014   4.29815
    R5        4.31223   0.00002   0.00000   0.00016   0.00016   4.31239
    R6        3.98380   0.00009   0.00000   0.00054   0.00054   3.98434
    R7        2.89850  -0.00037   0.00000  -0.00170  -0.00170   2.89680
    R8        2.89773   0.00010   0.00000   0.00054   0.00054   2.89826
    R9        3.81498  -0.00001   0.00000  -0.00001  -0.00001   3.81496
   R10        4.02136  -0.00002   0.00000  -0.00010  -0.00010   4.02126
   R11        4.06651   0.00000   0.00000  -0.00005  -0.00005   4.06647
   R12        3.88912   0.00015   0.00000   0.00085   0.00085   3.88997
   R13        2.88578  -0.00004   0.00000  -0.00021  -0.00021   2.88557
   R14        2.89758  -0.00000   0.00000  -0.00002  -0.00002   2.89756
   R15        4.04329   0.00000   0.00000  -0.00002  -0.00002   4.04327
   R16        3.89726  -0.00005   0.00000  -0.00037  -0.00037   3.89689
   R17        4.05369  -0.00000   0.00000   0.00006   0.00006   4.05375
   R18        2.90684  -0.00000   0.00000  -0.00003  -0.00003   2.90680
   R19        2.91909  -0.00000   0.00000  -0.00002  -0.00002   2.91907
   R20        4.08931  -0.00002   0.00000  -0.00011  -0.00011   4.08919
   R21        3.85109  -0.00001   0.00000  -0.00009  -0.00009   3.85099
   R22        4.05841   0.00002   0.00000   0.00014   0.00014   4.05855
   R23        3.00070  -0.00004   0.00000  -0.00018  -0.00018   3.00052
   R24        2.99379  -0.00002   0.00000  -0.00009  -0.00009   2.99370
   R25        3.89581   0.00004   0.00000   0.00028   0.00028   3.89609
   R26        3.76904  -0.00003   0.00000  -0.00023  -0.00023   3.76882
   R27        2.90566  -0.00002   0.00000  -0.00014  -0.00014   2.90552
   R28        2.91665  -0.00003   0.00000  -0.00016  -0.00016   2.91648
   R29        4.04808   0.00004   0.00000   0.00027   0.00027   4.04835
   R30        4.05624  -0.00000   0.00000   0.00000   0.00000   4.05625
   R31        3.77192   0.00007   0.00000   0.00029   0.00029   3.77221
   R32        2.94091  -0.00005   0.00000  -0.00019  -0.00019   2.94072
   R33        2.92569  -0.00006   0.00000  -0.00027  -0.00027   2.92543
   R34        4.05706   0.00003   0.00000   0.00012   0.00012   4.05718
   R35        3.81049   0.00007   0.00000   0.00044   0.00044   3.81092
   R36        3.89515  -0.00003   0.00000  -0.00045  -0.00045   3.89470
   R37        2.91634   0.00002   0.00000   0.00006   0.00006   2.91640
   R38        2.90337   0.00004   0.00000   0.00019   0.00019   2.90357
   R39        4.01869  -0.00001   0.00000  -0.00010  -0.00010   4.01860
   R40        4.08291  -0.00002   0.00000  -0.00012  -0.00012   4.08279
   R41        2.99110  -0.00013   0.00000  -0.00098  -0.00098   2.99012
   R42        2.99460  -0.00007   0.00000  -0.00042  -0.00042   2.99418
   R43        4.06259  -0.00003   0.00000  -0.00027  -0.00027   4.06232
   R44        2.89969  -0.00004   0.00000  -0.00017  -0.00017   2.89952
   R45        2.88991  -0.00002   0.00000  -0.00007  -0.00007   2.88984
   R46        2.93544  -0.00002   0.00000  -0.00013  -0.00013   2.93531
   R47        2.92209  -0.00001   0.00000  -0.00004  -0.00004   2.92205
   R48        2.90753   0.00018   0.00000   0.00084   0.00085   2.90838
   R49        2.91884   0.00053   0.00000   0.00306   0.00306   2.92190
   R50        1.52396   0.00002   0.00000   0.00008   0.00008   1.52404
   R51        5.37739  -0.00005   0.00000  -0.00037  -0.00037   5.37702
   R52        1.52233  -0.00008   0.00000  -0.00070  -0.00070   1.52162
   R53        5.32966  -0.00000   0.00000  -0.00016  -0.00016   5.32950
   R54        5.32868   0.00012   0.00000   0.00097   0.00097   5.32965
   R55        3.90575   0.00382   0.00000   0.03387   0.03387   3.93962
   R56        1.54192  -0.00004   0.00000  -0.00013  -0.00013   1.54178
   R57        5.20760  -0.00012   0.00000  -0.00111  -0.00111   5.20649
   R58        5.19636  -0.00002   0.00000  -0.00019  -0.00019   5.19617
   R59        1.54337  -0.00001   0.00000   0.00003   0.00003   1.54340
   R60        5.36383  -0.00010   0.00000  -0.00071  -0.00071   5.36313
   R61        5.27807  -0.00001   0.00000  -0.00014  -0.00014   5.27793
   R62        1.56687  -0.00011   0.00000  -0.00039  -0.00039   1.56648
   R63        5.22952  -0.00011   0.00000  -0.00105  -0.00105   5.22847
   R64        5.24524   0.00007   0.00000   0.00052   0.00052   5.24576
   R65        1.49700  -0.00003   0.00000  -0.00008  -0.00008   1.49692
   R66        4.98436  -0.00002   0.00000  -0.00019  -0.00019   4.98417
   R67        5.27945   0.00001   0.00000  -0.00002  -0.00002   5.27943
   R68        5.29507  -0.00030   0.00000  -0.00310  -0.00310   5.29197
   R69        5.36345  -0.00002   0.00000  -0.00019  -0.00019   5.36326
   R70        5.14267  -0.00003   0.00000  -0.00025  -0.00025   5.14242
   R71        5.22751  -0.00002   0.00000  -0.00018  -0.00018   5.22733
   R72        1.52194  -0.00001   0.00000  -0.00002  -0.00002   1.52191
   R73        5.32267   0.00001   0.00000   0.00012   0.00012   5.32279
   R74        5.11839  -0.00007   0.00000  -0.00056  -0.00056   5.11783
   R75        5.18558  -0.00000   0.00000  -0.00006  -0.00006   5.18552
   R76        5.06362  -0.00001   0.00000  -0.00011  -0.00011   5.06351
   R77        1.52025  -0.00002   0.00000   0.00001   0.00001   1.52026
   R78        5.31700  -0.00004   0.00000  -0.00016  -0.00016   5.31684
   R79        5.02950  -0.00003   0.00000  -0.00023  -0.00023   5.02927
   R80        5.17531   0.00006   0.00000   0.00028   0.00028   5.17560
   R81        5.19442  -0.00017   0.00000  -0.00089  -0.00089   5.19353
   R82        1.53655   0.00000   0.00000   0.00001   0.00001   1.53656
   R83        5.20584   0.00002   0.00000   0.00017   0.00017   5.20601
   R84        5.39217   0.00003   0.00000   0.00041   0.00041   5.39257
   R85        1.53487  -0.00000   0.00000  -0.00001  -0.00001   1.53485
   R86        5.23638  -0.00000   0.00000  -0.00004  -0.00004   5.23634
   R87        5.32082   0.00002   0.00000   0.00016   0.00016   5.32097
   R88        5.33729  -0.00005   0.00000  -0.00049  -0.00049   5.33680
   R89        1.49531  -0.00002   0.00000  -0.00006  -0.00006   1.49525
   R90        5.44007  -0.00002   0.00000  -0.00014  -0.00014   5.43993
   R91        5.01601  -0.00004   0.00000  -0.00027  -0.00027   5.01574
   R92        5.06857  -0.00002   0.00000  -0.00015  -0.00015   5.06842
   R93        4.97771  -0.00002   0.00000  -0.00019  -0.00019   4.97752
   R94        5.20137   0.00000   0.00000  -0.00003  -0.00003   5.20134
   R95        4.89879   0.00001   0.00000   0.00011   0.00011   4.89889
   R96        1.41762  -0.00001   0.00000  -0.00002  -0.00002   1.41759
   R97        1.41750  -0.00000   0.00000  -0.00001  -0.00001   1.41749
   R98        1.41471  -0.00002   0.00000  -0.00003  -0.00003   1.41467
   R99        1.41805  -0.00002   0.00000  -0.00004  -0.00004   1.41801
   R100       1.41802  -0.00001   0.00000  -0.00003  -0.00003   1.41799
   R101       1.41567  -0.00001   0.00000  -0.00001  -0.00001   1.41565
   R102       1.41587  -0.00001   0.00000  -0.00002  -0.00002   1.41585
   R103       1.41576  -0.00003   0.00000  -0.00006  -0.00006   1.41569
   R104       1.41771  -0.00023   0.00000  -0.00045  -0.00045   1.41726
   R105       4.90379   0.00088   0.00000   0.00874   0.00874   4.91254
   R106       1.41475  -0.00001   0.00000  -0.00002  -0.00002   1.41473
   R107       1.41457   0.00000   0.00000   0.00000   0.00000   1.41457
   R108       1.41445   0.00000   0.00000   0.00000   0.00000   1.41445
   R109       1.41582  -0.00003   0.00000  -0.00006  -0.00006   1.41576
   R110       1.13384   0.16976   0.00000   0.20932   0.20932   1.34316
   R111       1.13384   0.17175   0.00000   0.21177   0.21177   1.34561
    A1        1.87873   0.00000   0.00000   0.00003   0.00003   1.87875
    A2        1.55392   0.00001   0.00000   0.00001   0.00001   1.55393
    A3        1.94855   0.00001   0.00000   0.00006   0.00006   1.94861
    A4        2.00502  -0.00004   0.00000  -0.00032  -0.00032   2.00470
    A5        2.28503   0.00001   0.00000   0.00012   0.00012   2.28515
    A6        1.96416   0.00002   0.00000   0.00011   0.00011   1.96428
    A7        1.55460   0.00001   0.00000   0.00004   0.00004   1.55464
    A8        1.87800   0.00004   0.00000   0.00025   0.00025   1.87825
    A9        2.28559  -0.00006   0.00000  -0.00045  -0.00045   2.28514
   A10        1.99341   0.00000   0.00000   0.00003   0.00003   1.99344
   A11        1.87715   0.00003   0.00000   0.00013   0.00013   1.87729
   A12        2.67409   0.00003   0.00000   0.00011   0.00011   2.67419
   A13        2.07884  -0.00002   0.00000  -0.00009  -0.00009   2.07874
   A14        1.53145  -0.00001   0.00000  -0.00008  -0.00008   1.53137
   A15        1.99715   0.00003   0.00000   0.00028   0.00028   1.99743
   A16        2.29069  -0.00003   0.00000  -0.00016  -0.00016   2.29052
   A17        1.87496  -0.00000   0.00000  -0.00010  -0.00010   1.87486
   A18        2.29188   0.00004   0.00000   0.00034   0.00034   2.29222
   A19        2.01248  -0.00002   0.00000  -0.00016  -0.00016   2.01232
   A20        1.53026  -0.00001   0.00000  -0.00001  -0.00001   1.53024
   A21        2.07764  -0.00002   0.00000  -0.00003  -0.00003   2.07762
   A22        1.64195  -0.00000   0.00000  -0.00004  -0.00004   1.64191
   A23        1.52200   0.00001   0.00000   0.00008   0.00008   1.52208
   A24        2.27146   0.00001   0.00000   0.00007   0.00007   2.27153
   A25        2.21256  -0.00001   0.00000  -0.00003  -0.00003   2.21253
   A26        1.95486   0.00000   0.00000   0.00002   0.00002   1.95488
   A27        2.10022   0.00000   0.00000  -0.00003  -0.00003   2.10019
   A28        2.26214  -0.00001   0.00000  -0.00001  -0.00001   2.26212
   A29        1.72802  -0.00001   0.00000  -0.00005  -0.00005   1.72797
   A30        1.93336   0.00000   0.00000  -0.00005  -0.00005   1.93331
   A31        2.36797  -0.00001   0.00000  -0.00004  -0.00004   2.36793
   A32        2.14437  -0.00000   0.00000  -0.00004  -0.00004   2.14433
   A33        2.03322   0.00000   0.00000  -0.00002  -0.00002   2.03320
   A34        2.48544   0.00000   0.00000  -0.00000  -0.00000   2.48544
   A35        1.70563   0.00000   0.00000   0.00007   0.00007   1.70571
   A36        2.16513   0.00000   0.00000   0.00010   0.00010   2.16523
   A37        1.63904   0.00000   0.00000   0.00002   0.00002   1.63906
   A38        1.52701  -0.00000   0.00000  -0.00000  -0.00000   1.52701
   A39        2.28502  -0.00000   0.00000  -0.00001  -0.00001   2.28501
   A40        2.20960   0.00000   0.00000   0.00001   0.00001   2.20961
   A41        2.10008   0.00002   0.00000   0.00014   0.00014   2.10023
   A42        1.94322   0.00000   0.00000   0.00001   0.00001   1.94323
   A43        2.26238  -0.00000   0.00000  -0.00001  -0.00001   2.26237
   A44        1.73227  -0.00000   0.00000  -0.00001  -0.00001   1.73226
   A45        1.92051   0.00001   0.00000   0.00007   0.00007   1.92058
   A46        2.35700   0.00000   0.00000  -0.00000  -0.00000   2.35700
   A47        2.15041  -0.00001   0.00000  -0.00004  -0.00004   2.15038
   A48        1.72557  -0.00002   0.00000  -0.00010  -0.00010   1.72547
   A49        2.17222  -0.00001   0.00000  -0.00006  -0.00006   2.17216
   A50        2.03545  -0.00000   0.00000  -0.00000  -0.00000   2.03545
   A51        2.48580  -0.00000   0.00000  -0.00001  -0.00001   2.48579
   A52        1.84428  -0.00000   0.00000  -0.00002  -0.00002   1.84427
   A53        1.86929  -0.00000   0.00000   0.00001   0.00001   1.86930
   A54        2.35684  -0.00000   0.00000   0.00000   0.00000   2.35684
   A55        1.88026  -0.00000   0.00000  -0.00001  -0.00001   1.88025
   A56        1.86679   0.00001   0.00000   0.00004   0.00004   1.86683
   A57        1.84701  -0.00001   0.00000  -0.00006  -0.00006   1.84696
   A58        2.27815   0.00000   0.00000   0.00000   0.00000   2.27815
   A59        1.95083   0.00001   0.00000   0.00003   0.00003   1.95086
   A60        1.98100   0.00000   0.00000   0.00003   0.00003   1.98104
   A61        2.07499  -0.00001   0.00000  -0.00004  -0.00004   2.07495
   A62        2.07471  -0.00001   0.00000  -0.00007  -0.00007   2.07464
   A63        1.94627   0.00001   0.00000   0.00003   0.00003   1.94630
   A64        2.43082   0.00000   0.00000   0.00003   0.00003   2.43084
   A65        1.95661   0.00000   0.00000  -0.00001  -0.00001   1.95660
   A66        2.20631   0.00000   0.00000   0.00002   0.00002   2.20634
   A67        1.68131  -0.00001   0.00000  -0.00004  -0.00004   1.68126
   A68        2.51095   0.00001   0.00000   0.00004   0.00004   2.51099
   A69        1.98142  -0.00000   0.00000  -0.00002  -0.00002   1.98139
   A70        1.77225   0.00000   0.00000   0.00000   0.00000   1.77226
   A71        2.22602   0.00001   0.00000   0.00009   0.00009   2.22611
   A72        2.22708  -0.00002   0.00000  -0.00015  -0.00015   2.22693
   A73        2.23502  -0.00001   0.00000  -0.00008  -0.00008   2.23493
   A74        2.22084   0.00001   0.00000   0.00011   0.00011   2.22095
   A75        2.09086  -0.00000   0.00000   0.00001   0.00001   2.09087
   A76        2.62046   0.00001   0.00000   0.00007   0.00007   2.62053
   A77        1.67595  -0.00001   0.00000  -0.00005  -0.00005   1.67589
   A78        1.76536  -0.00001   0.00000  -0.00006  -0.00006   1.76530
   A79        2.31355   0.00002   0.00000   0.00016   0.00016   2.31371
   A80        2.13104   0.00002   0.00000   0.00009   0.00009   2.13112
   A81        1.77174   0.00001   0.00000   0.00000   0.00000   1.77175
   A82        1.95073   0.00003   0.00000   0.00016   0.00016   1.95089
   A83        1.91276   0.00000   0.00000   0.00002   0.00002   1.91278
   A84        2.32731   0.00001   0.00000   0.00004   0.00004   2.32735
   A85        2.28243  -0.00001   0.00000  -0.00010  -0.00010   2.28233
   A86        2.14735  -0.00001   0.00000  -0.00005  -0.00005   2.14731
   A87        1.96574  -0.00001   0.00000  -0.00012  -0.00012   1.96562
   A88        1.89142  -0.00001   0.00000  -0.00006  -0.00006   1.89136
   A89        2.34014  -0.00000   0.00000  -0.00000  -0.00000   2.34014
   A90        2.32042  -0.00001   0.00000   0.00000   0.00000   2.32042
   A91        1.79678  -0.00001   0.00000  -0.00003  -0.00003   1.79675
   A92        1.52767  -0.00001   0.00000  -0.00005  -0.00005   1.52761
   A93        1.63732  -0.00003   0.00000  -0.00017  -0.00017   1.63714
   A94        2.21733  -0.00001   0.00000  -0.00004  -0.00004   2.21728
   A95        2.28146   0.00001   0.00000   0.00009   0.00009   2.28155
   A96        1.94198  -0.00002   0.00000  -0.00010  -0.00010   1.94188
   A97        2.47690   0.00002   0.00000   0.00009   0.00009   2.47700
   A98        2.03027   0.00001   0.00000   0.00004   0.00004   2.03031
   A99        1.92028   0.00002   0.00000   0.00010   0.00010   1.92038
   A100       2.15074   0.00003   0.00000   0.00017   0.00017   2.15091
   A101       2.36290   0.00002   0.00000   0.00008   0.00008   2.36298
   A102       2.10304   0.00003   0.00000   0.00018   0.00018   2.10321
   A103       1.73888   0.00001   0.00000   0.00004   0.00004   1.73892
   A104       2.26932   0.00001   0.00000   0.00004   0.00004   2.26936
   A105       2.16936  -0.00004   0.00000  -0.00026  -0.00026   2.16910
   A106       1.71628  -0.00003   0.00000  -0.00019  -0.00019   1.71608
   A107       1.84386   0.00001   0.00000   0.00004   0.00004   1.84390
   A108       1.84364   0.00001   0.00000   0.00007   0.00007   1.84371
   A109       2.41027  -0.00000   0.00000   0.00003   0.00003   2.41030
   A110       1.94501  -0.00000   0.00000  -0.00003  -0.00003   1.94497
   A111       1.86629   0.00003   0.00000   0.00018   0.00018   1.86646
   A112       1.98422   0.00001   0.00000   0.00009   0.00009   1.98431
   A113       2.22449  -0.00000   0.00000   0.00004   0.00004   2.22453
   A114       1.92106  -0.00001   0.00000  -0.00009  -0.00009   1.92097
   A115       1.86447   0.00001   0.00000   0.00007   0.00007   1.86454
   A116       1.98094  -0.00001   0.00000  -0.00005  -0.00005   1.98089
   A117       2.25546  -0.00001   0.00000  -0.00006  -0.00006   2.25541
   A118       1.88605  -0.00002   0.00000  -0.00017  -0.00017   1.88588
   A119       2.38131  -0.00001   0.00000  -0.00007  -0.00007   2.38124
   A120       2.04935  -0.00001   0.00000  -0.00012  -0.00012   2.04923
   A121       2.10906  -0.00000   0.00000  -0.00002  -0.00002   2.10903
   A122       1.64315  -0.00002   0.00000  -0.00012  -0.00012   1.64303
   A123       1.52098  -0.00001   0.00000  -0.00007  -0.00007   1.52091
   A124       2.20732   0.00001   0.00000   0.00006   0.00006   2.20739
   A125       2.27160   0.00001   0.00000   0.00004   0.00004   2.27164
   A126       2.09788  -0.00001   0.00000  -0.00009  -0.00009   2.09778
   A127       1.93105  -0.00002   0.00000  -0.00010  -0.00010   1.93096
   A128       2.16445   0.00000   0.00000   0.00003   0.00003   2.16448
   A129       1.70970   0.00001   0.00000   0.00005   0.00005   1.70976
   A130       1.95816   0.00000   0.00000   0.00001   0.00001   1.95817
   A131       1.72421   0.00001   0.00000   0.00005   0.00005   1.72426
   A132       2.25778   0.00000   0.00000   0.00002   0.00002   2.25780
   A133       2.14883   0.00002   0.00000   0.00008   0.00008   2.14891
   A134       2.36664   0.00001   0.00000   0.00008   0.00008   2.36672
   A135       2.48996   0.00000   0.00000  -0.00001  -0.00001   2.48995
   A136       2.03479   0.00000   0.00000  -0.00001  -0.00001   2.03477
   A137       1.77059  -0.00001   0.00000  -0.00007  -0.00007   1.77052
   A138       1.67742   0.00001   0.00000   0.00003   0.00003   1.67745
   A139       2.29279   0.00000   0.00000   0.00004   0.00004   2.29282
   A140       2.13569  -0.00000   0.00000   0.00000   0.00000   2.13569
   A141       1.96177  -0.00000   0.00000  -0.00005  -0.00005   1.96173
   A142       1.76446   0.00001   0.00000   0.00004   0.00004   1.76450
   A143       1.89559   0.00001   0.00000   0.00003   0.00003   1.89562
   A144       2.33050   0.00000   0.00000   0.00001   0.00001   2.33052
   A145       1.95336   0.00001   0.00000   0.00010   0.00010   1.95346
   A146       2.32424  -0.00001   0.00000  -0.00006  -0.00006   2.32418
   A147       1.79858  -0.00001   0.00000  -0.00007  -0.00007   1.79851
   A148       1.90307   0.00001   0.00000   0.00003   0.00003   1.90309
   A149       2.33539   0.00001   0.00000   0.00006   0.00006   2.33545
   A150       2.30288  -0.00001   0.00000  -0.00008  -0.00008   2.30281
   A151       2.14528  -0.00001   0.00000  -0.00005  -0.00005   2.14523
   A152       1.67953  -0.00004   0.00000  -0.00019  -0.00019   1.67934
   A153       2.51180  -0.00003   0.00000  -0.00012  -0.00012   2.51167
   A154       1.98809   0.00006   0.00000   0.00040   0.00040   1.98849
   A155       1.77290  -0.00003   0.00000  -0.00012  -0.00012   1.77278
   A156       2.26667   0.00003   0.00000   0.00010   0.00010   2.26677
   A157       2.19672   0.00012   0.00000   0.00079   0.00079   2.19751
   A158       2.09021   0.00007   0.00000   0.00034   0.00034   2.09055
   A159       2.61492  -0.00001   0.00000  -0.00018  -0.00018   2.61474
   A160       2.19356   0.00003   0.00000   0.00014   0.00013   2.19369
   A161       2.25290  -0.00008   0.00000  -0.00058  -0.00058   2.25232
   A162       1.70561   0.00001   0.00000   0.00004   0.00004   1.70565
   A163       2.39209  -0.00005   0.00000  -0.00032  -0.00032   2.39177
   A164       1.73705  -0.00007   0.00000  -0.00030  -0.00030   1.73675
   A165       1.69678  -0.00015   0.00000  -0.00076  -0.00076   1.69602
   A166       2.53449  -0.00012   0.00000  -0.00087  -0.00088   2.53361
   A167       2.24603   0.00018   0.00000   0.00121   0.00121   2.24724
   A168       1.49931  -0.00004   0.00000  -0.00021  -0.00021   1.49910
   A169       1.75738   0.00105   0.00000   0.00747   0.00747   1.76485
   A170       2.11916   0.00000   0.00000  -0.00118  -0.00119   2.11798
   A171       1.82915  -0.00001   0.00000  -0.00004  -0.00004   1.82910
   A172       2.25122  -0.00000   0.00000  -0.00002  -0.00002   2.25121
   A173       1.89975   0.00001   0.00000   0.00007   0.00007   1.89982
   A174       2.68425   0.00001   0.00000   0.00003   0.00003   2.68428
   A175       1.90850  -0.00003   0.00000  -0.00012  -0.00012   1.90838
   A176       2.83697  -0.00000   0.00000  -0.00008  -0.00008   2.83689
   A177       1.61875   0.00002   0.00000   0.00008   0.00008   1.61882
   A178       1.89713   0.00002   0.00000   0.00013   0.00013   1.89726
   A179       1.58333   0.00013   0.00000   0.00076   0.00076   1.58409
   A180       1.57802  -0.00003   0.00000  -0.00022  -0.00022   1.57780
   A181       1.92388   0.00001   0.00000   0.00012   0.00012   1.92399
   A182       1.52813   0.00002   0.00000   0.00016   0.00016   1.52829
   A183       2.00239  -0.00012   0.00000  -0.00103  -0.00103   2.00137
   A184       2.69074  -0.00002   0.00000  -0.00011  -0.00011   2.69063
   A185       2.14003  -0.00002   0.00000  -0.00004  -0.00004   2.13999
   A186       1.22835   0.00001   0.00000   0.00010   0.00010   1.22845
   A187       1.37635   0.00004   0.00000   0.00016   0.00016   1.37652
   A188       2.56583   0.00007   0.00000   0.00056   0.00056   2.56639
   A189       1.50032   0.00002   0.00000   0.00012   0.00012   1.50043
   A190       1.82190  -0.00001   0.00000  -0.00001  -0.00001   1.82189
   A191       1.89597   0.00002   0.00000   0.00012   0.00012   1.89609
   A192       2.07597  -0.00002   0.00000  -0.00011  -0.00011   2.07585
   A193       2.81075  -0.00000   0.00000   0.00001   0.00001   2.81076
   A194       1.60251   0.00000   0.00000   0.00004   0.00004   1.60256
   A195       1.22098  -0.00000   0.00000  -0.00001  -0.00001   1.22097
   A196       1.50085  -0.00000   0.00000  -0.00004  -0.00004   1.50081
   A197       1.95164  -0.00001   0.00000  -0.00005  -0.00005   1.95159
   A198       1.60862  -0.00000   0.00000  -0.00004  -0.00004   1.60858
   A199       1.58203  -0.00001   0.00000  -0.00006  -0.00006   1.58197
   A200       1.86451   0.00001   0.00000   0.00005   0.00005   1.86456
   A201       1.85382   0.00001   0.00000   0.00007   0.00007   1.85389
   A202       2.33484   0.00000   0.00000   0.00001   0.00001   2.33484
   A203       2.18721  -0.00001   0.00000  -0.00005  -0.00005   2.18716
   A204       1.72765   0.00001   0.00000   0.00003   0.00003   1.72768
   A205       1.50253   0.00002   0.00000   0.00009   0.00009   1.50263
   A206       1.98074   0.00001   0.00000   0.00004   0.00004   1.98078
   A207       1.65434   0.00000   0.00000   0.00009   0.00009   1.65443
   A208       1.65138   0.00001   0.00000   0.00005   0.00005   1.65143
   A209       1.87115   0.00002   0.00000   0.00012   0.00012   1.87127
   A210       1.86882  -0.00002   0.00000  -0.00013  -0.00013   1.86870
   A211       2.28732   0.00000   0.00000  -0.00006  -0.00006   2.28726
   A212       2.41393  -0.00000   0.00000   0.00002   0.00002   2.41394
   A213       1.55177   0.00000   0.00000   0.00004   0.00004   1.55181
   A214       1.47685  -0.00002   0.00000  -0.00012  -0.00012   1.47673
   A215       1.90353  -0.00001   0.00000  -0.00006  -0.00006   1.90347
   A216       1.71920   0.00002   0.00000   0.00012   0.00012   1.71932
   A217       2.82064   0.00003   0.00000   0.00018   0.00018   2.82082
   A218       1.13102   0.00000   0.00000   0.00001   0.00002   1.13104
   A219       1.47687  -0.00000   0.00000  -0.00002  -0.00002   1.47685
   A220       1.90364   0.00000   0.00000   0.00000   0.00000   1.90364
   A221       1.74581  -0.00001   0.00000  -0.00005  -0.00005   1.74576
   A222       2.84444  -0.00002   0.00000  -0.00011  -0.00011   2.84433
   A223       1.12918  -0.00001   0.00000  -0.00005  -0.00005   1.12913
   A224       1.61296   0.00001   0.00000   0.00009   0.00009   1.61305
   A225       1.96317  -0.00001   0.00000  -0.00004  -0.00004   1.96313
   A226       1.47658   0.00000   0.00000   0.00002   0.00002   1.47661
   A227       1.90630  -0.00001   0.00000  -0.00008  -0.00008   1.90622
   A228       1.86153   0.00000   0.00000   0.00002   0.00002   1.86155
   A229       2.83561   0.00000   0.00000   0.00001   0.00001   2.83562
   A230       2.15614   0.00000   0.00000  -0.00000  -0.00000   2.15614
   A231       1.57787  -0.00001   0.00000  -0.00007  -0.00007   1.57781
   A232       2.81964  -0.00002   0.00000  -0.00009  -0.00009   2.81956
   A233       1.26095  -0.00000   0.00000  -0.00001  -0.00001   1.26094
   A234       1.68910   0.00000   0.00000   0.00000   0.00000   1.68910
   A235       1.55507  -0.00000   0.00000  -0.00003  -0.00003   1.55505
   A236       1.95607   0.00001   0.00000   0.00004   0.00004   1.95611
   A237       2.12157  -0.00000   0.00000  -0.00001  -0.00001   2.12156
   A238       2.81341  -0.00000   0.00000  -0.00001  -0.00001   2.81340
   A239       2.57037   0.00001   0.00000   0.00008   0.00008   2.57045
   A240       1.31811   0.00000   0.00000   0.00003   0.00003   1.31814
   A241       1.26460   0.00001   0.00000   0.00005   0.00005   1.26465
   A242       1.58513  -0.00006   0.00000  -0.00031  -0.00031   1.58482
   A243       1.71223   0.00000   0.00000   0.00003   0.00003   1.71227
   A244       0.92528  -0.00000   0.00000   0.00002   0.00002   0.92530
   A245       2.21669   0.00001   0.00000   0.00006   0.00006   2.21675
   A246       1.70243  -0.00009   0.00000  -0.00039  -0.00039   1.70204
   A247       2.32034   0.00007   0.00000   0.00029   0.00029   2.32062
   A248       1.56177   0.00000   0.00000   0.00000   0.00000   1.56177
   A249       2.31895  -0.00002   0.00000  -0.00012  -0.00012   2.31883
   A250       2.20781   0.00002   0.00000   0.00011   0.00011   2.20792
   A251       2.09321  -0.00001   0.00000  -0.00004  -0.00004   2.09317
   A252       1.41793   0.00000   0.00000   0.00002   0.00002   1.41795
   A253       2.40622  -0.00005   0.00000  -0.00028  -0.00028   2.40594
   A254       2.28039   0.00002   0.00000   0.00003   0.00003   2.28042
   A255       1.42762  -0.00003   0.00000  -0.00016  -0.00016   1.42746
   A256       1.56921  -0.00000   0.00000  -0.00008  -0.00008   1.56914
   A257       2.09213   0.00002   0.00000   0.00013   0.00013   2.09226
   A258       1.19576  -0.00001   0.00000  -0.00009  -0.00009   1.19566
   A259       1.72447   0.00000   0.00000   0.00001   0.00001   1.72448
   A260       2.10224   0.00002   0.00000   0.00007   0.00007   2.10231
   A261       1.57344   0.00001   0.00000   0.00005   0.00005   1.57349
   A262       2.24843   0.00002   0.00000   0.00015   0.00015   2.24858
   A263       2.29143  -0.00003   0.00000  -0.00015  -0.00015   2.29128
   A264       1.57624  -0.00000   0.00000  -0.00001  -0.00001   1.57623
   A265       1.21076   0.00001   0.00000   0.00002   0.00002   1.21078
   A266       1.43664   0.00000   0.00000   0.00003   0.00003   1.43667
   A267       2.25275  -0.00000   0.00000  -0.00002  -0.00002   2.25273
   A268       1.70945  -0.00000   0.00000  -0.00001  -0.00001   1.70944
   A269       1.54960   0.00000   0.00000   0.00001   0.00001   1.54960
   A270       2.29911   0.00000   0.00000   0.00002   0.00002   2.29913
   A271       2.08921  -0.00000   0.00000  -0.00001  -0.00001   2.08920
   A272       2.08190  -0.00000   0.00000  -0.00002  -0.00002   2.08188
   A273       1.18817   0.00006   0.00000   0.00030   0.00030   1.18847
   A274       1.19726   0.00000   0.00000  -0.00008  -0.00008   1.19718
   A275       2.29517  -0.00004   0.00000  -0.00012  -0.00011   2.29505
   A276       1.43094  -0.00001   0.00000  -0.00006  -0.00006   1.43088
   A277       2.37517  -0.00007   0.00000  -0.00034  -0.00034   2.37483
   A278       2.42536   0.00008   0.00000   0.00037   0.00037   2.42573
   A279       1.18065  -0.00001   0.00000  -0.00005  -0.00005   1.18060
   A280       1.22513  -0.00001   0.00000  -0.00009  -0.00009   1.22503
   A281       2.28531   0.00001   0.00000   0.00005   0.00005   2.28536
   A282       1.43876  -0.00000   0.00000  -0.00001  -0.00001   1.43875
   A283       2.40280   0.00000   0.00000   0.00001   0.00001   2.40280
   A284       2.38934   0.00001   0.00000   0.00003   0.00003   2.38937
   A285       1.48763  -0.00001   0.00000  -0.00007  -0.00007   1.48756
   A286       2.41514   0.00000   0.00000   0.00002   0.00002   2.41517
   A287       2.34116   0.00001   0.00000   0.00004   0.00004   2.34119
   A288       1.81000   0.00042   0.00000   0.00160   0.00160   1.81160
   A289       1.39199   0.00001   0.00000   0.00004   0.00004   1.39203
   A290       1.27953  -0.00000   0.00000  -0.00000  -0.00000   1.27953
   A291       2.27254   0.00000   0.00000   0.00002   0.00002   2.27255
   A292       1.29797   0.00002   0.00000   0.00015   0.00015   1.29812
   A293       2.43609  -0.00002   0.00000  -0.00015  -0.00015   2.43594
   A294       2.33794   0.00000   0.00000   0.00002   0.00002   2.33797
   A295       2.27389  -0.00000   0.00000  -0.00001  -0.00001   2.27389
   A296       1.25206  -0.00002   0.00000  -0.00009  -0.00009   1.25197
   A297       1.25962  -0.00000   0.00000  -0.00003  -0.00003   1.25959
   A298       2.38820   0.00001   0.00000   0.00006   0.00006   2.38826
   A299       1.40554  -0.00001   0.00000  -0.00002  -0.00002   1.40552
   A300       2.42004   0.00002   0.00000   0.00014   0.00014   2.42018
   A301       2.27748  -0.00002   0.00000  -0.00012  -0.00012   2.27736
   A302       1.23345   0.00007   0.00000   0.00035   0.00035   1.23380
   A303       1.18592   0.00007   0.00000   0.00030   0.00030   1.18622
   A304       2.24488  -0.00008   0.00000  -0.00034  -0.00034   2.24455
   A305       1.42735   0.00004   0.00000   0.00023   0.00023   1.42758
   A306       2.41976   0.00001   0.00000   0.00002   0.00002   2.41978
   A307       2.39555  -0.00006   0.00000  -0.00027  -0.00027   2.39529
   A308       2.50055  -0.00020   0.00000  -0.00076  -0.00076   2.49979
   A309       2.23596  -0.00047   0.00000  -0.00180  -0.00180   2.23416
   A310       2.23758   0.00009   0.00000   0.00037   0.00037   2.23795
   A311       1.80612   0.00038   0.00000   0.00146   0.00146   1.80758
   A312       3.29695  -0.00002   0.00000  -0.00012  -0.00012   3.29682
   A313       3.19065  -0.00002   0.00000  -0.00010  -0.00010   3.19055
   A314       3.30572   0.00001   0.00000   0.00014   0.00014   3.30586
   A315       3.24562  -0.00004   0.00000  -0.00037  -0.00037   3.24526
   A316       3.24766   0.00000   0.00000   0.00001   0.00001   3.24767
   A317       3.26859   0.00000   0.00000  -0.00002  -0.00002   3.26857
    D1       -0.77470  -0.00001   0.00000  -0.00002  -0.00002  -0.77473
    D2       -1.82873  -0.00001   0.00000  -0.00003  -0.00003  -1.82876
    D3        2.30951  -0.00002   0.00000  -0.00012  -0.00012   2.30939
    D4        1.61793  -0.00003   0.00000  -0.00016  -0.00016   1.61777
    D5        1.11250   0.00002   0.00000   0.00012   0.00012   1.11262
    D6        0.05847   0.00002   0.00000   0.00012   0.00012   0.05858
    D7       -2.08648   0.00000   0.00000   0.00003   0.00003  -2.08645
    D8       -2.77806   0.00000   0.00000  -0.00001  -0.00001  -2.77807
    D9        0.26416   0.00000   0.00000   0.00005   0.00005   0.26420
   D10       -0.78988   0.00000   0.00000   0.00005   0.00005  -0.78983
   D11       -2.93482  -0.00001   0.00000  -0.00004  -0.00004  -2.93486
   D12        2.65679  -0.00001   0.00000  -0.00009  -0.00009   2.65670
   D13       -3.13526   0.00005   0.00000   0.00037   0.00037  -3.13489
   D14        2.09389   0.00005   0.00000   0.00037   0.00037   2.09426
   D15       -0.05105   0.00003   0.00000   0.00028   0.00028  -0.05077
   D16       -0.74263   0.00003   0.00000   0.00024   0.00024  -0.74239
   D17       -2.56843  -0.00001   0.00000  -0.00001  -0.00001  -2.56844
   D18        2.66072  -0.00001   0.00000  -0.00001  -0.00001   2.66071
   D19        0.51578  -0.00002   0.00000  -0.00010  -0.00010   0.51568
   D20       -0.17580  -0.00002   0.00000  -0.00014  -0.00014  -0.17594
   D21       -0.25659   0.00000   0.00000   0.00003   0.00003  -0.25657
   D22        0.78808   0.00001   0.00000   0.00006   0.00006   0.78814
   D23        2.94801   0.00001   0.00000   0.00005   0.00005   2.94806
   D24       -2.65245   0.00001   0.00000   0.00005   0.00005  -2.65240
   D25       -1.09935  -0.00001   0.00000  -0.00004  -0.00004  -1.09939
   D26       -0.05468  -0.00000   0.00000  -0.00001  -0.00001  -0.05468
   D27        2.10525  -0.00001   0.00000  -0.00002  -0.00002   2.10523
   D28        2.78798  -0.00001   0.00000  -0.00002  -0.00002   2.78796
   D29        0.78570  -0.00001   0.00000  -0.00011  -0.00011   0.78559
   D30        1.83038   0.00000   0.00000  -0.00007  -0.00008   1.83030
   D31       -2.29288  -0.00000   0.00000  -0.00009  -0.00009  -2.29297
   D32       -1.61016  -0.00000   0.00000  -0.00008  -0.00008  -1.61024
   D33        2.57733  -0.00001   0.00000  -0.00013  -0.00013   2.57720
   D34       -2.66118  -0.00000   0.00000  -0.00009  -0.00009  -2.66127
   D35       -0.50125  -0.00001   0.00000  -0.00011  -0.00011  -0.50136
   D36        0.18147  -0.00001   0.00000  -0.00010  -0.00010   0.18137
   D37        3.13338   0.00001   0.00000   0.00011   0.00011   3.13350
   D38       -2.10513   0.00001   0.00000   0.00015   0.00015  -2.10498
   D39        0.05480   0.00001   0.00000   0.00013   0.00013   0.05494
   D40        0.73753   0.00001   0.00000   0.00014   0.00014   0.73766
   D41        0.81342   0.00002   0.00000   0.00014   0.00014   0.81356
   D42       -2.31387  -0.00001   0.00000  -0.00006  -0.00006  -2.31393
   D43       -2.32816   0.00003   0.00000   0.00019   0.00019  -2.32797
   D44       -0.83950   0.00001   0.00000   0.00008   0.00008  -0.83942
   D45        2.31640  -0.00002   0.00000  -0.00013  -0.00013   2.31627
   D46        2.30211   0.00001   0.00000   0.00012   0.00012   2.30223
   D47       -0.01148  -0.00003   0.00000  -0.00029  -0.00029  -0.01176
   D48       -3.13876  -0.00006   0.00000  -0.00049  -0.00049  -3.13926
   D49        3.13013  -0.00002   0.00000  -0.00024  -0.00024   3.12989
   D50        3.13522  -0.00005   0.00000  -0.00039  -0.00039   3.13483
   D51        0.00793  -0.00008   0.00000  -0.00060  -0.00060   0.00733
   D52       -0.00636  -0.00004   0.00000  -0.00035  -0.00035  -0.00671
   D53        3.12570   0.00003   0.00000   0.00025   0.00025   3.12595
   D54       -0.00159   0.00000   0.00000   0.00005   0.00005  -0.00154
   D55       -0.01588   0.00004   0.00000   0.00030   0.00030  -0.01558
   D56       -0.05872  -0.00002   0.00000  -0.00011  -0.00011  -0.05883
   D57       -1.10182  -0.00001   0.00000  -0.00007  -0.00007  -1.10189
   D58        2.77998  -0.00001   0.00000  -0.00009  -0.00009   2.77988
   D59        2.09267  -0.00001   0.00000  -0.00006  -0.00006   2.09261
   D60        0.78639  -0.00002   0.00000  -0.00008  -0.00008   0.78631
   D61       -0.25671  -0.00001   0.00000  -0.00004  -0.00004  -0.25675
   D62       -2.65811  -0.00001   0.00000  -0.00006  -0.00006  -2.65816
   D63        2.93777  -0.00000   0.00000  -0.00003  -0.00003   2.93774
   D64        1.83000  -0.00001   0.00000  -0.00007  -0.00007   1.82993
   D65        0.78690  -0.00000   0.00000  -0.00003  -0.00003   0.78687
   D66       -1.61449  -0.00001   0.00000  -0.00005  -0.00005  -1.61454
   D67       -2.30180  -0.00000   0.00000  -0.00002  -0.00002  -2.30182
   D68       -2.10129   0.00001   0.00000   0.00018   0.00018  -2.10111
   D69        3.13880   0.00002   0.00000   0.00022   0.00022   3.13902
   D70        0.73741   0.00002   0.00000   0.00020   0.00020   0.73761
   D71        0.05010   0.00003   0.00000   0.00023   0.00023   0.05033
   D72       -2.65801  -0.00001   0.00000  -0.00014  -0.00014  -2.65815
   D73        2.58207  -0.00000   0.00000  -0.00009  -0.00009   2.58198
   D74        0.18068  -0.00001   0.00000  -0.00012  -0.00012   0.18056
   D75       -0.50663  -0.00000   0.00000  -0.00009  -0.00008  -0.50671
   D76        0.25608  -0.00000   0.00000  -0.00004  -0.00004   0.25604
   D77       -0.79684  -0.00000   0.00000  -0.00006  -0.00006  -0.79690
   D78        2.65223   0.00001   0.00000   0.00000   0.00000   2.65224
   D79       -2.94304   0.00000   0.00000   0.00000   0.00000  -2.94303
   D80        1.10749   0.00001   0.00000   0.00003   0.00003   1.10753
   D81        0.05457   0.00000   0.00000   0.00001   0.00001   0.05458
   D82       -2.77954   0.00001   0.00000   0.00008   0.00008  -2.77947
   D83       -2.09163   0.00001   0.00000   0.00008   0.00008  -2.09155
   D84       -0.78049  -0.00004   0.00000  -0.00023  -0.00023  -0.78072
   D85       -1.83341  -0.00004   0.00000  -0.00025  -0.00025  -1.83367
   D86        1.61566  -0.00003   0.00000  -0.00019  -0.00019   1.61547
   D87        2.30357  -0.00003   0.00000  -0.00019  -0.00019   2.30339
   D88       -2.57245  -0.00004   0.00000  -0.00029  -0.00029  -2.57274
   D89        2.65781  -0.00004   0.00000  -0.00032  -0.00032   2.65750
   D90       -0.17630  -0.00003   0.00000  -0.00025  -0.00025  -0.17655
   D91        0.51162  -0.00004   0.00000  -0.00025  -0.00025   0.51136
   D92        3.14068   0.00001   0.00000   0.00006   0.00006   3.14073
   D93        2.08775   0.00001   0.00000   0.00003   0.00003   2.08779
   D94       -0.74636   0.00002   0.00000   0.00010   0.00010  -0.74626
   D95       -0.05844   0.00001   0.00000   0.00010   0.00010  -0.05834
   D96       -0.83959   0.00003   0.00000   0.00030   0.00030  -0.83929
   D97        2.37188  -0.00003   0.00000  -0.00019  -0.00019   2.37169
   D98        2.27541   0.00011   0.00000   0.00078   0.00078   2.27619
   D99       -0.00578   0.00007   0.00000   0.00064   0.00064  -0.00514
   D100      -3.07750   0.00001   0.00000   0.00015   0.00015  -3.07735
   D101       3.10922   0.00014   0.00000   0.00112   0.00112   3.11034
   D102       0.81307   0.00005   0.00000   0.00039   0.00039   0.81346
   D103      -2.25864  -0.00001   0.00000  -0.00010  -0.00010  -2.25874
   D104      -2.35511   0.00013   0.00000   0.00088   0.00088  -2.35424
   D105       3.13135   0.00009   0.00000   0.00073   0.00073   3.13208
   D106       0.05964   0.00003   0.00000   0.00024   0.00024   0.05988
   D107      -0.03683   0.00016   0.00000   0.00122   0.00122  -0.03562
   D108       3.14086   0.00000   0.00000   0.00002   0.00002   3.14088
   D109       0.06915  -0.00006   0.00000  -0.00047  -0.00047   0.06868
   D110      -0.02732   0.00008   0.00000   0.00051   0.00051  -0.02682
   D111       0.82627  -0.00002   0.00000  -0.00010  -0.00010   0.82617
   D112      -0.24090   0.00000   0.00000   0.00008   0.00008  -0.24082
   D113      -1.43980   0.00004   0.00000   0.00031   0.00031  -1.43949
   D114       2.58843  -0.00001   0.00000  -0.00010  -0.00010   2.58833
   D115      -2.63636   0.00003   0.00000   0.00022   0.00022  -2.63613
   D116       1.70409   0.00003   0.00000   0.00027   0.00027   1.70436
   D117       0.19178   0.00001   0.00000   0.00007   0.00007   0.19186
   D118      -0.86679  -0.00000   0.00000  -0.00004  -0.00004  -0.86683
   D119      -1.75512   0.00001   0.00000   0.00007   0.00007  -1.75505
   D120       2.58159  -0.00001   0.00000   0.00001   0.00001   2.58160
   D121      -2.63180  -0.00000   0.00000  -0.00002  -0.00002  -2.63181
   D122       1.38419   0.00004   0.00000   0.00035   0.00035   1.38454
   D123       1.08029   0.00000   0.00000   0.00003   0.00003   1.08032
   D124      -0.01585   0.00000   0.00000   0.00004   0.00004  -0.01581
   D125      -2.83373   0.00000   0.00000   0.00005   0.00005  -2.83369
   D126      -2.76965   0.00001   0.00000   0.00006   0.00006  -2.76959
   D127      -0.02114  -0.00000   0.00000   0.00005   0.00005  -0.02109
   D128      -1.11728  -0.00000   0.00000   0.00005   0.00005  -1.11722
   D129       2.34803  -0.00000   0.00000   0.00006   0.00006   2.34809
   D130       2.41211   0.00000   0.00000   0.00007   0.00007   2.41218
   D131      -2.34850  -0.00001   0.00000  -0.00004  -0.00004  -2.34854
   D132       2.83854  -0.00001   0.00000  -0.00003  -0.00003   2.83851
   D133       0.02066  -0.00000   0.00000  -0.00002  -0.00002   0.02063
   D134       0.08474  -0.00000   0.00000  -0.00001  -0.00001   0.08473
   D135      -2.43946   0.00000   0.00000  -0.00002  -0.00002  -2.43947
   D136       2.74759  -0.00000   0.00000  -0.00001  -0.00001   2.74758
   D137      -0.07029   0.00000   0.00000  -0.00000  -0.00000  -0.07030
   D138      -0.00621   0.00000   0.00000   0.00001   0.00001  -0.00620
   D139      -0.72918   0.00000   0.00000  -0.00003  -0.00003  -0.72921
   D140       0.40561  -0.00001   0.00000  -0.00008  -0.00008   0.40553
   D141       3.02205  -0.00001   0.00000  -0.00008  -0.00008   3.02197
   D142       2.82508  -0.00000   0.00000  -0.00004  -0.00004   2.82504
   D143       0.26820   0.00001   0.00000   0.00005   0.00005   0.26825
   D144       1.40299   0.00001   0.00000  -0.00000  -0.00000   1.40299
   D145      -2.26376   0.00000   0.00000   0.00000   0.00000  -2.26375
   D146      -2.46072   0.00001   0.00000   0.00003   0.00003  -2.46069
   D147       2.47520   0.00002   0.00000   0.00006   0.00006   2.47526
   D148      -2.67320   0.00001   0.00000   0.00001   0.00001  -2.67319
   D149      -0.05676   0.00000   0.00000   0.00002   0.00002  -0.05674
   D150      -0.25373   0.00001   0.00000   0.00005   0.00005  -0.25368
   D151       3.11912   0.00002   0.00000   0.00009   0.00009   3.11921
   D152      -2.02928   0.00001   0.00000   0.00004   0.00004  -2.02924
   D153       0.58716   0.00001   0.00000   0.00004   0.00004   0.58720
   D154       0.39019   0.00001   0.00000   0.00007   0.00007   0.39027
   D155      -0.06242  -0.00002   0.00000  -0.00012  -0.00012  -0.06254
   D156       0.99582  -0.00002   0.00000  -0.00014  -0.00014   0.99568
   D157      -3.05164  -0.00002   0.00000  -0.00016  -0.00016  -3.05180
   D158      -2.42740  -0.00001   0.00000  -0.00007  -0.00007  -2.42747
   D159      -1.10847  -0.00001   0.00000  -0.00005  -0.00005  -1.10852
   D160      -0.05023  -0.00001   0.00000  -0.00007  -0.00007  -0.05030
   D161       2.18550  -0.00001   0.00000  -0.00009  -0.00009   2.18540
   D162       2.80974   0.00000   0.00000  -0.00000  -0.00000   2.80974
   D163       2.27945  -0.00000   0.00000   0.00001   0.00001   2.27946
   D164      -2.94550   0.00000   0.00000  -0.00001  -0.00001  -2.94551
   D165      -0.70977  -0.00000   0.00000  -0.00003  -0.00003  -0.70981
   D166      -0.08553   0.00001   0.00000   0.00006   0.00006  -0.08548
   D167       2.67378  -0.00000   0.00000   0.00005   0.00005   2.67383
   D168      -2.55117   0.00000   0.00000   0.00003   0.00003  -2.55113
   D169      -0.31544  -0.00000   0.00000   0.00001   0.00001  -0.31543
   D170       0.30880   0.00001   0.00000   0.00010   0.00010   0.30890
   D171       0.78019  -0.00000   0.00000  -0.00008  -0.00008   0.78011
   D172      -2.68871   0.00007   0.00000   0.00031   0.00031  -2.68840
   D173      -2.01969  -0.00000   0.00000  -0.00014  -0.00015  -2.01984
   D174      -0.42375  -0.00001   0.00000  -0.00006  -0.00006  -0.42382
   D175       2.39053   0.00006   0.00000   0.00033   0.00033   2.39086
   D176       3.05955  -0.00001   0.00000  -0.00013  -0.00013   3.05942
   D177      -2.96227  -0.00001   0.00000  -0.00004  -0.00004  -2.96231
   D178      -0.14799   0.00007   0.00000   0.00035   0.00035  -0.14763
   D179       0.52103  -0.00000   0.00000  -0.00010  -0.00010   0.52093
   D180       3.01265  -0.00001   0.00000  -0.00008  -0.00008   3.01257
   D181      -0.45625   0.00006   0.00000   0.00031   0.00031  -0.45594
   D182       0.21277  -0.00001   0.00000  -0.00014  -0.00014   0.21263
   D183       1.76358   0.00003   0.00000   0.00023   0.00023   1.76381
   D184      -3.00761   0.00002   0.00000   0.00013   0.00013  -3.00748
   D185      -1.45997   0.00001   0.00000   0.00011   0.00011  -1.45987
   D186      -0.16385   0.00001   0.00000   0.00006   0.00006  -0.16379
   D187       0.81991   0.00001   0.00000   0.00008   0.00008   0.81999
   D188      -0.00124   0.00001   0.00000   0.00006   0.00006  -0.00117
   D189       1.10857  -0.00001   0.00000  -0.00009  -0.00009   1.10848
   D190       2.19867  -0.00001   0.00000  -0.00010  -0.00010   2.19857
   D191      -2.62874  -0.00001   0.00000  -0.00017  -0.00017  -2.62891
   D192      -1.27228  -0.00000   0.00000  -0.00008  -0.00008  -1.27236
   D193      -0.40033  -0.00000   0.00000  -0.00003  -0.00003  -0.40036
   D194       0.72095   0.00000   0.00000  -0.00000  -0.00000   0.72095
   D195       3.13051  -0.00000   0.00000  -0.00003  -0.00003   3.13048
   D196      -2.69916   0.00000   0.00000   0.00001   0.00001  -2.69916
   D197      -1.39809  -0.00002   0.00000  -0.00014  -0.00014  -1.39823
   D198      -0.27680  -0.00001   0.00000  -0.00011  -0.00011  -0.27692
   D199       2.13275  -0.00002   0.00000  -0.00014  -0.00014   2.13261
   D200       2.58627  -0.00001   0.00000  -0.00011  -0.00011   2.58616
   D201       2.67387  -0.00001   0.00000  -0.00005  -0.00005   2.67381
   D202      -2.48803  -0.00000   0.00000  -0.00002  -0.00002  -2.48806
   D203      -0.07848  -0.00001   0.00000  -0.00005  -0.00005  -0.07853
   D204       0.37504  -0.00000   0.00000  -0.00002  -0.00002   0.37502
   D205       2.03229  -0.00000   0.00000  -0.00003  -0.00003   2.03227
   D206      -3.12961   0.00000   0.00000   0.00000   0.00000  -3.12960
   D207      -0.72005  -0.00000   0.00000  -0.00003  -0.00003  -0.72007
   D208      -0.26653   0.00000   0.00000   0.00001   0.00001  -0.26652
   D209      -0.76156   0.00000   0.00000   0.00003   0.00003  -0.76153
   D210       2.69619   0.00001   0.00000   0.00002   0.00002   2.69621
   D211       2.02310  -0.00001   0.00000  -0.00004  -0.00004   2.02306
   D212       0.42430   0.00001   0.00000   0.00006   0.00006   0.42436
   D213      -2.40113   0.00001   0.00000   0.00005   0.00005  -2.40108
   D214      -3.07423  -0.00000   0.00000  -0.00001  -0.00001  -3.07424
   D215       2.95527   0.00000   0.00000   0.00002   0.00002   2.95529
   D216       0.12984   0.00001   0.00000   0.00001   0.00001   0.12985
   D217      -0.54326  -0.00001   0.00000  -0.00005  -0.00005  -0.54331
   D218      -3.01046  -0.00001   0.00000  -0.00006  -0.00006  -3.01051
   D219       0.44729  -0.00001   0.00000  -0.00007  -0.00007   0.44723
   D220      -0.22580  -0.00002   0.00000  -0.00013  -0.00013  -0.22593
   D221      -0.98313  -0.00000   0.00000  -0.00002  -0.00002  -0.98315
   D222       0.05836   0.00000   0.00000   0.00001   0.00001   0.05838
   D223       3.05826  -0.00000   0.00000  -0.00001  -0.00001   3.05824
   D224       2.42558  -0.00000   0.00000  -0.00002  -0.00002   2.42556
   D225       0.07370   0.00000   0.00000   0.00001   0.00001   0.07371
   D226       1.11520   0.00001   0.00000   0.00005   0.00005   1.11524
   D227      -2.16809   0.00000   0.00000   0.00002   0.00002  -2.16808
   D228      -2.80077   0.00000   0.00000   0.00001   0.00001  -2.80076
   D229       2.93769   0.00000   0.00000   0.00000   0.00000   2.93769
   D230      -2.30400   0.00001   0.00000   0.00003   0.00003  -2.30397
   D231       0.69589  -0.00000   0.00000   0.00001   0.00001   0.69590
   D232       0.06321   0.00000   0.00000  -0.00000  -0.00000   0.06321
   D233       2.55663  -0.00000   0.00000  -0.00002  -0.00002   2.55661
   D234      -2.68506   0.00000   0.00000   0.00002   0.00002  -2.68504
   D235       0.31483  -0.00000   0.00000  -0.00001  -0.00001   0.31482
   D236      -0.31785  -0.00000   0.00000  -0.00002  -0.00002  -0.31787
   D237      -2.85049  -0.00000   0.00000   0.00000   0.00000  -2.85049
   D238      -1.78810  -0.00001   0.00000  -0.00007  -0.00007  -1.78817
   D239       1.90283  -0.00001   0.00000  -0.00003  -0.00003   1.90280
   D240       2.96521  -0.00002   0.00000  -0.00010  -0.00010   2.96512
   D241       0.38014   0.00000   0.00000   0.00003   0.00003   0.38017
   D242       1.44252  -0.00001   0.00000  -0.00004  -0.00004   1.44249
   D243      -1.89441   0.00001   0.00000   0.00006   0.00006  -1.89435
   D244      -0.83203  -0.00000   0.00000  -0.00001  -0.00001  -0.83204
   D245      -0.90096  -0.00000   0.00000  -0.00002  -0.00002  -0.90098
   D246       0.16142  -0.00001   0.00000  -0.00009  -0.00009   0.16134
   D247       0.04171  -0.00000   0.00000  -0.00002  -0.00002   0.04169
   D248      -1.07761  -0.00001   0.00000  -0.00005  -0.00005  -1.07766
   D249      -2.15730  -0.00000   0.00000  -0.00001  -0.00001  -2.15732
   D250       1.31477   0.00001   0.00000   0.00010   0.00010   1.31487
   D251       2.67979  -0.00000   0.00000  -0.00002  -0.00002   2.67977
   D252       1.00120  -0.00001   0.00000  -0.00005  -0.00005   1.00114
   D253      -0.07539   0.00001   0.00000   0.00017   0.00017  -0.07521
   D254      -2.81660  -0.00002   0.00000  -0.00017  -0.00017  -2.81677
   D255      -2.43380  -0.00002   0.00000  -0.00009  -0.00009  -2.43389
   D256      -0.11777  -0.00001   0.00000  -0.00007  -0.00007  -0.11784
   D257      -1.19435   0.00002   0.00000   0.00016   0.00016  -1.19420
   D258       2.34762  -0.00002   0.00000  -0.00018  -0.00018   2.34744
   D259       2.73042  -0.00002   0.00000  -0.00011  -0.00011   2.73031
   D260      -2.47611  -0.00001   0.00000  -0.00005  -0.00005  -2.47615
   D261       2.73049   0.00002   0.00000   0.00018   0.00018   2.73067
   D262      -0.01072  -0.00002   0.00000  -0.00016  -0.00016  -0.01088
   D263       0.37208  -0.00002   0.00000  -0.00009  -0.00009   0.37199
   D264      -3.05386  -0.00001   0.00000  -0.00003  -0.00003  -3.05389
   D265       2.15274   0.00002   0.00000   0.00020   0.00020   2.15294
   D266      -0.58847  -0.00002   0.00000  -0.00014  -0.00014  -0.58862
   D267      -0.20567  -0.00001   0.00000  -0.00007  -0.00007  -0.20574
   D268       0.00734  -0.00001   0.00000  -0.00006  -0.00006   0.00728
   D269       1.03144   0.00001   0.00000   0.00009   0.00009   1.03152
   D270      -2.76370  -0.00001   0.00000  -0.00011  -0.00011  -2.76381
   D271      -2.51715   0.00000   0.00000   0.00001   0.00001  -2.51714
   D272      -1.02026  -0.00001   0.00000  -0.00006  -0.00006  -1.02032
   D273       0.00384   0.00001   0.00000   0.00009   0.00009   0.00392
   D274       2.49188  -0.00001   0.00000  -0.00011  -0.00011   2.49177
   D275       2.73844   0.00000   0.00000   0.00001   0.00001   2.73845
   D276       2.69900  -0.00001   0.00000  -0.00003  -0.00003   2.69897
   D277      -2.56009   0.00001   0.00000   0.00011   0.00011  -2.55997
   D278      -0.07204  -0.00001   0.00000  -0.00008  -0.00008  -0.07212
   D279       0.17451   0.00001   0.00000   0.00004   0.00004   0.17455
   D280       2.52342  -0.00001   0.00000  -0.00006  -0.00006   2.52336
   D281      -2.73567   0.00001   0.00000   0.00008   0.00008  -2.73559
   D282      -0.24762  -0.00001   0.00000  -0.00011  -0.00011  -0.24774
   D283      -0.00107   0.00000   0.00000   0.00001   0.00001  -0.00106
   D284       0.05534   0.00002   0.00000   0.00018   0.00018   0.05552
   D285      -1.01682  -0.00000   0.00000  -0.00001  -0.00001  -1.01683
   D286       2.79324  -0.00000   0.00000   0.00003   0.00003   2.79327
   D287       2.44216  -0.00001   0.00000  -0.00003  -0.00003   2.44213
   D288       1.17763   0.00003   0.00000   0.00020   0.00020   1.17783
   D289       0.10546   0.00000   0.00000   0.00002   0.00002   0.10548
   D290      -2.36766   0.00001   0.00000   0.00006   0.00006  -2.36760
   D291      -2.71874   0.00000   0.00000   0.00000   0.00000  -2.71874
   D292      -2.69388   0.00002   0.00000   0.00017   0.00017  -2.69371
   D293       2.51715  -0.00000   0.00000  -0.00002  -0.00002   2.51713
   D294       0.04402   0.00000   0.00000   0.00002   0.00002   0.04405
   D295      -0.30706  -0.00000   0.00000  -0.00004  -0.00004  -0.30710
   D296      -2.18788   0.00002   0.00000   0.00015   0.00015  -2.18773
   D297       3.02314  -0.00001   0.00000  -0.00003  -0.00003   3.02311
   D298       0.55002  -0.00000   0.00000   0.00000   0.00000   0.55002
   D299       0.19894  -0.00001   0.00000  -0.00005  -0.00005   0.19888
   D300      -1.68304   0.00000   0.00000  -0.00000  -0.00000  -1.68304
   D301       3.05478   0.00001   0.00000   0.00005   0.00005   3.05483
   D302       1.71886   0.00002   0.00000   0.00007   0.00007   1.71893
   D303      -0.28564   0.00000   0.00000   0.00002   0.00002  -0.28562
   D304      -1.83101   0.00001   0.00000   0.00008   0.00008  -1.83094
   D305       3.11625   0.00002   0.00000   0.00010   0.00010   3.11635
   D306      -2.99975  -0.00000   0.00000   0.00001   0.00001  -2.99975
   D307       1.73806   0.00001   0.00000   0.00006   0.00006   1.73812
   D308       0.40214   0.00001   0.00000   0.00008   0.00008   0.40223
   D309       2.09280  -0.00001   0.00000  -0.00004  -0.00004   2.09276
   D310       0.54743   0.00000   0.00000   0.00002   0.00002   0.54745
   D311      -0.78849   0.00001   0.00000   0.00004   0.00004  -0.78845
   D312       0.91498  -0.00000   0.00000   0.00001   0.00001   0.91499
   D313      -0.63039   0.00001   0.00000   0.00006   0.00006  -0.63033
   D314      -1.96631   0.00001   0.00000   0.00009   0.00009  -1.96622
   D315       0.74116   0.00001   0.00000   0.00006   0.00006   0.74122
   D316      -1.83694   0.00000   0.00000  -0.00002  -0.00002  -1.83696
   D317      -0.60425   0.00000   0.00000   0.00002   0.00002  -0.60423
   D318       1.79199   0.00001   0.00000   0.00008   0.00008   1.79206
   D319      -0.78612   0.00000   0.00000  -0.00000  -0.00000  -0.78612
   D320       0.44658   0.00001   0.00000   0.00004   0.00004   0.44661
   D321      -0.39623   0.00001   0.00000   0.00005   0.00005  -0.39618
   D322      -2.97434  -0.00000   0.00000  -0.00003  -0.00003  -2.97436
   D323      -1.74164  -0.00000   0.00000   0.00001   0.00001  -1.74163
   D324      -1.76706   0.00001   0.00000   0.00007   0.00007  -1.76699
   D325       1.93802  -0.00000   0.00000  -0.00001  -0.00001   1.93801
   D326      -3.11247   0.00000   0.00000   0.00003   0.00003  -3.11244
   D327       2.98004   0.00001   0.00000   0.00010   0.00010   2.98013
   D328       0.40193   0.00000   0.00000   0.00002   0.00002   0.40195
   D329       1.63463   0.00001   0.00000   0.00006   0.00006   1.63469
   D330       0.78368  -0.00000   0.00000  -0.00004  -0.00004   0.78364
   D331      -0.42482   0.00001   0.00000   0.00003   0.00003  -0.42478
   D332       3.00558  -0.00001   0.00000  -0.00004  -0.00004   3.00554
   D333      -2.96326  -0.00001   0.00000  -0.00005  -0.00005  -2.96330
   D334      -2.67637   0.00000   0.00000   0.00001   0.00001  -2.67635
   D335       2.39832   0.00001   0.00000   0.00009   0.00009   2.39841
   D336      -0.45446  -0.00000   0.00000   0.00001   0.00001  -0.45445
   D337      -0.14012  -0.00000   0.00000   0.00001   0.00001  -0.14011
   D338      -2.00275   0.00002   0.00000   0.00010   0.00010  -2.00265
   D339       3.07194   0.00003   0.00000   0.00018   0.00018   3.07211
   D340       0.21915   0.00001   0.00000   0.00010   0.00010   0.21925
   D341       0.53350   0.00001   0.00000   0.00010   0.00010   0.53359
   D342      -0.52557  -0.00002   0.00000  -0.00015  -0.00015  -0.52572
   D343       0.54651  -0.00002   0.00000  -0.00017  -0.00017   0.54634
   D344      -3.13147  -0.00000   0.00000   0.00001   0.00001  -3.13146
   D345      -3.13208  -0.00001   0.00000  -0.00004  -0.00004  -3.13212
   D346       2.60630  -0.00000   0.00000  -0.00001  -0.00001   2.60629
   D347      -2.60480  -0.00000   0.00000  -0.00003  -0.00003  -2.60483
   D348       0.00040   0.00002   0.00000   0.00015   0.00015   0.00056
   D349      -0.00020   0.00001   0.00000   0.00010   0.00010  -0.00010
   D350       2.61600  -0.00003   0.00000  -0.00023  -0.00023   2.61577
   D351      -2.59510  -0.00004   0.00000  -0.00025  -0.00025  -2.59536
   D352       0.01010  -0.00001   0.00000  -0.00007  -0.00007   0.01003
   D353       0.00949  -0.00002   0.00000  -0.00012  -0.00012   0.00937
   D354       2.36058   0.00002   0.00000   0.00012   0.00012   2.36069
   D355       0.60362   0.00001   0.00000   0.00008   0.00008   0.60370
   D356      -2.14072   0.00000   0.00000   0.00004   0.00004  -2.14069
   D357      -0.76463  -0.00002   0.00000  -0.00012  -0.00012  -0.76475
   D358       0.06250   0.00002   0.00000   0.00012   0.00012   0.06262
   D359       1.12246   0.00001   0.00000   0.00008   0.00008   1.12254
   D360      -2.68281   0.00002   0.00000   0.00015   0.00015  -2.68265
   D361      -2.29376   0.00000   0.00000   0.00003   0.00003  -2.29372
   D362      -0.97805   0.00002   0.00000   0.00014   0.00014  -0.97792
   D363       0.08191   0.00002   0.00000   0.00010   0.00010   0.08201
   D364       2.55983   0.00003   0.00000   0.00017   0.00017   2.56000
   D365       2.94888   0.00001   0.00000   0.00005   0.00005   2.94893
   D366       3.05591   0.00003   0.00000   0.00019   0.00019   3.05611
   D367      -2.16731   0.00002   0.00000   0.00016   0.00016  -2.16715
   D368       0.31061   0.00003   0.00000   0.00023   0.00023   0.31084
   D369       0.69966   0.00001   0.00000   0.00011   0.00011   0.69977
   D370       2.41713   0.00003   0.00000   0.00015   0.00015   2.41729
   D371      -2.80609   0.00002   0.00000   0.00012   0.00012  -2.80597
   D372      -0.32817   0.00003   0.00000   0.00019   0.00019  -0.32798
   D373       0.06088   0.00001   0.00000   0.00007   0.00007   0.06095
   D374      -1.02088   0.00001   0.00000   0.00006   0.00006  -1.02082
   D375       0.10101   0.00001   0.00000   0.00008   0.00008   0.10110
   D376       2.99511   0.00000   0.00000   0.00007   0.00007   2.99518
   D377       2.52939   0.00001   0.00000   0.00005   0.00005   2.52944
   D378       0.04837   0.00004   0.00000   0.00028   0.00028   0.04865
   D379       1.17027   0.00004   0.00000   0.00030   0.00030   1.17057
   D380      -2.21882   0.00004   0.00000   0.00029   0.00029  -2.21853
   D381      -2.68454   0.00004   0.00000   0.00027   0.00027  -2.68428
   D382       2.77779  -0.00001   0.00000  -0.00005  -0.00005   2.77774
   D383      -2.38349  -0.00000   0.00000  -0.00003  -0.00003  -2.38352
   D384       0.51060  -0.00001   0.00000  -0.00004  -0.00004   0.51056
   D385       0.04488  -0.00001   0.00000  -0.00006  -0.00006   0.04482
   D386       2.45461  -0.00001   0.00000  -0.00004  -0.00004   2.45458
   D387      -2.70668  -0.00000   0.00000  -0.00001  -0.00001  -2.70669
   D388       0.18742  -0.00001   0.00000  -0.00002  -0.00002   0.18739
   D389      -0.27830  -0.00000   0.00000  -0.00005  -0.00005  -0.27835
   D390       0.54832  -0.00004   0.00000  -0.00038  -0.00038   0.54794
   D391      -2.64066  -0.00001   0.00000  -0.00006  -0.00006  -2.64072
   D392      -2.54490  -0.00018   0.00000  -0.00128  -0.00128  -2.54618
   D393      -0.52338  -0.00005   0.00000  -0.00038  -0.00038  -0.52375
   D394       2.57083  -0.00001   0.00000  -0.00006  -0.00006   2.57077
   D395       2.66659  -0.00018   0.00000  -0.00128  -0.00128   2.66531
   D396      -3.11881   0.00002   0.00000   0.00009   0.00009  -3.11872
   D397      -0.02461   0.00005   0.00000   0.00041   0.00041  -0.02420
   D398       0.07116  -0.00012   0.00000  -0.00081  -0.00081   0.07035
   D399       3.13546  -0.00002   0.00000  -0.00018  -0.00018   3.13528
   D400      -0.05352   0.00002   0.00000   0.00013   0.00013  -0.05339
   D401       0.04224  -0.00015   0.00000  -0.00109  -0.00109   0.04116
   D402       3.10041   0.00000   0.00000   0.00003   0.00003   3.10044
   D403      -1.55369   0.00002   0.00000   0.00012   0.00012  -1.55356
   D404      -2.03834  -0.00000   0.00000   0.00004   0.00004  -2.03830
   D405      -0.40924   0.00002   0.00000   0.00013   0.00013  -0.40911
   D406       0.15947  -0.00000   0.00000  -0.00004  -0.00004   0.15943
   D407       1.78857   0.00001   0.00000   0.00005   0.00005   1.78862
   D408      -0.99146  -0.00000   0.00000   0.00001   0.00001  -0.99144
   D409       0.63764   0.00002   0.00000   0.00011   0.00011   0.63774
   D410       1.62056  -0.00006   0.00000  -0.00046  -0.00046   1.62010
   D411      -3.03353  -0.00005   0.00000  -0.00037  -0.00037  -3.03390
   D412       1.92456  -0.00002   0.00000  -0.00010  -0.00010   1.92446
   D413       0.27939  -0.00002   0.00000  -0.00014  -0.00014   0.27925
   D414      -3.03218  -0.00001   0.00000  -0.00002  -0.00002  -3.03220
   D415       1.60584  -0.00001   0.00000  -0.00006  -0.00006   1.60577
   D416      -0.23542  -0.00001   0.00000  -0.00006  -0.00006  -0.23548
   D417      -1.88059  -0.00001   0.00000  -0.00010  -0.00010  -1.88069
   D418      -1.60637  -0.00001   0.00000  -0.00001  -0.00001  -1.60638
   D419       3.03165  -0.00001   0.00000  -0.00005  -0.00005   3.03160
   D420       0.84675  -0.00005   0.00000  -0.00033  -0.00033   0.84642
   D421      -0.79842  -0.00005   0.00000  -0.00037  -0.00037  -0.79879
   D422       0.71876   0.00001   0.00000   0.00005   0.00005   0.71882
   D423      -0.40327  -0.00000   0.00000  -0.00005  -0.00005  -0.40332
   D424      -2.68971   0.00001   0.00000   0.00010   0.00010  -2.68960
   D425       3.09147   0.00000   0.00000  -0.00001  -0.00001   3.09146
   D426      -0.27924  -0.00001   0.00000  -0.00006  -0.00006  -0.27930
   D427      -1.40128  -0.00002   0.00000  -0.00016  -0.00016  -1.40143
   D428       2.59548  -0.00001   0.00000  -0.00001  -0.00001   2.59547
   D429       2.09347  -0.00002   0.00000  -0.00012  -0.00012   2.09334
   D430      -3.12195  -0.00001   0.00000  -0.00005  -0.00005  -3.12200
   D431       2.03920  -0.00002   0.00000  -0.00015  -0.00015   2.03905
   D432      -0.24723  -0.00001   0.00000   0.00000   0.00000  -0.24723
   D433      -0.74924  -0.00002   0.00000  -0.00011  -0.00011  -0.74935
   D434      -2.47991   0.00001   0.00000   0.00004   0.00004  -2.47987
   D435       2.68124  -0.00001   0.00000  -0.00006  -0.00006   2.68118
   D436       0.39480   0.00001   0.00000   0.00009   0.00009   0.39490
   D437      -0.10721  -0.00000   0.00000  -0.00002  -0.00002  -0.10723
   D438      -1.12310  -0.00000   0.00000  -0.00002  -0.00002  -1.12312
   D439      -0.02184  -0.00002   0.00000  -0.00010  -0.00010  -0.02194
   D440       2.74888  -0.00000   0.00000  -0.00003  -0.00003   2.74884
   D441       2.83521  -0.00000   0.00000  -0.00000  -0.00000   2.83521
   D442      -0.02490   0.00001   0.00000   0.00007   0.00007  -0.02483
   D443       1.07636  -0.00000   0.00000  -0.00000  -0.00000   1.07635
   D444      -2.43611   0.00001   0.00000   0.00006   0.00006  -2.43605
   D445      -2.34977   0.00002   0.00000   0.00009   0.00009  -2.34968
   D446       2.41413  -0.00002   0.00000  -0.00010  -0.00010   2.41403
   D447      -2.76780  -0.00003   0.00000  -0.00018  -0.00018  -2.76798
   D448       0.00292  -0.00002   0.00000  -0.00012  -0.00012   0.00280
   D449       0.08926  -0.00001   0.00000  -0.00009  -0.00009   0.08917
   D450       2.34147   0.00001   0.00000   0.00005   0.00005   2.34152
   D451      -2.84045  -0.00001   0.00000  -0.00003  -0.00003  -2.84049
   D452      -0.06974   0.00001   0.00000   0.00003   0.00003  -0.06970
   D453       0.01660   0.00001   0.00000   0.00006   0.00006   0.01666
   D454       0.42499   0.00000   0.00000   0.00004   0.00004   0.42503
   D455      -2.40795  -0.00007   0.00000  -0.00032  -0.00032  -2.40828
   D456      -3.07402   0.00006   0.00000   0.00050   0.00050  -3.07352
   D457      -0.75838   0.00001   0.00000   0.00009   0.00009  -0.75829
   D458       2.69187  -0.00006   0.00000  -0.00027  -0.00027   2.69159
   D459       2.02580   0.00007   0.00000   0.00055   0.00055   2.02635
   D460      -3.01935   0.00002   0.00000   0.00012   0.00012  -3.01923
   D461       0.43089  -0.00005   0.00000  -0.00024  -0.00024   0.43065
   D462      -0.23517   0.00007   0.00000   0.00058   0.00058  -0.23460
   D463       2.95565   0.00001   0.00000   0.00007   0.00007   2.95572
   D464       0.12271  -0.00006   0.00000  -0.00029  -0.00030   0.12241
   D465      -0.54336   0.00006   0.00000   0.00053   0.00053  -0.54283
   D466      -2.85555  -0.00001   0.00000  -0.00006  -0.00006  -2.85561
   D467      -1.79111  -0.00001   0.00000  -0.00008  -0.00008  -1.79120
   D468      -0.91392   0.00000   0.00000  -0.00003  -0.00003  -0.91394
   D469       0.15051  -0.00000   0.00000  -0.00004  -0.00004   0.15047
   D470       0.36123  -0.00000   0.00000  -0.00005  -0.00005   0.36118
   D471       1.42566  -0.00000   0.00000  -0.00006  -0.00006   1.42560
   D472       1.89137  -0.00001   0.00000  -0.00011  -0.00011   1.89125
   D473       2.95580  -0.00002   0.00000  -0.00013  -0.00013   2.95567
   D474      -1.90566  -0.00000   0.00000  -0.00004  -0.00004  -1.90569
   D475      -0.84122  -0.00001   0.00000  -0.00005  -0.00005  -0.84128
   D476      -0.72368  -0.00000   0.00000  -0.00000  -0.00000  -0.72369
   D477       0.27131  -0.00001   0.00000  -0.00010  -0.00010   0.27121
   D478       3.12716  -0.00000   0.00000  -0.00003  -0.00003   3.12713
   D479       2.48076  -0.00000   0.00000  -0.00005  -0.00005   2.48071
   D480       0.41285   0.00000   0.00000   0.00002   0.00002   0.41287
   D481       1.40785  -0.00001   0.00000  -0.00008  -0.00008   1.40777
   D482      -2.01949   0.00000   0.00000  -0.00001  -0.00001  -2.01951
   D483      -2.66590  -0.00000   0.00000  -0.00002  -0.00002  -2.66592
   D484       2.85920   0.00001   0.00000   0.00008   0.00008   2.85928
   D485      -2.42899  -0.00000   0.00000  -0.00002  -0.00002  -2.42900
   D486       0.42686   0.00001   0.00000   0.00005   0.00005   0.42691
   D487      -0.21955   0.00001   0.00000   0.00004   0.00004  -0.21951
   D488       2.98203   0.00000   0.00000   0.00006   0.00006   2.98210
   D489      -2.30616  -0.00001   0.00000  -0.00003  -0.00003  -2.30619
   D490       0.54969  -0.00000   0.00000   0.00003   0.00003   0.54972
   D491      -0.09672  -0.00000   0.00000   0.00002   0.00002  -0.09669
   D492      -0.10995  -0.00001   0.00000  -0.00006  -0.00006  -0.11001
   D493      -1.18627   0.00001   0.00000   0.00005   0.00005  -1.18621
   D494       2.36061  -0.00001   0.00000  -0.00005  -0.00005   2.36056
   D495       2.71757  -0.00001   0.00000  -0.00008  -0.00008   2.71749
   D496       1.00508   0.00000   0.00000   0.00004   0.00004   1.00511
   D497      -0.07124   0.00002   0.00000   0.00015   0.00015  -0.07109
   D498      -2.80755   0.00001   0.00000   0.00005   0.00005  -2.80750
   D499      -2.45059   0.00000   0.00000   0.00002   0.00002  -2.45057
   D500      -3.03066  -0.00001   0.00000  -0.00008  -0.00008  -3.03074
   D501       2.17620   0.00001   0.00000   0.00004   0.00004   2.17625
   D502      -0.56011  -0.00000   0.00000  -0.00006  -0.00006  -0.56016
   D503      -0.20314  -0.00001   0.00000  -0.00009  -0.00009  -0.20324
   D504      -2.45385  -0.00000   0.00000  -0.00001  -0.00001  -2.45385
   D505       2.75302   0.00001   0.00000   0.00011   0.00011   2.75313
   D506       0.01671  -0.00000   0.00000   0.00001   0.00001   0.01672
   D507       0.37367  -0.00001   0.00000  -0.00002  -0.00002   0.37365
   D508      -3.11378   0.00001   0.00000   0.00018   0.00018  -3.11360
   D509       1.98185  -0.00000   0.00000   0.00002   0.00002   1.98187
   D510      -1.60000   0.00002   0.00000   0.00007   0.00007  -1.59994
   D511       1.62401   0.00002   0.00000   0.00016   0.00016   1.62417
   D512       0.43646   0.00000   0.00000  -0.00000  -0.00000   0.43646
   D513       3.13779   0.00003   0.00000   0.00004   0.00004   3.13783
   D514       0.41787   0.00001   0.00000   0.00011   0.00011   0.41798
   D515      -0.76968  -0.00000   0.00000  -0.00005  -0.00005  -0.76973
   D516       1.93165   0.00002   0.00000  -0.00000  -0.00000   1.93165
   D517      -0.63568   0.00000   0.00000   0.00004   0.00004  -0.63564
   D518      -1.82323  -0.00001   0.00000  -0.00012  -0.00012  -1.82335
   D519       0.87810   0.00001   0.00000  -0.00008  -0.00008   0.87803
   D520      -1.77308   0.00002   0.00000   0.00017   0.00017  -1.77291
   D521      -2.96064   0.00000   0.00000   0.00001   0.00001  -2.96062
   D522      -0.25930   0.00002   0.00000   0.00006   0.00006  -0.25924
   D523       2.09897  -0.00000   0.00000   0.00001   0.00001   2.09898
   D524      -0.76138  -0.00001   0.00000  -0.00008  -0.00008  -0.76146
   D525       0.51842  -0.00001   0.00000  -0.00007  -0.00007   0.51835
   D526       0.92842   0.00000   0.00000   0.00006   0.00006   0.92848
   D527      -1.93193  -0.00000   0.00000  -0.00002  -0.00002  -1.93195
   D528      -0.65213  -0.00001   0.00000  -0.00002  -0.00002  -0.65214
   D529      -0.23975   0.00000   0.00000   0.00005   0.00005  -0.23970
   D530      -3.10010  -0.00000   0.00000  -0.00003  -0.00003  -3.10013
   D531      -1.82029  -0.00001   0.00000  -0.00003  -0.00003  -1.82032
   D532      -1.62880  -0.00000   0.00000  -0.00004  -0.00004  -1.62884
   D533       1.79404  -0.00001   0.00000  -0.00013  -0.00013   1.79391
   D534       3.07384  -0.00001   0.00000  -0.00012  -0.00012   3.07372
   D535      -2.98552   0.00001   0.00000   0.00007   0.00007  -2.98545
   D536       0.43731   0.00000   0.00000  -0.00001  -0.00001   0.43731
   D537       1.71712  -0.00000   0.00000  -0.00000  -0.00000   1.71712
   D538      -0.05815  -0.00000   0.00000  -0.00001  -0.00001  -0.05815
   D539       0.99520  -0.00001   0.00000  -0.00003  -0.00003   0.99517
   D540      -3.05675   0.00000   0.00000   0.00001   0.00001  -3.05674
   D541      -2.41931  -0.00000   0.00000  -0.00001  -0.00001  -2.41932
   D542      -1.10287   0.00001   0.00000   0.00008   0.00008  -1.10279
   D543      -0.04952   0.00001   0.00000   0.00005   0.00005  -0.04947
   D544       2.18171   0.00002   0.00000   0.00010   0.00010   2.18181
   D545       2.81915   0.00001   0.00000   0.00008   0.00008   2.81924
   D546       2.67050  -0.00002   0.00000  -0.00006  -0.00006   2.67044
   D547      -2.55934  -0.00002   0.00000  -0.00009  -0.00009  -2.55943
   D548      -0.32810  -0.00001   0.00000  -0.00005  -0.00005  -0.32816
   D549       0.30934  -0.00001   0.00000  -0.00006  -0.00006   0.30927
   D550       2.28387  -0.00000   0.00000  -0.00001  -0.00001   2.28386
   D551      -2.94597  -0.00000   0.00000  -0.00004  -0.00004  -2.94601
   D552      -0.71474   0.00001   0.00000   0.00001   0.00001  -0.71473
   D553      -0.07730  -0.00000   0.00000  -0.00001  -0.00001  -0.07730
   D554      -2.16377   0.00000   0.00000  -0.00002  -0.00002  -2.16378
   D555       2.85524   0.00001   0.00000   0.00001   0.00001   2.85525
   D556      -1.05565  -0.00000   0.00000  -0.00005  -0.00005  -1.05569
   D557       0.03750  -0.00000   0.00000  -0.00004  -0.00004   0.03746
   D558       1.49960   0.00002   0.00000   0.00009   0.00009   1.49968
   D559       1.93973  -0.00001   0.00000  -0.00007  -0.00007   1.93966
   D560       0.99641  -0.00000   0.00000  -0.00003  -0.00003   0.99639
   D561      -2.83462  -0.00001   0.00000  -0.00009  -0.00009  -2.83471
   D562      -1.28391  -0.00000   0.00000  -0.00002  -0.00002  -1.28393
   D563       0.01207   0.00000   0.00000   0.00001   0.00001   0.01209
   D564       0.15549   0.00001   0.00000   0.00002   0.00002   0.15551
   D565       1.71037  -0.00001   0.00000  -0.00006  -0.00006   1.71031
   D566      -0.99187   0.00001   0.00000   0.00003   0.00003  -0.99184
   D567       0.56301  -0.00001   0.00000  -0.00005  -0.00005   0.56296
   D568       1.62849  -0.00002   0.00000  -0.00014  -0.00014   1.62834
   D569      -3.09982  -0.00003   0.00000  -0.00022  -0.00022  -3.10004
   D570      -2.03846   0.00001   0.00000   0.00005   0.00005  -2.03841
   D571      -0.48359  -0.00000   0.00000  -0.00003  -0.00003  -0.48361
   D572       3.10715  -0.00000   0.00000  -0.00001  -0.00001   3.10714
   D573      -1.62116  -0.00002   0.00000  -0.00009  -0.00009  -1.62125
   D574      -0.24615   0.00001   0.00000   0.00008   0.00008  -0.24607
   D575      -2.07782  -0.00000   0.00000  -0.00000  -0.00000  -2.07782
   D576      -1.59558   0.00002   0.00000   0.00012   0.00012  -1.59546
   D577       2.85593   0.00000   0.00000   0.00004   0.00004   2.85597
   D578       0.83814  -0.00001   0.00000  -0.00007  -0.00007   0.83807
   D579      -0.99353  -0.00002   0.00000  -0.00015  -0.00015  -0.99368
   D580      -3.02110   0.00001   0.00000   0.00010   0.00010  -3.02100
   D581       1.43041   0.00000   0.00000   0.00002   0.00002   1.43043
   D582       1.91945   0.00001   0.00000   0.00008   0.00008   1.91953
   D583       0.08777  -0.00000   0.00000  -0.00000  -0.00000   0.08777
   D584       2.35146   0.00009   0.00000   0.00065   0.00065   2.35211
   D585      -2.41270   0.00001   0.00000   0.00028   0.00028  -2.41242
   D586      -2.10188   0.00001   0.00000   0.00009   0.00009  -2.10180
   D587      -0.58286  -0.00007   0.00000  -0.00028  -0.00028  -0.58315
   D588      -0.71009   0.00002   0.00000   0.00010   0.00010  -0.70999
   D589       0.80893  -0.00005   0.00000  -0.00027  -0.00027   0.80866
   D590       0.64153   0.00009   0.00000   0.00052   0.00052   0.64205
   D591       2.16055   0.00001   0.00000   0.00015   0.00015   2.16069
   D592       0.93665   0.00037   0.00000   0.00389   0.00388   0.94054
   D593       2.28309   0.00038   0.00000   0.00402   0.00402   2.28711
   D594      -2.25755   0.00051   0.00000   0.00486   0.00486  -2.25269
   D595      -0.42185   0.00036   0.00000   0.00372   0.00372  -0.41813
   D596       0.86186   0.00001   0.00000   0.00004   0.00004   0.86189
   D597      -0.70574   0.00000   0.00000  -0.00001  -0.00001  -0.70575
   D598      -3.07309   0.00000   0.00000   0.00002   0.00002  -3.07307
   D599       2.19850   0.00001   0.00000   0.00006   0.00006   2.19856
   D600       0.63091   0.00000   0.00000   0.00001   0.00001   0.63092
   D601      -1.73644   0.00000   0.00000   0.00004   0.00004  -1.73640
   D602       0.13437   0.00085   0.00000   0.00627   0.00627   0.14064
   D603      -3.13015   0.00113   0.00000   0.00862   0.00862  -3.12153
   D604       0.82992  -0.00007   0.00000  -0.00039  -0.00039   0.82953
   D605      -0.73722  -0.00004   0.00000  -0.00024  -0.00024  -0.73746
   D606      -3.13363  -0.00013   0.00000  -0.00063  -0.00063  -3.13427
   D607       2.18863   0.00031   0.00000   0.00232   0.00232   2.19095
   D608       0.62149   0.00034   0.00000   0.00247   0.00247   0.62396
   D609      -1.77492   0.00025   0.00000   0.00207   0.00207  -1.77285
   D610      -0.85686   0.00008   0.00000   0.00040   0.00040  -0.85646
   D611      -2.42399   0.00011   0.00000   0.00055   0.00055  -2.42344
   D612       1.46278   0.00002   0.00000   0.00015   0.00015   1.46293
   D613       0.67345   0.00004   0.00000   0.00017   0.00017   0.67363
   D614      -0.87597   0.00004   0.00000   0.00015   0.00015  -0.87582
   D615       3.07418   0.00008   0.00000   0.00036   0.00036   3.07454
   D616      -0.66832  -0.00018   0.00000  -0.00136  -0.00136  -0.66968
   D617      -2.21774  -0.00018   0.00000  -0.00138  -0.00138  -2.21912
   D618       1.73241  -0.00014   0.00000  -0.00118  -0.00118   1.73123
   D619       2.40308  -0.00003   0.00000  -0.00011  -0.00011   2.40297
   D620       0.85366  -0.00003   0.00000  -0.00013  -0.00013   0.85353
   D621      -1.47938   0.00000   0.00000   0.00007   0.00007  -1.47931
   D622      -0.32011   0.00024   0.00000   0.00184   0.00183  -0.31828
   D623       2.71615   0.00028   0.00000   0.00234   0.00233   2.71848
   D624      -1.68495  -0.00018   0.00000  -0.00116  -0.00115  -1.68611
   D625       1.35130  -0.00013   0.00000  -0.00066  -0.00065   1.35065
   D626       0.09839   0.00001   0.00000   0.00005   0.00005   0.09844
   D627      -0.28496   0.00001   0.00000   0.00009   0.00009  -0.28487
   D628      -2.80389   0.00003   0.00000   0.00037   0.00037  -2.80352
   D629       1.13695   0.00002   0.00000   0.00015   0.00015   1.13711
   D630      -1.38198   0.00004   0.00000   0.00043   0.00043  -1.38155
   D631       0.02283  -0.00000   0.00000  -0.00001  -0.00001   0.02282
   D632       2.87450  -0.00001   0.00000  -0.00006  -0.00006   2.87444
   D633      -1.61845  -0.00001   0.00000  -0.00005  -0.00005  -1.61850
   D634       1.23322  -0.00001   0.00000  -0.00009  -0.00009   1.23313
   D635      -2.89283  -0.00003   0.00000  -0.00015  -0.00015  -2.89299
   D636      -0.97437  -0.00007   0.00000  -0.00031  -0.00031  -0.97468
   D637       0.23744  -0.00001   0.00000  -0.00008  -0.00008   0.23735
   D638       3.09123  -0.00003   0.00000  -0.00019  -0.00019   3.09104
   D639      -2.74552  -0.00004   0.00000  -0.00017  -0.00017  -2.74569
   D640      -1.53372   0.00002   0.00000   0.00007   0.00007  -1.53365
   D641       1.32008  -0.00000   0.00000  -0.00005  -0.00005   1.32003
   D642       0.34839  -0.00006   0.00000  -0.00026  -0.00026   0.34813
   D643       0.07531  -0.00000   0.00000  -0.00002  -0.00002   0.07529
   D644      -1.37656  -0.00000   0.00000  -0.00000  -0.00000  -1.37656
   D645       2.96245  -0.00002   0.00000  -0.00013  -0.00013   2.96231
   D646      -0.94558  -0.00004   0.00000  -0.00014  -0.00014  -0.94572
   D647      -1.21866   0.00002   0.00000   0.00010   0.00010  -1.21856
   D648      -2.67053   0.00002   0.00000   0.00012   0.00012  -2.67041
   D649       1.66848   0.00000   0.00000  -0.00001  -0.00001   1.66847
   D650      -0.72370   0.00001   0.00000  -0.00000  -0.00000  -0.72370
   D651       0.19730   0.00000   0.00000  -0.00000  -0.00000   0.19730
   D652       2.99928  -0.00000   0.00000   0.00000   0.00000   2.99928
   D653      -0.14531  -0.00000   0.00000  -0.00001  -0.00001  -0.14532
   D654       0.77070  -0.00001   0.00000   0.00000   0.00000   0.77071
   D655      -3.00909   0.00001   0.00000   0.00007   0.00007  -3.00902
   D656       2.69696  -0.00007   0.00000  -0.00068  -0.00068   2.69628
   D657       0.20659  -0.00009   0.00000  -0.00082  -0.00082   0.20576
   D658       0.56612   0.00001   0.00000   0.00007   0.00007   0.56619
   D659      -3.11733  -0.00005   0.00000  -0.00036  -0.00036  -3.11770
   D660       2.29245   0.00011   0.00000   0.00100   0.00100   2.29346
   D661      -1.39100   0.00005   0.00000   0.00057   0.00057  -1.39043
   D662       1.95630   0.00004   0.00000   0.00025   0.00025   1.95655
   D663      -1.72716  -0.00002   0.00000  -0.00018  -0.00018  -1.72734
   D664      -1.39644   0.00013   0.00000   0.00112   0.00112  -1.39532
   D665       1.20330   0.00007   0.00000   0.00069   0.00069   1.20398
   D666      -0.73636  -0.00000   0.00000   0.00002   0.00002  -0.73634
   D667       0.83733   0.00001   0.00000   0.00008   0.00008   0.83741
   D668      -3.01168  -0.00002   0.00000  -0.00010  -0.00010  -3.01179
   D669      -2.69984  -0.00000   0.00000  -0.00002  -0.00002  -2.69985
   D670      -1.12614   0.00001   0.00000   0.00004   0.00004  -1.12610
   D671       1.30803  -0.00002   0.00000  -0.00014  -0.00014   1.30789
   D672      -3.08710   0.00012   0.00000   0.00127   0.00127  -3.08584
   D673      -1.51341   0.00013   0.00000   0.00133   0.00133  -1.51208
   D674       0.92076   0.00011   0.00000   0.00115   0.00115   0.92191
   D675      -1.08639  -0.00004   0.00000  -0.00033  -0.00033  -1.08672
   D676      -2.57419  -0.00004   0.00000  -0.00037  -0.00037  -2.57457
   D677       1.38954  -0.00001   0.00000  -0.00014  -0.00014   1.38939
   D678       2.80703  -0.00013   0.00000  -0.00120  -0.00120   2.80583
   D679       1.31923  -0.00014   0.00000  -0.00125  -0.00125   1.31798
   D680      -1.00023  -0.00011   0.00000  -0.00102  -0.00102  -1.00125
   D681      -3.09547  -0.00001   0.00000  -0.00010  -0.00010  -3.09557
   D682       1.64624   0.00002   0.00000   0.00016   0.00016   1.64640
   D683      -1.22279   0.00002   0.00000   0.00016   0.00016  -1.22263
   D684      -0.85178  -0.00010   0.00000  -0.00106  -0.00106  -0.85284
   D685      -1.18763  -0.00001   0.00000  -0.00007  -0.00007  -1.18770
   D686       0.32503   0.00000   0.00000  -0.00004  -0.00004   0.32500
   D687       2.94221  -0.00003   0.00000  -0.00020  -0.00020   2.94201
   D688       0.97911   0.00003   0.00000   0.00030   0.00030   0.97941
   D689       2.49177   0.00004   0.00000   0.00033   0.00033   2.49210
   D690      -1.17424   0.00002   0.00000   0.00017   0.00017  -1.17407
   D691       0.70699   0.00001   0.00000   0.00005   0.00005   0.70704
   D692       2.21965   0.00002   0.00000   0.00008   0.00008   2.21973
   D693      -1.44636  -0.00001   0.00000  -0.00008  -0.00008  -1.44644
   D694      -0.51418  -0.00001   0.00000  -0.00004  -0.00004  -0.51422
   D695       0.82282   0.00001   0.00000   0.00011   0.00011   0.82293
   D696      -3.12063   0.00002   0.00000   0.00014   0.00014  -3.12048
   D697       0.90021  -0.00006   0.00000  -0.00054  -0.00054   0.89967
   D698       2.23721  -0.00004   0.00000  -0.00039  -0.00039   2.23682
   D699      -1.70623  -0.00004   0.00000  -0.00036  -0.00036  -1.70659
   D700      -2.63541  -0.00005   0.00000  -0.00044  -0.00044  -2.63585
   D701      -1.29841  -0.00003   0.00000  -0.00030  -0.00030  -1.29871
   D702       1.04133  -0.00003   0.00000  -0.00026  -0.00026   1.04107
   D703      -2.34541  -0.00003   0.00000  -0.00017  -0.00017  -2.34558
   D704      -1.00841  -0.00001   0.00000  -0.00003  -0.00003  -1.00844
   D705       1.33133   0.00000   0.00000   0.00001   0.00001   1.33134
   D706       0.76906   0.00001   0.00000   0.00008   0.00008   0.76914
   D707      -0.72583   0.00001   0.00000   0.00006   0.00006  -0.72577
   D708      -3.00963   0.00004   0.00000   0.00024   0.00024  -3.00938
   D709      -0.73804  -0.00001   0.00000  -0.00006  -0.00006  -0.73810
   D710      -2.23293  -0.00001   0.00000  -0.00008  -0.00008  -2.23300
   D711       1.76646   0.00002   0.00000   0.00011   0.00011   1.76656
   D712       2.49662   0.00000   0.00000   0.00002   0.00002   2.49664
   D713       1.00173   0.00000   0.00000   0.00000   0.00000   1.00174
   D714      -1.28206   0.00003   0.00000   0.00019   0.00019  -1.28188
   D715       0.24914   0.00000   0.00000   0.00003   0.00003   0.24917
   D716       3.05457  -0.00000   0.00000  -0.00002  -0.00002   3.05454
   D717       2.42472  -0.00000   0.00000  -0.00005  -0.00005   2.42467
   D718       1.11542  -0.00000   0.00000  -0.00002  -0.00002   1.11540
   D719      -1.36662  -0.00001   0.00000  -0.00011  -0.00011  -1.36673
   D720      -1.19165  -0.00001   0.00000  -0.00008  -0.00008  -1.19173
   D721      -2.50095  -0.00001   0.00000  -0.00006  -0.00006  -2.50101
   D722       1.30019  -0.00002   0.00000  -0.00014  -0.00014   1.30005
   D723      -0.49177  -0.00001   0.00000  -0.00002  -0.00002  -0.49178
   D724       1.22518  -0.00001   0.00000  -0.00002  -0.00002   1.22515
   D725       1.05690  -0.00000   0.00000  -0.00001  -0.00001   1.05689
   D726      -3.10137  -0.00001   0.00000  -0.00002  -0.00002  -3.10139
   D727       0.80409   0.00001   0.00000   0.00004   0.00004   0.80413
   D728       2.52104   0.00000   0.00000   0.00003   0.00003   2.52107
   D729       2.35276   0.00001   0.00000   0.00005   0.00005   2.35281
   D730      -1.80551   0.00000   0.00000   0.00004   0.00004  -1.80547
   D731      -2.44357   0.00000   0.00000   0.00003   0.00003  -2.44354
   D732      -0.72662   0.00000   0.00000   0.00002   0.00002  -0.72660
   D733      -0.89490   0.00001   0.00000   0.00004   0.00004  -0.89486
   D734       1.23001   0.00000   0.00000   0.00003   0.00003   1.23004
   D735       0.59133   0.00000   0.00000   0.00001   0.00001   0.59134
   D736      -0.72425   0.00001   0.00000   0.00003   0.00003  -0.72421
   D737       3.08861  -0.00001   0.00000  -0.00008  -0.00008   3.08852
   D738       2.09128  -0.00001   0.00000  -0.00006  -0.00006   2.09122
   D739       0.77570  -0.00000   0.00000  -0.00003  -0.00003   0.77567
   D740      -1.69463  -0.00002   0.00000  -0.00015  -0.00015  -1.69478
   D741      -1.00496  -0.00000   0.00000   0.00000   0.00000  -1.00496
   D742       0.24542  -0.00001   0.00000  -0.00009  -0.00009   0.24532
   D743       3.06310  -0.00000   0.00000  -0.00002  -0.00002   3.06308
   D744      -2.50142   0.00001   0.00000   0.00005   0.00005  -2.50137
   D745      -1.25104  -0.00001   0.00000  -0.00005  -0.00005  -1.25109
   D746       1.56665   0.00000   0.00000   0.00002   0.00002   1.56667
   D747       0.91617   0.00001   0.00000   0.00010   0.00010   0.91627
   D748       2.16655  -0.00000   0.00000   0.00000   0.00000   2.16656
   D749      -1.29895   0.00001   0.00000   0.00008   0.00008  -1.29887
   D750      -0.06146   0.00000   0.00000   0.00001   0.00001  -0.06146
   D751      -2.93527   0.00001   0.00000   0.00005   0.00005  -2.93522
   D752       1.39397  -0.00001   0.00000  -0.00004  -0.00004   1.39394
   D753      -1.47984  -0.00000   0.00000   0.00000   0.00000  -1.47983
   D754      -1.99116  -0.00001   0.00000  -0.00007  -0.00007  -1.99124
   D755       1.41821  -0.00001   0.00000  -0.00003  -0.00003   1.41818
   D756       0.27605   0.00001   0.00000   0.00012   0.00012   0.27618
   D757       3.06903   0.00001   0.00000   0.00010   0.00010   3.06913
   D758       1.15131   0.00003   0.00000   0.00020   0.00020   1.15151
   D759       2.44044   0.00003   0.00000   0.00019   0.00019   2.44063
   D760      -1.36055   0.00001   0.00000   0.00006   0.00006  -1.36049
   D761      -2.54804   0.00003   0.00000   0.00017   0.00017  -2.54786
   D762      -1.25890   0.00002   0.00000   0.00016   0.00016  -1.25875
   D763       1.22329   0.00001   0.00000   0.00004   0.00004   1.22333
   D764       1.06733  -0.00001   0.00000  -0.00010  -0.00010   1.06723
   D765       1.23350  -0.00000   0.00000  -0.00002  -0.00002   1.23349
   D766      -0.50149  -0.00001   0.00000  -0.00002  -0.00002  -0.50150
   D767      -3.08662   0.00000   0.00000  -0.00001  -0.00001  -3.08663
   D768       2.35876  -0.00002   0.00000  -0.00017  -0.00017   2.35859
   D769       2.52494  -0.00001   0.00000  -0.00009  -0.00009   2.52485
   D770       0.78995  -0.00001   0.00000  -0.00009  -0.00009   0.78986
   D771      -1.79518  -0.00000   0.00000  -0.00008  -0.00008  -1.79526
   D772      -0.90983  -0.00002   0.00000  -0.00015  -0.00015  -0.90998
   D773      -0.74365  -0.00001   0.00000  -0.00007  -0.00007  -0.74372
   D774      -2.47864  -0.00001   0.00000  -0.00006  -0.00006  -2.47871
   D775       1.21941  -0.00000   0.00000  -0.00006  -0.00006   1.21936
   D776      -0.78271  -0.00001   0.00000  -0.00007  -0.00007  -0.78277
   D777       0.51279  -0.00001   0.00000  -0.00009  -0.00009   0.51270
   D778       3.02265  -0.00003   0.00000  -0.00017  -0.00017   3.02248
   D779       0.74856   0.00001   0.00000   0.00006   0.00006   0.74862
   D780       2.04405   0.00001   0.00000   0.00004   0.00004   2.04409
   D781      -1.72927  -0.00000   0.00000  -0.00004  -0.00004  -1.72931
   D782      -0.99281   0.00001   0.00000   0.00010   0.00010  -0.99270
   D783       0.23046   0.00001   0.00000   0.00004   0.00004   0.23050
   D784       3.06113   0.00002   0.00000   0.00007   0.00007   3.06120
   D785      -2.48653  -0.00002   0.00000  -0.00002  -0.00002  -2.48654
   D786      -1.26326  -0.00001   0.00000  -0.00008  -0.00008  -1.26334
   D787       1.56741   0.00000   0.00000  -0.00005  -0.00005   1.56736
   D788       0.88432  -0.00002   0.00000  -0.00001  -0.00001   0.88431
   D789       2.10758  -0.00001   0.00000  -0.00007  -0.00007   2.10751
   D790      -1.34493   0.00000   0.00000  -0.00004  -0.00004  -1.34497
   D791       0.99374   0.00007   0.00000   0.00040   0.00040   0.99413
   D792      -0.26995   0.00001   0.00000   0.00012   0.00012  -0.26984
   D793      -3.13158   0.00001   0.00000   0.00014   0.00014  -3.13144
   D794       2.51652   0.00005   0.00000   0.00030   0.00030   2.51682
   D795       1.25284  -0.00000   0.00000   0.00002   0.00002   1.25285
   D796      -1.60879  -0.00001   0.00000   0.00004   0.00004  -1.60875
   D797      -0.88565   0.00005   0.00000   0.00027   0.00027  -0.88539
   D798      -2.14934  -0.00000   0.00000  -0.00001  -0.00001  -2.14935
   D799       1.27222  -0.00000   0.00000   0.00001   0.00001   1.27223
   D800      -0.58767   0.00002   0.00000   0.00015   0.00015  -0.58752
   D801      -0.35156   0.00001   0.00000   0.00008   0.00008  -0.35148
   D802       0.83994  -0.00000   0.00000  -0.00001  -0.00001   0.83993
   D803      -2.88119   0.00001   0.00000   0.00015   0.00015  -2.88104
   D804       0.70533   0.00000   0.00000   0.00004   0.00004   0.70536
   D805       0.94144  -0.00001   0.00000  -0.00003  -0.00003   0.94141
   D806       2.13294  -0.00002   0.00000  -0.00012  -0.00012   2.13281
   D807      -1.58819  -0.00000   0.00000   0.00004   0.00004  -1.58816
   D808      -2.57754   0.00002   0.00000   0.00016   0.00016  -2.57738
   D809      -2.34142   0.00001   0.00000   0.00009   0.00009  -2.34133
   D810      -1.14993  -0.00000   0.00000   0.00000   0.00000  -1.14992
   D811       1.41213   0.00002   0.00000   0.00016   0.00016   1.41229
   D812       1.00337   0.00007   0.00000   0.00038   0.00038   1.00375
   D813      -0.21009  -0.00000   0.00000   0.00003   0.00003  -0.21005
   D814      -3.02258   0.00004   0.00000   0.00026   0.00026  -3.02232
   D815       2.75556   0.00003   0.00000   0.00010   0.00010   2.75566
   D816       1.54211  -0.00004   0.00000  -0.00025  -0.00025   1.54186
   D817      -1.27039   0.00000   0.00000  -0.00002  -0.00002  -1.27041
   D818       2.29839   0.00005   0.00000   0.00028   0.00028   2.29867
   D819       1.08494  -0.00002   0.00000  -0.00006  -0.00006   1.08487
   D820      -1.72756   0.00002   0.00000   0.00017   0.00017  -1.72740
   D821      -2.92660  -0.00002   0.00000  -0.00010  -0.00010  -2.92671
   D822       2.91700  -0.00001   0.00000  -0.00006  -0.00006   2.91693
   D823       0.82717   0.00000   0.00000   0.00002   0.00002   0.82719
   D824      -0.38075  -0.00000   0.00000  -0.00001  -0.00001  -0.38075
   D825      -0.60932  -0.00000   0.00000  -0.00001  -0.00001  -0.60934
   D826      -2.87028   0.00000   0.00000  -0.00001  -0.00001  -2.87028
   D827       2.11648   0.00000   0.00000   0.00003   0.00003   2.11651
   D828       0.90856  -0.00000   0.00000   0.00001   0.00001   0.90857
   D829       0.67998   0.00000   0.00000  -0.00000  -0.00000   0.67998
   D830      -1.58097   0.00000   0.00000   0.00001   0.00001  -1.58096
   D831      -1.16338  -0.00000   0.00000  -0.00001  -0.00001  -1.16340
   D832      -2.37130  -0.00001   0.00000  -0.00004  -0.00004  -2.37134
   D833      -2.59988  -0.00001   0.00000  -0.00004  -0.00004  -2.59992
   D834       1.42235  -0.00001   0.00000  -0.00004  -0.00004   1.42232
   D835       0.97924   0.00001   0.00000   0.00005   0.00005   0.97929
   D836      -0.22333   0.00002   0.00000   0.00010   0.00010  -0.22323
   D837      -3.04587   0.00001   0.00000   0.00004   0.00004  -3.04583
   D838       2.75530  -0.00000   0.00000  -0.00003  -0.00003   2.75527
   D839       1.55273   0.00001   0.00000   0.00002   0.00002   1.55275
   D840      -1.26981  -0.00000   0.00000  -0.00004  -0.00004  -1.26986
   D841       2.27332  -0.00000   0.00000   0.00000   0.00000   2.27332
   D842       1.07075   0.00001   0.00000   0.00005   0.00005   1.07080
   D843      -1.75179  -0.00000   0.00000  -0.00001  -0.00001  -1.75181
   D844       1.36229  -0.00000   0.00000  -0.00002  -0.00002   1.36227
   D845      -0.12680   0.00001   0.00000   0.00008   0.00008  -0.12673
   D846      -0.39283  -0.00001   0.00000  -0.00006  -0.00006  -0.39289
   D847      -2.96020   0.00000   0.00000   0.00001   0.00001  -2.96018
   D848       2.65350   0.00000   0.00000   0.00001   0.00001   2.65351
   D849       1.16442   0.00002   0.00000   0.00011   0.00010   1.16452
   D850       0.89839  -0.00000   0.00000  -0.00003  -0.00003   0.89836
   D851      -1.66898   0.00001   0.00000   0.00004   0.00004  -1.66893
   D852      -2.84986  -0.00001   0.00000  -0.00010  -0.00010  -2.84996
   D853      -0.17399   0.00000   0.00000   0.00001   0.00001  -0.17398
   D854      -0.19507  -0.00001   0.00000  -0.00009  -0.00009  -0.19516
   D855       2.48080  -0.00000   0.00000   0.00002   0.00002   2.48082
   D856      -1.16227   0.00000   0.00000  -0.00000  -0.00000  -1.16228
   D857       0.36185   0.00000   0.00000  -0.00001  -0.00001   0.36184
   D858       2.95498   0.00000   0.00000   0.00001   0.00001   2.95499
   D859       0.74488  -0.00001   0.00000  -0.00008  -0.00008   0.74481
   D860       2.26900  -0.00001   0.00000  -0.00008  -0.00008   2.26893
   D861      -1.42105  -0.00001   0.00000  -0.00006  -0.00006  -1.42112
   D862       1.08583  -0.00000   0.00000  -0.00003  -0.00003   1.08580
   D863       2.60995  -0.00001   0.00000  -0.00004  -0.00004   2.60992
   D864      -1.08010  -0.00000   0.00000  -0.00002  -0.00002  -1.08012
   D865      -0.74289  -0.00000   0.00000  -0.00002  -0.00002  -0.74290
   D866       0.71877  -0.00000   0.00000  -0.00001  -0.00001   0.71875
   D867      -3.01747  -0.00001   0.00000  -0.00005  -0.00005  -3.01752
   D868      -2.52686   0.00000   0.00000   0.00003   0.00003  -2.52684
   D869      -1.06521   0.00000   0.00000   0.00003   0.00003  -1.06518
   D870       1.48174  -0.00000   0.00000  -0.00000  -0.00000   1.48173
   D871      -2.21637  -0.00000   0.00000  -0.00002  -0.00002  -2.21639
   D872      -0.75471  -0.00000   0.00000  -0.00002  -0.00002  -0.75473
   D873       1.79223  -0.00001   0.00000  -0.00005  -0.00005   1.79218
   D874       1.03655   0.00000   0.00000   0.00002   0.00002   1.03657
   D875       2.49820   0.00000   0.00000   0.00003   0.00003   2.49823
   D876      -1.23804  -0.00000   0.00000  -0.00001  -0.00001  -1.23804
   D877       0.81938  -0.00002   0.00000  -0.00010  -0.00010   0.81928
   D878      -0.46753  -0.00000   0.00000  -0.00002  -0.00002  -0.46755
   D879      -3.07054  -0.00001   0.00000  -0.00010  -0.00010  -3.07064
   D880       2.27043  -0.00000   0.00000  -0.00002  -0.00002   2.27041
   D881       0.98351   0.00001   0.00000   0.00007   0.00007   0.98358
   D882      -1.61950   0.00000   0.00000  -0.00002  -0.00002  -1.61951
   D883      -1.37841  -0.00001   0.00000  -0.00006  -0.00006  -1.37847
   D884      -2.66533   0.00001   0.00000   0.00003   0.00003  -2.66530
   D885       1.01485  -0.00001   0.00000  -0.00006  -0.00006   1.01479
   D886      -1.01968  -0.00000   0.00000  -0.00001  -0.00001  -1.01969
   D887      -2.30659   0.00001   0.00000   0.00008   0.00008  -2.30651
   D888       1.37359   0.00000   0.00000  -0.00001  -0.00001   1.37358
   D889       2.99133  -0.00000   0.00000  -0.00003  -0.00003   2.99130
   D890       1.63894   0.00000   0.00000   0.00004   0.00004   1.63899
   D891      -1.56477  -0.00000   0.00000  -0.00004  -0.00004  -1.56481
   D892      -1.35259   0.00000   0.00000   0.00001   0.00001  -1.35258
   D893      -0.71583   0.00000   0.00000   0.00001   0.00001  -0.71581
   D894       0.86333   0.00000   0.00000   0.00000   0.00000   0.86333
   D895      -2.99885   0.00001   0.00000   0.00003   0.00003  -2.99883
   D896      -2.48172   0.00000   0.00000   0.00003   0.00003  -2.48169
   D897      -0.90256  -0.00000   0.00000   0.00002   0.00002  -0.90255
   D898       1.51844   0.00000   0.00000   0.00004   0.00004   1.51848
   D899      -2.69723  -0.00000   0.00000  -0.00003  -0.00003  -2.69726
   D900      -1.11808  -0.00001   0.00000  -0.00004  -0.00004  -1.11811
   D901       1.30293  -0.00000   0.00000  -0.00001  -0.00001   1.30291
   D902      -3.10181   0.00000   0.00000   0.00003   0.00003  -3.10178
   D903      -1.15154  -0.00001   0.00000  -0.00008  -0.00008  -1.15161
   D904       1.58375   0.00000   0.00000   0.00002   0.00002   1.58378
   D905      -1.67754   0.00000   0.00000   0.00001   0.00001  -1.67753
   D906      -3.04323   0.00001   0.00000   0.00015   0.00015  -3.04308
   D907       0.18343  -0.00002   0.00000  -0.00025  -0.00025   0.18319
         Item               Value     Threshold  Converged?
 Maximum Force            0.171751     0.000450     NO 
 RMS     Force            0.006611     0.000300     NO 
 Maximum Displacement     0.152403     0.001800     NO 
 RMS     Displacement     0.009554     0.001200     NO 
 Predicted change in Energy=-4.268189D-02
 GradGradGradGradGradGradGradGradGradGradGradGradGradGradGradGradGradGrad

 Stoichiometry    Be11H52
 Framework group  C1[X(Be11H52)]
 Deg. of freedom   183
 Full point group                 C1      NOp   1
 Largest Abelian subgroup         C1      NOp   1
 Largest concise Abelian subgroup C1      NOp   1
                         Standard orientation:                         
 ---------------------------------------------------------------------
 Center     Atomic      Atomic             Coordinates (Angstroms)
 Number     Number       Type             X           Y           Z
 ---------------------------------------------------------------------
      1          4           0       -0.378692   -0.182910   -1.756504
      2          4           0       -0.969117    1.632418   -0.513630
      3          4           0        0.983305    1.472195   -1.001380
      4          4           0        0.416096    1.205961    1.044421
      5          4           0        1.724491   -0.294212   -1.764849
      6          4           0       -1.527328    0.254333    1.041964
      7          4           0       -1.130323   -1.525859   -0.081750
      8          4           0        0.314356   -0.808478    1.335191
      9          4           0        0.828767   -1.684003   -0.533244
     10          4           0        1.967368   -0.012128    0.194478
     11          4           0       -2.247724    0.046278   -0.808018
     12          1           0        2.954567   -0.481531   -2.668089
     13          1           0        2.323015   -0.536357   -3.166642
     14          1           0       -3.769290    0.035143   -1.039057
     15          1           0       -3.451085    0.019584   -1.778559
     16          1           0        0.895879   -3.200248   -0.758545
     17          1           0        1.624463   -2.909916   -0.983331
     18          1           0       -1.959710    2.753952   -0.817839
     19          1           0       -1.229637    3.052625   -1.029589
     20          1           0       -1.138523   -0.333009   -3.079369
     21          1           0       -0.335118   -0.389476   -3.275599
     22          1           0        0.651943   -1.852364    2.475375
     23          1           0        0.488571   -1.182319    2.865022
     24          1           0        3.220292    0.071502    1.108765
     25          1           0        3.503676   -0.052382    0.365157
     26          1           0       -2.206282    0.450639    2.428369
     27          1           0       -2.806290    0.447742    1.892473
     28          1           0       -1.541579   -3.009165   -0.193186
     29          1           0       -2.232083   -2.596791   -0.073591
     30          1           0        1.888776    2.456943   -1.760653
     31          1           0        1.192483    2.859541   -1.647626
     32          1           0        0.899295    1.959903    2.355610
     33          1           0        0.617302    2.532062    1.887428
     34          1           0       -0.700767    2.333000   -3.675918
     35          1           0       -0.824011    2.746491   -4.289575
     36          1           0       -2.133945    3.816667    2.389973
     37          1           0       -1.917517    3.244774    1.955516
     38          1           0        0.199672   -4.960745    2.002898
     39          1           0        0.137554   -4.303805    1.649357
     40          1           0       -2.353505   -2.787106    3.217197
     41          1           0       -2.090400   -2.350411    2.666613
     42          1           0        3.082898    2.856120    0.707726
     43          1           0        3.542351    3.393416    0.959260
     44          1           0       -4.564846   -1.524422    1.171975
     45          1           0       -5.240415   -1.754455    1.399763
     46          1           0        5.235377    1.848019   -1.761053
     47          1           0        4.560531    1.590563   -1.561930
     48          1           0        4.946179   -2.799472   -0.588519
     49          1           0        4.303858   -2.414755   -0.613913
     50          1           0       -0.914628   -3.146605   -2.927531
     51          1           0       -1.079129   -3.700129   -3.406094
     52          1           0        2.546721    0.382775    3.713369
     53          1           0        2.874074    0.428500    4.385092
     54          1           0        0.590567    5.376964    0.585105
     55          1           0        0.501241    4.655824    0.405330
     56          1           0       -0.478428    0.905220    4.400881
     57          1           0       -0.489307    1.090054    5.126116
     58          1           0       -5.050136    2.598127    0.676383
     59          1           0       -4.386393    2.267056    0.570914
     60          1           0        3.670616   -3.398979    2.653506
     61          1           0        3.232698   -2.931694    2.345182
     62          1           0       -3.595889   -2.192415   -3.111373
     63          1           0       -3.120479   -1.779038   -2.779493
 ---------------------------------------------------------------------
 Rotational constants (GHZ):           0.5910773           0.5239230           0.4996112
 Standard basis: def2TZVP (5D, 7F)
 There are   532 symmetry adapted cartesian basis functions of A   symmetry.
 There are   521 symmetry adapted basis functions of A   symmetry.
   521 basis functions,   735 primitive gaussians,   532 cartesian basis functions
    48 alpha electrons       48 beta electrons
       nuclear repulsion energy       612.3947949457 Hartrees.
 NAtoms=   63 NActive=   63 NUniq=   63 SFac= 1.00D+00 NAtFMM=   60 NAOKFM=T Big=T
 Integral buffers will be    131072 words long.
 Raffenetti 2 integral format.
 Two-electron integral symmetry is turned on.
 Nuclear repulsion after empirical dispersion term =      612.3234325430 Hartrees.
 One-electron integrals computed using PRISM.
   1 Symmetry operations used in ECPInt.
 ECPInt:  NShTT=   47278 NPrTT=  119659 LenC2=   41838 LenP2D=   82063.
 LDataN:  DoStor=T MaxTD1= 4 Len=   56
 NBasis=   521 RedAO= T EigKep=  8.31D-05  NBF=   521
 NBsUse=   521 1.00D-06 EigRej= -1.00D+00 NBFU=   521
 Initial guess from the checkpoint file:  "/home/super/YCY/BeH/Be11/2/H26-Be11.chk"
 B after Tr=    -0.000000   -0.000000   -0.000000
         Rot=    0.999973    0.005378   -0.004563    0.002069 Ang=   0.84 deg.
 ExpMin= 3.27D-02 ExpMax= 4.70D+03 ExpMxC= 1.60D+02 IAcc=3 IRadAn=         5 AccDes= 0.00D+00
 Harris functional with IExCor= 1009 and IRadAn=       5 diagonalized for initial guess.
 HarFok:  IExCor= 1009 AccDes= 0.00D+00 IRadAn=         5 IDoV= 1 UseB2=F ITyADJ=14
 ICtDFT=  3500011 ScaDFX=  1.000000  1.000000  1.000000  1.000000
 FoFCou: FMM=F IPFlag=           0 FMFlag=      100000 FMFlg1=        2001
         NFxFlg=           0 DoJE=T BraDBF=F KetDBF=T FulRan=T
         wScrn=  0.000000 ICntrl=       500 IOpCl=  0 I1Cent=   200000004 NGrid=           0
         NMat0=    1 NMatS0=      1 NMatT0=    0 NMatD0=    1 NMtDS0=    0 NMtDT0=    0
 Petite list used in FoFCou.
 Requested convergence on RMS density matrix=1.00D-08 within 128 cycles.
 Requested convergence on MAX density matrix=1.00D-06.
 Requested convergence on             energy=1.00D-06.
 No special actions if energy rises.
 SCF Done:  E(RPBE1PBE) =  -192.410602777     A.U. after   12 cycles
            NFock= 12  Conv=0.54D-08     -V/T= 2.0112
   1 Symmetry operations used in ECPInt.
 ECPInt:  NShTT=   47278 NPrTT=  119659 LenC2=   41838 LenP2D=   82063.
 LDataN:  DoStor=T MaxTD1= 5 Len=  102
 Calling FoFJK, ICntrl=      2127 FMM=T ISym2X=0 I1Cent= 0 IOpClX= 0 NMat=1 NMatS=1 NMatT=0.
 ***** Axes restored to original set *****
 -------------------------------------------------------------------
 Center     Atomic                   Forces (Hartrees/Bohr)
 Number     Number              X              Y              Z
 -------------------------------------------------------------------
      1        4          -0.000078981    0.000060191   -0.000141079
      2        4          -0.000007879    0.000070571   -0.000041870
      3        4          -0.000099320   -0.000059222    0.000003040
      4        4           0.000068056    0.000007077    0.000032825
      5        4           0.000140436   -0.000007252    0.000090522
      6        4          -0.000044078    0.000041004    0.000102377
      7        4          -0.000091617   -0.000109521   -0.000011156
      8        4           0.000013177   -0.000026917    0.000059917
      9        4           0.000177035   -0.000205539    0.000117672
     10        4          -0.000005753   -0.000101868    0.000052079
     11        4          -0.000018216    0.000922094    0.000175694
     12        1          -0.000050798   -0.000078387    0.000032876
     13        1           0.000004497    0.000090710   -0.000023677
     14        1           0.000243301    0.000143468   -0.000247028
     15        1          -0.000344757    0.001813224    0.001308726
     16        1           0.000030484    0.000012700    0.000065585
     17        1          -0.000046055   -0.000012153    0.000042470
     18        1          -0.000028784   -0.000008126    0.000026580
     19        1           0.000012630   -0.000027662   -0.000002641
     20        1           0.000197113    0.000359381    0.000090366
     21        1          -0.000029133   -0.000128393    0.000012864
     22        1          -0.000080482   -0.000041551   -0.000034259
     23        1          -0.000054266    0.000105268    0.000034430
     24        1           0.000010320   -0.000045728    0.000027038
     25        1          -0.000001927   -0.000004312   -0.000050212
     26        1           0.000047993   -0.000094131    0.000010545
     27        1          -0.000022607    0.000030152   -0.000018613
     28        1          -0.000023008    0.000062841   -0.000123646
     29        1           0.000035231   -0.000093315    0.000002691
     30        1          -0.000027130   -0.000028319   -0.000052397
     31        1          -0.000014708   -0.000033784    0.000016533
     32        1           0.000004233    0.000008712    0.000005567
     33        1          -0.000024155    0.000005431    0.000000047
     34        1           0.000013391    0.000019457   -0.000017913
     35        1          -0.000002735   -0.000011593    0.000007360
     36        1           0.000008042   -0.000005168    0.000000915
     37        1           0.000005619   -0.000013375    0.000001997
     38        1           0.000033948    0.000021366    0.000005925
     39        1           0.000016508   -0.000001373    0.000011383
     40        1           0.000007333    0.000000833   -0.000013702
     41        1          -0.000001390   -0.000016014    0.000016935
     42        1          -0.000008241    0.000010108    0.000001064
     43        1          -0.000005762   -0.000009550    0.000000291
     44        1           0.000000296    0.000007130   -0.000021351
     45        1           0.000017197    0.000004517    0.000013596
     46        1          -0.000009078   -0.000004300   -0.000001119
     47        1           0.000018003    0.000008389    0.000001296
     48        1          -0.000022272    0.000016519   -0.000004742
     49        1           0.000035969   -0.000016512   -0.000008590
     50        1           0.000487827   -0.000475139    0.000024324
     51        1           0.000320861    0.000081160    0.000340342
     52        1          -0.000004954   -0.000042148   -0.000015353
     53        1           0.000004850   -0.000019919   -0.000007486
     54        1          -0.000002713   -0.000004235   -0.000002822
     55        1           0.000005437    0.000010425   -0.000001893
     56        1           0.000011450   -0.000002844   -0.000022437
     57        1          -0.000005348    0.000001040   -0.000008332
     58        1           0.000012836   -0.000018349   -0.000009031
     59        1          -0.000019287    0.000018532    0.000027132
     60        1           0.011022647   -0.017756603    0.018972328
     61        1          -0.011162199    0.018019052   -0.019425581
     62        1          -0.016402738   -0.017195877   -0.017407029
     63        1           0.015733648    0.014747823    0.015978625
 -------------------------------------------------------------------
 Cartesian Forces:  Max     0.019425581 RMS     0.004126868

 GradGradGradGradGradGradGradGradGradGradGradGradGradGradGradGradGradGrad
 Berny optimization.
 Using GEDIIS/GDIIS optimizer.
 FormGI is forming the generalized inverse of G from B-inverse, IUseBI=4.
 Internal  Forces:  Max     0.029454274 RMS     0.001120781
 Search for a local minimum.
 Step number   2 out of a maximum of  378
 All quantities printed in internal units (Hartrees-Bohrs-Radians)
 Mixed Optimization -- RFO/linear search
 Update second derivatives using D2CorX and points    1    2
 DE= -3.86D-02 DEPred=-4.27D-02 R= 9.05D-01
 TightC=F SS=  1.41D+00  RLast= 3.00D-01 DXNew= 5.0454D-01 9.0126D-01
 Trust test= 9.05D-01 RLast= 3.00D-01 DXMaxT set to 5.05D-01
 ITU=  1  0
 Use linear search instead of GDIIS.
     Eigenvalues ---    0.00230   0.00230   0.00230   0.00230   0.00230
     Eigenvalues ---    0.00248   0.00327   0.00367   0.00442   0.00443
     Eigenvalues ---    0.00532   0.00585   0.00610   0.00683   0.00690
     Eigenvalues ---    0.00757   0.00786   0.00823   0.00856   0.00901
     Eigenvalues ---    0.00943   0.00967   0.00985   0.01020   0.01090
     Eigenvalues ---    0.01097   0.01168   0.01206   0.01218   0.01248
     Eigenvalues ---    0.01271   0.01275   0.01348   0.01358   0.01368
     Eigenvalues ---    0.01389   0.01418   0.01428   0.01492   0.01514
     Eigenvalues ---    0.01541   0.01563   0.01592   0.01609   0.01638
     Eigenvalues ---    0.01644   0.01688   0.01723   0.01761   0.01776
     Eigenvalues ---    0.01793   0.01812   0.01823   0.01854   0.01867
     Eigenvalues ---    0.01882   0.01909   0.01920   0.01942   0.01958
     Eigenvalues ---    0.01985   0.02041   0.02044   0.02079   0.02118
     Eigenvalues ---    0.02139   0.02145   0.02216   0.02222   0.02233
     Eigenvalues ---    0.02253   0.02277   0.02318   0.02387   0.02427
     Eigenvalues ---    0.02465   0.02476   0.02549   0.02601   0.02624
     Eigenvalues ---    0.02679   0.02699   0.02771   0.02810   0.02852
     Eigenvalues ---    0.02863   0.02943   0.02997   0.03050   0.03063
     Eigenvalues ---    0.03159   0.03223   0.03347   0.03486   0.03588
     Eigenvalues ---    0.03745   0.03776   0.03925   0.03981   0.04137
     Eigenvalues ---    0.04173   0.04288   0.04411   0.04610   0.04676
     Eigenvalues ---    0.04714   0.04958   0.05169   0.05231   0.05418
     Eigenvalues ---    0.05493   0.05602   0.05620   0.05858   0.05941
     Eigenvalues ---    0.06046   0.06215   0.06425   0.06486   0.06733
     Eigenvalues ---    0.06890   0.07027   0.07322   0.07414   0.07606
     Eigenvalues ---    0.07639   0.07756   0.07827   0.07900   0.08013
     Eigenvalues ---    0.08046   0.08194   0.08263   0.08398   0.08446
     Eigenvalues ---    0.08524   0.08657   0.08776   0.08815   0.08982
     Eigenvalues ---    0.09097   0.09344   0.09587   0.09756   0.09940
     Eigenvalues ---    0.10232   0.10394   0.10747   0.10813   0.11079
     Eigenvalues ---    0.13456   0.14947   0.15201   0.15301   0.15343
     Eigenvalues ---    0.15777   0.15860   0.15875   0.15975   0.15998
     Eigenvalues ---    0.16000   0.16000   0.16000   0.16000   0.16149
     Eigenvalues ---    0.16420   0.17871   0.18698   0.37767   0.37770
     Eigenvalues ---    0.37790   0.37797   0.37805   0.37917   0.37920
     Eigenvalues ---    0.37924   0.37930   0.37993   0.37996   0.38006
     Eigenvalues ---    0.38014   0.66253   0.67433
 RFO step:  Lambda=-2.03929467D-03 EMin= 2.29999942D-03
 Quartic linear search produced a step of  0.36478.
 Iteration  1 RMS(Cart)=  0.01967298 RMS(Int)=  0.00137556
 Iteration  2 RMS(Cart)=  0.00263482 RMS(Int)=  0.00001384
 Iteration  3 RMS(Cart)=  0.00000487 RMS(Int)=  0.00001372
 Iteration  4 RMS(Cart)=  0.00000000 RMS(Int)=  0.00001372
 Variable       Old X    -DE/DX   Delta X   Delta X   Delta X     New X
                                 (Linear)    (Quad)   (Total)
    R1        4.30458   0.00001  -0.00005  -0.00135  -0.00140   4.30317
    R2        4.29455  -0.00003  -0.00016  -0.00203  -0.00219   4.29237
    R3        3.98003   0.00003  -0.00000   0.00058   0.00058   3.98061
    R4        4.29815   0.00002   0.00005   0.00164   0.00169   4.29984
    R5        4.31239   0.00003   0.00006   0.00175   0.00181   4.31420
    R6        3.98434   0.00003   0.00020   0.00115   0.00135   3.98569
    R7        2.89680  -0.00015  -0.00062  -0.00186  -0.00249   2.89431
    R8        2.89826   0.00002   0.00020   0.00016   0.00035   2.89861
    R9        3.81496  -0.00001  -0.00001   0.00028   0.00027   3.81524
   R10        4.02126  -0.00002  -0.00004   0.00051   0.00047   4.02173
   R11        4.06647  -0.00000  -0.00002  -0.00040  -0.00041   4.06605
   R12        3.88997   0.00004   0.00031   0.00293   0.00324   3.89321
   R13        2.88557  -0.00002  -0.00008   0.00028   0.00020   2.88577
   R14        2.89756  -0.00001  -0.00001  -0.00043  -0.00044   2.89712
   R15        4.04327  -0.00000  -0.00001  -0.00102  -0.00103   4.04224
   R16        3.89689  -0.00001  -0.00014  -0.00026  -0.00040   3.89649
   R17        4.05375   0.00000   0.00002   0.00079   0.00081   4.05456
   R18        2.90680  -0.00000  -0.00001  -0.00031  -0.00032   2.90648
   R19        2.91907  -0.00001  -0.00001  -0.00035  -0.00036   2.91871
   R20        4.08919  -0.00001  -0.00004  -0.00019  -0.00023   4.08896
   R21        3.85099  -0.00001  -0.00003  -0.00061  -0.00064   3.85035
   R22        4.05855   0.00003   0.00005   0.00070   0.00075   4.05930
   R23        3.00052  -0.00004  -0.00007  -0.00028  -0.00035   3.00017
   R24        2.99370  -0.00002  -0.00003   0.00008   0.00005   2.99376
   R25        3.89609   0.00002   0.00010   0.00033   0.00043   3.89652
   R26        3.76882  -0.00002  -0.00008  -0.00124  -0.00132   3.76749
   R27        2.90552  -0.00002  -0.00005  -0.00059  -0.00065   2.90488
   R28        2.91648  -0.00002  -0.00006  -0.00007  -0.00013   2.91636
   R29        4.04835   0.00004   0.00010   0.00154   0.00163   4.04998
   R30        4.05625  -0.00001   0.00000  -0.00107  -0.00107   4.05518
   R31        3.77221  -0.00001   0.00010  -0.00036  -0.00026   3.77195
   R32        2.94072  -0.00001  -0.00007  -0.00016  -0.00022   2.94050
   R33        2.92543  -0.00001  -0.00010  -0.00017  -0.00026   2.92517
   R34        4.05718   0.00001   0.00004  -0.00084  -0.00080   4.05637
   R35        3.81092   0.00007   0.00016   0.00098   0.00114   3.81207
   R36        3.89470  -0.00005  -0.00016  -0.00375  -0.00393   3.89077
   R37        2.91640  -0.00002   0.00002  -0.00008  -0.00006   2.91634
   R38        2.90357  -0.00001   0.00007  -0.00015  -0.00008   2.90349
   R39        4.01860   0.00002  -0.00004   0.00022   0.00018   4.01877
   R40        4.08279  -0.00000  -0.00004  -0.00033  -0.00037   4.08242
   R41        2.99012  -0.00013  -0.00036  -0.00821  -0.00856   2.98156
   R42        2.99418  -0.00007  -0.00015  -0.00059  -0.00074   2.99344
   R43        4.06232  -0.00001  -0.00010  -0.00176  -0.00185   4.06047
   R44        2.89952  -0.00004  -0.00006  -0.00028  -0.00035   2.89918
   R45        2.88984  -0.00002  -0.00003  -0.00001  -0.00004   2.88981
   R46        2.93531  -0.00003  -0.00005  -0.00021  -0.00026   2.93505
   R47        2.92205  -0.00001  -0.00001  -0.00004  -0.00006   2.92200
   R48        2.90838  -0.00003   0.00031  -0.00088  -0.00059   2.90779
   R49        2.92190  -0.00000   0.00112   0.00296   0.00406   2.92596
   R50        1.52404  -0.00001   0.00003  -0.00001   0.00002   1.52406
   R51        5.37702  -0.00003  -0.00013  -0.00151  -0.00164   5.37538
   R52        1.52162  -0.00009  -0.00026  -0.00185  -0.00211   1.51951
   R53        5.32950  -0.00001  -0.00006  -0.00388  -0.00395   5.32555
   R54        5.32965   0.00005   0.00035   0.00403   0.00439   5.33404
   R55        3.93962   0.00299   0.01236   0.23836   0.25072   4.19034
   R56        1.54178  -0.00003  -0.00005  -0.00021  -0.00026   1.54152
   R57        5.20649  -0.00012  -0.00040  -0.00860  -0.00901   5.19748
   R58        5.19617  -0.00001  -0.00007  -0.00169  -0.00176   5.19441
   R59        1.54340   0.00000   0.00001   0.00004   0.00005   1.54345
   R60        5.36313  -0.00003  -0.00026  -0.00657  -0.00684   5.35629
   R61        5.27793  -0.00000  -0.00005  -0.00188  -0.00193   5.27599
   R62        1.56648  -0.00004  -0.00014  -0.00028  -0.00039   1.56609
   R63        5.22847  -0.00009  -0.00038  -0.00746  -0.00784   5.22063
   R64        5.24576   0.00007   0.00019   0.00198   0.00217   5.24793
   R65        1.49692  -0.00002  -0.00003   0.00035   0.00033   1.49725
   R66        4.98417  -0.00001  -0.00007  -0.00179  -0.00186   4.98231
   R67        5.27943   0.00000  -0.00001  -0.00242  -0.00243   5.27700
   R68        5.29197  -0.00036  -0.00113  -0.05790  -0.05903   5.23294
   R69        5.36326  -0.00002  -0.00007  -0.00106  -0.00113   5.36213
   R70        5.14242  -0.00001  -0.00009  -0.00398  -0.00407   5.13834
   R71        5.22733  -0.00001  -0.00007  -0.00111  -0.00117   5.22616
   R72        1.52191  -0.00001  -0.00001   0.00009   0.00008   1.52200
   R73        5.32279   0.00001   0.00005   0.00167   0.00171   5.32451
   R74        5.11783  -0.00006  -0.00021  -0.00295  -0.00316   5.11467
   R75        5.18552  -0.00001  -0.00002  -0.00073  -0.00075   5.18477
   R76        5.06351   0.00000  -0.00004  -0.00066  -0.00070   5.06281
   R77        1.52026   0.00000   0.00000   0.00034   0.00036   1.52062
   R78        5.31684  -0.00002  -0.00006   0.00316   0.00309   5.31993
   R79        5.02927  -0.00002  -0.00008  -0.00107  -0.00115   5.02813
   R80        5.17560   0.00001   0.00010  -0.00594  -0.00580   5.16979
   R81        5.19353  -0.00003  -0.00032   0.00690   0.00656   5.20010
   R82        1.53656  -0.00003   0.00000  -0.00011  -0.00010   1.53646
   R83        5.20601   0.00002   0.00006  -0.00021  -0.00013   5.20588
   R84        5.39257   0.00001   0.00015   0.00778   0.00794   5.40051
   R85        1.53485  -0.00000  -0.00000  -0.00006  -0.00006   1.53479
   R86        5.23634  -0.00000  -0.00002  -0.00024  -0.00026   5.23608
   R87        5.32097   0.00002   0.00006   0.00170   0.00176   5.32273
   R88        5.33680  -0.00003  -0.00018  -0.00476  -0.00494   5.33186
   R89        1.49525  -0.00002  -0.00002   0.00004   0.00002   1.49527
   R90        5.43993  -0.00001  -0.00005  -0.00152  -0.00157   5.43836
   R91        5.01574  -0.00005  -0.00010   0.00106   0.00097   5.01670
   R92        5.06842  -0.00000  -0.00006  -0.00149  -0.00154   5.06688
   R93        4.97752  -0.00002  -0.00007  -0.00294  -0.00301   4.97451
   R94        5.20134   0.00000  -0.00001  -0.00129  -0.00130   5.20004
   R95        4.89889   0.00001   0.00004   0.00108   0.00112   4.90001
   R96        1.41759  -0.00001  -0.00001  -0.00004  -0.00005   1.41755
   R97        1.41749  -0.00001  -0.00000  -0.00002  -0.00003   1.41747
   R98        1.41467  -0.00002  -0.00001  -0.00006  -0.00007   1.41460
   R99        1.41801  -0.00001  -0.00001  -0.00004  -0.00006   1.41796
   R100       1.41799  -0.00001  -0.00001  -0.00003  -0.00004   1.41795
   R101       1.41565  -0.00002  -0.00001  -0.00006  -0.00006   1.41559
   R102       1.41585  -0.00001  -0.00001  -0.00003  -0.00004   1.41581
   R103       1.41569  -0.00003  -0.00002  -0.00009  -0.00011   1.41558
   R104       1.41726  -0.00030  -0.00016  -0.00097  -0.00114   1.41612
   R105       4.91254   0.00095   0.00319   0.12854   0.13173   5.04426
   R106       1.41473  -0.00001  -0.00001  -0.00003  -0.00004   1.41469
   R107       1.41457  -0.00000   0.00000  -0.00002  -0.00002   1.41456
   R108       1.41445  -0.00001   0.00000  -0.00002  -0.00002   1.41444
   R109       1.41576  -0.00002  -0.00002  -0.00005  -0.00008   1.41569
   R110       1.34316   0.02823   0.07636  -0.00189   0.07447   1.41763
   R111       1.34561   0.02945   0.07725  -0.00007   0.07718   1.42279
    A1        1.87875   0.00000   0.00001   0.00059   0.00060   1.87935
    A2        1.55393   0.00000   0.00000  -0.00001  -0.00001   1.55391
    A3        1.94861   0.00001   0.00002   0.00025   0.00027   1.94887
    A4        2.00470  -0.00003  -0.00012  -0.00211  -0.00222   2.00248
    A5        2.28515   0.00001   0.00005   0.00093   0.00098   2.28613
    A6        1.96428   0.00001   0.00004   0.00004   0.00008   1.96436
    A7        1.55464   0.00000   0.00001   0.00002   0.00003   1.55467
    A8        1.87825   0.00000   0.00009   0.00110   0.00119   1.87943
    A9        2.28514  -0.00004  -0.00016  -0.00250  -0.00267   2.28248
   A10        1.99344   0.00001   0.00001   0.00046   0.00047   1.99392
   A11        1.87729   0.00001   0.00005  -0.00033  -0.00029   1.87700
   A12        2.67419  -0.00001   0.00004  -0.00030  -0.00026   2.67393
   A13        2.07874  -0.00001  -0.00003  -0.00023  -0.00026   2.07848
   A14        1.53137  -0.00001  -0.00003  -0.00035  -0.00037   1.53100
   A15        1.99743   0.00002   0.00010   0.00218   0.00228   1.99971
   A16        2.29052  -0.00002  -0.00006  -0.00080  -0.00086   2.28967
   A17        1.87486  -0.00001  -0.00004  -0.00138  -0.00142   1.87345
   A18        2.29222   0.00003   0.00012   0.00226   0.00238   2.29460
   A19        2.01232  -0.00002  -0.00006  -0.00100  -0.00106   2.01125
   A20        1.53024   0.00001  -0.00000   0.00052   0.00052   1.53077
   A21        2.07762   0.00001  -0.00001   0.00065   0.00064   2.07826
   A22        1.64191   0.00000  -0.00001  -0.00016  -0.00017   1.64174
   A23        1.52208   0.00001   0.00003   0.00068   0.00071   1.52279
   A24        2.27153  -0.00000   0.00003  -0.00023  -0.00021   2.27133
   A25        2.21253  -0.00001  -0.00001  -0.00031  -0.00032   2.21221
   A26        1.95488   0.00000   0.00001  -0.00024  -0.00023   1.95464
   A27        2.10019  -0.00001  -0.00001  -0.00046  -0.00047   2.09973
   A28        2.26212   0.00000  -0.00000  -0.00011  -0.00011   2.26201
   A29        1.72797  -0.00000  -0.00002  -0.00009  -0.00011   1.72787
   A30        1.93331  -0.00001  -0.00002  -0.00083  -0.00085   1.93246
   A31        2.36793  -0.00000  -0.00001   0.00033   0.00032   2.36825
   A32        2.14433  -0.00000  -0.00002  -0.00024  -0.00025   2.14408
   A33        2.03320  -0.00000  -0.00001   0.00028   0.00028   2.03348
   A34        2.48544   0.00000  -0.00000  -0.00003  -0.00003   2.48541
   A35        1.70571   0.00001   0.00003   0.00089   0.00092   1.70662
   A36        2.16523   0.00001   0.00004   0.00117   0.00120   2.16643
   A37        1.63906   0.00001   0.00001   0.00040   0.00041   1.63946
   A38        1.52701   0.00000  -0.00000   0.00005   0.00005   1.52706
   A39        2.28501  -0.00001  -0.00001  -0.00029  -0.00030   2.28471
   A40        2.20961  -0.00000   0.00000  -0.00022  -0.00021   2.20940
   A41        2.10023   0.00002   0.00005   0.00040   0.00046   2.10068
   A42        1.94323   0.00001   0.00000   0.00022   0.00023   1.94346
   A43        2.26237  -0.00000  -0.00001  -0.00001  -0.00001   2.26235
   A44        1.73226  -0.00000  -0.00001  -0.00003  -0.00004   1.73222
   A45        1.92058   0.00001   0.00003   0.00015   0.00018   1.92076
   A46        2.35700   0.00000  -0.00000  -0.00011  -0.00011   2.35689
   A47        2.15038  -0.00001  -0.00001  -0.00013  -0.00014   2.15024
   A48        1.72547  -0.00001  -0.00004  -0.00042  -0.00046   1.72501
   A49        2.17216  -0.00001  -0.00002  -0.00021  -0.00023   2.17192
   A50        2.03545  -0.00000  -0.00000  -0.00007  -0.00007   2.03538
   A51        2.48579  -0.00000  -0.00000   0.00003   0.00003   2.48582
   A52        1.84427  -0.00001  -0.00001  -0.00044  -0.00045   1.84382
   A53        1.86930  -0.00000   0.00001   0.00017   0.00018   1.86948
   A54        2.35684  -0.00000   0.00000   0.00036   0.00036   2.35720
   A55        1.88025  -0.00000  -0.00000   0.00035   0.00035   1.88060
   A56        1.86683   0.00000   0.00001   0.00014   0.00015   1.86698
   A57        1.84696  -0.00001  -0.00002  -0.00002  -0.00004   1.84691
   A58        2.27815   0.00000   0.00000   0.00007   0.00007   2.27822
   A59        1.95086   0.00001   0.00001   0.00015   0.00016   1.95101
   A60        1.98104   0.00000   0.00001  -0.00004  -0.00003   1.98101
   A61        2.07495  -0.00001  -0.00001  -0.00012  -0.00014   2.07482
   A62        2.07464  -0.00001  -0.00002  -0.00011  -0.00013   2.07451
   A63        1.94630   0.00001   0.00001  -0.00006  -0.00004   1.94626
   A64        2.43084   0.00001   0.00001  -0.00007  -0.00006   2.43078
   A65        1.95660   0.00000  -0.00000  -0.00024  -0.00025   1.95635
   A66        2.20634   0.00000   0.00001   0.00002   0.00003   2.20637
   A67        1.68126  -0.00001  -0.00002  -0.00011  -0.00013   1.68113
   A68        2.51099   0.00000   0.00001  -0.00005  -0.00004   2.51095
   A69        1.98139  -0.00000  -0.00001  -0.00012  -0.00013   1.98127
   A70        1.77226   0.00000   0.00000  -0.00008  -0.00007   1.77218
   A71        2.22611   0.00001   0.00003   0.00049   0.00053   2.22663
   A72        2.22693  -0.00001  -0.00005  -0.00040  -0.00046   2.22648
   A73        2.23493  -0.00001  -0.00003  -0.00031  -0.00034   2.23460
   A74        2.22095   0.00000   0.00004   0.00032   0.00036   2.22130
   A75        2.09087   0.00001   0.00000   0.00017   0.00017   2.09104
   A76        2.62053   0.00001   0.00002   0.00023   0.00026   2.62079
   A77        1.67589  -0.00000  -0.00002  -0.00025  -0.00027   1.67562
   A78        1.76530  -0.00001  -0.00002   0.00000  -0.00002   1.76528
   A79        2.31371   0.00002   0.00006   0.00044   0.00050   2.31420
   A80        2.13112   0.00001   0.00003  -0.00010  -0.00007   2.13106
   A81        1.77175   0.00000   0.00000  -0.00024  -0.00024   1.77151
   A82        1.95089   0.00000   0.00006   0.00064   0.00070   1.95159
   A83        1.91278   0.00001   0.00001   0.00006   0.00007   1.91285
   A84        2.32735   0.00001   0.00001  -0.00003  -0.00001   2.32734
   A85        2.28233  -0.00001  -0.00004  -0.00016  -0.00020   2.28213
   A86        2.14731  -0.00001  -0.00002   0.00027   0.00025   2.14756
   A87        1.96562  -0.00002  -0.00005  -0.00107  -0.00111   1.96450
   A88        1.89136   0.00000  -0.00002  -0.00011  -0.00013   1.89123
   A89        2.34014   0.00001  -0.00000   0.00018   0.00019   2.34032
   A90        2.32042   0.00000   0.00000   0.00026   0.00026   2.32067
   A91        1.79675   0.00000  -0.00001   0.00017   0.00016   1.79691
   A92        1.52761  -0.00001  -0.00002  -0.00046  -0.00047   1.52714
   A93        1.63714  -0.00002  -0.00006  -0.00048  -0.00054   1.63660
   A94        2.21728  -0.00001  -0.00001  -0.00008  -0.00010   2.21719
   A95        2.28155   0.00001   0.00003   0.00035   0.00039   2.28194
   A96        1.94188  -0.00001  -0.00004  -0.00019  -0.00022   1.94166
   A97        2.47700   0.00001   0.00003   0.00034   0.00037   2.47737
   A98        2.03031   0.00001   0.00002  -0.00009  -0.00007   2.03024
   A99        1.92038  -0.00001   0.00004   0.00010   0.00014   1.92052
   A100       2.15091   0.00003   0.00006   0.00094   0.00100   2.15191
   A101       2.36298   0.00001   0.00003   0.00017   0.00020   2.36319
   A102       2.10321   0.00000   0.00006   0.00072   0.00079   2.10400
   A103       1.73892   0.00001   0.00002   0.00019   0.00021   1.73913
   A104       2.26936  -0.00000   0.00001   0.00025   0.00027   2.26963
   A105       2.16910  -0.00001  -0.00010  -0.00113  -0.00122   2.16787
   A106       1.71608   0.00000  -0.00007  -0.00084  -0.00092   1.71517
   A107       1.84390   0.00001   0.00002   0.00066   0.00068   1.84458
   A108       1.84371   0.00002   0.00003   0.00020   0.00023   1.84394
   A109       2.41030  -0.00000   0.00001   0.00034   0.00035   2.41064
   A110       1.94497  -0.00001  -0.00001  -0.00028  -0.00029   1.94468
   A111       1.86646   0.00003   0.00006   0.00098   0.00105   1.86751
   A112       1.98431   0.00001   0.00003   0.00067   0.00071   1.98501
   A113       2.22453  -0.00000   0.00001   0.00104   0.00104   2.22557
   A114       1.92097  -0.00002  -0.00003   0.00047   0.00044   1.92142
   A115       1.86454   0.00001   0.00003   0.00014   0.00017   1.86471
   A116       1.98089  -0.00001  -0.00002  -0.00037  -0.00039   1.98050
   A117       2.25541  -0.00002  -0.00002   0.00058   0.00056   2.25597
   A118       1.88588  -0.00002  -0.00006  -0.00160  -0.00166   1.88422
   A119       2.38124  -0.00001  -0.00003  -0.00087  -0.00090   2.38035
   A120       2.04923  -0.00001  -0.00005  -0.00157  -0.00162   2.04761
   A121       2.10903   0.00000  -0.00001  -0.00119  -0.00120   2.10783
   A122       1.64303  -0.00003  -0.00005  -0.00078  -0.00083   1.64220
   A123       1.52091  -0.00001  -0.00003  -0.00027  -0.00030   1.52061
   A124       2.20739   0.00000   0.00002   0.00068   0.00070   2.20809
   A125       2.27164   0.00001   0.00002   0.00037   0.00039   2.27203
   A126       2.09778  -0.00001  -0.00003  -0.00008  -0.00011   2.09767
   A127       1.93096  -0.00002  -0.00003  -0.00033  -0.00036   1.93060
   A128       2.16448  -0.00000   0.00001   0.00040   0.00041   2.16489
   A129       1.70976   0.00001   0.00002   0.00026   0.00027   1.71003
   A130       1.95817  -0.00001   0.00001   0.00004   0.00004   1.95822
   A131       1.72426   0.00001   0.00002   0.00004   0.00006   1.72431
   A132       2.25780   0.00000   0.00001  -0.00004  -0.00003   2.25777
   A133       2.14891   0.00002   0.00003  -0.00002   0.00001   2.14892
   A134       2.36672   0.00002   0.00003   0.00041   0.00044   2.36716
   A135       2.48995   0.00001  -0.00001  -0.00028  -0.00029   2.48966
   A136       2.03477   0.00001  -0.00000  -0.00004  -0.00004   2.03473
   A137       1.77052  -0.00001  -0.00002  -0.00067  -0.00069   1.76983
   A138       1.67745   0.00001   0.00001   0.00021   0.00023   1.67768
   A139       2.29282   0.00000   0.00001   0.00022   0.00024   2.29306
   A140       2.13569  -0.00000   0.00000   0.00013   0.00013   2.13582
   A141       1.96173   0.00000  -0.00002  -0.00013  -0.00015   1.96158
   A142       1.76450   0.00001   0.00002   0.00039   0.00040   1.76490
   A143       1.89562   0.00000   0.00001   0.00017   0.00019   1.89581
   A144       2.33052   0.00000   0.00001   0.00002   0.00002   2.33054
   A145       1.95346   0.00001   0.00004   0.00046   0.00049   1.95396
   A146       2.32418  -0.00001  -0.00002  -0.00033  -0.00035   2.32384
   A147       1.79851  -0.00001  -0.00002  -0.00038  -0.00041   1.79811
   A148       1.90309   0.00001   0.00001   0.00015   0.00016   1.90325
   A149       2.33545   0.00001   0.00002   0.00043   0.00045   2.33590
   A150       2.30281  -0.00001  -0.00003  -0.00043  -0.00046   2.30235
   A151       2.14523  -0.00001  -0.00002  -0.00031  -0.00033   2.14490
   A152       1.67934   0.00001  -0.00007   0.00008   0.00001   1.67935
   A153       2.51167  -0.00003  -0.00005   0.00019   0.00014   2.51182
   A154       1.98849  -0.00001   0.00015   0.00031   0.00048   1.98897
   A155       1.77278   0.00001  -0.00004   0.00032   0.00028   1.77306
   A156       2.26677  -0.00000   0.00004  -0.00043  -0.00039   2.26638
   A157       2.19751   0.00008   0.00029   0.00496   0.00525   2.20276
   A158       2.09055   0.00002   0.00012  -0.00012   0.00000   2.09056
   A159       2.61474   0.00001  -0.00007  -0.00019  -0.00030   2.61443
   A160       2.19369  -0.00000   0.00005   0.00021   0.00026   2.19395
   A161       2.25232  -0.00010  -0.00021  -0.00527  -0.00548   2.24684
   A162       1.70565   0.00000   0.00002   0.00004   0.00005   1.70571
   A163       2.39177  -0.00004  -0.00012  -0.00097  -0.00108   2.39068
   A164       1.73675  -0.00000  -0.00011   0.00077   0.00068   1.73743
   A165       1.69602  -0.00002  -0.00028  -0.00026  -0.00054   1.69549
   A166       2.53361  -0.00015  -0.00032  -0.00731  -0.00767   2.52594
   A167       2.24724   0.00016   0.00044   0.00763   0.00809   2.25533
   A168       1.49910  -0.00001  -0.00008   0.00011   0.00003   1.49913
   A169       1.76485   0.00020   0.00273   0.01624   0.01910   1.78395
   A170       2.11798  -0.00002  -0.00043  -0.01447  -0.01487   2.10311
   A171       1.82910  -0.00002  -0.00002   0.00011   0.00010   1.82920
   A172       2.25121  -0.00001  -0.00001  -0.00011  -0.00011   2.25110
   A173       1.89982   0.00000   0.00002   0.00033   0.00035   1.90017
   A174       2.68428   0.00002   0.00001   0.00011   0.00012   2.68440
   A175       1.90838  -0.00000  -0.00005   0.00114   0.00110   1.90947
   A176       2.83689   0.00000  -0.00003  -0.00067  -0.00070   2.83619
   A177       1.61882   0.00001   0.00003   0.00035   0.00038   1.61920
   A178       1.89726   0.00001   0.00005   0.00053   0.00058   1.89784
   A179       1.58409   0.00007   0.00028   0.00255   0.00283   1.58692
   A180       1.57780  -0.00002  -0.00008  -0.00113  -0.00121   1.57659
   A181       1.92399   0.00001   0.00004   0.00161   0.00166   1.92565
   A182       1.52829   0.00003   0.00006   0.00141   0.00148   1.52977
   A183       2.00137  -0.00014  -0.00037  -0.01377  -0.01409   1.98727
   A184       2.69063  -0.00002  -0.00004  -0.00057  -0.00064   2.68999
   A185       2.13999  -0.00002  -0.00001   0.00267   0.00264   2.14263
   A186       1.22845   0.00001   0.00004   0.00038   0.00043   1.22888
   A187       1.37652   0.00004   0.00006  -0.00187  -0.00179   1.37473
   A188       2.56639   0.00008   0.00020   0.00368   0.00372   2.57011
   A189       1.50043   0.00002   0.00004  -0.00037  -0.00032   1.50011
   A190       1.82189  -0.00001  -0.00001   0.00093   0.00093   1.82282
   A191       1.89609   0.00002   0.00004  -0.00011  -0.00006   1.89603
   A192       2.07585  -0.00002  -0.00004   0.00029   0.00026   2.07611
   A193       2.81076   0.00000   0.00000   0.00092   0.00092   2.81168
   A194       1.60256   0.00000   0.00002   0.00061   0.00062   1.60318
   A195       1.22097  -0.00000  -0.00000   0.00064   0.00064   1.22161
   A196       1.50081   0.00000  -0.00001  -0.00034  -0.00036   1.50046
   A197       1.95159  -0.00001  -0.00002   0.00004   0.00003   1.95162
   A198       1.60858   0.00000  -0.00002  -0.00026  -0.00028   1.60830
   A199       1.58197  -0.00001  -0.00002   0.00010   0.00008   1.58205
   A200       1.86456   0.00001   0.00002   0.00018   0.00019   1.86475
   A201       1.85389   0.00001   0.00002   0.00027   0.00029   1.85418
   A202       2.33484  -0.00000   0.00000   0.00010   0.00011   2.33495
   A203       2.18716   0.00000  -0.00002   0.00013   0.00012   2.18728
   A204       1.72768  -0.00000   0.00001  -0.00030  -0.00028   1.72740
   A205       1.50263   0.00001   0.00003  -0.00031  -0.00028   1.50235
   A206       1.98078  -0.00000   0.00002  -0.00014  -0.00013   1.98065
   A207       1.65443   0.00001   0.00003   0.00105   0.00109   1.65552
   A208       1.65143   0.00001   0.00002  -0.00026  -0.00024   1.65119
   A209       1.87127   0.00001   0.00004   0.00128   0.00132   1.87260
   A210       1.86870  -0.00001  -0.00005  -0.00140  -0.00145   1.86725
   A211       2.28726  -0.00001  -0.00002  -0.00058  -0.00059   2.28666
   A212       2.41394   0.00001   0.00001   0.00073   0.00073   2.41467
   A213       1.55181  -0.00000   0.00002  -0.00005  -0.00004   1.55177
   A214       1.47673  -0.00001  -0.00004  -0.00018  -0.00022   1.47651
   A215       1.90347  -0.00001  -0.00002  -0.00142  -0.00143   1.90204
   A216       1.71932   0.00003   0.00004   0.00028   0.00032   1.71964
   A217       2.82082   0.00002   0.00006   0.00072   0.00079   2.82160
   A218       1.13104  -0.00000   0.00001  -0.00014  -0.00013   1.13091
   A219       1.47685  -0.00000  -0.00001   0.00002   0.00001   1.47686
   A220       1.90364   0.00000   0.00000  -0.00014  -0.00014   1.90350
   A221       1.74576  -0.00001  -0.00002  -0.00004  -0.00006   1.74570
   A222       2.84433  -0.00001  -0.00004  -0.00018  -0.00022   2.84411
   A223       1.12913  -0.00000  -0.00002  -0.00023  -0.00025   1.12888
   A224       1.61305   0.00001   0.00003   0.00051   0.00054   1.61358
   A225       1.96313  -0.00001  -0.00001  -0.00032  -0.00033   1.96280
   A226       1.47661   0.00000   0.00001   0.00014   0.00015   1.47676
   A227       1.90622  -0.00001  -0.00003  -0.00050  -0.00053   1.90570
   A228       1.86155   0.00000   0.00001   0.00005   0.00006   1.86161
   A229       2.83562  -0.00000   0.00000   0.00018   0.00019   2.83581
   A230       2.15614   0.00000  -0.00000  -0.00012  -0.00012   2.15603
   A231       1.57781  -0.00001  -0.00002  -0.00002  -0.00005   1.57776
   A232       2.81956  -0.00001  -0.00003  -0.00011  -0.00014   2.81941
   A233       1.26094   0.00000  -0.00000   0.00003   0.00002   1.26097
   A234       1.68910   0.00000   0.00000  -0.00033  -0.00033   1.68877
   A235       1.55505  -0.00000  -0.00001   0.00001   0.00000   1.55505
   A236       1.95611   0.00001   0.00001   0.00006   0.00007   1.95618
   A237       2.12156  -0.00000  -0.00000  -0.00003  -0.00004   2.12152
   A238       2.81340  -0.00000  -0.00000   0.00000   0.00000   2.81340
   A239       2.57045   0.00001   0.00003   0.00021   0.00024   2.57069
   A240       1.31814   0.00000   0.00001   0.00017   0.00019   1.31833
   A241       1.26465   0.00000   0.00002   0.00010   0.00011   1.26476
   A242       1.58482  -0.00003  -0.00011  -0.00068  -0.00079   1.58402
   A243       1.71227  -0.00000   0.00001  -0.00004  -0.00003   1.71223
   A244       0.92530  -0.00000   0.00001   0.00059   0.00060   0.92590
   A245       2.21675   0.00001   0.00002  -0.00006  -0.00003   2.21671
   A246       1.70204  -0.00004  -0.00014  -0.00012  -0.00026   1.70178
   A247       2.32062   0.00003   0.00010   0.00015   0.00026   2.32088
   A248       1.56177  -0.00001   0.00000   0.00027   0.00027   1.56205
   A249       2.31883  -0.00000  -0.00004  -0.00019  -0.00023   2.31860
   A250       2.20792   0.00001   0.00004   0.00014   0.00019   2.20811
   A251       2.09317  -0.00001  -0.00002  -0.00010  -0.00011   2.09306
   A252       1.41795   0.00001   0.00001  -0.00008  -0.00007   1.41787
   A253       2.40594  -0.00006  -0.00010  -0.00102  -0.00112   2.40482
   A254       2.28042   0.00002   0.00001  -0.00100  -0.00100   2.27942
   A255       1.42746  -0.00002  -0.00006  -0.00103  -0.00109   1.42637
   A256       1.56914  -0.00002  -0.00003  -0.00085  -0.00088   1.56826
   A257       2.09226   0.00003   0.00005   0.00074   0.00079   2.09305
   A258       1.19566  -0.00001  -0.00003  -0.00034  -0.00037   1.19529
   A259       1.72448  -0.00001   0.00000   0.00036   0.00036   1.72483
   A260       2.10231   0.00002   0.00003  -0.00055  -0.00052   2.10179
   A261       1.57349   0.00001   0.00002  -0.00030  -0.00028   1.57321
   A262       2.24858   0.00002   0.00006   0.00068   0.00074   2.24932
   A263       2.29128  -0.00002  -0.00006   0.00003  -0.00003   2.29125
   A264       1.57623  -0.00001  -0.00000  -0.00003  -0.00004   1.57620
   A265       1.21078   0.00001   0.00001   0.00007   0.00007   1.21086
   A266       1.43667   0.00001   0.00001   0.00020   0.00021   1.43688
   A267       2.25273  -0.00000  -0.00001  -0.00008  -0.00008   2.25264
   A268       1.70944  -0.00000  -0.00000  -0.00004  -0.00004   1.70940
   A269       1.54960   0.00000   0.00000   0.00000   0.00000   1.54961
   A270       2.29913   0.00001   0.00001   0.00003   0.00004   2.29917
   A271       2.08920  -0.00000  -0.00000   0.00006   0.00005   2.08925
   A272       2.08188  -0.00000  -0.00001  -0.00004  -0.00005   2.08183
   A273       1.18847   0.00001   0.00011   0.00111   0.00121   1.18968
   A274       1.19718  -0.00002  -0.00003  -0.00189  -0.00193   1.19525
   A275       2.29505   0.00001  -0.00004   0.00043   0.00040   2.29545
   A276       1.43088   0.00001  -0.00002   0.00010   0.00006   1.43094
   A277       2.37483  -0.00001  -0.00012   0.00023   0.00013   2.37495
   A278       2.42573   0.00001   0.00013  -0.00022  -0.00009   2.42565
   A279       1.18060  -0.00001  -0.00002  -0.00020  -0.00022   1.18037
   A280       1.22503  -0.00000  -0.00003  -0.00017  -0.00020   1.22483
   A281       2.28536   0.00000   0.00002  -0.00001   0.00000   2.28537
   A282       1.43875  -0.00001  -0.00000   0.00003   0.00003   1.43878
   A283       2.40280   0.00000   0.00000   0.00005   0.00005   2.40285
   A284       2.38937   0.00000   0.00001   0.00006   0.00007   2.38943
   A285       1.48756  -0.00001  -0.00003  -0.00028  -0.00031   1.48725
   A286       2.41517   0.00000   0.00001  -0.00004  -0.00003   2.41514
   A287       2.34119   0.00000   0.00001  -0.00007  -0.00006   2.34114
   A288       1.81160   0.00052   0.00059   0.00452   0.00510   1.81670
   A289       1.39203   0.00001   0.00002   0.00027   0.00028   1.39231
   A290       1.27953   0.00000  -0.00000  -0.00006  -0.00006   1.27947
   A291       2.27255   0.00000   0.00001  -0.00024  -0.00024   2.27232
   A292       1.29812   0.00002   0.00005   0.00037   0.00043   1.29855
   A293       2.43594  -0.00003  -0.00005  -0.00032  -0.00037   2.43557
   A294       2.33797   0.00000   0.00001   0.00019   0.00019   2.33816
   A295       2.27389   0.00000  -0.00000   0.00000   0.00000   2.27389
   A296       1.25197  -0.00001  -0.00003   0.00023   0.00020   1.25216
   A297       1.25959  -0.00001  -0.00001  -0.00013  -0.00014   1.25945
   A298       2.38826   0.00001   0.00002  -0.00000   0.00002   2.38827
   A299       1.40552  -0.00000  -0.00001   0.00029   0.00028   1.40580
   A300       2.42018   0.00002   0.00005   0.00006   0.00011   2.42029
   A301       2.27736  -0.00002  -0.00004  -0.00036  -0.00040   2.27697
   A302       1.23380   0.00001   0.00013   0.00126   0.00139   1.23518
   A303       1.18622   0.00000   0.00011  -0.00154  -0.00143   1.18479
   A304       2.24455  -0.00000  -0.00012   0.00013   0.00002   2.24456
   A305       1.42758   0.00001   0.00008   0.00003   0.00011   1.42769
   A306       2.41978  -0.00001   0.00001  -0.00018  -0.00017   2.41960
   A307       2.39529  -0.00000  -0.00010   0.00015   0.00005   2.39534
   A308       2.49979  -0.00025  -0.00028  -0.00217  -0.00245   2.49734
   A309       2.23416  -0.00085  -0.00066  -0.00688  -0.00757   2.22659
   A310       2.23795   0.00016   0.00014   0.00182   0.00192   2.23987
   A311       1.80758   0.00069   0.00053   0.00631   0.00680   1.81439
   A312       3.29682  -0.00002  -0.00005   0.00094   0.00090   3.29772
   A313       3.19055  -0.00001  -0.00004  -0.00016  -0.00020   3.19035
   A314       3.30586   0.00001   0.00005   0.00079   0.00084   3.30671
   A315       3.24526  -0.00004  -0.00013  -0.00596  -0.00609   3.23917
   A316       3.24767  -0.00000   0.00000   0.00012   0.00013   3.24780
   A317       3.26857  -0.00001  -0.00001  -0.00037  -0.00038   3.26819
    D1       -0.77473  -0.00000  -0.00001   0.00073   0.00072  -0.77400
    D2       -1.82876  -0.00000  -0.00001   0.00072   0.00070  -1.82806
    D3        2.30939  -0.00001  -0.00004  -0.00023  -0.00027   2.30913
    D4        1.61777  -0.00001  -0.00006  -0.00010  -0.00016   1.61761
    D5        1.11262   0.00001   0.00004   0.00043   0.00047   1.11309
    D6        0.05858   0.00001   0.00004   0.00041   0.00045   0.05903
    D7       -2.08645   0.00001   0.00001  -0.00053  -0.00052  -2.08697
    D8       -2.77807   0.00000  -0.00001  -0.00041  -0.00041  -2.77848
    D9        0.26420  -0.00000   0.00002   0.00068   0.00070   0.26490
   D10       -0.78983  -0.00000   0.00002   0.00066   0.00068  -0.78915
   D11       -2.93486  -0.00001  -0.00002  -0.00028  -0.00029  -2.93515
   D12        2.65670  -0.00001  -0.00003  -0.00015  -0.00018   2.65652
   D13       -3.13489   0.00003   0.00014   0.00242   0.00255  -3.13233
   D14        2.09426   0.00003   0.00014   0.00240   0.00253   2.09680
   D15       -0.05077   0.00003   0.00010   0.00146   0.00156  -0.04921
   D16       -0.74239   0.00003   0.00009   0.00158   0.00167  -0.74072
   D17       -2.56844  -0.00000  -0.00000   0.00018   0.00017  -2.56827
   D18        2.66071  -0.00000  -0.00000   0.00016   0.00015   2.66086
   D19        0.51568  -0.00001  -0.00004  -0.00078  -0.00082   0.51486
   D20       -0.17594  -0.00001  -0.00005  -0.00066  -0.00071  -0.17665
   D21       -0.25657   0.00000   0.00001  -0.00023  -0.00022  -0.25678
   D22        0.78814   0.00001   0.00002  -0.00003  -0.00000   0.78814
   D23        2.94806   0.00001   0.00002  -0.00022  -0.00021   2.94785
   D24       -2.65240   0.00001   0.00002  -0.00030  -0.00028  -2.65268
   D25       -1.09939  -0.00001  -0.00002  -0.00007  -0.00008  -1.09947
   D26       -0.05468  -0.00000  -0.00000   0.00013   0.00013  -0.05455
   D27        2.10523  -0.00001  -0.00001  -0.00006  -0.00007   2.10516
   D28        2.78796  -0.00001  -0.00001  -0.00014  -0.00015   2.78781
   D29        0.78559  -0.00002  -0.00004  -0.00142  -0.00146   0.78413
   D30        1.83030  -0.00001  -0.00003  -0.00122  -0.00125   1.82905
   D31       -2.29297  -0.00001  -0.00003  -0.00142  -0.00145  -2.29442
   D32       -1.61024  -0.00001  -0.00003  -0.00149  -0.00153  -1.61177
   D33        2.57720  -0.00002  -0.00005  -0.00093  -0.00097   2.57623
   D34       -2.66127  -0.00001  -0.00003  -0.00072  -0.00075  -2.66203
   D35       -0.50136  -0.00001  -0.00004  -0.00092  -0.00096  -0.50232
   D36        0.18137  -0.00001  -0.00004  -0.00100  -0.00103   0.18034
   D37        3.13350   0.00001   0.00004   0.00095   0.00099   3.13448
   D38       -2.10498   0.00002   0.00005   0.00115   0.00120  -2.10378
   D39        0.05494   0.00001   0.00005   0.00095   0.00100   0.05593
   D40        0.73766   0.00001   0.00005   0.00087   0.00092   0.73858
   D41        0.81356   0.00001   0.00005   0.00015   0.00020   0.81377
   D42       -2.31393  -0.00001  -0.00002  -0.00014  -0.00016  -2.31410
   D43       -2.32797   0.00001   0.00007   0.00037   0.00044  -2.32753
   D44       -0.83942   0.00000   0.00003   0.00008   0.00011  -0.83931
   D45        2.31627  -0.00001  -0.00005  -0.00021  -0.00026   2.31602
   D46        2.30223   0.00001   0.00005   0.00030   0.00035   2.30258
   D47       -0.01176  -0.00002  -0.00010  -0.00397  -0.00407  -0.01583
   D48       -3.13926  -0.00003  -0.00018  -0.00426  -0.00444   3.13949
   D49        3.12989  -0.00001  -0.00009  -0.00374  -0.00383   3.12606
   D50        3.13483  -0.00004  -0.00014  -0.00258  -0.00272   3.13211
   D51        0.00733  -0.00005  -0.00022  -0.00287  -0.00309   0.00424
   D52       -0.00671  -0.00003  -0.00013  -0.00235  -0.00248  -0.00919
   D53        3.12595   0.00002   0.00009   0.00116   0.00125   3.12720
   D54       -0.00154   0.00001   0.00002   0.00086   0.00088  -0.00066
   D55       -0.01558   0.00003   0.00011   0.00138   0.00149  -0.01410
   D56       -0.05883  -0.00001  -0.00004  -0.00039  -0.00043  -0.05926
   D57       -1.10189  -0.00000  -0.00003   0.00003  -0.00000  -1.10189
   D58        2.77988  -0.00001  -0.00003  -0.00079  -0.00083   2.77906
   D59        2.09261   0.00000  -0.00002  -0.00078  -0.00081   2.09180
   D60        0.78631  -0.00001  -0.00003   0.00012   0.00009   0.78640
   D61       -0.25675  -0.00000  -0.00001   0.00053   0.00052  -0.25623
   D62       -2.65816  -0.00001  -0.00002  -0.00029  -0.00031  -2.65847
   D63        2.93774  -0.00000  -0.00001  -0.00027  -0.00029   2.93745
   D64        1.82993  -0.00001  -0.00003   0.00020   0.00018   1.83011
   D65        0.78687   0.00000  -0.00001   0.00061   0.00060   0.78747
   D66       -1.61454  -0.00001  -0.00002  -0.00021  -0.00023  -1.61477
   D67       -2.30182   0.00000  -0.00001  -0.00020  -0.00021  -2.30202
   D68       -2.10111   0.00002   0.00007   0.00151   0.00158  -2.09953
   D69        3.13902   0.00002   0.00008   0.00192   0.00201   3.14103
   D70        0.73761   0.00001   0.00007   0.00111   0.00118   0.73879
   D71        0.05033   0.00003   0.00008   0.00112   0.00120   0.05153
   D72       -2.65815  -0.00001  -0.00005  -0.00104  -0.00108  -2.65923
   D73        2.58198  -0.00000  -0.00003  -0.00063  -0.00066   2.58132
   D74        0.18056  -0.00002  -0.00004  -0.00145  -0.00149   0.17908
   D75       -0.50671  -0.00000  -0.00003  -0.00144  -0.00147  -0.50818
   D76        0.25604   0.00000  -0.00001  -0.00036  -0.00037   0.25567
   D77       -0.79690   0.00000  -0.00002  -0.00054  -0.00056  -0.79747
   D78        2.65224   0.00001   0.00000  -0.00068  -0.00068   2.65155
   D79       -2.94303   0.00000   0.00000  -0.00040  -0.00040  -2.94343
   D80        1.10753   0.00000   0.00001   0.00008   0.00010   1.10762
   D81        0.05458   0.00000   0.00000  -0.00010  -0.00009   0.05449
   D82       -2.77947   0.00001   0.00003  -0.00024  -0.00021  -2.77968
   D83       -2.09155   0.00000   0.00003   0.00004   0.00007  -2.09148
   D84       -0.78072  -0.00000  -0.00008  -0.00096  -0.00104  -0.78176
   D85       -1.83367  -0.00000  -0.00009  -0.00114  -0.00123  -1.83490
   D86        1.61547   0.00000  -0.00007  -0.00128  -0.00135   1.61412
   D87        2.30339  -0.00000  -0.00007  -0.00100  -0.00107   2.30232
   D88       -2.57274  -0.00003  -0.00011  -0.00154  -0.00165  -2.57439
   D89        2.65750  -0.00003  -0.00012  -0.00172  -0.00184   2.65566
   D90       -0.17655  -0.00002  -0.00009  -0.00186  -0.00195  -0.17851
   D91        0.51136  -0.00003  -0.00009  -0.00158  -0.00167   0.50969
   D92        3.14073   0.00001   0.00002   0.00039   0.00042   3.14115
   D93        2.08779   0.00001   0.00001   0.00021   0.00022   2.08801
   D94       -0.74626   0.00001   0.00004   0.00007   0.00011  -0.74615
   D95       -0.05834   0.00001   0.00004   0.00035   0.00039  -0.05796
   D96       -0.83929   0.00002   0.00011   0.00250   0.00261  -0.83668
   D97        2.37169  -0.00001  -0.00007  -0.00078  -0.00084   2.37084
   D98        2.27619   0.00010   0.00029   0.00657   0.00686   2.28305
   D99       -0.00514   0.00004   0.00023   0.00594   0.00617   0.00103
   D100      -3.07735   0.00001   0.00005   0.00266   0.00272  -3.07463
   D101       3.11034   0.00012   0.00041   0.01001   0.01042   3.12076
   D102       0.81346   0.00003   0.00014   0.00242   0.00256   0.81603
   D103      -2.25874  -0.00001  -0.00004  -0.00086  -0.00089  -2.25964
   D104      -2.35424   0.00010   0.00032   0.00649   0.00681  -2.34742
   D105       3.13208   0.00006   0.00027   0.00473   0.00499   3.13707
   D106       0.05988   0.00003   0.00009   0.00145   0.00154   0.06141
   D107      -0.03562   0.00014   0.00044   0.00880   0.00924  -0.02638
   D108       3.14088  -0.00000   0.00001   0.00009   0.00009   3.14098
   D109       0.06868  -0.00004  -0.00017  -0.00319  -0.00336   0.06531
   D110      -0.02682   0.00007   0.00018   0.00416   0.00434  -0.02247
   D111       0.82617  -0.00001  -0.00004   0.00002  -0.00002   0.82615
   D112      -0.24082   0.00001   0.00003   0.00108   0.00110  -0.23972
   D113      -1.43949   0.00003   0.00011   0.00168   0.00179  -1.43770
   D114       2.58833  -0.00001  -0.00004   0.00006   0.00001   2.58834
   D115      -2.63613   0.00003   0.00008   0.00158   0.00166  -2.63447
   D116       1.70436   0.00002   0.00010   0.00230   0.00240   1.70676
   D117       0.19186   0.00000   0.00003   0.00104   0.00106   0.19292
   D118      -0.86683  -0.00000  -0.00001   0.00006   0.00004  -0.86678
   D119      -1.75505   0.00000   0.00003   0.00027   0.00030  -1.75475
   D120       2.58160  -0.00000   0.00000   0.00129   0.00129   2.58289
   D121      -2.63181  -0.00000  -0.00001   0.00033   0.00032  -2.63149
   D122       1.38454   0.00002   0.00013   0.00291   0.00304   1.38758
   D123       1.08032   0.00000   0.00001   0.00053   0.00054   1.08087
   D124      -0.01581   0.00000   0.00001   0.00089   0.00090  -0.01491
   D125      -2.83369  -0.00000   0.00002   0.00035   0.00037  -2.83332
   D126      -2.76959   0.00000   0.00002   0.00056   0.00058  -2.76901
   D127      -0.02109   0.00001   0.00002   0.00119   0.00121  -0.01987
   D128      -1.11722   0.00001   0.00002   0.00155   0.00157  -1.11566
   D129       2.34809   0.00001   0.00002   0.00101   0.00103   2.34912
   D130       2.41218   0.00001   0.00003   0.00122   0.00125   2.41343
   D131      -2.34854   0.00000  -0.00001   0.00031   0.00030  -2.34824
   D132       2.83851   0.00000  -0.00001   0.00066   0.00065   2.83916
   D133       0.02063   0.00000  -0.00001   0.00013   0.00012   0.02075
   D134       0.08473   0.00001  -0.00000   0.00034   0.00034   0.08507
   D135      -2.43947   0.00000  -0.00001  -0.00001  -0.00002  -2.43949
   D136       2.74758   0.00000  -0.00001   0.00034   0.00034   2.74791
   D137      -0.07030   0.00000  -0.00000  -0.00019  -0.00020  -0.07049
   D138      -0.00620   0.00000   0.00000   0.00002   0.00002  -0.00618
   D139      -0.72921   0.00000  -0.00001  -0.00082  -0.00083  -0.73004
   D140       0.40553  -0.00000  -0.00003  -0.00102  -0.00105   0.40448
   D141       3.02197  -0.00001  -0.00003  -0.00042  -0.00044   3.02153
   D142       2.82504  -0.00000  -0.00002  -0.00056  -0.00057   2.82447
   D143       0.26825   0.00001   0.00002  -0.00054  -0.00051   0.26773
   D144       1.40299   0.00000  -0.00000  -0.00073  -0.00073   1.40226
   D145      -2.26375  -0.00000   0.00000  -0.00013  -0.00012  -2.26388
   D146      -2.46069   0.00000   0.00001  -0.00027  -0.00025  -2.46094
   D147       2.47526   0.00001   0.00002   0.00026   0.00028   2.47554
   D148      -2.67319   0.00000   0.00000   0.00007   0.00007  -2.67312
   D149      -0.05674   0.00000   0.00001   0.00067   0.00067  -0.05607
   D150      -0.25368   0.00000   0.00002   0.00053   0.00055  -0.25313
   D151       3.11921   0.00001   0.00003   0.00001   0.00004   3.11925
   D152      -2.02924   0.00001   0.00001  -0.00019  -0.00017  -2.02942
   D153       0.58720   0.00000   0.00002   0.00042   0.00043   0.58763
   D154       0.39027   0.00001   0.00003   0.00028   0.00030   0.39057
   D155      -0.06254  -0.00001  -0.00004  -0.00043  -0.00048  -0.06302
   D156       0.99568  -0.00001  -0.00005  -0.00079  -0.00084   0.99484
   D157      -3.05180  -0.00001  -0.00006  -0.00054  -0.00060  -3.05240
   D158      -2.42747   0.00000  -0.00003  -0.00049  -0.00051  -2.42798
   D159      -1.10852  -0.00000  -0.00002  -0.00040  -0.00042  -1.10894
   D160      -0.05030  -0.00001  -0.00002  -0.00076  -0.00078  -0.05108
   D161       2.18540   0.00000  -0.00003  -0.00051  -0.00054   2.18486
   D162       2.80974   0.00001  -0.00000  -0.00046  -0.00045   2.80928
   D163       2.27946  -0.00001   0.00000  -0.00016  -0.00015   2.27930
   D164      -2.94551  -0.00001  -0.00000  -0.00051  -0.00051  -2.94602
   D165      -0.70981  -0.00000  -0.00001  -0.00026  -0.00027  -0.71008
   D166      -0.08548   0.00001   0.00002  -0.00021  -0.00019  -0.08566
   D167       2.67383  -0.00001   0.00002   0.00059   0.00061   2.67444
   D168      -2.55113  -0.00001   0.00001   0.00024   0.00025  -2.55088
   D169      -0.31543   0.00000   0.00000   0.00049   0.00049  -0.31494
   D170       0.30890   0.00001   0.00004   0.00054   0.00058   0.30948
   D171       0.78011  -0.00001  -0.00003  -0.00113  -0.00116   0.77894
   D172      -2.68840   0.00003   0.00011  -0.00071  -0.00060  -2.68900
   D173      -2.01984   0.00003  -0.00005   0.00025   0.00017  -2.01967
   D174      -0.42382  -0.00001  -0.00002  -0.00015  -0.00017  -0.42399
   D175       2.39086   0.00003   0.00012   0.00027   0.00039   2.39125
   D176       3.05942   0.00003  -0.00005   0.00123   0.00116   3.06058
   D177      -2.96231  -0.00001  -0.00001  -0.00070  -0.00072  -2.96303
   D178      -0.14763   0.00003   0.00013  -0.00029  -0.00016  -0.14779
   D179       0.52093   0.00003  -0.00004   0.00068   0.00061   0.52154
   D180       3.01257  -0.00001  -0.00003  -0.00042  -0.00044   3.01213
   D181      -0.45594   0.00003   0.00011   0.00000   0.00012  -0.45581
   D182       0.21263   0.00003  -0.00005   0.00096   0.00089   0.21352
   D183       1.76381   0.00001   0.00008   0.00086   0.00094   1.76476
   D184      -3.00748  -0.00001   0.00005   0.00000   0.00004  -3.00743
   D185      -1.45987   0.00000   0.00004  -0.00054  -0.00050  -1.46037
   D186      -0.16379  -0.00000   0.00002  -0.00030  -0.00028  -0.16407
   D187       0.81999  -0.00001   0.00003  -0.00036  -0.00034   0.81966
   D188      -0.00117   0.00000   0.00002  -0.00042  -0.00040  -0.00157
   D189       1.10848  -0.00001  -0.00003  -0.00092  -0.00096   1.10752
   D190       2.19857  -0.00001  -0.00004  -0.00146  -0.00149   2.19707
   D191      -2.62891  -0.00001  -0.00006  -0.00189  -0.00195  -2.63085
   D192      -1.27236  -0.00000  -0.00003  -0.00121  -0.00125  -1.27361
   D193      -0.40036  -0.00000  -0.00001  -0.00006  -0.00007  -0.40044
   D194       0.72095  -0.00000  -0.00000  -0.00025  -0.00026   0.72070
   D195       3.13048  -0.00000  -0.00001  -0.00030  -0.00031   3.13017
   D196      -2.69916   0.00000   0.00000  -0.00015  -0.00015  -2.69930
   D197      -1.39823  -0.00002  -0.00005  -0.00074  -0.00080  -1.39903
   D198      -0.27692  -0.00002  -0.00004  -0.00094  -0.00098  -0.27790
   D199       2.13261  -0.00001  -0.00005  -0.00099  -0.00104   2.13157
   D200       2.58616  -0.00001  -0.00004  -0.00083  -0.00087   2.58529
   D201       2.67381  -0.00001  -0.00002  -0.00007  -0.00009   2.67372
   D202      -2.48806  -0.00001  -0.00001  -0.00027  -0.00028  -2.48833
   D203      -0.07853  -0.00001  -0.00002  -0.00032  -0.00033  -0.07886
   D204       0.37502  -0.00000  -0.00001  -0.00016  -0.00017   0.37485
   D205       2.03227  -0.00000  -0.00001  -0.00006  -0.00007   2.03220
   D206      -3.12960  -0.00000   0.00000  -0.00025  -0.00025  -3.12985
   D207      -0.72007  -0.00000  -0.00001  -0.00030  -0.00031  -0.72038
   D208      -0.26652   0.00000   0.00000  -0.00014  -0.00014  -0.26666
   D209      -0.76153   0.00001   0.00001   0.00002   0.00003  -0.76150
   D210       2.69621  -0.00000   0.00001  -0.00023  -0.00022   2.69599
   D211       2.02306  -0.00000  -0.00001  -0.00033  -0.00034   2.02271
   D212       0.42436   0.00001   0.00002   0.00048   0.00050   0.42486
   D213      -2.40108   0.00000   0.00002   0.00024   0.00025  -2.40083
   D214      -3.07424   0.00000  -0.00000   0.00014   0.00013  -3.07411
   D215       2.95529   0.00001   0.00001   0.00010   0.00011   2.95540
   D216       0.12985   0.00000   0.00000  -0.00014  -0.00014   0.12970
   D217      -0.54331  -0.00000  -0.00002  -0.00024  -0.00026  -0.54357
   D218      -3.01051  -0.00000  -0.00002  -0.00020  -0.00022  -3.01073
   D219       0.44723  -0.00001  -0.00003  -0.00044  -0.00047   0.44676
   D220      -0.22593  -0.00001  -0.00005  -0.00054  -0.00059  -0.22652
   D221      -0.98315  -0.00000  -0.00001  -0.00048  -0.00049  -0.98364
   D222       0.05838   0.00000   0.00000  -0.00009  -0.00009   0.05829
   D223       3.05824  -0.00000  -0.00001  -0.00008  -0.00009   3.05816
   D224       2.42556  -0.00001  -0.00001  -0.00021  -0.00022   2.42534
   D225       0.07371   0.00000   0.00000  -0.00060  -0.00059   0.07312
   D226       1.11524   0.00001   0.00002  -0.00021  -0.00019   1.11506
   D227      -2.16808   0.00000   0.00001  -0.00020  -0.00019  -2.16826
   D228      -2.80076   0.00000   0.00000  -0.00032  -0.00032  -2.80108
   D229       2.93769   0.00000   0.00000  -0.00013  -0.00013   2.93755
   D230      -2.30397   0.00001   0.00001   0.00026   0.00027  -2.30370
   D231       0.69590   0.00000   0.00000   0.00027   0.00027   0.69617
   D232       0.06321   0.00000  -0.00000   0.00014   0.00014   0.06335
   D233       2.55661   0.00000  -0.00001  -0.00002  -0.00003   2.55659
   D234      -2.68504   0.00001   0.00001   0.00037   0.00037  -2.68467
   D235       0.31482   0.00000  -0.00000   0.00038   0.00038   0.31520
   D236      -0.31787   0.00000  -0.00001   0.00025   0.00024  -0.31762
   D237      -2.85049  -0.00000   0.00000   0.00002   0.00002  -2.85047
   D238      -1.78817  -0.00001  -0.00002  -0.00018  -0.00021  -1.78838
   D239       1.90280  -0.00000  -0.00001   0.00037   0.00036   1.90316
   D240       2.96512  -0.00001  -0.00003   0.00017   0.00013   2.96525
   D241       0.38017   0.00001   0.00001   0.00001   0.00002   0.38019
   D242       1.44249   0.00000  -0.00001  -0.00019  -0.00020   1.44228
   D243      -1.89435   0.00001   0.00002   0.00046   0.00048  -1.89388
   D244      -0.83204   0.00000  -0.00000   0.00025   0.00025  -0.83179
   D245      -0.90098  -0.00001  -0.00001  -0.00023  -0.00024  -0.90122
   D246       0.16134  -0.00001  -0.00003  -0.00043  -0.00047   0.16087
   D247       0.04169  -0.00000  -0.00001  -0.00024  -0.00024   0.04145
   D248      -1.07766  -0.00001  -0.00002  -0.00016  -0.00018  -1.07784
   D249      -2.15732  -0.00000  -0.00000  -0.00050  -0.00051  -2.15782
   D250       1.31487   0.00001   0.00004   0.00022   0.00026   1.31513
   D251       2.67977  -0.00001  -0.00001  -0.00075  -0.00076   2.67900
   D252       1.00114  -0.00001  -0.00002   0.00005   0.00003   1.00118
   D253      -0.07521   0.00001   0.00006   0.00154   0.00161  -0.07361
   D254      -2.81677  -0.00002  -0.00006  -0.00031  -0.00037  -2.81714
   D255      -2.43389  -0.00001  -0.00003   0.00011   0.00008  -2.43381
   D256      -0.11784  -0.00000  -0.00003  -0.00028  -0.00031  -0.11815
   D257      -1.19420   0.00002   0.00006   0.00120   0.00126  -1.19294
   D258       2.34744  -0.00001  -0.00007  -0.00065  -0.00072   2.34672
   D259       2.73031  -0.00001  -0.00004  -0.00022  -0.00026   2.73005
   D260      -2.47615  -0.00001  -0.00002   0.00030   0.00029  -2.47587
   D261       2.73067   0.00001   0.00007   0.00179   0.00186   2.73253
   D262      -0.01088  -0.00002  -0.00006  -0.00006  -0.00012  -0.01100
   D263       0.37199  -0.00001  -0.00003   0.00036   0.00034   0.37233
   D264      -3.05389  -0.00000  -0.00001   0.00031   0.00029  -3.05359
   D265       2.15294   0.00002   0.00007   0.00179   0.00186   2.15480
   D266      -0.58862  -0.00001  -0.00005  -0.00006  -0.00011  -0.58873
   D267      -0.20574  -0.00000  -0.00003   0.00037   0.00034  -0.20540
   D268       0.00728  -0.00001  -0.00002   0.00049   0.00047   0.00776
   D269       1.03152   0.00001   0.00003   0.00101   0.00104   1.03256
   D270      -2.76381  -0.00001  -0.00004  -0.00180  -0.00183  -2.76564
   D271      -2.51714   0.00001   0.00001  -0.00080  -0.00079  -2.51793
   D272      -1.02032  -0.00001  -0.00002   0.00041   0.00039  -1.01993
   D273       0.00392   0.00001   0.00003   0.00093   0.00096   0.00488
   D274       2.49177  -0.00000  -0.00004  -0.00188  -0.00191   2.48986
   D275       2.73845   0.00001   0.00000  -0.00088  -0.00087   2.73757
   D276       2.69897  -0.00001  -0.00001   0.00039   0.00038   2.69935
   D277      -2.55997   0.00001   0.00004   0.00091   0.00095  -2.55902
   D278      -0.07212  -0.00001  -0.00003  -0.00189  -0.00192  -0.07404
   D279       0.17455   0.00001   0.00001  -0.00090  -0.00088   0.17367
   D280       2.52336  -0.00001  -0.00002   0.00019   0.00017   2.52353
   D281      -2.73559   0.00001   0.00003   0.00071   0.00074  -2.73485
   D282      -0.24774  -0.00001  -0.00004  -0.00209  -0.00213  -0.24987
   D283      -0.00106   0.00000   0.00000  -0.00110  -0.00109  -0.00215
   D284       0.05552   0.00001   0.00006   0.00121   0.00127   0.05679
   D285      -1.01683  -0.00000  -0.00000   0.00048   0.00047  -1.01636
   D286       2.79327  -0.00000   0.00001   0.00060   0.00061   2.79388
   D287       2.44213  -0.00001  -0.00001   0.00019   0.00018   2.44230
   D288       1.17783   0.00002   0.00007   0.00109   0.00116   1.17899
   D289       0.10548   0.00000   0.00001   0.00036   0.00037   0.10585
   D290      -2.36760   0.00000   0.00002   0.00048   0.00050  -2.36710
   D291      -2.71874  -0.00001   0.00000   0.00007   0.00007  -2.71868
   D292      -2.69371   0.00001   0.00006   0.00059   0.00065  -2.69306
   D293       2.51713   0.00000  -0.00001  -0.00014  -0.00015   2.51698
   D294       0.04405  -0.00000   0.00001  -0.00002  -0.00001   0.04403
   D295      -0.30710  -0.00001  -0.00001  -0.00043  -0.00045  -0.30754
   D296      -2.18773   0.00001   0.00005   0.00042   0.00048  -2.18725
   D297       3.02311  -0.00000  -0.00001  -0.00030  -0.00032   3.02279
   D298       0.55002  -0.00000   0.00000  -0.00018  -0.00018   0.54984
   D299       0.19888  -0.00001  -0.00002  -0.00060  -0.00062   0.19827
   D300      -1.68304  -0.00000  -0.00000  -0.00030  -0.00030  -1.68334
   D301       3.05483   0.00001   0.00002  -0.00038  -0.00036   3.05447
   D302       1.71893   0.00001   0.00003  -0.00031  -0.00028   1.71865
   D303      -0.28562  -0.00000   0.00001   0.00024   0.00025  -0.28537
   D304      -1.83094   0.00001   0.00003   0.00016   0.00019  -1.83075
   D305       3.11635   0.00001   0.00004   0.00023   0.00027   3.11662
   D306      -2.99975  -0.00000   0.00000  -0.00008  -0.00007  -2.99982
   D307       1.73812   0.00001   0.00002  -0.00016  -0.00013   1.73799
   D308       0.40223   0.00001   0.00003  -0.00009  -0.00006   0.40217
   D309       2.09276  -0.00000  -0.00001   0.00020   0.00019   2.09295
   D310       0.54745   0.00001   0.00001   0.00012   0.00013   0.54758
   D311      -0.78845   0.00001   0.00001   0.00019   0.00021  -0.78824
   D312       0.91499  -0.00000   0.00000   0.00042   0.00042   0.91542
   D313      -0.63033   0.00001   0.00002   0.00034   0.00036  -0.62996
   D314      -1.96622   0.00001   0.00003   0.00041   0.00044  -1.96578
   D315       0.74122   0.00001   0.00002  -0.00013  -0.00011   0.74111
   D316      -1.83696  -0.00000  -0.00001  -0.00029  -0.00030  -1.83726
   D317      -0.60423   0.00000   0.00001  -0.00019  -0.00018  -0.60441
   D318       1.79206   0.00001   0.00003   0.00015   0.00018   1.79224
   D319      -0.78612   0.00000  -0.00000  -0.00001  -0.00001  -0.78613
   D320       0.44661   0.00000   0.00001   0.00009   0.00010   0.44672
   D321      -0.39618   0.00000   0.00002  -0.00010  -0.00008  -0.39626
   D322      -2.97436  -0.00000  -0.00001  -0.00026  -0.00027  -2.97463
   D323      -1.74163  -0.00000   0.00000  -0.00016  -0.00016  -1.74179
   D324      -1.76699   0.00001   0.00002   0.00035   0.00037  -1.76662
   D325       1.93801   0.00000  -0.00000   0.00019   0.00018   1.93820
   D326      -3.11244   0.00000   0.00001   0.00029   0.00030  -3.11214
   D327       2.98013   0.00001   0.00003   0.00058   0.00062   2.98075
   D328       0.40195  -0.00000   0.00001   0.00042   0.00043   0.40238
   D329       1.63469   0.00000   0.00002   0.00052   0.00054   1.63523
   D330       0.78364  -0.00002  -0.00002  -0.00039  -0.00041   0.78322
   D331      -0.42478   0.00001   0.00001   0.00028   0.00029  -0.42449
   D332       3.00554  -0.00001  -0.00002   0.00007   0.00006   3.00560
   D333      -2.96330  -0.00001  -0.00002  -0.00023  -0.00024  -2.96355
   D334      -2.67635  -0.00000   0.00001   0.00006   0.00006  -2.67629
   D335       2.39841   0.00002   0.00003   0.00073   0.00076   2.39918
   D336      -0.45445   0.00000   0.00001   0.00052   0.00053  -0.45392
   D337      -0.14011   0.00000   0.00000   0.00022   0.00023  -0.13988
   D338      -2.00265  -0.00000   0.00004   0.00016   0.00019  -2.00247
   D339       3.07211   0.00002   0.00006   0.00082   0.00089   3.07300
   D340       0.21925   0.00000   0.00004   0.00062   0.00066   0.21991
   D341       0.53359   0.00000   0.00003   0.00032   0.00035   0.53395
   D342      -0.52572  -0.00001  -0.00006  -0.00042  -0.00048  -0.52620
   D343       0.54634  -0.00001  -0.00006  -0.00058  -0.00064   0.54570
   D344      -3.13146   0.00000   0.00000   0.00021   0.00021  -3.13125
   D345      -3.13212   0.00000  -0.00001   0.00016   0.00014  -3.13197
   D346       2.60629  -0.00000  -0.00000  -0.00023  -0.00023   2.60606
   D347      -2.60483  -0.00000  -0.00001  -0.00038  -0.00039  -2.60522
   D348       0.00056   0.00001   0.00006   0.00040   0.00046   0.00102
   D349      -0.00010   0.00001   0.00004   0.00036   0.00039   0.00029
   D350       2.61577  -0.00003  -0.00009  -0.00083  -0.00092   2.61485
   D351      -2.59536  -0.00003  -0.00009  -0.00099  -0.00108  -2.59644
   D352       0.01003  -0.00001  -0.00003  -0.00020  -0.00023   0.00980
   D353       0.00937  -0.00002  -0.00004  -0.00025  -0.00030   0.00907
   D354       2.36069   0.00000   0.00004  -0.00010  -0.00006   2.36063
   D355       0.60370   0.00000   0.00003   0.00053   0.00056   0.60426
   D356      -2.14069  -0.00001   0.00001   0.00012   0.00013  -2.14055
   D357      -0.76475  -0.00001  -0.00004  -0.00043  -0.00048  -0.76523
   D358       0.06262   0.00001   0.00004   0.00040   0.00044   0.06305
   D359       1.12254   0.00000   0.00003   0.00033   0.00036   1.12290
   D360      -2.68265   0.00002   0.00006   0.00115   0.00120  -2.68145
   D361      -2.29372   0.00000   0.00001   0.00031   0.00032  -2.29340
   D362      -0.97792   0.00001   0.00005   0.00021   0.00026  -0.97766
   D363       0.08201   0.00001   0.00004   0.00015   0.00018   0.08219
   D364       2.56000   0.00003   0.00006   0.00096   0.00102   2.56102
   D365       2.94893   0.00001   0.00002   0.00012   0.00014   2.94907
   D366       3.05611   0.00001   0.00007   0.00058   0.00065   3.05675
   D367      -2.16715   0.00000   0.00006   0.00051   0.00057  -2.16658
   D368       0.31084   0.00002   0.00008   0.00133   0.00141   0.31225
   D369       0.69977   0.00000   0.00004   0.00049   0.00053   0.70030
   D370       2.41729   0.00001   0.00006   0.00021   0.00026   2.41755
   D371      -2.80597   0.00000   0.00004   0.00015   0.00019  -2.80579
   D372      -0.32798   0.00002   0.00007   0.00096   0.00103  -0.32695
   D373       0.06095   0.00000   0.00002   0.00012   0.00015   0.06109
   D374      -1.02082   0.00000   0.00002   0.00055   0.00058  -1.02025
   D375       0.10110   0.00001   0.00003   0.00044   0.00047   0.10157
   D376       2.99518   0.00001   0.00003   0.00086   0.00089   2.99607
   D377       2.52944   0.00001   0.00002  -0.00013  -0.00011   2.52933
   D378       0.04865   0.00001   0.00010   0.00161   0.00172   0.05037
   D379       1.17057   0.00002   0.00011   0.00150   0.00161   1.17218
   D380      -2.21853   0.00002   0.00011   0.00192   0.00203  -2.21650
   D381      -2.68428   0.00002   0.00010   0.00093   0.00103  -2.68325
   D382       2.77774  -0.00001  -0.00002   0.00006   0.00005   2.77779
   D383      -2.38352  -0.00001  -0.00001  -0.00005  -0.00006  -2.38358
   D384       0.51056  -0.00001  -0.00001   0.00037   0.00036   0.51092
   D385       0.04482  -0.00001  -0.00002  -0.00062  -0.00064   0.04418
   D386       2.45458  -0.00002  -0.00001   0.00028   0.00026   2.45484
   D387      -2.70669  -0.00001  -0.00000   0.00016   0.00016  -2.70653
   D388       0.18739  -0.00001  -0.00001   0.00059   0.00058   0.18797
   D389      -0.27835  -0.00001  -0.00002  -0.00041  -0.00043  -0.27878
   D390       0.54794  -0.00003  -0.00014  -0.00269  -0.00283   0.54511
   D391      -2.64072  -0.00000  -0.00002  -0.00045  -0.00048  -2.64120
   D392      -2.54618  -0.00016  -0.00047  -0.01011  -0.01059  -2.55677
   D393      -0.52375  -0.00002  -0.00014  -0.00260  -0.00274  -0.52650
   D394       2.57077   0.00000  -0.00002  -0.00037  -0.00039   2.57038
   D395       2.66531  -0.00016  -0.00047  -0.01003  -0.01050   2.65481
   D396      -3.11872   0.00002   0.00003  -0.00028  -0.00024  -3.11896
   D397      -0.02420   0.00004   0.00015   0.00196   0.00211  -0.02209
   D398       0.07035  -0.00012  -0.00030  -0.00771  -0.00800   0.06235
   D399       3.13528  -0.00001  -0.00007  -0.00184  -0.00191   3.13337
   D400      -0.05339   0.00002   0.00005   0.00040   0.00044  -0.05294
   D401       0.04116  -0.00014  -0.00040  -0.00927  -0.00967   0.03149
   D402       3.10044  -0.00000   0.00001   0.00032   0.00033   3.10077
   D403      -1.55356   0.00001   0.00005  -0.00009  -0.00005  -1.55361
   D404      -2.03830  -0.00000   0.00001   0.00066   0.00068  -2.03762
   D405      -0.40911   0.00001   0.00005   0.00025   0.00030  -0.40882
   D406       0.15943   0.00000  -0.00001   0.00016   0.00015   0.15958
   D407       1.78862   0.00001   0.00002  -0.00025  -0.00023   1.78839
   D408      -0.99144   0.00000   0.00000   0.00065   0.00065  -0.99079
   D409       0.63774   0.00001   0.00004   0.00023   0.00027   0.63801
   D410       1.62010  -0.00004  -0.00017  -0.00183  -0.00200   1.61810
   D411      -3.03390  -0.00003  -0.00013  -0.00224  -0.00238  -3.03628
   D412       1.92446  -0.00001  -0.00004  -0.00028  -0.00032   1.92414
   D413       0.27925  -0.00001  -0.00005  -0.00018  -0.00023   0.27902
   D414      -3.03220  -0.00000  -0.00001  -0.00005  -0.00006  -3.03226
   D415       1.60577   0.00000  -0.00002   0.00005   0.00002   1.60580
   D416      -0.23548  -0.00000  -0.00002  -0.00005  -0.00008  -0.23556
   D417      -1.88069   0.00000  -0.00004   0.00004   0.00001  -1.88069
   D418      -1.60638   0.00001  -0.00000   0.00007   0.00007  -1.60631
   D419       3.03160   0.00001  -0.00002   0.00017   0.00015   3.03175
   D420       0.84642  -0.00002  -0.00012  -0.00154  -0.00167   0.84475
   D421      -0.79879  -0.00002  -0.00014  -0.00145  -0.00158  -0.80037
   D422       0.71882   0.00001   0.00002  -0.00058  -0.00056   0.71826
   D423      -0.40332  -0.00001  -0.00002  -0.00110  -0.00111  -0.40443
   D424      -2.68960   0.00001   0.00004   0.00118   0.00121  -2.68839
   D425       3.09146  -0.00000  -0.00000   0.00061   0.00061   3.09207
   D426      -0.27930   0.00000  -0.00002  -0.00090  -0.00093  -0.28023
   D427      -1.40143  -0.00001  -0.00006  -0.00142  -0.00148  -1.40292
   D428       2.59547   0.00000  -0.00000   0.00085   0.00084   2.59631
   D429       2.09334  -0.00001  -0.00004   0.00029   0.00024   2.09358
   D430      -3.12200  -0.00000  -0.00002  -0.00040  -0.00041  -3.12241
   D431       2.03905  -0.00002  -0.00005  -0.00092  -0.00097   2.03809
   D432      -0.24723  -0.00000   0.00000   0.00136   0.00136  -0.24587
   D433      -0.74935  -0.00001  -0.00004   0.00079   0.00076  -0.74860
   D434      -2.47987   0.00001   0.00002   0.00030   0.00032  -2.47955
   D435       2.68118  -0.00001  -0.00002  -0.00022  -0.00023   2.68095
   D436       0.39490   0.00001   0.00003   0.00206   0.00209   0.39699
   D437      -0.10723  -0.00000  -0.00001   0.00149   0.00149  -0.10574
   D438      -1.12312   0.00001  -0.00001   0.00022   0.00021  -1.12291
   D439      -0.02194  -0.00001  -0.00004   0.00006   0.00002  -0.02192
   D440       2.74884   0.00001  -0.00001  -0.00034  -0.00035   2.74849
   D441       2.83521   0.00000  -0.00000  -0.00011  -0.00011   2.83510
   D442      -0.02483   0.00000   0.00003   0.00040   0.00043  -0.02440
   D443       1.07635  -0.00001  -0.00000   0.00024   0.00024   1.07660
   D444      -2.43605  -0.00000   0.00002  -0.00015  -0.00013  -2.43618
   D445      -2.34968  -0.00000   0.00003   0.00008   0.00011  -2.34957
   D446       2.41403  -0.00001  -0.00004  -0.00039  -0.00042   2.41360
   D447      -2.76798  -0.00002  -0.00007  -0.00055  -0.00061  -2.76859
   D448       0.00280  -0.00001  -0.00004  -0.00094  -0.00098   0.00182
   D449       0.08917  -0.00001  -0.00003  -0.00071  -0.00074   0.08843
   D450       2.34152   0.00001   0.00002   0.00033   0.00035   2.34186
   D451      -2.84049  -0.00001  -0.00001   0.00017   0.00016  -2.84033
   D452      -0.06970   0.00001   0.00001  -0.00023  -0.00022  -0.06992
   D453       0.01666   0.00000   0.00002   0.00000   0.00002   0.01669
   D454       0.42503   0.00000   0.00001   0.00059   0.00061   0.42563
   D455      -2.40828  -0.00004  -0.00012   0.00036   0.00024  -2.40804
   D456      -3.07352   0.00001   0.00018   0.00207   0.00229  -3.07124
   D457      -0.75829   0.00001   0.00003   0.00035   0.00039  -0.75790
   D458       2.69159  -0.00002  -0.00010   0.00012   0.00002   2.69161
   D459       2.02635   0.00002   0.00020   0.00184   0.00206   2.02841
   D460      -3.01923   0.00002   0.00004   0.00051   0.00055  -3.01868
   D461       0.43065  -0.00002  -0.00009   0.00028   0.00018   0.43083
   D462      -0.23460   0.00002   0.00021   0.00200   0.00223  -0.23237
   D463       2.95572   0.00001   0.00002   0.00019   0.00021   2.95593
   D464       0.12241  -0.00003  -0.00011  -0.00005  -0.00016   0.12226
   D465      -0.54283   0.00002   0.00019   0.00167   0.00189  -0.54094
   D466      -2.85561  -0.00000  -0.00002  -0.00043  -0.00045  -2.85606
   D467      -1.79120  -0.00001  -0.00003  -0.00024  -0.00026  -1.79145
   D468      -0.91394   0.00000  -0.00001  -0.00094  -0.00095  -0.91489
   D469       0.15047  -0.00000  -0.00002  -0.00075  -0.00076   0.14971
   D470       0.36118  -0.00000  -0.00002  -0.00156  -0.00158   0.35960
   D471       1.42560  -0.00001  -0.00002  -0.00137  -0.00139   1.42421
   D472       1.89125   0.00000  -0.00004  -0.00107  -0.00111   1.89015
   D473       2.95567  -0.00001  -0.00005  -0.00088  -0.00092   2.95475
   D474      -1.90569   0.00001  -0.00001  -0.00070  -0.00071  -1.90640
   D475      -0.84128   0.00000  -0.00002  -0.00051  -0.00052  -0.84180
   D476      -0.72369  -0.00001  -0.00000  -0.00035  -0.00035  -0.72404
   D477       0.27121  -0.00001  -0.00004  -0.00077  -0.00081   0.27040
   D478       3.12713   0.00000  -0.00001  -0.00049  -0.00050   3.12662
   D479       2.48071  -0.00001  -0.00002  -0.00030  -0.00031   2.48040
   D480       0.41287   0.00000   0.00001   0.00008   0.00008   0.41295
   D481       1.40777  -0.00001  -0.00003  -0.00035  -0.00038   1.40739
   D482      -2.01951   0.00001  -0.00000  -0.00007  -0.00007  -2.01958
   D483      -2.66592   0.00000  -0.00001   0.00013   0.00012  -2.66580
   D484       2.85928   0.00000   0.00003   0.00096   0.00098   2.86026
   D485      -2.42900  -0.00000  -0.00001   0.00053   0.00052  -2.42849
   D486       0.42691   0.00001   0.00002   0.00082   0.00083   0.42773
   D487      -0.21951   0.00000   0.00001   0.00101   0.00102  -0.21849
   D488       2.98210  -0.00000   0.00002   0.00179   0.00182   2.98391
   D489      -2.30619  -0.00001  -0.00001   0.00137   0.00136  -2.30483
   D490       0.54972   0.00000   0.00001   0.00165   0.00166   0.55139
   D491      -0.09669  -0.00000   0.00001   0.00184   0.00185  -0.09484
   D492      -0.11001  -0.00001  -0.00002   0.00007   0.00004  -0.10997
   D493      -1.18621  -0.00001   0.00002   0.00034   0.00036  -1.18585
   D494       2.36056  -0.00001  -0.00002  -0.00007  -0.00009   2.36047
   D495       2.71749  -0.00001  -0.00003  -0.00036  -0.00039   2.71710
   D496       1.00511   0.00001   0.00001   0.00098   0.00099   1.00610
   D497      -0.07109   0.00001   0.00006   0.00125   0.00131  -0.06978
   D498      -2.80750   0.00001   0.00002   0.00084   0.00086  -2.80664
   D499      -2.45057   0.00001   0.00001   0.00055   0.00055  -2.45002
   D500      -3.03074  -0.00001  -0.00003  -0.00067  -0.00070  -3.03143
   D501       2.17625  -0.00000   0.00002  -0.00039  -0.00038   2.17587
   D502      -0.56016  -0.00001  -0.00002  -0.00081  -0.00083  -0.56099
   D503      -0.20324  -0.00001  -0.00003  -0.00110  -0.00113  -0.20436
   D504      -2.45385   0.00000  -0.00000  -0.00016  -0.00016  -2.45401
   D505       2.75313   0.00000   0.00004   0.00012   0.00016   2.75329
   D506       0.01672  -0.00000   0.00000  -0.00030  -0.00029   0.01643
   D507       0.37365  -0.00000  -0.00001  -0.00059  -0.00059   0.37306
   D508      -3.11360   0.00002   0.00007   0.00240   0.00246  -3.11114
   D509       1.98187  -0.00000   0.00001   0.00171   0.00171   1.98357
   D510      -1.59994   0.00002   0.00002  -0.00378  -0.00371  -1.60365
   D511       1.62417   0.00002   0.00006   0.00067   0.00073   1.62490
   D512       0.43646   0.00000  -0.00000  -0.00002  -0.00002   0.43643
   D513       3.13783   0.00003   0.00002  -0.00550  -0.00544   3.13239
   D514       0.41798   0.00002   0.00004  -0.00017  -0.00012   0.41786
   D515      -0.76973  -0.00001  -0.00002  -0.00086  -0.00088  -0.77061
   D516       1.93165   0.00002  -0.00000  -0.00634  -0.00630   1.92535
   D517      -0.63564   0.00001   0.00001  -0.00001   0.00001  -0.63563
   D518      -1.82335  -0.00001  -0.00004  -0.00070  -0.00075  -1.82410
   D519       0.87803   0.00001  -0.00003  -0.00618  -0.00617   0.87186
   D520      -1.77291   0.00002   0.00006   0.00140   0.00146  -1.77145
   D521      -2.96062   0.00000   0.00000   0.00071   0.00071  -2.95992
   D522      -0.25924   0.00003   0.00002  -0.00477  -0.00471  -0.26396
   D523       2.09898  -0.00000   0.00000   0.00150   0.00149   2.10047
   D524      -0.76146  -0.00001  -0.00003   0.00004   0.00001  -0.76144
   D525       0.51835  -0.00001  -0.00003   0.00096   0.00094   0.51929
   D526       0.92848   0.00001   0.00002   0.00121   0.00122   0.92970
   D527      -1.93195  -0.00000  -0.00001  -0.00025  -0.00026  -1.93221
   D528      -0.65214  -0.00001  -0.00001   0.00067   0.00067  -0.65147
   D529      -0.23970   0.00000   0.00002  -0.00009  -0.00007  -0.23977
   D530      -3.10013  -0.00001  -0.00001  -0.00154  -0.00155  -3.10169
   D531      -1.82032  -0.00001  -0.00001  -0.00062  -0.00063  -1.82095
   D532      -1.62884  -0.00000  -0.00002  -0.00064  -0.00066  -1.62950
   D533       1.79391  -0.00001  -0.00005  -0.00210  -0.00214   1.79177
   D534       3.07372  -0.00001  -0.00004  -0.00117  -0.00122   3.07251
   D535      -2.98545   0.00001   0.00003   0.00154   0.00156  -2.98389
   D536       0.43731  -0.00000  -0.00000   0.00008   0.00008   0.43738
   D537       1.71712  -0.00000  -0.00000   0.00101   0.00101   1.71812
   D538      -0.05815  -0.00000  -0.00000   0.00014   0.00014  -0.05801
   D539       0.99517  -0.00001  -0.00001  -0.00033  -0.00034   0.99482
   D540      -3.05674   0.00000   0.00000   0.00005   0.00005  -3.05669
   D541      -2.41932   0.00000  -0.00000  -0.00002  -0.00002  -2.41934
   D542      -1.10279   0.00001   0.00003   0.00025   0.00028  -1.10251
   D543      -0.04947   0.00000   0.00002  -0.00023  -0.00021  -0.04967
   D544       2.18181   0.00002   0.00004   0.00015   0.00018   2.18199
   D545       2.81924   0.00001   0.00003   0.00008   0.00011   2.81935
   D546       2.67044  -0.00001  -0.00002   0.00072   0.00069   2.67113
   D547      -2.55943  -0.00002  -0.00003   0.00025   0.00021  -2.55922
   D548      -0.32816  -0.00000  -0.00002   0.00062   0.00060  -0.32755
   D549       0.30927  -0.00001  -0.00002   0.00056   0.00053   0.30981
   D550       2.28386   0.00000  -0.00000   0.00039   0.00039   2.28425
   D551      -2.94601  -0.00000  -0.00001  -0.00008  -0.00009  -2.94610
   D552      -0.71473   0.00001   0.00000   0.00030   0.00030  -0.71443
   D553      -0.07730   0.00000  -0.00000   0.00023   0.00023  -0.07707
   D554      -2.16378   0.00001  -0.00001  -0.00041  -0.00042  -2.16420
   D555       2.85525   0.00001   0.00000  -0.00076  -0.00076   2.85449
   D556      -1.05569   0.00000  -0.00002  -0.00047  -0.00048  -1.05618
   D557       0.03746  -0.00001  -0.00002  -0.00096  -0.00097   0.03649
   D558       1.49968   0.00002   0.00003  -0.00089  -0.00086   1.49883
   D559       1.93966  -0.00001  -0.00003  -0.00088  -0.00091   1.93875
   D560       0.99639  -0.00001  -0.00001  -0.00075  -0.00076   0.99563
   D561      -2.83471  -0.00001  -0.00003  -0.00056  -0.00060  -2.83531
   D562      -1.28393  -0.00001  -0.00001  -0.00098  -0.00099  -1.28492
   D563       0.01209  -0.00000   0.00001  -0.00073  -0.00072   0.01137
   D564       0.15551   0.00000   0.00001  -0.00014  -0.00013   0.15538
   D565       1.71031  -0.00001  -0.00002  -0.00017  -0.00019   1.71012
   D566      -0.99184   0.00001   0.00001   0.00040   0.00041  -0.99143
   D567       0.56296  -0.00001  -0.00002   0.00036   0.00035   0.56331
   D568       1.62834  -0.00000  -0.00005  -0.00028  -0.00033   1.62802
   D569      -3.10004  -0.00002  -0.00008  -0.00031  -0.00039  -3.10043
   D570      -2.03841   0.00001   0.00002   0.00057   0.00058  -2.03783
   D571      -0.48361  -0.00000  -0.00001   0.00053   0.00052  -0.48309
   D572       3.10714  -0.00001  -0.00000  -0.00004  -0.00005   3.10710
   D573      -1.62125  -0.00002  -0.00003  -0.00007  -0.00011  -1.62135
   D574      -0.24607   0.00001   0.00003   0.00015   0.00018  -0.24589
   D575      -2.07782   0.00000  -0.00000   0.00031   0.00031  -2.07752
   D576      -1.59546   0.00001   0.00004   0.00076   0.00080  -1.59466
   D577       2.85597   0.00001   0.00001   0.00092   0.00093   2.85690
   D578       0.83807  -0.00000  -0.00003  -0.00014  -0.00017   0.83791
   D579      -0.99368  -0.00000  -0.00006   0.00002  -0.00004  -0.99372
   D580      -3.02100   0.00001   0.00004   0.00074   0.00078  -3.02022
   D581       1.43043   0.00001   0.00001   0.00090   0.00091   1.43134
   D582       1.91953   0.00000   0.00003   0.00030   0.00033   1.91986
   D583       0.08777  -0.00000  -0.00000   0.00046   0.00046   0.08823
   D584       2.35211   0.00004   0.00024   0.00526   0.00550   2.35761
   D585      -2.41242   0.00002   0.00010   0.00542   0.00552  -2.40690
   D586      -2.10180  -0.00001   0.00003   0.00255   0.00258  -2.09922
   D587      -0.58315  -0.00003  -0.00010   0.00270   0.00260  -0.58055
   D588      -0.70999  -0.00000   0.00004   0.00150   0.00154  -0.70845
   D589       0.80866  -0.00002  -0.00010   0.00166   0.00156   0.81022
   D590       0.64205   0.00004   0.00019   0.00303   0.00322   0.64527
   D591       2.16069   0.00003   0.00005   0.00319   0.00324   2.16394
   D592       0.94054   0.00018   0.00142   0.02707   0.02848   0.96902
   D593       2.28711   0.00019   0.00147   0.02734   0.02881   2.31592
   D594      -2.25269   0.00033   0.00177   0.03514   0.03691  -2.21578
   D595      -0.41813   0.00020   0.00136   0.02712   0.02846  -0.38967
   D596       0.86189   0.00000   0.00001   0.00014   0.00015   0.86205
   D597      -0.70575   0.00000  -0.00000  -0.00004  -0.00004  -0.70579
   D598      -3.07307  -0.00000   0.00001   0.00003   0.00004  -3.07303
   D599       2.19856   0.00001   0.00002   0.00074   0.00076   2.19932
   D600       0.63092   0.00001   0.00001   0.00056   0.00057   0.63149
   D601      -1.73640   0.00000   0.00001   0.00063   0.00065  -1.73575
   D602       0.14064   0.00015   0.00229   0.01341   0.01575   0.15639
   D603      -3.12153   0.00019   0.00314   0.02145   0.02460  -3.09693
   D604       0.82953  -0.00002  -0.00014  -0.00131  -0.00145   0.82807
   D605      -0.73746  -0.00003  -0.00009  -0.00174  -0.00183  -0.73928
   D606      -3.13427  -0.00003  -0.00023   0.00005  -0.00016  -3.13443
   D607       2.19095   0.00006   0.00085   0.00583   0.00660   2.19754
   D608       0.62396   0.00005   0.00090   0.00539   0.00622   0.63019
   D609      -1.77285   0.00004   0.00076   0.00719   0.00789  -1.76496
   D610      -0.85646   0.00001   0.00014  -0.00102  -0.00088  -0.85734
   D611      -2.42344  -0.00000   0.00020  -0.00145  -0.00125  -2.42469
   D612       1.46293  -0.00001   0.00006   0.00034   0.00041   1.46334
   D613       0.67363   0.00002   0.00006  -0.00135  -0.00129   0.67234
   D614      -0.87582   0.00001   0.00006  -0.00141  -0.00135  -0.87717
   D615       3.07454   0.00001   0.00013  -0.00053  -0.00040   3.07414
   D616      -0.66968  -0.00000  -0.00050  -0.00440  -0.00492  -0.67459
   D617      -2.21912  -0.00001  -0.00050  -0.00446  -0.00498  -2.22410
   D618       1.73123  -0.00001  -0.00043  -0.00358  -0.00403   1.72720
   D619       2.40297   0.00001  -0.00004  -0.00055  -0.00057   2.40240
   D620       0.85353   0.00000  -0.00005  -0.00060  -0.00064   0.85289
   D621      -1.47931   0.00000   0.00003   0.00027   0.00031  -1.47899
   D622      -0.31828   0.00008   0.00067   0.01779   0.01828  -0.30000
   D623       2.71848   0.00012   0.00085   0.03691   0.03758   2.75606
   D624      -1.68611  -0.00003  -0.00042   0.01180   0.01157  -1.67454
   D625       1.35065   0.00001  -0.00024   0.03092   0.03087   1.38152
   D626       0.09844   0.00001   0.00002   0.00015   0.00017   0.09861
   D627      -0.28487   0.00001   0.00003   0.00119   0.00122  -0.28365
   D628      -2.80352   0.00004   0.00014   0.00458   0.00471  -2.79881
   D629       1.13711   0.00001   0.00006   0.00151   0.00156   1.13867
   D630      -1.38155   0.00004   0.00016   0.00490   0.00506  -1.37649
   D631       0.02282   0.00000  -0.00000   0.00079   0.00079   0.02360
   D632       2.87444  -0.00000  -0.00002  -0.00064  -0.00066   2.87378
   D633      -1.61850   0.00000  -0.00002   0.00040   0.00038  -1.61812
   D634       1.23313  -0.00000  -0.00003  -0.00103  -0.00106   1.23206
   D635      -2.89299   0.00001  -0.00006   0.00233   0.00227  -2.89071
   D636      -0.97468   0.00000  -0.00011   0.00179   0.00168  -0.97300
   D637       0.23735   0.00000  -0.00003   0.00012   0.00009   0.23745
   D638       3.09104   0.00000  -0.00007   0.00019   0.00012   3.09116
   D639      -2.74569  -0.00000  -0.00006   0.00026   0.00020  -2.74549
   D640      -1.53365  -0.00000   0.00002  -0.00141  -0.00138  -1.53504
   D641       1.32003   0.00000  -0.00002  -0.00134  -0.00136   1.31867
   D642       0.34813  -0.00002  -0.00009   0.00049   0.00039   0.34852
   D643       0.07529  -0.00000  -0.00001   0.00070   0.00069   0.07598
   D644      -1.37656   0.00000  -0.00000   0.00018   0.00018  -1.37638
   D645       2.96231  -0.00001  -0.00005  -0.00034  -0.00039   2.96192
   D646      -0.94572  -0.00002  -0.00005  -0.00006  -0.00011  -0.94583
   D647      -1.21856   0.00000   0.00004   0.00015   0.00019  -1.21837
   D648      -2.67041   0.00001   0.00004  -0.00036  -0.00032  -2.67072
   D649       1.66847  -0.00000  -0.00000  -0.00089  -0.00089   1.66757
   D650      -0.72370   0.00000  -0.00000  -0.00097  -0.00097  -0.72468
   D651       0.19730  -0.00000  -0.00000  -0.00047  -0.00047   0.19683
   D652       2.99928  -0.00000   0.00000   0.00009   0.00009   2.99936
   D653      -0.14532   0.00000  -0.00000  -0.00082  -0.00083  -0.14615
   D654       0.77071  -0.00000   0.00000  -0.00017  -0.00017   0.77054
   D655      -3.00902   0.00000   0.00002   0.00028   0.00031  -3.00871
   D656       2.69628  -0.00007  -0.00025  -0.01112  -0.01136   2.68492
   D657       0.20576  -0.00010  -0.00030  -0.01205  -0.01229   0.19347
   D658       0.56619   0.00001   0.00003   0.00063   0.00066   0.56684
   D659      -3.11770  -0.00005  -0.00013  -0.00238  -0.00250  -3.12020
   D660       2.29346   0.00012   0.00037   0.01447   0.01482   2.30828
   D661      -1.39043   0.00005   0.00021   0.01145   0.01166  -1.37877
   D662       1.95655   0.00004   0.00009   0.00173   0.00183   1.95838
   D663      -1.72734  -0.00002  -0.00007  -0.00128  -0.00133  -1.72866
   D664      -1.39532   0.00014   0.00041   0.01602   0.01638  -1.37893
   D665       1.20398   0.00008   0.00025   0.01301   0.01323   1.21721
   D666      -0.73634  -0.00000   0.00001   0.00050   0.00051  -0.73584
   D667       0.83741   0.00001   0.00003   0.00032   0.00035   0.83777
   D668      -3.01179  -0.00002  -0.00004   0.00012   0.00007  -3.01171
   D669      -2.69985   0.00000  -0.00001  -0.00060  -0.00060  -2.70045
   D670      -1.12610   0.00001   0.00002  -0.00077  -0.00075  -1.12685
   D671       1.30789  -0.00002  -0.00005  -0.00098  -0.00103   1.30686
   D672      -3.08584   0.00014   0.00046   0.02445   0.02496  -3.06087
   D673      -1.51208   0.00015   0.00048   0.02428   0.02481  -1.48727
   D674       0.92191   0.00012   0.00042   0.02407   0.02453   0.94644
   D675      -1.08672  -0.00004  -0.00012  -0.00349  -0.00362  -1.09034
   D676      -2.57457  -0.00004  -0.00014  -0.00430  -0.00444  -2.57900
   D677       1.38939  -0.00001  -0.00005  -0.00327  -0.00333   1.38607
   D678       2.80583  -0.00015  -0.00044  -0.01668  -0.01713   2.78870
   D679       1.31798  -0.00016  -0.00046  -0.01749  -0.01795   1.30003
   D680      -1.00125  -0.00013  -0.00037  -0.01646  -0.01684  -1.01809
   D681      -3.09557  -0.00002  -0.00004  -0.00653  -0.00659  -3.10216
   D682       1.64640   0.00002   0.00006  -0.00476  -0.00469   1.64171
   D683      -1.22263   0.00002   0.00006  -0.00467  -0.00457  -1.22720
   D684      -0.85284  -0.00012  -0.00039  -0.02837  -0.02878  -0.88162
   D685      -1.18770  -0.00001  -0.00003  -0.00004  -0.00007  -1.18777
   D686       0.32500  -0.00000  -0.00001  -0.00057  -0.00058   0.32441
   D687       2.94201  -0.00003  -0.00007  -0.00073  -0.00081   2.94120
   D688       0.97941   0.00003   0.00011   0.00380   0.00392   0.98332
   D689       2.49210   0.00004   0.00012   0.00327   0.00340   2.49550
   D690      -1.17407   0.00002   0.00006   0.00311   0.00317  -1.17090
   D691       0.70704   0.00001   0.00002  -0.00019  -0.00018   0.70687
   D692       2.21973   0.00002   0.00003  -0.00072  -0.00069   2.21904
   D693      -1.44644  -0.00001  -0.00003  -0.00088  -0.00092  -1.44736
   D694      -0.51422  -0.00000  -0.00001  -0.00023  -0.00025  -0.51447
   D695       0.82293   0.00002   0.00004   0.00010   0.00014   0.82306
   D696      -3.12048   0.00002   0.00005   0.00020   0.00025  -3.12023
   D697       0.89967  -0.00007  -0.00020  -0.00589  -0.00609   0.89359
   D698       2.23682  -0.00005  -0.00014  -0.00556  -0.00571   2.23111
   D699      -1.70659  -0.00004  -0.00013  -0.00546  -0.00559  -1.71218
   D700      -2.63585  -0.00006  -0.00016  -0.00413  -0.00430  -2.64015
   D701      -1.29871  -0.00003  -0.00011  -0.00380  -0.00392  -1.30262
   D702       1.04107  -0.00003  -0.00009  -0.00370  -0.00380   1.03727
   D703      -2.34558  -0.00003  -0.00006   0.00006   0.00000  -2.34558
   D704      -1.00844  -0.00001  -0.00001   0.00039   0.00038  -1.00805
   D705       1.33134  -0.00000   0.00000   0.00050   0.00050   1.33184
   D706       0.76914   0.00002   0.00003  -0.00052  -0.00049   0.76865
   D707      -0.72577   0.00001   0.00002  -0.00081  -0.00078  -0.72655
   D708      -3.00938   0.00004   0.00009  -0.00011  -0.00002  -3.00940
   D709      -0.73810  -0.00001  -0.00002  -0.00034  -0.00036  -0.73846
   D710      -2.23300  -0.00001  -0.00003  -0.00062  -0.00065  -2.23366
   D711       1.76656   0.00001   0.00004   0.00007   0.00011   1.76668
   D712       2.49664  -0.00000   0.00001   0.00073   0.00073   2.49738
   D713       1.00174  -0.00000   0.00000   0.00044   0.00044   1.00218
   D714      -1.28188   0.00002   0.00007   0.00113   0.00121  -1.28067
   D715       0.24917   0.00000   0.00001   0.00039   0.00040   0.24957
   D716       3.05454  -0.00000  -0.00001   0.00005   0.00004   3.05459
   D717       2.42467  -0.00001  -0.00002  -0.00028  -0.00030   2.42437
   D718       1.11540  -0.00000  -0.00001  -0.00011  -0.00012   1.11529
   D719      -1.36673  -0.00001  -0.00004  -0.00063  -0.00067  -1.36740
   D720      -1.19173  -0.00001  -0.00003  -0.00075  -0.00078  -1.19251
   D721      -2.50101  -0.00000  -0.00002  -0.00058  -0.00060  -2.50160
   D722       1.30005  -0.00002  -0.00005  -0.00110  -0.00115   1.29890
   D723      -0.49178  -0.00000  -0.00001   0.00005   0.00005  -0.49174
   D724       1.22515  -0.00001  -0.00001   0.00002   0.00001   1.22517
   D725       1.05689  -0.00000  -0.00000   0.00006   0.00006   1.05695
   D726      -3.10139  -0.00001  -0.00001   0.00015   0.00014  -3.10125
   D727       0.80413   0.00000   0.00001   0.00013   0.00015   0.80428
   D728       2.52107   0.00000   0.00001   0.00010   0.00011   2.52118
   D729       2.35281   0.00001   0.00002   0.00014   0.00016   2.35297
   D730      -1.80547   0.00000   0.00002   0.00023   0.00024  -1.80523
   D731      -2.44354   0.00001   0.00001   0.00001   0.00002  -2.44352
   D732      -0.72660   0.00001   0.00001  -0.00002  -0.00001  -0.72661
   D733      -0.89486   0.00001   0.00001   0.00002   0.00003  -0.89483
   D734       1.23004   0.00001   0.00001   0.00011   0.00012   1.23016
   D735       0.59134  -0.00000   0.00000  -0.00038  -0.00038   0.59096
   D736      -0.72421   0.00000   0.00001  -0.00021  -0.00020  -0.72441
   D737       3.08852  -0.00001  -0.00003  -0.00080  -0.00083   3.08769
   D738       2.09122  -0.00001  -0.00002  -0.00071  -0.00073   2.09049
   D739       0.77567  -0.00000  -0.00001  -0.00054  -0.00055   0.77512
   D740      -1.69478  -0.00002  -0.00005  -0.00113  -0.00118  -1.69596
   D741      -1.00496  -0.00001   0.00000  -0.00011  -0.00011  -1.00508
   D742       0.24532  -0.00001  -0.00003  -0.00031  -0.00034   0.24498
   D743       3.06308  -0.00000  -0.00001   0.00011   0.00010   3.06318
   D744      -2.50137  -0.00000   0.00002  -0.00012  -0.00010  -2.50147
   D745      -1.25109  -0.00000  -0.00002  -0.00031  -0.00033  -1.25142
   D746       1.56667   0.00000   0.00001   0.00011   0.00011   1.56679
   D747       0.91627   0.00000   0.00004   0.00011   0.00015   0.91642
   D748       2.16656   0.00000   0.00000  -0.00008  -0.00008   2.16648
   D749      -1.29887   0.00001   0.00003   0.00034   0.00036  -1.29850
   D750      -0.06146  -0.00000   0.00000  -0.00064  -0.00064  -0.06209
   D751      -2.93522   0.00001   0.00002   0.00067   0.00069  -2.93454
   D752       1.39394  -0.00001  -0.00001  -0.00059  -0.00061   1.39333
   D753      -1.47983  -0.00000   0.00000   0.00072   0.00072  -1.47911
   D754      -1.99124  -0.00001  -0.00003  -0.00079  -0.00082  -1.99206
   D755       1.41818  -0.00001  -0.00001   0.00051   0.00050   1.41868
   D756       0.27618   0.00000   0.00005   0.00233   0.00238   0.27856
   D757       3.06913   0.00001   0.00004   0.00288   0.00291   3.07205
   D758       1.15151   0.00001   0.00007   0.00196   0.00203   1.15354
   D759       2.44063   0.00000   0.00007   0.00176   0.00183   2.44246
   D760      -1.36049  -0.00001   0.00002   0.00144   0.00146  -1.35903
   D761      -2.54786   0.00002   0.00006   0.00236   0.00242  -2.54544
   D762      -1.25875   0.00002   0.00006   0.00216   0.00222  -1.25653
   D763       1.22333   0.00000   0.00001   0.00183   0.00185   1.22517
   D764       1.06723  -0.00002  -0.00004  -0.00124  -0.00129   1.06594
   D765       1.23349  -0.00001  -0.00001   0.00009   0.00008   1.23357
   D766      -0.50150  -0.00000  -0.00001  -0.00043  -0.00044  -0.50194
   D767      -3.08663   0.00000  -0.00000  -0.00092  -0.00092  -3.08755
   D768       2.35859  -0.00003  -0.00006  -0.00146  -0.00153   2.35706
   D769       2.52485  -0.00002  -0.00003  -0.00012  -0.00016   2.52469
   D770       0.78986  -0.00001  -0.00003  -0.00064  -0.00068   0.78918
   D771      -1.79526  -0.00000  -0.00003  -0.00113  -0.00116  -1.79642
   D772      -0.90998  -0.00002  -0.00005  -0.00109  -0.00115  -0.91112
   D773      -0.74372  -0.00001  -0.00002   0.00025   0.00022  -0.74349
   D774      -2.47871   0.00000  -0.00002  -0.00028  -0.00030  -2.47900
   D775       1.21936   0.00001  -0.00002  -0.00077  -0.00078   1.21857
   D776      -0.78277  -0.00000  -0.00002   0.00003   0.00001  -0.78276
   D777       0.51270  -0.00001  -0.00003  -0.00020  -0.00023   0.51247
   D778       3.02248  -0.00002  -0.00006  -0.00034  -0.00040   3.02207
   D779       0.74862   0.00001   0.00002  -0.00043  -0.00041   0.74821
   D780       2.04409   0.00000   0.00001  -0.00067  -0.00065   2.04344
   D781      -1.72931  -0.00001  -0.00002  -0.00081  -0.00082  -1.73013
   D782      -0.99270   0.00002   0.00004   0.00177   0.00182  -0.99088
   D783       0.23050   0.00000   0.00001  -0.00030  -0.00028   0.23021
   D784       3.06120   0.00001   0.00003  -0.00004  -0.00001   3.06119
   D785      -2.48654   0.00002  -0.00001   0.00093   0.00093  -2.48561
   D786      -1.26334  -0.00000  -0.00003  -0.00115  -0.00118  -1.26452
   D787       1.56736   0.00000  -0.00002  -0.00088  -0.00090   1.56646
   D788       0.88431   0.00001  -0.00000   0.00039   0.00039   0.88470
   D789       2.10751  -0.00001  -0.00003  -0.00169  -0.00171   2.10580
   D790      -1.34497  -0.00001  -0.00001  -0.00142  -0.00144  -1.34641
   D791       0.99413   0.00001   0.00014   0.00133   0.00148   0.99561
   D792      -0.26984   0.00000   0.00004  -0.00005  -0.00001  -0.26985
   D793      -3.13144   0.00000   0.00005  -0.00001   0.00004  -3.13141
   D794       2.51682  -0.00000   0.00011  -0.00014  -0.00004   2.51678
   D795       1.25285  -0.00000   0.00001  -0.00153  -0.00153   1.25133
   D796      -1.60875  -0.00000   0.00001  -0.00149  -0.00148  -1.61023
   D797      -0.88539   0.00000   0.00010   0.00012   0.00021  -0.88517
   D798      -2.14935  -0.00000  -0.00001  -0.00127  -0.00127  -2.15063
   D799       1.27223  -0.00000   0.00000  -0.00123  -0.00123   1.27100
   D800      -0.58752   0.00002   0.00006   0.00167   0.00173  -0.58580
   D801      -0.35148   0.00001   0.00003   0.00105   0.00108  -0.35040
   D802       0.83993  -0.00000  -0.00000   0.00064   0.00064   0.84057
   D803      -2.88104   0.00002   0.00006   0.00149   0.00155  -2.87949
   D804       0.70536   0.00001   0.00001   0.00166   0.00166   0.70703
   D805       0.94141   0.00000  -0.00001   0.00103   0.00102   0.94242
   D806       2.13281  -0.00001  -0.00004   0.00062   0.00058   2.13339
   D807      -1.58816   0.00001   0.00001   0.00148   0.00149  -1.58667
   D808      -2.57738   0.00002   0.00006   0.00315   0.00320  -2.57417
   D809      -2.34133   0.00001   0.00003   0.00253   0.00255  -2.33878
   D810      -1.14992   0.00000   0.00000   0.00212   0.00211  -1.14781
   D811       1.41229   0.00002   0.00006   0.00297   0.00303   1.41532
   D812       1.00375   0.00001   0.00014   0.00172   0.00185   1.00559
   D813      -0.21005   0.00000   0.00001   0.00056   0.00057  -0.20948
   D814      -3.02232   0.00001   0.00010   0.00011   0.00020  -3.02212
   D815       2.75566  -0.00000   0.00003  -0.00187  -0.00183   2.75383
   D816       1.54186  -0.00001  -0.00009  -0.00303  -0.00312   1.53875
   D817      -1.27041  -0.00000  -0.00001  -0.00348  -0.00348  -1.27389
   D818       2.29867  -0.00000   0.00010   0.00226   0.00235   2.30102
   D819       1.08487  -0.00001  -0.00002   0.00110   0.00107   1.08594
   D820      -1.72740  -0.00000   0.00006   0.00065   0.00070  -1.72669
   D821      -2.92671  -0.00001  -0.00004  -0.00069  -0.00073  -2.92743
   D822       2.91693  -0.00001  -0.00002   0.00010   0.00008   2.91702
   D823       0.82719   0.00000   0.00001   0.00012   0.00013   0.82732
   D824      -0.38075  -0.00000  -0.00000   0.00006   0.00006  -0.38069
   D825      -0.60934  -0.00000  -0.00000  -0.00007  -0.00008  -0.60941
   D826      -2.87028   0.00000  -0.00000  -0.00003  -0.00003  -2.87032
   D827       2.11651   0.00000   0.00001   0.00009   0.00010   2.11660
   D828       0.90857  -0.00000   0.00000   0.00002   0.00003   0.90859
   D829       0.67998  -0.00000  -0.00000  -0.00011  -0.00011   0.67987
   D830      -1.58096   0.00000   0.00000  -0.00007  -0.00007  -1.58103
   D831      -1.16340  -0.00000  -0.00000   0.00023   0.00022  -1.16318
   D832      -2.37134  -0.00001  -0.00001   0.00016   0.00015  -2.37119
   D833      -2.59992  -0.00001  -0.00002   0.00003   0.00001  -2.59991
   D834       1.42232  -0.00001  -0.00001   0.00007   0.00006   1.42237
   D835       0.97929   0.00000   0.00002   0.00017   0.00019   0.97949
   D836      -0.22323   0.00001   0.00004   0.00040   0.00044  -0.22279
   D837      -3.04583   0.00001   0.00001  -0.00001   0.00001  -3.04583
   D838       2.75527  -0.00001  -0.00001  -0.00066  -0.00067   2.75460
   D839       1.55275   0.00000   0.00001  -0.00043  -0.00042   1.55233
   D840      -1.26986  -0.00000  -0.00002  -0.00084  -0.00085  -1.27071
   D841       2.27332  -0.00000   0.00000   0.00016   0.00016   2.27348
   D842       1.07080   0.00001   0.00002   0.00039   0.00041   1.07121
   D843      -1.75181  -0.00000  -0.00000  -0.00002  -0.00002  -1.75183
   D844       1.36227  -0.00000  -0.00001  -0.00021  -0.00022   1.36205
   D845      -0.12673   0.00001   0.00003   0.00044   0.00047  -0.12626
   D846      -0.39289  -0.00000  -0.00002   0.00014   0.00012  -0.39277
   D847      -2.96018   0.00000   0.00000  -0.00007  -0.00006  -2.96025
   D848       2.65351   0.00000   0.00000   0.00003   0.00004   2.65355
   D849       1.16452   0.00001   0.00004   0.00069   0.00072   1.16524
   D850       0.89836   0.00000  -0.00001   0.00038   0.00037   0.89873
   D851      -1.66893   0.00001   0.00002   0.00017   0.00019  -1.66875
   D852      -2.84996  -0.00001  -0.00004  -0.00139  -0.00142  -2.85138
   D853      -0.17398  -0.00000   0.00000  -0.00023  -0.00023  -0.17420
   D854      -0.19516  -0.00001  -0.00003  -0.00076  -0.00080  -0.19596
   D855       2.48082  -0.00000   0.00001   0.00039   0.00040   2.48122
   D856      -1.16228   0.00001  -0.00000  -0.00020  -0.00021  -1.16248
   D857       0.36184   0.00000  -0.00000  -0.00022  -0.00022   0.36163
   D858       2.95499   0.00000   0.00000  -0.00014  -0.00014   2.95485
   D859       0.74481  -0.00001  -0.00003  -0.00071  -0.00073   0.74407
   D860       2.26893  -0.00001  -0.00003  -0.00072  -0.00074   2.26818
   D861      -1.42112  -0.00001  -0.00002  -0.00064  -0.00067  -1.42178
   D862       1.08580  -0.00000  -0.00001   0.00027   0.00026   1.08606
   D863       2.60992  -0.00001  -0.00001   0.00026   0.00025   2.61017
   D864      -1.08012  -0.00000  -0.00001   0.00034   0.00033  -1.07979
   D865      -0.74290  -0.00001  -0.00001  -0.00009  -0.00009  -0.74300
   D866       0.71875  -0.00000  -0.00000   0.00011   0.00011   0.71887
   D867      -3.01752  -0.00001  -0.00002   0.00025   0.00023  -3.01729
   D868      -2.52684   0.00000   0.00001   0.00060   0.00061  -2.52623
   D869      -1.06518   0.00001   0.00001   0.00080   0.00081  -1.06437
   D870       1.48173  -0.00000  -0.00000   0.00093   0.00093   1.48266
   D871      -2.21639  -0.00000  -0.00001  -0.00024  -0.00025  -2.21664
   D872      -0.75473  -0.00000  -0.00001  -0.00004  -0.00005  -0.75478
   D873       1.79218  -0.00001  -0.00002   0.00009   0.00007   1.79225
   D874       1.03657   0.00000   0.00001   0.00010   0.00011   1.03668
   D875       2.49823   0.00001   0.00001   0.00030   0.00031   2.49854
   D876      -1.23804  -0.00000  -0.00000   0.00044   0.00043  -1.23761
   D877       0.81928  -0.00002  -0.00004   0.00024   0.00020   0.81948
   D878      -0.46755  -0.00001  -0.00001   0.00007   0.00006  -0.46748
   D879      -3.07064  -0.00002  -0.00004  -0.00004  -0.00008  -3.07072
   D880       2.27041  -0.00000  -0.00001   0.00052   0.00051   2.27092
   D881       0.98358   0.00001   0.00003   0.00035   0.00037   0.98395
   D882      -1.61951  -0.00000  -0.00001   0.00024   0.00023  -1.61928
   D883      -1.37847  -0.00001  -0.00002  -0.00025  -0.00027  -1.37875
   D884      -2.66530   0.00000   0.00001  -0.00042  -0.00041  -2.66571
   D885       1.01479  -0.00001  -0.00002  -0.00053  -0.00055   1.01424
   D886      -1.01969  -0.00000  -0.00000   0.00078   0.00078  -1.01891
   D887      -2.30651   0.00001   0.00003   0.00061   0.00064  -2.30587
   D888       1.37358  -0.00000  -0.00000   0.00050   0.00050   1.37408
   D889       2.99130  -0.00001  -0.00001  -0.00022  -0.00023   2.99107
   D890       1.63899   0.00001   0.00002   0.00027   0.00029   1.63927
   D891      -1.56481  -0.00000  -0.00002  -0.00066  -0.00067  -1.56549
   D892      -1.35258   0.00000   0.00000  -0.00008  -0.00008  -1.35266
   D893      -0.71581   0.00001   0.00001  -0.00011  -0.00011  -0.71592
   D894       0.86333   0.00000   0.00000  -0.00015  -0.00015   0.86318
   D895      -2.99883   0.00001   0.00001  -0.00013  -0.00012  -2.99895
   D896      -2.48169   0.00000   0.00001   0.00043   0.00044  -2.48125
   D897      -0.90255  -0.00000   0.00001   0.00039   0.00040  -0.90215
   D898       1.51848   0.00000   0.00001   0.00041   0.00042   1.51890
   D899      -2.69726  -0.00000  -0.00001  -0.00015  -0.00016  -2.69742
   D900      -1.11811  -0.00001  -0.00001  -0.00019  -0.00021  -1.11832
   D901       1.30291  -0.00000  -0.00001  -0.00017  -0.00018   1.30273
   D902      -3.10178   0.00001   0.00001  -0.00010  -0.00009  -3.10186
   D903      -1.15161  -0.00001  -0.00003  -0.00078  -0.00081  -1.15242
   D904       1.58378   0.00000   0.00001   0.00022   0.00022   1.58400
   D905      -1.67753  -0.00000   0.00000  -0.00006  -0.00006  -1.67758
   D906      -3.04308   0.00000   0.00005   0.00359   0.00364  -3.03943
   D907       0.18319  -0.00002  -0.00009  -0.01183  -0.01192   0.17127
         Item               Value     Threshold  Converged?
 Maximum Force            0.029454     0.000450     NO 
 RMS     Force            0.001121     0.000300     NO 
 Maximum Displacement     0.432324     0.001800     NO 
 RMS     Displacement     0.021999     0.001200     NO 
 Predicted change in Energy=-4.937168D-04
 GradGradGradGradGradGradGradGradGradGradGradGradGradGradGradGradGradGrad

 Stoichiometry    Be11H52
 Framework group  C1[X(Be11H52)]
 Deg. of freedom   183
 Full point group                 C1      NOp   1
 Largest Abelian subgroup         C1      NOp   1
 Largest concise Abelian subgroup C1      NOp   1
                         Standard orientation:                         
 ---------------------------------------------------------------------
 Center     Atomic      Atomic             Coordinates (Angstroms)
 Number     Number       Type             X           Y           Z
 ---------------------------------------------------------------------
      1          4           0       -0.390289   -0.266903   -1.740098
      2          4           0       -0.922120    1.634848   -0.606135
      3          4           0        1.022542    1.388395   -1.089515
      4          4           0        0.458480    1.261796    0.969948
      5          4           0        1.708942   -0.440943   -1.748258
      6          4           0       -1.511955    0.369847    1.031398
      7          4           0       -1.172788   -1.485994    0.014565
      8          4           0        0.298770   -0.727456    1.380863
      9          4           0        0.779212   -1.728312   -0.432994
     10          4           0        1.969095   -0.050930    0.189508
     11          4           0       -2.247856    0.069791   -0.799599
     12          1           0        2.928273   -0.718071   -2.642351
     13          1           0        2.293144   -0.782888   -3.135147
     14          1           0       -3.770009    0.088896   -1.024087
     15          1           0       -3.459561    0.011113   -1.761740
     16          1           0        0.801252   -3.256478   -0.566871
     17          1           0        1.536644   -3.001765   -0.811311
     18          1           0       -1.881063    2.764858   -0.974219
     19          1           0       -1.143383    3.028567   -1.205259
     20          1           0       -1.159264   -0.468673   -3.049212
     21          1           0       -0.359705   -0.566098   -3.244205
     22          1           0        0.612034   -1.708997    2.575773
     23          1           0        0.471081   -1.014045    2.929226
     24          1           0        3.228425    0.049529    1.093006
     25          1           0        3.504379   -0.126507    0.357113
     26          1           0       -2.177289    0.668219    2.406017
     27          1           0       -2.780051    0.651667    1.873185
     28          1           0       -1.628078   -2.960399   -0.007487
     29          1           0       -2.305400   -2.521430    0.090525
     30          1           0        1.952493    2.298796   -1.909232
     31          1           0        1.268913    2.727799   -1.818096
     32          1           0        0.970488    2.077690    2.231972
     33          1           0        0.702960    2.629217    1.731633
     34          1           0       -0.646312    2.138739   -3.804495
     35          1           0       -0.760224    2.518497   -4.441290
     36          1           0       -2.005613    4.021013    2.165952
     37          1           0       -1.808173    3.418243    1.765550
     38          1           0        0.073295   -4.825208    2.293887
     39          1           0        0.025786   -4.189502    1.901480
     40          1           0       -2.412210   -2.513294    3.387204
     41          1           0       -2.140395   -2.117500    2.810585
     42          1           0        3.170339    2.809035    0.526733
     43          1           0        3.646622    3.346527    0.744170
     44          1           0       -4.600002   -1.303266    1.281349
     45          1           0       -5.280817   -1.498374    1.525417
     46          1           0        5.280642    1.591952   -1.883481
     47          1           0        4.599517    1.366968   -1.667212
     48          1           0        4.861303   -2.966114   -0.436225
     49          1           0        4.230478   -2.564805   -0.482635
     50          1           0       -1.051979   -3.534251   -2.707686
     51          1           0       -1.242031   -4.111766   -3.145783
     52          1           0        2.577942    0.534604    3.675075
     53          1           0        2.910101    0.609946    4.341728
     54          1           0        0.753009    5.391626    0.261797
     55          1           0        0.641639    4.664039    0.125628
     56          1           0       -0.426341    1.188328    4.340796
     57          1           0       -0.427689    1.416452    5.053670
     58          1           0       -4.965143    2.793745    0.532437
     59          1           0       -4.312171    2.436915    0.445686
     60          1           0        3.590049   -3.331164    2.805741
     61          1           0        3.133973   -2.846739    2.459200
     62          1           0       -3.758235   -2.418406   -3.012014
     63          1           0       -3.231775   -1.993796   -2.681228
 ---------------------------------------------------------------------
 Rotational constants (GHZ):           0.5878243           0.5236207           0.4967972
 Standard basis: def2TZVP (5D, 7F)
 There are   532 symmetry adapted cartesian basis functions of A   symmetry.
 There are   521 symmetry adapted basis functions of A   symmetry.
   521 basis functions,   735 primitive gaussians,   532 cartesian basis functions
    48 alpha electrons       48 beta electrons
       nuclear repulsion energy       611.4016235105 Hartrees.
 NAtoms=   63 NActive=   63 NUniq=   63 SFac= 1.00D+00 NAtFMM=   60 NAOKFM=T Big=T
 Integral buffers will be    131072 words long.
 Raffenetti 2 integral format.
 Two-electron integral symmetry is turned on.
 Nuclear repulsion after empirical dispersion term =      611.3305355260 Hartrees.
 One-electron integrals computed using PRISM.
   1 Symmetry operations used in ECPInt.
 ECPInt:  NShTT=   47278 NPrTT=  119659 LenC2=   41796 LenP2D=   81985.
 LDataN:  DoStor=T MaxTD1= 4 Len=   56
 NBasis=   521 RedAO= T EigKep=  8.32D-05  NBF=   521
 NBsUse=   521 1.00D-06 EigRej= -1.00D+00 NBFU=   521
 Initial guess from the checkpoint file:  "/home/super/YCY/BeH/Be11/2/H26-Be11.chk"
 B after Tr=     0.000000   -0.000000   -0.000000
         Rot=    0.999405    0.031420   -0.002473    0.014016 Ang=   3.95 deg.
 ExpMin= 3.27D-02 ExpMax= 4.70D+03 ExpMxC= 1.60D+02 IAcc=3 IRadAn=         5 AccDes= 0.00D+00
 Harris functional with IExCor= 1009 and IRadAn=       5 diagonalized for initial guess.
 HarFok:  IExCor= 1009 AccDes= 0.00D+00 IRadAn=         5 IDoV= 1 UseB2=F ITyADJ=14
 ICtDFT=  3500011 ScaDFX=  1.000000  1.000000  1.000000  1.000000
 FoFCou: FMM=F IPFlag=           0 FMFlag=      100000 FMFlg1=        2001
         NFxFlg=           0 DoJE=T BraDBF=F KetDBF=T FulRan=T
         wScrn=  0.000000 ICntrl=       500 IOpCl=  0 I1Cent=   200000004 NGrid=           0
         NMat0=    1 NMatS0=      1 NMatT0=    0 NMatD0=    1 NMtDS0=    0 NMtDT0=    0
 Petite list used in FoFCou.
 Requested convergence on RMS density matrix=1.00D-08 within 128 cycles.
 Requested convergence on MAX density matrix=1.00D-06.
 Requested convergence on             energy=1.00D-06.
 No special actions if energy rises.
 SCF Done:  E(RPBE1PBE) =  -192.413179143     A.U. after   12 cycles
            NFock= 12  Conv=0.27D-08     -V/T= 2.0117
   1 Symmetry operations used in ECPInt.
 ECPInt:  NShTT=   47278 NPrTT=  119659 LenC2=   41796 LenP2D=   81985.
 LDataN:  DoStor=T MaxTD1= 5 Len=  102
 Calling FoFJK, ICntrl=      2127 FMM=T ISym2X=0 I1Cent= 0 IOpClX= 0 NMat=1 NMatS=1 NMatT=0.
 ***** Axes restored to original set *****
 -------------------------------------------------------------------
 Center     Atomic                   Forces (Hartrees/Bohr)
 Number     Number              X              Y              Z
 -------------------------------------------------------------------
      1        4          -0.000098754   -0.000307502   -0.000175596
      2        4          -0.000061170   -0.000151908    0.000020341
      3        4          -0.000100964   -0.000019327    0.000003686
      4        4           0.000011654    0.000048660    0.000008833
      5        4           0.000089597   -0.000069731    0.000058164
      6        4           0.000034379   -0.000165373    0.000042694
      7        4          -0.000087470   -0.000207677    0.000154335
      8        4           0.000052680    0.000065661   -0.000064450
      9        4           0.000081784   -0.000235094   -0.000058720
     10        4           0.000027208    0.000091534    0.000095608
     11        4           0.000031825    0.000784212   -0.000284214
     12        1           0.000005332   -0.000027895    0.000016098
     13        1          -0.000004751    0.000056283   -0.000009716
     14        1          -0.000314895    0.000137840    0.000080763
     15        1           0.000245557    0.001137081    0.000684738
     16        1          -0.000026104   -0.000032743    0.000024531
     17        1           0.000014695    0.000006796    0.000112923
     18        1           0.000038618    0.000042913   -0.000034318
     19        1          -0.000056015   -0.000010762   -0.000034898
     20        1          -0.000079184    0.000109725   -0.000219745
     21        1           0.000016433   -0.000061244    0.000128913
     22        1          -0.000142287   -0.000265532    0.000355895
     23        1          -0.000012119    0.000088623   -0.000140587
     24        1           0.000017626   -0.000015973    0.000029100
     25        1          -0.000048766   -0.000029410   -0.000029282
     26        1          -0.000030376   -0.000064180   -0.000079803
     27        1           0.000020896    0.000036494    0.000054033
     28        1           0.000014368   -0.000001392   -0.000074901
     29        1          -0.000023328   -0.000073483    0.000044766
     30        1           0.000003678   -0.000012949   -0.000020204
     31        1           0.000014011   -0.000008963    0.000029148
     32        1          -0.000035005    0.000008606    0.000012740
     33        1           0.000011254   -0.000019523   -0.000028936
     34        1          -0.000004841    0.000010988    0.000006953
     35        1           0.000001263    0.000000689   -0.000010482
     36        1           0.000002772    0.000004312    0.000004335
     37        1           0.000006693   -0.000003997   -0.000009362
     38        1           0.000026956   -0.000002543    0.000018612
     39        1           0.000013387    0.000023097    0.000010013
     40        1          -0.000006055   -0.000002743    0.000001806
     41        1          -0.000001513   -0.000005443    0.000007332
     42        1          -0.000003142    0.000000380   -0.000014560
     43        1           0.000002328    0.000001305    0.000008618
     44        1           0.000030844   -0.000014969   -0.000024247
     45        1           0.000000719    0.000003061    0.000009971
     46        1           0.000004322   -0.000000909   -0.000001199
     47        1           0.000021829    0.000020719   -0.000008541
     48        1           0.000006195    0.000003607   -0.000010523
     49        1           0.000030500   -0.000009140   -0.000018070
     50        1           0.000392753   -0.000183948   -0.000152374
     51        1           0.000302234    0.000246295    0.000571362
     52        1           0.000018735   -0.000041527   -0.000017304
     53        1           0.000006082   -0.000016378    0.000005822
     54        1          -0.000002913   -0.000002728   -0.000004402
     55        1           0.000010728   -0.000002106    0.000017524
     56        1           0.000010519   -0.000008982   -0.000016164
     57        1          -0.000007096    0.000002173   -0.000001903
     58        1          -0.000008650   -0.000000356   -0.000010549
     59        1           0.000025731    0.000001664    0.000010820
     60        1          -0.001037256    0.001447344   -0.001255341
     61        1           0.000879561   -0.001165196    0.000768353
     62        1           0.000968574    0.001569402    0.001254098
     63        1          -0.001301668   -0.002707836   -0.001842541
 -------------------------------------------------------------------
 Cartesian Forces:  Max     0.002707836 RMS     0.000391725

 GradGradGradGradGradGradGradGradGradGradGradGradGradGradGradGradGradGrad
 Berny optimization.
 Using GEDIIS/GDIIS optimizer.
 FormGI is forming the generalized inverse of G from B-inverse, IUseBI=4.
 Internal  Forces:  Max     0.002191678 RMS     0.000131333
 Search for a local minimum.
 Step number   3 out of a maximum of  378
 All quantities printed in internal units (Hartrees-Bohrs-Radians)
 Mixed Optimization -- En-DIIS/RFO-DIIS
 Update second derivatives using D2CorX and points    1    2    3
 DE= -2.58D-03 DEPred=-4.94D-04 R= 5.22D+00
 TightC=F SS=  1.41D+00  RLast= 3.34D-01 DXNew= 8.4853D-01 1.0026D+00
 Trust test= 5.22D+00 RLast= 3.34D-01 DXMaxT set to 8.49D-01
 ITU=  1  1  0
 Use linear search instead of GDIIS.
     Eigenvalues ---    0.00230   0.00230   0.00230   0.00230   0.00231
     Eigenvalues ---    0.00242   0.00328   0.00367   0.00443   0.00443
     Eigenvalues ---    0.00531   0.00587   0.00610   0.00683   0.00694
     Eigenvalues ---    0.00757   0.00787   0.00823   0.00856   0.00886
     Eigenvalues ---    0.00938   0.00967   0.00985   0.01007   0.01088
     Eigenvalues ---    0.01098   0.01168   0.01205   0.01211   0.01218
     Eigenvalues ---    0.01249   0.01275   0.01348   0.01359   0.01368
     Eigenvalues ---    0.01388   0.01418   0.01429   0.01492   0.01514
     Eigenvalues ---    0.01541   0.01563   0.01592   0.01609   0.01638
     Eigenvalues ---    0.01644   0.01688   0.01723   0.01761   0.01777
     Eigenvalues ---    0.01793   0.01806   0.01823   0.01854   0.01867
     Eigenvalues ---    0.01881   0.01906   0.01916   0.01941   0.01955
     Eigenvalues ---    0.01979   0.02004   0.02041   0.02047   0.02079
     Eigenvalues ---    0.02120   0.02139   0.02147   0.02216   0.02223
     Eigenvalues ---    0.02235   0.02255   0.02279   0.02325   0.02390
     Eigenvalues ---    0.02461   0.02479   0.02553   0.02600   0.02624
     Eigenvalues ---    0.02678   0.02699   0.02771   0.02809   0.02852
     Eigenvalues ---    0.02862   0.02944   0.02997   0.03049   0.03062
     Eigenvalues ---    0.03159   0.03223   0.03347   0.03489   0.03588
     Eigenvalues ---    0.03746   0.03783   0.03924   0.03980   0.04148
     Eigenvalues ---    0.04172   0.04290   0.04421   0.04616   0.04678
     Eigenvalues ---    0.04716   0.04960   0.05179   0.05248   0.05419
     Eigenvalues ---    0.05501   0.05605   0.05626   0.05861   0.05944
     Eigenvalues ---    0.06046   0.06214   0.06429   0.06492   0.06733
     Eigenvalues ---    0.06889   0.07028   0.07322   0.07415   0.07606
     Eigenvalues ---    0.07639   0.07751   0.07819   0.07894   0.08013
     Eigenvalues ---    0.08038   0.08194   0.08263   0.08399   0.08446
     Eigenvalues ---    0.08538   0.08655   0.08767   0.08810   0.08976
     Eigenvalues ---    0.09090   0.09337   0.09584   0.09752   0.09937
     Eigenvalues ---    0.10231   0.10392   0.10746   0.10815   0.11078
     Eigenvalues ---    0.13435   0.14944   0.15198   0.15295   0.15343
     Eigenvalues ---    0.15770   0.15839   0.15860   0.15875   0.15984
     Eigenvalues ---    0.16000   0.16000   0.16000   0.16002   0.16146
     Eigenvalues ---    0.16420   0.17884   0.18697   0.37766   0.37768
     Eigenvalues ---    0.37770   0.37797   0.37805   0.37917   0.37920
     Eigenvalues ---    0.37924   0.37930   0.37993   0.37996   0.38006
     Eigenvalues ---    0.38014   0.50887   0.66296
 RFO step:  Lambda=-2.93921830D-04 EMin= 2.29834879D-03
 Quartic linear search produced a step of  0.00397.
 Iteration  1 RMS(Cart)=  0.01443770 RMS(Int)=  0.00021360
 Iteration  2 RMS(Cart)=  0.00046918 RMS(Int)=  0.00000683
 Iteration  3 RMS(Cart)=  0.00000066 RMS(Int)=  0.00000682
 Variable       Old X    -DE/DX   Delta X   Delta X   Delta X     New X
                                 (Linear)    (Quad)   (Total)
    R1        4.30317   0.00002  -0.00001   0.00069   0.00068   4.30386
    R2        4.29237  -0.00000  -0.00001   0.00011   0.00010   4.29247
    R3        3.98061   0.00004   0.00000   0.00059   0.00059   3.98120
    R4        4.29984   0.00004   0.00001  -0.00019  -0.00019   4.29965
    R5        4.31420   0.00006   0.00001   0.00046   0.00046   4.31466
    R6        3.98569  -0.00009   0.00001  -0.00063  -0.00063   3.98506
    R7        2.89431   0.00018  -0.00001   0.00162   0.00161   2.89592
    R8        2.89861  -0.00009   0.00000  -0.00097  -0.00097   2.89764
    R9        3.81524   0.00001   0.00000   0.00030   0.00030   3.81554
   R10        4.02173  -0.00001   0.00000   0.00018   0.00018   4.02191
   R11        4.06605  -0.00002  -0.00000   0.00044   0.00044   4.06649
   R12        3.89321  -0.00020   0.00001  -0.00284  -0.00283   3.89038
   R13        2.88577   0.00004   0.00000   0.00017   0.00017   2.88594
   R14        2.89712   0.00001  -0.00000   0.00028   0.00028   2.89740
   R15        4.04224   0.00000  -0.00000   0.00012   0.00012   4.04236
   R16        3.89649   0.00004  -0.00000   0.00043   0.00043   3.89692
   R17        4.05456   0.00001   0.00000   0.00008   0.00008   4.05465
   R18        2.90648   0.00000  -0.00000   0.00014   0.00014   2.90662
   R19        2.91871  -0.00000  -0.00000  -0.00014  -0.00014   2.91858
   R20        4.08896  -0.00002  -0.00000   0.00004   0.00004   4.08900
   R21        3.85035   0.00001  -0.00000   0.00006   0.00006   3.85041
   R22        4.05930   0.00004   0.00000   0.00043   0.00044   4.05974
   R23        3.00017  -0.00004  -0.00000  -0.00029  -0.00030   2.99987
   R24        2.99376  -0.00001   0.00000  -0.00009  -0.00009   2.99367
   R25        3.89652   0.00001   0.00000   0.00021   0.00021   3.89673
   R26        3.76749   0.00001  -0.00001  -0.00011  -0.00011   3.76738
   R27        2.90488  -0.00000  -0.00000   0.00003   0.00003   2.90491
   R28        2.91636  -0.00001  -0.00000  -0.00011  -0.00011   2.91624
   R29        4.04998   0.00002   0.00001   0.00008   0.00008   4.05007
   R30        4.05518  -0.00001  -0.00000  -0.00066  -0.00066   4.05452
   R31        3.77195  -0.00013  -0.00000  -0.00101  -0.00101   3.77094
   R32        2.94050   0.00004  -0.00000  -0.00006  -0.00006   2.94044
   R33        2.92517   0.00005  -0.00000  -0.00005  -0.00004   2.92513
   R34        4.05637  -0.00006  -0.00000  -0.00123  -0.00123   4.05514
   R35        3.81207   0.00002   0.00000  -0.00017  -0.00017   3.81190
   R36        3.89077   0.00001  -0.00002   0.00171   0.00169   3.89246
   R37        2.91634  -0.00002  -0.00000   0.00013   0.00012   2.91646
   R38        2.90349  -0.00003  -0.00000   0.00051   0.00051   2.90400
   R39        4.01877   0.00003   0.00000   0.00005   0.00006   4.01883
   R40        4.08242   0.00002  -0.00000   0.00022   0.00022   4.08264
   R41        2.98156  -0.00005  -0.00003  -0.00216  -0.00219   2.97937
   R42        2.99344  -0.00003  -0.00000  -0.00083  -0.00084   2.99261
   R43        4.06047   0.00003  -0.00001   0.00014   0.00014   4.06060
   R44        2.89918  -0.00000  -0.00000   0.00022   0.00022   2.89940
   R45        2.88981  -0.00000  -0.00000  -0.00005  -0.00005   2.88975
   R46        2.93505  -0.00003  -0.00000   0.00001   0.00001   2.93506
   R47        2.92200  -0.00002  -0.00000  -0.00017  -0.00017   2.92182
   R48        2.90779  -0.00015  -0.00000  -0.00045  -0.00045   2.90734
   R49        2.92596  -0.00048   0.00002  -0.00695  -0.00696   2.91900
   R50        1.52406   0.00000   0.00000   0.00002   0.00002   1.52408
   R51        5.37538   0.00000  -0.00001   0.00037   0.00036   5.37574
   R52        1.51951   0.00000  -0.00001   0.00129   0.00127   1.52078
   R53        5.32555   0.00002  -0.00002   0.00071   0.00069   5.32624
   R54        5.33404  -0.00009   0.00002   0.00119   0.00121   5.33524
   R55        4.19034   0.00112   0.00100   0.05488   0.05587   4.24621
   R56        1.54152   0.00001  -0.00000   0.00004   0.00004   1.54156
   R57        5.19748  -0.00006  -0.00004  -0.00257  -0.00261   5.19488
   R58        5.19441   0.00001  -0.00001  -0.00024  -0.00025   5.19416
   R59        1.54345   0.00001   0.00000  -0.00011  -0.00011   1.54334
   R60        5.35629   0.00008  -0.00003   0.00152   0.00149   5.35778
   R61        5.27599   0.00001  -0.00001   0.00015   0.00014   5.27613
   R62        1.56609   0.00003  -0.00000   0.00020   0.00020   1.56629
   R63        5.22063  -0.00004  -0.00003  -0.00100  -0.00103   5.21960
   R64        5.24793   0.00005   0.00001   0.00201   0.00202   5.24995
   R65        1.49725  -0.00000   0.00000   0.00013   0.00014   1.49739
   R66        4.98231  -0.00002  -0.00001  -0.00203  -0.00203   4.98028
   R67        5.27700  -0.00001  -0.00001  -0.00116  -0.00116   5.27584
   R68        5.23294  -0.00039  -0.00023  -0.03881  -0.03905   5.19390
   R69        5.36213  -0.00002  -0.00000   0.00003   0.00002   5.36215
   R70        5.13834   0.00001  -0.00002  -0.00135  -0.00137   5.13698
   R71        5.22616   0.00000  -0.00000   0.00001   0.00001   5.22616
   R72        1.52200  -0.00000   0.00000   0.00002   0.00002   1.52202
   R73        5.32451  -0.00000   0.00001   0.00020   0.00020   5.32471
   R74        5.11467  -0.00006  -0.00001  -0.00184  -0.00185   5.11282
   R75        5.18477   0.00001  -0.00000   0.00060   0.00060   5.18537
   R76        5.06281   0.00002  -0.00000   0.00076   0.00075   5.06356
   R77        1.52062   0.00002   0.00000  -0.00006  -0.00005   1.52057
   R78        5.31993   0.00002   0.00001   0.00157   0.00158   5.32151
   R79        5.02813  -0.00001  -0.00000   0.00038   0.00037   5.02850
   R80        5.16979  -0.00006  -0.00002  -0.00041  -0.00043   5.16936
   R81        5.20010   0.00019   0.00003   0.00243   0.00246   5.20256
   R82        1.53646  -0.00001  -0.00000  -0.00011  -0.00011   1.53635
   R83        5.20588   0.00001  -0.00000  -0.00027  -0.00026   5.20562
   R84        5.40051  -0.00004   0.00003  -0.00271  -0.00268   5.39783
   R85        1.53479   0.00000  -0.00000  -0.00005  -0.00005   1.53474
   R86        5.23608  -0.00001  -0.00000   0.00045   0.00044   5.23653
   R87        5.32273   0.00002   0.00001  -0.00010  -0.00010   5.32263
   R88        5.33186   0.00000  -0.00002  -0.00030  -0.00032   5.33154
   R89        1.49527  -0.00001   0.00000   0.00003   0.00003   1.49530
   R90        5.43836   0.00001  -0.00001  -0.00008  -0.00009   5.43827
   R91        5.01670  -0.00003   0.00000   0.00097   0.00097   5.01768
   R92        5.06688   0.00003  -0.00001  -0.00006  -0.00007   5.06681
   R93        4.97451  -0.00001  -0.00001  -0.00084  -0.00086   4.97365
   R94        5.20004   0.00001  -0.00001  -0.00013  -0.00013   5.19991
   R95        4.90001  -0.00001   0.00000  -0.00085  -0.00084   4.89917
   R96        1.41755   0.00001  -0.00000   0.00002   0.00002   1.41757
   R97        1.41747   0.00000  -0.00000   0.00001   0.00001   1.41748
   R98        1.41460   0.00001  -0.00000   0.00002   0.00002   1.41462
   R99        1.41796   0.00001  -0.00000   0.00001   0.00001   1.41797
   R100       1.41795   0.00001  -0.00000   0.00001   0.00001   1.41797
   R101       1.41559  -0.00000  -0.00000  -0.00000  -0.00000   1.41558
   R102       1.41581   0.00000  -0.00000   0.00001   0.00001   1.41582
   R103       1.41558  -0.00000  -0.00000  -0.00001  -0.00001   1.41557
   R104       1.41612  -0.00057  -0.00000  -0.00152  -0.00153   1.41460
   R105       5.04426   0.00060   0.00052   0.05051   0.05103   5.09530
   R106       1.41469   0.00000  -0.00000   0.00001   0.00001   1.41470
   R107       1.41456  -0.00000  -0.00000  -0.00001  -0.00001   1.41455
   R108       1.41444   0.00000  -0.00000   0.00000   0.00000   1.41444
   R109       1.41569   0.00001  -0.00000   0.00002   0.00002   1.41571
   R110       1.41763  -0.00216   0.00030   0.00071   0.00101   1.41863
   R111       1.42279  -0.00219   0.00031   0.00077   0.00108   1.42387
    A1        1.87935   0.00001   0.00000   0.00003   0.00003   1.87939
    A2        1.55391  -0.00001  -0.00000   0.00004   0.00004   1.55395
    A3        1.94887   0.00000   0.00000   0.00012   0.00012   1.94899
    A4        2.00248  -0.00001  -0.00001  -0.00069  -0.00070   2.00178
    A5        2.28613   0.00002   0.00000   0.00028   0.00028   2.28641
    A6        1.96436  -0.00001   0.00000  -0.00013  -0.00013   1.96423
    A7        1.55467   0.00000   0.00000   0.00002   0.00002   1.55469
    A8        1.87943  -0.00005   0.00000  -0.00080  -0.00080   1.87863
    A9        2.28248  -0.00001  -0.00001  -0.00063  -0.00064   2.28183
   A10        1.99392   0.00001   0.00000   0.00039   0.00040   1.99431
   A11        1.87700  -0.00002  -0.00000  -0.00017  -0.00017   1.87683
   A12        2.67393  -0.00004  -0.00000  -0.00034  -0.00035   2.67358
   A13        2.07848   0.00001  -0.00000   0.00014   0.00013   2.07862
   A14        1.53100   0.00000  -0.00000   0.00011   0.00011   1.53111
   A15        1.99971   0.00002   0.00001   0.00062   0.00063   2.00035
   A16        2.28967  -0.00000  -0.00000  -0.00033  -0.00033   2.28933
   A17        1.87345  -0.00001  -0.00001   0.00038   0.00038   1.87382
   A18        2.29460   0.00001   0.00001   0.00068   0.00069   2.29529
   A19        2.01125  -0.00002  -0.00000  -0.00031  -0.00032   2.01094
   A20        1.53077   0.00004   0.00000   0.00021   0.00022   1.53099
   A21        2.07826   0.00004   0.00000   0.00023   0.00023   2.07849
   A22        1.64174   0.00000  -0.00000  -0.00013  -0.00013   1.64161
   A23        1.52279   0.00001   0.00000  -0.00017  -0.00017   1.52262
   A24        2.27133  -0.00002  -0.00000  -0.00020  -0.00020   2.27113
   A25        2.21221  -0.00001  -0.00000   0.00002   0.00002   2.21223
   A26        1.95464  -0.00000  -0.00000  -0.00021  -0.00021   1.95444
   A27        2.09973  -0.00002  -0.00000  -0.00008  -0.00008   2.09964
   A28        2.26201   0.00000  -0.00000   0.00008   0.00008   2.26209
   A29        1.72787   0.00001  -0.00000   0.00020   0.00020   1.72806
   A30        1.93246  -0.00002  -0.00000  -0.00001  -0.00001   1.93245
   A31        2.36825   0.00001   0.00000   0.00033   0.00033   2.36858
   A32        2.14408   0.00001  -0.00000   0.00018   0.00018   2.14425
   A33        2.03348   0.00000   0.00000   0.00024   0.00024   2.03372
   A34        2.48541  -0.00000  -0.00000   0.00012   0.00011   2.48552
   A35        1.70662   0.00001   0.00000  -0.00019  -0.00019   1.70644
   A36        2.16643   0.00001   0.00000  -0.00017  -0.00016   2.16627
   A37        1.63946   0.00001   0.00000   0.00004   0.00004   1.63950
   A38        1.52706   0.00001   0.00000  -0.00002  -0.00002   1.52704
   A39        2.28471  -0.00001  -0.00000   0.00000   0.00000   2.28471
   A40        2.20940  -0.00001  -0.00000   0.00008   0.00008   2.20948
   A41        2.10068   0.00001   0.00000   0.00024   0.00025   2.10093
   A42        1.94346   0.00000   0.00000   0.00013   0.00013   1.94359
   A43        2.26235  -0.00000  -0.00000  -0.00008  -0.00008   2.26227
   A44        1.73222  -0.00000  -0.00000  -0.00006  -0.00006   1.73216
   A45        1.92076   0.00001   0.00000   0.00006   0.00006   1.92082
   A46        2.35689   0.00000  -0.00000  -0.00004  -0.00004   2.35685
   A47        2.15024  -0.00000  -0.00000  -0.00007  -0.00007   2.15017
   A48        1.72501  -0.00001  -0.00000  -0.00010  -0.00010   1.72491
   A49        2.17192  -0.00000  -0.00000  -0.00005  -0.00005   2.17187
   A50        2.03538  -0.00000  -0.00000  -0.00007  -0.00007   2.03531
   A51        2.48582  -0.00000   0.00000  -0.00009  -0.00009   2.48573
   A52        1.84382  -0.00001  -0.00000  -0.00013  -0.00013   1.84368
   A53        1.86948   0.00000   0.00000   0.00004   0.00004   1.86952
   A54        2.35720  -0.00000   0.00000   0.00020   0.00020   2.35740
   A55        1.88060  -0.00000   0.00000   0.00016   0.00017   1.88076
   A56        1.86698   0.00000   0.00000   0.00001   0.00001   1.86699
   A57        1.84691  -0.00001  -0.00000  -0.00019  -0.00019   1.84672
   A58        2.27822   0.00000   0.00000   0.00012   0.00012   2.27834
   A59        1.95101   0.00000   0.00000   0.00015   0.00015   1.95116
   A60        1.98101   0.00000  -0.00000  -0.00009  -0.00009   1.98092
   A61        2.07482  -0.00000  -0.00000   0.00003   0.00003   2.07485
   A62        2.07451  -0.00000  -0.00000   0.00017   0.00017   2.07468
   A63        1.94626   0.00001  -0.00000  -0.00005  -0.00005   1.94621
   A64        2.43078   0.00001  -0.00000   0.00000   0.00001   2.43079
   A65        1.95635   0.00000  -0.00000  -0.00019  -0.00019   1.95616
   A66        2.20637  -0.00000   0.00000  -0.00014  -0.00014   2.20622
   A67        1.68113  -0.00000  -0.00000  -0.00011  -0.00011   1.68102
   A68        2.51095  -0.00000  -0.00000   0.00005   0.00005   2.51100
   A69        1.98127  -0.00000  -0.00000   0.00004   0.00004   1.98130
   A70        1.77218   0.00000  -0.00000  -0.00002  -0.00002   1.77217
   A71        2.22663   0.00001   0.00000   0.00002   0.00002   2.22665
   A72        2.22648   0.00000  -0.00000  -0.00010  -0.00010   2.22638
   A73        2.23460  -0.00001  -0.00000   0.00002   0.00002   2.23462
   A74        2.22130  -0.00001   0.00000   0.00008   0.00008   2.22138
   A75        2.09104   0.00000   0.00000   0.00006   0.00006   2.09110
   A76        2.62079   0.00001   0.00000   0.00007   0.00007   2.62086
   A77        1.67562   0.00000  -0.00000   0.00003   0.00003   1.67565
   A78        1.76528   0.00000  -0.00000   0.00002   0.00002   1.76530
   A79        2.31420   0.00001   0.00000   0.00035   0.00035   2.31456
   A80        2.13106  -0.00001  -0.00000   0.00032   0.00032   2.13137
   A81        1.77151  -0.00001  -0.00000  -0.00012  -0.00012   1.77139
   A82        1.95159  -0.00004   0.00000  -0.00064  -0.00064   1.95095
   A83        1.91285   0.00002   0.00000   0.00036   0.00036   1.91320
   A84        2.32734   0.00001  -0.00000   0.00044   0.00044   2.32778
   A85        2.28213  -0.00002  -0.00000  -0.00040  -0.00040   2.28174
   A86        2.14756  -0.00000   0.00000  -0.00040  -0.00040   2.14716
   A87        1.96450  -0.00002  -0.00000   0.00003   0.00003   1.96453
   A88        1.89123   0.00001  -0.00000   0.00003   0.00003   1.89126
   A89        2.34032   0.00001   0.00000  -0.00013  -0.00013   2.34019
   A90        2.32067   0.00002   0.00000   0.00011   0.00011   2.32079
   A91        1.79691   0.00002   0.00000   0.00010   0.00010   1.79701
   A92        1.52714  -0.00000  -0.00000   0.00011   0.00011   1.52725
   A93        1.63660   0.00000  -0.00000   0.00014   0.00014   1.63674
   A94        2.21719  -0.00001  -0.00000  -0.00049  -0.00049   2.21670
   A95        2.28194  -0.00001   0.00000  -0.00025  -0.00024   2.28169
   A96        1.94166   0.00002  -0.00000   0.00032   0.00032   1.94198
   A97        2.47737   0.00001   0.00000   0.00019   0.00019   2.47756
   A98        2.03024  -0.00000  -0.00000   0.00004   0.00004   2.03028
   A99        1.92052  -0.00005   0.00000  -0.00074  -0.00074   1.91978
   A100       2.15191   0.00001   0.00000   0.00041   0.00041   2.15233
   A101       2.36319   0.00000   0.00000   0.00010   0.00010   2.36329
   A102       2.10400  -0.00003   0.00000  -0.00028  -0.00027   2.10373
   A103       1.73913  -0.00002   0.00000  -0.00026  -0.00026   1.73887
   A104       2.26963  -0.00001   0.00000  -0.00033  -0.00033   2.26930
   A105       2.16787   0.00005  -0.00000   0.00043   0.00042   2.16830
   A106       1.71517   0.00005  -0.00000   0.00067   0.00066   1.71583
   A107       1.84458   0.00001   0.00000   0.00031   0.00031   1.84489
   A108       1.84394   0.00002   0.00000   0.00028   0.00028   1.84422
   A109       2.41064   0.00001   0.00000   0.00023   0.00024   2.41088
   A110       1.94468   0.00000  -0.00000  -0.00003  -0.00003   1.94466
   A111       1.86751   0.00002   0.00000   0.00047   0.00047   1.86799
   A112       1.98501   0.00001   0.00000   0.00025   0.00026   1.98527
   A113       2.22557  -0.00000   0.00000   0.00045   0.00045   2.22602
   A114       1.92142  -0.00001   0.00000   0.00043   0.00043   1.92185
   A115       1.86471   0.00001   0.00000   0.00010   0.00010   1.86481
   A116       1.98050  -0.00002  -0.00000  -0.00027  -0.00027   1.98023
   A117       2.25597  -0.00002   0.00000   0.00030   0.00030   2.25627
   A118       1.88422  -0.00002  -0.00001  -0.00093  -0.00094   1.88328
   A119       2.38035  -0.00002  -0.00000  -0.00072  -0.00072   2.37963
   A120       2.04761  -0.00000  -0.00001  -0.00063  -0.00063   2.04698
   A121       2.10783   0.00000  -0.00000  -0.00066  -0.00066   2.10717
   A122       1.64220  -0.00002  -0.00000  -0.00035  -0.00035   1.64184
   A123       1.52061  -0.00001  -0.00000  -0.00011  -0.00011   1.52049
   A124       2.20809   0.00000   0.00000   0.00034   0.00035   2.20844
   A125       2.27203   0.00001   0.00000   0.00027   0.00027   2.27230
   A126       2.09767  -0.00000  -0.00000  -0.00007  -0.00008   2.09760
   A127       1.93060  -0.00001  -0.00000  -0.00012  -0.00012   1.93048
   A128       2.16489   0.00000   0.00000   0.00026   0.00026   2.16515
   A129       1.71003   0.00000   0.00000   0.00014   0.00015   1.71018
   A130       1.95822  -0.00002   0.00000  -0.00024  -0.00025   1.95797
   A131       1.72431   0.00001   0.00000   0.00017   0.00017   1.72448
   A132       2.25777   0.00001  -0.00000   0.00016   0.00016   2.25793
   A133       2.14892   0.00001   0.00000  -0.00014  -0.00014   2.14878
   A134       2.36716   0.00001   0.00000   0.00007   0.00007   2.36723
   A135       2.48966   0.00001  -0.00000  -0.00009  -0.00009   2.48957
   A136       2.03473   0.00001  -0.00000   0.00004   0.00004   2.03477
   A137       1.76983  -0.00001  -0.00000  -0.00021  -0.00022   1.76961
   A138       1.67768   0.00001   0.00000   0.00011   0.00011   1.67779
   A139       2.29306   0.00000   0.00000   0.00018   0.00018   2.29324
   A140       2.13582   0.00000   0.00000   0.00001   0.00001   2.13584
   A141       1.96158   0.00001  -0.00000   0.00014   0.00014   1.96172
   A142       1.76490   0.00001   0.00000   0.00012   0.00012   1.76503
   A143       1.89581   0.00001   0.00000   0.00015   0.00015   1.89596
   A144       2.33054   0.00001   0.00000   0.00010   0.00010   2.33063
   A145       1.95396  -0.00000   0.00000  -0.00007  -0.00007   1.95389
   A146       2.32384  -0.00001  -0.00000  -0.00022  -0.00022   2.32362
   A147       1.79811  -0.00001  -0.00000  -0.00024  -0.00024   1.79787
   A148       1.90325   0.00001   0.00000   0.00018   0.00018   1.90343
   A149       2.33590   0.00001   0.00000   0.00025   0.00025   2.33616
   A150       2.30235  -0.00001  -0.00000  -0.00030  -0.00030   2.30204
   A151       2.14490  -0.00001  -0.00000  -0.00021  -0.00021   2.14469
   A152       1.67935   0.00007   0.00000   0.00057   0.00057   1.67992
   A153       2.51182  -0.00003   0.00000  -0.00153  -0.00154   2.51028
   A154       1.98897  -0.00009   0.00000  -0.00252  -0.00252   1.98645
   A155       1.77306   0.00007   0.00000   0.00055   0.00055   1.77361
   A156       2.26638  -0.00002  -0.00000   0.00230   0.00230   2.26868
   A157       2.20276  -0.00001   0.00002   0.00155   0.00157   2.20433
   A158       2.09056  -0.00005   0.00000   0.00073   0.00072   2.09128
   A159       2.61443   0.00002  -0.00000   0.00209   0.00207   2.61651
   A160       2.19395  -0.00005   0.00000  -0.00237  -0.00237   2.19158
   A161       2.24684  -0.00007  -0.00002  -0.00307  -0.00308   2.24376
   A162       1.70571  -0.00000   0.00000   0.00002   0.00002   1.70572
   A163       2.39068  -0.00002  -0.00000  -0.00030  -0.00031   2.39038
   A164       1.73743   0.00006   0.00000   0.00049   0.00049   1.73792
   A165       1.69549   0.00012  -0.00000  -0.00125  -0.00125   1.69423
   A166       2.52594  -0.00009  -0.00003  -0.00047  -0.00051   2.52543
   A167       2.25533   0.00004   0.00003  -0.00002  -0.00001   2.25531
   A168       1.49913   0.00003   0.00000  -0.00007  -0.00007   1.49905
   A169       1.78395  -0.00104   0.00008  -0.02165  -0.02153   1.76242
   A170       2.10311  -0.00003  -0.00006   0.00492   0.00485   2.10796
   A171       1.82920  -0.00001   0.00000   0.00011   0.00011   1.82931
   A172       2.25110  -0.00001  -0.00000  -0.00006  -0.00006   2.25104
   A173       1.90017  -0.00000   0.00000   0.00019   0.00019   1.90036
   A174       2.68440   0.00003   0.00000   0.00049   0.00049   2.68489
   A175       1.90947   0.00003   0.00000  -0.00020  -0.00019   1.90928
   A176       2.83619   0.00001  -0.00000   0.00039   0.00039   2.83659
   A177       1.61920   0.00000   0.00000   0.00002   0.00002   1.61922
   A178       1.89784  -0.00001   0.00000  -0.00015  -0.00015   1.89769
   A179       1.58692  -0.00002   0.00001   0.00032   0.00033   1.58725
   A180       1.57659   0.00000  -0.00000  -0.00022  -0.00022   1.57637
   A181       1.92565   0.00002   0.00001   0.00108   0.00109   1.92674
   A182       1.52977   0.00003   0.00001   0.00058   0.00059   1.53036
   A183       1.98727  -0.00014  -0.00006  -0.00889  -0.00892   1.97835
   A184       2.68999   0.00000  -0.00000   0.00016   0.00015   2.69015
   A185       2.14263  -0.00002   0.00001   0.00216   0.00215   2.14478
   A186       1.22888   0.00002   0.00000  -0.00005  -0.00005   1.22883
   A187       1.37473   0.00004  -0.00001  -0.00081  -0.00080   1.37393
   A188       2.57011   0.00008   0.00001   0.00240   0.00234   2.57245
   A189       1.50011   0.00003  -0.00000  -0.00005  -0.00005   1.50007
   A190       1.82282  -0.00002   0.00000   0.00047   0.00047   1.82329
   A191       1.89603   0.00001  -0.00000  -0.00008  -0.00008   1.89595
   A192       2.07611  -0.00001   0.00000   0.00027   0.00027   2.07638
   A193       2.81168  -0.00000   0.00000   0.00040   0.00040   2.81208
   A194       1.60318  -0.00000   0.00000   0.00019   0.00019   1.60337
   A195       1.22161   0.00000   0.00000   0.00042   0.00042   1.22204
   A196       1.50046  -0.00000  -0.00000  -0.00011  -0.00011   1.50035
   A197       1.95162  -0.00001   0.00000  -0.00000  -0.00000   1.95161
   A198       1.60830   0.00001  -0.00000  -0.00016  -0.00016   1.60814
   A199       1.58205  -0.00001   0.00000   0.00025   0.00025   1.58230
   A200       1.86475   0.00001   0.00000   0.00008   0.00008   1.86483
   A201       1.85418   0.00001   0.00000   0.00013   0.00013   1.85431
   A202       2.33495  -0.00000   0.00000   0.00003   0.00003   2.33498
   A203       2.18728   0.00001   0.00000   0.00031   0.00031   2.18759
   A204       1.72740  -0.00001  -0.00000  -0.00041  -0.00041   1.72699
   A205       1.50235   0.00001  -0.00000   0.00016   0.00016   1.50251
   A206       1.98065  -0.00002  -0.00000  -0.00038  -0.00039   1.98027
[truncated: 6,368,552 more chars]
