# Supplementary material for: A DFT Study on Ben(n = 10–12) Clusters with Hydrogen Storage Capacity
Source: Molecules. 2026 Feb 6;31(3):566. doi: 10.3390/molecules31030566 (PMC12899933; doi:10.3390/molecules31030566)
Supplement: Supplementary file 1 [file molecules-31-00566-s001.zip › Supplementary Information/Be11/H28-Be11.gjf]

%chk=C:\Users\18823\Desktop\BeH\BeH11\out\2\H28-Be11.chk
# opt freq def2tzvp em=gd3bj pbe1pbe

Title Card Required

0 1
 Be                -0.09089900   -0.55085800   -1.68777000
 Be                -0.94344300    1.44152600   -0.97999400
 Be                 1.06840100    1.30800900   -1.08783500
 Be                 0.15331100    1.43559200    0.84431600
 Be                 1.98269400   -0.52297000   -1.31929400
 Be                -1.73162300    0.38207800    0.71707100
 Be                -1.08923300   -1.56357000    0.08994200
 Be                 0.05791100   -0.47549700    1.53914100
 Be                 0.92352000   -1.68473200    0.01673700
 Be                 1.86647900    0.17079000    0.54655700
 Be                -2.10287900   -0.24938500   -1.13873400
 H                  3.35514300   -0.83317100   -1.94229100
 H                  2.82282400   -0.99950000   -2.52367100
 H                 -3.55175800   -0.43898200   -1.62565600
 H                 -3.09810100   -0.53828000   -2.28328000
 H                  1.08529400   -3.20520000    0.16365500
 H                  1.83048900   -2.91665000    0.00198700
 H                 -1.89137000    2.41195100   -1.68285700
 H                 -1.14327700    2.70483400   -1.82709900
 H                 -0.59554600   -1.01250200   -3.05847200
 H                  0.23241500   -1.05097300   -3.09881100
 H                  0.17788300   -1.25511200    2.90889800
 H                  0.01029900   -0.51064200    3.12156000
 H                  2.93715100    0.51093100    1.62051600
 H                  3.34917600    0.25066200    0.97963500
 H                 -2.65172600    0.80489700    1.89662700
 H                 -3.14662900    0.65875700    1.27892500
 H                 -1.42902600   -3.06158300    0.24410000
 H                 -2.14276500   -2.68060100    0.17274200
 H                  2.06623500    2.16436900   -1.88135100
 H                  1.35090500    2.54010600   -1.97227500
 H                  0.37645500    2.47283300    2.02773100
 H                  0.17287200    2.91804400    1.40649800
 H                 -0.08597000    1.49285800   -4.12909500
 H                 -0.10405300    1.76002100   -4.82977100
 H                 -2.67075700    4.08367000    1.14529500
 H                 -2.36611200    3.44952100    0.88487500
 H                 -0.06258200   -4.39115600    3.08792300
 H                 -0.06857200   -3.82920500    2.59354100
 H                 -2.85095200   -2.19224200    3.33509000
 H                 -2.50675400   -1.86230600    2.75580400
 H                  2.79583000    3.14360400    0.59518400
 H                  3.18948000    3.74986000    0.79663000
 H                 -4.67520800   -1.55226900    0.69126100
 H                 -5.36923000   -1.78690500    0.84800000
 H                  5.38291100    1.74569500   -1.21582100
 H                  4.68789300    1.50386200   -1.07493800
 H                  5.21057000   -2.45687400    0.28845900
 H                  4.54039000   -2.12721200    0.22993400
 H                  0.72399000   -3.58563100   -2.50872800
 H                  0.83258100   -4.22080200   -2.89157800
 H                  1.85842200    1.23608500    3.95309400
 H                  2.07574100    1.42202700    4.64492900
 H                  0.29580900    5.42445900   -0.45960200
 H                  0.26470800    4.67745100   -0.49606200
 H                 -1.27620300    1.74665000    3.97587800
 H                 -1.40481600    2.07042500    4.63851100
 H                 -5.21238000    2.32529600   -0.70874300
 H                 -4.52837200    2.02970400   -0.63090700
 H                  3.00205300   -2.48907700    3.10544600
 H                  2.63557100   -2.13912100    2.55248900
 H                 -2.62295000   -3.72900500   -2.77974800
 H                 -2.18493700   -3.19750400   -2.48501300
 H                  3.27308203    1.67925482   -3.84742829
 H                  3.56974949    1.89428363   -4.32256093
 H                 -2.92877829    1.48401323   -4.33159800
 H                 -2.66232588    1.31739415   -3.82048040
