# Supplementary material for: A DFT Study on Ben(n = 10–12) Clusters with Hydrogen Storage Capacity
Source: Molecules. 2026 Feb 6;31(3):566. doi: 10.3390/molecules31030566 (PMC12899933; doi:10.3390/molecules31030566)
Supplement: Supplementary file 1 [file molecules-31-00566-s001.zip › Supplementary Information/Be11/H28-Be11.out]

 Entering Gaussian System, Link 0=g16
 Initial command:
 /home/super/DK/Gaussian/g16/l1.exe "/home/super/DK/Gaussian/g16scratch/Gau-8814.inp" -scrdir="/home/super/DK/Gaussian/g16scratch/"
 Default is to use a total of  14 processors:
                               14 via shared-memory
                                1 via Linda
 Entering Link 1 = /home/super/DK/Gaussian/g16/l1.exe PID=      8816.
  
 Copyright (c) 1988,1990,1992,1993,1995,1998,2003,2009,2016,
            Gaussian, Inc.  All Rights Reserved.
  
 This is part of the Gaussian(R) 16 program.  It is based on
 the Gaussian(R) 09 system (copyright 2009, Gaussian, Inc.),
 the Gaussian(R) 03 system (copyright 2003, Gaussian, Inc.),
 the Gaussian(R) 98 system (copyright 1998, Gaussian, Inc.),
 the Gaussian(R) 94 system (copyright 1995, Gaussian, Inc.),
 the Gaussian 92(TM) system (copyright 1992, Gaussian, Inc.),
 the Gaussian 90(TM) system (copyright 1990, Gaussian, Inc.),
 the Gaussian 88(TM) system (copyright 1988, Gaussian, Inc.),
 the Gaussian 86(TM) system (copyright 1986, Carnegie Mellon
 University), and the Gaussian 82(TM) system (copyright 1983,
 Carnegie Mellon University). Gaussian is a federally registered
 trademark of Gaussian, Inc.
  
 This software contains proprietary and confidential information,
 including trade secrets, belonging to Gaussian, Inc.
  
 This software is provided under written license and may be
 used, copied, transmitted, or stored only in accord with that
 written license.
  
 The following legend is applicable only to US Government
 contracts under FAR:
  
                    RESTRICTED RIGHTS LEGEND
  
 Use, reproduction and disclosure by the US Government is
 subject to restrictions as set forth in subparagraphs (a)
 and (c) of the Commercial Computer Software - Restricted
 Rights clause in FAR 52.227-19.
  
 Gaussian, Inc.
 340 Quinnipiac St., Bldg. 40, Wallingford CT 06492
  
  
 ---------------------------------------------------------------
 Warning -- This program may not be used in any manner that
 competes with the business of Gaussian, Inc. or will provide
 assistance to any competitor of Gaussian, Inc.  The licensee
 of this program is prohibited from giving any competitor of
 Gaussian, Inc. access to this program.  By using this program,
 the user acknowledges that Gaussian, Inc. is engaged in the
 business of creating and licensing software in the field of
 computational chemistry and represents and warrants to the
 licensee that it is not a competitor of Gaussian, Inc. and that
 it will not use this program in any manner prohibited above.
 ---------------------------------------------------------------
  

 Cite this work as:
 Gaussian 16, Revision A.03,
 M. J. Frisch, G. W. Trucks, H. B. Schlegel, G. E. Scuseria, 
 M. A. Robb, J. R. Cheeseman, G. Scalmani, V. Barone, 
 G. A. Petersson, H. Nakatsuji, X. Li, M. Caricato, A. V. Marenich, 
 J. Bloino, B. G. Janesko, R. Gomperts, B. Mennucci, H. P. Hratchian, 
 J. V. Ortiz, A. F. Izmaylov, J. L. Sonnenberg, D. Williams-Young, 
 F. Ding, F. Lipparini, F. Egidi, J. Goings, B. Peng, A. Petrone, 
 T. Henderson, D. Ranasinghe, V. G. Zakrzewski, J. Gao, N. Rega, 
 G. Zheng, W. Liang, M. Hada, M. Ehara, K. Toyota, R. Fukuda, 
 J. Hasegawa, M. Ishida, T. Nakajima, Y. Honda, O. Kitao, H. Nakai, 
 T. Vreven, K. Throssell, J. A. Montgomery, Jr., J. E. Peralta, 
 F. Ogliaro, M. J. Bearpark, J. J. Heyd, E. N. Brothers, K. N. Kudin, 
 V. N. Staroverov, T. A. Keith, R. Kobayashi, J. Normand, 
 K. Raghavachari, A. P. Rendell, J. C. Burant, S. S. Iyengar, 
 J. Tomasi, M. Cossi, J. M. Millam, M. Klene, C. Adamo, R. Cammi, 
 J. W. Ochterski, R. L. Martin, K. Morokuma, O. Farkas, 
 J. B. Foresman, and D. J. Fox, Gaussian, Inc., Wallingford CT, 2016.
 
 ******************************************
 Gaussian 16:  ES64L-G16RevA.03 25-Dec-2016
                14-Sep-2024 
 ******************************************
 %chk=/home/super/YCY/BeH/Be11/2/H28-Be11.chk
 ------------------------------------
 # opt freq def2tzvp em=gd3bj pbe1pbe
 ------------------------------------
 1/18=20,19=15,26=3,38=1/1,3;
 2/9=110,12=2,17=6,18=5,40=1/2;
 3/5=44,7=101,11=2,25=1,30=1,71=1,74=-13,124=41/1,2,3;
 4//1;
 5/5=2,38=5/2;
 6/7=2,8=2,9=2,10=2,28=1/1;
 7//1,2,3,16;
 1/18=20,19=15,26=3/3(2);
 2/9=110/2;
 99//99;
 2/9=110/2;
 3/5=44,7=101,11=2,25=1,30=1,71=1,74=-13,124=41/1,2,3;
 4/5=5,16=3,69=1/1;
 5/5=2,38=5/2;
 7//1,2,3,16;
 1/18=20,19=15,26=3/3(-5);
 2/9=110/2;
 6/7=2,8=2,9=2,10=2,19=2,28=1/1;
 99/9=1/99;
 -------------------
 Title Card Required
 -------------------
 Symbolic Z-matrix:
 Charge =  0 Multiplicity = 1
 Be                   -0.0909   -0.55086  -1.68777 
 Be                   -0.94344   1.44153  -0.97999 
 Be                    1.0684    1.30801  -1.08784 
 Be                    0.15331   1.43559   0.84432 
 Be                    1.98269  -0.52297  -1.31929 
 Be                   -1.73162   0.38208   0.71707 
 Be                   -1.08923  -1.56357   0.08994 
 Be                    0.05791  -0.4755    1.53914 
 Be                    0.92352  -1.68473   0.01674 
 Be                    1.86648   0.17079   0.54656 
 Be                   -2.10288  -0.24939  -1.13873 
 H                     3.35514  -0.83317  -1.94229 
 H                     2.82282  -0.9995   -2.52367 
 H                    -3.55176  -0.43898  -1.62566 
 H                    -3.0981   -0.53828  -2.28328 
 H                     1.08529  -3.2052    0.16366 
 H                     1.83049  -2.91665   0.00199 
 H                    -1.89137   2.41195  -1.68286 
 H                    -1.14328   2.70483  -1.8271 
 H                    -0.59555  -1.0125   -3.05847 
 H                     0.23242  -1.05097  -3.09881 
 H                     0.17788  -1.25511   2.9089 
 H                     0.0103   -0.51064   3.12156 
 H                     2.93715   0.51093   1.62052 
 H                     3.34918   0.25066   0.97964 
 H                    -2.65173   0.8049    1.89663 
 H                    -3.14663   0.65876   1.27893 
 H                    -1.42903  -3.06158   0.2441 
 H                    -2.14277  -2.6806    0.17274 
 H                     2.06623   2.16437  -1.88135 
 H                     1.35091   2.54011  -1.97228 
 H                     0.37646   2.47283   2.02773 
 H                     0.17287   2.91804   1.4065 
 H                    -0.08597   1.49286  -4.1291 
 H                    -0.10405   1.76002  -4.82977 
 H                    -2.67076   4.08367   1.14529 
 H                    -2.36611   3.44952   0.88488 
 H                    -0.06258  -4.39116   3.08792 
 H                    -0.06857  -3.82921   2.59354 
 H                    -2.85095  -2.19224   3.33509 
 H                    -2.50675  -1.86231   2.7558 
 H                     2.79583   3.1436    0.59518 
 H                     3.18948   3.74986   0.79663 
 H                    -4.67521  -1.55227   0.69126 
 H                    -5.36923  -1.78691   0.848 
 H                     5.38291   1.7457   -1.21582 
 H                     4.68789   1.50386  -1.07494 
 H                     5.21057  -2.45687   0.28846 
 H                     4.54039  -2.12721   0.22993 
 H                     0.72399  -3.58563  -2.50873 
 H                     0.83258  -4.2208   -2.89158 
 H                     1.85842   1.23609   3.95309 
 H                     2.07574   1.42203   4.64493 
 H                     0.29581   5.42446  -0.4596 
 H                     0.26471   4.67745  -0.49606 
 H                    -1.2762    1.74665   3.97588 
 H                    -1.40482   2.07043   4.63851 
 H                    -5.21238   2.3253   -0.70874 
 H                    -4.52837   2.0297   -0.63091 
 H                     3.00205  -2.48908   3.10545 
 H                     2.63557  -2.13912   2.55249 
 H                    -2.62295  -3.72901  -2.77975 
 H                    -2.18494  -3.1975   -2.48501 
 H                     3.27308   1.67925  -3.84743 
 H                     3.56975   1.89428  -4.32256 
 H                    -2.92878   1.48401  -4.3316 
 H                    -2.66233   1.31739  -3.82048 
 
 Add virtual bond connecting atoms H64        and H30        Dist= 4.45D+00.
 Add virtual bond connecting atoms H67        and H15        Dist= 4.63D+00.
 Add virtual bond connecting atoms H67        and H18        Dist= 4.77D+00.
 Add virtual bond connecting atoms H55        and H33        Dist= 4.90D+00.
 Add virtual bond connecting atoms H67        and H34        Dist= 4.91D+00.
 Add virtual bond connecting atoms H39        and H16        Dist= 5.22D+00.
 Add virtual bond connecting atoms H39        and H22        Dist= 4.92D+00.
 Add virtual bond connecting atoms H61        and H17        Dist= 5.26D+00.
 Add virtual bond connecting atoms H61        and H22        Dist= 4.98D+00.
 Add virtual bond connecting atoms H37        and H33        Dist= 5.00D+00.
 Add virtual bond connecting atoms H50        and H16        Dist= 5.15D+00.
 Add virtual bond connecting atoms H50        and H21        Dist= 5.00D+00.
 Add virtual bond connecting atoms H56        and H23        Dist= 5.17D+00.
 Add virtual bond connecting atoms H56        and H26        Dist= 5.04D+00.
 Add virtual bond connecting atoms H56        and H32        Dist= 5.02D+00.
 Add virtual bond connecting atoms H52        and H23        Dist= 5.06D+00.
 Add virtual bond connecting atoms H52        and H24        Dist= 5.05D+00.
 Add virtual bond connecting atoms H52        and H32        Dist= 5.15D+00.
 Add virtual bond connecting atoms H63        and H15        Dist= 5.33D+00.
 Add virtual bond connecting atoms H63        and H20        Dist= 5.22D+00.
 Add virtual bond connecting atoms H63        and H28        Dist= 5.36D+00.
 Add virtual bond connecting atoms H63        and H29        Dist= 5.12D+00.
 Add virtual bond connecting atoms H59        and H14        Dist= 5.36D+00.
 Add virtual bond connecting atoms H59        and H18        Dist= 5.41D+00.
 Add virtual bond connecting atoms H59        and H27        Dist= 5.15D+00.
 Add virtual bond connecting atoms H41        and H22        Dist= 5.21D+00.
 Add virtual bond connecting atoms H41        and H23        Dist= 5.44D+00.
 Add virtual bond connecting atoms H41        and H26        Dist= 5.30D+00.
 Add virtual bond connecting atoms H41        and H29        Dist= 5.17D+00.
 Add virtual bond connecting atoms H44        and H14        Dist= 5.30D+00.
 Add virtual bond connecting atoms H44        and H27        Dist= 5.20D+00.
 Add virtual bond connecting atoms H44        and H29        Dist= 5.33D+00.
 Add virtual bond connecting atoms H47        and H12        Dist= 5.34D+00.
 Add virtual bond connecting atoms H47        and H25        Dist= 5.20D+00.
 Add virtual bond connecting atoms H47        and H30        Dist= 5.33D+00.
 Add virtual bond connecting atoms H42        and H24        Dist= 5.35D+00.
 Add virtual bond connecting atoms H42        and H30        Dist= 5.22D+00.
 Add virtual bond connecting atoms H42        and H32        Dist= 5.46D+00.
 Add virtual bond connecting atoms H42        and H33        Dist= 5.21D+00.
 Add virtual bond connecting atoms H49        and H12        Dist= 5.28D+00.
 Add virtual bond connecting atoms H49        and H17        Dist= 5.35D+00.
 Add virtual bond connecting atoms H49        and H25        Dist= 5.22D+00.

 GradGradGradGradGradGradGradGradGradGradGradGradGradGradGradGradGradGrad
 Berny optimization.
 Initialization pass.
                           ----------------------------
                           !    Initial Parameters    !
                           ! (Angstroms and Degrees)  !
 --------------------------                            --------------------------
 ! Name  Definition              Value          Derivative Info.                !
 --------------------------------------------------------------------------------
 ! R1    R(1,2)                  2.2798         estimate D2E/DX2                !
 ! R2    R(1,3)                  2.2714         estimate D2E/DX2                !
 ! R3    R(1,5)                  2.1063         estimate D2E/DX2                !
 ! R4    R(1,7)                  2.2765         estimate D2E/DX2                !
 ! R5    R(1,9)                  2.2847         estimate D2E/DX2                !
 ! R6    R(1,11)                 2.1072         estimate D2E/DX2                !
 ! R7    R(1,20)                 1.5319         estimate D2E/DX2                !
 ! R8    R(1,21)                 1.5316         estimate D2E/DX2                !
 ! R9    R(2,3)                  2.0192         estimate D2E/DX2                !
 ! R10   R(2,4)                  2.1286         estimate D2E/DX2                !
 ! R11   R(2,6)                  2.1503         estimate D2E/DX2                !
 ! R12   R(2,11)                 2.0564         estimate D2E/DX2                !
 ! R13   R(2,18)                 1.5278         estimate D2E/DX2                !
 ! R14   R(2,19)                 1.5341         estimate D2E/DX2                !
 ! R15   R(3,4)                  2.1417         estimate D2E/DX2                !
 ! R16   R(3,5)                  2.0596         estimate D2E/DX2                !
 ! R17   R(3,10)                 2.1451         estimate D2E/DX2                !
 ! R18   R(3,30)                 1.5358         estimate D2E/DX2                !
 ! R19   R(3,31)                 1.5428         estimate D2E/DX2                !
 ! R20   R(4,6)                  2.1631         estimate D2E/DX2                !
 ! R21   R(4,8)                  2.0357         estimate D2E/DX2                !
 ! R22   R(4,10)                 2.1502         estimate D2E/DX2                !
 ! R23   R(4,32)                 1.5894         estimate D2E/DX2                !
 ! R24   R(4,33)                 1.5856         estimate D2E/DX2                !
 ! R25   R(5,9)                  2.0631         estimate D2E/DX2                !
 ! R26   R(5,10)                 1.994          estimate D2E/DX2                !
 ! R27   R(5,12)                 1.5388         estimate D2E/DX2                !
 ! R28   R(5,13)                 1.5438         estimate D2E/DX2                !
 ! R29   R(6,7)                  2.1428         estimate D2E/DX2                !
 ! R30   R(6,8)                  2.1479         estimate D2E/DX2                !
 ! R31   R(6,11)                 1.9951         estimate D2E/DX2                !
 ! R32   R(6,26)                 1.5546         estimate D2E/DX2                !
 ! R33   R(6,27)                 1.5474         estimate D2E/DX2                !
 ! R34   R(7,8)                  2.1448         estimate D2E/DX2                !
 ! R35   R(7,9)                  2.0177         estimate D2E/DX2                !
 ! R36   R(7,11)                 2.065          estimate D2E/DX2                !
 ! R37   R(7,28)                 1.5438         estimate D2E/DX2                !
 ! R38   R(7,29)                 1.5377         estimate D2E/DX2                !
 ! R39   R(8,9)                  2.1282         estimate D2E/DX2                !
 ! R40   R(8,10)                 2.1619         estimate D2E/DX2                !
 ! R41   R(8,22)                 1.5806         estimate D2E/DX2                !
 ! R42   R(8,23)                 1.5835         estimate D2E/DX2                !
 ! R43   R(9,10)                 2.1478         estimate D2E/DX2                !
 ! R44   R(9,16)                 1.5361         estimate D2E/DX2                !
 ! R45   R(9,17)                 1.5298         estimate D2E/DX2                !
 ! R46   R(10,24)                1.5542         estimate D2E/DX2                !
 ! R47   R(10,25)                1.5467         estimate D2E/DX2                !
 ! R48   R(11,14)                1.5402         estimate D2E/DX2                !
 ! R49   R(11,15)                1.544          estimate D2E/DX2                !
 ! R50   R(12,13)                0.8056         estimate D2E/DX2                !
 ! R51   R(12,47)                2.8267         estimate D2E/DX2                !
 ! R52   R(12,49)                2.7925         estimate D2E/DX2                !
 ! R53   R(14,15)                0.8051         estimate D2E/DX2                !
 ! R54   R(14,44)                2.8053         estimate D2E/DX2                !
 ! R55   R(14,59)                2.8351         estimate D2E/DX2                !
 ! R56   R(15,63)                2.8189         estimate D2E/DX2                !
 ! R57   R(15,67)                2.4488         estimate D2E/DX2                !
 ! R58   R(16,17)                0.8153         estimate D2E/DX2                !
 ! R59   R(16,39)                2.7614         estimate D2E/DX2                !
 ! R60   R(16,50)                2.7234         estimate D2E/DX2                !
 ! R61   R(17,49)                2.8317         estimate D2E/DX2                !
 ! R62   R(17,61)                2.7853         estimate D2E/DX2                !
 ! R63   R(18,19)                0.8162         estimate D2E/DX2                !
 ! R64   R(18,59)                2.8647         estimate D2E/DX2                !
 ! R65   R(18,67)                2.5223         estimate D2E/DX2                !
 ! R66   R(20,21)                0.8298         estimate D2E/DX2                !
 ! R67   R(20,63)                2.7621         estimate D2E/DX2                !
 ! R68   R(21,50)                2.6485         estimate D2E/DX2                !
 ! R69   R(22,23)                0.7922         estimate D2E/DX2                !
 ! R70   R(22,39)                2.605          estimate D2E/DX2                !
 ! R71   R(22,41)                2.7567         estimate D2E/DX2                !
 ! R72   R(22,61)                2.636          estimate D2E/DX2                !
 ! R73   R(23,41)                2.8803         estimate D2E/DX2                !
 ! R74   R(23,52)                2.6755         estimate D2E/DX2                !
 ! R75   R(23,56)                2.735          estimate D2E/DX2                !
 ! R76   R(24,25)                0.8051         estimate D2E/DX2                !
 ! R77   R(24,42)                2.8288         estimate D2E/DX2                !
 ! R78   R(24,52)                2.6703         estimate D2E/DX2                !
 ! R79   R(25,47)                2.7539         estimate D2E/DX2                !
 ! R80   R(25,49)                2.7632         estimate D2E/DX2                !
 ! R81   R(26,27)                0.8049         estimate D2E/DX2                !
 ! R82   R(26,41)                2.8059         estimate D2E/DX2                !
 ! R83   R(26,56)                2.665          estimate D2E/DX2                !
 ! R84   R(27,44)                2.7515         estimate D2E/DX2                !
 ! R85   R(27,59)                2.7269         estimate D2E/DX2                !
 ! R86   R(28,29)                0.8122         estimate D2E/DX2                !
 ! R87   R(28,63)                2.8351         estimate D2E/DX2                !
 ! R88   R(29,41)                2.7339         estimate D2E/DX2                !
 ! R89   R(29,44)                2.8205         estimate D2E/DX2                !
 ! R90   R(29,63)                2.7079         estimate D2E/DX2                !
 ! R91   R(30,31)                0.8131         estimate D2E/DX2                !
 ! R92   R(30,42)                2.7612         estimate D2E/DX2                !
 ! R93   R(30,47)                2.8213         estimate D2E/DX2                !
 ! R94   R(30,64)                2.3574         estimate D2E/DX2                !
 ! R95   R(32,33)                0.7909         estimate D2E/DX2                !
 ! R96   R(32,42)                2.8906         estimate D2E/DX2                !
 ! R97   R(32,52)                2.7263         estimate D2E/DX2                !
 ! R98   R(32,56)                2.6559         estimate D2E/DX2                !
 ! R99   R(33,37)                2.6459         estimate D2E/DX2                !
 ! R100  R(33,42)                2.7548         estimate D2E/DX2                !
 ! R101  R(33,55)                2.593          estimate D2E/DX2                !
 ! R102  R(34,35)                0.7501         estimate D2E/DX2                !
 ! R103  R(34,67)                2.6007         estimate D2E/DX2                !
 ! R104  R(36,37)                0.7502         estimate D2E/DX2                !
 ! R105  R(38,39)                0.7485         estimate D2E/DX2                !
 ! R106  R(40,41)                0.7503         estimate D2E/DX2                !
 ! R107  R(42,43)                0.7504         estimate D2E/DX2                !
 ! R108  R(44,45)                0.7492         estimate D2E/DX2                !
 ! R109  R(46,47)                0.7493         estimate D2E/DX2                !
 ! R110  R(48,49)                0.7492         estimate D2E/DX2                !
 ! R111  R(50,51)                0.7495         estimate D2E/DX2                !
 ! R112  R(52,53)                0.7486         estimate D2E/DX2                !
 ! R113  R(54,55)                0.7485         estimate D2E/DX2                !
 ! R114  R(56,57)                0.7486         estimate D2E/DX2                !
 ! R115  R(58,59)                0.7492         estimate D2E/DX2                !
 ! R116  R(60,61)                0.75           estimate D2E/DX2                !
 ! R117  R(62,63)                0.7491         estimate D2E/DX2                !
 ! R118  R(64,65)                0.6            estimate D2E/DX2                !
 ! R119  R(66,67)                0.6            estimate D2E/DX2                !
 ! A1    A(2,1,5)              107.5943         estimate D2E/DX2                !
 ! A2    A(2,1,7)               88.9883         estimate D2E/DX2                !
 ! A3    A(2,1,9)              111.601          estimate D2E/DX2                !
 ! A4    A(2,1,20)             114.7067         estimate D2E/DX2                !
 ! A5    A(2,1,21)             130.5677         estimate D2E/DX2                !
 ! A6    A(3,1,7)              112.4345         estimate D2E/DX2                !
 ! A7    A(3,1,9)               88.9965         estimate D2E/DX2                !
 ! A8    A(3,1,11)             107.5429         estimate D2E/DX2                !
 ! A9    A(3,1,20)             130.6248         estimate D2E/DX2                !
 ! A10   A(3,1,21)             113.7552         estimate D2E/DX2                !
 ! A11   A(5,1,7)              107.5184         estimate D2E/DX2                !
 ! A12   A(5,1,11)             153.1912         estimate D2E/DX2                !
 ! A13   A(5,1,20)             119.0028         estimate D2E/DX2                !
 ! A14   A(5,1,21)              87.5741         estimate D2E/DX2                !
 ! A15   A(7,1,20)             114.8477         estimate D2E/DX2                !
 ! A16   A(7,1,21)             131.8172         estimate D2E/DX2                !
 ! A17   A(9,1,11)             107.4906         estimate D2E/DX2                !
 ! A18   A(9,1,20)             131.6254         estimate D2E/DX2                !
 ! A19   A(9,1,21)             115.5658         estimate D2E/DX2                !
 ! A20   A(11,1,20)             87.8056         estimate D2E/DX2                !
 ! A21   A(11,1,21)            119.2304         estimate D2E/DX2                !
 ! A22   A(1,2,4)               94.0691         estimate D2E/DX2                !
 ! A23   A(1,2,6)               87.2204         estimate D2E/DX2                !
 ! A24   A(1,2,18)             130.1122         estimate D2E/DX2                !
 ! A25   A(1,2,19)             126.6523         estimate D2E/DX2                !
 ! A26   A(3,2,6)              112.0116         estimate D2E/DX2                !
 ! A27   A(3,2,11)             120.2178         estimate D2E/DX2                !
 ! A28   A(3,2,18)             129.4659         estimate D2E/DX2                !
 ! A29   A(3,2,19)              98.9024         estimate D2E/DX2                !
 ! A30   A(4,2,11)             110.755          estimate D2E/DX2                !
 ! A31   A(4,2,18)             135.7017         estimate D2E/DX2                !
 ! A32   A(4,2,19)             122.8645         estimate D2E/DX2                !
 ! A33   A(6,2,18)             116.6539         estimate D2E/DX2                !
 ! A34   A(6,2,19)             142.5408         estimate D2E/DX2                !
 ! A35   A(11,2,18)             97.8713         estimate D2E/DX2                !
 ! A36   A(11,2,19)            124.1293         estimate D2E/DX2                !
 ! A37   A(1,3,4)               93.9542         estimate D2E/DX2                !
 ! A38   A(1,3,10)              87.551          estimate D2E/DX2                !
 ! A39   A(1,3,30)             130.6521         estimate D2E/DX2                !
 ! A40   A(1,3,31)             126.5571         estimate D2E/DX2                !
 ! A41   A(2,3,5)              120.4706         estimate D2E/DX2                !
 ! A42   A(2,3,10)             111.4115         estimate D2E/DX2                !
 ! A43   A(2,3,30)             129.6493         estimate D2E/DX2                !
 ! A44   A(2,3,31)              99.2221         estimate D2E/DX2                !
 ! A45   A(4,3,5)              110.1217         estimate D2E/DX2                !
 ! A46   A(4,3,30)             135.2768         estimate D2E/DX2                !
 ! A47   A(4,3,31)             123.2202         estimate D2E/DX2                !
 ! A48   A(5,3,30)              98.5816         estimate D2E/DX2                !
 ! A49   A(5,3,31)             124.3513         estimate D2E/DX2                !
 ! A50   A(10,3,30)            116.5867         estimate D2E/DX2                !
 ! A51   A(10,3,31)            142.3787         estimate D2E/DX2                !
 ! A52   A(2,4,8)              105.7234         estimate D2E/DX2                !
 ! A53   A(2,4,10)             107.0662         estimate D2E/DX2                !
 ! A54   A(2,4,32)             135.1252         estimate D2E/DX2                !
 ! A55   A(2,4,33)             107.9158         estimate D2E/DX2                !
 ! A56   A(3,4,6)              106.8725         estimate D2E/DX2                !
 ! A57   A(3,4,8)              105.7846         estimate D2E/DX2                !
 ! A58   A(3,4,32)             130.5879         estimate D2E/DX2                !
 ! A59   A(3,4,33)             111.7336         estimate D2E/DX2                !
 ! A60   A(6,4,10)             113.5565         estimate D2E/DX2                !
 ! A61   A(6,4,32)             118.9459         estimate D2E/DX2                !
 ! A62   A(6,4,33)             119.1411         estimate D2E/DX2                !
 ! A63   A(8,4,32)             111.4135         estimate D2E/DX2                !
 ! A64   A(8,4,33)             139.2247         estimate D2E/DX2                !
 ! A65   A(10,4,32)            112.0323         estimate D2E/DX2                !
 ! A66   A(10,4,33)            126.1027         estimate D2E/DX2                !
 ! A67   A(1,5,10)              96.3687         estimate D2E/DX2                !
 ! A68   A(1,5,12)             143.5673         estimate D2E/DX2                !
 ! A69   A(1,5,13)             113.2772         estimate D2E/DX2                !
 ! A70   A(3,5,9)              101.5326         estimate D2E/DX2                !
 ! A71   A(3,5,12)             128.3618         estimate D2E/DX2                !
 ! A72   A(3,5,13)             127.1314         estimate D2E/DX2                !
 ! A73   A(9,5,12)             127.3395         estimate D2E/DX2                !
 ! A74   A(9,5,13)             127.6436         estimate D2E/DX2                !
 ! A75   A(10,5,12)            120.0623         estimate D2E/DX2                !
 ! A76   A(10,5,13)            150.3513         estimate D2E/DX2                !
 ! A77   A(2,6,7)               96.1137         estimate D2E/DX2                !
 ! A78   A(2,6,8)              101.1505         estimate D2E/DX2                !
 ! A79   A(2,6,26)             132.9828         estimate D2E/DX2                !
 ! A80   A(2,6,27)             122.2526         estimate D2E/DX2                !
 ! A81   A(4,6,7)              101.4321         estimate D2E/DX2                !
 ! A82   A(4,6,11)             111.7781         estimate D2E/DX2                !
 ! A83   A(4,6,26)             109.7948         estimate D2E/DX2                !
 ! A84   A(4,6,27)             133.5033         estimate D2E/DX2                !
 ! A85   A(7,6,26)             130.2757         estimate D2E/DX2                !
 ! A86   A(7,6,27)             122.8718         estimate D2E/DX2                !
 ! A87   A(8,6,11)             112.6227         estimate D2E/DX2                !
 ! A88   A(8,6,26)             108.1376         estimate D2E/DX2                !
 ! A89   A(8,6,27)             133.9694         estimate D2E/DX2                !
 ! A90   A(11,6,26)            132.9782         estimate D2E/DX2                !
 ! A91   A(11,6,27)            102.954          estimate D2E/DX2                !
 ! A92   A(1,7,6)               87.4832         estimate D2E/DX2                !
 ! A93   A(1,7,8)               93.8651         estimate D2E/DX2                !
 ! A94   A(1,7,28)             127.3127         estimate D2E/DX2                !
 ! A95   A(1,7,29)             131.7326         estimate D2E/DX2                !
 ! A96   A(6,7,9)              111.3582         estimate D2E/DX2                !
 ! A97   A(6,7,28)             141.8013         estimate D2E/DX2                !
 ! A98   A(6,7,29)             116.0044         estimate D2E/DX2                !
 ! A99   A(8,7,11)             109.9818         estimate D2E/DX2                !
 ! A100  A(8,7,28)             122.8558         estimate D2E/DX2                !
 ! A101  A(8,7,29)             134.3141         estimate D2E/DX2                !
 ! A102  A(9,7,11)             120.417          estimate D2E/DX2                !
 ! A103  A(9,7,28)              99.4924         estimate D2E/DX2                !
 ! A104  A(9,7,29)             129.9244         estimate D2E/DX2                !
 ! A105  A(11,7,28)            124.6746         estimate D2E/DX2                !
 ! A106  A(11,7,29)             99.0927         estimate D2E/DX2                !
 ! A107  A(4,8,7)              105.7058         estimate D2E/DX2                !
 ! A108  A(4,8,9)              105.6755         estimate D2E/DX2                !
 ! A109  A(4,8,22)             139.0476         estimate D2E/DX2                !
 ! A110  A(4,8,23)             111.3044         estimate D2E/DX2                !
 ! A111  A(6,8,9)              106.974          estimate D2E/DX2                !
 ! A112  A(6,8,10)             113.697          estimate D2E/DX2                !
 ! A113  A(6,8,22)             126.2863         estimate D2E/DX2                !
 ! A114  A(6,8,23)             111.4856         estimate D2E/DX2                !
 ! A115  A(7,8,10)             106.7905         estimate D2E/DX2                !
 ! A116  A(7,8,22)             112.081          estimate D2E/DX2                !
 ! A117  A(7,8,23)             130.3818         estimate D2E/DX2                !
 ! A118  A(9,8,22)             107.9862         estimate D2E/DX2                !
 ! A119  A(9,8,23)             135.5995         estimate D2E/DX2                !
 ! A120  A(10,8,22)            118.8044         estimate D2E/DX2                !
 ! A121  A(10,8,23)            119.3795         estimate D2E/DX2                !
 ! A122  A(1,9,8)               94.0774         estimate D2E/DX2                !
 ! A123  A(1,9,10)              87.1464         estimate D2E/DX2                !
 ! A124  A(1,9,16)             127.5422         estimate D2E/DX2                !
 ! A125  A(1,9,17)             130.9699         estimate D2E/DX2                !
 ! A126  A(5,9,7)              120.119          estimate D2E/DX2                !
 ! A127  A(5,9,8)              110.6155         estimate D2E/DX2                !
 ! A128  A(5,9,16)             124.4195         estimate D2E/DX2                !
 ! A129  A(5,9,17)              98.2124         estimate D2E/DX2                !
 ! A130  A(7,9,10)             112.1563         estimate D2E/DX2                !
 ! A131  A(7,9,16)              99.2663         estimate D2E/DX2                !
 ! A132  A(7,9,17)             129.7988         estimate D2E/DX2                !
 ! A133  A(8,9,16)             122.4683         estimate D2E/DX2                !
 ! A134  A(8,9,17)             134.8757         estimate D2E/DX2                !
 ! A135  A(10,9,16)            141.75           estimate D2E/DX2                !
 ! A136  A(10,9,17)            115.9624         estimate D2E/DX2                !
 ! A137  A(3,10,8)             101.3651         estimate D2E/DX2                !
 ! A138  A(3,10,9)              96.1259         estimate D2E/DX2                !
 ! A139  A(3,10,24)            131.8192         estimate D2E/DX2                !
 ! A140  A(3,10,25)            122.8614         estimate D2E/DX2                !
 ! A141  A(4,10,5)             112.375          estimate D2E/DX2                !
 ! A142  A(4,10,9)             101.1012         estimate D2E/DX2                !
 ! A143  A(4,10,24)            108.9326         estimate D2E/DX2                !
 ! A144  A(4,10,25)            133.9972         estimate D2E/DX2                !
 ! A145  A(5,10,8)             111.9846         estimate D2E/DX2                !
 ! A146  A(5,10,24)            133.0464         estimate D2E/DX2                !
 ! A147  A(5,10,25)            102.9497         estimate D2E/DX2                !
 ! A148  A(8,10,24)            108.9337         estimate D2E/DX2                !
 ! A149  A(8,10,25)            133.5368         estimate D2E/DX2                !
 ! A150  A(9,10,24)            131.4529         estimate D2E/DX2                !
 ! A151  A(9,10,25)            122.3139         estimate D2E/DX2                !
 ! A152  A(1,11,6)              96.3133         estimate D2E/DX2                !
 ! A153  A(1,11,14)            142.9581         estimate D2E/DX2                !
 ! A154  A(1,11,15)            113.2991         estimate D2E/DX2                !
 ! A155  A(2,11,7)             101.5727         estimate D2E/DX2                !
 ! A156  A(2,11,14)            130.9964         estimate D2E/DX2                !
 ! A157  A(2,11,15)            125.0652         estimate D2E/DX2                !
 ! A158  A(6,11,14)            120.5349         estimate D2E/DX2                !
 ! A159  A(6,11,15)            150.3059         estimate D2E/DX2                !
 ! A160  A(7,11,14)            124.8564         estimate D2E/DX2                !
 ! A161  A(7,11,15)            129.6722         estimate D2E/DX2                !
 ! A162  A(5,12,47)             97.4477         estimate D2E/DX2                !
 ! A163  A(5,12,49)             99.0351         estimate D2E/DX2                !
 ! A164  A(13,12,47)           134.7217         estimate D2E/DX2                !
 ! A165  A(13,12,49)           138.2571         estimate D2E/DX2                !
 ! A166  A(47,12,49)            86.8081         estimate D2E/DX2                !
 ! A167  A(11,14,44)            99.4668         estimate D2E/DX2                !
 ! A168  A(11,14,59)            96.0809         estimate D2E/DX2                !
 ! A169  A(15,14,44)           148.3609         estimate D2E/DX2                !
 ! A170  A(15,14,59)           126.024          estimate D2E/DX2                !
 ! A171  A(44,14,59)            85.2863         estimate D2E/DX2                !
 ! A172  A(11,15,63)            91.1892         estimate D2E/DX2                !
 ! A173  A(11,15,67)           102.0546         estimate D2E/DX2                !
 ! A174  A(14,15,63)           110.9381         estimate D2E/DX2                !
 ! A175  A(14,15,67)           121.3047         estimate D2E/DX2                !
 ! A176  A(63,15,67)           127.7568         estimate D2E/DX2                !
 ! A177  A(9,16,39)            105.2977         estimate D2E/DX2                !
 ! A178  A(9,16,50)             91.7446         estimate D2E/DX2                !
 ! A179  A(17,16,39)           129.5237         estimate D2E/DX2                !
 ! A180  A(17,16,50)            88.6316         estimate D2E/DX2                !
 ! A181  A(39,16,50)           140.9387         estimate D2E/DX2                !
 ! A182  A(9,17,49)            110.0033         estimate D2E/DX2                !
 ! A183  A(9,17,61)             86.4305         estimate D2E/DX2                !
 ! A184  A(16,17,49)           163.2145         estimate D2E/DX2                !
 ! A185  A(16,17,61)           100.4522         estimate D2E/DX2                !
 ! A186  A(49,17,61)            64.6499         estimate D2E/DX2                !
 ! A187  A(2,18,59)            108.5081         estimate D2E/DX2                !
 ! A188  A(2,18,67)            107.6914         estimate D2E/DX2                !
 ! A189  A(19,18,59)           163.028          estimate D2E/DX2                !
 ! A190  A(19,18,67)           106.624          estimate D2E/DX2                !
 ! A191  A(59,18,67)            88.3922         estimate D2E/DX2                !
 ! A192  A(1,20,63)            104.0156         estimate D2E/DX2                !
 ! A193  A(21,20,63)           123.1988         estimate D2E/DX2                !
 ! A194  A(1,21,50)             98.4195         estimate D2E/DX2                !
 ! A195  A(20,21,50)           102.6342         estimate D2E/DX2                !
 ! A196  A(8,22,39)            112.0419         estimate D2E/DX2                !
 ! A197  A(8,22,41)             89.232          estimate D2E/DX2                !
 ! A198  A(8,22,61)             96.8346         estimate D2E/DX2                !
 ! A199  A(23,22,39)           160.2376         estimate D2E/DX2                !
 ! A200  A(23,22,61)           123.2772         estimate D2E/DX2                !
 ! A201  A(39,22,41)            71.5484         estimate D2E/DX2                !
 ! A202  A(39,22,61)            74.9576         estimate D2E/DX2                !
 ! A203  A(41,22,61)           145.7503         estimate D2E/DX2                !
 ! A204  A(8,23,41)             84.8246         estimate D2E/DX2                !
 ! A205  A(8,23,52)            105.9813         estimate D2E/DX2                !
 ! A206  A(8,23,56)            107.937          estimate D2E/DX2                !
 ! A207  A(22,23,52)           123.4258         estimate D2E/DX2                !
 ! A208  A(22,23,56)           163.5343         estimate D2E/DX2                !
 ! A209  A(41,23,52)           161.7114         estimate D2E/DX2                !
 ! A210  A(41,23,56)            90.9119         estimate D2E/DX2                !
 ! A211  A(52,23,56)            71.881          estimate D2E/DX2                !
 ! A212  A(10,24,42)            85.3424         estimate D2E/DX2                !
 ! A213  A(10,24,52)           112.6289         estimate D2E/DX2                !
 ! A214  A(25,24,42)            92.1719         estimate D2E/DX2                !
 ! A215  A(42,24,52)            92.5048         estimate D2E/DX2                !
 ! A216  A(10,25,47)           106.2961         estimate D2E/DX2                !
 ! A217  A(10,25,49)           107.0286         estimate D2E/DX2                !
 ! A218  A(24,25,47)           134.0693         estimate D2E/DX2                !
 ! A219  A(24,25,49)           135.6239         estimate D2E/DX2                !
 ! A220  A(47,25,49)            88.8324         estimate D2E/DX2                !
 ! A221  A(6,26,41)             86.7449         estimate D2E/DX2                !
 ! A222  A(6,26,56)            112.4958         estimate D2E/DX2                !
 ! A223  A(27,26,41)            95.4035         estimate D2E/DX2                !
 ! A224  A(41,26,56)            94.0335         estimate D2E/DX2                !
 ! A225  A(6,27,44)            106.6655         estimate D2E/DX2                !
 ! A226  A(6,27,59)            107.3941         estimate D2E/DX2                !
 ! A227  A(26,27,44)           130.6479         estimate D2E/DX2                !
 ! A228  A(26,27,59)           139.2671         estimate D2E/DX2                !
 ! A229  A(44,27,59)            88.4478         estimate D2E/DX2                !
 ! A230  A(7,28,63)             90.5204         estimate D2E/DX2                !
 ! A231  A(7,29,41)             85.6795         estimate D2E/DX2                !
 ! A232  A(7,29,44)            109.5393         estimate D2E/DX2                !
 ! A233  A(7,29,63)             95.5369         estimate D2E/DX2                !
 ! A234  A(28,29,41)           100.0431         estimate D2E/DX2                !
 ! A235  A(28,29,44)           163.8477         estimate D2E/DX2                !
 ! A236  A(41,29,44)            65.6082         estimate D2E/DX2                !
 ! A237  A(44,29,63)           104.0528         estimate D2E/DX2                !
 ! A238  A(3,30,42)             84.6069         estimate D2E/DX2                !
 ! A239  A(3,30,47)            108.9969         estimate D2E/DX2                !
 ! A240  A(3,30,64)            130.45           estimate D2E/DX2                !
 ! A241  A(31,30,42)            99.7221         estimate D2E/DX2                !
 ! A242  A(31,30,47)           163.2651         estimate D2E/DX2                !
 ! A243  A(31,30,64)           116.8858         estimate D2E/DX2                !
 ! A244  A(42,30,47)            65.237          estimate D2E/DX2                !
 ! A245  A(42,30,64)           133.2926         estimate D2E/DX2                !
 ! A246  A(47,30,64)            73.4106         estimate D2E/DX2                !
 ! A247  A(4,32,42)             84.2577         estimate D2E/DX2                !
 ! A248  A(4,32,52)            107.8245         estimate D2E/DX2                !
 ! A249  A(4,32,56)            106.2815         estimate D2E/DX2                !
 ! A250  A(33,32,52)           161.7946         estimate D2E/DX2                !
 ! A251  A(33,32,56)           124.7409         estimate D2E/DX2                !
 ! A252  A(42,32,52)            90.0168         estimate D2E/DX2                !
 ! A253  A(42,32,56)           161.4033         estimate D2E/DX2                !
 ! A254  A(52,32,56)            72.3137         estimate D2E/DX2                !
 ! A255  A(4,33,37)             96.0885         estimate D2E/DX2                !
 ! A256  A(4,33,42)             89.0763         estimate D2E/DX2                !
 ! A257  A(4,33,55)            112.0041         estimate D2E/DX2                !
 ! A258  A(32,33,37)           120.9904         estimate D2E/DX2                !
 ! A259  A(32,33,55)           161.6423         estimate D2E/DX2                !
 ! A260  A(37,33,42)           147.0496         estimate D2E/DX2                !
 ! A261  A(37,33,55)            75.7027         estimate D2E/DX2                !
 ! A262  A(42,33,55)            72.2198         estimate D2E/DX2                !
 ! A263  A(35,34,67)            96.3727         estimate D2E/DX2                !
 ! A264  A(33,37,36)           119.409          estimate D2E/DX2                !
 ! A265  A(16,39,22)            81.0077         estimate D2E/DX2                !
 ! A266  A(16,39,38)           138.377          estimate D2E/DX2                !
 ! A267  A(22,39,38)           131.3875         estimate D2E/DX2                !
 ! A268  A(22,41,26)            81.8334         estimate D2E/DX2                !
 ! A269  A(22,41,29)            89.3548         estimate D2E/DX2                !
 ! A270  A(22,41,40)           120.0501         estimate D2E/DX2                !
 ! A271  A(23,41,26)            68.7744         estimate D2E/DX2                !
 ! A272  A(23,41,29)            98.2846         estimate D2E/DX2                !
 ! A273  A(23,41,40)           120.6123         estimate D2E/DX2                !
 ! A274  A(26,41,29)            90.1197         estimate D2E/DX2                !
 ! A275  A(26,41,40)           129.1043         estimate D2E/DX2                !
 ! A276  A(29,41,40)           131.2203         estimate D2E/DX2                !
 ! A277  A(24,42,30)            90.4722         estimate D2E/DX2                !
 ! A278  A(24,42,32)            69.2813         estimate D2E/DX2                !
 ! A279  A(24,42,33)            82.2193         estimate D2E/DX2                !
 ! A280  A(24,42,43)           128.9313         estimate D2E/DX2                !
 ! A281  A(30,42,32)            98.1082         estimate D2E/DX2                !
 ! A282  A(30,42,33)            89.056          estimate D2E/DX2                !
 ! A283  A(30,42,43)           131.7518         estimate D2E/DX2                !
 ! A284  A(32,42,43)           119.5717         estimate D2E/DX2                !
 ! A285  A(33,42,43)           119.1156         estimate D2E/DX2                !
 ! A286  A(14,44,27)            68.5931         estimate D2E/DX2                !
 ! A287  A(14,44,29)            69.3506         estimate D2E/DX2                !
 ! A288  A(14,44,45)           131.9177         estimate D2E/DX2                !
 ! A289  A(27,44,29)            82.0634         estimate D2E/DX2                !
 ! A290  A(27,44,45)           136.1891         estimate D2E/DX2                !
 ! A291  A(29,44,45)           138.1525         estimate D2E/DX2                !
 ! A292  A(12,47,25)            67.8825         estimate D2E/DX2                !
 ! A293  A(12,47,30)            70.5934         estimate D2E/DX2                !
 ! A294  A(12,47,46)           130.2792         estimate D2E/DX2                !
 ! A295  A(25,47,30)            82.4186         estimate D2E/DX2                !
 ! A296  A(25,47,46)           137.569          estimate D2E/DX2                !
 ! A297  A(30,47,46)           137.1105         estimate D2E/DX2                !
 ! A298  A(12,49,17)            70.1468         estimate D2E/DX2                !
 ! A299  A(12,49,25)            68.2409         estimate D2E/DX2                !
 ! A300  A(12,49,48)           130.1193         estimate D2E/DX2                !
 ! A301  A(17,49,25)            81.3265         estimate D2E/DX2                !
 ! A302  A(17,49,48)           137.7056         estimate D2E/DX2                !
 ! A303  A(25,49,48)           137.9987         estimate D2E/DX2                !
 ! A304  A(16,50,21)            96.2903         estimate D2E/DX2                !
 ! A305  A(16,50,51)           126.8962         estimate D2E/DX2                !
 ! A306  A(21,50,51)           136.3932         estimate D2E/DX2                !
 ! A307  A(23,52,24)            80.2275         estimate D2E/DX2                !
 ! A308  A(23,52,32)            72.6135         estimate D2E/DX2                !
 ! A309  A(23,52,53)           130.5346         estimate D2E/DX2                !
 ! A310  A(24,52,32)            74.0906         estimate D2E/DX2                !
 ! A311  A(24,52,53)           139.2397         estimate D2E/DX2                !
 ! A312  A(32,52,53)           134.248          estimate D2E/DX2                !
 ! A313  A(33,55,54)           130.0055         estimate D2E/DX2                !
 ! A314  A(23,56,26)            72.9877         estimate D2E/DX2                !
 ! A315  A(23,56,32)            72.7731         estimate D2E/DX2                !
 ! A316  A(23,56,57)           135.5805         estimate D2E/DX2                !
 ! A317  A(26,56,32)            81.1124         estimate D2E/DX2                !
 ! A318  A(26,56,57)           139.0024         estimate D2E/DX2                !
 ! A319  A(32,56,57)           129.6352         estimate D2E/DX2                !
 ! A320  A(14,59,18)            70.7464         estimate D2E/DX2                !
 ! A321  A(14,59,27)            68.4951         estimate D2E/DX2                !
 ! A322  A(14,59,58)           128.4331         estimate D2E/DX2                !
 ! A323  A(18,59,27)            81.8269         estimate D2E/DX2                !
 ! A324  A(18,59,58)           138.5577         estimate D2E/DX2                !
 ! A325  A(27,59,58)           137.1998         estimate D2E/DX2                !
 ! A326  A(17,61,22)            87.0155         estimate D2E/DX2                !
 ! A327  A(17,61,60)           133.3214         estimate D2E/DX2                !
 ! A328  A(22,61,60)           120.821          estimate D2E/DX2                !
 ! A329  A(15,63,20)            56.9757         estimate D2E/DX2                !
 ! A330  A(15,63,28)            88.4102         estimate D2E/DX2                !
 ! A331  A(15,63,29)            75.8021         estimate D2E/DX2                !
 ! A332  A(15,63,62)           120.5337         estimate D2E/DX2                !
 ! A333  A(20,63,28)            90.4874         estimate D2E/DX2                !
 ! A334  A(20,63,29)            92.5107         estimate D2E/DX2                !
 ! A335  A(20,63,62)           144.6865         estimate D2E/DX2                !
 ! A336  A(28,63,62)           124.6542         estimate D2E/DX2                !
 ! A337  A(29,63,62)           122.0516         estimate D2E/DX2                !
 ! A338  A(30,64,65)           147.1209         estimate D2E/DX2                !
 ! A339  A(15,67,18)            81.4445         estimate D2E/DX2                !
 ! A340  A(15,67,34)           107.5724         estimate D2E/DX2                !
 ! A341  A(15,67,66)           131.7719         estimate D2E/DX2                !
 ! A342  A(18,67,34)            76.6142         estimate D2E/DX2                !
 ! A343  A(18,67,66)           137.492          estimate D2E/DX2                !
 ! A344  A(34,67,66)           108.6694         estimate D2E/DX2                !
 ! A345  L(25,24,52,42,-1)     184.6767         estimate D2E/DX2                !
 ! A346  L(27,26,56,41,-1)     189.4371         estimate D2E/DX2                !
 ! A347  L(41,29,63,7,-1)      181.2164         estimate D2E/DX2                !
 ! A348  L(25,24,52,42,-2)     186.7012         estimate D2E/DX2                !
 ! A349  L(27,26,56,41,-2)     186.396          estimate D2E/DX2                !
 ! A350  L(41,29,63,7,-2)      190.739          estimate D2E/DX2                !
 ! D1    D(5,1,2,4)            -44.4634         estimate D2E/DX2                !
 ! D2    D(5,1,2,6)           -104.8476         estimate D2E/DX2                !
 ! D3    D(5,1,2,18)           132.0347         estimate D2E/DX2                !
 ! D4    D(5,1,2,19)            92.5101         estimate D2E/DX2                !
 ! D5    D(7,1,2,4)             63.6099         estimate D2E/DX2                !
 ! D6    D(7,1,2,6)              3.2257         estimate D2E/DX2                !
 ! D7    D(7,1,2,18)          -119.892          estimate D2E/DX2                !
 ! D8    D(7,1,2,19)          -159.4165         estimate D2E/DX2                !
 ! D9    D(9,1,2,4)             15.04           estimate D2E/DX2                !
 ! D10   D(9,1,2,6)            -45.3442         estimate D2E/DX2                !
 ! D11   D(9,1,2,18)          -168.4619         estimate D2E/DX2                !
 ! D12   D(9,1,2,19)           152.0136         estimate D2E/DX2                !
 ! D13   D(20,1,2,4)          -179.3575         estimate D2E/DX2                !
 ! D14   D(20,1,2,6)           120.2583         estimate D2E/DX2                !
 ! D15   D(20,1,2,18)           -2.8594         estimate D2E/DX2                !
 ! D16   D(20,1,2,19)          -42.3839         estimate D2E/DX2                !
 ! D17   D(21,1,2,4)          -146.7636         estimate D2E/DX2                !
 ! D18   D(21,1,2,6)           152.8522         estimate D2E/DX2                !
 ! D19   D(21,1,2,18)           29.7346         estimate D2E/DX2                !
 ! D20   D(21,1,2,19)           -9.79           estimate D2E/DX2                !
 ! D21   D(7,1,3,4)            -14.762          estimate D2E/DX2                !
 ! D22   D(7,1,3,10)            45.1438         estimate D2E/DX2                !
 ! D23   D(7,1,3,30)           168.7667         estimate D2E/DX2                !
 ! D24   D(7,1,3,31)          -152.0628         estimate D2E/DX2                !
 ! D25   D(9,1,3,4)            -63.0177         estimate D2E/DX2                !
 ! D26   D(9,1,3,10)            -3.1119         estimate D2E/DX2                !
 ! D27   D(9,1,3,30)           120.5109         estimate D2E/DX2                !
 ! D28   D(9,1,3,31)           159.6815         estimate D2E/DX2                !
 ! D29   D(11,1,3,4)            45.0247         estimate D2E/DX2                !
 ! D30   D(11,1,3,10)          104.9305         estimate D2E/DX2                !
 ! D31   D(11,1,3,30)         -131.4467         estimate D2E/DX2                !
 ! D32   D(11,1,3,31)          -92.2761         estimate D2E/DX2                !
 ! D33   D(20,1,3,4)           147.6325         estimate D2E/DX2                !
 ! D34   D(20,1,3,10)         -152.4616         estimate D2E/DX2                !
 ! D35   D(20,1,3,30)          -28.8388         estimate D2E/DX2                !
 ! D36   D(20,1,3,31)           10.3317         estimate D2E/DX2                !
 ! D37   D(21,1,3,4)           179.3459         estimate D2E/DX2                !
 ! D38   D(21,1,3,10)         -120.7483         estimate D2E/DX2                !
 ! D39   D(21,1,3,30)            2.8746         estimate D2E/DX2                !
 ! D40   D(21,1,3,31)           42.0451         estimate D2E/DX2                !
 ! D41   D(2,1,5,10)            46.685          estimate D2E/DX2                !
 ! D42   D(2,1,5,12)          -133.8525         estimate D2E/DX2                !
 ! D43   D(2,1,5,13)          -132.8946         estimate D2E/DX2                !
 ! D44   D(7,1,5,10)           -47.9423         estimate D2E/DX2                !
 ! D45   D(7,1,5,12)           131.5203         estimate D2E/DX2                !
 ! D46   D(7,1,5,13)           132.4781         estimate D2E/DX2                !
 ! D47   D(11,1,5,10)           -0.3168         estimate D2E/DX2                !
 ! D48   D(11,1,5,12)          179.1458         estimate D2E/DX2                !
 ! D49   D(11,1,5,13)         -179.8964         estimate D2E/DX2                !
 ! D50   D(20,1,5,10)          179.3066         estimate D2E/DX2                !
 ! D51   D(20,1,5,12)           -1.2308         estimate D2E/DX2                !
 ! D52   D(20,1,5,13)           -0.273          estimate D2E/DX2                !
 ! D53   D(21,1,5,10)          178.7088         estimate D2E/DX2                !
 ! D54   D(21,1,5,12)           -1.8286         estimate D2E/DX2                !
 ! D55   D(21,1,5,13)           -0.8708         estimate D2E/DX2                !
 ! D56   D(2,1,7,6)             -3.2363         estimate D2E/DX2                !
 ! D57   D(2,1,7,8)            -63.0616         estimate D2E/DX2                !
 ! D58   D(2,1,7,28)           159.6162         estimate D2E/DX2                !
 ! D59   D(2,1,7,29)           120.0537         estimate D2E/DX2                !
 ! D60   D(3,1,7,6)             45.2049         estimate D2E/DX2                !
 ! D61   D(3,1,7,8)            -14.6204         estimate D2E/DX2                !
 ! D62   D(3,1,7,28)          -151.9426         estimate D2E/DX2                !
 ! D63   D(3,1,7,29)           168.4949         estimate D2E/DX2                !
 ! D64   D(5,1,7,6)            104.9104         estimate D2E/DX2                !
 ! D65   D(5,1,7,8)             45.0852         estimate D2E/DX2                !
 ! D66   D(5,1,7,28)           -92.2371         estimate D2E/DX2                !
 ! D67   D(5,1,7,29)          -131.7996         estimate D2E/DX2                !
 ! D68   D(20,1,7,6)          -120.141          estimate D2E/DX2                !
 ! D69   D(20,1,7,8)          -179.9662         estimate D2E/DX2                !
 ! D70   D(20,1,7,28)           42.7115         estimate D2E/DX2                !
 ! D71   D(20,1,7,29)            3.149          estimate D2E/DX2                !
 ! D72   D(21,1,7,6)          -152.2136         estimate D2E/DX2                !
 ! D73   D(21,1,7,8)           147.9612         estimate D2E/DX2                !
 ! D74   D(21,1,7,28)           10.6389         estimate D2E/DX2                !
 ! D75   D(21,1,7,29)          -28.9236         estimate D2E/DX2                !
 ! D76   D(2,1,9,8)             14.731          estimate D2E/DX2                !
 ! D77   D(2,1,9,10)           -45.6533         estimate D2E/DX2                !
 ! D78   D(2,1,9,16)           151.9156         estimate D2E/DX2                !
 ! D79   D(2,1,9,17)          -168.1491         estimate D2E/DX2                !
 ! D80   D(3,1,9,8)             63.4934         estimate D2E/DX2                !
 ! D81   D(3,1,9,10)             3.1091         estimate D2E/DX2                !
 ! D82   D(3,1,9,16)          -159.322          estimate D2E/DX2                !
 ! D83   D(3,1,9,17)          -119.3867         estimate D2E/DX2                !
 ! D84   D(11,1,9,8)           -44.5996         estimate D2E/DX2                !
 ! D85   D(11,1,9,10)         -104.9839         estimate D2E/DX2                !
 ! D86   D(11,1,9,16)           92.585          estimate D2E/DX2                !
 ! D87   D(11,1,9,17)          132.5204         estimate D2E/DX2                !
 ! D88   D(20,1,9,8)          -147.6799         estimate D2E/DX2                !
 ! D89   D(20,1,9,10)          151.9357         estimate D2E/DX2                !
 ! D90   D(20,1,9,16)          -10.4954         estimate D2E/DX2                !
 ! D91   D(20,1,9,17)           29.44           estimate D2E/DX2                !
 ! D92   D(21,1,9,8)           179.4851         estimate D2E/DX2                !
 ! D93   D(21,1,9,10)          119.1007         estimate D2E/DX2                !
 ! D94   D(21,1,9,16)          -43.3304         estimate D2E/DX2                !
 ! D95   D(21,1,9,17)           -3.395          estimate D2E/DX2                !
 ! D96   D(3,1,11,6)           -48.1078         estimate D2E/DX2                !
 ! D97   D(3,1,11,14)          137.5425         estimate D2E/DX2                !
 ! D98   D(3,1,11,15)          129.6397         estimate D2E/DX2                !
 ! D99   D(5,1,11,6)            -0.6011         estimate D2E/DX2                !
 ! D100  D(5,1,11,14)         -174.9507         estimate D2E/DX2                !
 ! D101  D(5,1,11,15)          177.1464         estimate D2E/DX2                !
 ! D102  D(9,1,11,6)            46.5013         estimate D2E/DX2                !
 ! D103  D(9,1,11,14)         -127.8483         estimate D2E/DX2                !
 ! D104  D(9,1,11,15)         -135.7512         estimate D2E/DX2                !
 ! D105  D(20,1,11,6)          179.7286         estimate D2E/DX2                !
 ! D106  D(20,1,11,14)           5.3789         estimate D2E/DX2                !
 ! D107  D(20,1,11,15)          -2.5239         estimate D2E/DX2                !
 ! D108  D(21,1,11,6)         -179.4855         estimate D2E/DX2                !
 ! D109  D(21,1,11,14)           6.1648         estimate D2E/DX2                !
 ! D110  D(21,1,11,15)          -1.738          estimate D2E/DX2                !
 ! D111  D(2,1,20,63)         -110.6245         estimate D2E/DX2                !
 ! D112  D(3,1,20,63)         -171.6319         estimate D2E/DX2                !
 ! D113  D(5,1,20,63)          119.9182         estimate D2E/DX2                !
 ! D114  D(7,1,20,63)           -9.5761         estimate D2E/DX2                !
 ! D115  D(9,1,20,63)           51.3599         estimate D2E/DX2                !
 ! D116  D(11,1,20,63)         -60.2518         estimate D2E/DX2                !
 ! D117  D(2,1,21,50)         -170.6195         estimate D2E/DX2                !
 ! D118  D(3,1,21,50)          129.0698         estimate D2E/DX2                !
 ! D119  D(5,1,21,50)           78.1569         estimate D2E/DX2                !
 ! D120  D(7,1,21,50)          -33.3341         estimate D2E/DX2                !
 ! D121  D(9,1,21,50)           28.1558         estimate D2E/DX2                !
 ! D122  D(11,1,21,50)        -102.3466         estimate D2E/DX2                !
 ! D123  D(6,2,3,5)             61.8767         estimate D2E/DX2                !
 ! D124  D(6,2,3,10)            -1.009          estimate D2E/DX2                !
 ! D125  D(6,2,3,30)          -162.6899         estimate D2E/DX2                !
 ! D126  D(6,2,3,31)          -158.7664         estimate D2E/DX2                !
 ! D127  D(11,2,3,5)            -1.2397         estimate D2E/DX2                !
 ! D128  D(11,2,3,10)          -64.1254         estimate D2E/DX2                !
 ! D129  D(11,2,3,30)          134.1937         estimate D2E/DX2                !
 ! D130  D(11,2,3,31)          138.1172         estimate D2E/DX2                !
 ! D131  D(18,2,3,5)          -134.4617         estimate D2E/DX2                !
 ! D132  D(18,2,3,10)          162.6526         estimate D2E/DX2                !
 ! D133  D(18,2,3,30)            0.9717         estimate D2E/DX2                !
 ! D134  D(18,2,3,31)            4.8952         estimate D2E/DX2                !
 ! D135  D(19,2,3,5)          -139.695          estimate D2E/DX2                !
 ! D136  D(19,2,3,10)          157.4193         estimate D2E/DX2                !
 ! D137  D(19,2,3,30)           -4.2615         estimate D2E/DX2                !
 ! D138  D(19,2,3,31)           -0.338          estimate D2E/DX2                !
 ! D139  D(1,2,4,8)            -41.7639         estimate D2E/DX2                !
 ! D140  D(1,2,4,10)            23.2917         estimate D2E/DX2                !
 ! D141  D(1,2,4,32)           173.118          estimate D2E/DX2                !
 ! D142  D(1,2,4,33)           161.6262         estimate D2E/DX2                !
 ! D143  D(11,2,4,8)            15.3399         estimate D2E/DX2                !
 ! D144  D(11,2,4,10)           80.3955         estimate D2E/DX2                !
 ! D145  D(11,2,4,32)         -129.7782         estimate D2E/DX2                !
 ! D146  D(11,2,4,33)         -141.27           estimate D2E/DX2                !
 ! D147  D(18,2,4,8)           142.0714         estimate D2E/DX2                !
 ! D148  D(18,2,4,10)         -152.873          estimate D2E/DX2                !
 ! D149  D(18,2,4,32)           -3.0468         estimate D2E/DX2                !
 ! D150  D(18,2,4,33)          -14.5386         estimate D2E/DX2                !
 ! D151  D(19,2,4,8)           178.9079         estimate D2E/DX2                !
 ! D152  D(19,2,4,10)         -116.0365         estimate D2E/DX2                !
 ! D153  D(19,2,4,32)           33.7897         estimate D2E/DX2                !
 ! D154  D(19,2,4,33)           22.2979         estimate D2E/DX2                !
 ! D155  D(1,2,6,7)             -3.4464         estimate D2E/DX2                !
 ! D156  D(1,2,6,8)             57.1006         estimate D2E/DX2                !
 ! D157  D(1,2,6,26)          -174.772          estimate D2E/DX2                !
 ! D158  D(1,2,6,27)          -138.9297         estimate D2E/DX2                !
 ! D159  D(3,2,6,7)            -63.2931         estimate D2E/DX2                !
 ! D160  D(3,2,6,8)             -2.7461         estimate D2E/DX2                !
 ! D161  D(3,2,6,26)           125.3813         estimate D2E/DX2                !
 ! D162  D(3,2,6,27)           161.2236         estimate D2E/DX2                !
 ! D163  D(18,2,6,7)           130.7703         estimate D2E/DX2                !
 ! D164  D(18,2,6,8)          -168.6828         estimate D2E/DX2                !
 ! D165  D(18,2,6,26)          -40.5554         estimate D2E/DX2                !
 ! D166  D(18,2,6,27)           -4.713          estimate D2E/DX2                !
 ! D167  D(19,2,6,7)           153.3789         estimate D2E/DX2                !
 ! D168  D(19,2,6,8)          -146.0742         estimate D2E/DX2                !
 ! D169  D(19,2,6,26)          -17.9467         estimate D2E/DX2                !
 ! D170  D(19,2,6,27)           17.8956         estimate D2E/DX2                !
 ! D171  D(3,2,11,7)            44.8312         estimate D2E/DX2                !
 ! D172  D(3,2,11,14)         -153.1926         estimate D2E/DX2                !
 ! D173  D(3,2,11,15)         -115.1992         estimate D2E/DX2                !
 ! D174  D(4,2,11,7)           -24.1794         estimate D2E/DX2                !
 ! D175  D(4,2,11,14)          137.7968         estimate D2E/DX2                !
 ! D176  D(4,2,11,15)          175.7902         estimate D2E/DX2                !
 ! D177  D(18,2,11,7)         -169.7737         estimate D2E/DX2                !
 ! D178  D(18,2,11,14)          -7.7975         estimate D2E/DX2                !
 ! D179  D(18,2,11,15)          30.1959         estimate D2E/DX2                !
 ! D180  D(19,2,11,7)          172.5015         estimate D2E/DX2                !
 ! D181  D(19,2,11,14)         -25.5223         estimate D2E/DX2                !
 ! D182  D(19,2,11,15)          12.4711         estimate D2E/DX2                !
 ! D183  D(1,2,18,59)          100.8975         estimate D2E/DX2                !
 ! D184  D(1,2,18,67)            6.5548         estimate D2E/DX2                !
 ! D185  D(3,2,18,59)         -172.7398         estimate D2E/DX2                !
 ! D186  D(3,2,18,67)           92.9175         estimate D2E/DX2                !
 ! D187  D(4,2,18,59)          -84.1073         estimate D2E/DX2                !
 ! D188  D(4,2,18,67)         -178.45           estimate D2E/DX2                !
 ! D189  D(6,2,18,59)           -9.7065         estimate D2E/DX2                !
 ! D190  D(6,2,18,67)         -104.0492         estimate D2E/DX2                !
 ! D191  D(11,2,18,59)          46.7304         estimate D2E/DX2                !
 ! D192  D(11,2,18,67)         -47.6123         estimate D2E/DX2                !
 ! D193  D(1,3,4,6)            -22.9846         estimate D2E/DX2                !
 ! D194  D(1,3,4,8)             41.3372         estimate D2E/DX2                !
 ! D195  D(1,3,4,32)           179.2211         estimate D2E/DX2                !
 ! D196  D(1,3,4,33)          -154.9523         estimate D2E/DX2                !
 ! D197  D(5,3,4,6)            -80.2219         estimate D2E/DX2                !
 ! D198  D(5,3,4,8)            -15.9            estimate D2E/DX2                !
 ! D199  D(5,3,4,32)           121.9839         estimate D2E/DX2                !
 ! D200  D(5,3,4,33)           147.8104         estimate D2E/DX2                !
 ! D201  D(30,3,4,6)           153.2105         estimate D2E/DX2                !
 ! D202  D(30,3,4,8)          -142.4676         estimate D2E/DX2                !
 ! D203  D(30,3,4,32)           -4.5838         estimate D2E/DX2                !
 ! D204  D(30,3,4,33)           21.2428         estimate D2E/DX2                !
 ! D205  D(31,3,4,6)           116.387          estimate D2E/DX2                !
 ! D206  D(31,3,4,8)          -179.2911         estimate D2E/DX2                !
 ! D207  D(31,3,4,32)          -41.4072         estimate D2E/DX2                !
 ! D208  D(31,3,4,33)          -15.5807         estimate D2E/DX2                !
 ! D209  D(2,3,5,9)            -43.7277         estimate D2E/DX2                !
 ! D210  D(2,3,5,12)           154.2867         estimate D2E/DX2                !
 ! D211  D(2,3,5,13)           115.7184         estimate D2E/DX2                !
 ! D212  D(4,3,5,9)             24.2541         estimate D2E/DX2                !
 ! D213  D(4,3,5,12)          -137.7314         estimate D2E/DX2                !
 ! D214  D(4,3,5,13)          -176.2997         estimate D2E/DX2                !
 ! D215  D(30,3,5,9)           169.3947         estimate D2E/DX2                !
 ! D216  D(30,3,5,12)            7.4092         estimate D2E/DX2                !
 ! D217  D(30,3,5,13)          -31.1592         estimate D2E/DX2                !
 ! D218  D(31,3,5,9)          -172.5821         estimate D2E/DX2                !
 ! D219  D(31,3,5,12)           25.4323         estimate D2E/DX2                !
 ! D220  D(31,3,5,13)          -13.136          estimate D2E/DX2                !
 ! D221  D(1,3,10,8)           -56.4078         estimate D2E/DX2                !
 ! D222  D(1,3,10,9)             3.3291         estimate D2E/DX2                !
 ! D223  D(1,3,10,24)          174.9883         estimate D2E/DX2                !
 ! D224  D(1,3,10,25)          138.5132         estimate D2E/DX2                !
 ! D225  D(2,3,10,8)             4.2407         estimate D2E/DX2                !
 ! D226  D(2,3,10,9)            63.9777         estimate D2E/DX2                !
 ! D227  D(2,3,10,24)         -124.3632         estimate D2E/DX2                !
 ! D228  D(2,3,10,25)         -160.8383         estimate D2E/DX2                !
 ! D229  D(30,3,10,8)          168.5394         estimate D2E/DX2                !
 ! D230  D(30,3,10,9)         -131.7237         estimate D2E/DX2                !
 ! D231  D(30,3,10,24)          39.9355         estimate D2E/DX2                !
 ! D232  D(30,3,10,25)           3.4604         estimate D2E/DX2                !
 ! D233  D(31,3,10,8)          146.5007         estimate D2E/DX2                !
 ! D234  D(31,3,10,9)         -153.7624         estimate D2E/DX2                !
 ! D235  D(31,3,10,24)          17.8968         estimate D2E/DX2                !
 ! D236  D(31,3,10,25)         -18.5783         estimate D2E/DX2                !
 ! D237  D(1,3,30,42)         -163.2324         estimate D2E/DX2                !
 ! D238  D(1,3,30,47)         -101.7523         estimate D2E/DX2                !
 ! D239  D(1,3,30,64)          -17.681          estimate D2E/DX2                !
 ! D240  D(2,3,30,42)          109.1839         estimate D2E/DX2                !
 ! D241  D(2,3,30,47)          170.664          estimate D2E/DX2                !
 ! D242  D(2,3,30,64)         -105.2646         estimate D2E/DX2                !
 ! D243  D(4,3,30,42)           21.7734         estimate D2E/DX2                !
 ! D244  D(4,3,30,47)           83.2536         estimate D2E/DX2                !
 ! D245  D(4,3,30,64)          167.3249         estimate D2E/DX2                !
 ! D246  D(5,3,30,42)         -108.5263         estimate D2E/DX2                !
 ! D247  D(5,3,30,47)          -47.0462         estimate D2E/DX2                !
 ! D248  D(5,3,30,64)           37.0252         estimate D2E/DX2                !
 ! D249  D(10,3,30,42)         -51.7161         estimate D2E/DX2                !
 ! D250  D(10,3,30,47)           9.764          estimate D2E/DX2                !
 ! D251  D(10,3,30,64)          93.8353         estimate D2E/DX2                !
 ! D252  D(3,4,6,7)             57.5161         estimate D2E/DX2                !
 ! D253  D(3,4,6,11)            -4.2715         estimate D2E/DX2                !
 ! D254  D(3,4,6,26)          -161.7918         estimate D2E/DX2                !
 ! D255  D(3,4,6,27)          -139.6687         estimate D2E/DX2                !
 ! D256  D(10,4,6,7)            -6.4938         estimate D2E/DX2                !
 ! D257  D(10,4,6,11)          -68.2814         estimate D2E/DX2                !
 ! D258  D(10,4,6,26)          134.1983         estimate D2E/DX2                !
 ! D259  D(10,4,6,27)          156.3214         estimate D2E/DX2                !
 ! D260  D(32,4,6,7)          -141.63           estimate D2E/DX2                !
 ! D261  D(32,4,6,11)          156.5824         estimate D2E/DX2                !
 ! D262  D(32,4,6,26)           -0.9379         estimate D2E/DX2                !
 ! D263  D(32,4,6,27)           21.1852         estimate D2E/DX2                !
 ! D264  D(33,4,6,7)          -174.7406         estimate D2E/DX2                !
 ! D265  D(33,4,6,11)          123.4718         estimate D2E/DX2                !
 ! D266  D(33,4,6,26)          -34.0486         estimate D2E/DX2                !
 ! D267  D(33,4,6,27)          -11.9254         estimate D2E/DX2                !
 ! D268  D(2,4,8,7)              0.4136         estimate D2E/DX2                !
 ! D269  D(2,4,8,9)             59.1568         estimate D2E/DX2                !
 ! D270  D(2,4,8,22)          -156.4841         estimate D2E/DX2                !
 ! D271  D(2,4,8,23)          -145.894          estimate D2E/DX2                !
 ! D272  D(3,4,8,7)            -58.4359         estimate D2E/DX2                !
 ! D273  D(3,4,8,9)              0.3072         estimate D2E/DX2                !
 ! D274  D(3,4,8,22)           144.6663         estimate D2E/DX2                !
 ! D275  D(3,4,8,23)           155.2564         estimate D2E/DX2                !
 ! D276  D(32,4,8,7)           154.7289         estimate D2E/DX2                !
 ! D277  D(32,4,8,9)          -146.5279         estimate D2E/DX2                !
 ! D278  D(32,4,8,22)           -2.1688         estimate D2E/DX2                !
 ! D279  D(32,4,8,23)            8.4213         estimate D2E/DX2                !
 ! D280  D(33,4,8,7)           145.0768         estimate D2E/DX2                !
 ! D281  D(33,4,8,9)          -156.18           estimate D2E/DX2                !
 ! D282  D(33,4,8,22)          -11.821          estimate D2E/DX2                !
 ! D283  D(33,4,8,23)           -1.2309         estimate D2E/DX2                !
 ! D284  D(2,4,10,5)             3.1466         estimate D2E/DX2                !
 ! D285  D(2,4,10,9)           -58.3862         estimate D2E/DX2                !
 ! D286  D(2,4,10,24)          160.3059         estimate D2E/DX2                !
 ! D287  D(2,4,10,25)          140.401          estimate D2E/DX2                !
 ! D288  D(6,4,10,5)            67.3933         estimate D2E/DX2                !
 ! D289  D(6,4,10,9)             5.8605         estimate D2E/DX2                !
 ! D290  D(6,4,10,24)         -135.4473         estimate D2E/DX2                !
 ! D291  D(6,4,10,25)         -155.3523         estimate D2E/DX2                !
 ! D292  D(32,4,10,5)         -154.3605         estimate D2E/DX2                !
 ! D293  D(32,4,10,9)          144.1067         estimate D2E/DX2                !
 ! D294  D(32,4,10,24)           2.7989         estimate D2E/DX2                !
 ! D295  D(32,4,10,25)         -17.1061         estimate D2E/DX2                !
 ! D296  D(33,4,10,5)         -125.3274         estimate D2E/DX2                !
 ! D297  D(33,4,10,9)          173.1398         estimate D2E/DX2                !
 ! D298  D(33,4,10,24)          31.832          estimate D2E/DX2                !
 ! D299  D(33,4,10,25)          11.927          estimate D2E/DX2                !
 ! D300  D(2,4,32,42)          -96.2779         estimate D2E/DX2                !
 ! D301  D(2,4,32,52)          175.5573         estimate D2E/DX2                !
 ! D302  D(2,4,32,56)           99.3579         estimate D2E/DX2                !
 ! D303  D(3,4,32,42)          -16.1444         estimate D2E/DX2                !
 ! D304  D(3,4,32,52)         -104.3093         estimate D2E/DX2                !
 ! D305  D(3,4,32,56)          179.4914         estimate D2E/DX2                !
 ! D306  D(6,4,32,42)         -171.7324         estimate D2E/DX2                !
 ! D307  D(6,4,32,52)          100.1027         estimate D2E/DX2                !
 ! D308  D(6,4,32,56)           23.9034         estimate D2E/DX2                !
 ! D309  D(8,4,32,42)          119.9718         estimate D2E/DX2                !
 ! D310  D(8,4,32,52)           31.8069         estimate D2E/DX2                !
 ! D311  D(8,4,32,56)          -44.3924         estimate D2E/DX2                !
 ! D312  D(10,4,32,42)          52.5008         estimate D2E/DX2                !
 ! D313  D(10,4,32,52)         -35.6641         estimate D2E/DX2                !
 ! D314  D(10,4,32,56)        -111.8634         estimate D2E/DX2                !
 ! D315  D(2,4,33,37)           42.5904         estimate D2E/DX2                !
 ! D316  D(2,4,33,42)         -104.7925         estimate D2E/DX2                !
 ! D317  D(2,4,33,55)          -34.4207         estimate D2E/DX2                !
 ! D318  D(3,4,33,37)          102.8128         estimate D2E/DX2                !
 ! D319  D(3,4,33,42)          -44.5701         estimate D2E/DX2                !
 ! D320  D(3,4,33,55)           25.8017         estimate D2E/DX2                !
 ! D321  D(6,4,33,37)          -22.6365         estimate D2E/DX2                !
 ! D322  D(6,4,33,42)         -170.0194         estimate D2E/DX2                !
 ! D323  D(6,4,33,55)          -99.6476         estimate D2E/DX2                !
 ! D324  D(8,4,33,37)         -101.5987         estimate D2E/DX2                !
 ! D325  D(8,4,33,42)          111.0185         estimate D2E/DX2                !
 ! D326  D(8,4,33,55)         -178.6098         estimate D2E/DX2                !
 ! D327  D(10,4,33,37)         170.7254         estimate D2E/DX2                !
 ! D328  D(10,4,33,42)          23.3426         estimate D2E/DX2                !
 ! D329  D(10,4,33,55)          93.7143         estimate D2E/DX2                !
 ! D330  D(3,5,9,7)             44.8741         estimate D2E/DX2                !
 ! D331  D(3,5,9,8)            -24.2024         estimate D2E/DX2                !
 ! D332  D(3,5,9,16)           173.4225         estimate D2E/DX2                !
 ! D333  D(3,5,9,17)          -168.8834         estimate D2E/DX2                !
 ! D334  D(12,5,9,7)          -152.8839         estimate D2E/DX2                !
 ! D335  D(12,5,9,8)           138.0395         estimate D2E/DX2                !
 ! D336  D(12,5,9,16)          -24.3355         estimate D2E/DX2                !
 ! D337  D(12,5,9,17)           -6.6415         estimate D2E/DX2                !
 ! D338  D(13,5,9,7)          -114.4246         estimate D2E/DX2                !
 ! D339  D(13,5,9,8)           176.4988         estimate D2E/DX2                !
 ! D340  D(13,5,9,16)           14.1237         estimate D2E/DX2                !
 ! D341  D(13,5,9,17)           31.8178         estimate D2E/DX2                !
 ! D342  D(1,5,10,4)           -30.159          estimate D2E/DX2                !
 ! D343  D(1,5,10,8)            31.1424         estimate D2E/DX2                !
 ! D344  D(1,5,10,24)         -179.9986         estimate D2E/DX2                !
 ! D345  D(1,5,10,25)          179.9081         estimate D2E/DX2                !
 ! D346  D(12,5,10,4)          150.2098         estimate D2E/DX2                !
 ! D347  D(12,5,10,8)         -148.4888         estimate D2E/DX2                !
 ! D348  D(12,5,10,24)           0.3701         estimate D2E/DX2                !
 ! D349  D(12,5,10,25)           0.2768         estimate D2E/DX2                !
 ! D350  D(13,5,10,4)          149.0604         estimate D2E/DX2                !
 ! D351  D(13,5,10,8)         -149.6383         estimate D2E/DX2                !
 ! D352  D(13,5,10,24)          -0.7793         estimate D2E/DX2                !
 ! D353  D(13,5,10,25)          -0.8726         estimate D2E/DX2                !
 ! D354  D(1,5,12,47)          136.1285         estimate D2E/DX2                !
 ! D355  D(1,5,12,49)         -135.9387         estimate D2E/DX2                !
 ! D356  D(3,5,12,47)           34.5168         estimate D2E/DX2                !
 ! D357  D(3,5,12,49)          122.4496         estimate D2E/DX2                !
 ! D358  D(9,5,12,47)         -123.08           estimate D2E/DX2                !
 ! D359  D(9,5,12,49)          -35.1472         estimate D2E/DX2                !
 ! D360  D(10,5,12,47)         -44.4886         estimate D2E/DX2                !
 ! D361  D(10,5,12,49)          43.4442         estimate D2E/DX2                !
 ! D362  D(2,6,7,1)              3.4506         estimate D2E/DX2                !
 ! D363  D(2,6,7,9)             64.1694         estimate D2E/DX2                !
 ! D364  D(2,6,7,28)          -154.2655         estimate D2E/DX2                !
 ! D365  D(2,6,7,29)          -132.5965         estimate D2E/DX2                !
 ! D366  D(4,6,7,1)            -56.2404         estimate D2E/DX2                !
 ! D367  D(4,6,7,9)              4.4784         estimate D2E/DX2                !
 ! D368  D(4,6,7,28)           146.0436         estimate D2E/DX2                !
 ! D369  D(4,6,7,29)           167.7126         estimate D2E/DX2                !
 ! D370  D(26,6,7,1)           175.1356         estimate D2E/DX2                !
 ! D371  D(26,6,7,9)          -124.1456         estimate D2E/DX2                !
 ! D372  D(26,6,7,28)           17.4196         estimate D2E/DX2                !
 ! D373  D(26,6,7,29)           39.0886         estimate D2E/DX2                !
 ! D374  D(27,6,7,1)           138.5425         estimate D2E/DX2                !
 ! D375  D(27,6,7,9)          -160.7387         estimate D2E/DX2                !
 ! D376  D(27,6,7,28)          -19.1736         estimate D2E/DX2                !
 ! D377  D(27,6,7,29)            2.4954         estimate D2E/DX2                !
 ! D378  D(2,6,8,9)            -58.5098         estimate D2E/DX2                !
 ! D379  D(2,6,8,10)             5.6662         estimate D2E/DX2                !
 ! D380  D(2,6,8,22)           172.8351         estimate D2E/DX2                !
 ! D381  D(2,6,8,23)           144.1302         estimate D2E/DX2                !
 ! D382  D(11,6,8,9)             2.7418         estimate D2E/DX2                !
 ! D383  D(11,6,8,10)           66.9178         estimate D2E/DX2                !
 ! D384  D(11,6,8,22)         -125.9133         estimate D2E/DX2                !
 ! D385  D(11,6,8,23)         -154.6182         estimate D2E/DX2                !
 ! D386  D(26,6,8,9)           158.7595         estimate D2E/DX2                !
 ! D387  D(26,6,8,10)         -137.0645         estimate D2E/DX2                !
 ! D388  D(26,6,8,22)           30.1044         estimate D2E/DX2                !
 ! D389  D(26,6,8,23)            1.3995         estimate D2E/DX2                !
 ! D390  D(27,6,8,9)           140.4247         estimate D2E/DX2                !
 ! D391  D(27,6,8,10)         -155.3993         estimate D2E/DX2                !
 ! D392  D(27,6,8,22)           11.7696         estimate D2E/DX2                !
 ! D393  D(27,6,8,23)          -16.9353         estimate D2E/DX2                !
 ! D394  D(4,6,11,1)            31.4022         estimate D2E/DX2                !
 ! D395  D(4,6,11,14)         -152.5464         estimate D2E/DX2                !
 ! D396  D(4,6,11,15)         -144.419          estimate D2E/DX2                !
 ! D397  D(8,6,11,1)           -29.9202         estimate D2E/DX2                !
 ! D398  D(8,6,11,14)          146.1313         estimate D2E/DX2                !
 ! D399  D(8,6,11,15)          154.2587         estimate D2E/DX2                !
 ! D400  D(26,6,11,1)         -178.0528         estimate D2E/DX2                !
 ! D401  D(26,6,11,14)          -2.0013         estimate D2E/DX2                !
 ! D402  D(26,6,11,15)           6.1261         estimate D2E/DX2                !
 ! D403  D(27,6,11,1)          179.8939         estimate D2E/DX2                !
 ! D404  D(27,6,11,14)          -4.0547         estimate D2E/DX2                !
 ! D405  D(27,6,11,15)           4.0728         estimate D2E/DX2                !
 ! D406  D(2,6,26,41)          177.6909         estimate D2E/DX2                !
 ! D407  D(2,6,26,56)          -89.288          estimate D2E/DX2                !
 ! D408  D(4,6,26,41)         -116.4999         estimate D2E/DX2                !
 ! D409  D(4,6,26,56)          -23.4788         estimate D2E/DX2                !
 ! D410  D(7,6,26,41)            9.0265         estimate D2E/DX2                !
 ! D411  D(7,6,26,56)          102.0476         estimate D2E/DX2                !
 ! D412  D(8,6,26,41)          -56.6151         estimate D2E/DX2                !
 ! D413  D(8,6,26,56)           36.406          estimate D2E/DX2                !
 ! D414  D(11,6,26,41)          92.5335         estimate D2E/DX2                !
 ! D415  D(11,6,26,56)        -174.4454         estimate D2E/DX2                !
 ! D416  D(2,6,27,44)          110.0645         estimate D2E/DX2                !
 ! D417  D(2,6,27,59)           16.3865         estimate D2E/DX2                !
 ! D418  D(4,6,27,44)         -173.6645         estimate D2E/DX2                !
 ! D419  D(4,6,27,59)           92.6576         estimate D2E/DX2                !
 ! D420  D(7,6,27,44)          -13.834          estimate D2E/DX2                !
 ! D421  D(7,6,27,59)         -107.5119         estimate D2E/DX2                !
 ! D422  D(8,6,27,44)          -92.0492         estimate D2E/DX2                !
 ! D423  D(8,6,27,59)          174.2728         estimate D2E/DX2                !
 ! D424  D(11,6,27,44)          48.3331         estimate D2E/DX2                !
 ! D425  D(11,6,27,59)         -45.3448         estimate D2E/DX2                !
 ! D426  D(1,7,8,4)             41.1753         estimate D2E/DX2                !
 ! D427  D(1,7,8,10)           -23.2153         estimate D2E/DX2                !
 ! D428  D(1,7,8,22)          -154.9375         estimate D2E/DX2                !
 ! D429  D(1,7,8,23)           178.4507         estimate D2E/DX2                !
 ! D430  D(11,7,8,4)           -15.9154         estimate D2E/DX2                !
 ! D431  D(11,7,8,10)          -80.3061         estimate D2E/DX2                !
 ! D432  D(11,7,8,22)          147.9717         estimate D2E/DX2                !
 ! D433  D(11,7,8,23)          121.36           estimate D2E/DX2                !
 ! D434  D(28,7,8,4)          -178.7511         estimate D2E/DX2                !
 ! D435  D(28,7,8,10)          116.8582         estimate D2E/DX2                !
 ! D436  D(28,7,8,22)          -14.8639         estimate D2E/DX2                !
 ! D437  D(28,7,8,23)          -41.4757         estimate D2E/DX2                !
 ! D438  D(29,7,8,4)          -142.0739         estimate D2E/DX2                !
 ! D439  D(29,7,8,10)          153.5355         estimate D2E/DX2                !
 ! D440  D(29,7,8,22)           21.8133         estimate D2E/DX2                !
 ! D441  D(29,7,8,23)           -4.7985         estimate D2E/DX2                !
 ! D442  D(6,7,9,5)            -64.1995         estimate D2E/DX2                !
 ! D443  D(6,7,9,10)            -1.1348         estimate D2E/DX2                !
 ! D444  D(6,7,9,16)           156.6207         estimate D2E/DX2                !
 ! D445  D(6,7,9,17)           161.513          estimate D2E/DX2                !
 ! D446  D(11,7,9,5)            -1.3498         estimate D2E/DX2                !
 ! D447  D(11,7,9,10)           61.7149         estimate D2E/DX2                !
 ! D448  D(11,7,9,16)         -140.5296         estimate D2E/DX2                !
 ! D449  D(11,7,9,17)         -135.6373         estimate D2E/DX2                !
 ! D450  D(28,7,9,5)           138.7391         estimate D2E/DX2                !
 ! D451  D(28,7,9,10)         -158.1963         estimate D2E/DX2                !
 ! D452  D(28,7,9,16)           -0.4408         estimate D2E/DX2                !
 ! D453  D(28,7,9,17)            4.4516         estimate D2E/DX2                !
 ! D454  D(29,7,9,5)           135.5594         estimate D2E/DX2                !
 ! D455  D(29,7,9,10)         -161.376          estimate D2E/DX2                !
 ! D456  D(29,7,9,16)           -3.6205         estimate D2E/DX2                !
 ! D457  D(29,7,9,17)            1.2719         estimate D2E/DX2                !
 ! D458  D(8,7,11,2)            24.2533         estimate D2E/DX2                !
 ! D459  D(8,7,11,14)         -139.2124         estimate D2E/DX2                !
 ! D460  D(8,7,11,15)         -177.0417         estimate D2E/DX2                !
 ! D461  D(9,7,11,2)           -43.5978         estimate D2E/DX2                !
 ! D462  D(9,7,11,14)          152.9364         estimate D2E/DX2                !
 ! D463  D(9,7,11,15)          115.1072         estimate D2E/DX2                !
 ! D464  D(28,7,11,2)         -173.291          estimate D2E/DX2                !
 ! D465  D(28,7,11,14)          23.2432         estimate D2E/DX2                !
 ! D466  D(28,7,11,15)         -14.586          estimate D2E/DX2                !
 ! D467  D(29,7,11,2)          168.4465         estimate D2E/DX2                !
 ! D468  D(29,7,11,14)           4.9807         estimate D2E/DX2                !
 ! D469  D(29,7,11,15)         -32.8485         estimate D2E/DX2                !
 ! D470  D(1,7,28,63)          -38.8994         estimate D2E/DX2                !
 ! D471  D(6,7,28,63)          112.6557         estimate D2E/DX2                !
 ! D472  D(8,7,28,63)         -165.2775         estimate D2E/DX2                !
 ! D473  D(9,7,28,63)         -103.2866         estimate D2E/DX2                !
 ! D474  D(11,7,28,63)          34.4315         estimate D2E/DX2                !
 ! D475  D(1,7,29,41)         -163.4169         estimate D2E/DX2                !
 ! D476  D(1,7,29,44)         -101.2093         estimate D2E/DX2                !
 ! D477  D(1,7,29,63)            5.8442         estimate D2E/DX2                !
 ! D478  D(6,7,29,41)          -51.7219         estimate D2E/DX2                !
 ! D479  D(6,7,29,44)           10.4857         estimate D2E/DX2                !
 ! D480  D(6,7,29,63)          117.5392         estimate D2E/DX2                !
 ! D481  D(8,7,29,41)           20.9291         estimate D2E/DX2                !
 ! D482  D(8,7,29,44)           83.1366         estimate D2E/DX2                !
 ! D483  D(8,7,29,63)         -169.8099         estimate D2E/DX2                !
 ! D484  D(9,7,29,41)          107.7718         estimate D2E/DX2                !
 ! D485  D(9,7,29,44)          169.9794         estimate D2E/DX2                !
 ! D486  D(9,7,29,63)          -82.9671         estimate D2E/DX2                !
 ! D487  D(11,7,29,41)        -108.8569         estimate D2E/DX2                !
 ! D488  D(11,7,29,44)         -46.6493         estimate D2E/DX2                !
 ! D489  D(11,7,29,63)          60.4042         estimate D2E/DX2                !
 ! D490  D(4,8,9,1)            -41.5303         estimate D2E/DX2                !
 ! D491  D(4,8,9,5)             15.3873         estimate D2E/DX2                !
 ! D492  D(4,8,9,16)           178.1668         estimate D2E/DX2                !
 ! D493  D(4,8,9,17)           141.5386         estimate D2E/DX2                !
 ! D494  D(6,8,9,1)             23.5832         estimate D2E/DX2                !
 ! D495  D(6,8,9,5)             80.5008         estimate D2E/DX2                !
 ! D496  D(6,8,9,16)          -116.7196         estimate D2E/DX2                !
 ! D497  D(6,8,9,17)          -153.3479         estimate D2E/DX2                !
 ! D498  D(22,8,9,1)           162.1445         estimate D2E/DX2                !
 ! D499  D(22,8,9,5)          -140.9379         estimate D2E/DX2                !
 ! D500  D(22,8,9,16)           21.8417         estimate D2E/DX2                !
 ! D501  D(22,8,9,17)          -14.7866         estimate D2E/DX2                !
 ! D502  D(23,8,9,1)           172.7899         estimate D2E/DX2                !
 ! D503  D(23,8,9,5)          -130.2925         estimate D2E/DX2                !
 ! D504  D(23,8,9,16)           32.4871         estimate D2E/DX2                !
 ! D505  D(23,8,9,17)           -4.1412         estimate D2E/DX2                !
 ! D506  D(6,8,10,3)            -6.2254         estimate D2E/DX2                !
 ! D507  D(6,8,10,5)           -67.7791         estimate D2E/DX2                !
 ! D508  D(6,8,10,24)          135.7709         estimate D2E/DX2                !
 ! D509  D(6,8,10,25)          156.4159         estimate D2E/DX2                !
 ! D510  D(7,8,10,3)            57.6821         estimate D2E/DX2                !
 ! D511  D(7,8,10,5)            -3.8716         estimate D2E/DX2                !
 ! D512  D(7,8,10,24)         -160.3216         estimate D2E/DX2                !
 ! D513  D(7,8,10,25)         -139.6766         estimate D2E/DX2                !
 ! D514  D(22,8,10,3)         -174.4377         estimate D2E/DX2                !
 ! D515  D(22,8,10,5)          124.0086         estimate D2E/DX2                !
 ! D516  D(22,8,10,24)         -32.4414         estimate D2E/DX2                !
 ! D517  D(22,8,10,25)         -11.7964         estimate D2E/DX2                !
 ! D518  D(23,8,10,3)         -141.1467         estimate D2E/DX2                !
 ! D519  D(23,8,10,5)          157.2996         estimate D2E/DX2                !
 ! D520  D(23,8,10,24)           0.8496         estimate D2E/DX2                !
 ! D521  D(23,8,10,25)          21.4947         estimate D2E/DX2                !
 ! D522  D(4,8,22,39)         -178.4803         estimate D2E/DX2                !
 ! D523  D(4,8,22,41)          111.8187         estimate D2E/DX2                !
 ! D524  D(4,8,22,61)         -101.9821         estimate D2E/DX2                !
 ! D525  D(6,8,22,39)           93.6266         estimate D2E/DX2                !
 ! D526  D(6,8,22,41)           23.9255         estimate D2E/DX2                !
 ! D527  D(6,8,22,61)          170.1247         estimate D2E/DX2                !
 ! D528  D(7,8,22,39)           25.5752         estimate D2E/DX2                !
 ! D529  D(7,8,22,41)          -44.1258         estimate D2E/DX2                !
 ! D530  D(7,8,22,61)          102.0734         estimate D2E/DX2                !
 ! D531  D(9,8,22,39)          -34.6272         estimate D2E/DX2                !
 ! D532  D(9,8,22,41)         -104.3282         estimate D2E/DX2                !
 ! D533  D(9,8,22,61)           41.871          estimate D2E/DX2                !
 ! D534  D(10,8,22,39)         -99.7922         estimate D2E/DX2                !
 ! D535  D(10,8,22,41)        -169.4932         estimate D2E/DX2                !
 ! D536  D(10,8,22,61)         -23.294          estimate D2E/DX2                !
 ! D537  D(4,8,23,41)          120.5001         estimate D2E/DX2                !
 ! D538  D(4,8,23,52)          -44.4638         estimate D2E/DX2                !
 ! D539  D(4,8,23,56)           31.2176         estimate D2E/DX2                !
 ! D540  D(6,8,23,41)           53.1123         estimate D2E/DX2                !
 ! D541  D(6,8,23,52)         -111.8516         estimate D2E/DX2                !
 ! D542  D(6,8,23,56)          -36.1702         estimate D2E/DX2                !
 ! D543  D(7,8,23,41)          -14.9885         estimate D2E/DX2                !
 ! D544  D(7,8,23,52)         -179.9524         estimate D2E/DX2                !
 ! D545  D(7,8,23,56)         -104.271          estimate D2E/DX2                !
 ! D546  D(9,8,23,41)          -95.1382         estimate D2E/DX2                !
 ! D547  D(9,8,23,52)           99.8979         estimate D2E/DX2                !
 ! D548  D(9,8,23,56)          175.5793         estimate D2E/DX2                !
 ! D549  D(10,8,23,41)        -171.0582         estimate D2E/DX2                !
 ! D550  D(10,8,23,52)          23.9779         estimate D2E/DX2                !
 ! D551  D(10,8,23,56)          99.6593         estimate D2E/DX2                !
 ! D552  D(1,9,10,3)            -3.3108         estimate D2E/DX2                !
 ! D553  D(1,9,10,4)            57.0698         estimate D2E/DX2                !
 ! D554  D(1,9,10,24)         -175.0175         estimate D2E/DX2                !
 ! D555  D(1,9,10,25)         -138.8404         estimate D2E/DX2                !
 ! D556  D(7,9,10,3)           -63.1743         estimate D2E/DX2                !
 ! D557  D(7,9,10,4)            -2.7937         estimate D2E/DX2                !
 ! D558  D(7,9,10,24)          125.1189         estimate D2E/DX2                !
 ! D559  D(7,9,10,25)          161.296          estimate D2E/DX2                !
 ! D560  D(16,9,10,3)          153.9463         estimate D2E/DX2                !
 ! D561  D(16,9,10,4)         -145.6731         estimate D2E/DX2                !
 ! D562  D(16,9,10,24)         -17.7605         estimate D2E/DX2                !
 ! D563  D(16,9,10,25)          18.4166         estimate D2E/DX2                !
 ! D564  D(17,9,10,3)          131.591          estimate D2E/DX2                !
 ! D565  D(17,9,10,4)         -168.0285         estimate D2E/DX2                !
 ! D566  D(17,9,10,24)         -40.1158         estimate D2E/DX2                !
 ! D567  D(17,9,10,25)          -3.9387         estimate D2E/DX2                !
 ! D568  D(1,9,16,39)         -123.5187         estimate D2E/DX2                !
 ! D569  D(1,9,16,50)           20.9402         estimate D2E/DX2                !
 ! D570  D(5,9,16,39)          163.3866         estimate D2E/DX2                !
 ! D571  D(5,9,16,50)          -52.1545         estimate D2E/DX2                !
 ! D572  D(7,9,16,39)          -59.8832         estimate D2E/DX2                !
 ! D573  D(7,9,16,50)           84.5758         estimate D2E/DX2                !
 ! D574  D(8,9,16,39)            3.0139         estimate D2E/DX2                !
 ! D575  D(8,9,16,50)          147.4728         estimate D2E/DX2                !
 ! D576  D(10,9,16,39)          85.6227         estimate D2E/DX2                !
 ! D577  D(10,9,16,50)        -129.9184         estimate D2E/DX2                !
 ! D578  D(1,9,17,49)           99.9265         estimate D2E/DX2                !
 ! D579  D(1,9,17,61)          161.2914         estimate D2E/DX2                !
 ! D580  D(5,9,17,49)           46.0895         estimate D2E/DX2                !
 ! D581  D(5,9,17,61)          107.4544         estimate D2E/DX2                !
 ! D582  D(7,9,17,49)         -172.6375         estimate D2E/DX2                !
 ! D583  D(7,9,17,61)         -111.2726         estimate D2E/DX2                !
 ! D584  D(8,9,17,49)          -84.1291         estimate D2E/DX2                !
 ! D585  D(8,9,17,61)          -22.7643         estimate D2E/DX2                !
 ! D586  D(10,9,17,49)         -10.5296         estimate D2E/DX2                !
 ! D587  D(10,9,17,61)          50.8353         estimate D2E/DX2                !
 ! D588  D(3,10,24,42)           8.826          estimate D2E/DX2                !
 ! D589  D(3,10,24,52)          99.6021         estimate D2E/DX2                !
 ! D590  D(4,10,24,42)         -57.2005         estimate D2E/DX2                !
 ! D591  D(4,10,24,52)          33.5756         estimate D2E/DX2                !
 ! D592  D(5,10,24,42)          93.3822         estimate D2E/DX2                !
 ! D593  D(5,10,24,52)        -175.8417         estimate D2E/DX2                !
 ! D594  D(8,10,24,42)        -117.0801         estimate D2E/DX2                !
 ! D595  D(8,10,24,52)         -26.304          estimate D2E/DX2                !
 ! D596  D(9,10,24,42)         177.7309         estimate D2E/DX2                !
 ! D597  D(9,10,24,52)         -91.493          estimate D2E/DX2                !
 ! D598  D(3,10,25,47)         -14.3488         estimate D2E/DX2                !
 ! D599  D(3,10,25,49)        -108.2097         estimate D2E/DX2                !
 ! D600  D(4,10,25,47)         -92.3271         estimate D2E/DX2                !
 ! D601  D(4,10,25,49)         173.812          estimate D2E/DX2                !
 ! D602  D(5,10,25,47)          47.5805         estimate D2E/DX2                !
 ! D603  D(5,10,25,49)         -46.2804         estimate D2E/DX2                !
 ! D604  D(8,10,25,47)        -173.9702         estimate D2E/DX2                !
 ! D605  D(8,10,25,49)          92.1689         estimate D2E/DX2                !
 ! D606  D(9,10,25,47)         109.6317         estimate D2E/DX2                !
 ! D607  D(9,10,25,49)          15.7708         estimate D2E/DX2                !
 ! D608  D(1,11,14,44)         133.565          estimate D2E/DX2                !
 ! D609  D(1,11,14,59)        -140.2204         estimate D2E/DX2                !
 ! D610  D(2,11,14,44)        -120.7343         estimate D2E/DX2                !
 ! D611  D(2,11,14,59)         -34.5197         estimate D2E/DX2                !
 ! D612  D(6,11,14,44)         -39.9111         estimate D2E/DX2                !
 ! D613  D(6,11,14,59)          46.3035         estimate D2E/DX2                !
 ! D614  D(7,11,14,44)          37.5872         estimate D2E/DX2                !
 ! D615  D(7,11,14,59)         123.8019         estimate D2E/DX2                !
 ! D616  D(1,11,15,63)          59.1318         estimate D2E/DX2                !
 ! D617  D(1,11,15,67)         -69.9688         estimate D2E/DX2                !
 ! D618  D(2,11,15,63)         135.7996         estimate D2E/DX2                !
 ! D619  D(2,11,15,67)           6.6989         estimate D2E/DX2                !
 ! D620  D(6,11,15,63)        -125.3912         estimate D2E/DX2                !
 ! D621  D(6,11,15,67)         105.5081         estimate D2E/DX2                !
 ! D622  D(7,11,15,63)         -18.4353         estimate D2E/DX2                !
 ! D623  D(7,11,15,67)        -147.536          estimate D2E/DX2                !
 ! D624  D(5,12,47,25)          49.624          estimate D2E/DX2                !
 ! D625  D(5,12,47,30)         -39.928          estimate D2E/DX2                !
 ! D626  D(5,12,47,46)        -175.956          estimate D2E/DX2                !
 ! D627  D(13,12,47,25)        126.1363         estimate D2E/DX2                !
 ! D628  D(13,12,47,30)         36.5844         estimate D2E/DX2                !
 ! D629  D(13,12,47,46)        -99.4436         estimate D2E/DX2                !
 ! D630  D(49,12,47,25)        -49.0801         estimate D2E/DX2                !
 ! D631  D(49,12,47,30)       -138.632          estimate D2E/DX2                !
 ! D632  D(49,12,47,46)         85.34           estimate D2E/DX2                !
 ! D633  D(5,12,49,17)          40.0177         estimate D2E/DX2                !
 ! D634  D(5,12,49,25)         -48.3483         estimate D2E/DX2                !
 ! D635  D(5,12,49,48)         176.417          estimate D2E/DX2                !
 ! D636  D(13,12,49,17)        -37.8351         estimate D2E/DX2                !
 ! D637  D(13,12,49,25)       -126.2011         estimate D2E/DX2                !
 ! D638  D(13,12,49,48)         98.5642         estimate D2E/DX2                !
 ! D639  D(47,12,49,17)        137.0591         estimate D2E/DX2                !
 ! D640  D(47,12,49,25)         48.6931         estimate D2E/DX2                !
 ! D641  D(47,12,49,48)        -86.5417         estimate D2E/DX2                !
 ! D642  D(44,14,15,63)          1.3994         estimate D2E/DX2                !
 ! D643  D(44,14,15,67)       -178.8225         estimate D2E/DX2                !
 ! D644  D(59,14,15,63)        171.9795         estimate D2E/DX2                !
 ! D645  D(59,14,15,67)         -8.2424         estimate D2E/DX2                !
 ! D646  D(11,14,44,27)         46.7683         estimate D2E/DX2                !
 ! D647  D(11,14,44,29)        -42.6158         estimate D2E/DX2                !
 ! D648  D(11,14,44,45)       -179.6266         estimate D2E/DX2                !
 ! D649  D(15,14,44,27)        123.7414         estimate D2E/DX2                !
 ! D650  D(15,14,44,29)         34.3572         estimate D2E/DX2                !
 ! D651  D(15,14,44,45)       -102.6535         estimate D2E/DX2                !
 ! D652  D(59,14,44,27)        -48.6261         estimate D2E/DX2                !
 ! D653  D(59,14,44,29)       -138.0102         estimate D2E/DX2                !
 ! D654  D(59,14,44,45)         84.979          estimate D2E/DX2                !
 ! D655  D(11,14,59,18)         38.8272         estimate D2E/DX2                !
 ! D656  D(11,14,59,27)        -49.7841         estimate D2E/DX2                !
 ! D657  D(11,14,59,58)        176.2605         estimate D2E/DX2                !
 ! D658  D(15,14,59,18)        -37.1874         estimate D2E/DX2                !
 ! D659  D(15,14,59,27)       -125.7988         estimate D2E/DX2                !
 ! D660  D(15,14,59,58)        100.2459         estimate D2E/DX2                !
 ! D661  D(44,14,59,18)        137.8707         estimate D2E/DX2                !
 ! D662  D(44,14,59,27)         49.2593         estimate D2E/DX2                !
 ! D663  D(44,14,59,58)        -84.6961         estimate D2E/DX2                !
 ! D664  D(11,15,63,20)        -65.042          estimate D2E/DX2                !
 ! D665  D(11,15,63,28)         26.5734         estimate D2E/DX2                !
 ! D666  D(11,15,63,29)         37.57           estimate D2E/DX2                !
 ! D667  D(11,15,63,62)        156.6679         estimate D2E/DX2                !
 ! D668  D(14,15,63,20)       -139.0045         estimate D2E/DX2                !
 ! D669  D(14,15,63,28)        -47.3891         estimate D2E/DX2                !
 ! D670  D(14,15,63,29)        -36.3925         estimate D2E/DX2                !
 ! D671  D(14,15,63,62)         82.7054         estimate D2E/DX2                !
 ! D672  D(67,15,63,20)         41.2353         estimate D2E/DX2                !
 ! D673  D(67,15,63,28)        132.8507         estimate D2E/DX2                !
 ! D674  D(67,15,63,29)        143.8473         estimate D2E/DX2                !
 ! D675  D(67,15,63,62)        -97.0548         estimate D2E/DX2                !
 ! D676  D(11,15,67,18)        -25.1494         estimate D2E/DX2                !
 ! D677  D(11,15,67,34)         47.8001         estimate D2E/DX2                !
 ! D678  D(11,15,67,66)       -175.0535         estimate D2E/DX2                !
 ! D679  D(14,15,67,18)         54.0296         estimate D2E/DX2                !
 ! D680  D(14,15,67,34)        126.9791         estimate D2E/DX2                !
 ! D681  D(14,15,67,66)        -95.8745         estimate D2E/DX2                !
 ! D682  D(63,15,67,18)       -126.2325         estimate D2E/DX2                !
 ! D683  D(63,15,67,34)        -53.283          estimate D2E/DX2                !
 ! D684  D(63,15,67,66)         83.8634         estimate D2E/DX2                !
 ! D685  D(39,16,17,49)         12.7882         estimate D2E/DX2                !
 ! D686  D(39,16,17,61)        -13.5743         estimate D2E/DX2                !
 ! D687  D(50,16,17,49)       -158.0364         estimate D2E/DX2                !
 ! D688  D(50,16,17,61)        175.6011         estimate D2E/DX2                !
 ! D689  D(9,16,39,22)         -16.1109         estimate D2E/DX2                !
 ! D690  D(9,16,39,38)        -162.1746         estimate D2E/DX2                !
 ! D691  D(17,16,39,22)         65.7668         estimate D2E/DX2                !
 ! D692  D(17,16,39,38)        -80.297          estimate D2E/DX2                !
 ! D693  D(50,16,39,22)       -128.8867         estimate D2E/DX2                !
 ! D694  D(50,16,39,38)         85.0496         estimate D2E/DX2                !
 ! D695  D(9,16,50,21)          -3.6625         estimate D2E/DX2                !
 ! D696  D(9,16,50,51)         169.8825         estimate D2E/DX2                !
 ! D697  D(17,16,50,21)        -77.7626         estimate D2E/DX2                !
 ! D698  D(17,16,50,51)         95.7824         estimate D2E/DX2                !
 ! D699  D(39,16,50,21)        113.4932         estimate D2E/DX2                !
 ! D700  D(39,16,50,51)        -72.9619         estimate D2E/DX2                !
 ! D701  D(9,17,49,12)         -55.4596         estimate D2E/DX2                !
 ! D702  D(9,17,49,25)          14.4435         estimate D2E/DX2                !
 ! D703  D(9,17,49,48)         176.1381         estimate D2E/DX2                !
 ! D704  D(16,17,49,12)       -160.1267         estimate D2E/DX2                !
 ! D705  D(16,17,49,25)        -90.2235         estimate D2E/DX2                !
 ! D706  D(16,17,49,48)         71.4711         estimate D2E/DX2                !
 ! D707  D(61,17,49,12)       -131.2314         estimate D2E/DX2                !
 ! D708  D(61,17,49,25)        -61.3283         estimate D2E/DX2                !
 ! D709  D(61,17,49,48)        100.3663         estimate D2E/DX2                !
 ! D710  D(9,17,61,22)          33.8949         estimate D2E/DX2                !
 ! D711  D(9,17,61,60)         164.8938         estimate D2E/DX2                !
 ! D712  D(16,17,61,22)        -40.1327         estimate D2E/DX2                !
 ! D713  D(16,17,61,60)         90.8662         estimate D2E/DX2                !
 ! D714  D(49,17,61,22)        148.0252         estimate D2E/DX2                !
 ! D715  D(49,17,61,60)        -80.9759         estimate D2E/DX2                !
 ! D716  D(2,18,59,14)         -55.9925         estimate D2E/DX2                !
 ! D717  D(2,18,59,27)          14.0016         estimate D2E/DX2                !
 ! D718  D(2,18,59,58)         177.1942         estimate D2E/DX2                !
 ! D719  D(19,18,59,14)       -155.176          estimate D2E/DX2                !
 ! D720  D(19,18,59,27)        -85.1819         estimate D2E/DX2                !
 ! D721  D(19,18,59,58)         78.0107         estimate D2E/DX2                !
 ! D722  D(67,18,59,14)         52.1387         estimate D2E/DX2                !
 ! D723  D(67,18,59,27)        122.1328         estimate D2E/DX2                !
 ! D724  D(67,18,59,58)        -74.6745         estimate D2E/DX2                !
 ! D725  D(2,18,67,15)          49.2883         estimate D2E/DX2                !
 ! D726  D(2,18,67,34)         -61.1768         estimate D2E/DX2                !
 ! D727  D(2,18,67,66)        -164.3178         estimate D2E/DX2                !
 ! D728  D(19,18,67,15)        128.3964         estimate D2E/DX2                !
 ! D729  D(19,18,67,34)         17.9314         estimate D2E/DX2                !
 ! D730  D(19,18,67,66)        -85.2097         estimate D2E/DX2                !
 ! D731  D(59,18,67,15)        -59.6394         estimate D2E/DX2                !
 ! D732  D(59,18,67,34)       -170.1044         estimate D2E/DX2                !
 ! D733  D(59,18,67,66)         86.7546         estimate D2E/DX2                !
 ! D734  D(63,20,21,50)         -1.3505         estimate D2E/DX2                !
 ! D735  D(1,20,63,15)          82.2556         estimate D2E/DX2                !
 ! D736  D(1,20,63,28)          -5.5311         estimate D2E/DX2                !
 ! D737  D(1,20,63,29)          10.9982         estimate D2E/DX2                !
 ! D738  D(1,20,63,62)         179.7636         estimate D2E/DX2                !
 ! D739  D(21,20,63,15)        162.425          estimate D2E/DX2                !
 ! D740  D(21,20,63,28)         74.6384         estimate D2E/DX2                !
 ! D741  D(21,20,63,29)         91.1677         estimate D2E/DX2                !
 ! D742  D(21,20,63,62)       -100.0669         estimate D2E/DX2                !
 ! D743  D(1,21,50,16)         -17.5112         estimate D2E/DX2                !
 ! D744  D(1,21,50,51)         169.979          estimate D2E/DX2                !
 ! D745  D(20,21,50,16)        -93.205          estimate D2E/DX2                !
 ! D746  D(20,21,50,51)         94.2852         estimate D2E/DX2                !
 ! D747  D(39,22,23,52)        144.4801         estimate D2E/DX2                !
 ! D748  D(39,22,23,56)        -12.2241         estimate D2E/DX2                !
 ! D749  D(61,22,23,52)        -10.8316         estimate D2E/DX2                !
 ! D750  D(61,22,23,56)       -167.5358         estimate D2E/DX2                !
 ! D751  D(8,22,39,16)          31.1346         estimate D2E/DX2                !
 ! D752  D(8,22,39,38)        -178.486          estimate D2E/DX2                !
 ! D753  D(23,22,39,16)        140.949          estimate D2E/DX2                !
 ! D754  D(23,22,39,38)        -68.6716         estimate D2E/DX2                !
 ! D755  D(41,22,39,16)        112.4884         estimate D2E/DX2                !
 ! D756  D(41,22,39,38)        -97.1323         estimate D2E/DX2                !
 ! D757  D(61,22,39,16)        -60.2484         estimate D2E/DX2                !
 ! D758  D(61,22,39,38)         90.131          estimate D2E/DX2                !
 ! D759  D(8,22,41,26)         -41.6113         estimate D2E/DX2                !
 ! D760  D(8,22,41,29)          48.6021         estimate D2E/DX2                !
 ! D761  D(8,22,41,40)        -172.3887         estimate D2E/DX2                !
 ! D762  D(39,22,41,26)       -155.1977         estimate D2E/DX2                !
 ! D763  D(39,22,41,29)        -64.9842         estimate D2E/DX2                !
 ! D764  D(39,22,41,40)         74.025          estimate D2E/DX2                !
 ! D765  D(61,22,41,26)       -142.668          estimate D2E/DX2                !
 ! D766  D(61,22,41,29)        -52.4546         estimate D2E/DX2                !
 ! D767  D(61,22,41,40)         86.5546         estimate D2E/DX2                !
 ! D768  D(8,22,61,17)         -47.3656         estimate D2E/DX2                !
 ! D769  D(8,22,61,60)         172.3792         estimate D2E/DX2                !
 ! D770  D(23,22,61,17)       -124.7253         estimate D2E/DX2                !
 ! D771  D(23,22,61,60)         95.0195         estimate D2E/DX2                !
 ! D772  D(39,22,61,17)         63.6837         estimate D2E/DX2                !
 ! D773  D(39,22,61,60)        -76.5715         estimate D2E/DX2                !
 ! D774  D(41,22,61,17)         51.38           estimate D2E/DX2                !
 ! D775  D(41,22,61,60)        -88.8752         estimate D2E/DX2                !
 ! D776  D(8,23,41,26)         -67.3048         estimate D2E/DX2                !
 ! D777  D(8,23,41,29)          19.5832         estimate D2E/DX2                !
 ! D778  D(8,23,41,40)         168.8879         estimate D2E/DX2                !
 ! D779  D(52,23,41,26)         60.062          estimate D2E/DX2                !
 ! D780  D(52,23,41,29)        146.9499         estimate D2E/DX2                !
 ! D781  D(52,23,41,40)        -63.7454         estimate D2E/DX2                !
 ! D782  D(56,23,41,26)         40.6237         estimate D2E/DX2                !
 ! D783  D(56,23,41,29)        127.5116         estimate D2E/DX2                !
 ! D784  D(56,23,41,40)        -83.1837         estimate D2E/DX2                !
 ! D785  D(8,23,52,24)         -28.5361         estimate D2E/DX2                !
 ! D786  D(8,23,52,32)          47.7225         estimate D2E/DX2                !
 ! D787  D(8,23,52,53)        -178.3065         estimate D2E/DX2                !
 ! D788  D(22,23,52,24)         54.1528         estimate D2E/DX2                !
 ! D789  D(22,23,52,32)        130.4114         estimate D2E/DX2                !
 ! D790  D(22,23,52,53)        -95.6176         estimate D2E/DX2                !
 ! D791  D(41,23,52,24)       -153.1147         estimate D2E/DX2                !
 ! D792  D(41,23,52,32)        -76.8561         estimate D2E/DX2                !
 ! D793  D(41,23,52,53)         57.1149         estimate D2E/DX2                !
 ! D794  D(56,23,52,24)       -132.6206         estimate D2E/DX2                !
 ! D795  D(56,23,52,32)        -56.362          estimate D2E/DX2                !
 ! D796  D(56,23,52,53)         77.609          estimate D2E/DX2                !
 ! D797  D(8,23,56,26)          42.9229         estimate D2E/DX2                !
 ! D798  D(8,23,56,32)         -42.8169         estimate D2E/DX2                !
 ! D799  D(8,23,56,57)        -172.4446         estimate D2E/DX2                !
 ! D800  D(22,23,56,26)        -55.9453         estimate D2E/DX2                !
 ! D801  D(22,23,56,32)       -141.6851         estimate D2E/DX2                !
 ! D802  D(22,23,56,57)         88.6871         estimate D2E/DX2                !
 ! D803  D(41,23,56,26)        -41.9323         estimate D2E/DX2                !
 ! D804  D(41,23,56,32)       -127.6721         estimate D2E/DX2                !
 ! D805  D(41,23,56,57)        102.7002         estimate D2E/DX2                !
 ! D806  D(52,23,56,26)        144.3761         estimate D2E/DX2                !
 ! D807  D(52,23,56,32)         58.6363         estimate D2E/DX2                !
 ! D808  D(52,23,56,57)        -70.9914         estimate D2E/DX2                !
 ! D809  D(42,24,25,47)         14.2148         estimate D2E/DX2                !
 ! D810  D(42,24,25,49)        175.7993         estimate D2E/DX2                !
 ! D811  D(47,25,52,23)        138.288          estimate D2E/DX2                !
 ! D812  D(47,25,52,32)         64.1026         estimate D2E/DX2                !
 ! D813  D(47,25,52,53)        -78.2753         estimate D2E/DX2                !
 ! D814  D(49,25,52,23)        -70.6137         estimate D2E/DX2                !
 ! D815  D(49,25,52,32)       -144.7991         estimate D2E/DX2                !
 ! D816  D(49,25,52,53)         72.8229         estimate D2E/DX2                !
 ! D817  D(10,24,42,30)        -28.1535         estimate D2E/DX2                !
 ! D818  D(10,24,42,32)         70.3392         estimate D2E/DX2                !
 ! D819  D(10,24,42,33)         60.8291         estimate D2E/DX2                !
 ! D820  D(10,24,42,43)       -177.7762         estimate D2E/DX2                !
 ! D821  D(25,24,42,30)         46.0379         estimate D2E/DX2                !
 ! D822  D(25,24,42,32)        144.5306         estimate D2E/DX2                !
 ! D823  D(25,24,42,33)        135.0206         estimate D2E/DX2                !
 ! D824  D(25,24,42,43)       -103.5848         estimate D2E/DX2                !
 ! D825  D(52,24,42,30)       -140.6633         estimate D2E/DX2                !
 ! D826  D(52,24,42,32)        -42.1706         estimate D2E/DX2                !
 ! D827  D(52,24,42,33)        -51.6807         estimate D2E/DX2                !
 ! D828  D(52,24,42,43)         69.714          estimate D2E/DX2                !
 ! D829  D(10,24,52,23)         32.3761         estimate D2E/DX2                !
 ! D830  D(10,24,52,32)        -42.1857         estimate D2E/DX2                !
 ! D831  D(10,24,52,53)        176.4977         estimate D2E/DX2                !
 ! D832  D(42,24,52,23)        118.3724         estimate D2E/DX2                !
 ! D833  D(42,24,52,32)         43.8106         estimate D2E/DX2                !
 ! D834  D(42,24,52,53)        -97.506          estimate D2E/DX2                !
 ! D835  D(10,25,47,12)        -57.716          estimate D2E/DX2                !
 ! D836  D(10,25,47,30)         14.3613         estimate D2E/DX2                !
 ! D837  D(10,25,47,46)        176.1456         estimate D2E/DX2                !
 ! D838  D(24,25,47,12)       -143.0724         estimate D2E/DX2                !
 ! D839  D(24,25,47,30)        -70.995          estimate D2E/DX2                !
 ! D840  D(24,25,47,46)         90.7893         estimate D2E/DX2                !
 ! D841  D(49,25,47,12)         49.6942         estimate D2E/DX2                !
 ! D842  D(49,25,47,30)        121.7716         estimate D2E/DX2                !
 ! D843  D(49,25,47,46)        -76.4441         estimate D2E/DX2                !
 ! D844  D(10,25,49,12)         56.3409         estimate D2E/DX2                !
 ! D845  D(10,25,49,17)        -15.6598         estimate D2E/DX2                !
 ! D846  D(10,25,49,48)       -177.2469         estimate D2E/DX2                !
 ! D847  D(24,25,49,12)        142.7674         estimate D2E/DX2                !
 ! D848  D(24,25,49,17)         70.7667         estimate D2E/DX2                !
 ! D849  D(24,25,49,48)        -90.8204         estimate D2E/DX2                !
 ! D850  D(47,25,49,12)        -50.3546         estimate D2E/DX2                !
 ! D851  D(47,25,49,17)       -122.3553         estimate D2E/DX2                !
 ! D852  D(47,25,49,48)         76.0576         estimate D2E/DX2                !
 ! D853  D(41,26,27,44)         14.5601         estimate D2E/DX2                !
 ! D854  D(41,26,27,59)        175.0002         estimate D2E/DX2                !
 ! D855  D(44,27,56,23)         64.4943         estimate D2E/DX2                !
 ! D856  D(44,27,56,32)        138.806          estimate D2E/DX2                !
 ! D857  D(44,27,56,57)        -79.377          estimate D2E/DX2                !
 ! D858  D(59,27,56,23)       -145.6654         estimate D2E/DX2                !
 ! D859  D(59,27,56,32)        -71.3537         estimate D2E/DX2                !
 ! D860  D(59,27,56,57)         70.4633         estimate D2E/DX2                !
 ! D861  D(6,26,41,22)          60.7813         estimate D2E/DX2                !
 ! D862  D(6,26,41,23)          70.2955         estimate D2E/DX2                !
 ! D863  D(6,26,41,29)         -28.5497         estimate D2E/DX2                !
 ! D864  D(6,26,41,40)        -176.8562         estimate D2E/DX2                !
 ! D865  D(27,26,41,22)        134.8327         estimate D2E/DX2                !
 ! D866  D(27,26,41,23)        144.3469         estimate D2E/DX2                !
 ! D867  D(27,26,41,29)         45.5017         estimate D2E/DX2                !
 ! D868  D(27,26,41,40)       -102.8048         estimate D2E/DX2                !
 ! D869  D(56,26,41,22)        -51.5632         estimate D2E/DX2                !
 ! D870  D(56,26,41,23)        -42.0491         estimate D2E/DX2                !
 ! D871  D(56,26,41,29)       -140.8943         estimate D2E/DX2                !
 ! D872  D(56,26,41,40)         70.7993         estimate D2E/DX2                !
 ! D873  D(6,26,56,23)         -44.703          estimate D2E/DX2                !
 ! D874  D(6,26,56,32)          29.8927         estimate D2E/DX2                !
 ! D875  D(6,26,56,57)         173.4332         estimate D2E/DX2                !
 ! D876  D(41,26,56,23)         43.4397         estimate D2E/DX2                !
 ! D877  D(41,26,56,32)        118.0354         estimate D2E/DX2                !
 ! D878  D(41,26,56,57)        -98.424          estimate D2E/DX2                !
 ! D879  D(6,27,44,14)         -56.6397         estimate D2E/DX2                !
 ! D880  D(6,27,44,29)          14.2257         estimate D2E/DX2                !
 ! D881  D(6,27,44,45)         174.4671         estimate D2E/DX2                !
 ! D882  D(26,27,44,14)       -141.562          estimate D2E/DX2                !
 ! D883  D(26,27,44,29)        -70.6966         estimate D2E/DX2                !
 ! D884  D(26,27,44,45)         89.5448         estimate D2E/DX2                !
 ! D885  D(59,27,44,14)         51.0615         estimate D2E/DX2                !
 ! D886  D(59,27,44,29)        121.9268         estimate D2E/DX2                !
 ! D887  D(59,27,44,45)        -77.8318         estimate D2E/DX2                !
 ! D888  D(6,27,59,14)          56.618          estimate D2E/DX2                !
 ! D889  D(6,27,59,18)         -15.8361         estimate D2E/DX2                !
 ! D890  D(6,27,59,58)        -179.476          estimate D2E/DX2                !
 ! D891  D(26,27,59,14)        144.3522         estimate D2E/DX2                !
 ! D892  D(26,27,59,18)         71.8981         estimate D2E/DX2                !
 ! D893  D(26,27,59,58)        -91.7418         estimate D2E/DX2                !
 ! D894  D(44,27,59,14)        -50.3686         estimate D2E/DX2                !
 ! D895  D(44,27,59,18)       -122.8227         estimate D2E/DX2                !
 ! D896  D(44,27,59,58)         73.5374         estimate D2E/DX2                !
 ! D897  D(7,28,63,15)         -33.1699         estimate D2E/DX2                !
 ! D898  D(7,28,63,20)          23.774          estimate D2E/DX2                !
 ! D899  D(7,28,63,62)        -159.944          estimate D2E/DX2                !
 ! D900  D(7,29,41,22)         -34.1586         estimate D2E/DX2                !
 ! D901  D(7,29,41,23)         -20.8852         estimate D2E/DX2                !
 ! D902  D(7,29,41,26)          47.673          estimate D2E/DX2                !
 ! D903  D(7,29,41,40)        -165.1477         estimate D2E/DX2                !
 ! D904  D(28,29,41,22)         39.8965         estimate D2E/DX2                !
 ! D905  D(28,29,41,23)         53.1698         estimate D2E/DX2                !
 ! D906  D(28,29,41,26)        121.728          estimate D2E/DX2                !
 ! D907  D(28,29,41,40)        -91.0926         estimate D2E/DX2                !
 ! D908  D(44,29,41,22)       -147.8954         estimate D2E/DX2                !
 ! D909  D(44,29,41,23)       -134.622          estimate D2E/DX2                !
 ! D910  D(44,29,41,26)        -66.0638         estimate D2E/DX2                !
 ! D911  D(44,29,41,40)         81.1155         estimate D2E/DX2                !
 ! D912  D(22,41,63,15)        -97.2771         estimate D2E/DX2                !
 ! D913  D(22,41,63,20)        -43.3978         estimate D2E/DX2                !
 ! D914  D(22,41,63,62)        147.785          estimate D2E/DX2                !
 ! D915  D(23,41,63,15)        -83.2843         estimate D2E/DX2                !
 ! D916  D(23,41,63,20)        -29.4051         estimate D2E/DX2                !
 ! D917  D(23,41,63,62)        161.7778         estimate D2E/DX2                !
 ! D918  D(26,41,63,15)        -15.6398         estimate D2E/DX2                !
 ! D919  D(26,41,63,20)         38.2395         estimate D2E/DX2                !
 ! D920  D(26,41,63,62)       -130.5777         estimate D2E/DX2                !
 ! D921  D(40,41,63,15)        126.9355         estimate D2E/DX2                !
 ! D922  D(40,41,63,20)       -179.1853         estimate D2E/DX2                !
 ! D923  D(40,41,63,62)         11.9976         estimate D2E/DX2                !
 ! D924  D(7,29,44,14)          56.3085         estimate D2E/DX2                !
 ! D925  D(7,29,44,27)         -13.7366         estimate D2E/DX2                !
 ! D926  D(7,29,44,45)        -173.2008         estimate D2E/DX2                !
 ! D927  D(28,29,44,14)        160.5853         estimate D2E/DX2                !
 ! D928  D(28,29,44,27)         90.5402         estimate D2E/DX2                !
 ! D929  D(28,29,44,45)        -68.924          estimate D2E/DX2                !
 ! D930  D(41,29,44,14)        131.908          estimate D2E/DX2                !
 ! D931  D(41,29,44,27)         61.8629         estimate D2E/DX2                !
 ! D932  D(41,29,44,45)        -97.6013         estimate D2E/DX2                !
 ! D933  D(63,29,44,14)        -44.8996         estimate D2E/DX2                !
 ! D934  D(63,29,44,27)       -114.9447         estimate D2E/DX2                !
 ! D935  D(63,29,44,45)         85.5911         estimate D2E/DX2                !
 ! D936  D(7,29,63,15)         -63.1498         estimate D2E/DX2                !
 ! D937  D(7,29,63,20)          -8.1655         estimate D2E/DX2                !
 ! D938  D(7,29,63,62)         179.4701         estimate D2E/DX2                !
 ! D939  D(44,29,63,15)         48.606          estimate D2E/DX2                !
 ! D940  D(44,29,63,20)        103.5903         estimate D2E/DX2                !
 ! D941  D(44,29,63,62)        -68.774          estimate D2E/DX2                !
 ! D942  D(3,30,42,24)          47.4689         estimate D2E/DX2                !
 ! D943  D(3,30,42,32)         -21.6647         estimate D2E/DX2                !
 ! D944  D(3,30,42,33)         -34.7413         estimate D2E/DX2                !
 ! D945  D(3,30,42,43)        -164.3536         estimate D2E/DX2                !
 ! D946  D(31,30,42,24)        121.3754         estimate D2E/DX2                !
 ! D947  D(31,30,42,32)         52.2418         estimate D2E/DX2                !
 ! D948  D(31,30,42,33)         39.1652         estimate D2E/DX2                !
 ! D949  D(31,30,42,43)        -90.4471         estimate D2E/DX2                !
 ! D950  D(47,30,42,24)        -66.3359         estimate D2E/DX2                !
 ! D951  D(47,30,42,32)       -135.4695         estimate D2E/DX2                !
 ! D952  D(47,30,42,33)       -148.546          estimate D2E/DX2                !
 ! D953  D(47,30,42,43)         81.8416         estimate D2E/DX2                !
 ! D954  D(64,30,42,24)        -96.2748         estimate D2E/DX2                !
 ! D955  D(64,30,42,32)       -165.4084         estimate D2E/DX2                !
 ! D956  D(64,30,42,33)       -178.485          estimate D2E/DX2                !
 ! D957  D(64,30,42,43)         51.9026         estimate D2E/DX2                !
 ! D958  D(3,30,47,12)          55.8494         estimate D2E/DX2                !
 ! D959  D(3,30,47,25)         -13.3069         estimate D2E/DX2                !
 ! D960  D(3,30,47,46)        -175.2542         estimate D2E/DX2                !
 ! D961  D(31,30,47,12)        157.6302         estimate D2E/DX2                !
 ! D962  D(31,30,47,25)         88.4739         estimate D2E/DX2                !
 ! D963  D(31,30,47,46)        -73.4734         estimate D2E/DX2                !
 ! D964  D(42,30,47,12)        130.288          estimate D2E/DX2                !
 ! D965  D(42,30,47,25)         61.1317         estimate D2E/DX2                !
 ! D966  D(42,30,47,46)       -100.8156         estimate D2E/DX2                !
 ! D967  D(64,30,47,12)        -71.986          estimate D2E/DX2                !
 ! D968  D(64,30,47,25)       -141.1423         estimate D2E/DX2                !
 ! D969  D(64,30,47,46)         56.9104         estimate D2E/DX2                !
 ! D970  D(3,30,64,65)         158.8851         estimate D2E/DX2                !
 ! D971  D(31,30,64,65)         65.7393         estimate D2E/DX2                !
 ! D972  D(42,30,64,65)        -71.8042         estimate D2E/DX2                !
 ! D973  D(47,30,64,65)       -100.0248         estimate D2E/DX2                !
 ! D974  D(52,32,33,37)       -168.914          estimate D2E/DX2                !
 ! D975  D(52,32,33,55)        -15.3601         estimate D2E/DX2                !
 ! D976  D(56,32,33,37)        -11.2104         estimate D2E/DX2                !
 ! D977  D(56,32,33,55)        142.3435         estimate D2E/DX2                !
 ! D978  D(4,32,42,24)         -66.8506         estimate D2E/DX2                !
 ! D979  D(4,32,42,30)          20.571          estimate D2E/DX2                !
 ! D980  D(4,32,42,43)         169.2433         estimate D2E/DX2                !
 ! D981  D(52,32,42,24)         41.0651         estimate D2E/DX2                !
 ! D982  D(52,32,42,30)        128.4866         estimate D2E/DX2                !
 ! D983  D(52,32,42,43)        -82.841          estimate D2E/DX2                !
 ! D984  D(56,32,42,24)         58.9307         estimate D2E/DX2                !
 ! D985  D(56,32,42,30)        146.3523         estimate D2E/DX2                !
 ! D986  D(56,32,42,43)        -64.9754         estimate D2E/DX2                !
 ! D987  D(4,32,52,23)         -43.133          estimate D2E/DX2                !
 ! D988  D(4,32,52,24)          41.3755         estimate D2E/DX2                !
 ! D989  D(4,32,52,53)        -173.3518         estimate D2E/DX2                !
 ! D990  D(33,32,52,23)       -140.3124         estimate D2E/DX2                !
 ! D991  D(33,32,52,24)        -55.8038         estimate D2E/DX2                !
 ! D992  D(33,32,52,53)         89.4688         estimate D2E/DX2                !
 ! D993  D(42,32,52,23)       -127.1055         estimate D2E/DX2                !
 ! D994  D(42,32,52,24)        -42.597          estimate D2E/DX2                !
 ! D995  D(42,32,52,53)        102.6757         estimate D2E/DX2                !
 ! D996  D(56,32,52,23)         58.7885         estimate D2E/DX2                !
 ! D997  D(56,32,52,24)        143.2971         estimate D2E/DX2                !
 ! D998  D(56,32,52,53)        -71.4303         estimate D2E/DX2                !
 ! D999  D(4,32,56,23)          47.269          estimate D2E/DX2                !
 ! D1000 D(4,32,56,26)         -27.5687         estimate D2E/DX2                !
 ! D1001 D(4,32,56,57)        -177.1566         estimate D2E/DX2                !
 ! D1002 D(33,32,56,23)        130.4362         estimate D2E/DX2                !
 ! D1003 D(33,32,56,26)         55.5985         estimate D2E/DX2                !
 ! D1004 D(33,32,56,57)        -93.9894         estimate D2E/DX2                !
 ! D1005 D(42,32,56,23)        -75.4949         estimate D2E/DX2                !
 ! D1006 D(42,32,56,26)       -150.3326         estimate D2E/DX2                !
 ! D1007 D(42,32,56,57)         60.0794         estimate D2E/DX2                !
 ! D1008 D(52,32,56,23)        -56.7107         estimate D2E/DX2                !
 ! D1009 D(52,32,56,26)       -131.5484         estimate D2E/DX2                !
 ! D1010 D(52,32,56,57)         78.8637         estimate D2E/DX2                !
 ! D1011 D(4,33,37,36)         171.3332         estimate D2E/DX2                !
 ! D1012 D(32,33,37,36)         94.2127         estimate D2E/DX2                !
 ! D1013 D(42,33,37,36)        -90.9223         estimate D2E/DX2                !
 ! D1014 D(55,33,37,36)        -77.4647         estimate D2E/DX2                !
 ! D1015 D(4,33,42,24)         -41.394          estimate D2E/DX2                !
 ! D1016 D(4,33,42,30)          49.2116         estimate D2E/DX2                !
 ! D1017 D(4,33,42,43)        -171.9249         estimate D2E/DX2                !
 ! D1018 D(37,33,42,24)       -141.1907         estimate D2E/DX2                !
 ! D1019 D(37,33,42,30)        -50.585          estimate D2E/DX2                !
 ! D1020 D(37,33,42,43)         88.2785         estimate D2E/DX2                !
 ! D1021 D(55,33,42,24)       -154.8902         estimate D2E/DX2                !
 ! D1022 D(55,33,42,30)        -64.2846         estimate D2E/DX2                !
 ! D1023 D(55,33,42,43)         74.5789         estimate D2E/DX2                !
 ! D1024 D(4,33,55,54)        -178.5365         estimate D2E/DX2                !
 ! D1025 D(32,33,55,54)        -66.1971         estimate D2E/DX2                !
 ! D1026 D(37,33,55,54)         90.6002         estimate D2E/DX2                !
 ! D1027 D(42,33,55,54)        -97.0389         estimate D2E/DX2                !
 ! D1028 D(35,34,67,15)        149.7565         estimate D2E/DX2                !
 ! D1029 D(35,34,67,18)       -133.8806         estimate D2E/DX2                !
 ! D1030 D(35,34,67,66)          2.1284         estimate D2E/DX2                !
 --------------------------------------------------------------------------------
 Trust Radius=3.00D-01 FncErr=1.00D-07 GrdErr=1.00D-06 EigMax=2.50D+02 EigMin=1.00D-04
 Number of steps in this run=    402 maximum allowed number of steps=    402.
 GradGradGradGradGradGradGradGradGradGradGradGradGradGradGradGradGradGrad

 Stoichiometry    Be11H56
 Framework group  C1[X(Be11H56)]
 Deg. of freedom   195
 Full point group                 C1      NOp   1
 Largest Abelian subgroup         C1      NOp   1
 Largest concise Abelian subgroup C1      NOp   1
                         Standard orientation:                         
 ---------------------------------------------------------------------
 Center     Atomic      Atomic             Coordinates (Angstroms)
 Number     Number       Type             X           Y           Z
 ---------------------------------------------------------------------
      1          4           0        0.041749   -0.640507   -1.516804
      2          4           0        0.818262   -1.631707    0.383702
      3          4           0       -1.184893   -1.437063    0.221049
      4          4           0       -0.157022   -0.254873    1.681454
      5          4           0       -2.001961   -0.221478   -1.226965
      6          4           0        1.775026    0.238399    0.843043
      7          4           0        1.210262    1.234590   -0.968075
      8          4           0        0.095868    1.577792    0.832025
      9          4           0       -0.792312    1.444800   -1.097403
     10          4           0       -1.807734    0.582666    0.587377
     11          4           0        2.063359   -0.645393   -0.922280
     12          1           0       -3.390705   -0.317962   -1.882743
     13          1           0       -2.887821   -0.653444   -2.415275
     14          1           0        3.486737   -0.978214   -1.407579
     15          1           0        2.998550   -1.328574   -1.943355
     16          1           0       -0.853894    2.639497   -2.060982
     17          1           0       -1.623715    2.386805   -1.970231
     18          1           0        1.659976   -2.894238    0.562137
     19          1           0        0.888129   -3.137551    0.668340
     20          1           0        0.483986   -1.316750   -2.818238
     21          1           0       -0.341117   -1.245495   -2.870720
     22          1           0        0.110376    3.099655    1.258812
     23          1           0        0.246807    2.706194    1.932696
     24          1           0       -2.825650    1.186696    1.594560
     25          1           0       -3.261746    0.958525    0.957386
     26          1           0        2.742147    0.684087    1.975631
     27          1           0        3.204234    0.312133    1.431602
     28          1           0        1.647463    2.374687   -1.912690
     29          1           0        2.331312    1.992431   -1.698463
     30          1           0       -2.280555   -2.512471    0.262470
     31          1           0       -1.596065   -2.904844    0.459088
     32          1           0       -0.364966   -0.142279    3.253146
     33          1           0       -0.228378   -0.910459    3.123401
     34          1           0       -0.240822   -3.797569   -1.816779
     35          1           0       -0.283560   -4.478970   -2.127450
     36          1           0        2.518532   -2.167563    3.745745
     37          1           0        2.235961   -1.873774    3.115972
     38          1           0        0.547351    5.426903   -0.819075
     39          1           0        0.488310    4.682003   -0.775761
     40          1           0        3.210528    3.798040    0.891368
     41          1           0        2.810951    3.188714    0.712586
     42          1           0       -2.906694   -1.409440    2.715165
     43          1           0       -3.321877   -1.663827    3.286126
     44          1           0        4.820412    1.334686   -0.546501
     45          1           0        5.535742    1.550177   -0.602662
     46          1           0       -5.517081   -1.460546    0.454601
     47          1           0       -4.801348   -1.251140    0.382100
     48          1           0       -4.999787    2.556263   -1.430021
     49          1           0       -4.355465    2.223165   -1.242567
     50          1           0       -0.642699    1.007057   -4.230644
     51          1           0       -0.737751    1.198772   -4.948989
     52          1           0       -1.644533    2.211323    3.759168
     53          1           0       -1.827704    2.582742    4.382814
     54          1           0       -0.619073   -3.982560    3.558267
     55          1           0       -0.546133   -3.481295    3.007150
     56          1           0        1.449306    1.591942    4.121932
     57          1           0        1.600701    1.815045    4.820329
     58          1           0        5.035876   -2.440651    1.181065
     59          1           0        4.376997   -2.116980    1.031348
     60          1           0       -2.617240    4.358247    0.542370
     61          1           0       -2.308351    3.691169    0.393596
     62          1           0        2.682588    0.627031   -4.537338
     63          1           0        2.233624    0.494802   -3.952391
     64          1           0       -3.580044   -3.439530   -1.472224
     65          1           0       -3.918782   -3.898649   -1.657876
     66          1           0        2.578673   -4.181018   -1.978199
     67          1           0        2.355879   -3.681905   -1.730713
 ---------------------------------------------------------------------
 Rotational constants (GHZ):           0.5484476           0.4900825           0.4660122
 Standard basis: def2TZVP (5D, 7F)
 There are   556 symmetry adapted cartesian basis functions of A   symmetry.
 There are   545 symmetry adapted basis functions of A   symmetry.
   545 basis functions,   767 primitive gaussians,   556 cartesian basis functions
    50 alpha electrons       50 beta electrons
       nuclear repulsion energy       652.4315252653 Hartrees.
 NAtoms=   67 NActive=   67 NUniq=   67 SFac= 1.00D+00 NAtFMM=   60 NAOKFM=T Big=T
 Integral buffers will be    131072 words long.
 Raffenetti 2 integral format.
 Two-electron integral symmetry is turned on.
 Nuclear repulsion after empirical dispersion term =      652.3567896790 Hartrees.
 One-electron integrals computed using PRISM.
   1 Symmetry operations used in ECPInt.
 ECPInt:  NShTT=   52326 NPrTT=  131683 LenC2=   45945 LenP2D=   89276.
 LDataN:  DoStor=T MaxTD1= 4 Len=   56
 NBasis=   545 RedAO= T EigKep=  7.60D-05  NBF=   545
 NBsUse=   545 1.00D-06 EigRej= -1.00D+00 NBFU=   545
 ExpMin= 3.27D-02 ExpMax= 4.70D+03 ExpMxC= 1.60D+02 IAcc=3 IRadAn=         5 AccDes= 0.00D+00
 Harris functional with IExCor= 1009 and IRadAn=       5 diagonalized for initial guess.
 HarFok:  IExCor= 1009 AccDes= 0.00D+00 IRadAn=         5 IDoV= 1 UseB2=F ITyADJ=14
 ICtDFT=  3500011 ScaDFX=  1.000000  1.000000  1.000000  1.000000
 FoFCou: FMM=F IPFlag=           0 FMFlag=      100000 FMFlg1=        2001
         NFxFlg=           0 DoJE=T BraDBF=F KetDBF=T FulRan=T
         wScrn=  0.000000 ICntrl=       500 IOpCl=  0 I1Cent=   200000004 NGrid=           0
         NMat0=    1 NMatS0=      1 NMatT0=    0 NMatD0=    1 NMtDS0=    0 NMtDT0=    0
 Petite list used in FoFCou.
 Requested convergence on RMS density matrix=1.00D-08 within 128 cycles.
 Requested convergence on MAX density matrix=1.00D-06.
 Requested convergence on             energy=1.00D-06.
 No special actions if energy rises.
 SCF Done:  E(RPBE1PBE) =  -194.714246219     A.U. after   14 cycles
            NFock= 14  Conv=0.80D-08     -V/T= 2.0099

 **********************************************************************

            Population analysis using the SCF density.

 **********************************************************************

 Orbital symmetries:
       Occupied  (A) (A) (A) (A) (A) (A) (A) (A) (A) (A) (A) (A)
                 (A) (A) (A) (A) (A) (A) (A) (A) (A) (A) (A) (A)
                 (A) (A) (A) (A) (A) (A) (A) (A) (A) (A) (A) (A)
                 (A) (A) (A) (A) (A) (A) (A) (A) (A) (A) (A) (A)
                 (A) (A)
       Virtual   (A) (A) (A) (A) (A) (A) (A) (A) (A) (A) (A) (A)
                 (A) (A) (A) (A) (A) (A) (A) (A) (A) (A) (A) (A)
                 (A) (A) (A) (A) (A) (A) (A) (A) (A) (A) (A) (A)
                 (A) (A) (A) (A) (A) (A) (A) (A) (A) (A) (A) (A)
                 (A) (A) (A) (A) (A) (A) (A) (A) (A) (A) (A) (A)
                 (A) (A) (A) (A) (A) (A) (A) (A) (A) (A) (A) (A)
                 (A) (A) (A) (A) (A) (A) (A) (A) (A) (A) (A) (A)
                 (A) (A) (A) (A) (A) (A) (A) (A) (A) (A) (A) (A)
                 (A) (A) (A) (A) (A) (A) (A) (A) (A) (A) (A) (A)
                 (A) (A) (A) (A) (A) (A) (A) (A) (A) (A) (A) (A)
                 (A) (A) (A) (A) (A) (A) (A) (A) (A) (A) (A) (A)
                 (A) (A) (A) (A) (A) (A) (A) (A) (A) (A) (A) (A)
                 (A) (A) (A) (A) (A) (A) (A) (A) (A) (A) (A) (A)
                 (A) (A) (A) (A) (A) (A) (A) (A) (A) (A) (A) (A)
                 (A) (A) (A) (A) (A) (A) (A) (A) (A) (A) (A) (A)
                 (A) (A) (A) (A) (A) (A) (A) (A) (A) (A) (A) (A)
                 (A) (A) (A) (A) (A) (A) (A) (A) (A) (A) (A) (A)
                 (A) (A) (A) (A) (A) (A) (A) (A) (A) (A) (A) (A)
                 (A) (A) (A) (A) (A) (A) (A) (A) (A) (A) (A) (A)
                 (A) (A) (A) (A) (A) (A) (A) (A) (A) (A) (A) (A)
                 (A) (A) (A) (A) (A) (A) (A) (A) (A) (A) (A) (A)
                 (A) (A) (A) (A) (A) (A) (A) (A) (A) (A) (A) (A)
                 (A) (A) (A) (A) (A) (A) (A) (A) (A) (A) (A) (A)
                 (A) (A) (A) (A) (A) (A) (A) (A) (A) (A) (A) (A)
                 (A) (A) (A) (A) (A) (A) (A) (A) (A) (A) (A) (A)
                 (A) (A) (A) (A) (A) (A) (A) (A) (A) (A) (A) (A)
                 (A) (A) (A) (A) (A) (A) (A) (A) (A) (A) (A) (A)
                 (A) (A) (A) (A) (A) (A) (A) (A) (A) (A) (A) (A)
                 (A) (A) (A) (A) (A) (A) (A) (A) (A) (A) (A) (A)
                 (A) (A) (A) (A) (A) (A) (A) (A) (A) (A) (A) (A)
                 (A) (A) (A) (A) (A) (A) (A) (A) (A) (A) (A) (A)
                 (A) (A) (A) (A) (A) (A) (A) (A) (A) (A) (A) (A)
                 (A) (A) (A) (A) (A) (A) (A) (A) (A) (A) (A) (A)
                 (A) (A) (A) (A) (A) (A) (A) (A) (A) (A) (A) (A)
                 (A) (A) (A) (A) (A) (A) (A) (A) (A) (A) (A) (A)
                 (A) (A) (A) (A) (A) (A) (A) (A) (A) (A) (A) (A)
                 (A) (A) (A) (A) (A) (A) (A) (A) (A) (A) (A) (A)
                 (A) (A) (A) (A) (A) (A) (A) (A) (A) (A) (A) (A)
                 (A) (A) (A) (A) (A) (A) (A) (A) (A) (A) (A) (A)
                 (A) (A) (A) (A) (A) (A) (A) (A) (A) (A) (A) (A)
                 (A) (A) (A) (A) (A) (A) (A) (A) (A) (A) (A) (A)
                 (A) (A) (A)
 The electronic state is 1-A.
 Alpha  occ. eigenvalues --   -3.99083  -3.99022  -3.98214  -3.98053  -3.97655
 Alpha  occ. eigenvalues --   -3.97609  -3.97577  -3.97499  -3.97450  -3.97387
 Alpha  occ. eigenvalues --   -3.97343  -0.55366  -0.54474  -0.53793  -0.53652
 Alpha  occ. eigenvalues --   -0.52655  -0.52095  -0.51980  -0.51472  -0.51431
 Alpha  occ. eigenvalues --   -0.51018  -0.50501  -0.47467  -0.47304  -0.44132
 Alpha  occ. eigenvalues --   -0.43902  -0.43820  -0.43696  -0.43663  -0.43584
 Alpha  occ. eigenvalues --   -0.43499  -0.43451  -0.43405  -0.42843  -0.42788
 Alpha  occ. eigenvalues --   -0.42671  -0.42574  -0.42552  -0.42526  -0.41897
 Alpha  occ. eigenvalues --   -0.32582  -0.28203  -0.27392  -0.22361  -0.20561
 Alpha  occ. eigenvalues --   -0.19325  -0.19072  -0.18299  -0.17352  -0.17218
 Alpha virt. eigenvalues --   -0.06655  -0.04711  -0.01262   0.01389   0.01812
 Alpha virt. eigenvalues --    0.01995   0.02533   0.02624   0.02901   0.03431
 Alpha virt. eigenvalues --    0.03620   0.03902   0.04130   0.04240   0.04481
 Alpha virt. eigenvalues --    0.04962   0.05076   0.05222   0.05558   0.05712
 Alpha virt. eigenvalues --    0.05941   0.06096   0.06682   0.06921   0.07033
 Alpha virt. eigenvalues --    0.07783   0.07814   0.08013   0.08165   0.08287
 Alpha virt. eigenvalues --    0.08550   0.09850   0.10025   0.10435   0.11129
 Alpha virt. eigenvalues --    0.11385   0.11417   0.11704   0.11788   0.12170
 Alpha virt. eigenvalues --    0.12478   0.12767   0.12850   0.13045   0.13241
 Alpha virt. eigenvalues --    0.13821   0.14255   0.14537   0.14780   0.15350
 Alpha virt. eigenvalues --    0.15678   0.15934   0.16637   0.17734   0.17955
 Alpha virt. eigenvalues --    0.18070   0.18358   0.18588   0.18745   0.19196
 Alpha virt. eigenvalues --    0.19808   0.21092   0.21443   0.22717   0.23355
 Alpha virt. eigenvalues --    0.23525   0.23866   0.24249   0.24851   0.25552
 Alpha virt. eigenvalues --    0.26117   0.26874   0.27542   0.27819   0.28380
 Alpha virt. eigenvalues --    0.28950   0.29290   0.29490   0.29765   0.30025
 Alpha virt. eigenvalues --    0.30446   0.30617   0.31289   0.31690   0.32077
 Alpha virt. eigenvalues --    0.32846   0.33236   0.33281   0.34050   0.34161
 Alpha virt. eigenvalues --    0.34722   0.34782   0.35271   0.35467   0.35690
 Alpha virt. eigenvalues --    0.36339   0.36847   0.37105   0.37405   0.38058
 Alpha virt. eigenvalues --    0.38233   0.38603   0.39781   0.40400   0.40727
 Alpha virt. eigenvalues --    0.41555   0.42624   0.43164   0.43511   0.43692
 Alpha virt. eigenvalues --    0.43909   0.44697   0.45522   0.46028   0.46478
 Alpha virt. eigenvalues --    0.46954   0.47217   0.47530   0.47954   0.48693
 Alpha virt. eigenvalues --    0.49392   0.49459   0.50359   0.50765   0.51113
 Alpha virt. eigenvalues --    0.51400   0.51772   0.51978   0.52555   0.52822
 Alpha virt. eigenvalues --    0.53137   0.53396   0.53886   0.54284   0.54407
 Alpha virt. eigenvalues --    0.54835   0.55289   0.55490   0.56068   0.56398
 Alpha virt. eigenvalues --    0.56636   0.57069   0.57135   0.57605   0.58158
 Alpha virt. eigenvalues --    0.58289   0.58639   0.58821   0.59482   0.60005
 Alpha virt. eigenvalues --    0.60068   0.60370   0.61026   0.61591   0.61860
 Alpha virt. eigenvalues --    0.62139   0.62182   0.62885   0.63420   0.63624
 Alpha virt. eigenvalues --    0.64496   0.64803   0.65797   0.66409   0.66744
 Alpha virt. eigenvalues --    0.66911   0.67888   0.68650   0.69231   0.69888
 Alpha virt. eigenvalues --    0.70962   0.72043   0.72740   0.72941   0.73168
 Alpha virt. eigenvalues --    0.74205   0.75330   0.76028   0.77015   0.77211
 Alpha virt. eigenvalues --    0.77610   0.78239   0.79073   0.79848   0.80299
 Alpha virt. eigenvalues --    0.80867   0.81789   0.82083   0.82727   0.83137
 Alpha virt. eigenvalues --    0.83699   0.84288   0.85219   0.85837   0.86392
 Alpha virt. eigenvalues --    0.87255   0.88440   0.89421   0.90222   0.91536
 Alpha virt. eigenvalues --    0.91696   0.92308   0.93670   0.94879   0.95168
 Alpha virt. eigenvalues --    0.95678   0.97229   0.97549   0.98211   0.98740
 Alpha virt. eigenvalues --    1.01735   1.02493   1.07635   1.08415   1.08611
 Alpha virt. eigenvalues --    1.09760   1.10664   1.11200   1.13104   1.15793
 Alpha virt. eigenvalues --    1.16353   1.17706   1.18834   1.19247   1.19538
 Alpha virt. eigenvalues --    1.20130   1.20642   1.20724   1.21146   1.21304
 Alpha virt. eigenvalues --    1.21840   1.22666   1.23039   1.23388   1.23870
 Alpha virt. eigenvalues --    1.24325   1.25327   1.25657   1.25854   1.26778
 Alpha virt. eigenvalues --    1.27246   1.28354   1.29069   1.29825   1.30445
 Alpha virt. eigenvalues --    1.30676   1.31132   1.31767   1.32134   1.32614
 Alpha virt. eigenvalues --    1.33616   1.33974   1.34508   1.35598   1.37090
 Alpha virt. eigenvalues --    1.37690   1.38310   1.38987   1.40490   1.40962
 Alpha virt. eigenvalues --    1.41762   1.48286   1.51489   1.55685   1.56441
 Alpha virt. eigenvalues --    1.58744   1.59492   1.60559   1.62107   1.63055
 Alpha virt. eigenvalues --    1.64051   1.65094   1.65719   1.67426   1.69156
 Alpha virt. eigenvalues --    1.69812   1.70084   1.70193   1.70541   1.71250
 Alpha virt. eigenvalues --    1.71434   1.71865   1.72601   1.73271   1.73495
 Alpha virt. eigenvalues --    1.74489   1.74920   1.75556   1.75835   1.76195
 Alpha virt. eigenvalues --    1.77450   1.77773   1.78430   1.79487   1.80118
 Alpha virt. eigenvalues --    1.80787   1.81062   1.82372   1.83168   1.83446
 Alpha virt. eigenvalues --    1.84569   1.85320   1.86217   1.87006   1.87129
 Alpha virt. eigenvalues --    1.88659   1.89503   1.91271   1.93103   1.93922
 Alpha virt. eigenvalues --    1.94311   1.94888   1.94920   1.95820   1.95932
 Alpha virt. eigenvalues --    1.96030   1.96614   1.96647   1.96833   1.97033
 Alpha virt. eigenvalues --    1.97065   1.97276   1.97375   1.97480   1.97656
 Alpha virt. eigenvalues --    1.97716   1.98034   1.98267   1.98574   1.98815
 Alpha virt. eigenvalues --    1.99171   1.99515   1.99795   1.99949   2.00293
 Alpha virt. eigenvalues --    2.00452   2.00793   2.01048   2.01127   2.01684
 Alpha virt. eigenvalues --    2.02137   2.02216   2.02864   2.03162   2.03395
 Alpha virt. eigenvalues --    2.03504   2.03827   2.04204   2.04502   2.05006
 Alpha virt. eigenvalues --    2.06380   2.07358   2.07640   2.09003   2.09704
 Alpha virt. eigenvalues --    2.10107   2.10609   2.10729   2.11254   2.11776
 Alpha virt. eigenvalues --    2.11929   2.12459   2.13964   2.14141   2.14940
 Alpha virt. eigenvalues --    2.15104   2.15151   2.16264   2.16825   2.17845
 Alpha virt. eigenvalues --    2.18093   2.18231   2.18909   2.19626   2.20541
 Alpha virt. eigenvalues --    2.20752   2.21058   2.21463   2.21660   2.22477
 Alpha virt. eigenvalues --    2.24016   2.24380   2.26617   2.28408   2.52906
 Alpha virt. eigenvalues --    2.54899   2.56500   2.58030   2.61569   2.62040
 Alpha virt. eigenvalues --    2.63358   2.63575   2.64709   2.65780   2.65857
 Alpha virt. eigenvalues --    2.66587   2.67385   2.68144   2.68514   2.69610
 Alpha virt. eigenvalues --    2.69950   2.70679   2.71083   2.71638   2.72150
 Alpha virt. eigenvalues --    2.72737   2.73309   2.75536   2.76687   2.79123
 Alpha virt. eigenvalues --    2.79572   2.82188   2.98110   2.98530   2.99407
 Alpha virt. eigenvalues --    3.02222   3.06920   3.11055   3.11509   3.12198
 Alpha virt. eigenvalues --    3.12814   3.13427   3.13519   3.14937   3.15283
 Alpha virt. eigenvalues --    3.15477   3.16097   3.16733   3.17327   3.18456
 Alpha virt. eigenvalues --    3.18961   3.20333   3.22938   3.23600   3.44116
 Alpha virt. eigenvalues --    3.44215   3.44401   3.44526   3.44589   3.44763
 Alpha virt. eigenvalues --    3.44799   3.44863   3.45092   3.45342   3.45580
 Alpha virt. eigenvalues --    3.45781   3.46234   3.46441   3.46488   4.50548
 Alpha virt. eigenvalues --    4.51168   5.54354   5.62523   5.64640   5.65539
 Alpha virt. eigenvalues --    5.65997   5.70090   5.75411   5.76536   5.77437
 Alpha virt. eigenvalues --    5.80102   5.87901   5.89520   5.91603   5.99047
 Alpha virt. eigenvalues --    5.99552   6.02022   6.03845   6.08452   6.08839
 Alpha virt. eigenvalues --    6.15251   6.17223   6.17693   6.18328   6.22440
 Alpha virt. eigenvalues --    6.27269   6.27663   6.28738   6.33255   6.37691
 Alpha virt. eigenvalues --    6.38064   6.39466   6.41836   6.45128   7.97398
 Alpha virt. eigenvalues --    8.01020   8.01449   8.03205   8.04424   8.07433
 Alpha virt. eigenvalues --    8.16615   8.19510   8.20624   8.28359   8.30333
          Condensed to atoms (all electrons):
 Mulliken charges:
               1
     1  Be   0.958437
     2  Be  -0.035103
     3  Be   0.016948
     4  Be  -0.429573
     5  Be  -1.133811
     6  Be  -0.066885
     7  Be  -0.097438
     8  Be  -0.407695
     9  Be  -0.016641
    10  Be  -0.010022
    11  Be  -1.036811
    12  H    0.177574
    13  H    0.103520
    14  H    0.181734
    15  H    0.118084
    16  H    0.086612
    17  H    0.113160
    18  H    0.114110
    19  H    0.100343
    20  H    0.077644
    21  H    0.046481
    22  H    0.119104
    23  H    0.128604
    24  H    0.103515
    25  H    0.116780
    26  H    0.104348
    27  H    0.117078
    28  H    0.096389
    29  H    0.111710
    30  H    0.091596
    31  H    0.101051
    32  H    0.133569
    33  H    0.117935
    34  H   -0.043093
    35  H    0.018451
    36  H    0.019107
    37  H   -0.025998
    38  H    0.021805
    39  H   -0.036290
    40  H    0.019935
    41  H   -0.023962
    42  H   -0.024061
    43  H    0.018454
    44  H   -0.029425
    45  H    0.016705
    46  H    0.016602
    47  H   -0.029692
    48  H    0.016749
    49  H   -0.029403
    50  H   -0.038798
    51  H    0.017259
    52  H   -0.036768
    53  H    0.023668
    54  H    0.022393
    55  H   -0.035971
    56  H   -0.037353
    57  H    0.024233
    58  H    0.015981
    59  H   -0.026500
    60  H    0.020041
    61  H   -0.025298
    62  H    0.016543
    63  H   -0.028498
    64  H   -0.040727
    65  H    0.033681
    66  H    0.043472
    67  H   -0.055587
 Sum of Mulliken charges =  -0.00000
 Mulliken charges with hydrogens summed into heavy atoms:
               1
     1  Be   1.057919
     2  Be   0.136487
     3  Be   0.196940
     4  Be  -0.168797
     5  Be  -0.878460
     6  Be   0.154542
     7  Be   0.078137
     8  Be  -0.173086
     9  Be   0.141850
    10  Be   0.210272
    11  Be  -0.755805
 Electronic spatial extent (au):  <R**2>=           4860.9653
 Charge=             -0.0000 electrons
 Dipole moment (field-independent basis, Debye):
    X=              0.0162    Y=             -0.1731    Z=             -0.3343  Tot=              0.3768
 Quadrupole moment (field-independent basis, Debye-Ang):
   XX=           -103.5229   YY=           -104.3787   ZZ=           -103.4883
   XY=             -0.0363   XZ=              0.0855   YZ=              1.1474
 Traceless Quadrupole moment (field-independent basis, Debye-Ang):
   XX=              0.2737   YY=             -0.5820   ZZ=              0.3083
   XY=             -0.0363   XZ=              0.0855   YZ=              1.1474
 Octapole moment (field-independent basis, Debye-Ang**2):
  XXX=              0.5990  YYY=             -3.6706  ZZZ=             16.0780  XYY=              0.2529
  XXY=            -11.1771  XXZ=            -20.4351  XZZ=             -2.5197  YZZ=              2.7626
  YYZ=              1.8554  XYZ=              0.8181
 Hexadecapole moment (field-independent basis, Debye-Ang**3):
 XXXX=          -3013.3264 YYYY=          -2520.0325 ZZZZ=          -2283.7181 XXXY=              1.3938
 XXXZ=              5.4289 YYYX=             14.6165 YYYZ=              8.4943 ZZZX=              1.1395
 ZZZY=             15.7466 XXYY=           -936.0716 XXZZ=           -863.1114 YYZZ=           -799.2727
 XXYZ=             30.0329 YYXZ=             -8.5319 ZZXY=              1.8286
 N-N= 6.523567896790D+02 E-N=-1.739735429261D+03  KE= 1.928088582953D+02
   1 Symmetry operations used in ECPInt.
 ECPInt:  NShTT=   52326 NPrTT=  131683 LenC2=   45945 LenP2D=   89276.
 LDataN:  DoStor=T MaxTD1= 5 Len=  102
 Calling FoFJK, ICntrl=      2127 FMM=T ISym2X=0 I1Cent= 0 IOpClX= 0 NMat=1 NMatS=1 NMatT=0.
 ***** Axes restored to original set *****
 -------------------------------------------------------------------
 Center     Atomic                   Forces (Hartrees/Bohr)
 Number     Number              X              Y              Z
 -------------------------------------------------------------------
      1        4          -0.000102421    0.000008105   -0.000168683
      2        4          -0.000095330   -0.000000459    0.000059111
      3        4           0.000198529    0.000003940   -0.000112574
      4        4          -0.000017064   -0.000082978    0.000032952
      5        4           0.000066137    0.000111198   -0.000064184
      6        4          -0.000009736    0.000015279    0.000047231
      7        4           0.000044440   -0.000018912   -0.000038611
      8        4          -0.000044309    0.000078437   -0.000073665
      9        4          -0.000076836   -0.000069362    0.000031553
     10        4           0.000103132    0.000060261   -0.000020413
     11        4           0.000034411   -0.000112550    0.000195871
     12        1           0.000019409    0.000048624   -0.000005641
     13        1          -0.000037804   -0.000071885   -0.000017254
     14        1           0.000129888    0.000024625   -0.000263642
     15        1          -0.000118738   -0.000399025    0.000537726
     16        1          -0.000002903    0.000042501    0.000001076
     17        1           0.000007535    0.000033272   -0.000030814
     18        1           0.000162800    0.000145735    0.000330768
     19        1          -0.000033907   -0.000003273   -0.000042391
     20        1           0.000005094   -0.000080423    0.000047339
     21        1          -0.000000709    0.000058526    0.000003157
     22        1          -0.000038310    0.000017349    0.000015639
     23        1           0.000056382   -0.000031605    0.000017748
     24        1           0.000000168   -0.000012460   -0.000003787
     25        1           0.000006614    0.000057391   -0.000016911
     26        1          -0.000000379    0.000020681   -0.000036459
     27        1           0.000057128   -0.000020497    0.000004942
     28        1           0.000028381    0.000023905   -0.000021988
     29        1          -0.000017842    0.000048882   -0.000032527
     30        1          -0.000468499    0.000143219    0.000508484
     31        1          -0.000017140    0.000006970    0.000152658
     32        1          -0.000032056   -0.000042289   -0.000036925
     33        1           0.000039112    0.000011447   -0.000023997
     34        1           0.000608901    0.000151386   -0.000345035
     35        1           0.000464124   -0.000103419    0.000286783
     36        1           0.000001833   -0.000014784   -0.000006227
     37        1          -0.000001419    0.000030321    0.000000949
     38        1          -0.000007727   -0.000000446   -0.000000648
     39        1           0.000003752    0.000002337   -0.000007985
     40        1           0.000005668    0.000001985   -0.000003762
     41        1          -0.000019812    0.000011262    0.000008534
     42        1           0.000012542    0.000021807   -0.000001739
     43        1          -0.000003716   -0.000012472   -0.000004194
     44        1          -0.000022016   -0.000007970    0.000023572
     45        1           0.000004037    0.000007033   -0.000005639
     46        1          -0.000031046   -0.000007044   -0.000004535
     47        1           0.000013126    0.000005696    0.000014208
     48        1          -0.000003475    0.000015447    0.000000956
     49        1           0.000010906   -0.000022999    0.000008963
     50        1           0.000000784   -0.000030331   -0.000010535
     51        1           0.000006360    0.000007199    0.000003319
     52        1          -0.000038573    0.000014285   -0.000007686
     53        1           0.000001253   -0.000003284   -0.000006648
     54        1          -0.000000688   -0.000015433   -0.000004460
     55        1          -0.000002224    0.000040844    0.000012100
     56        1          -0.000002020   -0.000002301    0.000022401
     57        1          -0.000004505   -0.000002091   -0.000000153
     58        1           0.000014552    0.000000803    0.000000597
     59        1          -0.000018386    0.000018691   -0.000037799
     60        1           0.000000589    0.000000553    0.000001979
     61        1          -0.000014699    0.000001792   -0.000025010
     62        1           0.000011427    0.000005497    0.000001824
     63        1           0.000006249    0.000021274   -0.000015859
     64        1          -0.083818998   -0.061123451    0.134011852
     65        1           0.083966973    0.060781721   -0.134334766
     66        1          -0.076298040    0.047324215   -0.144666660
     67        1           0.075309094   -0.047132753    0.144115515
 -------------------------------------------------------------------
 Cartesian Forces:  Max     0.144666660 RMS     0.023936648

 GradGradGradGradGradGradGradGradGradGradGradGradGradGradGradGradGradGrad
 Berny optimization.
 FormGI is forming the generalized inverse of G from B-inverse, IUseBI=4.
 Internal  Forces:  Max     0.170260781 RMS     0.006208639
 Search for a local minimum.
 Step number   1 out of a maximum of  402
 All quantities printed in internal units (Hartrees-Bohrs-Radians)
 Mixed Optimization -- RFO/linear search
 Second derivative matrix not updated -- first step.
 ITU=  0
     Eigenvalues ---    0.00230   0.00230   0.00230   0.00230   0.00249
     Eigenvalues ---    0.00346   0.00367   0.00390   0.00500   0.00518
     Eigenvalues ---    0.00549   0.00561   0.00567   0.00611   0.00707
     Eigenvalues ---    0.00724   0.00755   0.00766   0.00825   0.00889
     Eigenvalues ---    0.00933   0.00960   0.00985   0.00996   0.01043
     Eigenvalues ---    0.01084   0.01141   0.01165   0.01202   0.01217
     Eigenvalues ---    0.01248   0.01263   0.01264   0.01274   0.01290
     Eigenvalues ---    0.01300   0.01368   0.01395   0.01416   0.01451
     Eigenvalues ---    0.01456   0.01469   0.01491   0.01498   0.01533
     Eigenvalues ---    0.01551   0.01581   0.01612   0.01621   0.01656
     Eigenvalues ---    0.01661   0.01671   0.01672   0.01690   0.01732
     Eigenvalues ---    0.01759   0.01793   0.01796   0.01822   0.01846
     Eigenvalues ---    0.01858   0.01884   0.01929   0.01939   0.01946
     Eigenvalues ---    0.01972   0.02001   0.02014   0.02050   0.02080
     Eigenvalues ---    0.02085   0.02118   0.02173   0.02181   0.02200
     Eigenvalues ---    0.02230   0.02269   0.02329   0.02371   0.02392
     Eigenvalues ---    0.02431   0.02458   0.02501   0.02553   0.02570
     Eigenvalues ---    0.02595   0.02658   0.02674   0.02721   0.02754
     Eigenvalues ---    0.02809   0.02888   0.02917   0.02935   0.02981
     Eigenvalues ---    0.03049   0.03109   0.03136   0.03245   0.03302
     Eigenvalues ---    0.03421   0.03494   0.03559   0.03654   0.03709
     Eigenvalues ---    0.03823   0.03872   0.03903   0.03927   0.04057
     Eigenvalues ---    0.04186   0.04207   0.04282   0.04400   0.04476
     Eigenvalues ---    0.04751   0.04898   0.04948   0.05170   0.05227
     Eigenvalues ---    0.05289   0.05410   0.05683   0.05817   0.05918
     Eigenvalues ---    0.06010   0.06070   0.06187   0.06257   0.06452
     Eigenvalues ---    0.06563   0.06686   0.06724   0.06883   0.07188
     Eigenvalues ---    0.07332   0.07381   0.07453   0.07518   0.07628
     Eigenvalues ---    0.07682   0.07696   0.07818   0.07853   0.07945
     Eigenvalues ---    0.08022   0.08204   0.08271   0.08495   0.08565
     Eigenvalues ---    0.08650   0.08822   0.09114   0.09199   0.09300
     Eigenvalues ---    0.09474   0.09545   0.09687   0.09909   0.10138
     Eigenvalues ---    0.10146   0.10605   0.14557   0.14806   0.14996
     Eigenvalues ---    0.15198   0.15315   0.15478   0.15608   0.15796
     Eigenvalues ---    0.15938   0.16000   0.16000   0.16000   0.16000
     Eigenvalues ---    0.16303   0.16474   0.18336   0.37768   0.37784
     Eigenvalues ---    0.37796   0.37806   0.37816   0.37879   0.37915
     Eigenvalues ---    0.37922   0.37923   0.37927   0.37930   0.37996
     Eigenvalues ---    0.37997   0.38008   0.38014   0.66291   0.66291
 RFO step:  Lambda=-7.80073609D-02 EMin= 2.30000000D-03
 Linear search not attempted -- first point.
 Maximum step size (   0.300) exceeded in Quadratic search.
    -- Step size scaled by   0.924
 Iteration  1 RMS(Cart)=  0.00728167 RMS(Int)=  0.00043590
 Iteration  2 RMS(Cart)=  0.00043069 RMS(Int)=  0.00000009
 Iteration  3 RMS(Cart)=  0.00000006 RMS(Int)=  0.00000005
 Variable       Old X    -DE/DX   Delta X   Delta X   Delta X     New X
                                 (Linear)    (Quad)   (Total)
    R1        4.30815   0.00002   0.00000   0.00017   0.00017   4.30832
    R2        4.29234  -0.00001   0.00000  -0.00000  -0.00000   4.29233
    R3        3.98026  -0.00001   0.00000  -0.00006  -0.00006   3.98020
    R4        4.30199  -0.00002   0.00000  -0.00012  -0.00012   4.30187
    R5        4.31754  -0.00001   0.00000  -0.00009  -0.00009   4.31745
    R6        3.98207  -0.00003   0.00000  -0.00027  -0.00027   3.98180
    R7        2.89480  -0.00002   0.00000  -0.00006  -0.00006   2.89474
    R8        2.89423  -0.00002   0.00000  -0.00008  -0.00008   2.89415
    R9        3.81564  -0.00006   0.00000  -0.00037  -0.00037   3.81527
   R10        4.02250  -0.00004   0.00000  -0.00031  -0.00031   4.02220
   R11        4.06343  -0.00001   0.00000  -0.00010  -0.00010   4.06333
   R12        3.88598   0.00003   0.00000   0.00034   0.00034   3.88633
   R13        2.88721  -0.00002   0.00000  -0.00006  -0.00006   2.88715
   R14        2.89903  -0.00002   0.00000   0.00005   0.00005   2.89908
   R15        4.04722  -0.00004   0.00000  -0.00025  -0.00025   4.04697
   R16        3.89210  -0.00001   0.00000  -0.00005  -0.00005   3.89204
   R17        4.05364  -0.00004   0.00000  -0.00026  -0.00026   4.05338
   R18        2.90225  -0.00018   0.00000  -0.00106  -0.00106   2.90118
   R19        2.91539  -0.00018   0.00000  -0.00090  -0.00090   2.91449
   R20        4.08769  -0.00001   0.00000  -0.00008  -0.00008   4.08761
   R21        3.84695  -0.00002   0.00000  -0.00014  -0.00014   3.84681
   R22        4.06328  -0.00000   0.00000  -0.00004  -0.00004   4.06324
   R23        3.00350  -0.00000   0.00000  -0.00001  -0.00001   3.00348
   R24        2.99633   0.00002   0.00000   0.00011   0.00012   2.99645
   R25        3.89876  -0.00000   0.00000   0.00001   0.00001   3.89877
   R26        3.76820   0.00001   0.00000   0.00007   0.00007   3.76826
   R27        2.90795  -0.00002   0.00000  -0.00011  -0.00011   2.90784
   R28        2.91742  -0.00001   0.00000  -0.00005  -0.00005   2.91737
   R29        4.04927   0.00001   0.00000   0.00005   0.00005   4.04931
   R30        4.05903  -0.00002   0.00000  -0.00014  -0.00014   4.05889
   R31        3.77027  -0.00000   0.00000  -0.00000  -0.00000   3.77027
   R32        2.93773  -0.00002   0.00000  -0.00009  -0.00009   2.93764
   R33        2.92418  -0.00003   0.00000  -0.00016  -0.00016   2.92402
   R34        4.05302  -0.00001   0.00000  -0.00002  -0.00002   4.05300
   R35        3.81295  -0.00002   0.00000  -0.00014  -0.00014   3.81280
   R36        3.90228  -0.00004   0.00000  -0.00032  -0.00032   3.90195
   R37        2.91733  -0.00002   0.00000  -0.00011  -0.00011   2.91722
   R38        2.90585  -0.00002   0.00000  -0.00010  -0.00010   2.90575
   R39        4.02172   0.00000   0.00000   0.00004   0.00004   4.02176
   R40        4.08541   0.00000   0.00000   0.00004   0.00004   4.08545
   R41        2.98698  -0.00000   0.00000  -0.00003  -0.00003   2.98695
   R42        2.99243  -0.00000   0.00000   0.00000   0.00000   2.99243
   R43        4.05866   0.00002   0.00000   0.00013   0.00013   4.05879
   R44        2.90279  -0.00002   0.00000  -0.00013  -0.00013   2.90266
   R45        2.89099  -0.00002   0.00000  -0.00011  -0.00011   2.89088
   R46        2.93694  -0.00001   0.00000  -0.00004  -0.00004   2.93690
   R47        2.92287  -0.00002   0.00000  -0.00011  -0.00011   2.92276
   R48        2.91060  -0.00002   0.00000  -0.00005  -0.00005   2.91055
   R49        2.91772  -0.00001   0.00000   0.00002   0.00002   2.91774
   R50        1.52241   0.00001   0.00000   0.00006   0.00006   1.52247
   R51        5.34169  -0.00006   0.00000  -0.00051  -0.00051   5.34118
   R52        5.27701  -0.00001   0.00000   0.00001   0.00001   5.27702
   R53        1.52136  -0.00009   0.00000  -0.00036  -0.00036   1.52100
   R54        5.30123   0.00002   0.00000   0.00010   0.00010   5.30133
   R55        5.35754   0.00006   0.00000   0.00040   0.00040   5.35794
   R56        5.32690  -0.00003   0.00000  -0.00039  -0.00039   5.32651
   R57        4.62748   0.00043   0.00000   0.00401   0.00402   4.63150
   R58        1.54069  -0.00000   0.00000  -0.00000  -0.00000   1.54069
   R59        5.21822  -0.00000   0.00000  -0.00002  -0.00002   5.21821
   R60        5.14648   0.00001   0.00000   0.00004   0.00004   5.14652
   R61        5.35121   0.00001   0.00000   0.00004   0.00004   5.35125
   R62        5.26341  -0.00001   0.00000  -0.00011  -0.00011   5.26331
   R63        1.54245  -0.00005   0.00000  -0.00022  -0.00022   1.54223
   R64        5.41349  -0.00001   0.00000  -0.00004  -0.00004   5.41346
   R65        4.76641   0.00021   0.00000   0.00206   0.00206   4.76846
   R66        1.56816  -0.00001   0.00000  -0.00003  -0.00003   1.56813
   R67        5.21963  -0.00003   0.00000  -0.00019  -0.00019   5.21944
   R68        5.00486   0.00001   0.00000   0.00007   0.00007   5.00494
   R69        1.49700  -0.00001   0.00000  -0.00004  -0.00004   1.49696
   R70        4.92278  -0.00000   0.00000   0.00000   0.00000   4.92278
   R71        5.20941  -0.00001   0.00000  -0.00005  -0.00005   5.20936
   R72        4.98140  -0.00000   0.00000  -0.00002  -0.00002   4.98138
   R73        5.44304  -0.00000   0.00000  -0.00000  -0.00000   5.44304
   R74        5.05588  -0.00000   0.00000  -0.00006  -0.00006   5.05581
   R75        5.16843   0.00001   0.00000   0.00005   0.00005   5.16849
   R76        1.52147  -0.00001   0.00000  -0.00001  -0.00001   1.52146
   R77        5.34570  -0.00000   0.00000  -0.00007  -0.00007   5.34564
   R78        5.04611   0.00000   0.00000   0.00002   0.00002   5.04612
   R79        5.20411  -0.00004   0.00000  -0.00036  -0.00036   5.20375
   R80        5.22171   0.00002   0.00000   0.00008   0.00008   5.22179
   R81        1.52101  -0.00001   0.00000  -0.00002  -0.00002   1.52099
   R82        5.30242  -0.00000   0.00000  -0.00000  -0.00000   5.30241
   R83        5.03613   0.00001   0.00000   0.00008   0.00008   5.03621
   R84        5.19951   0.00001   0.00000   0.00009   0.00009   5.19960
   R85        5.15316   0.00002   0.00000   0.00026   0.00026   5.15342
   R86        1.53483   0.00001   0.00000   0.00004   0.00004   1.53487
   R87        5.35761  -0.00002   0.00000  -0.00016  -0.00016   5.35745
   R88        5.16636   0.00001   0.00000   0.00011   0.00011   5.16647
   R89        5.32999  -0.00001   0.00000   0.00003   0.00003   5.33001
   R90        5.11716  -0.00001   0.00000  -0.00009  -0.00009   5.11706
   R91        1.53655  -0.00005   0.00000  -0.00013  -0.00013   1.53642
   R92        5.21798  -0.00001   0.00000  -0.00016  -0.00016   5.21782
   R93        5.33146   0.00001   0.00000   0.00004   0.00004   5.33150
   R94        4.45482   0.00042   0.00000   0.00405   0.00405   4.45887
   R95        1.49466   0.00001   0.00000   0.00003   0.00003   1.49469
   R96        5.46242   0.00001   0.00000   0.00014   0.00014   5.46256
   R97        5.15199  -0.00001   0.00000  -0.00010  -0.00010   5.15189
   R98        5.01896   0.00000   0.00000   0.00005   0.00005   5.01901
   R99        5.00010   0.00000   0.00000   0.00003   0.00003   5.00013
   R100       5.20585  -0.00000   0.00000   0.00004   0.00004   5.20589
   R101       4.90007   0.00001   0.00000   0.00011   0.00011   4.90018
   R102       1.41748  -0.00032   0.00000  -0.00064  -0.00064   1.41684
   R103       4.91461   0.00107   0.00000   0.01091   0.01091   4.92552
   R104       1.41764  -0.00002   0.00000  -0.00003  -0.00003   1.41761
   R105       1.41444  -0.00000   0.00000  -0.00000  -0.00000   1.41444
   R106       1.41780  -0.00001   0.00000  -0.00001  -0.00001   1.41779
   R107       1.41803  -0.00001   0.00000  -0.00003  -0.00003   1.41801
   R108       1.41577  -0.00001   0.00000  -0.00001  -0.00001   1.41575
   R109       1.41588  -0.00003   0.00000  -0.00006  -0.00006   1.41582
   R110       1.41571  -0.00001   0.00000  -0.00002  -0.00002   1.41569
   R111       1.41642  -0.00001   0.00000  -0.00001  -0.00001   1.41641
   R112       1.41469  -0.00001   0.00000  -0.00001  -0.00001   1.41468
   R113       1.41454  -0.00002   0.00000  -0.00003  -0.00003   1.41451
   R114       1.41471  -0.00000   0.00000  -0.00000  -0.00000   1.41471
   R115       1.41578  -0.00001   0.00000  -0.00003  -0.00003   1.41576
   R116       1.41734   0.00000   0.00000   0.00000   0.00000   1.41735
   R117       1.41568  -0.00001   0.00000  -0.00002  -0.00002   1.41566
   R118       1.13384   0.16968   0.00000   0.21156   0.21156   1.34540
   R119       1.13384   0.17026   0.00000   0.21229   0.21229   1.34612
    A1        1.87788  -0.00002   0.00000  -0.00011  -0.00011   1.87776
    A2        1.55314  -0.00000   0.00000  -0.00000  -0.00000   1.55314
    A3        1.94781  -0.00001   0.00000  -0.00008  -0.00008   1.94772
    A4        2.00201   0.00002   0.00000   0.00012   0.00012   2.00213
    A5        2.27884   0.00000   0.00000   0.00002   0.00002   2.27885
    A6        1.96235  -0.00002   0.00000  -0.00009  -0.00009   1.96227
    A7        1.55328  -0.00001   0.00000  -0.00005  -0.00005   1.55323
    A8        1.87698  -0.00001   0.00000  -0.00002  -0.00002   1.87696
    A9        2.27983   0.00002   0.00000   0.00010   0.00010   2.27993
   A10        1.98540   0.00001   0.00000   0.00003   0.00003   1.98544
   A11        1.87655  -0.00000   0.00000   0.00001   0.00001   1.87656
   A12        2.67369  -0.00001   0.00000  -0.00002  -0.00002   2.67367
   A13        2.07699  -0.00000   0.00000  -0.00001  -0.00001   2.07698
   A14        1.52846   0.00000   0.00000  -0.00001  -0.00001   1.52845
   A15        2.00447   0.00000   0.00000  -0.00001  -0.00001   2.00446
   A16        2.30064   0.00001   0.00000   0.00005   0.00005   2.30070
   A17        1.87607  -0.00001   0.00000  -0.00005  -0.00005   1.87601
   A18        2.29730  -0.00000   0.00000  -0.00003  -0.00003   2.29726
   A19        2.01700   0.00001   0.00000   0.00003   0.00003   2.01704
   A20        1.53250   0.00001   0.00000   0.00003   0.00003   1.53253
   A21        2.08096   0.00001   0.00000   0.00003   0.00003   2.08099
   A22        1.64182   0.00001   0.00000   0.00007   0.00007   1.64188
   A23        1.52228  -0.00000   0.00000  -0.00002  -0.00002   1.52226
   A24        2.27089   0.00000   0.00000   0.00000   0.00000   2.27089
   A25        2.21050  -0.00001   0.00000   0.00001   0.00001   2.21051
   A26        1.95497   0.00000   0.00000   0.00002   0.00002   1.95499
   A27        2.09820  -0.00002   0.00000  -0.00013  -0.00013   2.09807
   A28        2.25961  -0.00002   0.00000  -0.00015  -0.00015   2.25946
   A29        1.72617  -0.00000   0.00000  -0.00006  -0.00006   1.72611
   A30        1.93304  -0.00000   0.00000  -0.00003  -0.00003   1.93301
   A31        2.36844  -0.00001   0.00000  -0.00008  -0.00008   2.36836
   A32        2.14439  -0.00001   0.00000  -0.00011  -0.00011   2.14428
   A33        2.03600   0.00002   0.00000   0.00012   0.00012   2.03612
   A34        2.48781   0.00001   0.00000   0.00003   0.00003   2.48784
   A35        1.70818   0.00003   0.00000   0.00024   0.00024   1.70842
   A36        2.16647   0.00001   0.00000   0.00017   0.00017   2.16663
   A37        1.63981   0.00002   0.00000   0.00010   0.00010   1.63991
   A38        1.52805   0.00002   0.00000   0.00008   0.00008   1.52814
   A39        2.28031  -0.00003   0.00000  -0.00017  -0.00017   2.28014
   A40        2.20884  -0.00000   0.00000  -0.00004  -0.00004   2.20880
   A41        2.10261   0.00002   0.00000   0.00009   0.00009   2.10270
   A42        1.94450   0.00002   0.00000   0.00010   0.00010   1.94460
   A43        2.26281  -0.00001   0.00000  -0.00009  -0.00009   2.26272
   A44        1.73175  -0.00003   0.00000  -0.00020  -0.00020   1.73155
   A45        1.92199   0.00002   0.00000   0.00011   0.00011   1.92210
   A46        2.36102   0.00001   0.00000   0.00007   0.00007   2.36110
   A47        2.15060  -0.00003   0.00000  -0.00018  -0.00018   2.15042
   A48        1.72057  -0.00001   0.00000  -0.00010  -0.00010   1.72047
   A49        2.17034   0.00001   0.00000   0.00009   0.00009   2.17043
   A50        2.03482  -0.00000   0.00000  -0.00000  -0.00000   2.03482
   A51        2.48498  -0.00001   0.00000   0.00001   0.00001   2.48499
   A52        1.84522   0.00000   0.00000   0.00002   0.00002   1.84524
   A53        1.86866  -0.00000   0.00000  -0.00001  -0.00001   1.86865
   A54        2.35838  -0.00001   0.00000  -0.00006  -0.00006   2.35832
   A55        1.88349  -0.00001   0.00000  -0.00006  -0.00006   1.88342
   A56        1.86528  -0.00001   0.00000  -0.00004  -0.00004   1.86524
   A57        1.84629  -0.00001   0.00000  -0.00003  -0.00003   1.84626
   A58        2.27919   0.00000   0.00000  -0.00000  -0.00000   2.27918
   A59        1.95012  -0.00000   0.00000  -0.00003  -0.00003   1.95009
   A60        1.98194   0.00000   0.00000   0.00002   0.00002   1.98196
   A61        2.07600   0.00000   0.00000   0.00003   0.00003   2.07602
   A62        2.07941   0.00000   0.00000   0.00003   0.00003   2.07944
   A63        1.94453   0.00001   0.00000   0.00006   0.00006   1.94460
   A64        2.42993   0.00001   0.00000   0.00007   0.00007   2.43000
   A65        1.95533   0.00000   0.00000   0.00002   0.00002   1.95535
   A66        2.20091  -0.00000   0.00000  -0.00003  -0.00003   2.20087
   A67        1.68195   0.00001   0.00000   0.00003   0.00003   1.68198
   A68        2.50572  -0.00001   0.00000  -0.00005  -0.00005   2.50568
   A69        1.97706  -0.00001   0.00000  -0.00008  -0.00008   1.97698
   A70        1.77208  -0.00001   0.00000  -0.00007  -0.00007   1.77200
   A71        2.24034   0.00001   0.00000   0.00007   0.00007   2.24040
   A72        2.21886   0.00002   0.00000   0.00011   0.00011   2.21897
   A73        2.22249   0.00000   0.00000   0.00001   0.00001   2.22250
   A74        2.22780  -0.00001   0.00000  -0.00006  -0.00006   2.22774
   A75        2.09548   0.00000   0.00000   0.00002   0.00002   2.09550
   A76        2.62412   0.00001   0.00000   0.00006   0.00006   2.62418
   A77        1.67750   0.00000   0.00000   0.00002   0.00002   1.67752
   A78        1.76541  -0.00001   0.00000  -0.00005  -0.00005   1.76536
   A79        2.32099  -0.00001   0.00000  -0.00006  -0.00006   2.32093
   A80        2.13371  -0.00000   0.00000  -0.00002  -0.00002   2.13370
   A81        1.77032   0.00000   0.00000   0.00000   0.00000   1.77033
   A82        1.95090   0.00000   0.00000   0.00001   0.00001   1.95091
   A83        1.91628  -0.00000   0.00000  -0.00002  -0.00002   1.91626
   A84        2.33007  -0.00000   0.00000  -0.00001  -0.00001   2.33007
   A85        2.27374   0.00001   0.00000   0.00004   0.00004   2.27378
   A86        2.14452   0.00000   0.00000   0.00002   0.00002   2.14453
   A87        1.96564  -0.00001   0.00000  -0.00008  -0.00008   1.96556
   A88        1.88736   0.00001   0.00000   0.00003   0.00003   1.88739
   A89        2.33821   0.00001   0.00000   0.00005   0.00005   2.33825
   A90        2.32091   0.00000   0.00000   0.00003   0.00003   2.32094
   A91        1.79689   0.00000   0.00000   0.00002   0.00002   1.79691
   A92        1.52687   0.00000   0.00000   0.00001   0.00001   1.52688
   A93        1.63825   0.00001   0.00000   0.00002   0.00002   1.63828
   A94        2.22203  -0.00001   0.00000  -0.00004  -0.00004   2.22199
   A95        2.29917  -0.00001   0.00000  -0.00004  -0.00004   2.29913
   A96        1.94357   0.00000   0.00000   0.00000   0.00000   1.94357
   A97        2.47490   0.00000   0.00000   0.00003   0.00003   2.47493
   A98        2.02466   0.00000   0.00000   0.00000   0.00000   2.02466
   A99        1.91955  -0.00000   0.00000  -0.00001  -0.00001   1.91953
   A100       2.14424   0.00000   0.00000   0.00002   0.00002   2.14426
   A101       2.34422   0.00000   0.00000   0.00002   0.00002   2.34424
   A102       2.10167   0.00000   0.00000  -0.00000  -0.00000   2.10167
   A103       1.73647  -0.00001   0.00000  -0.00003  -0.00003   1.73644
   A104       2.26761  -0.00000   0.00000   0.00000   0.00000   2.26761
   A105       2.17598   0.00000   0.00000  -0.00001  -0.00001   2.17598
   A106       1.72949  -0.00000   0.00000  -0.00003  -0.00003   1.72947
   A107       1.84491   0.00001   0.00000   0.00005   0.00005   1.84496
   A108       1.84439   0.00001   0.00000   0.00003   0.00003   1.84442
   A109       2.42684  -0.00001   0.00000  -0.00003  -0.00003   2.42681
   A110       1.94263  -0.00000   0.00000  -0.00002  -0.00002   1.94261
   A111       1.86705   0.00000   0.00000   0.00000   0.00000   1.86705
   A112       1.98439   0.00000   0.00000   0.00002   0.00002   1.98440
   A113       2.20411  -0.00000   0.00000  -0.00001  -0.00001   2.20410
   A114       1.94579  -0.00000   0.00000   0.00001   0.00001   1.94580
   A115       1.86385   0.00000   0.00000  -0.00001  -0.00001   1.86384
   A116       1.95618  -0.00000   0.00000  -0.00001  -0.00001   1.95617
   A117       2.27559   0.00000   0.00000   0.00001   0.00001   2.27560
   A118       1.88471   0.00000   0.00000  -0.00000  -0.00000   1.88471
   A119       2.36666  -0.00000   0.00000  -0.00001  -0.00001   2.36664
   A120       2.07353  -0.00000   0.00000  -0.00000  -0.00000   2.07352
   A121       2.08357  -0.00001   0.00000  -0.00002  -0.00002   2.08354
   A122       1.64196   0.00000   0.00000  -0.00000  -0.00000   1.64196
   A123       1.52099   0.00000   0.00000   0.00002   0.00002   1.52101
   A124       2.22603  -0.00001   0.00000  -0.00003  -0.00003   2.22600
   A125       2.28586  -0.00001   0.00000  -0.00004  -0.00004   2.28582
   A126       2.09647  -0.00000   0.00000  -0.00001  -0.00001   2.09646
   A127       1.93060  -0.00000   0.00000  -0.00002  -0.00002   1.93058
   A128       2.17153  -0.00000   0.00000  -0.00001  -0.00001   2.17152
   A129       1.71413  -0.00000   0.00000  -0.00003  -0.00003   1.71410
   A130       1.95750  -0.00000   0.00000   0.00001   0.00001   1.95750
   A131       1.73252   0.00000   0.00000   0.00000   0.00000   1.73253
   A132       2.26542   0.00000   0.00000   0.00002   0.00002   2.26544
   A133       2.13748   0.00001   0.00000   0.00004   0.00004   2.13751
   A134       2.35402   0.00001   0.00000   0.00005   0.00005   2.35407
   A135       2.47400   0.00000   0.00000   0.00000   0.00000   2.47401
   A136       2.02393  -0.00000   0.00000  -0.00002  -0.00002   2.02391
   A137       1.76915  -0.00001   0.00000  -0.00009  -0.00009   1.76907
   A138       1.67771  -0.00001   0.00000  -0.00004  -0.00004   1.67767
   A139       2.30068   0.00001   0.00000   0.00002   0.00002   2.30070
   A140       2.14434   0.00001   0.00000   0.00003   0.00003   2.14437
   A141       1.96131  -0.00000   0.00000  -0.00001  -0.00001   1.96131
   A142       1.76455  -0.00000   0.00000  -0.00003  -0.00003   1.76452
   A143       1.90123   0.00000   0.00000  -0.00000  -0.00000   1.90123
   A144       2.33869  -0.00000   0.00000   0.00000   0.00000   2.33870
   A145       1.95450  -0.00001   0.00000  -0.00005  -0.00005   1.95445
   A146       2.32210   0.00000   0.00000   0.00002   0.00002   2.32212
   A147       1.79681   0.00000   0.00000   0.00001   0.00001   1.79683
   A148       1.90125   0.00001   0.00000   0.00003   0.00003   1.90129
   A149       2.33066   0.00001   0.00000   0.00005   0.00005   2.33071
   A150       2.29429   0.00000   0.00000   0.00003   0.00003   2.29431
   A151       2.13478   0.00001   0.00000   0.00003   0.00003   2.13481
   A152       1.68098   0.00001   0.00000   0.00007   0.00007   1.68106
   A153       2.49509  -0.00003   0.00000  -0.00018  -0.00018   2.49491
   A154       1.97744  -0.00001   0.00000  -0.00008  -0.00008   1.97736
   A155       1.77278   0.00000   0.00000   0.00000   0.00000   1.77278
   A156       2.28632  -0.00001   0.00000  -0.00003  -0.00003   2.28629
   A157       2.18280   0.00001   0.00000   0.00010   0.00010   2.18290
   A158       2.10373   0.00002   0.00000   0.00012   0.00012   2.10385
   A159       2.62333  -0.00001   0.00000   0.00001   0.00001   2.62334
   A160       2.17915   0.00001   0.00000   0.00006   0.00006   2.17922
   A161       2.26321  -0.00001   0.00000  -0.00010  -0.00010   2.26311
   A162       1.70078  -0.00001   0.00000  -0.00004  -0.00004   1.70074
   A163       1.72849   0.00000   0.00000  -0.00000  -0.00000   1.72849
   A164       2.35134   0.00001   0.00000   0.00008   0.00008   2.35141
   A165       2.41304  -0.00001   0.00000  -0.00005  -0.00005   2.41299
   A166       1.51509  -0.00000   0.00000  -0.00003  -0.00003   1.51506
   A167       1.73602  -0.00002   0.00000  -0.00009  -0.00009   1.73593
   A168       1.67693  -0.00002   0.00000  -0.00011  -0.00011   1.67682
   A169       2.58939  -0.00002   0.00000  -0.00011  -0.00011   2.58927
   A170       2.19953   0.00002   0.00000   0.00011   0.00011   2.19965
   A171       1.48853  -0.00000   0.00000  -0.00000  -0.00000   1.48852
   A172       1.59155   0.00001   0.00000   0.00011   0.00011   1.59166
   A173       1.78119  -0.00000   0.00000  -0.00003  -0.00003   1.78116
   A174       1.93623   0.00004   0.00000   0.00023   0.00023   1.93647
   A175       2.11717  -0.00001   0.00000   0.00002   0.00002   2.11719
   A176       2.22978  -0.00003   0.00000  -0.00026  -0.00026   2.22952
   A177       1.83779  -0.00000   0.00000  -0.00003  -0.00003   1.83777
   A178       1.60125   0.00001   0.00000   0.00006   0.00006   1.60130
   A179       2.26062   0.00000   0.00000   0.00003   0.00003   2.26064
   A180       1.54691  -0.00000   0.00000  -0.00004  -0.00004   1.54688
   A181       2.45984  -0.00000   0.00000   0.00000   0.00000   2.45985
   A182       1.91992   0.00000   0.00000   0.00002   0.00002   1.91994
   A183       1.50850  -0.00000   0.00000  -0.00003  -0.00003   1.50847
   A184       2.84863  -0.00000   0.00000  -0.00000  -0.00000   2.84863
   A185       1.75322  -0.00000   0.00000  -0.00002  -0.00002   1.75320
   A186       1.12835   0.00000   0.00000   0.00002   0.00002   1.12837
   A187       1.89382  -0.00001   0.00000  -0.00010  -0.00010   1.89372
   A188       1.87957   0.00002   0.00000   0.00015   0.00015   1.87972
   A189       2.84538   0.00003   0.00000   0.00011   0.00011   2.84549
   A190       1.86094  -0.00005   0.00000  -0.00045  -0.00045   1.86049
   A191       1.54274   0.00002   0.00000   0.00030   0.00030   1.54303
   A192       1.81541   0.00001   0.00000   0.00003   0.00003   1.81545
   A193       2.15022   0.00002   0.00000   0.00010   0.00010   2.15032
   A194       1.71775   0.00000   0.00000   0.00001   0.00001   1.71776
   A195       1.79130  -0.00002   0.00000  -0.00013  -0.00013   1.79118
   A196       1.95550  -0.00001   0.00000  -0.00003  -0.00003   1.95547
   A197       1.55739   0.00000   0.00000   0.00001   0.00001   1.55741
   A198       1.69008  -0.00001   0.00000  -0.00005  -0.00005   1.69004
   A199       2.79667   0.00000   0.00000   0.00003   0.00003   2.79670
   A200       2.15159  -0.00000   0.00000  -0.00002  -0.00002   2.15157
   A201       1.24876  -0.00000   0.00000  -0.00002  -0.00002   1.24874
   A202       1.30826  -0.00000   0.00000  -0.00000  -0.00000   1.30825
   A203       2.54382  -0.00000   0.00000  -0.00002  -0.00002   2.54380
   A204       1.48047  -0.00000   0.00000  -0.00001  -0.00001   1.48046
   A205       1.84972   0.00000   0.00000   0.00000   0.00000   1.84973
   A206       1.88386   0.00000   0.00000   0.00001   0.00001   1.88387
   A207       2.15419   0.00001   0.00000   0.00005   0.00005   2.15423
   A208       2.85421  -0.00001   0.00000  -0.00003  -0.00003   2.85418
   A209       2.82240  -0.00000   0.00000  -0.00001  -0.00001   2.82239
   A210       1.58671   0.00000   0.00000  -0.00000  -0.00000   1.58671
   A211       1.25456  -0.00000   0.00000  -0.00001  -0.00001   1.25455
   A212       1.48951   0.00000   0.00000  -0.00000  -0.00000   1.48951
   A213       1.96575  -0.00000   0.00000  -0.00003  -0.00003   1.96571
   A214       1.60870  -0.00001   0.00000  -0.00006  -0.00006   1.60864
   A215       1.61451   0.00000   0.00000   0.00004   0.00004   1.61455
   A216       1.85522  -0.00001   0.00000  -0.00005  -0.00005   1.85517
   A217       1.86800  -0.00000   0.00000  -0.00002  -0.00002   1.86798
   A218       2.33995   0.00001   0.00000   0.00010   0.00010   2.34005
   A219       2.36708  -0.00000   0.00000  -0.00002  -0.00002   2.36707
   A220       1.55042  -0.00001   0.00000  -0.00007  -0.00007   1.55035
   A221       1.51398  -0.00000   0.00000  -0.00001  -0.00001   1.51397
   A222       1.96342   0.00001   0.00000   0.00003   0.00003   1.96345
   A223       1.66511  -0.00000   0.00000  -0.00001  -0.00001   1.66509
   A224       1.64119   0.00000   0.00000  -0.00001  -0.00001   1.64119
   A225       1.86166  -0.00000   0.00000   0.00001   0.00001   1.86167
   A226       1.87438  -0.00001   0.00000  -0.00005  -0.00005   1.87433
   A227       2.28024   0.00000   0.00000   0.00001   0.00001   2.28025
   A228       2.43067  -0.00001   0.00000  -0.00003  -0.00003   2.43064
   A229       1.54370   0.00000   0.00000   0.00002   0.00002   1.54373
   A230       1.57988   0.00001   0.00000   0.00006   0.00006   1.57994
   A231       1.49539   0.00000   0.00000  -0.00000  -0.00000   1.49539
   A232       1.91182   0.00000   0.00000   0.00001   0.00001   1.91183
   A233       1.66743   0.00001   0.00000   0.00004   0.00004   1.66747
   A234       1.74608   0.00001   0.00000   0.00002   0.00002   1.74611
   A235       2.85968   0.00000   0.00000   0.00002   0.00002   2.85970
   A236       1.14508  -0.00000   0.00000  -0.00001  -0.00001   1.14507
   A237       1.81606   0.00000   0.00000   0.00003   0.00003   1.81610
   A238       1.47667   0.00003   0.00000   0.00018   0.00018   1.47685
   A239       1.90235   0.00003   0.00000   0.00013   0.00013   1.90249
   A240       2.27678  -0.00014   0.00000  -0.00112  -0.00112   2.27566
   A241       1.74048  -0.00005   0.00000  -0.00026  -0.00026   1.74022
   A242       2.84951  -0.00005   0.00000  -0.00032  -0.00032   2.84919
   A243       2.04004   0.00004   0.00000   0.00027   0.00027   2.04031
   A244       1.13860  -0.00000   0.00000  -0.00001  -0.00001   1.13859
   A245       2.32639   0.00007   0.00000   0.00058   0.00058   2.32698
   A246       1.28126   0.00002   0.00000   0.00014   0.00014   1.28140
   A247       1.47057  -0.00000   0.00000  -0.00001  -0.00001   1.47056
   A248       1.88189  -0.00001   0.00000  -0.00004  -0.00004   1.88185
   A249       1.85496  -0.00000   0.00000  -0.00001  -0.00001   1.85495
   A250       2.82385  -0.00001   0.00000  -0.00005  -0.00005   2.82379
   A251       2.17714   0.00001   0.00000   0.00004   0.00004   2.17718
   A252       1.57109   0.00000   0.00000   0.00002   0.00002   1.57111
   A253       2.81702   0.00000   0.00000   0.00002   0.00002   2.81704
   A254       1.26211  -0.00000   0.00000  -0.00001  -0.00001   1.26211
   A255       1.67706   0.00000   0.00000   0.00004   0.00004   1.67710
   A256       1.55467   0.00000   0.00000  -0.00000  -0.00000   1.55467
   A257       1.95484   0.00001   0.00000   0.00010   0.00010   1.95494
   A258       2.11168   0.00000   0.00000   0.00000   0.00000   2.11168
   A259       2.82119   0.00001   0.00000   0.00003   0.00003   2.82122
   A260       2.56650  -0.00001   0.00000  -0.00007  -0.00007   2.56643
   A261       1.32126  -0.00001   0.00000  -0.00004  -0.00004   1.32122
   A262       1.26047  -0.00000   0.00000  -0.00002  -0.00002   1.26045
   A263       1.68202   0.00065   0.00000   0.00250   0.00250   1.68453
   A264       2.08408   0.00001   0.00000   0.00002   0.00002   2.08410
   A265       1.41385   0.00000   0.00000   0.00002   0.00002   1.41387
   A266       2.41513  -0.00000   0.00000  -0.00001  -0.00001   2.41513
   A267       2.29314  -0.00000   0.00000  -0.00002  -0.00002   2.29313
   A268       1.42826  -0.00001   0.00000  -0.00003  -0.00003   1.42824
   A269       1.55954  -0.00000   0.00000  -0.00003  -0.00003   1.55951
   A270       2.09527   0.00000   0.00000   0.00002   0.00002   2.09529
   A271       1.20034  -0.00000   0.00000  -0.00001  -0.00001   1.20032
   A272       1.71539  -0.00001   0.00000  -0.00003  -0.00003   1.71536
   A273       2.10508   0.00000   0.00000   0.00001   0.00001   2.10510
   A274       1.57288  -0.00000   0.00000  -0.00001  -0.00001   1.57287
   A275       2.25330   0.00000   0.00000   0.00003   0.00003   2.25332
   A276       2.29023   0.00000   0.00000   0.00000   0.00000   2.29023
   A277       1.57904  -0.00003   0.00000  -0.00016  -0.00016   1.57888
   A278       1.20919  -0.00000   0.00000  -0.00001  -0.00001   1.20917
   A279       1.43500   0.00000   0.00000  -0.00000  -0.00000   1.43499
   A280       2.25027  -0.00001   0.00000  -0.00004  -0.00004   2.25023
   A281       1.71231  -0.00004   0.00000  -0.00024  -0.00024   1.71207
   A282       1.55432  -0.00003   0.00000  -0.00020  -0.00020   1.55412
   A283       2.29950   0.00004   0.00000   0.00020   0.00020   2.29970
   A284       2.08692   0.00001   0.00000   0.00011   0.00011   2.08703
   A285       2.07896   0.00001   0.00000   0.00010   0.00010   2.07906
   A286       1.19718   0.00001   0.00000   0.00004   0.00004   1.19722
   A287       1.21040  -0.00001   0.00000  -0.00009  -0.00009   1.21031
   A288       2.30240   0.00000   0.00000   0.00001   0.00001   2.30241
   A289       1.43228  -0.00000   0.00000  -0.00003  -0.00003   1.43225
   A290       2.37695  -0.00000   0.00000  -0.00001  -0.00001   2.37694
   A291       2.41122   0.00001   0.00000   0.00005   0.00005   2.41126
   A292       1.18477   0.00002   0.00000   0.00013   0.00013   1.18490
   A293       1.23209  -0.00001   0.00000  -0.00005  -0.00005   1.23204
   A294       2.27380  -0.00003   0.00000  -0.00019  -0.00019   2.27361
   A295       1.43848  -0.00003   0.00000  -0.00013  -0.00013   1.43834
   A296       2.40103   0.00001   0.00000   0.00010   0.00010   2.40113
   A297       2.39303   0.00002   0.00000   0.00008   0.00008   2.39311
   A298       1.22429  -0.00001   0.00000  -0.00004  -0.00004   1.22425
   A299       1.19103   0.00000   0.00000   0.00001   0.00001   1.19103
   A300       2.27101   0.00000   0.00000  -0.00000  -0.00000   2.27101
   A301       1.41941  -0.00000   0.00000  -0.00001  -0.00001   1.41941
   A302       2.40342   0.00001   0.00000   0.00004   0.00004   2.40345
   A303       2.40853  -0.00000   0.00000  -0.00002  -0.00002   2.40851
   A304       1.68058  -0.00001   0.00000  -0.00008  -0.00008   1.68050
   A305       2.21476   0.00001   0.00000   0.00004   0.00004   2.21480
   A306       2.38051   0.00001   0.00000   0.00004   0.00004   2.38055
   A307       1.40023   0.00000   0.00000   0.00002   0.00002   1.40026
   A308       1.26735   0.00000   0.00000   0.00002   0.00002   1.26736
   A309       2.27826   0.00000   0.00000  -0.00000  -0.00000   2.27826
   A310       1.29312   0.00000   0.00000   0.00001   0.00001   1.29313
   A311       2.43019  -0.00000   0.00000  -0.00002  -0.00002   2.43017
   A312       2.34307  -0.00000   0.00000  -0.00001  -0.00001   2.34306
   A313       2.26902   0.00000   0.00000   0.00002   0.00002   2.26904
   A314       1.27388  -0.00001   0.00000  -0.00004  -0.00004   1.27384
   A315       1.27013  -0.00000   0.00000  -0.00002  -0.00002   1.27011
   A316       2.36633   0.00000   0.00000   0.00002   0.00002   2.36635
   A317       1.41568  -0.00001   0.00000  -0.00005  -0.00005   1.41563
   A318       2.42605   0.00001   0.00000   0.00003   0.00003   2.42608
   A319       2.26256   0.00000   0.00000   0.00001   0.00001   2.26257
   A320       1.23476   0.00001   0.00000   0.00016   0.00015   1.23491
   A321       1.19547  -0.00000   0.00000  -0.00002  -0.00002   1.19544
   A322       2.24158   0.00000   0.00000   0.00002   0.00002   2.24160
   A323       1.42815  -0.00000   0.00000  -0.00002  -0.00002   1.42813
   A324       2.41829  -0.00000   0.00000  -0.00003  -0.00003   2.41826
   A325       2.39459  -0.00000   0.00000  -0.00000  -0.00000   2.39458
   A326       1.51871   0.00000   0.00000   0.00004   0.00004   1.51875
   A327       2.32690  -0.00000   0.00000  -0.00002  -0.00002   2.32688
   A328       2.10872  -0.00000   0.00000  -0.00002  -0.00002   2.10871
   A329       0.99441  -0.00000   0.00000  -0.00003  -0.00003   0.99439
   A330       1.54305  -0.00001   0.00000  -0.00006  -0.00006   1.54299
   A331       1.32300  -0.00002   0.00000  -0.00007  -0.00007   1.32292
   A332       2.10371   0.00000   0.00000   0.00002   0.00002   2.10373
   A333       1.57930  -0.00001   0.00000  -0.00002  -0.00002   1.57928
   A334       1.61462  -0.00001   0.00000  -0.00003  -0.00003   1.61458
   A335       2.52526   0.00000   0.00000   0.00000   0.00000   2.52526
   A336       2.17563   0.00001   0.00000   0.00002   0.00002   2.17565
   A337       2.13020   0.00000   0.00000   0.00002   0.00002   2.13022
   A338       2.56774   0.00003   0.00000   0.00012   0.00012   2.56787
   A339       1.42147  -0.00008   0.00000  -0.00076  -0.00076   1.42071
   A340       1.87749  -0.00019   0.00000  -0.00105  -0.00105   1.87645
   A341       2.29985   0.00000   0.00000   0.00011   0.00011   2.29997
   A342       1.33717  -0.00012   0.00000  -0.00055  -0.00055   1.33662
   A343       2.39969   0.00003   0.00000   0.00009   0.00009   2.39978
   A344       1.89664   0.00025   0.00000   0.00155   0.00155   1.89819
   A345       3.22322  -0.00001   0.00000  -0.00002  -0.00002   3.22320
   A346       3.30630  -0.00000   0.00000  -0.00002  -0.00002   3.30628
   A347       3.16282   0.00001   0.00000   0.00004   0.00004   3.16286
   A348       3.25855  -0.00001   0.00000  -0.00008  -0.00008   3.25848
   A349       3.25322  -0.00000   0.00000  -0.00002  -0.00002   3.25320
   A350       3.32902  -0.00000   0.00000  -0.00004  -0.00004   3.32898
    D1       -0.77603  -0.00000   0.00000  -0.00006  -0.00006  -0.77609
    D2       -1.82994  -0.00001   0.00000  -0.00008  -0.00008  -1.83002
    D3        2.30444  -0.00003   0.00000  -0.00024  -0.00024   2.30420
    D4        1.61461  -0.00001   0.00000  -0.00014  -0.00014   1.61447
    D5        1.11020  -0.00001   0.00000  -0.00006  -0.00006   1.11014
    D6        0.05630  -0.00001   0.00000  -0.00009  -0.00009   0.05621
    D7       -2.09251  -0.00003   0.00000  -0.00024  -0.00024  -2.09275
    D8       -2.78234  -0.00001   0.00000  -0.00014  -0.00014  -2.78248
    D9        0.26250  -0.00001   0.00000  -0.00007  -0.00007   0.26242
   D10       -0.79141  -0.00001   0.00000  -0.00010  -0.00010  -0.79151
   D11       -2.94021  -0.00003   0.00000  -0.00025  -0.00025  -2.94047
   D12        2.65314  -0.00001   0.00000  -0.00015  -0.00015   2.65298
   D13       -3.13038  -0.00001   0.00000  -0.00004  -0.00004  -3.13042
   D14        2.09890  -0.00001   0.00000  -0.00007  -0.00007   2.09883
   D15       -0.04991  -0.00003   0.00000  -0.00022  -0.00022  -0.05013
   D16       -0.73974  -0.00001   0.00000  -0.00013  -0.00013  -0.73987
   D17       -2.56151   0.00001   0.00000   0.00006   0.00006  -2.56145
   D18        2.66777   0.00000   0.00000   0.00003   0.00003   2.66780
   D19        0.51897  -0.00002   0.00000  -0.00012  -0.00012   0.51884
   D20       -0.17087   0.00001   0.00000  -0.00002  -0.00002  -0.17089
   D21       -0.25765  -0.00000   0.00000  -0.00002  -0.00002  -0.25766
   D22        0.78791   0.00001   0.00000   0.00005   0.00005   0.78796
   D23        2.94553   0.00001   0.00000   0.00004   0.00004   2.94557
   D24       -2.65400   0.00002   0.00000   0.00019   0.00019  -2.65381
   D25       -1.09987  -0.00000   0.00000  -0.00001  -0.00001  -1.09987
   D26       -0.05431   0.00001   0.00000   0.00006   0.00006  -0.05425
   D27        2.10331   0.00001   0.00000   0.00005   0.00005   2.10336
   D28        2.78697   0.00002   0.00000   0.00020   0.00020   2.78716
   D29        0.78583  -0.00001   0.00000  -0.00008  -0.00008   0.78575
   D30        1.83138  -0.00000   0.00000  -0.00001  -0.00001   1.83137
   D31       -2.29418  -0.00000   0.00000  -0.00002  -0.00002  -2.29420
   D32       -1.61052   0.00001   0.00000   0.00012   0.00012  -1.61040
   D33        2.57667  -0.00000   0.00000  -0.00000  -0.00000   2.57667
   D34       -2.66096   0.00001   0.00000   0.00006   0.00006  -2.66090
   D35       -0.50333   0.00001   0.00000   0.00005   0.00005  -0.50328
   D36        0.18032   0.00002   0.00000   0.00020   0.00020   0.18052
   D37        3.13018  -0.00001   0.00000  -0.00002  -0.00002   3.13015
   D38       -2.10745   0.00000   0.00000   0.00004   0.00004  -2.10742
   D39        0.05017   0.00000   0.00000   0.00003   0.00003   0.05020
   D40        0.73383   0.00002   0.00000   0.00018   0.00018   0.73400
   D41        0.81481  -0.00001   0.00000  -0.00004  -0.00004   0.81477
   D42       -2.33617  -0.00001   0.00000  -0.00005  -0.00005  -2.33622
   D43       -2.31945  -0.00001   0.00000  -0.00008  -0.00008  -2.31953
   D44       -0.83675   0.00000   0.00000   0.00000   0.00000  -0.83675
   D45        2.29546   0.00000   0.00000  -0.00002  -0.00002   2.29545
   D46        2.31218  -0.00000   0.00000  -0.00004  -0.00004   2.31214
   D47       -0.00553  -0.00001   0.00000  -0.00006  -0.00006  -0.00559
   D48        3.12668  -0.00001   0.00000  -0.00008  -0.00008   3.12661
   D49       -3.13978  -0.00001   0.00000  -0.00010  -0.00010  -3.13988
   D50        3.12949   0.00000   0.00000   0.00002   0.00002   3.12951
   D51       -0.02148   0.00000   0.00000   0.00000   0.00000  -0.02148
   D52       -0.00477  -0.00000   0.00000  -0.00002  -0.00002  -0.00479
   D53        3.11906  -0.00001   0.00000  -0.00005  -0.00005   3.11901
   D54       -0.03191  -0.00001   0.00000  -0.00007  -0.00007  -0.03198
   D55       -0.01520  -0.00001   0.00000  -0.00009  -0.00009  -0.01529
   D56       -0.05648   0.00001   0.00000   0.00009   0.00009  -0.05640
   D57       -1.10063   0.00002   0.00000   0.00014   0.00014  -1.10050
   D58        2.78583   0.00002   0.00000   0.00011   0.00011   2.78593
   D59        2.09533   0.00001   0.00000   0.00008   0.00008   2.09542
   D60        0.78897  -0.00000   0.00000  -0.00001  -0.00001   0.78896
   D61       -0.25517   0.00000   0.00000   0.00004   0.00004  -0.25514
   D62       -2.65190   0.00000   0.00000   0.00001   0.00001  -2.65189
   D63        2.94079  -0.00000   0.00000  -0.00002  -0.00002   2.94077
   D64        1.83103  -0.00001   0.00000  -0.00003  -0.00003   1.83101
   D65        0.78688   0.00000   0.00000   0.00002   0.00002   0.78690
   D66       -1.60984  -0.00000   0.00000  -0.00001  -0.00001  -1.60985
   D67       -2.30034  -0.00000   0.00000  -0.00003  -0.00003  -2.30037
   D68       -2.09686  -0.00001   0.00000  -0.00005  -0.00005  -2.09690
   D69       -3.14100  -0.00000   0.00000   0.00000   0.00000  -3.14100
   D70        0.74546  -0.00000   0.00000  -0.00003  -0.00003   0.74543
   D71        0.05496  -0.00001   0.00000  -0.00005  -0.00005   0.05491
   D72       -2.65663  -0.00000   0.00000  -0.00001  -0.00001  -2.65664
   D73        2.58241   0.00001   0.00000   0.00004   0.00004   2.58244
   D74        0.18568   0.00000   0.00000   0.00001   0.00001   0.18569
   D75       -0.50481   0.00000   0.00000  -0.00002  -0.00002  -0.50483
   D76        0.25710   0.00001   0.00000   0.00005   0.00005   0.25716
   D77       -0.79680   0.00001   0.00000   0.00006   0.00006  -0.79674
   D78        2.65143   0.00001   0.00000   0.00008   0.00008   2.65151
   D79       -2.93475   0.00001   0.00000   0.00009   0.00009  -2.93466
   D80        1.10817  -0.00001   0.00000  -0.00007  -0.00007   1.10809
   D81        0.05426  -0.00001   0.00000  -0.00006  -0.00006   0.05420
   D82       -2.78069  -0.00001   0.00000  -0.00004  -0.00004  -2.78074
   D83       -2.08369  -0.00001   0.00000  -0.00003  -0.00003  -2.08373
   D84       -0.77841  -0.00000   0.00000  -0.00003  -0.00003  -0.77844
   D85       -1.83232   0.00000   0.00000  -0.00002  -0.00002  -1.83233
   D86        1.61591   0.00001   0.00000  -0.00000  -0.00000   1.61591
   D87        2.31292   0.00001   0.00000   0.00001   0.00001   2.31293
   D88       -2.57750  -0.00000   0.00000  -0.00001  -0.00001  -2.57751
   D89        2.65178   0.00000   0.00000   0.00000   0.00000   2.65178
   D90       -0.18318   0.00000   0.00000   0.00002   0.00002  -0.18316
   D91        0.51382   0.00000   0.00000   0.00003   0.00003   0.51386
   D92        3.13261  -0.00001   0.00000  -0.00006  -0.00006   3.13255
   D93        2.07870  -0.00001   0.00000  -0.00004  -0.00004   2.07866
   D94       -0.75626  -0.00000   0.00000  -0.00003  -0.00003  -0.75628
   D95       -0.05925  -0.00000   0.00000  -0.00002  -0.00002  -0.05927
   D96       -0.83964   0.00002   0.00000   0.00016   0.00016  -0.83948
   D97        2.40057  -0.00001   0.00000  -0.00005  -0.00005   2.40052
   D98        2.26264   0.00002   0.00000   0.00017   0.00017   2.26281
   D99       -0.01049   0.00001   0.00000   0.00011   0.00011  -0.01038
   D100      -3.05347  -0.00002   0.00000  -0.00010  -0.00010  -3.05356
   D101       3.09179   0.00001   0.00000   0.00012   0.00012   3.09191
   D102       0.81160   0.00001   0.00000   0.00008   0.00008   0.81168
   D103      -2.23137  -0.00002   0.00000  -0.00013  -0.00013  -2.23151
   D104      -2.36931   0.00001   0.00000   0.00009   0.00009  -2.36922
   D105       3.13686   0.00000   0.00000   0.00004   0.00004   3.13690
   D106       0.09388  -0.00003   0.00000  -0.00017  -0.00017   0.09371
   D107      -0.04405   0.00001   0.00000   0.00005   0.00005  -0.04400
   D108      -3.13261   0.00001   0.00000   0.00010   0.00010  -3.13251
   D109       0.10760  -0.00001   0.00000  -0.00011  -0.00011   0.10749
   D110      -0.03033   0.00002   0.00000   0.00011   0.00011  -0.03022
   D111      -1.93076  -0.00001   0.00000  -0.00009  -0.00009  -1.93085
   D112      -2.99554  -0.00000   0.00000  -0.00003  -0.00003  -2.99557
   D113       2.09297  -0.00000   0.00000  -0.00004  -0.00004   2.09293
   D114      -0.16713  -0.00000   0.00000  -0.00003  -0.00003  -0.16716
   D115       0.89640  -0.00001   0.00000  -0.00005  -0.00005   0.89635
   D116      -1.05159  -0.00000   0.00000  -0.00000  -0.00000  -1.05159
   D117      -2.97787  -0.00002   0.00000  -0.00014  -0.00014  -2.97801
   D118       2.25269   0.00000   0.00000  -0.00001  -0.00001   2.25268
   D119       1.36410   0.00000   0.00000   0.00002   0.00002   1.36411
   D120      -0.58179   0.00000   0.00000   0.00000   0.00000  -0.58179
   D121       0.49141   0.00000   0.00000   0.00001   0.00001   0.49142
   D122      -1.78629   0.00000   0.00000   0.00002   0.00002  -1.78626
   D123       1.07995   0.00000   0.00000   0.00001   0.00001   1.07997
   D124      -0.01761  -0.00002   0.00000  -0.00012  -0.00012  -0.01773
   D125      -2.83947  -0.00002   0.00000  -0.00018  -0.00018  -2.83966
   D126      -2.77100   0.00001   0.00000   0.00002   0.00002  -2.77098
   D127      -0.02164   0.00001   0.00000   0.00006   0.00006  -0.02158
   D128      -1.11920  -0.00001   0.00000  -0.00007  -0.00007  -1.11927
   D129       2.34212  -0.00002   0.00000  -0.00014  -0.00014   2.34199
   D130       2.41060   0.00001   0.00000   0.00006   0.00006   2.41066
   D131      -2.34680   0.00000   0.00000   0.00002   0.00002  -2.34678
   D132       2.83882  -0.00002   0.00000  -0.00012  -0.00012   2.83871
   D133       0.01696  -0.00003   0.00000  -0.00018  -0.00018   0.01678
   D134       0.08544   0.00001   0.00000   0.00002   0.00002   0.08546
   D135      -2.43814   0.00001   0.00000  -0.00000  -0.00000  -2.43814
   D136       2.74749  -0.00001   0.00000  -0.00014  -0.00014   2.74735
   D137      -0.07438  -0.00002   0.00000  -0.00020  -0.00020  -0.07458
   D138      -0.00590   0.00001   0.00000  -0.00000  -0.00000  -0.00590
   D139      -0.72892   0.00001   0.00000   0.00005   0.00005  -0.72887
   D140       0.40652   0.00001   0.00000   0.00009   0.00009   0.40661
   D141       3.02148  -0.00000   0.00000  -0.00002  -0.00003   3.02145
   D142       2.82091  -0.00000   0.00000  -0.00001  -0.00001   2.82090
   D143       0.26773  -0.00001   0.00000  -0.00007  -0.00007   0.26766
   D144       1.40317  -0.00000   0.00000  -0.00003  -0.00003   1.40314
   D145      -2.26506  -0.00002   0.00000  -0.00015  -0.00015  -2.26520
   D146      -2.46563  -0.00002   0.00000  -0.00013  -0.00013  -2.46576
   D147       2.47961   0.00003   0.00000   0.00024   0.00024   2.47985
   D148      -2.66814   0.00004   0.00000   0.00028   0.00028  -2.66785
   D149      -0.05318   0.00002   0.00000   0.00017   0.00017  -0.05301
   D150      -0.25375   0.00002   0.00000   0.00018   0.00018  -0.25357
   D151       3.12253   0.00001   0.00000   0.00005   0.00005   3.12258
   D152      -2.02522   0.00001   0.00000   0.00010   0.00010  -2.02512
   D153       0.58974  -0.00000   0.00000  -0.00002  -0.00002   0.58972
   D154       0.38917  -0.00000   0.00000  -0.00001  -0.00001   0.38916
   D155      -0.06015   0.00001   0.00000   0.00010   0.00010  -0.06006
   D156       0.99659   0.00001   0.00000   0.00011   0.00011   0.99670
   D157      -3.05035   0.00001   0.00000   0.00004   0.00004  -3.05031
   D158      -2.42478   0.00001   0.00000   0.00006   0.00006  -2.42472
   D159      -1.10467   0.00001   0.00000   0.00009   0.00009  -1.10458
   D160      -0.04793   0.00001   0.00000   0.00010   0.00010  -0.04783
   D161       2.18832   0.00001   0.00000   0.00003   0.00003   2.18835
   D162       2.81388   0.00001   0.00000   0.00006   0.00006   2.81394
   D163       2.28237   0.00002   0.00000   0.00013   0.00013   2.28251
   D164      -2.94407   0.00002   0.00000   0.00015   0.00015  -2.94392
   D165      -0.70782   0.00001   0.00000   0.00007   0.00007  -0.70775
   D166      -0.08226   0.00001   0.00000   0.00010   0.00010  -0.08216
   D167       2.67697   0.00001   0.00000   0.00016   0.00016   2.67712
   D168      -2.54947   0.00001   0.00000   0.00017   0.00017  -2.54931
   D169      -0.31323  -0.00000   0.00000   0.00010   0.00010  -0.31313
   D170       0.31234   0.00000   0.00000   0.00012   0.00012   0.31246
   D171       0.78245   0.00000   0.00000   0.00005   0.00005   0.78250
   D172      -2.67372   0.00003   0.00000   0.00018   0.00018  -2.67353
   D173      -2.01061  -0.00000   0.00000   0.00006   0.00006  -2.01054
   D174      -0.42201   0.00000   0.00000   0.00006   0.00006  -0.42195
   D175       2.40501   0.00003   0.00000   0.00019   0.00019   2.40519
   D176       3.06812  -0.00000   0.00000   0.00007   0.00007   3.06819
   D177      -2.96311  -0.00000   0.00000  -0.00003  -0.00003  -2.96314
   D178      -0.13609   0.00002   0.00000   0.00010   0.00010  -0.13599
   D179       0.52702  -0.00001   0.00000  -0.00001  -0.00001   0.52701
   D180       3.01072  -0.00001   0.00000  -0.00002  -0.00002   3.01070
   D181      -0.44545   0.00002   0.00000   0.00011   0.00011  -0.44534
   D182       0.21766  -0.00001   0.00000  -0.00000  -0.00000   0.21766
   D183       1.76099  -0.00001   0.00000  -0.00011  -0.00011   1.76089
   D184       0.11440  -0.00004   0.00000  -0.00046  -0.00046   0.11395
   D185      -3.01488  -0.00002   0.00000  -0.00019  -0.00019  -3.01507
   D186       1.62172  -0.00005   0.00000  -0.00055  -0.00055   1.62117
   D187      -1.46795  -0.00004   0.00000  -0.00036  -0.00036  -1.46830
   D188      -3.11454  -0.00007   0.00000  -0.00071  -0.00071  -3.11525
   D189      -0.16941  -0.00002   0.00000  -0.00021  -0.00021  -0.16962
   D190      -1.81600  -0.00005   0.00000  -0.00056  -0.00056  -1.81656
   D191       0.81560  -0.00002   0.00000  -0.00014  -0.00014   0.81546
   D192      -0.83099  -0.00004   0.00000  -0.00049  -0.00049  -0.83148
   D193      -0.40116   0.00000   0.00000   0.00001   0.00001  -0.40115
   D194       0.72147  -0.00000   0.00000  -0.00001  -0.00001   0.72146
   D195       3.12800   0.00001   0.00000   0.00005   0.00005   3.12805
   D196      -2.70443   0.00000   0.00000   0.00002   0.00002  -2.70441
   D197      -1.40014   0.00000   0.00000   0.00000   0.00000  -1.40013
   D198      -0.27751  -0.00000   0.00000  -0.00002  -0.00002  -0.27753
   D199       2.12902   0.00000   0.00000   0.00004   0.00004   2.12906
   D200       2.57978   0.00000   0.00000   0.00001   0.00001   2.57979
   D201       2.67403  -0.00001   0.00000  -0.00006  -0.00006   2.67396
   D202      -2.48653  -0.00001   0.00000  -0.00009  -0.00009  -2.48662
   D203      -0.08000  -0.00001   0.00000  -0.00003  -0.00003  -0.08003
   D204       0.37076  -0.00001   0.00000  -0.00005  -0.00005   0.37070
   D205       2.03134  -0.00000   0.00000  -0.00010  -0.00010   2.03124
   D206      -3.12922  -0.00001   0.00000  -0.00012  -0.00012  -3.12934
   D207      -0.72269  -0.00000   0.00000  -0.00006  -0.00006  -0.72275
   D208      -0.27193  -0.00000   0.00000  -0.00009  -0.00009  -0.27202
   D209      -0.76319  -0.00001   0.00000  -0.00007  -0.00007  -0.76326
   D210       2.69281  -0.00001   0.00000  -0.00006  -0.00006   2.69275
   D211       2.01967  -0.00003   0.00000  -0.00016  -0.00016   2.01951
   D212       0.42331   0.00000   0.00000   0.00000   0.00000   0.42332
   D213      -2.40387   0.00000   0.00000   0.00001   0.00001  -2.40386
   D214      -3.07701  -0.00001   0.00000  -0.00009  -0.00009  -3.07710
   D215       2.95650   0.00001   0.00000   0.00010   0.00010   2.95659
   D216       0.12931   0.00002   0.00000   0.00010   0.00010   0.12942
   D217      -0.54383  -0.00000   0.00000   0.00001   0.00001  -0.54382
   D218      -3.01213  -0.00000   0.00000   0.00005   0.00005  -3.01208
   D219       0.44388   0.00000   0.00000   0.00006   0.00006   0.44393
   D220      -0.22927  -0.00002   0.00000  -0.00004  -0.00004  -0.22931
   D221      -0.98450  -0.00001   0.00000  -0.00005  -0.00005  -0.98455
   D222       0.05810  -0.00001   0.00000  -0.00007  -0.00007   0.05804
   D223       3.05412  -0.00000   0.00000  -0.00001  -0.00001   3.05411
   D224       2.41751  -0.00001   0.00000  -0.00004  -0.00004   2.41747
   D225       0.07401   0.00001   0.00000   0.00007   0.00007   0.07409
   D226       1.11662   0.00001   0.00000   0.00005   0.00005   1.11667
   D227      -2.17055   0.00002   0.00000   0.00011   0.00011  -2.17044
   D228      -2.80716   0.00001   0.00000   0.00008   0.00008  -2.80708
   D229       2.94157   0.00001   0.00000   0.00011   0.00011   2.94167
   D230      -2.29901   0.00001   0.00000   0.00009   0.00009  -2.29893
   D231       0.69701   0.00002   0.00000   0.00014   0.00014   0.69715
   D232       0.06039   0.00002   0.00000   0.00011   0.00011   0.06051
   D233       2.55692  -0.00003   0.00000  -0.00022  -0.00022   2.55670
   D234      -2.68366  -0.00004   0.00000  -0.00024  -0.00024  -2.68390
   D235       0.31236  -0.00003   0.00000  -0.00018  -0.00018   0.31217
   D236      -0.32425  -0.00003   0.00000  -0.00021  -0.00021  -0.32447
   D237      -2.84894  -0.00001   0.00000  -0.00003  -0.00003  -2.84897
   D238      -1.77591  -0.00000   0.00000  -0.00000  -0.00000  -1.77592
   D239      -0.30859   0.00002   0.00000   0.00000   0.00000  -0.30859
   D240       1.90562   0.00000   0.00000   0.00003   0.00003   1.90564
   D241       2.97865   0.00001   0.00000   0.00005   0.00005   2.97870
   D242      -1.83721   0.00002   0.00000   0.00006   0.00006  -1.83716
   D243       0.38002   0.00001   0.00000   0.00005   0.00005   0.38007
   D244       1.45305   0.00001   0.00000   0.00008   0.00008   1.45313
   D245       2.92037   0.00003   0.00000   0.00008   0.00008   2.92045
   D246      -1.89414  -0.00001   0.00000  -0.00007  -0.00007  -1.89422
   D247      -0.82111  -0.00001   0.00000  -0.00005  -0.00005  -0.82116
   D248       0.64621   0.00001   0.00000  -0.00004  -0.00004   0.64617
   D249      -0.90262  -0.00001   0.00000  -0.00005  -0.00005  -0.90267
   D250       0.17041  -0.00000   0.00000  -0.00003  -0.00003   0.17039
   D251       1.63774   0.00001   0.00000  -0.00002  -0.00002   1.63771
   D252       1.00385  -0.00001   0.00000  -0.00002  -0.00002   1.00382
   D253      -0.07455   0.00001   0.00000   0.00009   0.00009  -0.07446
   D254      -2.82380   0.00000   0.00000   0.00002   0.00002  -2.82378
   D255      -2.43768   0.00000   0.00000   0.00003   0.00003  -2.43764
   D256      -0.11334   0.00000   0.00000   0.00002   0.00002  -0.11331
   D257      -1.19173   0.00001   0.00000   0.00013   0.00013  -1.19160
   D258       2.34220   0.00001   0.00000   0.00007   0.00007   2.34227
   D259       2.72832   0.00001   0.00000   0.00008   0.00008   2.72841
   D260      -2.47191  -0.00001   0.00000  -0.00006  -0.00006  -2.47197
   D261       2.73288   0.00000   0.00000   0.00005   0.00005   2.73293
   D262      -0.01637  -0.00000   0.00000  -0.00002  -0.00002  -0.01639
   D263       0.36975  -0.00000   0.00000  -0.00000  -0.00000   0.36975
   D264      -3.04980  -0.00001   0.00000  -0.00007  -0.00007  -3.04987
   D265       2.15499   0.00000   0.00000   0.00004   0.00004   2.15503
   D266      -0.59426  -0.00000   0.00000  -0.00003  -0.00003  -0.59429
   D267      -0.20814  -0.00000   0.00000  -0.00002  -0.00002  -0.20815
   D268       0.00722   0.00000   0.00000   0.00002   0.00002   0.00724
   D269       1.03248  -0.00000   0.00000  -0.00002  -0.00002   1.03246
   D270      -2.73116  -0.00000   0.00000  -0.00001  -0.00001  -2.73117
   D271      -2.54633  -0.00001   0.00000  -0.00003  -0.00003  -2.54636
   D272      -1.01990   0.00001   0.00000   0.00005   0.00005  -1.01985
   D273       0.00536   0.00000   0.00000   0.00002   0.00002   0.00538
   D274       2.52490   0.00001   0.00000   0.00003   0.00003   2.52493
   D275       2.70974   0.00000   0.00000   0.00000   0.00000   2.70974
   D276       2.70053   0.00000   0.00000   0.00003   0.00003   2.70056
   D277      -2.55739  -0.00000   0.00000  -0.00001  -0.00001  -2.55740
   D278      -0.03785   0.00000   0.00000   0.00000   0.00000  -0.03785
   D279       0.14698  -0.00000   0.00000  -0.00002  -0.00002   0.14696
   D280       2.53207   0.00000   0.00000   0.00004   0.00004   2.53211
   D281      -2.72586  -0.00000   0.00000   0.00001   0.00001  -2.72585
   D282      -0.20631   0.00000   0.00000   0.00002   0.00002  -0.20629
   D283      -0.02148  -0.00000   0.00000  -0.00000  -0.00000  -0.02149
   D284       0.05492  -0.00001   0.00000  -0.00010  -0.00010   0.05482
   D285      -1.01903  -0.00001   0.00000  -0.00006  -0.00006  -1.01909
   D286       2.79787  -0.00001   0.00000  -0.00007  -0.00007   2.79780
   D287       2.45046  -0.00001   0.00000  -0.00007  -0.00007   2.45039
   D288       1.17624  -0.00001   0.00000  -0.00007  -0.00007   1.17617
   D289       0.10229  -0.00000   0.00000  -0.00003  -0.00003   0.10226
   D290      -2.36400  -0.00000   0.00000  -0.00004  -0.00004  -2.36404
   D291      -2.71141  -0.00001   0.00000  -0.00005  -0.00005  -2.71146
   D292      -2.69410  -0.00000   0.00000   0.00001   0.00001  -2.69408
   D293       2.51514   0.00001   0.00000   0.00005   0.00005   2.51519
   D294       0.04885   0.00000   0.00000   0.00004   0.00004   0.04889
   D295      -0.29856   0.00000   0.00000   0.00004   0.00004  -0.29852
   D296      -2.18738   0.00001   0.00000   0.00004   0.00004  -2.18733
   D297       3.02186   0.00001   0.00000   0.00008   0.00008   3.02194
   D298       0.55557   0.00001   0.00000   0.00007   0.00007   0.55565
   D299       0.20817   0.00001   0.00000   0.00007   0.00007   0.20823
   D300      -1.68037   0.00001   0.00000   0.00008   0.00008  -1.68028
   D301       3.06405   0.00001   0.00000   0.00006   0.00006   3.06411
   D302       1.73412   0.00001   0.00000   0.00008   0.00008   1.73420
   D303      -0.28177   0.00000   0.00000  -0.00001  -0.00001  -0.28178
   D304      -1.82054  -0.00000   0.00000  -0.00003  -0.00003  -1.82057
   D305       3.13272   0.00000   0.00000  -0.00001  -0.00001   3.13270
   D306      -2.99730   0.00001   0.00000   0.00004   0.00004  -2.99725
   D307       1.74712   0.00000   0.00000   0.00002   0.00002   1.74714
   D308       0.41719   0.00001   0.00000   0.00004   0.00004   0.41723
   D309       2.09390   0.00000   0.00000   0.00002   0.00002   2.09392
   D310       0.55514   0.00000   0.00000  -0.00000  -0.00000   0.55514
   D311      -0.77479   0.00000   0.00000   0.00002   0.00002  -0.77478
   D312       0.91631  -0.00000   0.00000  -0.00004  -0.00004   0.91627
   D313      -0.62246  -0.00001   0.00000  -0.00006  -0.00006  -0.62252
   D314      -1.95238  -0.00000   0.00000  -0.00005  -0.00005  -1.95243
   D315       0.74334  -0.00000   0.00000   0.00000   0.00000   0.74335
   D316      -1.82897   0.00001   0.00000   0.00007   0.00007  -1.82890
   D317      -0.60075   0.00001   0.00000   0.00003   0.00003  -0.60073
   D318       1.79442  -0.00001   0.00000  -0.00005  -0.00005   1.79437
   D319      -0.77789   0.00000   0.00000   0.00002   0.00002  -0.77788
   D320       0.45032  -0.00000   0.00000  -0.00003  -0.00003   0.45030
   D321      -0.39508  -0.00000   0.00000   0.00000   0.00000  -0.39508
   D322      -2.96740   0.00001   0.00000   0.00007   0.00007  -2.96733
   D323      -1.73918   0.00000   0.00000   0.00003   0.00003  -1.73915
   D324      -1.77323  -0.00001   0.00000  -0.00004  -0.00004  -1.77327
   D325       1.93764   0.00000   0.00000   0.00003   0.00003   1.93766
   D326      -3.11733  -0.00000   0.00000  -0.00002  -0.00002  -3.11735
   D327       2.97972  -0.00002   0.00000  -0.00012  -0.00012   2.97960
   D328       0.40740  -0.00001   0.00000  -0.00005  -0.00005   0.40736
   D329       1.63562  -0.00001   0.00000  -0.00009  -0.00009   1.63553
   D330       0.78320   0.00001   0.00000   0.00005   0.00005   0.78325
   D331      -0.42241   0.00001   0.00000   0.00005   0.00005  -0.42236
   D332       3.02679   0.00000   0.00000   0.00002   0.00002   3.02682
   D333      -2.94757   0.00000   0.00000   0.00003   0.00003  -2.94754
   D334      -2.66833   0.00001   0.00000   0.00005   0.00005  -2.66827
   D335       2.40924   0.00001   0.00000   0.00006   0.00006   2.40930
   D336      -0.42474   0.00000   0.00000   0.00003   0.00003  -0.42470
   D337      -0.11592   0.00000   0.00000   0.00004   0.00004  -0.11587
   D338      -1.99709   0.00001   0.00000   0.00009   0.00009  -1.99700
   D339       3.08049   0.00001   0.00000   0.00009   0.00009   3.08058
   D340       0.24651   0.00001   0.00000   0.00006   0.00006   0.24657
   D341       0.55533   0.00001   0.00000   0.00007   0.00007   0.55540
   D342      -0.52637   0.00000   0.00000   0.00002   0.00002  -0.52636
   D343       0.54354  -0.00000   0.00000  -0.00004  -0.00004   0.54350
   D344      -3.14157  -0.00000   0.00000  -0.00001  -0.00001  -3.14158
   D345       3.13999   0.00000   0.00000   0.00000   0.00000   3.13999
   D346       2.62166   0.00000   0.00000   0.00003   0.00003   2.62169
   D347      -2.59162  -0.00000   0.00000  -0.00003  -0.00003  -2.59165
   D348       0.00646  -0.00000   0.00000   0.00000   0.00000   0.00646
   D349       0.00483   0.00000   0.00000   0.00002   0.00002   0.00485
   D350       2.60159   0.00001   0.00000   0.00009   0.00009   2.60168
   D351      -2.61168   0.00000   0.00000   0.00003   0.00003  -2.61165
   D352      -0.01360   0.00001   0.00000   0.00006   0.00006  -0.01354
   D353      -0.01523   0.00001   0.00000   0.00008   0.00008  -0.01515
   D354       2.37589   0.00000   0.00000   0.00005   0.00005   2.37594
   D355      -2.37258  -0.00000   0.00000   0.00001   0.00001  -2.37257
   D356       0.60243  -0.00001   0.00000  -0.00004  -0.00004   0.60239
   D357       2.13715  -0.00001   0.00000  -0.00008  -0.00008   2.13707
   D358      -2.14815  -0.00001   0.00000  -0.00003  -0.00003  -2.14818
   D359      -0.61343  -0.00001   0.00000  -0.00006  -0.00006  -0.61350
   D360      -0.77647   0.00000   0.00000   0.00003   0.00003  -0.77645
   D361       0.75824  -0.00000   0.00000  -0.00001  -0.00001   0.75823
   D362       0.06022  -0.00001   0.00000  -0.00009  -0.00009   0.06013
   D363       1.11997  -0.00001   0.00000  -0.00007  -0.00007   1.11990
   D364      -2.69244  -0.00001   0.00000  -0.00009  -0.00009  -2.69253
   D365      -2.31425  -0.00001   0.00000  -0.00005  -0.00005  -2.31430
   D366      -0.98158  -0.00000   0.00000  -0.00003  -0.00003  -0.98161
   D367       0.07816   0.00000   0.00000  -0.00001  -0.00001   0.07815
   D368       2.54894  -0.00000   0.00000  -0.00003  -0.00003   2.54891
   D369       2.92714   0.00000   0.00000   0.00001   0.00001   2.92714
   D370       3.05669  -0.00001   0.00000  -0.00005  -0.00005   3.05665
   D371      -2.16675  -0.00000   0.00000  -0.00003  -0.00003  -2.16677
   D372       0.30403  -0.00001   0.00000  -0.00004  -0.00004   0.30398
   D373       0.68222  -0.00000   0.00000  -0.00001  -0.00001   0.68221
   D374       2.41802  -0.00001   0.00000  -0.00008  -0.00008   2.41795
   D375      -2.80542  -0.00000   0.00000  -0.00005  -0.00005  -2.80547
   D376      -0.33464  -0.00001   0.00000  -0.00007  -0.00007  -0.33471
   D377       0.04355  -0.00000   0.00000  -0.00004  -0.00004   0.04352
   D378      -1.02119  -0.00001   0.00000  -0.00009  -0.00009  -1.02128
   D379       0.09889  -0.00000   0.00000  -0.00006  -0.00006   0.09884
   D380       3.01654  -0.00001   0.00000  -0.00007  -0.00007   3.01647
   D381       2.51555  -0.00001   0.00000  -0.00007  -0.00007   2.51548
   D382       0.04785   0.00000   0.00000   0.00002   0.00002   0.04788
   D383       1.16794   0.00001   0.00000   0.00005   0.00005   1.16799
   D384      -2.19760   0.00000   0.00000   0.00004   0.00004  -2.19756
   D385      -2.69860   0.00000   0.00000   0.00004   0.00004  -2.69856
   D386       2.77088  -0.00000   0.00000   0.00000   0.00000   2.77088
   D387      -2.39223   0.00001   0.00000   0.00003   0.00003  -2.39219
   D388       0.52542   0.00000   0.00000   0.00002   0.00002   0.52544
   D389       0.02443   0.00000   0.00000   0.00002   0.00002   0.02445
   D390       2.45087  -0.00000   0.00000  -0.00001  -0.00001   2.45086
   D391      -2.71223   0.00000   0.00000   0.00002   0.00002  -2.71221
   D392       0.20542  -0.00000   0.00000   0.00000   0.00000   0.20542
   D393      -0.29558   0.00000   0.00000   0.00000   0.00000  -0.29557
   D394       0.54807  -0.00001   0.00000  -0.00010  -0.00010   0.54797
   D395      -2.66244   0.00001   0.00000   0.00003   0.00003  -2.66241
   D396      -2.52059  -0.00002   0.00000  -0.00012  -0.00012  -2.52070
   D397      -0.52221  -0.00001   0.00000  -0.00007  -0.00007  -0.52228
   D398       2.55047   0.00001   0.00000   0.00005   0.00005   2.55053
   D399       2.69232  -0.00001   0.00000  -0.00009  -0.00009   2.69223
   D400      -3.10761  -0.00000   0.00000  -0.00003  -0.00003  -3.10764
   D401      -0.03493   0.00001   0.00000   0.00009   0.00009  -0.03484
   D402       0.10692  -0.00001   0.00000  -0.00005  -0.00005   0.10687
   D403       3.13974  -0.00001   0.00000  -0.00007  -0.00007   3.13967
   D404      -0.07077   0.00001   0.00000   0.00005   0.00005  -0.07071
   D405       0.07108  -0.00001   0.00000  -0.00009  -0.00009   0.07099
   D406       3.10129   0.00001   0.00000   0.00009   0.00009   3.10138
   D407      -1.55837   0.00001   0.00000   0.00007   0.00007  -1.55830
   D408      -2.03331  -0.00000   0.00000  -0.00001  -0.00001  -2.03332
   D409      -0.40978  -0.00000   0.00000  -0.00002  -0.00002  -0.40981
   D410       0.15754   0.00000   0.00000   0.00001   0.00001   0.15756
   D411       1.78107   0.00000   0.00000   0.00000   0.00000   1.78107
   D412      -0.98812  -0.00000   0.00000  -0.00002  -0.00002  -0.98814
   D413       0.63540  -0.00000   0.00000  -0.00003  -0.00003   0.63537
   D414       1.61501  -0.00001   0.00000  -0.00008  -0.00008   1.61493
   D415      -3.04465  -0.00001   0.00000  -0.00010  -0.00010  -3.04474
   D416       1.92099   0.00001   0.00000   0.00008   0.00008   1.92107
   D417       0.28600   0.00001   0.00000   0.00007   0.00007   0.28607
   D418      -3.03102  -0.00001   0.00000  -0.00002  -0.00002  -3.03104
   D419       1.61718  -0.00001   0.00000  -0.00003  -0.00003   1.61715
   D420      -0.24145   0.00000   0.00000   0.00004   0.00004  -0.24141
   D421      -1.87644   0.00000   0.00000   0.00003   0.00003  -1.87641
   D422      -1.60656  -0.00000   0.00000  -0.00001  -0.00001  -1.60657
   D423       3.04163  -0.00001   0.00000  -0.00002  -0.00002   3.04162
   D424       0.84357  -0.00001   0.00000  -0.00007  -0.00007   0.84350
   D425      -0.79142  -0.00001   0.00000  -0.00008  -0.00008  -0.79150
   D426       0.71865  -0.00000   0.00000  -0.00002  -0.00002   0.71863
   D427      -0.40518  -0.00000   0.00000  -0.00003  -0.00003  -0.40521
   D428      -2.70417  -0.00000   0.00000  -0.00001  -0.00001  -2.70418
   D429       3.11455   0.00000   0.00000   0.00003   0.00003   3.11458
   D430      -0.27778  -0.00000   0.00000  -0.00001  -0.00001  -0.27778
   D431      -1.40161  -0.00000   0.00000  -0.00002  -0.00002  -1.40162
   D432       2.58259  -0.00000   0.00000   0.00000   0.00000   2.58260
   D433       2.11813   0.00000   0.00000   0.00004   0.00004   2.11817
   D434      -3.11980  -0.00001   0.00000  -0.00003  -0.00003  -3.11983
   D435       2.03956  -0.00001   0.00000  -0.00004  -0.00004   2.03952
   D436      -0.25942  -0.00001   0.00000  -0.00002  -0.00002  -0.25945
   D437      -0.72389   0.00000   0.00000   0.00002   0.00002  -0.72387
   D438      -2.47966   0.00000   0.00000   0.00003   0.00003  -2.47963
   D439       2.67970   0.00000   0.00000   0.00002   0.00002   2.67972
   D440       0.38071   0.00000   0.00000   0.00004   0.00004   0.38075
   D441      -0.08375   0.00001   0.00000   0.00008   0.00008  -0.08367
   D442      -1.12049  -0.00000   0.00000  -0.00001  -0.00001  -1.12050
   D443      -0.01981  -0.00000   0.00000  -0.00001  -0.00001  -0.01981
   D444       2.73355   0.00000   0.00000   0.00001   0.00001   2.73356
   D445       2.81893   0.00000   0.00000   0.00003   0.00003   2.81897
   D446      -0.02356   0.00000   0.00000   0.00003   0.00003  -0.02353
   D447       1.07713   0.00000   0.00000   0.00003   0.00003   1.07716
   D448      -2.45271   0.00001   0.00000   0.00005   0.00005  -2.45266
   D449      -2.36732   0.00001   0.00000   0.00007   0.00007  -2.36725
   D450       2.42145  -0.00000   0.00000  -0.00002  -0.00002   2.42144
   D451      -2.76105  -0.00000   0.00000  -0.00002  -0.00002  -2.76106
   D452      -0.00769  -0.00000   0.00000   0.00000   0.00000  -0.00769
   D453       0.07769   0.00000   0.00000   0.00003   0.00003   0.07772
   D454       2.36596  -0.00000   0.00000  -0.00003  -0.00003   2.36593
   D455      -2.81654  -0.00000   0.00000  -0.00003  -0.00003  -2.81657
   D456      -0.06319  -0.00000   0.00000  -0.00001  -0.00001  -0.06320
   D457       0.02220   0.00000   0.00000   0.00002   0.00002   0.02221
   D458       0.42330  -0.00000   0.00000  -0.00006  -0.00006   0.42325
   D459      -2.42972  -0.00002   0.00000  -0.00015  -0.00015  -2.42987
   D460      -3.08996   0.00001   0.00000  -0.00001  -0.00001  -3.08997
   D461      -0.76093  -0.00001   0.00000  -0.00009  -0.00009  -0.76102
   D462       2.66924  -0.00003   0.00000  -0.00019  -0.00019   2.66905
   D463       2.00900   0.00000   0.00000  -0.00005  -0.00005   2.00895
   D464      -3.02450   0.00000   0.00000  -0.00003  -0.00003  -3.02452
   D465       0.40567  -0.00002   0.00000  -0.00012  -0.00012   0.40555
   D466      -0.25457   0.00001   0.00000   0.00002   0.00002  -0.25455
   D467       2.93995  -0.00000   0.00000  -0.00006  -0.00006   2.93989
   D468       0.08693  -0.00002   0.00000  -0.00016  -0.00016   0.08677
   D469      -0.57331   0.00001   0.00000  -0.00001  -0.00001  -0.57333
   D470      -0.67892   0.00000   0.00000   0.00004   0.00004  -0.67889
   D471       1.96621   0.00001   0.00000   0.00005   0.00005   1.96626
   D472      -2.88464   0.00000   0.00000   0.00001   0.00001  -2.88462
   D473      -1.80269   0.00000   0.00000   0.00003   0.00003  -1.80266
   D474       0.60094  -0.00000   0.00000  -0.00001  -0.00001   0.60093
   D475      -2.85216   0.00000   0.00000   0.00004   0.00004  -2.85212
   D476      -1.76644   0.00000   0.00000   0.00003   0.00003  -1.76641
   D477       0.10200   0.00001   0.00000   0.00008   0.00008   0.10208
   D478      -0.90272   0.00000   0.00000   0.00003   0.00003  -0.90269
   D479       0.18301   0.00000   0.00000   0.00002   0.00002   0.18302
   D480       2.05145   0.00001   0.00000   0.00007   0.00007   2.05151
   D481       0.36528  -0.00000   0.00000  -0.00003  -0.00003   0.36525
   D482       1.45101  -0.00001   0.00000  -0.00004  -0.00004   1.45096
   D483      -2.96374   0.00000   0.00000   0.00001   0.00001  -2.96373
   D484       1.88097   0.00001   0.00000   0.00004   0.00004   1.88102
   D485       2.96670   0.00000   0.00000   0.00003   0.00003   2.96673
   D486      -1.44805   0.00001   0.00000   0.00009   0.00009  -1.44796
   D487      -1.89991   0.00000   0.00000   0.00000   0.00000  -1.89991
   D488      -0.81418  -0.00000   0.00000  -0.00001  -0.00001  -0.81419
   D489       1.05425   0.00001   0.00000   0.00004   0.00004   1.05430
   D490      -0.72484  -0.00000   0.00000  -0.00003  -0.00003  -0.72487
   D491       0.26856  -0.00000   0.00000  -0.00003  -0.00003   0.26853
   D492       3.10960  -0.00000   0.00000  -0.00001  -0.00001   3.10959
   D493       2.47031  -0.00001   0.00000  -0.00006  -0.00006   2.47025
   D494       0.41160   0.00000   0.00000   0.00000   0.00000   0.41161
   D495       1.40500   0.00000   0.00000  -0.00000  -0.00000   1.40500
   D496      -2.03714   0.00000   0.00000   0.00002   0.00002  -2.03713
   D497      -2.67643  -0.00000   0.00000  -0.00004  -0.00004  -2.67646
   D498       2.82996  -0.00000   0.00000  -0.00002  -0.00002   2.82994
   D499      -2.45983  -0.00000   0.00000  -0.00002  -0.00002  -2.45985
   D500       0.38121   0.00000   0.00000  -0.00000  -0.00000   0.38120
   D501      -0.25807  -0.00001   0.00000  -0.00006  -0.00006  -0.25813
   D502       3.01575  -0.00000   0.00000  -0.00001  -0.00001   3.01574
   D503      -2.27403  -0.00000   0.00000  -0.00001  -0.00001  -2.27405
   D504       0.56701   0.00000   0.00000   0.00000   0.00000   0.56701
   D505      -0.07228  -0.00001   0.00000  -0.00005  -0.00005  -0.07233
   D506      -0.10865  -0.00000   0.00000  -0.00000  -0.00000  -0.10866
   D507      -1.18297  -0.00000   0.00000   0.00001   0.00001  -1.18296
   D508       2.36965  -0.00000   0.00000  -0.00002  -0.00002   2.36963
   D509       2.72997  -0.00001   0.00000  -0.00002  -0.00002   2.72995
   D510       1.00674   0.00000   0.00000   0.00004   0.00004   1.00678
   D511      -0.06757   0.00001   0.00000   0.00005   0.00005  -0.06753
   D512      -2.79814   0.00000   0.00000   0.00002   0.00002  -2.79812
   D513      -2.43782   0.00000   0.00000   0.00002   0.00002  -2.43779
   D514      -3.04451   0.00000   0.00000   0.00001   0.00001  -3.04450
   D515       2.16436   0.00000   0.00000   0.00002   0.00002   2.16438
   D516      -0.56621   0.00000   0.00000  -0.00000  -0.00000  -0.56621
   D517      -0.20589  -0.00000   0.00000  -0.00000  -0.00000  -0.20589
   D518      -2.46347  -0.00000   0.00000  -0.00000  -0.00000  -2.46348
   D519       2.74540   0.00000   0.00000   0.00001   0.00001   2.74540
   D520       0.01483  -0.00000   0.00000  -0.00002  -0.00002   0.01481
   D521       0.37515  -0.00000   0.00000  -0.00002  -0.00002   0.37513
   D522      -3.11507  -0.00000   0.00000  -0.00000  -0.00000  -3.11507
   D523       1.95160  -0.00000   0.00000   0.00000   0.00000   1.95161
   D524      -1.77992  -0.00001   0.00000  -0.00002  -0.00002  -1.77995
   D525       1.63409   0.00000   0.00000  -0.00000  -0.00000   1.63409
   D526       0.41758   0.00000   0.00000   0.00000   0.00000   0.41758
   D527       2.96924  -0.00000   0.00000  -0.00002  -0.00002   2.96921
   D528       0.44637  -0.00001   0.00000  -0.00004  -0.00004   0.44633
   D529      -0.77014  -0.00000   0.00000  -0.00003  -0.00003  -0.77017
   D530       1.78152  -0.00001   0.00000  -0.00006  -0.00006   1.78146
   D531      -0.60436   0.00000   0.00000   0.00001   0.00001  -0.60435
   D532      -1.82087   0.00000   0.00000   0.00002   0.00002  -1.82085
   D533       0.73079  -0.00000   0.00000  -0.00001  -0.00001   0.73078
   D534      -1.74170  -0.00000   0.00000  -0.00001  -0.00001  -1.74172
   D535      -2.95821  -0.00000   0.00000  -0.00001  -0.00001  -2.95822
   D536      -0.40656  -0.00001   0.00000  -0.00004  -0.00004  -0.40659
   D537       2.10312   0.00000   0.00000   0.00001   0.00001   2.10314
   D538      -0.77604   0.00000   0.00000   0.00003   0.00003  -0.77601
   D539       0.54485   0.00000   0.00000   0.00002   0.00002   0.54487
   D540       0.92698   0.00000   0.00000  -0.00000  -0.00000   0.92698
   D541      -1.95218   0.00000   0.00000   0.00001   0.00001  -1.95217
   D542      -0.63129   0.00000   0.00000   0.00000   0.00000  -0.63129
   D543      -0.26160  -0.00001   0.00000  -0.00006  -0.00006  -0.26165
   D544      -3.14076  -0.00001   0.00000  -0.00004  -0.00004  -3.14081
   D545      -1.81987  -0.00001   0.00000  -0.00005  -0.00005  -1.81992
   D546      -1.66047   0.00000   0.00000   0.00001   0.00001  -1.66046
   D547       1.74355   0.00000   0.00000   0.00002   0.00002   1.74357
   D548       3.06444   0.00000   0.00000   0.00002   0.00002   3.06445
   D549      -2.98553   0.00000   0.00000   0.00000   0.00000  -2.98553
   D550       0.41849   0.00000   0.00000   0.00001   0.00001   0.41851
   D551       1.73938   0.00000   0.00000   0.00001   0.00001   1.73939
   D552      -0.05778   0.00001   0.00000   0.00006   0.00006  -0.05772
   D553       0.99606   0.00000   0.00000   0.00003   0.00003   0.99608
   D554      -3.05463   0.00000   0.00000   0.00001   0.00001  -3.05462
   D555      -2.42322   0.00001   0.00000   0.00004   0.00004  -2.42319
   D556      -1.10260   0.00001   0.00000   0.00006   0.00006  -1.10254
   D557      -0.04876   0.00000   0.00000   0.00002   0.00002  -0.04874
   D558       2.18374   0.00000   0.00000   0.00001   0.00001   2.18375
   D559       2.81515   0.00000   0.00000   0.00003   0.00003   2.81518
   D560       2.68687   0.00000   0.00000   0.00003   0.00003   2.68690
   D561      -2.54248  -0.00000   0.00000  -0.00001  -0.00001  -2.54249
   D562      -0.30998  -0.00000   0.00000  -0.00002  -0.00002  -0.31000
   D563       0.32143   0.00000   0.00000   0.00000   0.00000   0.32143
   D564       2.29670   0.00000   0.00000   0.00002   0.00002   2.29671
   D565      -2.93265  -0.00000   0.00000  -0.00002  -0.00002  -2.93267
   D566      -0.70015  -0.00000   0.00000  -0.00003  -0.00003  -0.70019
   D567      -0.06874  -0.00000   0.00000  -0.00001  -0.00001  -0.06875
   D568      -2.15581  -0.00000   0.00000   0.00000   0.00000  -2.15580
   D569       0.36548   0.00000   0.00000   0.00003   0.00003   0.36550
   D570       2.85163   0.00000   0.00000   0.00003   0.00003   2.85167
   D571      -0.91027   0.00001   0.00000   0.00005   0.00005  -0.91021
   D572      -1.04516   0.00000   0.00000   0.00001   0.00001  -1.04515
   D573       1.47613   0.00000   0.00000   0.00003   0.00003   1.47616
   D574       0.05260   0.00000   0.00000   0.00001   0.00001   0.05262
   D575       2.57389   0.00000   0.00000   0.00003   0.00003   2.57392
   D576       1.49440   0.00000   0.00000   0.00004   0.00004   1.49444
   D577      -2.26750   0.00001   0.00000   0.00006   0.00006  -2.26744
   D578       1.74405   0.00000   0.00000  -0.00001  -0.00001   1.74404
   D579       2.81507  -0.00000   0.00000  -0.00001  -0.00001   2.81506
   D580       0.80441   0.00000   0.00000   0.00001   0.00001   0.80442
   D581       1.87543   0.00000   0.00000   0.00001   0.00001   1.87544
   D582      -3.01309  -0.00000   0.00000  -0.00003  -0.00003  -3.01312
   D583      -1.94207  -0.00000   0.00000  -0.00003  -0.00003  -1.94210
   D584      -1.46833   0.00001   0.00000   0.00005   0.00005  -1.46829
   D585      -0.39731   0.00001   0.00000   0.00004   0.00004  -0.39727
   D586      -0.18378   0.00000   0.00000   0.00002   0.00002  -0.18376
   D587       0.88724   0.00000   0.00000   0.00002   0.00002   0.88726
   D588       0.15404  -0.00001   0.00000  -0.00010  -0.00010   0.15395
   D589       1.73838  -0.00001   0.00000  -0.00005  -0.00005   1.73833
   D590      -0.99834  -0.00000   0.00000  -0.00006  -0.00006  -0.99839
   D591       0.58601  -0.00000   0.00000  -0.00001  -0.00001   0.58599
   D592       1.62983  -0.00000   0.00000  -0.00003  -0.00003   1.62980
   D593      -3.06902   0.00000   0.00000   0.00002   0.00002  -3.06900
   D594      -2.04343  -0.00000   0.00000  -0.00002  -0.00002  -2.04345
   D595      -0.45909   0.00000   0.00000   0.00003   0.00003  -0.45907
   D596       3.10199  -0.00000   0.00000  -0.00003  -0.00003   3.10196
   D597      -1.59685   0.00000   0.00000   0.00001   0.00001  -1.59684
   D598      -0.25043  -0.00002   0.00000  -0.00012  -0.00012  -0.25055
   D599      -1.88862  -0.00000   0.00000  -0.00002  -0.00002  -1.88864
   D600      -1.61141  -0.00001   0.00000  -0.00011  -0.00011  -1.61152
   D601       3.03359   0.00000   0.00000  -0.00001  -0.00001   3.03358
   D602       0.83044  -0.00001   0.00000  -0.00009  -0.00009   0.83035
   D603      -0.80775   0.00000   0.00000   0.00001   0.00001  -0.80774
   D604      -3.03635  -0.00001   0.00000  -0.00009  -0.00009  -3.03644
   D605       1.60865   0.00000   0.00000   0.00001   0.00001   1.60866
   D606       1.91343  -0.00002   0.00000  -0.00012  -0.00012   1.91332
   D607       0.27525  -0.00000   0.00000  -0.00002  -0.00002   0.27524
   D608       2.33115   0.00003   0.00000   0.00024   0.00024   2.33139
   D609      -2.44731   0.00002   0.00000   0.00021   0.00021  -2.44710
   D610      -2.10721  -0.00000   0.00000   0.00005   0.00005  -2.10716
   D611      -0.60248  -0.00001   0.00000   0.00002   0.00002  -0.60246
   D612      -0.69658  -0.00000   0.00000   0.00000   0.00000  -0.69658
   D613       0.80815  -0.00001   0.00000  -0.00003  -0.00003   0.80812
   D614       0.65602   0.00003   0.00000   0.00019   0.00019   0.65621
   D615       2.16075   0.00002   0.00000   0.00016   0.00016   2.16091
   D616       1.03205  -0.00001   0.00000  -0.00002  -0.00002   1.03203
   D617      -1.22119   0.00002   0.00000   0.00022   0.00022  -1.22096
   D618       2.37015   0.00000   0.00000   0.00001   0.00001   2.37016
   D619       0.11692   0.00002   0.00000   0.00025   0.00025   0.11717
   D620      -2.18849  -0.00000   0.00000   0.00000   0.00000  -2.18849
   D621       1.84146   0.00002   0.00000   0.00024   0.00024   1.84171
   D622      -0.32176  -0.00001   0.00000  -0.00001  -0.00001  -0.32177
   D623      -2.57499   0.00001   0.00000   0.00023   0.00023  -2.57476
   D624       0.86610  -0.00000   0.00000  -0.00002  -0.00002   0.86609
   D625      -0.69687   0.00003   0.00000   0.00016   0.00016  -0.69671
   D626      -3.07101   0.00002   0.00000   0.00017   0.00017  -3.07085
   D627       2.20149  -0.00001   0.00000  -0.00004  -0.00004   2.20146
   D628       0.63852   0.00002   0.00000   0.00014   0.00014   0.63866
   D629      -1.73562   0.00002   0.00000   0.00014   0.00014  -1.73548
   D630      -0.85661  -0.00000   0.00000  -0.00001  -0.00001  -0.85662
   D631      -2.41959   0.00003   0.00000   0.00016   0.00016  -2.41942
   D632       1.48946   0.00002   0.00000   0.00017   0.00017   1.48963
   D633       0.69844   0.00000   0.00000   0.00003   0.00003   0.69847
   D634      -0.84384   0.00000   0.00000   0.00002   0.00002  -0.84382
   D635       3.07906   0.00001   0.00000   0.00004   0.00004   3.07910
   D636      -0.66035   0.00000   0.00000  -0.00000  -0.00000  -0.66035
   D637      -2.20262  -0.00000   0.00000  -0.00001  -0.00001  -2.20264
   D638       1.72027   0.00000   0.00000   0.00001   0.00001   1.72028
   D639       2.39213  -0.00000   0.00000  -0.00002  -0.00002   2.39211
   D640       0.84985  -0.00000   0.00000  -0.00003  -0.00003   0.84983
   D641      -1.51044   0.00000   0.00000  -0.00000  -0.00000  -1.51044
   D642       0.02442   0.00000   0.00000   0.00000   0.00000   0.02443
   D643      -3.12104  -0.00001   0.00000  -0.00003  -0.00003  -3.12107
   D644       3.00161  -0.00000   0.00000  -0.00003  -0.00003   3.00157
   D645      -0.14386  -0.00002   0.00000  -0.00006  -0.00006  -0.14392
   D646       0.81626  -0.00001   0.00000  -0.00009  -0.00009   0.81617
   D647      -0.74379  -0.00001   0.00000  -0.00007  -0.00007  -0.74386
   D648      -3.13508  -0.00001   0.00000  -0.00006  -0.00006  -3.13513
   D649       2.15969   0.00000   0.00000  -0.00000  -0.00000   2.15969
   D650       0.59965   0.00000   0.00000   0.00001   0.00001   0.59966
   D651      -1.79164   0.00000   0.00000   0.00003   0.00003  -1.79162
   D652      -0.84869   0.00001   0.00000   0.00002   0.00002  -0.84867
   D653      -2.40873   0.00001   0.00000   0.00003   0.00003  -2.40870
   D654       1.48316   0.00001   0.00000   0.00004   0.00004   1.48321
   D655       0.67766   0.00000   0.00000  -0.00002  -0.00002   0.67764
   D656      -0.86890   0.00001   0.00000   0.00005   0.00005  -0.86884
   D657       3.07633   0.00001   0.00000   0.00007   0.00007   3.07640
   D658      -0.64904  -0.00001   0.00000  -0.00007  -0.00007  -0.64911
   D659      -2.19560   0.00000   0.00000   0.00001   0.00001  -2.19560
   D660       1.74962   0.00000   0.00000   0.00002   0.00002   1.74964
   D661       2.40630  -0.00001   0.00000  -0.00010  -0.00010   2.40619
   D662       0.85974  -0.00000   0.00000  -0.00003  -0.00003   0.85971
   D663      -1.47823  -0.00000   0.00000  -0.00001  -0.00001  -1.47824
   D664      -1.13520   0.00000   0.00000  -0.00000  -0.00000  -1.13520
   D665       0.46379   0.00001   0.00000   0.00001   0.00001   0.46380
   D666       0.65572   0.00001   0.00000   0.00002   0.00002   0.65574
   D667       2.73437   0.00000   0.00000   0.00000   0.00000   2.73437
   D668      -2.42609  -0.00001   0.00000  -0.00004  -0.00004  -2.42613
   D669      -0.82710  -0.00001   0.00000  -0.00003  -0.00003  -0.82713
   D670      -0.63517  -0.00001   0.00000  -0.00002  -0.00002  -0.63519
   D671       1.44348  -0.00001   0.00000  -0.00004  -0.00004   1.44344
   D672       0.71969   0.00000   0.00000  -0.00001  -0.00001   0.71968
   D673       2.31868   0.00001   0.00000  -0.00000  -0.00001   2.31868
   D674       2.51061   0.00001   0.00000   0.00001   0.00001   2.51061
   D675      -1.69393   0.00000   0.00000  -0.00001  -0.00001  -1.69393
   D676      -0.43894  -0.00001   0.00000  -0.00012  -0.00012  -0.43906
   D677       0.83427  -0.00011   0.00000  -0.00074  -0.00073   0.83353
   D678      -3.05526   0.00007   0.00000   0.00073   0.00073  -3.05453
   D679       0.94299   0.00000   0.00000  -0.00012  -0.00012   0.94288
   D680       2.21620  -0.00011   0.00000  -0.00073  -0.00073   2.21547
   D681      -1.67333   0.00008   0.00000   0.00074   0.00074  -1.67259
   D682      -2.20317  -0.00001   0.00000  -0.00015  -0.00015  -2.20332
   D683      -0.92996  -0.00012   0.00000  -0.00076  -0.00076  -0.93073
   D684       1.46369   0.00006   0.00000   0.00070   0.00070   1.46440
   D685       0.22320   0.00000   0.00000   0.00001   0.00001   0.22320
   D686      -0.23692   0.00000   0.00000   0.00000   0.00000  -0.23691
   D687      -2.75826   0.00001   0.00000   0.00005   0.00005  -2.75821
   D688       3.06482   0.00001   0.00000   0.00004   0.00004   3.06486
   D689      -0.28119  -0.00000   0.00000  -0.00001  -0.00001  -0.28120
   D690      -2.83048   0.00000   0.00000   0.00000   0.00000  -2.83048
   D691       1.14785  -0.00000   0.00000  -0.00002  -0.00002   1.14783
   D692      -1.40145  -0.00000   0.00000  -0.00000  -0.00000  -1.40145
   D693      -2.24950  -0.00001   0.00000  -0.00008  -0.00008  -2.24958
   D694       1.48439  -0.00001   0.00000  -0.00007  -0.00007   1.48433
   D695      -0.06392  -0.00000   0.00000  -0.00003  -0.00003  -0.06395
   D696       2.96501  -0.00000   0.00000  -0.00003  -0.00003   2.96498
   D697      -1.35721  -0.00000   0.00000  -0.00003  -0.00003  -1.35725
   D698       1.67172  -0.00000   0.00000  -0.00003  -0.00003   1.67168
   D699       1.98083   0.00000   0.00000   0.00001   0.00001   1.98084
   D700      -1.27342   0.00000   0.00000   0.00001   0.00001  -1.27342
   D701      -0.96795  -0.00001   0.00000  -0.00003  -0.00003  -0.96799
   D702       0.25209  -0.00000   0.00000  -0.00002  -0.00002   0.25206
   D703       3.07419  -0.00000   0.00000   0.00000   0.00000   3.07419
   D704      -2.79474   0.00000   0.00000   0.00000   0.00000  -2.79474
   D705      -1.57470   0.00000   0.00000   0.00001   0.00001  -1.57469
   D706       1.24741   0.00001   0.00000   0.00004   0.00004   1.24744
   D707      -2.29042   0.00000   0.00000   0.00001   0.00001  -2.29041
   D708      -1.07038   0.00000   0.00000   0.00002   0.00002  -1.07036
   D709       1.75172   0.00001   0.00000   0.00004   0.00004   1.75176
   D710       0.59158  -0.00000   0.00000  -0.00003  -0.00003   0.59155
   D711       2.87794  -0.00000   0.00000  -0.00001  -0.00001   2.87793
   D712      -0.70045   0.00000   0.00000   0.00001   0.00001  -0.70044
   D713       1.58591   0.00000   0.00000   0.00002   0.00002   1.58593
   D714       2.58353   0.00000   0.00000   0.00001   0.00001   2.58354
   D715      -1.41330   0.00000   0.00000   0.00002   0.00002  -1.41328
   D716      -0.97725   0.00002   0.00000   0.00020   0.00020  -0.97706
   D717       0.24437   0.00002   0.00000   0.00018   0.00018   0.24455
   D718       3.09262   0.00000   0.00000  -0.00000  -0.00000   3.09262
   D719      -2.70833   0.00000   0.00000   0.00006   0.00006  -2.70828
   D720      -1.48670   0.00000   0.00000   0.00004   0.00004  -1.48667
   D721       1.36154  -0.00002   0.00000  -0.00014  -0.00014   1.36140
   D722       0.90999   0.00005   0.00000   0.00045   0.00045   0.91045
   D723       2.13162   0.00005   0.00000   0.00043   0.00043   2.13205
   D724      -1.30332   0.00003   0.00000   0.00026   0.00026  -1.30306
   D725       0.86024   0.00000   0.00000   0.00015   0.00015   0.86039
   D726      -1.06774   0.00015   0.00000   0.00089   0.00088  -1.06685
   D727      -2.86789  -0.00010   0.00000  -0.00083  -0.00083  -2.86871
   D728       2.24094   0.00001   0.00000   0.00019   0.00019   2.24112
   D729       0.31296   0.00015   0.00000   0.00092   0.00092   0.31388
   D730      -1.48719  -0.00010   0.00000  -0.00079  -0.00079  -1.48798
   D731      -1.04090   0.00001   0.00000   0.00015   0.00015  -1.04076
   D732      -2.96888   0.00015   0.00000   0.00088   0.00088  -2.96800
   D733       1.51415  -0.00009   0.00000  -0.00083  -0.00083   1.51332
   D734      -0.02357   0.00000   0.00000   0.00004   0.00004  -0.02353
   D735       1.43563  -0.00001   0.00000  -0.00002  -0.00002   1.43561
   D736      -0.09654   0.00000   0.00000   0.00003   0.00003  -0.09650
   D737       0.19195   0.00000   0.00000   0.00005   0.00005   0.19200
   D738       3.13747  -0.00000   0.00000  -0.00002  -0.00002   3.13745
   D739       2.83485  -0.00001   0.00000  -0.00000  -0.00000   2.83485
   D740       1.30268   0.00001   0.00000   0.00005   0.00005   1.30274
   D741       1.59118   0.00001   0.00000   0.00007   0.00007   1.59125
   D742      -1.74650   0.00000   0.00000  -0.00000  -0.00000  -1.74650
   D743      -0.30563   0.00000   0.00000   0.00002   0.00002  -0.30561
   D744       2.96669   0.00000   0.00000   0.00002   0.00002   2.96672
   D745      -1.62673   0.00000   0.00000   0.00002   0.00002  -1.62671
   D746       1.64559   0.00000   0.00000   0.00002   0.00002   1.64561
   D747       2.52165   0.00000   0.00000   0.00002   0.00002   2.52167
   D748      -0.21335  -0.00000   0.00000  -0.00000  -0.00000  -0.21336
   D749      -0.18905  -0.00000   0.00000  -0.00002  -0.00002  -0.18907
   D750      -2.92405  -0.00001   0.00000  -0.00005  -0.00005  -2.92410
   D751       0.54340  -0.00000   0.00000   0.00000   0.00000   0.54340
   D752      -3.11517  -0.00000   0.00000  -0.00001  -0.00001  -3.11518
   D753       2.46002   0.00000   0.00000   0.00001   0.00001   2.46004
   D754      -1.19855   0.00000   0.00000   0.00000   0.00000  -1.19854
   D755       1.96329   0.00000   0.00000   0.00002   0.00002   1.96332
   D756      -1.69528   0.00000   0.00000   0.00001   0.00001  -1.69526
   D757      -1.05153   0.00000   0.00000   0.00004   0.00004  -1.05149
   D758       1.57308   0.00000   0.00000   0.00003   0.00003   1.57312
   D759      -0.72625  -0.00000   0.00000   0.00001   0.00001  -0.72625
   D760       0.84827  -0.00000   0.00000  -0.00000  -0.00000   0.84826
   D761      -3.00875  -0.00000   0.00000  -0.00001  -0.00001  -3.00876
   D762      -2.70871   0.00001   0.00000   0.00005   0.00005  -2.70866
   D763      -1.13419   0.00000   0.00000   0.00004   0.00004  -1.13415
   D764       1.29198   0.00000   0.00000   0.00002   0.00002   1.29200
   D765      -2.49003   0.00001   0.00000   0.00007   0.00007  -2.48995
   D766      -0.91550   0.00001   0.00000   0.00006   0.00006  -0.91544
   D767       1.51066   0.00001   0.00000   0.00005   0.00005   1.51072
   D768      -0.82669   0.00000   0.00000   0.00001   0.00001  -0.82668
   D769       3.00859   0.00000   0.00000   0.00001   0.00001   3.00859
   D770      -2.17687   0.00000   0.00000   0.00001   0.00001  -2.17686
   D771       1.65840   0.00000   0.00000   0.00001   0.00001   1.65841
   D772       1.11149  -0.00000   0.00000  -0.00002  -0.00002   1.11147
   D773      -1.33642  -0.00000   0.00000  -0.00002  -0.00002  -1.33644
   D774       0.89675  -0.00001   0.00000  -0.00004  -0.00004   0.89671
   D775      -1.55117  -0.00000   0.00000  -0.00004  -0.00004  -1.55121
   D776      -1.17469   0.00000   0.00000   0.00002   0.00002  -1.17467
   D777       0.34179   0.00000   0.00000   0.00002   0.00002   0.34181
   D778       2.94765  -0.00000   0.00000   0.00000   0.00000   2.94765
   D779       1.04828   0.00000   0.00000  -0.00001  -0.00001   1.04827
   D780       2.56476  -0.00000   0.00000  -0.00002  -0.00002   2.56474
   D781      -1.11257  -0.00000   0.00000  -0.00003  -0.00003  -1.11260
   D782       0.70902   0.00001   0.00000   0.00004   0.00004   0.70905
   D783       2.22550   0.00000   0.00000   0.00003   0.00003   2.22553
   D784      -1.45183   0.00000   0.00000   0.00001   0.00001  -1.45182
   D785      -0.49805  -0.00000   0.00000  -0.00001  -0.00001  -0.49806
   D786       0.83291  -0.00000   0.00000  -0.00001  -0.00001   0.83291
   D787      -3.11204  -0.00000   0.00000  -0.00001  -0.00001  -3.11204
   D788       0.94514  -0.00000   0.00000  -0.00001  -0.00001   0.94513
   D789       2.27611   0.00000   0.00000  -0.00001  -0.00001   2.27610
   D790      -1.66884  -0.00000   0.00000  -0.00001  -0.00001  -1.66885
   D791      -2.67236   0.00000   0.00000   0.00003   0.00003  -2.67233
   D792      -1.34139   0.00000   0.00000   0.00003   0.00003  -1.34136
   D793       0.99684   0.00000   0.00000   0.00003   0.00003   0.99687
   D794      -2.31467  -0.00000   0.00000  -0.00002  -0.00002  -2.31469
   D795      -0.98370  -0.00000   0.00000  -0.00002  -0.00002  -0.98372
   D796       1.35453  -0.00000   0.00000  -0.00002  -0.00002   1.35451
   D797       0.74915  -0.00001   0.00000  -0.00004  -0.00004   0.74911
   D798      -0.74730  -0.00000   0.00000  -0.00000  -0.00000  -0.74730
   D799      -3.00973  -0.00000   0.00000  -0.00000  -0.00000  -3.00973
   D800      -0.97643  -0.00000   0.00000  -0.00001  -0.00001  -0.97644
   D801      -2.47287   0.00000   0.00000   0.00002   0.00002  -2.47285
   D802       1.54788   0.00000   0.00000   0.00002   0.00002   1.54791
   D803      -0.73186  -0.00000   0.00000  -0.00003  -0.00003  -0.73189
   D804      -2.22830   0.00000   0.00000   0.00000   0.00000  -2.22829
   D805       1.79246   0.00000   0.00000   0.00000   0.00000   1.79246
   D806       2.51984  -0.00001   0.00000  -0.00004  -0.00004   2.51980
   D807       1.02340   0.00000   0.00000  -0.00001  -0.00001   1.02339
   D808      -1.23903   0.00000   0.00000  -0.00001  -0.00001  -1.23904
   D809       0.24810  -0.00001   0.00000  -0.00006  -0.00006   0.24804
   D810       3.06828  -0.00000   0.00000  -0.00003  -0.00003   3.06825
   D811       2.41358  -0.00001   0.00000  -0.00010  -0.00010   2.41348
   D812       1.11880  -0.00001   0.00000  -0.00012  -0.00012   1.11868
   D813      -1.36616  -0.00001   0.00000  -0.00009  -0.00009  -1.36625
   D814      -1.23244   0.00000   0.00000   0.00002   0.00002  -1.23242
   D815      -2.52722   0.00000   0.00000   0.00001   0.00001  -2.52721
   D816       1.27100   0.00000   0.00000   0.00003   0.00003   1.27103
   D817      -0.49137   0.00003   0.00000   0.00020   0.00020  -0.49117
   D818       1.22765   0.00000   0.00000   0.00001   0.00001   1.22766
   D819       1.06167   0.00000   0.00000   0.00003   0.00003   1.06170
   D820      -3.10278   0.00002   0.00000   0.00015   0.00015  -3.10263
   D821       0.80351   0.00003   0.00000   0.00016   0.00016   0.80368
   D822       2.52253  -0.00001   0.00000  -0.00003  -0.00003   2.52250
   D823       2.35655  -0.00001   0.00000  -0.00001  -0.00001   2.35654
   D824      -1.80790   0.00001   0.00000   0.00011   0.00011  -1.80779
   D825      -2.45504   0.00004   0.00000   0.00024   0.00024  -2.45480
   D826      -0.73602   0.00000   0.00000   0.00004   0.00004  -0.73597
   D827      -0.90200   0.00000   0.00000   0.00006   0.00006  -0.90194
   D828       1.21674   0.00002   0.00000   0.00018   0.00018   1.21692
   D829       0.56507  -0.00000   0.00000  -0.00002  -0.00002   0.56505
   D830      -0.73628  -0.00000   0.00000  -0.00003  -0.00003  -0.73631
   D831       3.08047  -0.00000   0.00000  -0.00001  -0.00001   3.08046
   D832       2.06599  -0.00000   0.00000  -0.00000  -0.00000   2.06599
   D833       0.76464  -0.00000   0.00000  -0.00001  -0.00001   0.76463
   D834      -1.70180   0.00000   0.00000   0.00001   0.00001  -1.70179
   D835      -1.00734   0.00001   0.00000   0.00004   0.00004  -1.00730
   D836       0.25065   0.00000   0.00000   0.00004   0.00004   0.25069
   D837       3.07432   0.00003   0.00000   0.00017   0.00017   3.07449
   D838      -2.49708  -0.00000   0.00000   0.00001   0.00001  -2.49707
   D839      -1.23910  -0.00000   0.00000   0.00001   0.00001  -1.23909
   D840       1.58457   0.00002   0.00000   0.00014   0.00014   1.58471
   D841       0.86733  -0.00000   0.00000  -0.00000  -0.00000   0.86732
   D842       2.12531  -0.00000   0.00000  -0.00001  -0.00001   2.12531
   D843      -1.33420   0.00002   0.00000   0.00013   0.00013  -1.33408
   D844       0.98334  -0.00000   0.00000  -0.00002  -0.00002   0.98332
   D845      -0.27331   0.00000   0.00000   0.00002   0.00002  -0.27329
   D846      -3.09354  -0.00000   0.00000  -0.00002  -0.00002  -3.09356
   D847       2.49176   0.00000   0.00000   0.00002   0.00002   2.49178
   D848       1.23511   0.00001   0.00000   0.00006   0.00006   1.23517
   D849      -1.58511   0.00000   0.00000   0.00001   0.00001  -1.58510
   D850      -0.87885   0.00001   0.00000   0.00006   0.00006  -0.87879
   D851      -2.13550   0.00001   0.00000   0.00010   0.00010  -2.13540
   D852       1.32746   0.00001   0.00000   0.00005   0.00005   1.32751
   D853       0.25412   0.00000   0.00000   0.00005   0.00005   0.25417
   D854       3.05433   0.00000   0.00000   0.00005   0.00005   3.05438
   D855       1.12564   0.00001   0.00000   0.00006   0.00006   1.12570
   D856       2.42262   0.00001   0.00000   0.00005   0.00005   2.42267
   D857      -1.38539   0.00000   0.00000   0.00004   0.00004  -1.38535
   D858      -2.54234   0.00001   0.00000   0.00009   0.00009  -2.54225
   D859      -1.24536   0.00001   0.00000   0.00008   0.00008  -1.24528
   D860       1.22982   0.00001   0.00000   0.00007   0.00007   1.22988
   D861       1.06083  -0.00000   0.00000  -0.00001  -0.00001   1.06082
   D862       1.22689  -0.00000   0.00000  -0.00001  -0.00001   1.22688
   D863      -0.49829   0.00000   0.00000   0.00002   0.00002  -0.49827
   D864      -3.08672   0.00000   0.00000  -0.00000  -0.00000  -3.08672
   D865       2.35328  -0.00001   0.00000  -0.00006  -0.00006   2.35321
   D866       2.51933  -0.00001   0.00000  -0.00006  -0.00006   2.51927
   D867       0.79415  -0.00000   0.00000  -0.00004  -0.00004   0.79412
   D868      -1.79428  -0.00001   0.00000  -0.00005  -0.00005  -1.79433
   D869      -0.89995  -0.00001   0.00000  -0.00004  -0.00004  -0.89999
   D870      -0.73389  -0.00001   0.00000  -0.00003  -0.00003  -0.73393
   D871      -2.45907  -0.00000   0.00000  -0.00001  -0.00001  -2.45908
   D872       1.23568  -0.00000   0.00000  -0.00003  -0.00003   1.23565
   D873      -0.78022   0.00001   0.00000   0.00004   0.00004  -0.78017
   D874       0.52173   0.00001   0.00000   0.00003   0.00003   0.52176
   D875       3.02698   0.00000   0.00000   0.00002   0.00002   3.02700
   D876       0.75817   0.00000   0.00000   0.00003   0.00003   0.75820
   D877       2.06011   0.00000   0.00000   0.00002   0.00002   2.06013
   D878      -1.71782   0.00000   0.00000   0.00000   0.00000  -1.71782
   D879      -0.98855   0.00001   0.00000   0.00006   0.00006  -0.98849
   D880       0.24829  -0.00000   0.00000  -0.00003  -0.00003   0.24826
   D881       3.04502   0.00000   0.00000   0.00001   0.00001   3.04503
   D882      -2.47072   0.00000   0.00000   0.00000   0.00000  -2.47072
   D883      -1.23389  -0.00001   0.00000  -0.00008  -0.00008  -1.23397
   D884       1.56285  -0.00001   0.00000  -0.00005  -0.00005   1.56280
   D885       0.89119   0.00000   0.00000   0.00001   0.00001   0.89120
   D886       2.12802  -0.00001   0.00000  -0.00007  -0.00007   2.12795
   D887      -1.35842  -0.00000   0.00000  -0.00004  -0.00004  -1.35846
   D888       0.98817   0.00000   0.00000   0.00004   0.00004   0.98821
   D889      -0.27639  -0.00001   0.00000  -0.00014  -0.00014  -0.27653
   D890      -3.13245   0.00001   0.00000   0.00005   0.00005  -3.13240
   D891       2.51942   0.00000   0.00000   0.00003   0.00003   2.51945
   D892       1.25486  -0.00001   0.00000  -0.00015  -0.00015   1.25471
   D893      -1.60120   0.00001   0.00000   0.00004   0.00004  -1.60116
   D894      -0.87910   0.00000   0.00000   0.00003   0.00003  -0.87907
   D895      -2.14366  -0.00001   0.00000  -0.00015  -0.00015  -2.14381
   D896       1.28347   0.00001   0.00000   0.00004   0.00004   1.28351
   D897      -0.57892   0.00000   0.00000   0.00001   0.00001  -0.57892
   D898       0.41493   0.00000   0.00000  -0.00002  -0.00002   0.41491
   D899      -2.79155   0.00000   0.00000   0.00002   0.00002  -2.79153
   D900      -0.59618   0.00000   0.00000   0.00002   0.00002  -0.59616
   D901      -0.36452   0.00000   0.00000   0.00001   0.00001  -0.36451
   D902       0.83205  -0.00000   0.00000  -0.00001  -0.00001   0.83204
   D903      -2.88237   0.00000   0.00000   0.00002   0.00002  -2.88235
   D904       0.69633  -0.00000   0.00000  -0.00001  -0.00001   0.69631
   D905       0.92799  -0.00000   0.00000  -0.00002  -0.00002   0.92797
   D906       2.12455  -0.00001   0.00000  -0.00004  -0.00004   2.12452
   D907      -1.58987  -0.00000   0.00000  -0.00001  -0.00001  -1.58987
   D908      -2.58126   0.00000   0.00000   0.00000   0.00000  -2.58126
   D909      -2.34960   0.00000   0.00000  -0.00001  -0.00001  -2.34961
   D910      -1.15303  -0.00000   0.00000  -0.00002  -0.00002  -1.15305
   D911       1.41573   0.00000   0.00000   0.00001   0.00001   1.41574
   D912      -1.69781  -0.00000   0.00000  -0.00002  -0.00002  -1.69782
   D913      -0.75744  -0.00000   0.00000  -0.00005  -0.00005  -0.75748
   D914       2.57934  -0.00000   0.00000  -0.00001  -0.00001   2.57932
   D915      -1.45359  -0.00000   0.00000  -0.00003  -0.00003  -1.45362
   D916      -0.51322  -0.00001   0.00000  -0.00006  -0.00006  -0.51328
   D917       2.82356  -0.00000   0.00000  -0.00003  -0.00003   2.82353
   D918      -0.27297  -0.00001   0.00000  -0.00004  -0.00004  -0.27300
   D919       0.66740  -0.00001   0.00000  -0.00007  -0.00007   0.66733
   D920      -2.27901  -0.00001   0.00000  -0.00004  -0.00004  -2.27905
   D921       2.21544   0.00000   0.00000   0.00001   0.00001   2.21545
   D922      -3.12737  -0.00000   0.00000  -0.00002  -0.00002  -3.12740
   D923       0.20940   0.00000   0.00000   0.00001   0.00001   0.20941
   D924       0.98277   0.00001   0.00000   0.00006   0.00006   0.98283
   D925      -0.23975   0.00000   0.00000   0.00001   0.00001  -0.23974
   D926      -3.02292   0.00000   0.00000  -0.00001  -0.00001  -3.02293
   D927       2.80274   0.00000   0.00000   0.00004   0.00004   2.80278
   D928       1.58022  -0.00000   0.00000  -0.00002  -0.00002   1.58021
   D929      -1.20295  -0.00000   0.00000  -0.00003  -0.00003  -1.20298
   D930       2.30223   0.00001   0.00000   0.00005   0.00005   2.30228
   D931       1.07971  -0.00000   0.00000  -0.00000  -0.00000   1.07971
   D932      -1.70346  -0.00000   0.00000  -0.00002  -0.00002  -1.70348
   D933      -0.78365  -0.00000   0.00000   0.00000   0.00000  -0.78364
   D934      -2.00616  -0.00001   0.00000  -0.00005  -0.00005  -2.00621
   D935       1.49385  -0.00001   0.00000  -0.00006  -0.00006   1.49378
   D936      -1.10217  -0.00001   0.00000  -0.00004  -0.00004  -1.10221
   D937      -0.14252  -0.00001   0.00000  -0.00007  -0.00007  -0.14258
   D938       3.13234  -0.00000   0.00000  -0.00002  -0.00002   3.13233
   D939       0.84833  -0.00000   0.00000  -0.00001  -0.00001   0.84833
   D940       1.80799  -0.00000   0.00000  -0.00004  -0.00004   1.80795
   D941      -1.20033   0.00000   0.00000   0.00001   0.00001  -1.20032
   D942       0.82849  -0.00000   0.00000  -0.00002  -0.00002   0.82847
   D943      -0.37812   0.00000   0.00000   0.00001   0.00001  -0.37811
   D944      -0.60635  -0.00000   0.00000  -0.00002  -0.00002  -0.60636
   D945      -2.86851  -0.00001   0.00000  -0.00009  -0.00009  -2.86860
   D946       2.11840   0.00001   0.00000   0.00009   0.00009   2.11849
   D947       0.91179   0.00001   0.00000   0.00012   0.00012   0.91191
   D948       0.68356   0.00001   0.00000   0.00010   0.00010   0.68366
   D949      -1.57860  -0.00000   0.00000   0.00002   0.00002  -1.57858
   D950      -1.15778  -0.00001   0.00000  -0.00007  -0.00007  -1.15785
   D951      -2.36439  -0.00001   0.00000  -0.00005  -0.00005  -2.36444
   D952      -2.59262  -0.00002   0.00000  -0.00007  -0.00007  -2.59269
   D953       1.42841  -0.00002   0.00000  -0.00015  -0.00015   1.42826
   D954      -1.68031   0.00011   0.00000   0.00105   0.00105  -1.67926
   D955      -2.88692   0.00011   0.00000   0.00108   0.00108  -2.88584
   D956      -3.11515   0.00011   0.00000   0.00106   0.00106  -3.11409
   D957       0.90587   0.00010   0.00000   0.00098   0.00098   0.90685
   D958       0.97476   0.00002   0.00000   0.00015   0.00015   0.97491
   D959      -0.23225  -0.00000   0.00000  -0.00003  -0.00003  -0.23228
   D960      -3.05876  -0.00002   0.00000  -0.00017  -0.00017  -3.05893
   D961       2.75117   0.00004   0.00000   0.00040   0.00040   2.75156
   D962       1.54416   0.00002   0.00000   0.00022   0.00022   1.54438
   D963      -1.28235  -0.00000   0.00000   0.00008   0.00008  -1.28227
   D964       2.27395   0.00005   0.00000   0.00029   0.00029   2.27424
   D965       1.06695   0.00002   0.00000   0.00011   0.00011   1.06706
   D966      -1.75956  -0.00000   0.00000  -0.00003  -0.00003  -1.75959
   D967      -1.25639   0.00016   0.00000   0.00133   0.00133  -1.25506
   D968      -2.46340   0.00014   0.00000   0.00115   0.00115  -2.46225
   D969       0.99327   0.00012   0.00000   0.00101   0.00101   0.99429
   D970       2.77307  -0.00001   0.00000   0.00010   0.00010   2.77316
   D971       1.14737   0.00004   0.00000   0.00043   0.00044   1.14780
   D972      -1.25322  -0.00005   0.00000  -0.00054  -0.00054  -1.25376
   D973      -1.74576   0.00007   0.00000   0.00054   0.00054  -1.74522
   D974      -2.94811   0.00001   0.00000   0.00010   0.00010  -2.94801
   D975      -0.26808  -0.00000   0.00000  -0.00000  -0.00000  -0.26809
   D976      -0.19566  -0.00001   0.00000  -0.00003  -0.00003  -0.19569
   D977       2.48436  -0.00001   0.00000  -0.00013  -0.00013   2.48423
   D978      -1.16676   0.00000   0.00000   0.00002   0.00002  -1.16674
   D979       0.35903  -0.00001   0.00000  -0.00006  -0.00006   0.35897
   D980       2.95385   0.00001   0.00000   0.00008   0.00008   2.95394
   D981       0.71672  -0.00000   0.00000  -0.00002  -0.00002   0.71670
   D982       2.24251  -0.00002   0.00000  -0.00011  -0.00011   2.24241
   D983      -1.44585   0.00001   0.00000   0.00004   0.00004  -1.44581
   D984       1.02853  -0.00000   0.00000  -0.00004  -0.00004   1.02849
   D985       2.55433  -0.00002   0.00000  -0.00013  -0.00013   2.55420
   D986      -1.13403   0.00001   0.00000   0.00002   0.00002  -1.13401
   D987      -0.75281   0.00000   0.00000   0.00002   0.00002  -0.75279
   D988       0.72214   0.00000   0.00000   0.00004   0.00004   0.72218
   D989      -3.02556   0.00000   0.00000   0.00002   0.00002  -3.02554
   D990      -2.44891  -0.00001   0.00000  -0.00008  -0.00008  -2.44899
   D991      -0.97396  -0.00001   0.00000  -0.00006  -0.00006  -0.97402
   D992       1.56153  -0.00001   0.00000  -0.00009  -0.00009   1.56144
   D993      -2.21841   0.00000   0.00000   0.00003   0.00003  -2.21838
   D994      -0.74346   0.00000   0.00000   0.00005   0.00005  -0.74341
   D995       1.79203   0.00000   0.00000   0.00002   0.00002   1.79205
   D996       1.02605   0.00000   0.00000   0.00002   0.00002   1.02607
   D997       2.50101   0.00000   0.00000   0.00004   0.00004   2.50104
   D998      -1.24669   0.00000   0.00000   0.00001   0.00001  -1.24668
   D999       0.82500  -0.00001   0.00000  -0.00004  -0.00004   0.82496
  D1000      -0.48116  -0.00000   0.00000  -0.00002  -0.00002  -0.48118
  D1001      -3.09197  -0.00000   0.00000  -0.00002  -0.00002  -3.09199
  D1002       2.27654   0.00001   0.00000   0.00006   0.00006   2.27660
  D1003       0.97038   0.00001   0.00000   0.00008   0.00008   0.97046
  D1004      -1.64042   0.00001   0.00000   0.00008   0.00008  -1.64035
  D1005      -1.31763  -0.00000   0.00000   0.00002   0.00002  -1.31762
  D1006      -2.62380   0.00000   0.00000   0.00004   0.00004  -2.62376
  D1007       1.04858   0.00000   0.00000   0.00004   0.00004   1.04862
  D1008      -0.98979  -0.00000   0.00000   0.00000   0.00000  -0.98979
  D1009      -2.29595   0.00000   0.00000   0.00002   0.00002  -2.29593
  D1010       1.37643   0.00000   0.00000   0.00002   0.00002   1.37645
  D1011       2.99033  -0.00001   0.00000  -0.00006  -0.00006   2.99027
  D1012       1.64432   0.00000   0.00000   0.00001   0.00001   1.64434
  D1013      -1.58689  -0.00000   0.00000  -0.00002  -0.00002  -1.58691
  D1014      -1.35201   0.00000   0.00000   0.00003   0.00003  -1.35198
  D1015      -0.72246   0.00001   0.00000   0.00002   0.00002  -0.72245
  D1016       0.85891  -0.00002   0.00000  -0.00012  -0.00012   0.85879
  D1017      -3.00065   0.00001   0.00000   0.00004   0.00004  -3.00062
  D1018      -2.46424  -0.00000   0.00000  -0.00004  -0.00004  -2.46428
  D1019      -0.88287  -0.00003   0.00000  -0.00018  -0.00018  -0.88305
  D1020       1.54075  -0.00000   0.00000  -0.00002  -0.00002   1.54073
  D1021      -2.70334  -0.00001   0.00000  -0.00009  -0.00009  -2.70344
  D1022      -1.12198  -0.00003   0.00000  -0.00023  -0.00023  -1.12221
  D1023       1.30165  -0.00001   0.00000  -0.00007  -0.00007   1.30158
  D1024      -3.11605  -0.00000   0.00000  -0.00001  -0.00001  -3.11606
  D1025      -1.15536   0.00001   0.00000   0.00008   0.00008  -1.15528
  D1026       1.58127  -0.00000   0.00000  -0.00001  -0.00001   1.58126
  D1027      -1.69365  -0.00001   0.00000  -0.00006  -0.00006  -1.69371
  D1028       2.61374   0.00005   0.00000   0.00046   0.00046   2.61421
  D1029      -2.33666  -0.00003   0.00000  -0.00025  -0.00025  -2.33691
  D1030       0.03715  -0.00003   0.00000  -0.00027  -0.00027   0.03688
         Item               Value     Threshold  Converged?
 Maximum Force            0.170261     0.000450     NO 
 RMS     Force            0.006209     0.000300     NO 
 Maximum Displacement     0.177805     0.001800     NO 
 RMS     Displacement     0.007711     0.001200     NO 
 Predicted change in Energy=-4.228856D-02
 GradGradGradGradGradGradGradGradGradGradGradGradGradGradGradGradGradGrad

 Stoichiometry    Be11H56
 Framework group  C1[X(Be11H56)]
 Deg. of freedom   195
 Full point group                 C1      NOp   1
 Largest Abelian subgroup         C1      NOp   1
 Largest concise Abelian subgroup C1      NOp   1
                         Standard orientation:                         
 ---------------------------------------------------------------------
 Center     Atomic      Atomic             Coordinates (Angstroms)
 Number     Number       Type             X           Y           Z
 ---------------------------------------------------------------------
      1          4           0        0.038997   -0.658999   -1.507319
      2          4           0        0.814012   -1.627009    0.405815
      3          4           0       -1.188480   -1.428510    0.242092
      4          4           0       -0.155959   -0.230106    1.685711
      5          4           0       -2.003191   -0.230107   -1.221449
      6          4           0        1.776802    0.246126    0.839237
      7          4           0        1.213473    1.219721   -0.984601
      8          4           0        0.101680    1.590207    0.811683
      9          4           0       -0.788498    1.434152   -1.115120
     10          4           0       -1.805111    0.597605    0.581883
     11          4           0        2.060945   -0.661866   -0.914442
     12          1           0       -3.392684   -0.331230   -1.874801
     13          1           0       -2.891198   -0.675242   -2.403241
     14          1           0        3.482799   -1.005502   -1.396581
     15          1           0        2.993205   -1.361286   -1.927187
     16          1           0       -0.847337    2.615979   -2.094498
     17          1           0       -1.617827    2.366813   -1.999775
     18          1           0        1.651845   -2.889673    0.600563
     19          1           0        0.879456   -3.129123    0.710643
     20          1           0        0.478116   -1.353800   -2.799963
     21          1           0       -0.346811   -1.280897   -2.852661
     22          1           0        0.121090    3.117566    1.218110
     23          1           0        0.256885    2.732747    1.897073
     24          1           0       -2.820382    1.218021    1.581718
     25          1           0       -3.257651    0.982638    0.947989
     26          1           0        2.746176    0.703936    1.964978
     27          1           0        3.206648    0.323376    1.425567
     28          1           0        1.653209    2.345746   -1.944698
     29          1           0        2.336123    1.964344   -1.725936
     30          1           0       -2.286847   -2.499660    0.298580
     31          1           0       -1.603468   -2.891328    0.500131
     32          1           0       -0.362250   -0.095989    3.255924
     33          1           0       -0.228096   -0.866262    3.136363
     34          1           0       -0.260198   -3.817678   -1.764110
     35          1           0       -0.308098   -4.502560   -2.065414
     36          1           0        2.515515   -2.123303    3.773297
     37          1           0        2.233313   -1.837102    3.139895
     38          1           0        0.563269    5.415496   -0.891058
     39          1           0        0.502043    4.671421   -0.837749
     40          1           0        3.222971    3.801733    0.838888
     41          1           0        2.821431    3.191279    0.668585
     42          1           0       -2.908223   -1.362679    2.736845
     43          1           0       -3.323758   -1.608189    3.311407
     44          1           0        4.824255    1.314583   -0.567338
     45          1           0        5.540179    1.527132   -0.626939
     46          1           0       -5.520291   -1.436144    0.478925
     47          1           0       -4.804038   -1.229785    0.403224
     48          1           0       -4.992961    2.553490   -1.459197
     49          1           0       -4.349469    2.221040   -1.267830
     50          1           0       -0.642910    0.954151   -4.242418
     51          1           0       -0.738025    1.136534   -4.963173
     52          1           0       -1.634350    2.267931    3.731481
     53          1           0       -1.815890    2.648179    4.350256
     54          1           0       -0.627634   -3.931131    3.612646
     55          1           0       -0.553658   -3.437516    3.054824
     56          1           0        1.457912    1.644263    4.100072
     57          1           0        1.610557    1.876210    4.795309
     58          1           0        5.029674   -2.438241    1.210229
     59          1           0        4.371679   -2.114572    1.056737
     60          1           0       -2.603359    4.374550    0.487017
     61          1           0       -2.296571    3.704626    0.346929
     62          1           0        2.680838    0.560299   -4.546658
     63          1           0        2.232002    0.437217   -3.959633
     64          1           0       -3.590280   -3.445245   -1.426041
     65          1           0       -3.993930   -3.991452   -1.639589
     66          1           0        2.605471   -4.308918   -1.968774
     67          1           0        2.342851   -3.711645   -1.682904
 ---------------------------------------------------------------------
 Rotational constants (GHZ):           0.5473876           0.4895897           0.4651255
 Standard basis: def2TZVP (5D, 7F)
 There are   556 symmetry adapted cartesian basis functions of A   symmetry.
 There are   545 symmetry adapted basis functions of A   symmetry.
   545 basis functions,   767 primitive gaussians,   556 cartesian basis functions
    50 alpha electrons       50 beta electrons
       nuclear repulsion energy       651.8549050239 Hartrees.
 NAtoms=   67 NActive=   67 NUniq=   67 SFac= 1.00D+00 NAtFMM=   60 NAOKFM=T Big=T
 Integral buffers will be    131072 words long.
 Raffenetti 2 integral format.
 Two-electron integral symmetry is turned on.
 Nuclear repulsion after empirical dispersion term =      651.7802499106 Hartrees.
 One-electron integrals computed using PRISM.
   1 Symmetry operations used in ECPInt.
 ECPInt:  NShTT=   52326 NPrTT=  131683 LenC2=   45931 LenP2D=   89242.
 LDataN:  DoStor=T MaxTD1= 4 Len=   56
 NBasis=   545 RedAO= T EigKep=  7.61D-05  NBF=   545
 NBsUse=   545 1.00D-06 EigRej= -1.00D+00 NBFU=   545
 Initial guess from the checkpoint file:  "/home/super/YCY/BeH/Be11/2/H28-Be11.chk"
 B after Tr=     0.000000    0.000000    0.000000
         Rot=    0.999977    0.006655   -0.000416    0.001529 Ang=   0.78 deg.
 ExpMin= 3.27D-02 ExpMax= 4.70D+03 ExpMxC= 1.60D+02 IAcc=3 IRadAn=         5 AccDes= 0.00D+00
 Harris functional with IExCor= 1009 and IRadAn=       5 diagonalized for initial guess.
 HarFok:  IExCor= 1009 AccDes= 0.00D+00 IRadAn=         5 IDoV= 1 UseB2=F ITyADJ=14
 ICtDFT=  3500011 ScaDFX=  1.000000  1.000000  1.000000  1.000000
 FoFCou: FMM=F IPFlag=           0 FMFlag=      100000 FMFlg1=        2001
         NFxFlg=           0 DoJE=T BraDBF=F KetDBF=T FulRan=T
         wScrn=  0.000000 ICntrl=       500 IOpCl=  0 I1Cent=   200000004 NGrid=           0
         NMat0=    1 NMatS0=      1 NMatT0=    0 NMatD0=    1 NMtDS0=    0 NMtDT0=    0
 Petite list used in FoFCou.
 Requested convergence on RMS density matrix=1.00D-08 within 128 cycles.
 Requested convergence on MAX density matrix=1.00D-06.
 Requested convergence on             energy=1.00D-06.
 No special actions if energy rises.
 SCF Done:  E(RPBE1PBE) =  -194.752462248     A.U. after   11 cycles
            NFock= 11  Conv=0.75D-08     -V/T= 2.0115
   1 Symmetry operations used in ECPInt.
 ECPInt:  NShTT=   52326 NPrTT=  131683 LenC2=   45931 LenP2D=   89242.
 LDataN:  DoStor=T MaxTD1= 5 Len=  102
 Calling FoFJK, ICntrl=      2127 FMM=T ISym2X=0 I1Cent= 0 IOpClX= 0 NMat=1 NMatS=1 NMatT=0.
 ***** Axes restored to original set *****
 -------------------------------------------------------------------
 Center     Atomic                   Forces (Hartrees/Bohr)
 Number     Number              X              Y              Z
 -------------------------------------------------------------------
      1        4          -0.000099281    0.000002158   -0.000203372
      2        4          -0.000228715    0.000021388   -0.000066466
      3        4           0.000269588   -0.000058218   -0.000192022
      4        4          -0.000036453   -0.000120541    0.000092099
      5        4           0.000134561    0.000156383   -0.000078306
      6        4           0.000012560    0.000051427    0.000073603
      7        4           0.000069581   -0.000003433   -0.000056943
      8        4          -0.000023788    0.000065337   -0.000021685
      9        4          -0.000079451   -0.000045722    0.000028059
     10        4           0.000097952    0.000039918    0.000001229
     11        4          -0.000091319   -0.000029935    0.000029910
     12        1           0.000008351    0.000007688   -0.000013100
     13        1          -0.000009057   -0.000058143    0.000002186
     14        1           0.000060557   -0.000024417   -0.000123742
     15        1          -0.000089138   -0.000346631    0.000424122
     16        1           0.000012254    0.000039008   -0.000010066
     17        1           0.000001653    0.000024815   -0.000029893
     18        1           0.000128835    0.000167274    0.000303394
     19        1           0.000024534    0.000041541   -0.000008375
     20        1           0.000031263   -0.000086338    0.000023237
     21        1          -0.000033430    0.000065157    0.000000810
     22        1          -0.000038630    0.000009138   -0.000001798
     23        1           0.000048962   -0.000032035    0.000016135
     24        1           0.000001169   -0.000014820   -0.000002523
     25        1          -0.000002403    0.000055967   -0.000010680
     26        1           0.000002569    0.000005497   -0.000037155
     27        1           0.000053611   -0.000010054   -0.000000241
     28        1           0.000000866    0.000034703   -0.000027834
     29        1          -0.000008541    0.000025532   -0.000018676
     30        1          -0.000326676    0.000145478    0.000448645
     31        1          -0.000166228    0.000102342    0.000146871
     32        1          -0.000031814   -0.000024535   -0.000066091
     33        1           0.000040438    0.000007965    0.000006363
     34        1           0.000643461    0.000087187   -0.000155017
     35        1           0.000482072   -0.000030580    0.000112969
     36        1           0.000001335   -0.000010766   -0.000003452
     37        1          -0.000002496    0.000024993    0.000001047
     38        1          -0.000007803    0.000001818   -0.000003399
     39        1           0.000004469   -0.000002062   -0.000003498
     40        1           0.000004980    0.000001941   -0.000003837
     41        1          -0.000018433    0.000014069    0.000006404
     42        1           0.000012035    0.000016124   -0.000006781
     43        1          -0.000004989   -0.000011799   -0.000003681
     44        1          -0.000026643   -0.000009802    0.000025730
     45        1           0.000006974    0.000007625   -0.000005871
     46        1          -0.000019850   -0.000005069   -0.000002189
     47        1           0.000007753    0.000002806    0.000022031
     48        1          -0.000001278    0.000014261    0.000001395
     49        1           0.000018409   -0.000027439    0.000010830
     50        1          -0.000007117   -0.000029491   -0.000010231
     51        1           0.000007901    0.000010777    0.000004495
     52        1          -0.000037592    0.000012698   -0.000007021
     53        1           0.000001436   -0.000002595   -0.000005157
     54        1          -0.000000664   -0.000014934   -0.000002996
     55        1          -0.000002023    0.000029199    0.000011591
     56        1          -0.000005039    0.000002143    0.000023628
     57        1          -0.000003214   -0.000003445   -0.000004246
     58        1           0.000016245   -0.000000846    0.000002030
     59        1          -0.000019248    0.000017857   -0.000038849
     60        1          -0.000002280    0.000002847   -0.000002047
     61        1          -0.000011031   -0.000001545   -0.000020313
     62        1           0.000010088    0.000006119    0.000001720
     63        1           0.000012270    0.000023201   -0.000017940
     64        1          -0.013391127   -0.010057980    0.021239747
     65        1           0.013486042    0.009677971   -0.021479682
     66        1          -0.012994457    0.007713147   -0.023123445
     67        1           0.012105433   -0.007672326    0.022808339
 -------------------------------------------------------------------
 Cartesian Forces:  Max     0.023123445 RMS     0.003836943

 GradGradGradGradGradGradGradGradGradGradGradGradGradGradGradGradGradGrad
 Berny optimization.
 Using GEDIIS/GDIIS optimizer.
 FormGI is forming the generalized inverse of G from B-inverse, IUseBI=4.
 Internal  Forces:  Max     0.027610630 RMS     0.001001010
 Search for a local minimum.
 Step number   2 out of a maximum of  402
 All quantities printed in internal units (Hartrees-Bohrs-Radians)
 Mixed Optimization -- RFO/linear search
 Update second derivatives using D2CorX and points    1    2
 DE= -3.82D-02 DEPred=-4.23D-02 R= 9.04D-01
 TightC=F SS=  1.41D+00  RLast= 3.00D-01 DXNew= 5.0454D-01 9.0012D-01
 Trust test= 9.04D-01 RLast= 3.00D-01 DXMaxT set to 5.05D-01
 ITU=  1  0
 Use linear search instead of GDIIS.
     Eigenvalues ---    0.00230   0.00230   0.00230   0.00230   0.00249
     Eigenvalues ---    0.00346   0.00367   0.00390   0.00500   0.00518
     Eigenvalues ---    0.00549   0.00561   0.00567   0.00611   0.00707
     Eigenvalues ---    0.00724   0.00755   0.00766   0.00826   0.00889
     Eigenvalues ---    0.00933   0.00960   0.00985   0.00996   0.01043
     Eigenvalues ---    0.01084   0.01141   0.01165   0.01202   0.01217
     Eigenvalues ---    0.01247   0.01263   0.01264   0.01274   0.01290
     Eigenvalues ---    0.01299   0.01368   0.01395   0.01416   0.01451
     Eigenvalues ---    0.01456   0.01469   0.01491   0.01498   0.01533
     Eigenvalues ---    0.01551   0.01581   0.01612   0.01621   0.01656
     Eigenvalues ---    0.01661   0.01671   0.01672   0.01690   0.01732
     Eigenvalues ---    0.01759   0.01794   0.01796   0.01821   0.01846
     Eigenvalues ---    0.01858   0.01884   0.01929   0.01939   0.01946
     Eigenvalues ---    0.01972   0.02001   0.02014   0.02050   0.02080
     Eigenvalues ---    0.02085   0.02118   0.02173   0.02181   0.02200
     Eigenvalues ---    0.02230   0.02269   0.02329   0.02371   0.02392
     Eigenvalues ---    0.02431   0.02457   0.02501   0.02553   0.02570
     Eigenvalues ---    0.02595   0.02658   0.02674   0.02720   0.02754
     Eigenvalues ---    0.02809   0.02888   0.02916   0.02935   0.02980
     Eigenvalues ---    0.03049   0.03109   0.03136   0.03245   0.03302
     Eigenvalues ---    0.03421   0.03494   0.03559   0.03654   0.03709
     Eigenvalues ---    0.03823   0.03872   0.03903   0.03927   0.04057
     Eigenvalues ---    0.04186   0.04207   0.04282   0.04400   0.04476
     Eigenvalues ---    0.04752   0.04898   0.04948   0.05170   0.05227
     Eigenvalues ---    0.05291   0.05410   0.05683   0.05817   0.05918
     Eigenvalues ---    0.06010   0.06070   0.06187   0.06257   0.06446
     Eigenvalues ---    0.06562   0.06686   0.06722   0.06883   0.07189
     Eigenvalues ---    0.07332   0.07381   0.07452   0.07518   0.07628
     Eigenvalues ---    0.07682   0.07695   0.07818   0.07853   0.07945
     Eigenvalues ---    0.08022   0.08204   0.08271   0.08494   0.08565
     Eigenvalues ---    0.08649   0.08821   0.09114   0.09199   0.09301
     Eigenvalues ---    0.09475   0.09545   0.09687   0.09909   0.10138
     Eigenvalues ---    0.10146   0.10605   0.14557   0.14806   0.14996
     Eigenvalues ---    0.15198   0.15315   0.15478   0.15608   0.15796
     Eigenvalues ---    0.15938   0.15999   0.16000   0.16000   0.16000
     Eigenvalues ---    0.16301   0.16473   0.18336   0.37768   0.37784
     Eigenvalues ---    0.37796   0.37806   0.37816   0.37879   0.37915
     Eigenvalues ---    0.37922   0.37923   0.37927   0.37930   0.37996
     Eigenvalues ---    0.37997   0.38008   0.38014   0.66284   0.67297
 RFO step:  Lambda=-5.14901695D-04 EMin= 2.29999990D-03
 Quartic linear search produced a step of  0.33953.
 Iteration  1 RMS(Cart)=  0.00848496 RMS(Int)=  0.00004521
 Iteration  2 RMS(Cart)=  0.00005771 RMS(Int)=  0.00000552
 Iteration  3 RMS(Cart)=  0.00000001 RMS(Int)=  0.00000552
 Variable       Old X    -DE/DX   Delta X   Delta X   Delta X     New X
                                 (Linear)    (Quad)   (Total)
    R1        4.30832   0.00005   0.00006   0.00130   0.00135   4.30967
    R2        4.29233   0.00000  -0.00000   0.00002   0.00002   4.29235
    R3        3.98020   0.00002  -0.00002   0.00043   0.00041   3.98060
    R4        4.30187  -0.00001  -0.00004  -0.00022  -0.00026   4.30161
    R5        4.31745  -0.00000  -0.00003  -0.00013  -0.00016   4.31729
    R6        3.98180  -0.00001  -0.00009  -0.00135  -0.00145   3.98036
    R7        2.89474  -0.00002  -0.00002  -0.00026  -0.00028   2.89446
    R8        2.89415  -0.00002  -0.00003  -0.00013  -0.00016   2.89400
    R9        3.81527  -0.00004  -0.00013  -0.00091  -0.00103   3.81424
   R10        4.02220  -0.00003  -0.00010  -0.00114  -0.00124   4.02096
   R11        4.06333  -0.00000  -0.00003  -0.00092  -0.00096   4.06237
   R12        3.88633   0.00006   0.00012   0.00344   0.00354   3.88987
   R13        2.88715  -0.00005  -0.00002  -0.00085  -0.00088   2.88627
   R14        2.89908  -0.00003   0.00002   0.00038   0.00040   2.89948
   R15        4.04697  -0.00003  -0.00008   0.00001  -0.00007   4.04690
   R16        3.89204   0.00000  -0.00002  -0.00038  -0.00040   3.89165
   R17        4.05338  -0.00003  -0.00009  -0.00085  -0.00094   4.05244
   R18        2.90118  -0.00017  -0.00036  -0.00596  -0.00633   2.89486
   R19        2.91449  -0.00015  -0.00031  -0.00050  -0.00079   2.91370
   R20        4.08761  -0.00002  -0.00003  -0.00010  -0.00012   4.08749
   R21        3.84681  -0.00002  -0.00005  -0.00125  -0.00129   3.84551
   R22        4.06324   0.00000  -0.00001   0.00003   0.00002   4.06325
   R23        3.00348  -0.00000  -0.00000  -0.00040  -0.00040   3.00309
   R24        2.99645   0.00001   0.00004   0.00054   0.00058   2.99703
   R25        3.89877   0.00001   0.00000   0.00037   0.00038   3.89914
   R26        3.76826   0.00002   0.00002   0.00004   0.00006   3.76832
   R27        2.90784  -0.00002  -0.00004  -0.00023  -0.00027   2.90757
   R28        2.91737  -0.00002  -0.00002   0.00012   0.00010   2.91747
   R29        4.04931   0.00001   0.00002   0.00072   0.00074   4.05005
   R30        4.05889  -0.00002  -0.00005   0.00002  -0.00003   4.05886
   R31        3.77027   0.00001  -0.00000   0.00095   0.00094   3.77121
   R32        2.93764  -0.00002  -0.00003  -0.00028  -0.00031   2.93733
   R33        2.92402  -0.00003  -0.00005  -0.00053  -0.00058   2.92343
   R34        4.05300   0.00000  -0.00001   0.00007   0.00006   4.05307
   R35        3.81280  -0.00001  -0.00005  -0.00048  -0.00053   3.81228
   R36        3.90195  -0.00004  -0.00011  -0.00149  -0.00160   3.90035
   R37        2.91722  -0.00001  -0.00004  -0.00052  -0.00055   2.91666
   R38        2.90575  -0.00001  -0.00003  -0.00011  -0.00014   2.90560
   R39        4.02176   0.00001   0.00002   0.00074   0.00075   4.02252
   R40        4.08545   0.00000   0.00001   0.00075   0.00076   4.08621
   R41        2.98695  -0.00001  -0.00001  -0.00020  -0.00021   2.98675
   R42        2.99243  -0.00000   0.00000   0.00004   0.00004   2.99247
   R43        4.05879   0.00002   0.00004   0.00027   0.00031   4.05910
   R44        2.90266  -0.00002  -0.00005  -0.00049  -0.00053   2.90213
   R45        2.89088  -0.00002  -0.00004  -0.00013  -0.00017   2.89072
   R46        2.93690  -0.00001  -0.00001  -0.00025  -0.00027   2.93664
   R47        2.92276  -0.00002  -0.00004  -0.00015  -0.00019   2.92257
   R48        2.91055  -0.00005  -0.00002  -0.00035  -0.00037   2.91018
   R49        2.91774  -0.00006   0.00001  -0.00016  -0.00016   2.91758
   R50        1.52247  -0.00001   0.00002   0.00012   0.00014   1.52261
   R51        5.34118  -0.00007  -0.00017  -0.00421  -0.00438   5.33681
   R52        5.27702  -0.00000   0.00000   0.00093   0.00093   5.27795
   R53        1.52100  -0.00005  -0.00012  -0.00044  -0.00057   1.52043
   R54        5.30133  -0.00000   0.00003   0.00127   0.00131   5.30263
   R55        5.35794   0.00005   0.00014   0.00003   0.00015   5.35809
   R56        5.32651  -0.00005  -0.00013  -0.00452  -0.00465   5.32186
   R57        4.63150   0.00026   0.00136   0.03423   0.03562   4.66711
   R58        1.54069  -0.00000  -0.00000  -0.00004  -0.00004   1.54065
   R59        5.21821   0.00000  -0.00001  -0.00012  -0.00012   5.21808
   R60        5.14652   0.00001   0.00001  -0.00005  -0.00004   5.14648
   R61        5.35125   0.00001   0.00001  -0.00008  -0.00006   5.35119
   R62        5.26331  -0.00001  -0.00004  -0.00185  -0.00189   5.26142
   R63        1.54223  -0.00005  -0.00008  -0.00050  -0.00057   1.54166
   R64        5.41346  -0.00000  -0.00001   0.00046   0.00045   5.41390
   R65        4.76846   0.00011   0.00070   0.01394   0.01467   4.78313
   R66        1.56813  -0.00003  -0.00001  -0.00010  -0.00011   1.56801
   R67        5.21944  -0.00003  -0.00006   0.00053   0.00046   5.21990
   R68        5.00494   0.00001   0.00002   0.00096   0.00099   5.00592
   R69        1.49696  -0.00000  -0.00001  -0.00002  -0.00003   1.49693
   R70        4.92278  -0.00000   0.00000   0.00053   0.00053   4.92331
   R71        5.20936  -0.00001  -0.00002   0.00009   0.00008   5.20944
   R72        4.98138  -0.00000  -0.00001   0.00022   0.00021   4.98160
   R73        5.44304  -0.00000  -0.00000   0.00002   0.00002   5.44307
   R74        5.05581  -0.00000  -0.00002  -0.00062  -0.00065   5.05517
   R75        5.16849   0.00001   0.00002   0.00034   0.00036   5.16884
   R76        1.52146  -0.00001  -0.00000  -0.00000  -0.00000   1.52146
   R77        5.34564   0.00000  -0.00002  -0.00213  -0.00215   5.34349
   R78        5.04612  -0.00000   0.00001   0.00080   0.00081   5.04693
   R79        5.20375  -0.00004  -0.00012  -0.00468  -0.00480   5.19895
   R80        5.22179   0.00002   0.00003   0.00011   0.00014   5.22193
   R81        1.52099  -0.00001  -0.00001   0.00016   0.00015   1.52115
   R82        5.30241   0.00000  -0.00000   0.00024   0.00024   5.30266
   R83        5.03621   0.00000   0.00003   0.00178   0.00181   5.03802
   R84        5.19960   0.00003   0.00003   0.00001   0.00005   5.19965
   R85        5.15342   0.00001   0.00009   0.00732   0.00741   5.16083
   R86        1.53487  -0.00000   0.00001   0.00008   0.00009   1.53496
   R87        5.35745  -0.00002  -0.00005  -0.00307  -0.00313   5.35432
   R88        5.16647   0.00001   0.00004   0.00021   0.00025   5.16672
   R89        5.33001   0.00000   0.00001   0.00134   0.00135   5.33137
   R90        5.11706   0.00000  -0.00003  -0.00264  -0.00267   5.11439
   R91        1.53642   0.00001  -0.00004   0.00069   0.00065   1.53707
   R92        5.21782  -0.00001  -0.00005  -0.00110  -0.00116   5.21667
   R93        5.33150   0.00002   0.00001   0.00044   0.00045   5.33195
   R94        4.45887   0.00033   0.00138   0.04055   0.04193   4.50079
   R95        1.49469  -0.00000   0.00001  -0.00024  -0.00023   1.49446
   R96        5.46256   0.00002   0.00005   0.00139   0.00143   5.46399
   R97        5.15189  -0.00001  -0.00003  -0.00218  -0.00222   5.14968
   R98        5.01901   0.00000   0.00002   0.00051   0.00053   5.01954
   R99        5.00013   0.00000   0.00001   0.00055   0.00056   5.00069
   R100       5.20589   0.00001   0.00001   0.00078   0.00079   5.20668
   R101       4.90018   0.00000   0.00004   0.00095   0.00099   4.90117
   R102       1.41684  -0.00013  -0.00022  -0.00033  -0.00055   1.41630
   R103       4.92552   0.00112   0.00370   0.16852   0.17223   5.09775
   R104       1.41761  -0.00001  -0.00001  -0.00003  -0.00004   1.41756
   R105       1.41444  -0.00000  -0.00000  -0.00001  -0.00001   1.41443
   R106       1.41779  -0.00001  -0.00000  -0.00002  -0.00002   1.41777
   R107       1.41801  -0.00001  -0.00001  -0.00004  -0.00005   1.41796
   R108       1.41575  -0.00001  -0.00000  -0.00003  -0.00004   1.41571
   R109       1.41582  -0.00002  -0.00002  -0.00006  -0.00008   1.41574
   R110       1.41569  -0.00001  -0.00001  -0.00002  -0.00003   1.41566
   R111       1.41641  -0.00001  -0.00000  -0.00003  -0.00004   1.41637
   R112       1.41468  -0.00001  -0.00000  -0.00002  -0.00002   1.41466
   R113       1.41451  -0.00002  -0.00001  -0.00005  -0.00006   1.41445
   R114       1.41471  -0.00000  -0.00000  -0.00002  -0.00002   1.41470
   R115       1.41576  -0.00002  -0.00001  -0.00005  -0.00006   1.41570
   R116       1.41735  -0.00000   0.00000  -0.00002  -0.00001   1.41733
   R117       1.41566  -0.00001  -0.00001  -0.00003  -0.00004   1.41561
   R118       1.34540   0.02715   0.07183  -0.00036   0.07147   1.41687
   R119       1.34612   0.02761   0.07208   0.00039   0.07247   1.41859
    A1        1.87776  -0.00002  -0.00004  -0.00053  -0.00057   1.87720
    A2        1.55314  -0.00000  -0.00000  -0.00003  -0.00003   1.55310
    A3        1.94772  -0.00002  -0.00003  -0.00044  -0.00047   1.94726
    A4        2.00213   0.00002   0.00004   0.00076   0.00080   2.00294
    A5        2.27885   0.00000   0.00001   0.00014   0.00015   2.27900
    A6        1.96227  -0.00002  -0.00003  -0.00026  -0.00029   1.96197
    A7        1.55323  -0.00001  -0.00002  -0.00025  -0.00026   1.55297
    A8        1.87696  -0.00001  -0.00001   0.00052   0.00051   1.87747
    A9        2.27993   0.00002   0.00003   0.00058   0.00062   2.28055
   A10        1.98544   0.00001   0.00001   0.00006   0.00007   1.98551
   A11        1.87656  -0.00000   0.00000  -0.00001  -0.00001   1.87655
   A12        2.67367  -0.00001  -0.00001   0.00025   0.00024   2.67391
   A13        2.07698  -0.00000  -0.00000  -0.00001  -0.00001   2.07697
   A14        1.52845   0.00000  -0.00000   0.00000  -0.00000   1.52844
   A15        2.00446   0.00000  -0.00000  -0.00022  -0.00023   2.00424
   A16        2.30070   0.00001   0.00002   0.00018   0.00019   2.30089
   A17        1.87601  -0.00001  -0.00002  -0.00021  -0.00023   1.87578
   A18        2.29726  -0.00000  -0.00001  -0.00032  -0.00033   2.29694
   A19        2.01704   0.00001   0.00001   0.00016   0.00017   2.01720
   A20        1.53253   0.00001   0.00001  -0.00024  -0.00022   1.53230
   A21        2.08099   0.00000   0.00001  -0.00024  -0.00023   2.08077
   A22        1.64188   0.00001   0.00002   0.00016   0.00018   1.64206
   A23        1.52226  -0.00000  -0.00001  -0.00009  -0.00010   1.52216
   A24        2.27089   0.00000   0.00000   0.00017   0.00017   2.27105
   A25        2.21051  -0.00000   0.00000   0.00128   0.00129   2.21180
   A26        1.95499  -0.00000   0.00001   0.00034   0.00035   1.95534
   A27        2.09807  -0.00002  -0.00004  -0.00104  -0.00108   2.09699
   A28        2.25946  -0.00001  -0.00005  -0.00149  -0.00153   2.25793
   A29        1.72611  -0.00001  -0.00002  -0.00110  -0.00112   1.72499
   A30        1.93301  -0.00001  -0.00001  -0.00018  -0.00019   1.93283
   A31        2.36836  -0.00001  -0.00003  -0.00044  -0.00047   2.36789
   A32        2.14428  -0.00001  -0.00004  -0.00229  -0.00233   2.14195
   A33        2.03612   0.00002   0.00004   0.00112   0.00116   2.03728
   A34        2.48784   0.00001   0.00001  -0.00027  -0.00027   2.48757
   A35        1.70842   0.00004   0.00008   0.00196   0.00204   1.71046
   A36        2.16663   0.00003   0.00006   0.00257   0.00263   2.16926
   A37        1.63991   0.00002   0.00003   0.00021   0.00024   1.64015
   A38        1.52814   0.00002   0.00003   0.00031   0.00034   1.52848
   A39        2.28014  -0.00003  -0.00006  -0.00126  -0.00132   2.27882
   A40        2.20880  -0.00001  -0.00001  -0.00117  -0.00119   2.20762
   A41        2.10270   0.00002   0.00003   0.00064   0.00068   2.10338
   A42        1.94460   0.00002   0.00003   0.00025   0.00028   1.94488
   A43        2.26272  -0.00001  -0.00003  -0.00014  -0.00017   2.26256
   A44        1.73155  -0.00004  -0.00007  -0.00094  -0.00101   1.73054
   A45        1.92210   0.00002   0.00004   0.00031   0.00035   1.92245
   A46        2.36110   0.00001   0.00002   0.00105   0.00107   2.36217
   A47        2.15042  -0.00004  -0.00006   0.00029   0.00023   2.15065
   A48        1.72047  -0.00002  -0.00004  -0.00100  -0.00104   1.71943
   A49        2.17043   0.00002   0.00003  -0.00028  -0.00025   2.17018
   A50        2.03482  -0.00001  -0.00000   0.00009   0.00009   2.03491
   A51        2.48499   0.00000   0.00000   0.00082   0.00083   2.48582
   A52        1.84524   0.00001   0.00001   0.00026   0.00026   1.84550
   A53        1.86865   0.00000  -0.00000  -0.00001  -0.00001   1.86864
   A54        2.35832  -0.00001  -0.00002  -0.00035  -0.00038   2.35794
   A55        1.88342  -0.00001  -0.00002  -0.00028  -0.00030   1.88312
   A56        1.86524  -0.00001  -0.00001  -0.00029  -0.00030   1.86494
   A57        1.84626  -0.00001  -0.00001   0.00001  -0.00000   1.84625
   A58        2.27918   0.00000  -0.00000  -0.00018  -0.00018   2.27900
   A59        1.95009  -0.00000  -0.00001  -0.00023  -0.00024   1.94985
   A60        1.98196   0.00000   0.00001   0.00033   0.00034   1.98230
   A61        2.07602   0.00000   0.00001   0.00032   0.00033   2.07635
   A62        2.07944   0.00000   0.00001   0.00023   0.00024   2.07967
   A63        1.94460   0.00001   0.00002   0.00023   0.00025   1.94485
   A64        2.43000   0.00001   0.00002   0.00018   0.00021   2.43021
   A65        1.95535   0.00000   0.00001  -0.00001  -0.00001   1.95534
   A66        2.20087  -0.00000  -0.00001  -0.00040  -0.00041   2.20047
   A67        1.68198   0.00000   0.00001   0.00001   0.00002   1.68200
   A68        2.50568  -0.00001  -0.00002  -0.00001  -0.00002   2.50566
   A69        1.97698  -0.00001  -0.00003  -0.00005  -0.00008   1.97690
   A70        1.77200  -0.00002  -0.00003  -0.00034  -0.00036   1.77164
   A71        2.24040   0.00002   0.00002   0.00044   0.00047   2.24087
   A72        2.21897   0.00002   0.00004   0.00048   0.00052   2.21949
   A73        2.22250   0.00000   0.00000  -0.00012  -0.00012   2.22238
   A74        2.22774  -0.00000  -0.00002  -0.00019  -0.00021   2.22753
   A75        2.09550   0.00001   0.00001  -0.00001  -0.00000   2.09550
   A76        2.62418   0.00001   0.00002   0.00004   0.00006   2.62424
   A77        1.67752   0.00000   0.00001   0.00030   0.00031   1.67783
   A78        1.76536  -0.00000  -0.00002  -0.00023  -0.00025   1.76511
   A79        2.32093  -0.00001  -0.00002  -0.00054  -0.00056   2.32037
   A80        2.13370  -0.00000  -0.00001  -0.00021  -0.00021   2.13348
   A81        1.77033   0.00000   0.00000  -0.00026  -0.00026   1.77006
   A82        1.95091   0.00001   0.00000   0.00036   0.00036   1.95127
   A83        1.91626  -0.00000  -0.00001   0.00002   0.00001   1.91627
   A84        2.33007  -0.00000  -0.00000   0.00027   0.00027   2.33034
   A85        2.27378   0.00001   0.00001   0.00028   0.00029   2.27407
   A86        2.14453   0.00000   0.00001   0.00001   0.00002   2.14455
   A87        1.96556  -0.00001  -0.00003  -0.00057  -0.00059   1.96496
   A88        1.88739   0.00000   0.00001   0.00034   0.00035   1.88774
   A89        2.33825   0.00000   0.00002   0.00037   0.00039   2.33864
   A90        2.32094   0.00000   0.00001  -0.00002  -0.00001   2.32093
   A91        1.79691   0.00000   0.00001  -0.00014  -0.00013   1.79678
   A92        1.52688   0.00001   0.00000  -0.00010  -0.00009   1.52679
   A93        1.63828   0.00001   0.00001   0.00014   0.00015   1.63842
   A94        2.22199  -0.00001  -0.00001   0.00022   0.00020   2.22219
   A95        2.29913  -0.00001  -0.00001   0.00005   0.00004   2.29917
   A96        1.94357  -0.00000   0.00000   0.00008   0.00008   1.94365
   A97        2.47493   0.00000   0.00001  -0.00012  -0.00012   2.47481
   A98        2.02466   0.00000   0.00000  -0.00015  -0.00015   2.02451
   A99        1.91953   0.00000  -0.00000   0.00031   0.00031   1.91985
   A100       2.14426   0.00000   0.00001  -0.00011  -0.00010   2.14416
   A101       2.34424   0.00000   0.00001  -0.00017  -0.00016   2.34408
   A102       2.10167   0.00000  -0.00000   0.00001   0.00001   2.10168
   A103       1.73644  -0.00000  -0.00001   0.00001  -0.00000   1.73644
   A104       2.26761  -0.00000   0.00000   0.00009   0.00009   2.26770
   A105       2.17598  -0.00001  -0.00000  -0.00025  -0.00025   2.17572
   A106       1.72947  -0.00001  -0.00001  -0.00030  -0.00031   1.72916
   A107       1.84496   0.00000   0.00002   0.00030   0.00032   1.84528
   A108       1.84442   0.00000   0.00001   0.00004   0.00005   1.84447
   A109       2.42681  -0.00000  -0.00001  -0.00002  -0.00003   2.42678
   A110       1.94261  -0.00000  -0.00001  -0.00002  -0.00003   1.94258
   A111       1.86705   0.00000   0.00000  -0.00009  -0.00009   1.86696
   A112       1.98440   0.00000   0.00001   0.00002   0.00002   1.98443
   A113       2.20410  -0.00000  -0.00001   0.00006   0.00006   2.20415
   A114       1.94580  -0.00000   0.00000   0.00016   0.00016   1.94596
   A115       1.86384  -0.00000  -0.00000  -0.00022  -0.00022   1.86362
   A116       1.95617  -0.00000  -0.00000  -0.00019  -0.00019   1.95598
   A117       2.27560   0.00000   0.00000   0.00001   0.00001   2.27562
   A118       1.88471   0.00000  -0.00000  -0.00008  -0.00008   1.88463
   A119       2.36664  -0.00000  -0.00000  -0.00009  -0.00010   2.36655
   A120       2.07352  -0.00000  -0.00000  -0.00001  -0.00001   2.07351
   A121       2.08354  -0.00000  -0.00001   0.00004   0.00003   2.08357
   A122       1.64196   0.00000  -0.00000  -0.00005  -0.00005   1.64191
   A123       1.52101   0.00001   0.00001   0.00010   0.00011   1.52111
   A124       2.22600  -0.00001  -0.00001  -0.00011  -0.00012   2.22588
   A125       2.28582  -0.00001  -0.00001  -0.00003  -0.00004   2.28577
   A126       2.09646   0.00000  -0.00000   0.00011   0.00011   2.09657
   A127       1.93058  -0.00000  -0.00001  -0.00005  -0.00006   1.93052
   A128       2.17152  -0.00001  -0.00000  -0.00012  -0.00013   2.17139
   A129       1.71410  -0.00001  -0.00001  -0.00013  -0.00014   1.71396
   A130       1.95750   0.00000   0.00000   0.00013   0.00013   1.95764
   A131       1.73253   0.00000   0.00000   0.00001   0.00001   1.73254
   A132       2.26544   0.00000   0.00001   0.00007   0.00008   2.26552
   A133       2.13751   0.00001   0.00001   0.00017   0.00019   2.13770
   A134       2.35407   0.00001   0.00002   0.00009   0.00010   2.35417
   A135       2.47401  -0.00000   0.00000  -0.00007  -0.00007   2.47394
   A136       2.02391  -0.00000  -0.00001  -0.00020  -0.00021   2.02370
   A137       1.76907  -0.00001  -0.00003  -0.00034  -0.00037   1.76870
   A138       1.67767  -0.00001  -0.00001  -0.00015  -0.00016   1.67751
   A139       2.30070   0.00001   0.00001   0.00003   0.00004   2.30074
   A140       2.14437   0.00001   0.00001   0.00020   0.00021   2.14457
   A141       1.96131   0.00000  -0.00000   0.00016   0.00016   1.96146
   A142       1.76452  -0.00000  -0.00001  -0.00020  -0.00021   1.76431
   A143       1.90123  -0.00000  -0.00000  -0.00014  -0.00014   1.90109
   A144       2.33870  -0.00000   0.00000   0.00005   0.00005   2.33875
   A145       1.95445  -0.00000  -0.00002   0.00007   0.00005   1.95451
   A146       2.32212  -0.00000   0.00001   0.00001   0.00002   2.32214
   A147       1.79683   0.00000   0.00000  -0.00002  -0.00002   1.79681
   A148       1.90129   0.00000   0.00001   0.00007   0.00008   1.90137
   A149       2.33071   0.00001   0.00002   0.00010   0.00012   2.33083
   A150       2.29431   0.00001   0.00001   0.00015   0.00016   2.29447
   A151       2.13481   0.00001   0.00001   0.00005   0.00006   2.13487
   A152       1.68106   0.00001   0.00003   0.00015   0.00017   1.68123
   A153       2.49491  -0.00002  -0.00006  -0.00088  -0.00095   2.49397
   A154       1.97736  -0.00002  -0.00003  -0.00097  -0.00100   1.97636
   A155       1.77278  -0.00000   0.00000  -0.00034  -0.00034   1.77244
   A156       2.28629  -0.00000  -0.00001   0.00026   0.00025   2.28654
   A157       2.18290   0.00002   0.00003   0.00114   0.00117   2.18407
   A158       2.10385   0.00001   0.00004   0.00081   0.00085   2.10470
   A159       2.62334   0.00001   0.00000   0.00085   0.00085   2.62419
   A160       2.17922   0.00000   0.00002   0.00017   0.00019   2.17941
   A161       2.26311  -0.00002  -0.00003  -0.00098  -0.00101   2.26210
   A162       1.70074  -0.00001  -0.00001  -0.00052  -0.00053   1.70021
   A163       1.72849   0.00000  -0.00000   0.00005   0.00004   1.72853
   A164       2.35141   0.00000   0.00003   0.00032   0.00035   2.35176
   A165       2.41299  -0.00000  -0.00002  -0.00002  -0.00004   2.41295
   A166       1.51506  -0.00000  -0.00001  -0.00032  -0.00033   1.51473
   A167       1.73593   0.00000  -0.00003  -0.00035  -0.00038   1.73555
   A168       1.67682  -0.00001  -0.00004  -0.00002  -0.00005   1.67677
   A169       2.58927  -0.00002  -0.00004  -0.00060  -0.00063   2.58864
   A170       2.19965   0.00002   0.00004   0.00009   0.00012   2.19976
   A171       1.48852   0.00000  -0.00000   0.00051   0.00051   1.48903
   A172       1.59166   0.00003   0.00004   0.00099   0.00102   1.59268
   A173       1.78116  -0.00004  -0.00001  -0.00223  -0.00225   1.77891
   A174       1.93647   0.00005   0.00008   0.00113   0.00121   1.93768
   A175       2.11719  -0.00000   0.00001   0.00134   0.00134   2.11853
   A176       2.22952  -0.00005  -0.00009  -0.00246  -0.00254   2.22698
   A177       1.83777  -0.00000  -0.00001  -0.00011  -0.00012   1.83765
   A178       1.60130   0.00001   0.00002   0.00029   0.00031   1.60162
   A179       2.26064   0.00000   0.00001   0.00017   0.00018   2.26083
   A180       1.54688   0.00000  -0.00001  -0.00031  -0.00032   1.54655
   A181       2.45985  -0.00000   0.00000   0.00007   0.00007   2.45991
   A182       1.91994   0.00000   0.00001   0.00027   0.00028   1.92022
   A183       1.50847  -0.00000  -0.00001  -0.00007  -0.00008   1.50839
   A184       2.84863  -0.00000  -0.00000  -0.00002  -0.00003   2.84860
   A185       1.75320  -0.00000  -0.00001   0.00008   0.00008   1.75328
   A186       1.12837   0.00000   0.00001  -0.00007  -0.00006   1.12831
   A187       1.89372  -0.00001  -0.00003  -0.00016  -0.00020   1.89353
   A188       1.87972  -0.00004   0.00005  -0.00047  -0.00043   1.87929
   A189       2.84549   0.00002   0.00004  -0.00029  -0.00026   2.84523
   A190       1.86049  -0.00005  -0.00015  -0.00320  -0.00335   1.85714
   A191       1.54303   0.00003   0.00010   0.00310   0.00320   1.54624
   A192       1.81545   0.00000   0.00001  -0.00028  -0.00027   1.81518
   A193       2.15032   0.00002   0.00003   0.00038   0.00041   2.15074
   A194       1.71776  -0.00000   0.00000   0.00009   0.00009   1.71785
   A195       1.79118  -0.00002  -0.00004  -0.00039  -0.00043   1.79075
   A196       1.95547  -0.00000  -0.00001  -0.00022  -0.00023   1.95524
   A197       1.55741   0.00000   0.00000  -0.00000   0.00000   1.55741
   A198       1.69004  -0.00001  -0.00002  -0.00033  -0.00035   1.68969
   A199       2.79670   0.00000   0.00001   0.00003   0.00004   2.79674
   A200       2.15157  -0.00000  -0.00001   0.00004   0.00003   2.15160
   A201       1.24874  -0.00000  -0.00001   0.00003   0.00003   1.24876
   A202       1.30825  -0.00000  -0.00000   0.00000   0.00000   1.30826
   A203       2.54380  -0.00000  -0.00001  -0.00001  -0.00002   2.54378
   A204       1.48046  -0.00000  -0.00000  -0.00002  -0.00002   1.48044
   A205       1.84973   0.00000   0.00000  -0.00016  -0.00015   1.84957
   A206       1.88387   0.00000   0.00000   0.00002   0.00003   1.88390
   A207       2.15423   0.00001   0.00002   0.00033   0.00034   2.15457
   A208       2.85418  -0.00000  -0.00001  -0.00005  -0.00006   2.85412
   A209       2.82239  -0.00000  -0.00000  -0.00021  -0.00021   2.82217
   A210       1.58671   0.00000  -0.00000  -0.00013  -0.00013   1.58658
   A211       1.25455  -0.00000  -0.00000  -0.00020  -0.00020   1.25435
   A212       1.48951  -0.00000  -0.00000  -0.00022  -0.00022   1.48929
   A213       1.96571  -0.00000  -0.00001  -0.00032  -0.00033   1.96538
   A214       1.60864  -0.00001  -0.00002  -0.00034  -0.00036   1.60828
   A215       1.61455   0.00000   0.00001   0.00047   0.00048   1.61504
   A216       1.85517  -0.00001  -0.00002  -0.00032  -0.00033   1.85483
   A217       1.86798  -0.00000  -0.00001   0.00008   0.00008   1.86806
   A218       2.34005   0.00002   0.00003   0.00019   0.00022   2.34026
   A219       2.36707  -0.00000  -0.00001  -0.00002  -0.00002   2.36704
   A220       1.55035  -0.00001  -0.00002  -0.00008  -0.00011   1.55024
   A221       1.51397  -0.00000  -0.00000  -0.00015  -0.00015   1.51382
   A222       1.96345   0.00001   0.00001  -0.00021  -0.00020   1.96325
   A223       1.66509  -0.00000  -0.00000  -0.00017  -0.00017   1.66492
   A224       1.64119   0.00000  -0.00000  -0.00048  -0.00048   1.64071
   A225       1.86167  -0.00000   0.00000   0.00041   0.00042   1.86209
   A226       1.87433  -0.00001  -0.00002  -0.00086  -0.00088   1.87345
   A227       2.28025   0.00000   0.00000  -0.00001  -0.00001   2.28024
   A228       2.43064  -0.00001  -0.00001   0.00074   0.00073   2.43137
   A229       1.54373   0.00000   0.00001  -0.00060  -0.00060   1.54313
   A230       1.57994   0.00001   0.00002   0.00031   0.00033   1.58027
   A231       1.49539  -0.00000  -0.00000   0.00012   0.00012   1.49551
   A232       1.91183   0.00000   0.00000   0.00007   0.00007   1.91191
   A233       1.66747   0.00000   0.00001   0.00010   0.00011   1.66758
   A234       1.74611   0.00001   0.00001   0.00012   0.00013   1.74624
   A235       2.85970   0.00000   0.00001   0.00005   0.00006   2.85976
   A236       1.14507  -0.00000  -0.00000  -0.00018  -0.00018   1.14489
   A237       1.81610   0.00001   0.00001   0.00040   0.00041   1.81651
   A238       1.47685   0.00003   0.00006   0.00037   0.00043   1.47729
   A239       1.90249   0.00003   0.00005   0.00020   0.00025   1.90274
   A240       2.27566  -0.00016  -0.00038  -0.01157  -0.01193   2.26373
   A241       1.74022  -0.00005  -0.00009   0.00052   0.00043   1.74065
   A242       2.84919  -0.00006  -0.00011  -0.00170  -0.00182   2.84737
   A243       2.04031   0.00004   0.00009   0.00374   0.00384   2.04414
   A244       1.13859  -0.00000  -0.00000  -0.00086  -0.00087   1.13772
   A245       2.32698   0.00009   0.00020   0.00319   0.00328   2.33026
   A246       1.28140   0.00003   0.00005  -0.00212  -0.00208   1.27932
   A247       1.47056  -0.00000  -0.00000  -0.00040  -0.00041   1.47016
   A248       1.88185  -0.00001  -0.00001   0.00011   0.00009   1.88194
   A249       1.85495  -0.00000  -0.00000  -0.00005  -0.00005   1.85489
   A250       2.82379  -0.00001  -0.00002  -0.00027  -0.00029   2.82350
   A251       2.17718   0.00001   0.00001  -0.00002  -0.00001   2.17718
   A252       1.57111   0.00000   0.00001   0.00031   0.00031   1.57142
   A253       2.81704  -0.00000   0.00001   0.00043   0.00043   2.81747
   A254       1.26211  -0.00000  -0.00000   0.00001   0.00001   1.26212
   A255       1.67710   0.00000   0.00001   0.00052   0.00054   1.67764
   A256       1.55467   0.00000  -0.00000  -0.00038  -0.00038   1.55429
   A257       1.95494   0.00001   0.00003   0.00092   0.00095   1.95589
   A258       2.11168  -0.00000   0.00000  -0.00017  -0.00017   2.11152
   A259       2.82122   0.00001   0.00001   0.00010   0.00011   2.82133
   A260       2.56643  -0.00001  -0.00002  -0.00034  -0.00037   2.56606
   A261       1.32122  -0.00001  -0.00001  -0.00015  -0.00016   1.32106
   A262       1.26045  -0.00000  -0.00001  -0.00008  -0.00009   1.26036
   A263       1.68453   0.00068   0.00085   0.00583   0.00668   1.69120
   A264       2.08410   0.00000   0.00001   0.00003   0.00004   2.08414
   A265       1.41387   0.00000   0.00001   0.00008   0.00009   1.41396
   A266       2.41513  -0.00000  -0.00000   0.00004   0.00004   2.41517
   A267       2.29313  -0.00000  -0.00001   0.00004   0.00004   2.29316
   A268       1.42824  -0.00001  -0.00001   0.00019   0.00019   1.42842
   A269       1.55951  -0.00000  -0.00001  -0.00028  -0.00029   1.55922
   A270       2.09529   0.00000   0.00001  -0.00000   0.00001   2.09529
   A271       1.20032  -0.00000  -0.00000   0.00027   0.00027   1.20059
   A272       1.71536  -0.00000  -0.00001  -0.00015  -0.00016   1.71520
   A273       2.10510   0.00000   0.00000  -0.00009  -0.00008   2.10502
   A274       1.57287   0.00000  -0.00000   0.00004   0.00004   1.57291
   A275       2.25332   0.00000   0.00001   0.00003   0.00004   2.25336
   A276       2.29023  -0.00000   0.00000   0.00000   0.00000   2.29023
   A277       1.57888  -0.00003  -0.00005  -0.00027  -0.00033   1.57855
   A278       1.20917  -0.00000  -0.00000  -0.00005  -0.00005   1.20912
   A279       1.43499  -0.00000  -0.00000   0.00002   0.00002   1.43501
   A280       2.25023  -0.00001  -0.00001   0.00006   0.00005   2.25028
   A281       1.71207  -0.00004  -0.00008  -0.00080  -0.00088   1.71119
   A282       1.55412  -0.00003  -0.00007  -0.00047  -0.00054   1.55359
   A283       2.29970   0.00003   0.00007   0.00034   0.00041   2.30011
   A284       2.08703   0.00002   0.00004   0.00039   0.00043   2.08746
   A285       2.07906   0.00002   0.00004   0.00008   0.00012   2.07918
   A286       1.19722  -0.00000   0.00001   0.00037   0.00038   1.19760
   A287       1.21031  -0.00002  -0.00003  -0.00085  -0.00088   1.20943
   A288       2.30241   0.00001   0.00000   0.00004   0.00004   2.30245
   A289       1.43225  -0.00000  -0.00001  -0.00023  -0.00024   1.43201
   A290       2.37694  -0.00000  -0.00000   0.00017   0.00017   2.37711
   A291       2.41126   0.00001   0.00002   0.00018   0.00020   2.41146
   A292       1.18490   0.00002   0.00004   0.00109   0.00113   1.18603
   A293       1.23204  -0.00001  -0.00002  -0.00032  -0.00033   1.23170
   A294       2.27361  -0.00003  -0.00007  -0.00044  -0.00051   2.27310
   A295       1.43834  -0.00003  -0.00005  -0.00004  -0.00009   1.43825
   A296       2.40113   0.00001   0.00003   0.00014   0.00017   2.40130
   A297       2.39311   0.00002   0.00003  -0.00014  -0.00011   2.39300
   A298       1.22425  -0.00001  -0.00001  -0.00022  -0.00023   1.22402
   A299       1.19103   0.00000   0.00000  -0.00018  -0.00018   1.19085
   A300       2.27101  -0.00000  -0.00000  -0.00000  -0.00000   2.27100
   A301       1.41941  -0.00000  -0.00000  -0.00007  -0.00007   1.41934
   A302       2.40345   0.00001   0.00001   0.00018   0.00020   2.40365
   A303       2.40851  -0.00000  -0.00001   0.00001   0.00000   2.40851
   A304       1.68050  -0.00001  -0.00003  -0.00030  -0.00033   1.68017
   A305       2.21480   0.00000   0.00001   0.00010   0.00011   2.21491
   A306       2.38055   0.00000   0.00001   0.00010   0.00011   2.38066
   A307       1.40026   0.00000   0.00001   0.00022   0.00022   1.40048
   A308       1.26736   0.00000   0.00001   0.00022   0.00022   1.26759
   A309       2.27826   0.00000  -0.00000  -0.00010  -0.00010   2.27816
   A310       1.29313   0.00000   0.00000   0.00006   0.00007   1.29320
   A311       2.43017  -0.00000  -0.00001  -0.00015  -0.00015   2.43002
   A312       2.34306  -0.00000  -0.00000  -0.00006  -0.00006   2.34300
   A313       2.26904   0.00000   0.00001   0.00003   0.00004   2.26908
   A314       1.27384  -0.00001  -0.00001   0.00003   0.00001   1.27386
   A315       1.27011  -0.00000  -0.00001  -0.00031  -0.00032   1.26979
   A316       2.36635   0.00000   0.00001   0.00009   0.00010   2.36645
   A317       1.41563  -0.00001  -0.00002  -0.00026  -0.00028   1.41536
   A318       2.42608   0.00001   0.00001   0.00009   0.00010   2.42618
   A319       2.26257   0.00000   0.00000   0.00015   0.00015   2.26272
   A320       1.23491   0.00002   0.00005   0.00201   0.00205   1.23697
   A321       1.19544  -0.00001  -0.00001  -0.00037  -0.00038   1.19507
   A322       2.24160  -0.00000   0.00001   0.00017   0.00018   2.24178
   A323       1.42813  -0.00000  -0.00001  -0.00107  -0.00108   1.42704
   A324       2.41826  -0.00001  -0.00001   0.00017   0.00016   2.41842
   A325       2.39458   0.00001  -0.00000   0.00016   0.00016   2.39475
   A326       1.51875   0.00001   0.00001   0.00047   0.00049   1.51924
   A327       2.32688  -0.00000  -0.00001  -0.00002  -0.00003   2.32685
   A328       2.10871  -0.00000  -0.00001  -0.00003  -0.00004   2.10867
   A329       0.99439  -0.00000  -0.00001  -0.00061  -0.00062   0.99377
   A330       1.54299  -0.00002  -0.00002   0.00020   0.00018   1.54317
   A331       1.32292  -0.00002  -0.00003   0.00011   0.00008   1.32300
   A332       2.10373   0.00001   0.00001   0.00006   0.00007   2.10380
   A333       1.57928  -0.00000  -0.00001   0.00027   0.00026   1.57954
   A334       1.61458  -0.00000  -0.00001   0.00017   0.00016   1.61475
   A335       2.52526  -0.00001   0.00000  -0.00020  -0.00020   2.52506
   A336       2.17565   0.00001   0.00001  -0.00003  -0.00003   2.17562
   A337       2.13022   0.00001   0.00001  -0.00008  -0.00008   2.13015
   A338       2.56787   0.00003   0.00004   0.00025   0.00029   2.56816
   A339       1.42071  -0.00002  -0.00026  -0.00553  -0.00578   1.41493
   A340       1.87645  -0.00017  -0.00036  -0.00069  -0.00106   1.87538
   A341       2.29997  -0.00005   0.00004  -0.00062  -0.00067   2.29929
   A342       1.33662  -0.00013  -0.00019  -0.00067  -0.00086   1.33576
   A343       2.39978  -0.00001   0.00003  -0.00281  -0.00284   2.39694
   A344       1.89819   0.00029   0.00053   0.00968   0.01022   1.90840
   A345       3.22320  -0.00001  -0.00001   0.00012   0.00012   3.22331
   A346       3.30628  -0.00000  -0.00001  -0.00065  -0.00065   3.30563
   A347       3.16286   0.00000   0.00001   0.00022   0.00023   3.16309
   A348       3.25848  -0.00001  -0.00003  -0.00030  -0.00032   3.25815
   A349       3.25320  -0.00000  -0.00001  -0.00042  -0.00043   3.25277
   A350       3.32898  -0.00001  -0.00001  -0.00033  -0.00034   3.32864
    D1       -0.77609  -0.00001  -0.00002  -0.00031  -0.00033  -0.77642
    D2       -1.83002  -0.00001  -0.00003  -0.00056  -0.00059  -1.83061
    D3        2.30420  -0.00003  -0.00008  -0.00211  -0.00219   2.30201
    D4        1.61447  -0.00002  -0.00005  -0.00250  -0.00254   1.61192
    D5        1.11014  -0.00001  -0.00002  -0.00039  -0.00040   1.10974
    D6        0.05621  -0.00001  -0.00003  -0.00063  -0.00066   0.05555
    D7       -2.09275  -0.00003  -0.00008  -0.00218  -0.00226  -2.09501
    D8       -2.78248  -0.00002  -0.00005  -0.00257  -0.00262  -2.78510
    D9        0.26242  -0.00001  -0.00002  -0.00044  -0.00046   0.26196
   D10       -0.79151  -0.00001  -0.00003  -0.00068  -0.00072  -0.79222
   D11       -2.94047  -0.00003  -0.00009  -0.00224  -0.00232  -2.94279
   D12        2.65298  -0.00002  -0.00005  -0.00262  -0.00267   2.65031
   D13       -3.13042  -0.00001  -0.00002  -0.00049  -0.00050  -3.13092
   D14        2.09883  -0.00001  -0.00002  -0.00073  -0.00076   2.09807
   D15       -0.05013  -0.00003  -0.00008  -0.00228  -0.00236  -0.05249
   D16       -0.73987  -0.00002  -0.00004  -0.00267  -0.00271  -0.74258
   D17       -2.56145   0.00000   0.00002   0.00011   0.00013  -2.56132
   D18        2.66780   0.00000   0.00001  -0.00014  -0.00013   2.66768
   D19        0.51884  -0.00002  -0.00004  -0.00169  -0.00173   0.51712
   D20       -0.17089  -0.00001  -0.00001  -0.00207  -0.00208  -0.17297
   D21       -0.25766  -0.00000  -0.00001  -0.00011  -0.00011  -0.25777
   D22        0.78796   0.00001   0.00002   0.00004   0.00005   0.78801
   D23        2.94557   0.00000   0.00001  -0.00017  -0.00015   2.94542
   D24       -2.65381   0.00004   0.00006   0.00026   0.00033  -2.65348
   D25       -1.09987   0.00000  -0.00000   0.00003   0.00002  -1.09985
   D26       -0.05425   0.00001   0.00002   0.00017   0.00019  -0.05407
   D27        2.10336   0.00000   0.00002  -0.00004  -0.00002   2.10334
   D28        2.78716   0.00004   0.00007   0.00040   0.00046   2.78763
   D29        0.78575  -0.00001  -0.00003  -0.00024  -0.00026   0.78549
   D30        1.83137  -0.00001  -0.00000  -0.00009  -0.00010   1.83127
   D31       -2.29420  -0.00001  -0.00001  -0.00030  -0.00030  -2.29450
   D32       -1.61040   0.00003   0.00004   0.00014   0.00018  -1.61022
   D33        2.57667   0.00000  -0.00000   0.00022   0.00022   2.57689
   D34       -2.66090   0.00001   0.00002   0.00037   0.00039  -2.66051
   D35       -0.50328   0.00001   0.00002   0.00016   0.00018  -0.50310
   D36        0.18052   0.00005   0.00007   0.00059   0.00066   0.18118
   D37        3.13015  -0.00001  -0.00001  -0.00004  -0.00005   3.13010
   D38       -2.10742   0.00000   0.00001   0.00010   0.00011  -2.10730
   D39        0.05020  -0.00000   0.00001  -0.00010  -0.00009   0.05011
   D40        0.73400   0.00004   0.00006   0.00033   0.00039   0.73439
   D41        0.81477  -0.00001  -0.00001  -0.00014  -0.00015   0.81462
   D42       -2.33622  -0.00001  -0.00002  -0.00064  -0.00066  -2.33688
   D43       -2.31953  -0.00001  -0.00003  -0.00044  -0.00047  -2.31999
   D44       -0.83675   0.00001   0.00000   0.00009   0.00009  -0.83666
   D45        2.29545  -0.00000  -0.00001  -0.00042  -0.00042   2.29502
   D46        2.31214  -0.00000  -0.00001  -0.00022  -0.00023   2.31191
   D47       -0.00559  -0.00001  -0.00002  -0.00088  -0.00090  -0.00649
   D48        3.12661  -0.00002  -0.00003  -0.00139  -0.00141   3.12519
   D49       -3.13988  -0.00001  -0.00003  -0.00119  -0.00122  -3.14110
   D50        3.12951   0.00001   0.00001   0.00044   0.00044   3.12995
   D51       -0.02148  -0.00000   0.00000  -0.00007  -0.00007  -0.02155
   D52       -0.00479  -0.00000  -0.00001   0.00013   0.00013  -0.00466
   D53        3.11901  -0.00001  -0.00002  -0.00010  -0.00012   3.11889
   D54       -0.03198  -0.00001  -0.00002  -0.00061  -0.00063  -0.03261
   D55       -0.01529  -0.00001  -0.00003  -0.00041  -0.00044  -0.01572
   D56       -0.05640   0.00001   0.00003   0.00066   0.00069  -0.05571
   D57       -1.10050   0.00002   0.00005   0.00079   0.00083  -1.09967
   D58        2.78593   0.00001   0.00004   0.00059   0.00063   2.78656
   D59        2.09542   0.00001   0.00003   0.00036   0.00039   2.09581
   D60        0.78896  -0.00000  -0.00000   0.00029   0.00029   0.78925
   D61       -0.25514   0.00000   0.00001   0.00042   0.00044  -0.25470
   D62       -2.65189  -0.00000   0.00000   0.00023   0.00023  -2.65166
   D63        2.94077  -0.00000  -0.00001   0.00000  -0.00000   2.94077
   D64        1.83101  -0.00001  -0.00001   0.00009   0.00008   1.83108
   D65        0.78690  -0.00000   0.00001   0.00022   0.00022   0.78713
   D66       -1.60985  -0.00001  -0.00000   0.00002   0.00002  -1.60983
   D67       -2.30037  -0.00001  -0.00001  -0.00020  -0.00022  -2.30059
   D68       -2.09690  -0.00001  -0.00002  -0.00014  -0.00015  -2.09705
   D69       -3.14100  -0.00000   0.00000  -0.00001  -0.00001  -3.14101
   D70        0.74543  -0.00001  -0.00001  -0.00020  -0.00021   0.74522
   D71        0.05491  -0.00001  -0.00002  -0.00043  -0.00045   0.05446
   D72       -2.65664   0.00000  -0.00000   0.00017   0.00017  -2.65647
   D73        2.58244   0.00001   0.00001   0.00030   0.00031   2.58276
   D74        0.18569   0.00000   0.00000   0.00010   0.00011   0.18580
   D75       -0.50483   0.00000  -0.00001  -0.00012  -0.00013  -0.50496
   D76        0.25716   0.00001   0.00002   0.00032   0.00033   0.25749
   D77       -0.79674   0.00001   0.00002   0.00023   0.00025  -0.79649
   D78        2.65151   0.00001   0.00003   0.00042   0.00045   2.65196
   D79       -2.93466   0.00001   0.00003   0.00043   0.00046  -2.93420
   D80        1.10809  -0.00001  -0.00003  -0.00010  -0.00012   1.10797
   D81        0.05420  -0.00001  -0.00002  -0.00018  -0.00020   0.05400
   D82       -2.78074  -0.00001  -0.00002   0.00001  -0.00001  -2.78074
   D83       -2.08373  -0.00001  -0.00001   0.00002   0.00000  -2.08372
   D84       -0.77844   0.00000  -0.00001  -0.00054  -0.00055  -0.77899
   D85       -1.83233   0.00000  -0.00001  -0.00063  -0.00064  -1.83297
   D86        1.61591   0.00001  -0.00000  -0.00044  -0.00044   1.61547
   D87        2.31293   0.00000   0.00000  -0.00043  -0.00043   2.31250
   D88       -2.57751  -0.00000  -0.00000   0.00017   0.00017  -2.57734
   D89        2.65178  -0.00000   0.00000   0.00009   0.00009   2.65187
   D90       -0.18316   0.00000   0.00001   0.00028   0.00029  -0.18287
   D91        0.51386  -0.00000   0.00001   0.00029   0.00030   0.51415
   D92        3.13255  -0.00001  -0.00002  -0.00013  -0.00014   3.13241
   D93        2.07866  -0.00000  -0.00002  -0.00021  -0.00023   2.07843
   D94       -0.75628  -0.00000  -0.00001  -0.00002  -0.00003  -0.75631
   D95       -0.05927  -0.00000  -0.00001  -0.00001  -0.00002  -0.05929
   D96       -0.83948   0.00003   0.00005   0.00113   0.00119  -0.83830
   D97        2.40052   0.00001  -0.00002   0.00003   0.00002   2.40053
   D98        2.26281   0.00003   0.00006   0.00144   0.00150   2.26430
   D99       -0.01038   0.00002   0.00004   0.00163   0.00167  -0.00871
   D100      -3.05356  -0.00000  -0.00003   0.00053   0.00050  -3.05307
   D101       3.09191   0.00002   0.00004   0.00194   0.00198   3.09389
   D102       0.81168   0.00001   0.00003   0.00097   0.00099   0.81267
   D103      -2.23151  -0.00001  -0.00005  -0.00014  -0.00018  -2.23169
   D104      -2.36922   0.00001   0.00003   0.00127   0.00130  -2.36792
   D105       3.13690   0.00001   0.00001   0.00048   0.00049   3.13739
   D106       0.09371  -0.00001  -0.00006  -0.00062  -0.00068   0.09303
   D107      -0.04400   0.00001   0.00002   0.00078   0.00080  -0.04320
   D108      -3.13251   0.00002   0.00003   0.00073   0.00077  -3.13174
   D109       0.10749  -0.00000  -0.00004  -0.00037  -0.00040   0.10709
   D110      -0.03022   0.00002   0.00004   0.00104   0.00108  -0.02914
   D111      -1.93085  -0.00001  -0.00003  -0.00057  -0.00059  -1.93144
   D112      -2.99557  -0.00000  -0.00001  -0.00064  -0.00065  -2.99622
   D113       2.09293  -0.00001  -0.00001  -0.00058  -0.00059   2.09234
   D114      -0.16716  -0.00000  -0.00001  -0.00030  -0.00031  -0.16747
   D115       0.89635  -0.00000  -0.00002  -0.00059  -0.00061   0.89574
   D116      -1.05159   0.00000  -0.00000   0.00002   0.00002  -1.05157
   D117      -2.97801  -0.00002  -0.00005  -0.00114  -0.00118  -2.97920
   D118       2.25268  -0.00000  -0.00000  -0.00067  -0.00068   2.25200
   D119       1.36411   0.00000   0.00001  -0.00047  -0.00046   1.36365
   D120      -0.58179  -0.00000   0.00000  -0.00051  -0.00050  -0.58229
   D121       0.49142   0.00000   0.00000  -0.00049  -0.00048   0.49094
   D122      -1.78626   0.00000   0.00001  -0.00006  -0.00005  -1.78632
   D123       1.07997   0.00000   0.00001  -0.00047  -0.00047   1.07950
   D124      -0.01773  -0.00002  -0.00004  -0.00089  -0.00093  -0.01866
   D125      -2.83966  -0.00002  -0.00006  -0.00168  -0.00174  -2.84140
   D126      -2.77098   0.00001   0.00001  -0.00132  -0.00132  -2.77230
   D127      -0.02158   0.00001   0.00002  -0.00043  -0.00041  -0.02199
   D128      -1.11927  -0.00001  -0.00003  -0.00085  -0.00087  -1.12015
   D129       2.34199  -0.00001  -0.00005  -0.00164  -0.00169   2.34030
   D130       2.41066   0.00002   0.00002  -0.00128  -0.00126   2.40940
   D131      -2.34678  -0.00000   0.00001  -0.00036  -0.00035  -2.34713
   D132       2.83871  -0.00002  -0.00004  -0.00077  -0.00081   2.83790
   D133       0.01678  -0.00003  -0.00006  -0.00157  -0.00162   0.01516
   D134       0.08546   0.00001   0.00001  -0.00121  -0.00120   0.08426
   D135      -2.43814   0.00000  -0.00000  -0.00211  -0.00211  -2.44025
   D136       2.74735  -0.00002  -0.00005  -0.00253  -0.00257   2.74478
   D137      -0.07458  -0.00002  -0.00007  -0.00332  -0.00339  -0.07796
   D138      -0.00590   0.00001  -0.00000  -0.00296  -0.00296  -0.00886
   D139      -0.72887   0.00001   0.00002   0.00007   0.00009  -0.72878
   D140       0.40661   0.00001   0.00003   0.00054   0.00057   0.40718
   D141       3.02145  -0.00001  -0.00001  -0.00035  -0.00036   3.02109
   D142       2.82090  -0.00000  -0.00000  -0.00023  -0.00023   2.82067
   D143       0.26766  -0.00001  -0.00002  -0.00089  -0.00091   0.26675
   D144       1.40314  -0.00000  -0.00001  -0.00042  -0.00043   1.40271
   D145      -2.26520  -0.00002  -0.00005  -0.00131  -0.00136  -2.26656
   D146      -2.46576  -0.00002  -0.00005  -0.00119  -0.00123  -2.46699
   D147       2.47985   0.00003   0.00008   0.00200   0.00208   2.48193
   D148      -2.66785   0.00004   0.00010   0.00247   0.00256  -2.66529
   D149      -0.05301   0.00002   0.00006   0.00158   0.00163  -0.05138
   D150      -0.25357   0.00002   0.00006   0.00170   0.00176  -0.25181
   D151       3.12258   0.00001   0.00002  -0.00001   0.00001   3.12259
   D152      -2.02512   0.00002   0.00003   0.00046   0.00049  -2.02464
   D153       0.58972  -0.00000  -0.00001  -0.00044  -0.00044   0.58928
   D154       0.38916   0.00000  -0.00000  -0.00031  -0.00031   0.38885
   D155      -0.06006   0.00001   0.00003   0.00069   0.00072  -0.05934
   D156       0.99670   0.00001   0.00004   0.00065   0.00068   0.99738
   D157      -3.05031   0.00001   0.00001   0.00039   0.00040  -3.04991
   D158      -2.42472   0.00001   0.00002   0.00053   0.00055  -2.42417
   D159      -1.10458   0.00001   0.00003   0.00095   0.00098  -1.10360
   D160      -0.04783   0.00002   0.00004   0.00091   0.00094  -0.04688
   D161       2.18835   0.00001   0.00001   0.00065   0.00066   2.18901
   D162       2.81394   0.00001   0.00002   0.00080   0.00082   2.81475
   D163       2.28251   0.00002   0.00005   0.00130   0.00134   2.28385
   D164      -2.94392   0.00002   0.00005   0.00126   0.00130  -2.94262
   D165      -0.70775   0.00002   0.00003   0.00100   0.00102  -0.70673
   D166      -0.08216   0.00002   0.00003   0.00114   0.00117  -0.08099
   D167       2.67712   0.00002   0.00005   0.00390   0.00395   2.68107
   D168      -2.54931   0.00003   0.00006   0.00386   0.00391  -2.54539
   D169      -0.31313   0.00002   0.00003   0.00360   0.00363  -0.30950
   D170       0.31246   0.00002   0.00004   0.00375   0.00378   0.31624
   D171       0.78250   0.00000   0.00002   0.00099   0.00101   0.78352
   D172      -2.67353   0.00001   0.00006   0.00131   0.00137  -2.67217
   D173      -2.01054   0.00001   0.00002   0.00175   0.00177  -2.00877
   D174      -0.42195   0.00000   0.00002   0.00089   0.00091  -0.42104
   D175       2.40519   0.00001   0.00006   0.00120   0.00127   2.40646
   D176       3.06819   0.00001   0.00002   0.00165   0.00167   3.06986
   D177      -2.96314  -0.00000  -0.00001  -0.00009  -0.00010  -2.96323
   D178      -0.13599   0.00001   0.00004   0.00022   0.00026  -0.13573
   D179       0.52701   0.00001  -0.00000   0.00067   0.00066   0.52767
   D180       3.01070  -0.00001  -0.00001   0.00097   0.00096   3.01166
   D181      -0.44534   0.00000   0.00004   0.00128   0.00132  -0.44402
   D182       0.21766   0.00000  -0.00000   0.00172   0.00172   0.21938
   D183       1.76089  -0.00001  -0.00004  -0.00217  -0.00220   1.75869
   D184       0.11395  -0.00003  -0.00016  -0.00538  -0.00553   0.10841
   D185      -3.01507  -0.00002  -0.00007  -0.00337  -0.00344  -3.01851
   D186       1.62117  -0.00004  -0.00019  -0.00658  -0.00677   1.61440
   D187      -1.46830  -0.00004  -0.00012  -0.00470  -0.00481  -1.47312
   D188      -3.11525  -0.00006  -0.00024  -0.00791  -0.00815  -3.12339
   D189      -0.16962  -0.00003  -0.00007  -0.00338  -0.00345  -0.17306
   D190      -1.81656  -0.00005  -0.00019  -0.00659  -0.00678  -1.82334
   D191       0.81546  -0.00002  -0.00005  -0.00259  -0.00264   0.81283
   D192      -0.83148  -0.00004  -0.00017  -0.00580  -0.00597  -0.83745
   D193      -0.40115   0.00000   0.00000  -0.00024  -0.00024  -0.40138
   D194       0.72146  -0.00000  -0.00000  -0.00008  -0.00009   0.72137
   D195       3.12805   0.00001   0.00002   0.00013   0.00014   3.12819
   D196      -2.70441   0.00000   0.00001  -0.00013  -0.00012  -2.70453
   D197      -1.40013  -0.00001   0.00000  -0.00045  -0.00045  -1.40058
   D198      -0.27753  -0.00001  -0.00001  -0.00029  -0.00029  -0.27782
   D199       2.12906   0.00000   0.00001  -0.00008  -0.00007   2.12899
   D200       2.57979  -0.00000   0.00000  -0.00034  -0.00033   2.57946
   D201       2.67396  -0.00000  -0.00002  -0.00032  -0.00034   2.67362
   D202      -2.48662  -0.00001  -0.00003  -0.00016  -0.00019  -2.48680
   D203      -0.08003   0.00000  -0.00001   0.00005   0.00004  -0.07999
   D204       0.37070  -0.00000  -0.00002  -0.00021  -0.00023   0.37047
   D205       2.03124  -0.00002  -0.00003  -0.00149  -0.00153   2.02971
   D206      -3.12934  -0.00002  -0.00004  -0.00134  -0.00138  -3.13072
   D207      -0.72275  -0.00001  -0.00002  -0.00113  -0.00115  -0.72390
   D208      -0.27202  -0.00002  -0.00003  -0.00139  -0.00142  -0.27344
   D209      -0.76326  -0.00001  -0.00002   0.00012   0.00009  -0.76317
   D210       2.69275  -0.00001  -0.00002   0.00023   0.00021   2.69296
   D211       2.01951  -0.00002  -0.00005  -0.00009  -0.00014   2.01937
   D212       0.42332   0.00001   0.00000   0.00012   0.00012   0.42343
   D213      -2.40386   0.00001   0.00000   0.00023   0.00023  -2.40362
   D214      -3.07710  -0.00001  -0.00003  -0.00009  -0.00012  -3.07722
   D215       2.95659   0.00001   0.00003   0.00090   0.00093   2.95752
   D216       0.12942   0.00001   0.00004   0.00101   0.00104   0.13046
   D217      -0.54382  -0.00000   0.00000   0.00069   0.00069  -0.54313
   D218      -3.01208   0.00001   0.00002   0.00130   0.00132  -3.01076
   D219       0.44393   0.00001   0.00002   0.00141   0.00143   0.44537
   D220      -0.22931  -0.00000  -0.00001   0.00109   0.00108  -0.22823
   D221      -0.98455  -0.00001  -0.00002  -0.00023  -0.00024  -0.98479
   D222       0.05804  -0.00001  -0.00002  -0.00019  -0.00021   0.05783
   D223       3.05411  -0.00000  -0.00000   0.00007   0.00006   3.05417
   D224       2.41747  -0.00001  -0.00001  -0.00010  -0.00012   2.41735
   D225       0.07409   0.00002   0.00002   0.00040   0.00043   0.07452
   D226       1.11667   0.00001   0.00002   0.00044   0.00046   1.11714
   D227      -2.17044   0.00002   0.00004   0.00070   0.00073  -2.16971
   D228      -2.80708   0.00002   0.00003   0.00053   0.00055  -2.80652
   D229       2.94167   0.00002   0.00004   0.00103   0.00107   2.94274
   D230      -2.29893   0.00001   0.00003   0.00107   0.00110  -2.29782
   D231       0.69715   0.00002   0.00005   0.00133   0.00137   0.69852
   D232       0.06051   0.00002   0.00004   0.00116   0.00119   0.06170
   D233       2.55670  -0.00005  -0.00007   0.00028   0.00021   2.55691
   D234      -2.68390  -0.00005  -0.00008   0.00032   0.00024  -2.68365
   D235       0.31217  -0.00005  -0.00006   0.00057   0.00052   0.31269
   D236      -0.32447  -0.00005  -0.00007   0.00040   0.00034  -0.32413
   D237      -2.84897  -0.00001  -0.00001   0.00017   0.00015  -2.84882
   D238      -1.77592  -0.00000  -0.00000  -0.00068  -0.00068  -1.77660
   D239      -0.30859   0.00002   0.00000  -0.00633  -0.00631  -0.31490
   D240       1.90564  -0.00000   0.00001   0.00051   0.00052   1.90616
   D241       2.97870   0.00000   0.00002  -0.00033  -0.00031   2.97839
   D242      -1.83716   0.00002   0.00002  -0.00599  -0.00594  -1.84309
   D243       0.38007  -0.00000   0.00002   0.00017   0.00019   0.38026
   D244       1.45313   0.00000   0.00003  -0.00067  -0.00064   1.45248
   D245       2.92045   0.00002   0.00003  -0.00633  -0.00627   2.91418
   D246      -1.89422  -0.00001  -0.00003  -0.00002  -0.00005  -1.89427
   D247      -0.82116  -0.00001  -0.00002  -0.00087  -0.00088  -0.82204
   D248       0.64617   0.00002  -0.00001  -0.00653  -0.00651   0.63966
   D249      -0.90267  -0.00001  -0.00002  -0.00033  -0.00035  -0.90302
   D250       0.17039  -0.00001  -0.00001  -0.00118  -0.00118   0.16920
   D251       1.63771   0.00002  -0.00001  -0.00683  -0.00681   1.63090
   D252       1.00382  -0.00001  -0.00001   0.00037   0.00036   1.00418
   D253      -0.07446   0.00001   0.00003   0.00119   0.00122  -0.07325
   D254      -2.82378  -0.00000   0.00001   0.00052   0.00053  -2.82325
   D255      -2.43764  -0.00000   0.00001   0.00042   0.00044  -2.43721
   D256      -0.11331  -0.00000   0.00001   0.00069   0.00070  -0.11261
   D257      -1.19160   0.00002   0.00005   0.00151   0.00156  -1.19004
   D258       2.34227   0.00001   0.00002   0.00085   0.00087   2.34315
   D259       2.72841   0.00001   0.00003   0.00075   0.00078   2.72919
   D260      -2.47197  -0.00001  -0.00002  -0.00006  -0.00008  -2.47205
   D261       2.73293   0.00000   0.00002   0.00076   0.00078   2.73370
   D262      -0.01639  -0.00001  -0.00001   0.00010   0.00009  -0.01630
   D263       0.36975  -0.00001  -0.00000  -0.00000  -0.00000   0.36974
   D264      -3.04987  -0.00001  -0.00002  -0.00004  -0.00007  -3.04994
   D265       2.15503   0.00000   0.00001   0.00078   0.00079   2.15582
   D266      -0.59429  -0.00001  -0.00001   0.00012   0.00011  -0.59418
   D267      -0.20815  -0.00001  -0.00001   0.00002   0.00001  -0.20814
   D268       0.00724   0.00000   0.00001   0.00033   0.00034   0.00757
   D269       1.03246  -0.00000  -0.00001   0.00013   0.00013   1.03259
   D270      -2.73117   0.00000  -0.00000  -0.00001  -0.00001  -2.73118
   D271      -2.54636  -0.00000  -0.00001  -0.00000  -0.00001  -2.54637
   D272      -1.01985   0.00001   0.00002   0.00040   0.00042  -1.01943
   D273       0.00538   0.00000   0.00001   0.00020   0.00021   0.00559
   D274       2.52493   0.00001   0.00001   0.00006   0.00007   2.52500
   D275       2.70974   0.00000   0.00000   0.00007   0.00007   2.70981
   D276       2.70056   0.00000   0.00001   0.00041   0.00042   2.70097
   D277      -2.55740  -0.00000  -0.00000   0.00021   0.00021  -2.55719
   D278      -0.03785   0.00000   0.00000   0.00007   0.00007  -0.03779
   D279       0.14696  -0.00000  -0.00001   0.00008   0.00007   0.14703
   D280       2.53211   0.00001   0.00002   0.00061   0.00062   2.53273
   D281      -2.72585   0.00000   0.00000   0.00041   0.00041  -2.72543
   D282      -0.20629   0.00000   0.00001   0.00026   0.00027  -0.20603
   D283      -0.02149   0.00000  -0.00000   0.00027   0.00027  -0.02121
   D284       0.05482  -0.00001  -0.00003  -0.00053  -0.00056   0.05426
   D285      -1.01909  -0.00001  -0.00002  -0.00052  -0.00054  -1.01963
   D286       2.79780  -0.00001  -0.00002  -0.00046  -0.00048   2.79732
   D287       2.45039  -0.00001  -0.00003  -0.00020  -0.00022   2.45016
   D288       1.17617  -0.00000  -0.00002  -0.00058  -0.00061   1.17556
   D289       0.10226  -0.00000  -0.00001  -0.00058  -0.00059   0.10167
   D290      -2.36404  -0.00000  -0.00001  -0.00052  -0.00053  -2.36457
   D291      -2.71146  -0.00000  -0.00002  -0.00025  -0.00027  -2.71173
   D292      -2.69408   0.00001   0.00000   0.00025   0.00026  -2.69382
   D293       2.51519   0.00001   0.00002   0.00026   0.00028   2.51547
   D294       0.04889   0.00001   0.00001   0.00032   0.00034   0.04923
   D295      -0.29852   0.00001   0.00001   0.00058   0.00060  -0.29792
   D296      -2.18733   0.00001   0.00002   0.00031   0.00032  -2.18701
   D297       3.02194   0.00001   0.00003   0.00031   0.00034   3.02228
   D298       0.55565   0.00001   0.00003   0.00037   0.00040   0.55605
   D299       0.20823   0.00001   0.00002   0.00064   0.00066   0.20889
   D300      -1.68028   0.00001   0.00003   0.00046   0.00049  -1.67979
   D301       3.06411   0.00001   0.00002   0.00028   0.00030   3.06441
   D302       1.73420   0.00001   0.00003   0.00025   0.00028   1.73448
   D303      -0.28178  -0.00000  -0.00000  -0.00011  -0.00011  -0.28190
   D304      -1.82057  -0.00000  -0.00001  -0.00029  -0.00030  -1.82088
   D305       3.13270  -0.00000  -0.00000  -0.00032  -0.00032   3.13238
   D306      -2.99725   0.00001   0.00001   0.00042   0.00043  -2.99682
   D307       1.74714   0.00001   0.00001   0.00023   0.00024   1.74739
   D308       0.41723   0.00001   0.00001   0.00021   0.00022   0.41746
   D309       2.09392   0.00000   0.00001   0.00003   0.00004   2.09396
   D310       0.55514  -0.00000  -0.00000  -0.00016  -0.00016   0.55498
   D311      -0.77478   0.00000   0.00001  -0.00018  -0.00017  -0.77495
   D312       0.91627  -0.00001  -0.00001  -0.00047  -0.00048   0.91579
   D313      -0.62252  -0.00001  -0.00002  -0.00065  -0.00067  -0.62319
   D314      -1.95243  -0.00000  -0.00002  -0.00067  -0.00069  -1.95312
   D315       0.74335   0.00000   0.00000   0.00031   0.00031   0.74366
   D316      -1.82890   0.00001   0.00002   0.00065   0.00068  -1.82822
   D317      -0.60073   0.00001   0.00001   0.00025   0.00026  -0.60046
   D318       1.79437  -0.00001  -0.00002   0.00008   0.00007   1.79444
   D319      -0.77788   0.00000   0.00001   0.00043   0.00043  -0.77744
   D320       0.45030  -0.00000  -0.00001   0.00003   0.00002   0.45032
   D321      -0.39508   0.00000   0.00000   0.00052   0.00052  -0.39456
   D322      -2.96733   0.00001   0.00002   0.00086   0.00089  -2.96644
   D323      -1.73915   0.00001   0.00001   0.00046   0.00047  -1.73868
   D324      -1.77327  -0.00001  -0.00001  -0.00009  -0.00010  -1.77338
   D325       1.93766   0.00000   0.00001   0.00025   0.00027   1.93793
   D326      -3.11735  -0.00000  -0.00001  -0.00015  -0.00015  -3.11750
   D327       2.97960  -0.00001  -0.00004  -0.00042  -0.00046   2.97914
   D328       0.40736  -0.00000  -0.00002  -0.00008  -0.00009   0.40726
   D329       1.63553  -0.00001  -0.00003  -0.00048  -0.00051   1.63502
   D330       0.78325   0.00000   0.00002   0.00006   0.00008   0.78333
   D331      -0.42236  -0.00000   0.00002   0.00010   0.00012  -0.42224
   D332       3.02682  -0.00000   0.00001   0.00007   0.00008   3.02690
   D333      -2.94754  -0.00000   0.00001   0.00014   0.00015  -2.94739
   D334      -2.66827   0.00001   0.00002   0.00009   0.00011  -2.66816
   D335       2.40930   0.00001   0.00002   0.00014   0.00016   2.40946
   D336      -0.42470   0.00001   0.00001   0.00010   0.00011  -0.42459
   D337      -0.11587   0.00001   0.00001   0.00017   0.00018  -0.11569
   D338      -1.99700   0.00001   0.00003   0.00008   0.00011  -1.99689
   D339       3.08058   0.00001   0.00003   0.00012   0.00015   3.08073
   D340       0.24657   0.00001   0.00002   0.00009   0.00011   0.24668
   D341       0.55540   0.00001   0.00003   0.00015   0.00018   0.55558
   D342      -0.52636   0.00000   0.00001   0.00010   0.00011  -0.52625
   D343       0.54350  -0.00001  -0.00001  -0.00034  -0.00036   0.54314
   D344      -3.14158  -0.00000  -0.00000   0.00004   0.00004  -3.14154
   D345       3.13999   0.00000   0.00000  -0.00014  -0.00014   3.13985
   D346       2.62169   0.00001   0.00001   0.00045   0.00046   2.62214
   D347      -2.59165   0.00000  -0.00001   0.00000  -0.00001  -2.59165
   D348       0.00646   0.00000   0.00000   0.00039   0.00039   0.00685
   D349       0.00485   0.00001   0.00001   0.00021   0.00021   0.00506
   D350       2.60168   0.00001   0.00003   0.00066   0.00069   2.60238
   D351      -2.61165   0.00001   0.00001   0.00022   0.00023  -2.61142
   D352      -0.01354   0.00001   0.00002   0.00060   0.00063  -0.01291
   D353      -0.01515   0.00001   0.00003   0.00042   0.00045  -0.01470
   D354       2.37594   0.00001   0.00002   0.00081   0.00082   2.37676
   D355      -2.37257   0.00001   0.00000   0.00041   0.00041  -2.37216
   D356       0.60239  -0.00000  -0.00002   0.00014   0.00012   0.60251
   D357       2.13707  -0.00001  -0.00003  -0.00026  -0.00029   2.13678
   D358      -2.14818  -0.00001  -0.00001   0.00027   0.00026  -2.14791
   D359      -0.61350  -0.00001  -0.00002  -0.00013  -0.00015  -0.61364
   D360      -0.77645   0.00000   0.00001   0.00023   0.00024  -0.77621
   D361       0.75823  -0.00000  -0.00000  -0.00017  -0.00017   0.75806
   D362       0.06013  -0.00001  -0.00003  -0.00067  -0.00070   0.05944
   D363       1.11990  -0.00001  -0.00002  -0.00067  -0.00069   1.11921
   D364      -2.69253  -0.00001  -0.00003  -0.00071  -0.00074  -2.69327
   D365      -2.31430  -0.00001  -0.00002  -0.00060  -0.00061  -2.31491
   D366      -0.98161  -0.00001  -0.00001  -0.00053  -0.00054  -0.98215
   D367       0.07815   0.00000  -0.00000  -0.00053  -0.00053   0.07762
   D368       2.54891  -0.00000  -0.00001  -0.00058  -0.00059   2.54833
   D369       2.92714  -0.00000   0.00000  -0.00046  -0.00046   2.92668
   D370       3.05665  -0.00001  -0.00002  -0.00049  -0.00050   3.05614
   D371      -2.16677  -0.00000  -0.00001  -0.00049  -0.00050  -2.16727
   D372       0.30398  -0.00000  -0.00001  -0.00053  -0.00055   0.30344
   D373       0.68221  -0.00000  -0.00000  -0.00042  -0.00042   0.68179
   D374       2.41795  -0.00001  -0.00003  -0.00065  -0.00067   2.41727
   D375      -2.80547  -0.00000  -0.00002  -0.00065  -0.00067  -2.80614
   D376      -0.33471  -0.00001  -0.00002  -0.00069  -0.00072  -0.33543
   D377       0.04352  -0.00000  -0.00001  -0.00058  -0.00059   0.04292
   D378      -1.02128  -0.00001  -0.00003  -0.00049  -0.00052  -1.02180
   D379       0.09884  -0.00001  -0.00002  -0.00067  -0.00069   0.09815
   D380       3.01647  -0.00001  -0.00002  -0.00032  -0.00034   3.01613
   D381       2.51548  -0.00001  -0.00002  -0.00042  -0.00045   2.51503
   D382       0.04788   0.00001   0.00001   0.00055   0.00056   0.04844
   D383       1.16799   0.00001   0.00002   0.00038   0.00039   1.16838
   D384      -2.19756   0.00001   0.00001   0.00073   0.00074  -2.19682
   D385      -2.69856   0.00001   0.00001   0.00062   0.00064  -2.69792
   D386       2.77088   0.00000   0.00000   0.00013   0.00013   2.77101
   D387      -2.39219   0.00001   0.00001  -0.00005  -0.00004  -2.39223
   D388       0.52544   0.00000   0.00001   0.00030   0.00031   0.52575
   D389       0.02445   0.00000   0.00001   0.00020   0.00021   0.02465
   D390       2.45086   0.00000  -0.00000  -0.00019  -0.00019   2.45067
   D391      -2.71221   0.00000   0.00001  -0.00037  -0.00036  -2.71257
   D392       0.20542   0.00000   0.00000  -0.00001  -0.00001   0.20541
   D393      -0.29557   0.00000   0.00000  -0.00012  -0.00012  -0.29569
   D394       0.54797  -0.00001  -0.00003  -0.00132  -0.00135   0.54662
   D395      -2.66241  -0.00000   0.00001  -0.00067  -0.00066  -2.66307
   D396      -2.52070  -0.00002  -0.00004  -0.00175  -0.00179  -2.52249
   D397      -0.52228  -0.00001  -0.00002  -0.00091  -0.00093  -0.52321
   D398       2.55053  -0.00000   0.00002  -0.00026  -0.00024   2.55029
   D399       2.69223  -0.00002  -0.00003  -0.00134  -0.00137   2.69086
   D400      -3.10764  -0.00000  -0.00001  -0.00040  -0.00041  -3.10805
   D401      -0.03484   0.00001   0.00003   0.00025   0.00028  -0.03455
   D402       0.10687  -0.00001  -0.00002  -0.00083  -0.00085   0.10602
   D403       3.13967  -0.00001  -0.00002  -0.00067  -0.00069   3.13897
   D404      -0.07071   0.00000   0.00002  -0.00001   0.00000  -0.07071
   D405       0.07099  -0.00002  -0.00003  -0.00110  -0.00113   0.06986
   D406       3.10138   0.00001   0.00003   0.00058   0.00061   3.10198
   D407      -1.55830   0.00001   0.00003   0.00001   0.00003  -1.55827
   D408      -2.03332  -0.00000  -0.00000   0.00036   0.00035  -2.03296
   D409      -0.40981  -0.00000  -0.00001  -0.00021  -0.00022  -0.41003
   D410       0.15756   0.00000   0.00000   0.00023   0.00023   0.15779
   D411       1.78107   0.00000   0.00000  -0.00035  -0.00034   1.78072
   D412      -0.98814  -0.00000  -0.00001   0.00008   0.00007  -0.98807
   D413       0.63537  -0.00000  -0.00001  -0.00050  -0.00051   0.63487
   D414       1.61493  -0.00002  -0.00003  -0.00062  -0.00065   1.61428
   D415      -3.04474  -0.00001  -0.00003  -0.00119  -0.00122  -3.04597
   D416       1.92107   0.00001   0.00003   0.00082   0.00085   1.92192
   D417       0.28607   0.00001   0.00002   0.00162   0.00164   0.28771
   D418      -3.03104  -0.00000  -0.00001   0.00051   0.00050  -3.03054
   D419       1.61715  -0.00000  -0.00001   0.00130   0.00129   1.61844
   D420      -0.24141   0.00000   0.00001   0.00055   0.00057  -0.24084
   D421      -1.87641   0.00000   0.00001   0.00135   0.00136  -1.87504
   D422      -1.60657  -0.00000  -0.00000   0.00050   0.00049  -1.60608
   D423       3.04162  -0.00000  -0.00001   0.00130   0.00129   3.04290
   D424       0.84350  -0.00001  -0.00002  -0.00035  -0.00037   0.84313
   D425      -0.79150  -0.00001  -0.00003   0.00045   0.00043  -0.79107
   D426       0.71863   0.00000  -0.00001  -0.00028  -0.00029   0.71834
   D427      -0.40521  -0.00000  -0.00001  -0.00036  -0.00037  -0.40559
   D428      -2.70418   0.00000  -0.00000  -0.00003  -0.00003  -2.70421
   D429       3.11458   0.00000   0.00001   0.00017   0.00018   3.11476
   D430      -0.27778  -0.00000  -0.00000  -0.00009  -0.00010  -0.27788
   D431      -1.40162  -0.00001  -0.00001  -0.00018  -0.00019  -1.40181
   D432       2.58260  -0.00000   0.00000   0.00015   0.00015   2.58275
   D433       2.11817  -0.00000   0.00001   0.00035   0.00036   2.11854
   D434      -3.11983  -0.00000  -0.00001   0.00010   0.00009  -3.11974
   D435       2.03952  -0.00001  -0.00001   0.00001  -0.00000   2.03952
   D436      -0.25945  -0.00000  -0.00001   0.00034   0.00034  -0.25911
   D437      -0.72387   0.00000   0.00001   0.00054   0.00055  -0.72332
   D438      -2.47963   0.00000   0.00001   0.00017   0.00019  -2.47944
   D439       2.67972  -0.00000   0.00001   0.00009   0.00010   2.67982
   D440       0.38075   0.00000   0.00001   0.00042   0.00044   0.38119
   D441      -0.08367   0.00001   0.00003   0.00062   0.00065  -0.08302
   D442      -1.12050  -0.00000  -0.00000   0.00020   0.00020  -1.12030
   D443      -0.01981  -0.00000  -0.00000   0.00019   0.00019  -0.01963
   D444       2.73356   0.00000   0.00000   0.00027   0.00028   2.73383
   D445       2.81897   0.00000   0.00001   0.00017   0.00018   2.81914
   D446      -0.02353   0.00000   0.00001   0.00066   0.00067  -0.02286
   D447       1.07716   0.00001   0.00001   0.00065   0.00066   1.07781
   D448      -2.45266   0.00001   0.00002   0.00073   0.00074  -2.45191
   D449      -2.36725   0.00001   0.00002   0.00062   0.00064  -2.36660
   D450       2.42144  -0.00000  -0.00001   0.00030   0.00029   2.42173
   D451      -2.76106  -0.00000  -0.00001   0.00028   0.00028  -2.76078
   D452      -0.00769  -0.00000   0.00000   0.00036   0.00037  -0.00732
   D453       0.07772   0.00000   0.00001   0.00026   0.00027   0.07799
   D454       2.36593  -0.00000  -0.00001   0.00017   0.00016   2.36609
   D455      -2.81657   0.00000  -0.00001   0.00016   0.00015  -2.81642
   D456      -0.06320   0.00000  -0.00000   0.00024   0.00024  -0.06296
   D457       0.02221   0.00000   0.00001   0.00014   0.00014   0.02235
   D458       0.42325  -0.00000  -0.00002  -0.00064  -0.00066   0.42258
   D459      -2.42987  -0.00001  -0.00005  -0.00096  -0.00101  -2.43088
   D460      -3.08997  -0.00000  -0.00000  -0.00083  -0.00083  -3.09080
   D461      -0.76102  -0.00001  -0.00003  -0.00112  -0.00115  -0.76216
   D462       2.66905  -0.00002  -0.00006  -0.00143  -0.00150   2.66756
   D463       2.00895  -0.00001  -0.00002  -0.00130  -0.00131   2.00764
   D464      -3.02452  -0.00000  -0.00001  -0.00081  -0.00081  -3.02534
   D465       0.40555  -0.00001  -0.00004  -0.00112  -0.00116   0.40438
   D466      -0.25455  -0.00000   0.00001  -0.00099  -0.00098  -0.25554
   D467       2.93989  -0.00001  -0.00002  -0.00087  -0.00089   2.93900
   D468       0.08677  -0.00001  -0.00005  -0.00118  -0.00124   0.08554
   D469      -0.57333  -0.00001  -0.00000  -0.00105  -0.00105  -0.57438
   D470      -0.67889   0.00001   0.00001   0.00035   0.00036  -0.67852
   D471       1.96626   0.00001   0.00002   0.00033   0.00034   1.96660
   D472      -2.88462   0.00001   0.00000  -0.00005  -0.00004  -2.88466
   D473      -1.80266   0.00001   0.00001   0.00030   0.00032  -1.80234
   D474       0.60093   0.00001  -0.00000   0.00007   0.00007   0.60100
   D475      -2.85212   0.00000   0.00001   0.00057   0.00058  -2.85154
   D476      -1.76641  -0.00000   0.00001   0.00041   0.00042  -1.76599
   D477       0.10208   0.00001   0.00003   0.00090   0.00093   0.10301
   D478      -0.90269   0.00001   0.00001   0.00028   0.00029  -0.90240
   D479       0.18302   0.00000   0.00001   0.00012   0.00013   0.18315
   D480       2.05151   0.00001   0.00002   0.00061   0.00064   2.05215
   D481       0.36525  -0.00000  -0.00001  -0.00003  -0.00004   0.36520
   D482       1.45096  -0.00001  -0.00001  -0.00020  -0.00021   1.45076
   D483      -2.96373   0.00001   0.00000   0.00030   0.00030  -2.96343
   D484       1.88102   0.00000   0.00001   0.00035   0.00037   1.88139
   D485       2.96673   0.00000   0.00001   0.00019   0.00020   2.96694
   D486      -1.44796   0.00001   0.00003   0.00068   0.00071  -1.44725
   D487      -1.89991   0.00000   0.00000   0.00001   0.00001  -1.89990
   D488      -0.81419  -0.00000  -0.00000  -0.00015  -0.00016  -0.81435
   D489       1.05430   0.00001   0.00001   0.00034   0.00035   1.05465
   D490      -0.72487  -0.00000  -0.00001  -0.00025  -0.00026  -0.72513
   D491       0.26853   0.00000  -0.00001  -0.00016  -0.00017   0.26836
   D492       3.10959  -0.00000  -0.00000  -0.00019  -0.00019   3.10939
   D493       2.47025  -0.00001  -0.00002  -0.00037  -0.00039   2.46986
   D494       0.41161  -0.00000   0.00000  -0.00011  -0.00011   0.41150
   D495       1.40500   0.00000  -0.00000  -0.00001  -0.00001   1.40499
   D496      -2.03713   0.00000   0.00001  -0.00004  -0.00003  -2.03716
   D497      -2.67646  -0.00000  -0.00001  -0.00022  -0.00023  -2.67669
   D498       2.82994  -0.00000  -0.00001  -0.00017  -0.00017   2.82976
   D499      -2.45985   0.00000  -0.00001  -0.00007  -0.00008  -2.45993
   D500       0.38120  -0.00000  -0.00000  -0.00010  -0.00010   0.38110
   D501      -0.25813  -0.00001  -0.00002  -0.00028  -0.00030  -0.25843
   D502       3.01574  -0.00000  -0.00000  -0.00011  -0.00012   3.01562
   D503      -2.27405   0.00000  -0.00000  -0.00002  -0.00002  -2.27407
   D504       0.56701   0.00000   0.00000  -0.00005  -0.00005   0.56696
   D505      -0.07233  -0.00000  -0.00002  -0.00023  -0.00025  -0.07257
   D506      -0.10866  -0.00001  -0.00000   0.00021   0.00020  -0.10845
   D507      -1.18296  -0.00000   0.00000   0.00030   0.00030  -1.18266
   D508       2.36963  -0.00001  -0.00001   0.00003   0.00002   2.36965
   D509       2.72995  -0.00001  -0.00001   0.00007   0.00006   2.73002
   D510       1.00678   0.00000   0.00001   0.00035   0.00036   1.00714
   D511      -0.06753   0.00000   0.00002   0.00044   0.00045  -0.06707
   D512      -2.79812   0.00000   0.00001   0.00017   0.00017  -2.79795
   D513      -2.43779  -0.00000   0.00001   0.00021   0.00022  -2.43758
   D514      -3.04450  -0.00000   0.00000  -0.00013  -0.00012  -3.04462
   D515       2.16438   0.00000   0.00001  -0.00003  -0.00003   2.16435
   D516      -0.56621  -0.00000  -0.00000  -0.00031  -0.00031  -0.56652
   D517      -0.20589  -0.00000  -0.00000  -0.00026  -0.00026  -0.20615
   D518      -2.46348  -0.00000  -0.00000  -0.00012  -0.00012  -2.46360
   D519       2.74540  -0.00000   0.00000  -0.00002  -0.00002   2.74538
   D520       0.01481  -0.00000  -0.00001  -0.00030  -0.00030   0.01451
   D521       0.37513  -0.00001  -0.00001  -0.00025  -0.00026   0.37487
   D522      -3.11507  -0.00000  -0.00000   0.00004   0.00004  -3.11503
   D523       1.95161  -0.00000   0.00000  -0.00003  -0.00003   1.95158
   D524      -1.77995  -0.00001  -0.00001  -0.00009  -0.00010  -1.78005
   D525       1.63409   0.00000  -0.00000  -0.00026  -0.00026   1.63383
   D526       0.41758   0.00000   0.00000  -0.00033  -0.00032   0.41726
   D527       2.96921  -0.00000  -0.00001  -0.00039  -0.00040   2.96882
   D528       0.44633  -0.00000  -0.00001  -0.00039  -0.00040   0.44593
   D529      -0.77017  -0.00000  -0.00001  -0.00046  -0.00047  -0.77064
   D530       1.78146  -0.00001  -0.00002  -0.00052  -0.00054   1.78092
   D531      -0.60435   0.00000   0.00000  -0.00008  -0.00007  -0.60442
   D532      -1.82085   0.00000   0.00001  -0.00015  -0.00014  -1.82099
   D533       0.73078  -0.00000  -0.00000  -0.00021  -0.00021   0.73057
   D534      -1.74172  -0.00000  -0.00001   0.00012   0.00011  -1.74161
   D535      -2.95822  -0.00000  -0.00000   0.00005   0.00004  -2.95818
   D536      -0.40659  -0.00000  -0.00001  -0.00002  -0.00003  -0.40662
   D537       2.10314   0.00000   0.00001  -0.00004  -0.00004   2.10310
   D538      -0.77601   0.00000   0.00001   0.00035   0.00036  -0.77565
   D539       0.54487   0.00000   0.00001   0.00010   0.00011   0.54498
   D540       0.92698   0.00000  -0.00000  -0.00024  -0.00024   0.92674
   D541      -1.95217   0.00000   0.00000   0.00016   0.00016  -1.95201
   D542      -0.63129   0.00000   0.00000  -0.00009  -0.00009  -0.63138
   D543      -0.26165  -0.00001  -0.00002  -0.00061  -0.00063  -0.26228
   D544      -3.14081  -0.00000  -0.00002  -0.00022  -0.00023  -3.14104
   D545      -1.81992  -0.00001  -0.00002  -0.00046  -0.00048  -1.82040
   D546      -1.66046   0.00000   0.00000  -0.00017  -0.00017  -1.66063
   D547       1.74357   0.00000   0.00001   0.00022   0.00023   1.74380
   D548       3.06445   0.00000   0.00001  -0.00003  -0.00002   3.06443
   D549      -2.98553   0.00000   0.00000   0.00002   0.00002  -2.98550
   D550       0.41851   0.00000   0.00000   0.00042   0.00042   0.41893
   D551       1.73939   0.00000   0.00000   0.00017   0.00017   1.73956
   D552      -0.05772   0.00001   0.00002   0.00018   0.00020  -0.05751
   D553       0.99608   0.00000   0.00001   0.00028   0.00029   0.99637
   D554      -3.05462   0.00000   0.00000  -0.00005  -0.00005  -3.05467
   D555      -2.42319   0.00001   0.00001   0.00001   0.00002  -2.42316
   D556      -1.10254   0.00001   0.00002   0.00015   0.00017  -1.10237
   D557      -0.04874   0.00000   0.00001   0.00024   0.00025  -0.04848
   D558       2.18375  -0.00000   0.00000  -0.00009  -0.00009   2.18366
   D559       2.81518   0.00000   0.00001  -0.00003  -0.00001   2.81517
   D560       2.68690   0.00000   0.00001  -0.00007  -0.00006   2.68684
   D561      -2.54249  -0.00000  -0.00000   0.00003   0.00002  -2.54246
   D562      -0.31000  -0.00000  -0.00001  -0.00030  -0.00031  -0.31032
   D563       0.32143  -0.00000   0.00000  -0.00024  -0.00024   0.32119
   D564       2.29671   0.00000   0.00001   0.00013   0.00013   2.29685
   D565      -2.93267  -0.00000  -0.00001   0.00022   0.00022  -2.93245
   D566      -0.70019  -0.00000  -0.00001  -0.00011  -0.00012  -0.70031
   D567      -0.06875  -0.00000  -0.00000  -0.00004  -0.00005  -0.06880
   D568      -2.15580  -0.00000   0.00000   0.00034   0.00034  -2.15546
   D569       0.36550  -0.00000   0.00001   0.00052   0.00053   0.36603
   D570       2.85167   0.00000   0.00001   0.00034   0.00035   2.85201
   D571      -0.91021  -0.00000   0.00002   0.00051   0.00053  -0.90969
   D572      -1.04515   0.00000   0.00000   0.00040   0.00040  -1.04475
   D573       1.47616  -0.00000   0.00001   0.00058   0.00059   1.47674
   D574       0.05262   0.00000   0.00000   0.00034   0.00035   0.05297
   D575       2.57392  -0.00000   0.00001   0.00052   0.00053   2.57445
   D576       1.49444   0.00000   0.00001   0.00063   0.00065   1.49509
   D577      -2.26744   0.00000   0.00002   0.00081   0.00083  -2.26661
   D578       1.74404   0.00000  -0.00000   0.00019   0.00019   1.74423
   D579       2.81506   0.00000  -0.00000   0.00002   0.00001   2.81507
   D580       0.80442   0.00000   0.00000   0.00017   0.00017   0.80459
   D581       1.87544  -0.00000   0.00000  -0.00001  -0.00001   1.87543
   D582      -3.01312  -0.00000  -0.00001   0.00026   0.00025  -3.01286
   D583      -1.94210  -0.00000  -0.00001   0.00008   0.00008  -1.94203
   D584      -1.46829   0.00001   0.00002   0.00035   0.00036  -1.46792
   D585      -0.39727   0.00000   0.00001   0.00017   0.00018  -0.39708
   D586      -0.18376   0.00000   0.00001   0.00028   0.00029  -0.18346
   D587       0.88726   0.00000   0.00001   0.00011   0.00011   0.88737
   D588       0.15395  -0.00001  -0.00003  -0.00073  -0.00076   0.15319
   D589       1.73833  -0.00001  -0.00002  -0.00028  -0.00030   1.73803
   D590      -0.99839  -0.00001  -0.00002  -0.00077  -0.00079  -0.99918
   D591       0.58599  -0.00000  -0.00000  -0.00033  -0.00033   0.58566
   D592       1.62980  -0.00000  -0.00001  -0.00065  -0.00066   1.62913
   D593      -3.06900  -0.00000   0.00001  -0.00021  -0.00021  -3.06921
   D594      -2.04345  -0.00000  -0.00001  -0.00028  -0.00028  -2.04374
   D595      -0.45907   0.00000   0.00001   0.00017   0.00018  -0.45889
   D596       3.10196  -0.00000  -0.00001  -0.00042  -0.00043   3.10153
   D597      -1.59684  -0.00000   0.00000   0.00003   0.00003  -1.59681
   D598      -0.25055  -0.00002  -0.00004  -0.00047  -0.00051  -0.25106
   D599      -1.88864  -0.00000  -0.00001  -0.00030  -0.00030  -1.88894
   D600      -1.61152  -0.00002  -0.00004  -0.00083  -0.00087  -1.61238
   D601       3.03358  -0.00000  -0.00000  -0.00066  -0.00066   3.03292
   D602       0.83035  -0.00002  -0.00003  -0.00047  -0.00050   0.82984
   D603      -0.80774   0.00000   0.00000  -0.00030  -0.00030  -0.80804
   D604      -3.03644  -0.00001  -0.00003  -0.00023  -0.00026  -3.03670
   D605       1.60866   0.00001   0.00000  -0.00006  -0.00006   1.60861
   D606       1.91332  -0.00002  -0.00004  -0.00042  -0.00046   1.91286
   D607       0.27524  -0.00000  -0.00001  -0.00025  -0.00025   0.27498
   D608       2.33139   0.00002   0.00008   0.00191   0.00199   2.33338
   D609      -2.44710   0.00002   0.00007   0.00239   0.00246  -2.44464
   D610      -2.10716   0.00001   0.00002   0.00136   0.00137  -2.10579
   D611      -0.60246   0.00001   0.00001   0.00184   0.00184  -0.60062
   D612      -0.69658   0.00000   0.00000   0.00069   0.00069  -0.69589
   D613       0.80812   0.00000  -0.00001   0.00117   0.00116   0.80928
   D614       0.65621   0.00002   0.00006   0.00166   0.00173   0.65794
   D615       2.16091   0.00002   0.00005   0.00214   0.00220   2.16311
   D616       1.03203  -0.00001  -0.00001   0.00057   0.00056   1.03259
   D617      -1.22096   0.00003   0.00008   0.00329   0.00336  -1.21760
   D618       2.37016  -0.00001   0.00000   0.00037   0.00037   2.37053
   D619       0.11717   0.00004   0.00008   0.00309   0.00317   0.12034
   D620      -2.18849   0.00000   0.00000   0.00107   0.00107  -2.18742
   D621       1.84171   0.00005   0.00008   0.00379   0.00387   1.84558
   D622      -0.32177  -0.00000  -0.00000   0.00102   0.00101  -0.32076
   D623      -2.57476   0.00004   0.00008   0.00374   0.00381  -2.57095
   D624       0.86609  -0.00000  -0.00001   0.00010   0.00009   0.86618
   D625      -0.69671   0.00003   0.00005   0.00040   0.00046  -0.69626
   D626      -3.07085   0.00002   0.00006   0.00102   0.00108  -3.06977
   D627       2.20146  -0.00001  -0.00001  -0.00016  -0.00018   2.20128
   D628       0.63866   0.00002   0.00005   0.00014   0.00019   0.63884
   D629      -1.73548   0.00002   0.00005   0.00076   0.00080  -1.73467
   D630      -0.85662  -0.00000  -0.00000   0.00008   0.00007  -0.85655
   D631      -2.41942   0.00003   0.00006   0.00038   0.00043  -2.41899
   D632       1.48963   0.00002   0.00006   0.00100   0.00105   1.49068
   D633       0.69847   0.00000   0.00001   0.00011   0.00012   0.69858
   D634      -0.84382   0.00001   0.00001   0.00004   0.00004  -0.84378
   D635       3.07910   0.00001   0.00001   0.00017   0.00019   3.07929
   D636      -0.66035  -0.00000  -0.00000  -0.00024  -0.00024  -0.66059
   D637      -2.20264   0.00000  -0.00000  -0.00031  -0.00032  -2.20295
   D638       1.72028   0.00000   0.00000  -0.00018  -0.00017   1.72011
   D639       2.39211  -0.00000  -0.00001  -0.00046  -0.00047   2.39164
   D640       0.84983  -0.00000  -0.00001  -0.00054  -0.00055   0.84928
   D641      -1.51044  -0.00000  -0.00000  -0.00040  -0.00040  -1.51084
   D642       0.02443   0.00002   0.00000   0.00084   0.00085   0.02527
   D643      -3.12107   0.00003  -0.00001   0.00312   0.00312  -3.11794
   D644       3.00157  -0.00000  -0.00001   0.00081   0.00080   3.00237
   D645      -0.14392   0.00001  -0.00002   0.00309   0.00307  -0.14084
   D646       0.81617  -0.00001  -0.00003  -0.00090  -0.00093   0.81524
   D647      -0.74386  -0.00001  -0.00002  -0.00084  -0.00086  -0.74472
   D648      -3.13513  -0.00001  -0.00002  -0.00033  -0.00035  -3.13549
   D649       2.15969  -0.00001  -0.00000  -0.00101  -0.00101   2.15869
   D650       0.59966  -0.00001   0.00000  -0.00094  -0.00094   0.59872
   D651      -1.79162  -0.00001   0.00001  -0.00044  -0.00043  -1.79205
   D652      -0.84867   0.00000   0.00001  -0.00099  -0.00098  -0.84965
   D653      -2.40870   0.00000   0.00001  -0.00092  -0.00091  -2.40962
   D654       1.48321   0.00001   0.00002  -0.00042  -0.00041   1.48280
   D655       0.67764  -0.00001  -0.00001  -0.00185  -0.00186   0.67579
   D656      -0.86884  -0.00000   0.00002   0.00001   0.00003  -0.86882
   D657       3.07640  -0.00001   0.00002   0.00003   0.00005   3.07645
   D658      -0.64911   0.00001  -0.00002  -0.00205  -0.00208  -0.65119
   D659      -2.19560   0.00001   0.00000  -0.00019  -0.00019  -2.19579
   D660       1.74964   0.00001   0.00001  -0.00017  -0.00017   1.74948
   D661       2.40619  -0.00001  -0.00004  -0.00215  -0.00219   2.40401
   D662       0.85971   0.00000  -0.00001  -0.00029  -0.00030   0.85941
   D663      -1.47824  -0.00000  -0.00000  -0.00027  -0.00028  -1.47851
   D664      -1.13520  -0.00001  -0.00000  -0.00063  -0.00063  -1.13583
   D665       0.46380   0.00001   0.00000  -0.00041  -0.00041   0.46339
   D666       0.65574   0.00001   0.00001  -0.00024  -0.00023   0.65550
   D667       2.73437   0.00001   0.00000  -0.00028  -0.00027   2.73410
   D668      -2.42613  -0.00003  -0.00002  -0.00084  -0.00086  -2.42699
   D669      -0.82713  -0.00001  -0.00001  -0.00063  -0.00064  -0.82777
   D670      -0.63519  -0.00001  -0.00001  -0.00045  -0.00046  -0.63566
   D671       1.44344  -0.00001  -0.00001  -0.00049  -0.00050   1.44294
   D672       0.71968  -0.00004  -0.00001  -0.00331  -0.00332   0.71635
   D673       2.31868  -0.00003  -0.00000  -0.00310  -0.00310   2.31557
   D674       2.51061  -0.00003   0.00000  -0.00293  -0.00293   2.50769
   D675      -1.69393  -0.00002  -0.00000  -0.00296  -0.00297  -1.69690
   D676      -0.43906  -0.00003  -0.00004  -0.00279  -0.00282  -0.44188
   D677       0.83353  -0.00014  -0.00025  -0.00542  -0.00566   0.82787
   D678      -3.05453   0.00008   0.00025   0.01152   0.01176  -3.04277
   D679       0.94288  -0.00004  -0.00004  -0.00402  -0.00406   0.93881
   D680       2.21547  -0.00015  -0.00025  -0.00666  -0.00690   2.20857
   D681      -1.67259   0.00007   0.00025   0.01028   0.01052  -1.66207
   D682      -2.20332  -0.00002  -0.00005  -0.00132  -0.00137  -2.20469
   D683      -0.93073  -0.00013  -0.00026  -0.00396  -0.00421  -0.93493
   D684       1.46440   0.00009   0.00024   0.01298   0.01322   1.47761
   D685       0.22320   0.00000   0.00000   0.00012   0.00013   0.22333
   D686      -0.23691  -0.00000   0.00000  -0.00013  -0.00013  -0.23705
   D687      -2.75821   0.00001   0.00002   0.00049   0.00051  -2.75770
   D688       3.06486   0.00000   0.00001   0.00023   0.00025   3.06510
   D689      -0.28120  -0.00000  -0.00000  -0.00031  -0.00031  -0.28151
   D690      -2.83048   0.00000   0.00000  -0.00060  -0.00060  -2.83108
   D691       1.14783  -0.00000  -0.00001  -0.00011  -0.00012   1.14771
   D692      -1.40145   0.00000  -0.00000  -0.00040  -0.00040  -1.40185
   D693      -2.24958  -0.00001  -0.00003  -0.00072  -0.00075  -2.25033
   D694       1.48433  -0.00001  -0.00002  -0.00102  -0.00104   1.48329
   D695      -0.06395  -0.00000  -0.00001  -0.00064  -0.00065  -0.06461
   D696       2.96498  -0.00000  -0.00001  -0.00144  -0.00145   2.96353
   D697      -1.35725  -0.00000  -0.00001  -0.00082  -0.00083  -1.35808
   D698       1.67168  -0.00000  -0.00001  -0.00162  -0.00163   1.67006
   D699       1.98084   0.00000   0.00000  -0.00038  -0.00038   1.98046
   D700      -1.27342  -0.00000   0.00000  -0.00118  -0.00117  -1.27459
   D701      -0.96799  -0.00001  -0.00001  -0.00015  -0.00016  -0.96815
   D702       0.25206  -0.00000  -0.00001  -0.00032  -0.00032   0.25174
   D703       3.07419  -0.00000   0.00000   0.00002   0.00002   3.07421
   D704      -2.79474  -0.00000   0.00000  -0.00017  -0.00017  -2.79490
   D705      -1.57469   0.00000   0.00000  -0.00033  -0.00033  -1.57502
   D706       1.24744   0.00000   0.00001   0.00000   0.00001   1.24745
   D707      -2.29041   0.00000   0.00000   0.00013   0.00013  -2.29029
   D708      -1.07036   0.00000   0.00001  -0.00004  -0.00003  -1.07040
   D709       1.75176   0.00001   0.00001   0.00030   0.00031   1.75207
   D710       0.59155  -0.00000  -0.00001  -0.00008  -0.00009   0.59147
   D711       2.87793  -0.00000  -0.00000   0.00043   0.00042   2.87835
   D712      -0.70044   0.00000   0.00000   0.00020   0.00020  -0.70024
   D713       1.58593   0.00000   0.00001   0.00070   0.00071   1.58664
   D714       2.58354   0.00000   0.00000   0.00029   0.00029   2.58383
   D715      -1.41328   0.00000   0.00001   0.00079   0.00080  -1.41247
   D716      -0.97706   0.00003   0.00007   0.00327   0.00333  -0.97373
   D717       0.24455   0.00003   0.00006   0.00316   0.00322   0.24777
   D718       3.09262   0.00002  -0.00000   0.00061   0.00061   3.09324
   D719      -2.70828   0.00000   0.00002   0.00108   0.00110  -2.70718
   D720      -1.48667  -0.00000   0.00001   0.00098   0.00098  -1.48568
   D721       1.36140  -0.00002  -0.00005  -0.00157  -0.00162   1.35978
   D722       0.91045   0.00000   0.00015   0.00382   0.00396   0.91441
   D723       2.13205  -0.00000   0.00015   0.00371   0.00385   2.13590
   D724      -1.30306  -0.00001   0.00009   0.00117   0.00125  -1.30182
   D725       0.86039   0.00003   0.00005   0.00363   0.00367   0.86407
   D726      -1.06685   0.00017   0.00030   0.00248   0.00277  -1.06408
   D727      -2.86871  -0.00012  -0.00028  -0.01110  -0.01136  -2.88007
   D728       2.24112   0.00002   0.00006   0.00357   0.00362   2.24475
   D729       0.31388   0.00016   0.00031   0.00242   0.00272   0.31660
   D730      -1.48798  -0.00013  -0.00027  -0.01116  -0.01141  -1.49939
   D731      -1.04076   0.00003   0.00005   0.00283   0.00286  -1.03790
   D732      -2.96800   0.00017   0.00030   0.00167   0.00196  -2.96604
   D733       1.51332  -0.00012  -0.00028  -0.01190  -0.01217   1.50115
   D734      -0.02353   0.00000   0.00001   0.00055   0.00056  -0.02298
   D735       1.43561  -0.00002  -0.00001   0.00052   0.00051   1.43612
   D736      -0.09650   0.00000   0.00001   0.00047   0.00048  -0.09602
   D737       0.19200   0.00001   0.00002   0.00067   0.00069   0.19270
   D738       3.13745  -0.00000  -0.00001  -0.00009  -0.00010   3.13735
   D739       2.83485  -0.00001  -0.00000   0.00050   0.00050   2.83534
   D740       1.30274   0.00001   0.00002   0.00045   0.00047   1.30320
   D741       1.59125   0.00001   0.00002   0.00065   0.00067   1.59192
   D742      -1.74650   0.00000  -0.00000  -0.00011  -0.00011  -1.74661
   D743      -0.30561   0.00000   0.00001   0.00070   0.00070  -0.30491
   D744       2.96672   0.00000   0.00001   0.00162   0.00163   2.96834
   D745      -1.62671  -0.00000   0.00001   0.00080   0.00081  -1.62591
   D746       1.64561  -0.00000   0.00001   0.00173   0.00173   1.64734
   D747       2.52167   0.00000   0.00001   0.00054   0.00055   2.52222
   D748      -0.21336  -0.00000  -0.00000  -0.00027  -0.00027  -0.21362
   D749      -0.18907  -0.00000  -0.00001   0.00002   0.00001  -0.18906
   D750      -2.92410  -0.00000  -0.00002  -0.00079  -0.00081  -2.92491
   D751       0.54340  -0.00000   0.00000   0.00028   0.00028   0.54368
   D752      -3.11518  -0.00000  -0.00000   0.00053   0.00053  -3.11465
   D753       2.46004   0.00000   0.00000   0.00014   0.00014   2.46018
   D754      -1.19854   0.00000   0.00000   0.00039   0.00039  -1.19815
   D755       1.96332   0.00000   0.00001   0.00038   0.00038   1.96370
   D756      -1.69526   0.00000   0.00000   0.00063   0.00063  -1.69463
   D757      -1.05149   0.00000   0.00001   0.00059   0.00060  -1.05088
   D758       1.57312   0.00000   0.00001   0.00084   0.00085   1.57397
   D759      -0.72625  -0.00000   0.00000   0.00032   0.00032  -0.72593
   D760       0.84826   0.00000  -0.00000   0.00040   0.00040   0.84866
   D761      -3.00876  -0.00000  -0.00000   0.00016   0.00015  -3.00861
   D762      -2.70866   0.00000   0.00002   0.00055   0.00057  -2.70810
   D763      -1.13415   0.00001   0.00001   0.00063   0.00064  -1.13351
   D764       1.29200   0.00000   0.00001   0.00039   0.00040   1.29240
   D765      -2.48995   0.00001   0.00003   0.00092   0.00094  -2.48901
   D766      -0.91544   0.00001   0.00002   0.00100   0.00102  -0.91442
   D767       1.51072   0.00000   0.00002   0.00076   0.00078   1.51149
   D768      -0.82668   0.00000   0.00000  -0.00008  -0.00007  -0.82675
   D769       3.00859   0.00000   0.00000  -0.00044  -0.00043   3.00816
   D770      -2.17686   0.00000   0.00000  -0.00004  -0.00004  -2.17689
   D771       1.65841   0.00000   0.00000  -0.00040  -0.00040   1.65802
   D772       1.11147  -0.00000  -0.00001  -0.00022  -0.00022   1.11125
   D773      -1.33644  -0.00000  -0.00001  -0.00058  -0.00058  -1.33703
   D774       0.89671  -0.00000  -0.00001  -0.00058  -0.00059   0.89611
   D775      -1.55121  -0.00000  -0.00001  -0.00094  -0.00096  -1.55216
   D776      -1.17467   0.00000   0.00001   0.00030   0.00030  -1.17436
   D777       0.34181   0.00000   0.00001   0.00045   0.00045   0.34226
   D778       2.94765  -0.00000   0.00000   0.00013   0.00013   2.94778
   D779       1.04827  -0.00000  -0.00000  -0.00084  -0.00084   1.04743
   D780       2.56474  -0.00000  -0.00001  -0.00069  -0.00070   2.56405
   D781      -1.11260  -0.00000  -0.00001  -0.00100  -0.00101  -1.11362
   D782       0.70905   0.00000   0.00001   0.00033   0.00034   0.70940
   D783       2.22553   0.00000   0.00001   0.00048   0.00049   2.22602
   D784      -1.45182   0.00000   0.00000   0.00017   0.00017  -1.45164
   D785      -0.49806  -0.00000  -0.00000  -0.00028  -0.00028  -0.49834
   D786       0.83291   0.00000  -0.00000  -0.00029  -0.00029   0.83261
   D787      -3.11204  -0.00000  -0.00000  -0.00021  -0.00022  -3.11226
   D788       0.94513  -0.00000  -0.00000  -0.00050  -0.00050   0.94463
   D789       2.27610  -0.00000  -0.00000  -0.00051  -0.00051   2.27558
   D790      -1.66885  -0.00000  -0.00000  -0.00043  -0.00044  -1.66929
   D791      -2.67233   0.00000   0.00001   0.00091   0.00092  -2.67140
   D792      -1.34136   0.00000   0.00001   0.00090   0.00091  -1.34045
   D793       0.99687   0.00000   0.00001   0.00098   0.00099   0.99786
   D794      -2.31469  -0.00000  -0.00001  -0.00030  -0.00031  -2.31500
   D795      -0.98372  -0.00000  -0.00001  -0.00032  -0.00032  -0.98404
   D796       1.35451  -0.00000  -0.00001  -0.00024  -0.00025   1.35427
   D797       0.74911  -0.00000  -0.00001  -0.00022  -0.00023   0.74888
   D798      -0.74730   0.00000  -0.00000  -0.00002  -0.00002  -0.74732
   D799      -3.00973   0.00000  -0.00000   0.00005   0.00005  -3.00968
   D800      -0.97644  -0.00000  -0.00000   0.00030   0.00030  -0.97614
   D801      -2.47285   0.00000   0.00001   0.00050   0.00051  -2.47234
   D802       1.54791   0.00000   0.00001   0.00057   0.00058   1.54849
   D803      -0.73189  -0.00000  -0.00001  -0.00016  -0.00017  -0.73205
   D804      -2.22829   0.00000   0.00000   0.00004   0.00004  -2.22825
   D805       1.79246   0.00000   0.00000   0.00011   0.00011   1.79258
   D806       2.51980  -0.00000  -0.00001  -0.00045  -0.00046   2.51934
   D807       1.02339   0.00000  -0.00000  -0.00025  -0.00025   1.02314
   D808      -1.23904   0.00000  -0.00000  -0.00018  -0.00018  -1.23922
   D809       0.24804  -0.00001  -0.00002  -0.00042  -0.00044   0.24760
   D810       3.06825  -0.00000  -0.00001   0.00008   0.00008   3.06832
   D811       2.41348  -0.00001  -0.00003  -0.00055  -0.00059   2.41289
   D812       1.11868  -0.00001  -0.00004  -0.00075  -0.00079   1.11790
   D813      -1.36625  -0.00001  -0.00003  -0.00061  -0.00064  -1.36690
   D814      -1.23242   0.00000   0.00001   0.00031   0.00032  -1.23210
   D815      -2.52721  -0.00000   0.00000   0.00012   0.00012  -2.52710
   D816       1.27103   0.00000   0.00001   0.00025   0.00026   1.27129
   D817      -0.49117   0.00003   0.00007   0.00109   0.00116  -0.49001
   D818       1.22766   0.00000   0.00000   0.00033   0.00034   1.22800
   D819       1.06170   0.00000   0.00001   0.00065   0.00066   1.06235
   D820      -3.10263   0.00002   0.00005   0.00079   0.00085  -3.10179
   D821       0.80368   0.00003   0.00006   0.00115   0.00121   0.80488
   D822       2.52250  -0.00000  -0.00001   0.00040   0.00039   2.52289
   D823       2.35654  -0.00000  -0.00000   0.00072   0.00071   2.35725
   D824      -1.80779   0.00002   0.00004   0.00086   0.00090  -1.80689
   D825      -2.45480   0.00003   0.00008   0.00145   0.00153  -2.45327
   D826      -0.73597   0.00000   0.00001   0.00069   0.00071  -0.73526
   D827      -0.90194   0.00001   0.00002   0.00101   0.00103  -0.90090
   D828       1.21692   0.00002   0.00006   0.00116   0.00122   1.21814
   D829       0.56505  -0.00000  -0.00001   0.00009   0.00008   0.56514
   D830      -0.73631  -0.00000  -0.00001  -0.00008  -0.00009  -0.73639
   D831       3.08046   0.00000  -0.00000   0.00008   0.00007   3.08053
   D832       2.06599  -0.00000  -0.00000   0.00005   0.00005   2.06603
   D833       0.76463  -0.00000  -0.00000  -0.00012  -0.00013   0.76450
   D834      -1.70179   0.00000   0.00000   0.00003   0.00003  -1.70176
   D835      -1.00730   0.00001   0.00001   0.00005   0.00006  -1.00724
   D836       0.25069   0.00000   0.00001  -0.00029  -0.00028   0.25041
   D837       3.07449   0.00003   0.00006  -0.00047  -0.00042   3.07407
   D838      -2.49707  -0.00000   0.00000   0.00042   0.00043  -2.49664
   D839      -1.23909  -0.00000   0.00000   0.00009   0.00009  -1.23899
   D840       1.58471   0.00002   0.00005  -0.00009  -0.00005   1.58466
   D841       0.86732  -0.00000  -0.00000   0.00009   0.00009   0.86741
   D842       2.12531  -0.00000  -0.00000  -0.00025  -0.00025   2.12506
   D843      -1.33408   0.00002   0.00004  -0.00043  -0.00039  -1.33447
   D844       0.98332  -0.00000  -0.00001   0.00010   0.00010   0.98341
   D845      -0.27329   0.00000   0.00001   0.00031   0.00031  -0.27298
   D846      -3.09356  -0.00000  -0.00001  -0.00010  -0.00010  -3.09367
   D847       2.49178   0.00000   0.00001   0.00006   0.00007   2.49185
   D848       1.23517   0.00001   0.00002   0.00026   0.00028   1.23546
   D849      -1.58510   0.00000   0.00000  -0.00014  -0.00013  -1.58523
   D850      -0.87879   0.00001   0.00002   0.00045   0.00047  -0.87832
   D851      -2.13540   0.00001   0.00003   0.00066   0.00069  -2.13471
   D852       1.32751   0.00001   0.00002   0.00026   0.00027   1.32779
   D853       0.25417   0.00001   0.00002   0.00076   0.00078   0.25495
   D854       3.05438   0.00001   0.00002   0.00139   0.00141   3.05579
   D855       1.12570   0.00001   0.00002   0.00044   0.00046   1.12616
   D856       2.42267   0.00001   0.00002   0.00019   0.00021   2.42288
   D857      -1.38535   0.00001   0.00001   0.00028   0.00029  -1.38506
   D858      -2.54225   0.00001   0.00003   0.00144   0.00147  -2.54078
   D859      -1.24528   0.00001   0.00003   0.00119   0.00122  -1.24406
   D860       1.22988   0.00001   0.00002   0.00128   0.00131   1.23119
   D861       1.06082   0.00000  -0.00000  -0.00035  -0.00036   1.06046
   D862       1.22688   0.00000  -0.00000  -0.00026  -0.00026   1.22662
   D863      -0.49827   0.00000   0.00001  -0.00007  -0.00006  -0.49833
   D864      -3.08672   0.00000  -0.00000  -0.00018  -0.00018  -3.08690
   D865       2.35321  -0.00001  -0.00002  -0.00058  -0.00060   2.35261
   D866       2.51927  -0.00001  -0.00002  -0.00048  -0.00050   2.51876
   D867       0.79412  -0.00000  -0.00001  -0.00029  -0.00030   0.79382
   D868      -1.79433  -0.00001  -0.00002  -0.00040  -0.00042  -1.79475
   D869      -0.89999  -0.00001  -0.00001  -0.00016  -0.00017  -0.90016
   D870      -0.73393  -0.00001  -0.00001  -0.00006  -0.00007  -0.73400
   D871      -2.45908  -0.00000  -0.00000   0.00013   0.00013  -2.45895
   D872       1.23565  -0.00000  -0.00001   0.00002   0.00001   1.23566
   D873      -0.78017   0.00000   0.00001   0.00047   0.00048  -0.77969
   D874       0.52176   0.00000   0.00001   0.00021   0.00022   0.52198
   D875       3.02700  -0.00000   0.00001   0.00017   0.00018   3.02718
   D876       0.75820   0.00000   0.00001   0.00010   0.00011   0.75830
   D877       2.06013   0.00000   0.00001  -0.00016  -0.00015   2.05998
   D878      -1.71782   0.00000   0.00000  -0.00020  -0.00020  -1.71801
   D879      -0.98849   0.00001   0.00002   0.00045   0.00047  -0.98802
   D880       0.24826  -0.00000  -0.00001  -0.00038  -0.00039   0.24787
   D881       3.04503   0.00000   0.00000  -0.00004  -0.00004   3.04499
   D882      -2.47072   0.00000   0.00000  -0.00001  -0.00001  -2.47073
   D883      -1.23397  -0.00001  -0.00003  -0.00084  -0.00087  -1.23484
   D884       1.56280  -0.00001  -0.00002  -0.00051  -0.00052   1.56228
   D885       0.89120   0.00001   0.00000  -0.00060  -0.00060   0.89060
   D886       2.12795  -0.00001  -0.00002  -0.00143  -0.00146   2.12649
   D887      -1.35846  -0.00001  -0.00001  -0.00110  -0.00111  -1.35957
   D888       0.98821   0.00001   0.00001   0.00014   0.00015   0.98836
   D889      -0.27653  -0.00002  -0.00005  -0.00243  -0.00247  -0.27899
   D890      -3.13240  -0.00000   0.00002   0.00004   0.00006  -3.13234
   D891       2.51945   0.00000   0.00001  -0.00051  -0.00051   2.51894
   D892       1.25471  -0.00002  -0.00005  -0.00307  -0.00312   1.25159
   D893      -1.60116  -0.00000   0.00001  -0.00061  -0.00060  -1.60176
   D894      -0.87907   0.00000   0.00001  -0.00005  -0.00004  -0.87911
   D895      -2.14381  -0.00002  -0.00005  -0.00261  -0.00266  -2.14646
   D896       1.28351  -0.00000   0.00001  -0.00014  -0.00013   1.28338
   D897      -0.57892  -0.00000   0.00000   0.00011   0.00011  -0.57880
   D898       0.41491  -0.00000  -0.00001  -0.00050  -0.00051   0.41441
   D899      -2.79153  -0.00000   0.00001  -0.00012  -0.00012  -2.79165
   D900      -0.59616   0.00000   0.00001  -0.00016  -0.00015  -0.59632
   D901      -0.36451   0.00000   0.00000  -0.00026  -0.00025  -0.36476
   D902       0.83204  -0.00000  -0.00000   0.00003   0.00003   0.83207
   D903      -2.88235   0.00000   0.00001   0.00016   0.00017  -2.88218
   D904       0.69631  -0.00000  -0.00000  -0.00046  -0.00046   0.69585
   D905       0.92797  -0.00000  -0.00001  -0.00055  -0.00056   0.92741
   D906       2.12452  -0.00001  -0.00001  -0.00026  -0.00028   2.12424
   D907      -1.58987  -0.00000  -0.00000  -0.00013  -0.00014  -1.59001
   D908      -2.58126  -0.00000   0.00000  -0.00022  -0.00022  -2.58148
   D909      -2.34961  -0.00000  -0.00000  -0.00032  -0.00032  -2.34993
   D910      -1.15305  -0.00001  -0.00001  -0.00003  -0.00004  -1.15309
   D911       1.41574  -0.00000   0.00000   0.00010   0.00010   1.41584
   D912      -1.69782   0.00000  -0.00001  -0.00025  -0.00025  -1.69807
   D913      -0.75748  -0.00001  -0.00002  -0.00094  -0.00095  -0.75844
   D914       2.57932   0.00000  -0.00000  -0.00048  -0.00048   2.57884
   D915      -1.45362  -0.00000  -0.00001  -0.00037  -0.00038  -1.45399
   D916      -0.51328  -0.00001  -0.00002  -0.00106  -0.00108  -0.51436
   D917       2.82353  -0.00000  -0.00001  -0.00060  -0.00061   2.82292
   D918      -0.27300  -0.00000  -0.00001  -0.00002  -0.00003  -0.27304
   D919       0.66733  -0.00001  -0.00002  -0.00071  -0.00073   0.66660
   D920      -2.27905  -0.00000  -0.00001  -0.00025  -0.00026  -2.27931
   D921       2.21545   0.00000   0.00000   0.00025   0.00026   2.21571
   D922      -3.12740  -0.00000  -0.00001  -0.00043  -0.00044  -3.12784
   D923       0.20941   0.00000   0.00000   0.00002   0.00003   0.20944
   D924       0.98283   0.00000   0.00002   0.00060   0.00062   0.98345
   D925      -0.23974   0.00000   0.00000   0.00012   0.00012  -0.23962
   D926      -3.02293  -0.00000  -0.00000  -0.00022  -0.00023  -3.02316
   D927       2.80278   0.00000   0.00001  -0.00022  -0.00020   2.80258
   D928       1.58021   0.00000  -0.00001  -0.00070  -0.00070   1.57950
   D929      -1.20298  -0.00000  -0.00001  -0.00104  -0.00105  -1.20403
   D930       2.30228   0.00000   0.00002   0.00063   0.00064   2.30292
   D931       1.07971  -0.00000  -0.00000   0.00014   0.00014   1.07985
   D932      -1.70348  -0.00000  -0.00001  -0.00020  -0.00021  -1.70369
   D933      -0.78364  -0.00000   0.00000   0.00031   0.00031  -0.78333
   D934      -2.00621  -0.00001  -0.00002  -0.00018  -0.00019  -2.00641
   D935       1.49378  -0.00001  -0.00002  -0.00052  -0.00054   1.49324
   D936      -1.10221  -0.00000  -0.00001  -0.00009  -0.00010  -1.10231
   D937      -0.14258  -0.00001  -0.00002  -0.00077  -0.00079  -0.14337
   D938       3.13233  -0.00000  -0.00001  -0.00022  -0.00023   3.13210
   D939       0.84833   0.00000  -0.00000   0.00009   0.00009   0.84842
   D940       1.80795  -0.00000  -0.00001  -0.00058  -0.00060   1.80736
   D941      -1.20032   0.00000   0.00000  -0.00004  -0.00003  -1.20036
   D942       0.82847   0.00000  -0.00001   0.00012   0.00011   0.82859
   D943      -0.37811   0.00001   0.00000   0.00018   0.00018  -0.37793
   D944      -0.60636   0.00000  -0.00001   0.00010   0.00010  -0.60627
   D945      -2.86860  -0.00001  -0.00003   0.00028   0.00024  -2.86836
   D946       2.11849   0.00001   0.00003   0.00320   0.00324   2.12173
   D947       0.91191   0.00002   0.00004   0.00325   0.00331   0.91522
   D948       0.68366   0.00001   0.00003   0.00318   0.00323   0.68688
   D949      -1.57858  -0.00000   0.00001   0.00335   0.00337  -1.57521
   D950      -1.15785  -0.00001  -0.00003  -0.00017  -0.00020  -1.15805
   D951      -2.36444  -0.00001  -0.00002  -0.00012  -0.00013  -2.36457
   D952      -2.59269  -0.00001  -0.00002  -0.00019  -0.00021  -2.59290
   D953       1.42826  -0.00003  -0.00005  -0.00002  -0.00007   1.42819
   D954      -1.67926   0.00014   0.00036   0.01654   0.01693  -1.66233
   D955      -2.88584   0.00014   0.00037   0.01659   0.01699  -2.86885
   D956      -3.11409   0.00014   0.00036   0.01652   0.01691  -3.09718
   D957       0.90685   0.00012   0.00033   0.01669   0.01705   0.92391
   D958       0.97491   0.00002   0.00005   0.00184   0.00189   0.97680
   D959      -0.23228  -0.00000  -0.00001   0.00067   0.00066  -0.23162
   D960      -3.05893  -0.00003  -0.00006   0.00076   0.00070  -3.05823
   D961       2.75156   0.00005   0.00014   0.01163   0.01176   2.76333
   D962       1.54438   0.00002   0.00007   0.01047   0.01053   1.55491
   D963      -1.28227  -0.00000   0.00003   0.01055   0.01058  -1.27170
   D964       2.27424   0.00005   0.00010   0.00175   0.00185   2.27609
   D965       1.06706   0.00002   0.00004   0.00058   0.00062   1.06768
   D966      -1.75959  -0.00001  -0.00001   0.00067   0.00066  -1.75893
   D967      -1.25506   0.00019   0.00045   0.01460   0.01503  -1.24003
   D968      -2.46225   0.00016   0.00039   0.01343   0.01380  -2.44845
   D969       0.99429   0.00014   0.00034   0.01352   0.01384   1.00813
   D970       2.77316  -0.00001   0.00003   0.01379   0.01379   2.78696
   D971       1.14780   0.00005   0.00015   0.01264   0.01280   1.16060
   D972      -1.25376  -0.00007  -0.00018  -0.00153  -0.00173  -1.25549
   D973      -1.74522   0.00008   0.00018   0.01392   0.01413  -1.73110
   D974      -2.94801   0.00001   0.00003   0.00256   0.00259  -2.94542
   D975      -0.26809   0.00000  -0.00000   0.00077   0.00077  -0.26732
   D976      -0.19569  -0.00001  -0.00001  -0.00005  -0.00006  -0.19575
   D977       2.48423  -0.00001  -0.00004  -0.00184  -0.00188   2.48235
   D978      -1.16674   0.00000   0.00001  -0.00027  -0.00026  -1.16700
   D979       0.35897  -0.00001  -0.00002  -0.00026  -0.00028   0.35869
   D980       2.95394   0.00001   0.00003  -0.00029  -0.00026   2.95368
   D981       0.71670  -0.00000  -0.00001  -0.00018  -0.00019   0.71651
   D982       2.24241  -0.00002  -0.00004  -0.00017  -0.00021   2.24220
   D983      -1.44581   0.00001   0.00001  -0.00020  -0.00019  -1.44600
   D984       1.02849  -0.00000  -0.00001  -0.00102  -0.00104   1.02746
   D985       2.55420  -0.00002  -0.00004  -0.00101  -0.00106   2.55314
   D986      -1.13401   0.00001   0.00001  -0.00105  -0.00104  -1.13505
   D987      -0.75279   0.00000   0.00001   0.00025   0.00026  -0.75253
   D988       0.72218   0.00000   0.00001   0.00041   0.00042   0.72261
   D989      -3.02554   0.00000   0.00001   0.00020   0.00020  -3.02534
   D990      -2.44899  -0.00000  -0.00003  -0.00203  -0.00206  -2.45105
   D991      -0.97402  -0.00000  -0.00002  -0.00187  -0.00189  -0.97591
   D992       1.56144  -0.00001  -0.00003  -0.00208  -0.00211   1.55933
   D993      -2.21838   0.00000   0.00001   0.00058   0.00058  -2.21780
   D994      -0.74341   0.00000   0.00002   0.00074   0.00075  -0.74266
   D995       1.79205   0.00000   0.00001   0.00052   0.00053   1.79258
   D996       1.02607   0.00000   0.00001   0.00017   0.00018   1.02625
   D997       2.50104   0.00000   0.00001   0.00033   0.00034   2.50139
   D998      -1.24668   0.00000   0.00000   0.00012   0.00012  -1.24656
   D999       0.82496  -0.00001  -0.00001   0.00001  -0.00001   0.82495
  D1000      -0.48118  -0.00000  -0.00001  -0.00012  -0.00013  -0.48131
  D1001      -3.09199  -0.00000  -0.00001  -0.00008  -0.00009  -3.09208
  D1002       2.27660   0.00001   0.00002   0.00078   0.00080   2.27740
  D1003       0.97046   0.00001   0.00003   0.00065   0.00068   0.97114
  D1004      -1.64035   0.00001   0.00003   0.00069   0.00072  -1.63963
  D1005      -1.31762  -0.00000   0.00001   0.00077   0.00078  -1.31684
  D1006      -2.62376   0.00000   0.00001   0.00064   0.00066  -2.62310
  D1007       1.04862   0.00000   0.00001   0.00068   0.00070   1.04932
  D1008      -0.98979  -0.00000   0.00000  -0.00012  -0.00012  -0.98991
  D1009      -2.29593   0.00000   0.00001  -0.00025  -0.00024  -2.29617
  D1010       1.37645   0.00000   0.00001  -0.00021  -0.00020   1.37625
  D1011       2.99027  -0.00001  -0.00002  -0.00085  -0.00087   2.98940
  D1012       1.64434   0.00000   0.00000  -0.00051  -0.00050   1.64383
  D1013      -1.58691  -0.00000  -0.00001  -0.00085  -0.00086  -1.58778
  D1014      -1.35198   0.00000   0.00001  -0.00002  -0.00001  -1.35199
  D1015      -0.72245   0.00000   0.00001  -0.00042  -0.00042  -0.72286
  D1016       0.85879  -0.00002  -0.00004  -0.00063  -0.00067   0.85811
  D1017      -3.00062   0.00001   0.00001  -0.00053  -0.00052  -3.00113
  D1018      -2.46428  -0.00000  -0.00001  -0.00070  -0.00072  -2.46500
  D1019      -0.88305  -0.00003  -0.00006  -0.00091  -0.00097  -0.88403
  D1020       1.54073   0.00000  -0.00001  -0.00081  -0.00082   1.53991
  D1021      -2.70344  -0.00001  -0.00003  -0.00155  -0.00158  -2.70502
  D1022      -1.12221  -0.00003  -0.00008  -0.00176  -0.00184  -1.12404
  D1023       1.30158  -0.00000  -0.00002  -0.00166  -0.00168   1.29990
  D1024      -3.11606  -0.00000  -0.00000  -0.00014  -0.00014  -3.11620
  D1025      -1.15528   0.00000   0.00003   0.00117   0.00120  -1.15408
  D1026       1.58126  -0.00000  -0.00000  -0.00043  -0.00043   1.58082
  D1027      -1.69371  -0.00000  -0.00002  -0.00097  -0.00099  -1.69470
[truncated: 25,079,520 more chars]
