# Supplementary material for: A DFT Study on Ben(n = 10–12) Clusters with Hydrogen Storage Capacity
Source: Molecules. 2026 Feb 6;31(3):566. doi: 10.3390/molecules31030566 (PMC12899933; doi:10.3390/molecules31030566)
Supplement: Supplementary file 1 [file molecules-31-00566-s001.zip › Supplementary Information/Be12/10-H-Be12.gjf]

%chk=C:\Users\18823\Desktop\BeH\BeH12\10-H-Be12.chk
# opt freq def2tzvp pbe1pbe

Title Card Required

0 1
 Be                -1.27040400    0.29838800    0.41190100
 Be                -0.74351100    0.74903300   -1.50004200
 Be                 1.27040400   -0.29838800    0.41190100
 Be                -0.19625100    2.17156800   -0.03050700
 Be                -1.66249100   -1.98102900    0.63916400
 Be                 1.27040400    1.23710000   -1.22354300
 Be                 1.66249100    1.98102900    0.63916400
 Be                 0.74351100   -0.74903300   -1.50004200
 Be                 0.19625100   -2.17156800   -0.03050700
 Be                 0.20426000    1.00085400    1.70302900
 Be                -1.27040400   -1.23710000   -1.22354300
 Be                -0.20426000   -1.00085400    1.70302900
 H                 -0.51444151    1.24456167    3.27060547
 H                 -0.10724815    1.67748842    3.18833756
