# Supplementary material for: A DFT Study on Ben(n = 10–12) Clusters with Hydrogen Storage Capacity
Source: Molecules. 2026 Feb 6;31(3):566. doi: 10.3390/molecules31030566 (PMC12899933; doi:10.3390/molecules31030566)
Supplement: Supplementary file 1 [file molecules-31-00566-s001.zip › Supplementary Information/Be12/10-H-Be12.out]

 Entering Gaussian System, Link 0=g16
 Initial command:
 /home/user/software/g16/l1.exe "/home/user/software/g16/scratch/Gau-718159.inp" -scrdir="/home/user/software/g16/scratch/"
 Default is to use a total of   8 processors:
                                8 via shared-memory
                                1 via Linda
 Entering Link 1 = /home/user/software/g16/l1.exe PID=    718160.
  
 Copyright (c) 1988,1990,1992,1993,1995,1998,2003,2009,2016,
            Gaussian, Inc.  All Rights Reserved.
  
 This is part of the Gaussian(R) 16 program.  It is based on
 the Gaussian(R) 09 system (copyright 2009, Gaussian, Inc.),
 the Gaussian(R) 03 system (copyright 2003, Gaussian, Inc.),
 the Gaussian(R) 98 system (copyright 1998, Gaussian, Inc.),
 the Gaussian(R) 94 system (copyright 1995, Gaussian, Inc.),
 the Gaussian 92(TM) system (copyright 1992, Gaussian, Inc.),
 the Gaussian 90(TM) system (copyright 1990, Gaussian, Inc.),
 the Gaussian 88(TM) system (copyright 1988, Gaussian, Inc.),
 the Gaussian 86(TM) system (copyright 1986, Carnegie Mellon
 University), and the Gaussian 82(TM) system (copyright 1983,
 Carnegie Mellon University). Gaussian is a federally registered
 trademark of Gaussian, Inc.
  
 This software contains proprietary and confidential information,
 including trade secrets, belonging to Gaussian, Inc.
  
 This software is provided under written license and may be
 used, copied, transmitted, or stored only in accord with that
 written license.
  
 The following legend is applicable only to US Government
 contracts under FAR:
  
                    RESTRICTED RIGHTS LEGEND
  
 Use, reproduction and disclosure by the US Government is
 subject to restrictions as set forth in subparagraphs (a)
 and (c) of the Commercial Computer Software - Restricted
 Rights clause in FAR 52.227-19.
  
 Gaussian, Inc.
 340 Quinnipiac St., Bldg. 40, Wallingford CT 06492
  
  
 ---------------------------------------------------------------
 Warning -- This program may not be used in any manner that
 competes with the business of Gaussian, Inc. or will provide
 assistance to any competitor of Gaussian, Inc.  The licensee
 of this program is prohibited from giving any competitor of
 Gaussian, Inc. access to this program.  By using this program,
 the user acknowledges that Gaussian, Inc. is engaged in the
 business of creating and licensing software in the field of
 computational chemistry and represents and warrants to the
 licensee that it is not a competitor of Gaussian, Inc. and that
 it will not use this program in any manner prohibited above.
 ---------------------------------------------------------------
  

 Cite this work as:
 Gaussian 16, Revision A.03,
 M. J. Frisch, G. W. Trucks, H. B. Schlegel, G. E. Scuseria, 
 M. A. Robb, J. R. Cheeseman, G. Scalmani, V. Barone, 
 G. A. Petersson, H. Nakatsuji, X. Li, M. Caricato, A. V. Marenich, 
 J. Bloino, B. G. Janesko, R. Gomperts, B. Mennucci, H. P. Hratchian, 
 J. V. Ortiz, A. F. Izmaylov, J. L. Sonnenberg, D. Williams-Young, 
 F. Ding, F. Lipparini, F. Egidi, J. Goings, B. Peng, A. Petrone, 
 T. Henderson, D. Ranasinghe, V. G. Zakrzewski, J. Gao, N. Rega, 
 G. Zheng, W. Liang, M. Hada, M. Ehara, K. Toyota, R. Fukuda, 
 J. Hasegawa, M. Ishida, T. Nakajima, Y. Honda, O. Kitao, H. Nakai, 
 T. Vreven, K. Throssell, J. A. Montgomery, Jr., J. E. Peralta, 
 F. Ogliaro, M. J. Bearpark, J. J. Heyd, E. N. Brothers, K. N. Kudin, 
 V. N. Staroverov, T. A. Keith, R. Kobayashi, J. Normand, 
 K. Raghavachari, A. P. Rendell, J. C. Burant, S. S. Iyengar, 
 J. Tomasi, M. Cossi, J. M. Millam, M. Klene, C. Adamo, R. Cammi, 
 J. W. Ochterski, R. L. Martin, K. Morokuma, O. Farkas, 
 J. B. Foresman, and D. J. Fox, Gaussian, Inc., Wallingford CT, 2016.
 
 ******************************************
 Gaussian 16:  ES64L-G16RevA.03 25-Dec-2016
                 9-May-2024 
 ******************************************
 %chk=/home/user/YCY/BeH/10-H-Be12.chk
 ------------------------------------
 # opt freq def2tzvp em=gd3bj pbe1pbe
 ------------------------------------
 1/18=20,19=15,26=3,38=1/1,3;
 2/9=110,12=2,17=6,18=5,40=1/2;
 3/5=44,7=101,11=2,25=1,30=1,71=1,74=-13,124=41/1,2,3;
 4//1;
 5/5=2,38=5/2;
 6/7=2,8=2,9=2,10=2,28=1/1;
 7//1,2,3,16;
 1/18=20,19=15,26=3/3(2);
 2/9=110/2;
 99//99;
 2/9=110/2;
 3/5=44,7=101,11=2,25=1,30=1,71=1,74=-13,124=41/1,2,3;
 4/5=5,16=3,69=1/1;
 5/5=2,38=5/2;
 7//1,2,3,16;
 1/18=20,19=15,26=3/3(-5);
 2/9=110/2;
 6/7=2,8=2,9=2,10=2,19=2,28=1/1;
 99/9=1/99;
 -------------------
 Title Card Required
 -------------------
 Symbolic Z-matrix:
 Charge =  0 Multiplicity = 1
 Be                   -1.2704    0.29839   0.4119 
 Be                   -0.74351   0.74903  -1.50004 
 Be                    1.2704   -0.29839   0.4119 
 Be                   -0.19625   2.17157  -0.03051 
 Be                   -1.66249  -1.98103   0.63916 
 Be                    1.2704    1.2371   -1.22354 
 Be                    1.66249   1.98103   0.63916 
 Be                    0.74351  -0.74903  -1.50004 
 Be                    0.19625  -2.17157  -0.03051 
 Be                    0.20426   1.00085   1.70303 
 Be                   -1.2704   -1.2371   -1.22354 
 Be                   -0.20426  -1.00085   1.70303 
 H                    -0.51444   1.24456   3.27061 
 H                    -0.10725   1.67749   3.18834 
 
 Add virtual bond connecting atoms H13        and Be10       Dist= 3.29D+00.
 Add virtual bond connecting atoms H14        and Be10       Dist= 3.14D+00.

 GradGradGradGradGradGradGradGradGradGradGradGradGradGradGradGradGradGrad
 Berny optimization.
 Initialization pass.
                           ----------------------------
                           !    Initial Parameters    !
                           ! (Angstroms and Degrees)  !
 --------------------------                            --------------------------
 ! Name  Definition              Value          Derivative Info.                !
 --------------------------------------------------------------------------------
 ! R1    R(1,2)                  2.0338         estimate D2E/DX2                !
 ! R2    R(1,4)                  2.2042         estimate D2E/DX2                !
 ! R3    R(1,5)                  2.324          estimate D2E/DX2                !
 ! R4    R(1,10)                 2.0821         estimate D2E/DX2                !
 ! R5    R(1,11)                 2.2433         estimate D2E/DX2                !
 ! R6    R(1,12)                 2.1194         estimate D2E/DX2                !
 ! R7    R(2,4)                  2.1172         estimate D2E/DX2                !
 ! R8    R(2,6)                  2.0906         estimate D2E/DX2                !
 ! R9    R(2,8)                  2.1108         estimate D2E/DX2                !
 ! R10   R(2,11)                 2.0734         estimate D2E/DX2                !
 ! R11   R(3,6)                  2.2433         estimate D2E/DX2                !
 ! R12   R(3,7)                  2.324          estimate D2E/DX2                !
 ! R13   R(3,8)                  2.0338         estimate D2E/DX2                !
 ! R14   R(3,9)                  2.2042         estimate D2E/DX2                !
 ! R15   R(3,10)                 2.1194         estimate D2E/DX2                !
 ! R16   R(3,12)                 2.0821         estimate D2E/DX2                !
 ! R17   R(4,6)                  2.1089         estimate D2E/DX2                !
 ! R18   R(4,7)                  1.9849         estimate D2E/DX2                !
 ! R19   R(4,10)                 2.1298         estimate D2E/DX2                !
 ! R20   R(5,9)                  1.9849         estimate D2E/DX2                !
 ! R21   R(5,11)                 2.0437         estimate D2E/DX2                !
 ! R22   R(5,12)                 2.054          estimate D2E/DX2                !
 ! R23   R(6,7)                  2.0437         estimate D2E/DX2                !
 ! R24   R(6,8)                  2.0734         estimate D2E/DX2                !
 ! R25   R(7,10)                 2.054          estimate D2E/DX2                !
 ! R26   R(8,9)                  2.1172         estimate D2E/DX2                !
 ! R27   R(8,11)                 2.0906         estimate D2E/DX2                !
 ! R28   R(9,11)                 2.1089         estimate D2E/DX2                !
 ! R29   R(9,12)                 2.1298         estimate D2E/DX2                !
 ! R30   R(10,12)                2.043          estimate D2E/DX2                !
 ! R31   R(10,13)                1.7416         estimate D2E/DX2                !
 ! R32   R(10,14)                1.6616         estimate D2E/DX2                !
 ! R33   R(13,14)                0.6            estimate D2E/DX2                !
 ! A1    A(2,1,5)              110.6688         estimate D2E/DX2                !
 ! A2    A(2,1,10)             108.9484         estimate D2E/DX2                !
 ! A3    A(2,1,12)             125.3257         estimate D2E/DX2                !
 ! A4    A(4,1,5)              159.2877         estimate D2E/DX2                !
 ! A5    A(4,1,11)             115.8086         estimate D2E/DX2                !
 ! A6    A(4,1,12)             113.4598         estimate D2E/DX2                !
 ! A7    A(5,1,10)             112.9395         estimate D2E/DX2                !
 ! A8    A(10,1,11)            133.0797         estimate D2E/DX2                !
 ! A9    A(11,1,12)             91.4053         estimate D2E/DX2                !
 ! A10   A(1,2,6)              100.193          estimate D2E/DX2                !
 ! A11   A(1,2,8)               91.447          estimate D2E/DX2                !
 ! A12   A(4,2,8)              107.1428         estimate D2E/DX2                !
 ! A13   A(4,2,11)             128.079          estimate D2E/DX2                !
 ! A14   A(6,2,11)             116.7956         estimate D2E/DX2                !
 ! A15   A(6,3,9)              115.8086         estimate D2E/DX2                !
 ! A16   A(6,3,10)              91.4053         estimate D2E/DX2                !
 ! A17   A(6,3,12)             133.0797         estimate D2E/DX2                !
 ! A18   A(7,3,8)              110.6688         estimate D2E/DX2                !
 ! A19   A(7,3,9)              159.2877         estimate D2E/DX2                !
 ! A20   A(7,3,12)             112.9395         estimate D2E/DX2                !
 ! A21   A(8,3,10)             125.3257         estimate D2E/DX2                !
 ! A22   A(8,3,12)             108.9484         estimate D2E/DX2                !
 ! A23   A(9,3,10)             113.4598         estimate D2E/DX2                !
 ! A24   A(1,4,6)               94.3526         estimate D2E/DX2                !
 ! A25   A(1,4,7)              107.8824         estimate D2E/DX2                !
 ! A26   A(2,4,7)              114.3138         estimate D2E/DX2                !
 ! A27   A(2,4,10)             104.1362         estimate D2E/DX2                !
 ! A28   A(6,4,10)              94.9397         estimate D2E/DX2                !
 ! A29   A(1,5,9)               84.4434         estimate D2E/DX2                !
 ! A30   A(11,5,12)             99.3324         estimate D2E/DX2                !
 ! A31   A(2,6,3)               86.3664         estimate D2E/DX2                !
 ! A32   A(2,6,7)              112.9756         estimate D2E/DX2                !
 ! A33   A(3,6,4)               83.735          estimate D2E/DX2                !
 ! A34   A(4,6,8)              108.8546         estimate D2E/DX2                !
 ! A35   A(7,6,8)              121.2647         estimate D2E/DX2                !
 ! A36   A(3,7,4)               84.4434         estimate D2E/DX2                !
 ! A37   A(6,7,10)              99.3324         estimate D2E/DX2                !
 ! A38   A(2,8,3)               91.447          estimate D2E/DX2                !
 ! A39   A(2,8,9)              107.1428         estimate D2E/DX2                !
 ! A40   A(3,8,11)             100.193          estimate D2E/DX2                !
 ! A41   A(6,8,9)              128.079          estimate D2E/DX2                !
 ! A42   A(6,8,11)             116.7956         estimate D2E/DX2                !
 ! A43   A(3,9,5)              107.8824         estimate D2E/DX2                !
 ! A44   A(3,9,11)              94.3526         estimate D2E/DX2                !
 ! A45   A(5,9,8)              114.3138         estimate D2E/DX2                !
 ! A46   A(8,9,12)             104.1362         estimate D2E/DX2                !
 ! A47   A(11,9,12)             94.9397         estimate D2E/DX2                !
 ! A48   A(1,10,3)              76.8022         estimate D2E/DX2                !
 ! A49   A(1,10,7)             110.0378         estimate D2E/DX2                !
 ! A50   A(1,10,13)            108.245          estimate D2E/DX2                !
 ! A51   A(1,10,14)            123.981          estimate D2E/DX2                !
 ! A52   A(3,10,4)              86.3142         estimate D2E/DX2                !
 ! A53   A(3,10,13)            147.3202         estimate D2E/DX2                !
 ! A54   A(3,10,14)            152.6856         estimate D2E/DX2                !
 ! A55   A(4,10,12)            120.0644         estimate D2E/DX2                !
 ! A56   A(4,10,13)            125.3157         estimate D2E/DX2                !
 ! A57   A(4,10,14)            117.9355         estimate D2E/DX2                !
 ! A58   A(7,10,12)            127.5551         estimate D2E/DX2                !
 ! A59   A(7,10,13)            133.8186         estimate D2E/DX2                !
 ! A60   A(7,10,14)            113.688          estimate D2E/DX2                !
 ! A61   A(12,10,13)            93.1292         estimate D2E/DX2                !
 ! A62   A(12,10,14)           111.1923         estimate D2E/DX2                !
 ! A63   A(1,11,8)              86.3664         estimate D2E/DX2                !
 ! A64   A(1,11,9)              83.735          estimate D2E/DX2                !
 ! A65   A(2,11,5)             121.2647         estimate D2E/DX2                !
 ! A66   A(2,11,9)             108.8546         estimate D2E/DX2                !
 ! A67   A(5,11,8)             112.9756         estimate D2E/DX2                !
 ! A68   A(1,12,3)              76.8022         estimate D2E/DX2                !
 ! A69   A(1,12,9)              86.3142         estimate D2E/DX2                !
 ! A70   A(3,12,5)             110.0378         estimate D2E/DX2                !
 ! A71   A(5,12,10)            127.5551         estimate D2E/DX2                !
 ! A72   A(9,12,10)            120.0644         estimate D2E/DX2                !
 ! D1    D(5,1,2,6)           -110.0762         estimate D2E/DX2                !
 ! D2    D(5,1,2,8)            -51.1947         estimate D2E/DX2                !
 ! D3    D(10,1,2,6)            14.6709         estimate D2E/DX2                !
 ! D4    D(10,1,2,8)            73.5523         estimate D2E/DX2                !
 ! D5    D(12,1,2,6)           -49.2298         estimate D2E/DX2                !
 ! D6    D(12,1,2,8)             9.6516         estimate D2E/DX2                !
 ! D7    D(5,1,4,6)             19.2526         estimate D2E/DX2                !
 ! D8    D(5,1,4,7)            -40.3875         estimate D2E/DX2                !
 ! D9    D(11,1,4,6)           -33.4762         estimate D2E/DX2                !
 ! D10   D(11,1,4,7)           -93.1163         estimate D2E/DX2                !
 ! D11   D(12,1,4,6)            70.385          estimate D2E/DX2                !
 ! D12   D(12,1,4,7)            10.7448         estimate D2E/DX2                !
 ! D13   D(2,1,5,9)             57.2088         estimate D2E/DX2                !
 ! D14   D(4,1,5,9)             -1.2509         estimate D2E/DX2                !
 ! D15   D(10,1,5,9)           -65.2382         estimate D2E/DX2                !
 ! D16   D(2,1,10,3)           -57.6251         estimate D2E/DX2                !
 ! D17   D(2,1,10,7)             2.3002         estimate D2E/DX2                !
 ! D18   D(2,1,10,13)          155.9674         estimate D2E/DX2                !
 ! D19   D(2,1,10,14)          141.9006         estimate D2E/DX2                !
 ! D20   D(5,1,10,3)            65.7789         estimate D2E/DX2                !
 ! D21   D(5,1,10,7)           125.7041         estimate D2E/DX2                !
 ! D22   D(5,1,10,13)          -80.6286         estimate D2E/DX2                !
 ! D23   D(5,1,10,14)          -94.6954         estimate D2E/DX2                !
 ! D24   D(11,1,10,3)            5.5346         estimate D2E/DX2                !
 ! D25   D(11,1,10,7)           65.4599         estimate D2E/DX2                !
 ! D26   D(11,1,10,13)        -140.8728         estimate D2E/DX2                !
 ! D27   D(11,1,10,14)        -154.9396         estimate D2E/DX2                !
 ! D28   D(4,1,11,8)            42.0816         estimate D2E/DX2                !
 ! D29   D(4,1,11,9)           102.8293         estimate D2E/DX2                !
 ! D30   D(10,1,11,8)          -29.2889         estimate D2E/DX2                !
 ! D31   D(10,1,11,9)           31.4588         estimate D2E/DX2                !
 ! D32   D(12,1,11,8)          -74.9326         estimate D2E/DX2                !
 ! D33   D(12,1,11,9)          -14.1849         estimate D2E/DX2                !
 ! D34   D(2,1,12,3)            26.7695         estimate D2E/DX2                !
 ! D35   D(2,1,12,9)           -36.4485         estimate D2E/DX2                !
 ! D36   D(4,1,12,3)           -41.8328         estimate D2E/DX2                !
 ! D37   D(4,1,12,9)          -105.0508         estimate D2E/DX2                !
 ! D38   D(11,1,12,3)           77.2049         estimate D2E/DX2                !
 ! D39   D(11,1,12,9)           13.9869         estimate D2E/DX2                !
 ! D40   D(8,2,4,7)             12.7896         estimate D2E/DX2                !
 ! D41   D(8,2,4,10)           -50.0846         estimate D2E/DX2                !
 ! D42   D(11,2,4,7)            77.6924         estimate D2E/DX2                !
 ! D43   D(11,2,4,10)           14.8182         estimate D2E/DX2                !
 ! D44   D(1,2,6,3)             32.7808         estimate D2E/DX2                !
 ! D45   D(1,2,6,7)            -28.6041         estimate D2E/DX2                !
 ! D46   D(11,2,6,3)           -35.5996         estimate D2E/DX2                !
 ! D47   D(11,2,6,7)           -96.9845         estimate D2E/DX2                !
 ! D48   D(1,2,8,3)            -39.7632         estimate D2E/DX2                !
 ! D49   D(1,2,8,9)             23.5367         estimate D2E/DX2                !
 ! D50   D(4,2,8,3)             23.5367         estimate D2E/DX2                !
 ! D51   D(4,2,8,9)             86.8365         estimate D2E/DX2                !
 ! D52   D(4,2,11,5)            11.8396         estimate D2E/DX2                !
 ! D53   D(4,2,11,9)           -50.4823         estimate D2E/DX2                !
 ! D54   D(6,2,11,5)            83.6252         estimate D2E/DX2                !
 ! D55   D(6,2,11,9)            21.3033         estimate D2E/DX2                !
 ! D56   D(9,3,6,2)             42.0816         estimate D2E/DX2                !
 ! D57   D(9,3,6,4)            102.8293         estimate D2E/DX2                !
 ! D58   D(10,3,6,2)           -74.9326         estimate D2E/DX2                !
 ! D59   D(10,3,6,4)           -14.1849         estimate D2E/DX2                !
 ! D60   D(12,3,6,2)           -29.2889         estimate D2E/DX2                !
 ! D61   D(12,3,6,4)            31.4588         estimate D2E/DX2                !
 ! D62   D(8,3,7,4)             57.2088         estimate D2E/DX2                !
 ! D63   D(9,3,7,4)             -1.2509         estimate D2E/DX2                !
 ! D64   D(12,3,7,4)           -65.2382         estimate D2E/DX2                !
 ! D65   D(7,3,8,2)            -51.1947         estimate D2E/DX2                !
 ! D66   D(7,3,8,11)          -110.0762         estimate D2E/DX2                !
 ! D67   D(10,3,8,2)             9.6516         estimate D2E/DX2                !
 ! D68   D(10,3,8,11)          -49.2298         estimate D2E/DX2                !
 ! D69   D(12,3,8,2)            73.5523         estimate D2E/DX2                !
 ! D70   D(12,3,8,11)           14.6709         estimate D2E/DX2                !
 ! D71   D(6,3,9,5)            -93.1163         estimate D2E/DX2                !
 ! D72   D(6,3,9,11)           -33.4762         estimate D2E/DX2                !
 ! D73   D(7,3,9,5)            -40.3875         estimate D2E/DX2                !
 ! D74   D(7,3,9,11)            19.2526         estimate D2E/DX2                !
 ! D75   D(10,3,9,5)            10.7448         estimate D2E/DX2                !
 ! D76   D(10,3,9,11)           70.385          estimate D2E/DX2                !
 ! D77   D(6,3,10,1)            77.2049         estimate D2E/DX2                !
 ! D78   D(6,3,10,4)            13.9869         estimate D2E/DX2                !
 ! D79   D(6,3,10,13)         -179.4978         estimate D2E/DX2                !
 ! D80   D(6,3,10,14)         -139.9508         estimate D2E/DX2                !
 ! D81   D(8,3,10,1)            26.7695         estimate D2E/DX2                !
 ! D82   D(8,3,10,4)           -36.4485         estimate D2E/DX2                !
 ! D83   D(8,3,10,13)          130.0669         estimate D2E/DX2                !
 ! D84   D(8,3,10,14)          169.6138         estimate D2E/DX2                !
 ! D85   D(9,3,10,1)           -41.8328         estimate D2E/DX2                !
 ! D86   D(9,3,10,4)          -105.0508         estimate D2E/DX2                !
 ! D87   D(9,3,10,13)           61.4645         estimate D2E/DX2                !
 ! D88   D(9,3,10,14)          101.0114         estimate D2E/DX2                !
 ! D89   D(6,3,12,1)             5.5346         estimate D2E/DX2                !
 ! D90   D(6,3,12,5)            65.4599         estimate D2E/DX2                !
 ! D91   D(7,3,12,1)            65.7789         estimate D2E/DX2                !
 ! D92   D(7,3,12,5)           125.7041         estimate D2E/DX2                !
 ! D93   D(8,3,12,1)           -57.6251         estimate D2E/DX2                !
 ! D94   D(8,3,12,5)             2.3002         estimate D2E/DX2                !
 ! D95   D(1,4,6,3)            -43.4347         estimate D2E/DX2                !
 ! D96   D(1,4,6,8)              7.4295         estimate D2E/DX2                !
 ! D97   D(10,4,6,3)            14.1631         estimate D2E/DX2                !
 ! D98   D(10,4,6,8)            65.0273         estimate D2E/DX2                !
 ! D99   D(1,4,7,3)             23.8427         estimate D2E/DX2                !
 ! D100  D(2,4,7,3)            -36.3418         estimate D2E/DX2                !
 ! D101  D(2,4,10,3)            44.6029         estimate D2E/DX2                !
 ! D102  D(2,4,10,12)           -7.352          estimate D2E/DX2                !
 ! D103  D(2,4,10,13)         -126.5208         estimate D2E/DX2                !
 ! D104  D(2,4,10,14)         -148.5879         estimate D2E/DX2                !
 ! D105  D(6,4,10,3)           -14.9502         estimate D2E/DX2                !
 ! D106  D(6,4,10,12)          -66.9051         estimate D2E/DX2                !
 ! D107  D(6,4,10,13)          173.9261         estimate D2E/DX2                !
 ! D108  D(6,4,10,14)          151.859          estimate D2E/DX2                !
 ! D109  D(1,5,9,3)             23.8427         estimate D2E/DX2                !
 ! D110  D(1,5,9,8)            -36.3418         estimate D2E/DX2                !
 ! D111  D(12,5,11,2)          -39.3085         estimate D2E/DX2                !
 ! D112  D(12,5,11,8)           29.5763         estimate D2E/DX2                !
 ! D113  D(11,5,12,3)          -18.4395         estimate D2E/DX2                !
 ! D114  D(11,5,12,10)          50.8532         estimate D2E/DX2                !
 ! D115  D(2,6,7,10)            29.5763         estimate D2E/DX2                !
 ! D116  D(8,6,7,10)           -39.3085         estimate D2E/DX2                !
 ! D117  D(4,6,8,9)            -50.4823         estimate D2E/DX2                !
 ! D118  D(4,6,8,11)            21.3033         estimate D2E/DX2                !
 ! D119  D(7,6,8,9)             11.8396         estimate D2E/DX2                !
 ! D120  D(7,6,8,11)            83.6252         estimate D2E/DX2                !
 ! D121  D(6,7,10,1)           -18.4395         estimate D2E/DX2                !
 ! D122  D(6,7,10,12)           50.8532         estimate D2E/DX2                !
 ! D123  D(6,7,10,13)         -162.7163         estimate D2E/DX2                !
 ! D124  D(6,7,10,14)         -162.5037         estimate D2E/DX2                !
 ! D125  D(2,8,9,5)             12.7896         estimate D2E/DX2                !
 ! D126  D(2,8,9,12)           -50.0846         estimate D2E/DX2                !
 ! D127  D(6,8,9,5)             77.6924         estimate D2E/DX2                !
 ! D128  D(6,8,9,12)            14.8182         estimate D2E/DX2                !
 ! D129  D(3,8,11,1)            32.7808         estimate D2E/DX2                !
 ! D130  D(3,8,11,5)           -28.6041         estimate D2E/DX2                !
 ! D131  D(6,8,11,1)           -35.5996         estimate D2E/DX2                !
 ! D132  D(6,8,11,5)           -96.9845         estimate D2E/DX2                !
 ! D133  D(3,9,11,1)           -43.4347         estimate D2E/DX2                !
 ! D134  D(3,9,11,2)             7.4295         estimate D2E/DX2                !
 ! D135  D(12,9,11,1)           14.1631         estimate D2E/DX2                !
 ! D136  D(12,9,11,2)           65.0273         estimate D2E/DX2                !
 ! D137  D(8,9,12,1)            44.6029         estimate D2E/DX2                !
 ! D138  D(8,9,12,10)           -7.352          estimate D2E/DX2                !
 ! D139  D(11,9,12,1)          -14.9502         estimate D2E/DX2                !
 ! D140  D(11,9,12,10)         -66.9051         estimate D2E/DX2                !
 ! D141  D(4,10,12,5)          -29.3359         estimate D2E/DX2                !
 ! D142  D(4,10,12,9)           39.741          estimate D2E/DX2                !
 ! D143  D(7,10,12,5)          -98.4129         estimate D2E/DX2                !
 ! D144  D(7,10,12,9)          -29.3359         estimate D2E/DX2                !
 ! D145  D(13,10,12,5)         105.1382         estimate D2E/DX2                !
 ! D146  D(13,10,12,9)         174.2152         estimate D2E/DX2                !
 ! D147  D(14,10,12,5)         114.274          estimate D2E/DX2                !
 ! D148  D(14,10,12,9)        -176.649          estimate D2E/DX2                !
 --------------------------------------------------------------------------------
 Trust Radius=3.00D-01 FncErr=1.00D-07 GrdErr=1.00D-06 EigMax=2.50D+02 EigMin=1.00D-04
 Number of steps in this run=    100 maximum allowed number of steps=    100.
 GradGradGradGradGradGradGradGradGradGradGradGradGradGradGradGradGradGrad

                          Input orientation:                          
 ---------------------------------------------------------------------
 Center     Atomic      Atomic             Coordinates (Angstroms)
 Number     Number       Type             X           Y           Z
 ---------------------------------------------------------------------
      1          4           0       -1.270404    0.298388    0.411901
      2          4           0       -0.743511    0.749033   -1.500042
      3          4           0        1.270404   -0.298388    0.411901
      4          4           0       -0.196251    2.171568   -0.030507
      5          4           0       -1.662491   -1.981029    0.639164
      6          4           0        1.270404    1.237100   -1.223543
      7          4           0        1.662491    1.981029    0.639164
      8          4           0        0.743511   -0.749033   -1.500042
      9          4           0        0.196251   -2.171568   -0.030507
     10          4           0        0.204260    1.000854    1.703029
     11          4           0       -1.270404   -1.237100   -1.223543
     12          4           0       -0.204260   -1.000854    1.703029
     13          1           0       -0.514442    1.244562    3.270605
     14          1           0       -0.107248    1.677488    3.188338
 ---------------------------------------------------------------------
                    Distance matrix (angstroms):
                    1          2          3          4          5
     1  Be   0.000000
     2  Be   2.033771   0.000000
     3  Be   2.609952   2.967907   0.000000
     4  Be   2.204163   2.117223   2.906456   0.000000
     5  Be   2.324032   3.588031   3.388923   4.454479   0.000000
     6  Be   3.164105   2.090578   2.243301   2.108943   4.735811
     7  Be   3.388923   3.447153   2.324032   1.984864   5.172370
     8  Be   2.967907   2.110790   2.033771   3.401852   3.447153
     9  Be   2.906456   3.401852   2.204163   4.360836   1.984864
    10  Be   2.082091   3.349828   2.119364   2.129819   3.675350
    11  Be   2.243301   2.073353   3.164105   3.767779   2.043732
    12  Be   2.119364   3.689520   2.082091   3.615173   2.054018
    13  H    3.104660   4.801781   3.706556   3.443534   4.318210
    14  H    3.311110   4.821593   3.675679   3.257759   4.722480
                    6          7          8          9         10
     6  Be   0.000000
     7  Be   2.043732   0.000000
     8  Be   2.073353   3.588031   0.000000
     9  Be   3.767779   4.454479   2.117223   0.000000
    10  Be   3.123668   2.054018   3.689520   3.615173   0.000000
    11  Be   3.546459   4.735811   2.090578   2.108943   3.968362
    12  Be   3.968362   3.675350   3.349828   2.129819   2.042969
    13  H    4.835607   3.493695   5.321273   4.803371   1.741615
    14  H    4.642904   3.118076   5.347214   5.026759   1.661630
                   11         12         13         14
    11  Be   0.000000
    12  Be   3.123668   0.000000
    13  H    5.189171   2.755975   0.000000
    14  H    5.414097   3.064159   0.600000   0.000000
 Stoichiometry    Be12H2
 Framework group  C1[X(Be12H2)]
 Deg. of freedom    36
 Full point group                 C1      NOp   1
 Largest Abelian subgroup         C1      NOp   1
 Largest concise Abelian subgroup C1      NOp   1
                         Standard orientation:                         
 ---------------------------------------------------------------------
 Center     Atomic      Atomic             Coordinates (Angstroms)
 Number     Number       Type             X           Y           Z
 ---------------------------------------------------------------------
      1          4           0        0.251838    0.520070    1.177327
      2          4           0        0.012682   -1.499548    1.190356
      3          4           0       -0.270518    0.036024   -1.333587
      4          4           0       -1.769222   -0.357963    1.125304
      5          4           0        2.393916    1.087949    0.477228
      6          4           0       -1.309935   -1.725822   -0.412766
      7          4           0       -2.502789   -0.091308   -0.699651
      8          4           0        0.727427   -1.650637   -0.789984
      9          4           0        1.926120    0.056454   -1.152764
     10          4           0       -1.239193    1.369854   -0.001569
     11          4           0        1.940311   -0.888373    0.732639
     12          4           0        0.708105    1.689076   -0.530581
     13          1           0       -1.469031    3.017518    0.513794
     14          1           0       -2.005936    2.799380    0.358394
 ---------------------------------------------------------------------
 Rotational constants (GHZ):           2.1345437           1.4992480           1.2567712
 Standard basis: def2TZVP (5D, 7F)
 There are   252 symmetry adapted cartesian basis functions of A   symmetry.
 There are   240 symmetry adapted basis functions of A   symmetry.
   240 basis functions,   364 primitive gaussians,   252 cartesian basis functions
    25 alpha electrons       25 beta electrons
       nuclear repulsion energy       221.6383229537 Hartrees.
 NAtoms=   14 NActive=   14 NUniq=   14 SFac= 1.00D+00 NAtFMM=   60 NAOKFM=F Big=F
 Integral buffers will be    131072 words long.
 Raffenetti 2 integral format.
 Two-electron integral symmetry is turned on.
 Nuclear repulsion after empirical dispersion term =      221.6072146253 Hartrees.
 One-electron integrals computed using PRISM.
   1 Symmetry operations used in ECPInt.
 ECPInt:  NShTT=    6786 NPrTT=   21120 LenC2=    6606 LenP2D=   17047.
 LDataN:  DoStor=T MaxTD1= 4 Len=   56
 NBasis=   240 RedAO= T EigKep=  2.37D-04  NBF=   240
 NBsUse=   240 1.00D-06 EigRej= -1.00D+00 NBFU=   240
 ExpMin= 3.27D-02 ExpMax= 4.70D+03 ExpMxC= 1.60D+02 IAcc=3 IRadAn=         5 AccDes= 0.00D+00
 Harris functional with IExCor= 1009 and IRadAn=       5 diagonalized for initial guess.
 HarFok:  IExCor= 1009 AccDes= 0.00D+00 IRadAn=         5 IDoV= 1 UseB2=F ITyADJ=14
 ICtDFT=  3500011 ScaDFX=  1.000000  1.000000  1.000000  1.000000
 FoFCou: FMM=F IPFlag=           0 FMFlag=      100000 FMFlg1=           0
         NFxFlg=           0 DoJE=T BraDBF=F KetDBF=T FulRan=T
         wScrn=  0.000000 ICntrl=       500 IOpCl=  0 I1Cent=   200000004 NGrid=           0
         NMat0=    1 NMatS0=      1 NMatT0=    0 NMatD0=    1 NMtDS0=    0 NMtDT0=    0
 Petite list used in FoFCou.
 Requested convergence on RMS density matrix=1.00D-08 within 128 cycles.
 Requested convergence on MAX density matrix=1.00D-06.
 Requested convergence on             energy=1.00D-06.
 No special actions if energy rises.
 SCF Done:  E(RPBE1PBE) =  -177.732006219     A.U. after   19 cycles
            NFock= 19  Conv=0.39D-08     -V/T= 2.0063

 **********************************************************************

            Population analysis using the SCF density.

 **********************************************************************

 Orbital symmetries:
       Occupied  (A) (A) (A) (A) (A) (A) (A) (A) (A) (A) (A) (A)
                 (A) (A) (A) (A) (A) (A) (A) (A) (A) (A) (A) (A)
                 (A)
       Virtual   (A) (A) (A) (A) (A) (A) (A) (A) (A) (A) (A) (A)
                 (A) (A) (A) (A) (A) (A) (A) (A) (A) (A) (A) (A)
                 (A) (A) (A) (A) (A) (A) (A) (A) (A) (A) (A) (A)
                 (A) (A) (A) (A) (A) (A) (A) (A) (A) (A) (A) (A)
                 (A) (A) (A) (A) (A) (A) (A) (A) (A) (A) (A) (A)
                 (A) (A) (A) (A) (A) (A) (A) (A) (A) (A) (A) (A)
                 (A) (A) (A) (A) (A) (A) (A) (A) (A) (A) (A) (A)
                 (A) (A) (A) (A) (A) (A) (A) (A) (A) (A) (A) (A)
                 (A) (A) (A) (A) (A) (A) (A) (A) (A) (A) (A) (A)
                 (A) (A) (A) (A) (A) (A) (A) (A) (A) (A) (A) (A)
                 (A) (A) (A) (A) (A) (A) (A) (A) (A) (A) (A) (A)
                 (A) (A) (A) (A) (A) (A) (A) (A) (A) (A) (A) (A)
                 (A) (A) (A) (A) (A) (A) (A) (A) (A) (A) (A) (A)
                 (A) (A) (A) (A) (A) (A) (A) (A) (A) (A) (A) (A)
                 (A) (A) (A) (A) (A) (A) (A) (A) (A) (A) (A) (A)
                 (A) (A) (A) (A) (A) (A) (A) (A) (A) (A) (A) (A)
                 (A) (A) (A) (A) (A) (A) (A) (A) (A) (A) (A) (A)
                 (A) (A) (A) (A) (A) (A) (A) (A) (A) (A) (A)
 The electronic state is 1-A.
 Alpha  occ. eigenvalues --   -4.06137  -4.06128  -4.03776  -4.03510  -4.03306
 Alpha  occ. eigenvalues --   -4.03279  -4.02561  -4.02415  -4.02378  -4.02178
 Alpha  occ. eigenvalues --   -4.02083  -4.02010  -0.58060  -0.49941  -0.41922
 Alpha  occ. eigenvalues --   -0.36817  -0.33128  -0.30374  -0.27223  -0.24935
 Alpha  occ. eigenvalues --   -0.22308  -0.21641  -0.19937  -0.19838  -0.19384
 Alpha virt. eigenvalues --   -0.12338  -0.10236  -0.09578  -0.06969  -0.05041
 Alpha virt. eigenvalues --   -0.04636  -0.03024  -0.02669  -0.01682  -0.00868
 Alpha virt. eigenvalues --    0.00739   0.01757   0.02092   0.03695   0.04297
 Alpha virt. eigenvalues --    0.04589   0.05016   0.05756   0.06352   0.06435
 Alpha virt. eigenvalues --    0.06558   0.06916   0.06935   0.08201   0.08432
 Alpha virt. eigenvalues --    0.09215   0.10028   0.10553   0.11320   0.12454
 Alpha virt. eigenvalues --    0.13581   0.14127   0.14885   0.15055   0.15393
 Alpha virt. eigenvalues --    0.16234   0.16444   0.16666   0.17736   0.17891
 Alpha virt. eigenvalues --    0.19153   0.19459   0.20095   0.20526   0.21940
 Alpha virt. eigenvalues --    0.22044   0.22530   0.22764   0.23305   0.24521
 Alpha virt. eigenvalues --    0.24634   0.24938   0.25130   0.25765   0.25989
 Alpha virt. eigenvalues --    0.26288   0.26841   0.27281   0.27794   0.28364
 Alpha virt. eigenvalues --    0.28748   0.29190   0.29520   0.29566   0.30538
 Alpha virt. eigenvalues --    0.31407   0.31807   0.32508   0.33319   0.33555
 Alpha virt. eigenvalues --    0.33741   0.35382   0.36117   0.36410   0.37085
 Alpha virt. eigenvalues --    0.38105   0.38892   0.39561   0.40319   0.41414
 Alpha virt. eigenvalues --    0.41937   0.42742   0.44321   0.45260   0.45782
 Alpha virt. eigenvalues --    0.46076   0.46719   0.48471   0.49907   0.50060
 Alpha virt. eigenvalues --    0.51167   0.52612   0.54064   0.55841   0.57778
 Alpha virt. eigenvalues --    0.57972   0.59076   0.59446   0.61068   0.61808
 Alpha virt. eigenvalues --    0.62287   0.62690   0.63358   0.64315   0.65263
 Alpha virt. eigenvalues --    0.66472   0.66617   0.66763   0.67757   0.68752
 Alpha virt. eigenvalues --    0.68896   0.69162   0.70150   0.70250   0.70538
 Alpha virt. eigenvalues --    0.71150   0.71649   0.73000   0.73436   0.74319
 Alpha virt. eigenvalues --    0.74952   0.75778   0.75915   0.76208   0.76884
 Alpha virt. eigenvalues --    0.77679   0.78321   0.78493   0.79352   0.79656
 Alpha virt. eigenvalues --    0.80359   0.81948   0.83093   0.83560   0.84915
 Alpha virt. eigenvalues --    0.85133   0.85767   0.87036   0.87336   0.89787
 Alpha virt. eigenvalues --    0.90477   0.91138   0.91583   0.92713   0.93120
 Alpha virt. eigenvalues --    0.93736   0.95064   0.95585   0.96915   0.98184
 Alpha virt. eigenvalues --    0.99009   1.00005   1.01470   1.02246   1.05040
 Alpha virt. eigenvalues --    1.07844   1.11610   1.14134   1.17345   1.48253
 Alpha virt. eigenvalues --    1.69012   1.90260   1.97272   2.08673   2.41029
 Alpha virt. eigenvalues --    2.75101   4.48100   5.24465   5.27389   5.29354
 Alpha virt. eigenvalues --    5.30504   5.34496   5.35430   5.41580   5.43175
 Alpha virt. eigenvalues --    5.45375   5.51219   5.59156   5.61503   5.63898
 Alpha virt. eigenvalues --    5.71420   5.73673   5.76482   5.77775   5.80236
 Alpha virt. eigenvalues --    5.82653   5.85072   5.85510   5.87704   5.90520
 Alpha virt. eigenvalues --    5.92998   5.96537   5.97838   5.99686   6.00453
 Alpha virt. eigenvalues --    6.01749   6.08022   6.10547   6.11842   6.13931
 Alpha virt. eigenvalues --    6.16961   6.21037   6.26884   7.34238   7.59697
 Alpha virt. eigenvalues --    7.72756   7.74265   7.77154   7.79755   7.81880
 Alpha virt. eigenvalues --    7.83621   7.84256   7.89442   7.93732   8.00596
          Condensed to atoms (all electrons):
               1          2          3          4          5          6
     1  Be   2.802319   0.145588   0.069152   0.184453   0.057610  -0.019401
     2  Be   0.145588   2.880215  -0.000772   0.223258   0.075009   0.193688
     3  Be   0.069152  -0.000772   2.773116   0.000660   0.034564   0.085248
     4  Be   0.184453   0.223258   0.000660   2.882838  -0.007712   0.196842
     5  Be   0.057610   0.075009   0.034564  -0.007712   3.185429  -0.007514
     6  Be  -0.019401   0.193688   0.085248   0.196842  -0.007514   2.852239
     7  Be   0.055040   0.021965   0.143460   0.358191  -0.014801   0.261657
     8  Be   0.019566   0.208597   0.159748   0.019564   0.022436   0.248029
     9  Be  -0.034643   0.016064   0.166838  -0.010678   0.315047   0.046980
    10  Be   0.048994   0.048150   0.092793   0.159248   0.065553   0.057253
    11  Be   0.090392   0.265410  -0.002898   0.037121   0.287910   0.051973
    12  Be   0.154269   0.008351   0.149664   0.034951   0.259103   0.003872
    13  H    0.001951  -0.000052  -0.005333  -0.013322  -0.000983   0.000881
    14  H   -0.024477  -0.003326  -0.008734   0.001131   0.000102   0.000592
               7          8          9         10         11         12
     1  Be   0.055040   0.019566  -0.034643   0.048994   0.090392   0.154269
     2  Be   0.021965   0.208597   0.016064   0.048150   0.265410   0.008351
     3  Be   0.143460   0.159748   0.166838   0.092793  -0.002898   0.149664
     4  Be   0.358191   0.019564  -0.010678   0.159248   0.037121   0.034951
     5  Be  -0.014801   0.022436   0.315047   0.065553   0.287910   0.259103
     6  Be   0.261657   0.248029   0.046980   0.057253   0.051973   0.003872
     7  Be   3.396051   0.086614  -0.013004   0.140972  -0.018434   0.046241
     8  Be   0.086614   2.898228   0.234859  -0.026821   0.196412   0.040560
     9  Be  -0.013004   0.234859   2.878510   0.059879   0.208863   0.187238
    10  Be   0.140972  -0.026821   0.059879   2.967469   0.021365   0.276692
    11  Be  -0.018434   0.196412   0.208863   0.021365   2.864879   0.007707
    12  Be   0.046241   0.040560   0.187238   0.276692   0.007707   2.906042
    13  H   -0.045811  -0.001020  -0.000556   0.001703   0.002049   0.014709
    14  H   -0.000924  -0.001218   0.000962   0.015243   0.000705  -0.037918
              13         14
     1  Be   0.001951  -0.024477
     2  Be  -0.000052  -0.003326
     3  Be  -0.005333  -0.008734
     4  Be  -0.013322   0.001131
     5  Be  -0.000983   0.000102
     6  Be   0.000881   0.000592
     7  Be  -0.045811  -0.000924
     8  Be  -0.001020  -0.001218
     9  Be  -0.000556   0.000962
    10  Be   0.001703   0.015243
    11  Be   0.002049   0.000705
    12  Be   0.014709  -0.037918
    13  H    0.573232   0.378565
    14  H    0.378565   0.599621
 Mulliken charges:
               1
     1  Be   0.449185
     2  Be  -0.082145
     3  Be   0.342494
     4  Be  -0.066546
     5  Be  -0.271753
     6  Be   0.027662
     7  Be  -0.417217
     8  Be  -0.105555
     9  Be  -0.056360
    10  Be   0.071508
    11  Be  -0.013455
    12  Be  -0.051482
    13  H    0.093988
    14  H    0.079676
 Sum of Mulliken charges =  -0.00000
 Mulliken charges with hydrogens summed into heavy atoms:
               1
     1  Be   0.449185
     2  Be  -0.082145
     3  Be   0.342494
     4  Be  -0.066546
     5  Be  -0.271753
     6  Be   0.027662
     7  Be  -0.417217
     8  Be  -0.105555
     9  Be  -0.056360
    10  Be   0.245172
    11  Be  -0.013455
    12  Be  -0.051482
 Electronic spatial extent (au):  <R**2>=            970.4201
 Charge=              0.0000 electrons
 Dipole moment (field-independent basis, Debye):
    X=             -1.1228    Y=              2.0600    Z=              0.2263  Tot=              2.3570
 Quadrupole moment (field-independent basis, Debye-Ang):
   XX=            -66.1355   YY=            -62.5800   ZZ=            -72.3778
   XY=             -0.9221   XZ=              3.4427   YZ=              0.6342
 Traceless Quadrupole moment (field-independent basis, Debye-Ang):
   XX=              0.8956   YY=              4.4511   ZZ=             -5.3467
   XY=             -0.9221   XZ=              3.4427   YZ=              0.6342
 Octapole moment (field-independent basis, Debye-Ang**2):
  XXX=            -18.0095  YYY=             31.7714  ZZZ=              3.4689  XYY=             -8.9272
  XXY=             20.9614  XXZ=             -0.7913  XZZ=             -3.5254  YZZ=              1.0006
  YYZ=              4.3646  XYZ=              0.4596
 Hexadecapole moment (field-independent basis, Debye-Ang**3):
 XXXX=          -1140.9320 YYYY=           -674.5318 ZZZZ=           -533.9474 XXXY=            -22.8621
 XXXZ=             46.8974 YYYX=            -37.4277 YYYZ=             16.5356 ZZZX=            -12.8718
 ZZZY=             -2.5561 XXYY=           -296.8130 XXZZ=           -239.9295 YYZZ=           -210.3079
 XXYZ=             10.9393 YYXZ=              6.5355 ZZXY=             -5.7690
 N-N= 2.216072146253D+02 E-N=-8.512807705544D+02  KE= 1.766130109296D+02
   1 Symmetry operations used in ECPInt.
 ECPInt:  NShTT=    6786 NPrTT=   21120 LenC2=    6606 LenP2D=   17047.
 LDataN:  DoStor=T MaxTD1= 5 Len=  102
 Calling FoFJK, ICntrl=      2127 FMM=F ISym2X=0 I1Cent= 0 IOpClX= 0 NMat=1 NMatS=1 NMatT=0.
 ***** Axes restored to original set *****
 -------------------------------------------------------------------
 Center     Atomic                   Forces (Hartrees/Bohr)
 Number     Number              X              Y              Z
 -------------------------------------------------------------------
      1        4           0.002674772   -0.000997541   -0.001096615
      2        4           0.000451206   -0.002911954   -0.000767803
      3        4          -0.001462700    0.000937403    0.000948583
      4        4          -0.001262677   -0.003351525    0.000399489
      5        4           0.000157482    0.002527995    0.000060648
      6        4           0.000068542   -0.001031501   -0.000266272
      7        4          -0.000330346   -0.001599674   -0.001495124
      8        4          -0.001731473   -0.000627968   -0.000650652
      9        4          -0.000708836    0.001953334   -0.003433885
     10        4          -0.006097092    0.002570402    0.008838013
     11        4           0.003714429   -0.001228179   -0.001252634
     12        4          -0.001298746   -0.000840293   -0.004738527
     13        1          -0.120403218   -0.133757713    0.022659302
     14        1           0.126228657    0.138357215   -0.019204524
 -------------------------------------------------------------------
 Cartesian Forces:  Max     0.138357215 RMS     0.040408109

 GradGradGradGradGradGradGradGradGradGradGradGradGradGradGradGradGradGrad
 Berny optimization.
 FormGI is forming the generalized inverse of G from B-inverse, IUseBI=4.
 Internal  Forces:  Max     0.105022384 RMS     0.008780576
 Search for a local minimum.
 Step number   1 out of a maximum of  100
 All quantities printed in internal units (Hartrees-Bohrs-Radians)
 Mixed Optimization -- RFO/linear search
 Second derivative matrix not updated -- first step.
 ITU=  0
     Eigenvalues ---    0.01793   0.02027   0.02145   0.02529   0.02689
     Eigenvalues ---    0.02849   0.03376   0.03485   0.04047   0.04415
     Eigenvalues ---    0.05138   0.05286   0.05413   0.05838   0.05940
     Eigenvalues ---    0.06039   0.06424   0.06482   0.06723   0.06866
     Eigenvalues ---    0.07102   0.07469   0.07617   0.07680   0.07997
     Eigenvalues ---    0.08385   0.08562   0.09779   0.10517   0.11225
     Eigenvalues ---    0.11516   0.11785   0.12036   0.12764   0.13451
     Eigenvalues ---    0.39671
 RFO step:  Lambda=-4.56713586D-02 EMin= 1.79289881D-02
 Linear search not attempted -- first point.
 Iteration  1 RMS(Cart)=  0.01167606 RMS(Int)=  0.00189919
 Iteration  2 RMS(Cart)=  0.00102480 RMS(Int)=  0.00036807
 Iteration  3 RMS(Cart)=  0.00000258 RMS(Int)=  0.00036805
 Iteration  4 RMS(Cart)=  0.00000000 RMS(Int)=  0.00036805
 Variable       Old X    -DE/DX   Delta X   Delta X   Delta X     New X
                                 (Linear)    (Quad)   (Total)
    R1        3.84327  -0.00017   0.00000   0.00021   0.00021   3.84348
    R2        4.16526  -0.00047   0.00000  -0.01181  -0.01195   4.15331
    R3        4.39178  -0.00100   0.00000  -0.01176  -0.01176   4.38003
    R4        3.93458   0.00177   0.00000   0.01930   0.01952   3.95411
    R5        4.23922   0.00102   0.00000   0.00992   0.00992   4.24915
    R6        4.00502  -0.00122   0.00000  -0.00908  -0.00920   3.99582
    R7        4.00097   0.00133   0.00000   0.00784   0.00787   4.00884
    R8        3.95062  -0.00075   0.00000  -0.00474  -0.00483   3.94579
    R9        3.98882   0.00000   0.00000  -0.00792  -0.00812   3.98070
   R10        3.91807  -0.00057   0.00000  -0.00980  -0.00980   3.90827
   R11        4.23922   0.00140   0.00000  -0.00502  -0.00523   4.23399
   R12        4.39178   0.00151   0.00000  -0.00316  -0.00332   4.38847
   R13        3.84327   0.00125   0.00000   0.00553   0.00541   3.84868
   R14        4.16526  -0.00061   0.00000  -0.00177  -0.00173   4.16353
   R15        4.00502   0.00194   0.00000   0.01592   0.01604   4.02105
   R16        3.93458  -0.00369   0.00000  -0.00804  -0.00794   3.92664
   R17        3.98533   0.00059   0.00000   0.00407   0.00404   3.98937
   R18        3.75085   0.00053   0.00000   0.00165   0.00155   3.75240
   R19        4.02477  -0.00187   0.00000   0.00043   0.00077   4.02554
   R20        3.75085  -0.00098   0.00000  -0.00081  -0.00077   3.75008
   R21        3.86209  -0.00048   0.00000  -0.00091  -0.00088   3.86121
   R22        3.88153  -0.00057   0.00000  -0.00436  -0.00435   3.87718
   R23        3.86209   0.00051   0.00000   0.00408   0.00413   3.86622
   R24        3.91807   0.00119   0.00000  -0.00114  -0.00110   3.91697
   R25        3.88153  -0.00325   0.00000  -0.00603  -0.00575   3.87578
   R26        4.00097  -0.00136   0.00000  -0.01166  -0.01170   3.98927
   R27        3.95062  -0.00225   0.00000  -0.01448  -0.01449   3.93613
   R28        3.98533  -0.00069   0.00000  -0.01438  -0.01455   3.97078
   R29        4.02477  -0.00116   0.00000   0.00252   0.00264   4.02742
   R30        3.86065   0.00325   0.00000   0.01317   0.01316   3.87381
   R31        3.29117   0.01960   0.00000  -0.00010  -0.00086   3.29031
   R32        3.14002   0.01089   0.00000   0.06391   0.06349   3.20351
   R33        1.13384   0.10502   0.00000   0.23969   0.24248   1.37632
    A1        1.93154  -0.00039   0.00000  -0.00395  -0.00395   1.92758
    A2        1.90151  -0.00013   0.00000   0.00425   0.00435   1.90586
    A3        2.18735  -0.00044   0.00000  -0.00142  -0.00139   2.18595
    A4        2.78009   0.00037   0.00000   0.00233   0.00238   2.78247
    A5        2.02124   0.00022   0.00000  -0.00019  -0.00015   2.02109
    A6        1.98025   0.00006   0.00000   0.00065   0.00067   1.98092
    A7        1.97117   0.00097   0.00000   0.00372   0.00369   1.97485
    A8        2.32268   0.00042   0.00000   0.00302   0.00307   2.32575
    A9        1.59532  -0.00031   0.00000  -0.00048  -0.00045   1.59487
   A10        1.74870  -0.00038   0.00000  -0.00222  -0.00222   1.74648
   A11        1.59605  -0.00015   0.00000   0.00188   0.00191   1.59796
   A12        1.87000   0.00046   0.00000   0.00162   0.00164   1.87163
   A13        2.23540   0.00016   0.00000  -0.00014  -0.00016   2.23524
   A14        2.03847  -0.00011   0.00000  -0.00017  -0.00009   2.03837
   A15        2.02124  -0.00051   0.00000  -0.00396  -0.00390   2.01735
   A16        1.59532  -0.00131   0.00000   0.00194   0.00213   1.59745
   A17        2.32268  -0.00068   0.00000  -0.00045  -0.00032   2.32236
   A18        1.93154  -0.00023   0.00000   0.00192   0.00203   1.93357
   A19        2.78009  -0.00046   0.00000  -0.00022  -0.00010   2.78000
   A20        1.97117  -0.00011   0.00000   0.00006   0.00008   1.97124
   A21        2.18735  -0.00034   0.00000   0.00585   0.00607   2.19341
   A22        1.90151  -0.00039   0.00000  -0.00077  -0.00070   1.90081
   A23        1.98025   0.00126   0.00000   0.00574   0.00575   1.98600
   A24        1.64676  -0.00063   0.00000  -0.00115  -0.00112   1.64564
   A25        1.88290  -0.00038   0.00000   0.00086   0.00089   1.88380
   A26        1.99515  -0.00047   0.00000  -0.00191  -0.00191   1.99324
   A27        1.81752   0.00058   0.00000   0.00773   0.00779   1.82531
   A28        1.65701  -0.00016   0.00000   0.00357   0.00367   1.66068
   A29        1.47382   0.00045   0.00000   0.00094   0.00088   1.47470
   A30        1.73368  -0.00008   0.00000   0.00144   0.00143   1.73511
   A31        1.50738   0.00023   0.00000   0.00026   0.00018   1.50756
   A32        1.97180   0.00036   0.00000   0.00214   0.00213   1.97392
   A33        1.46145   0.00033   0.00000  -0.00197  -0.00207   1.45938
   A34        1.89987   0.00032   0.00000   0.00060   0.00056   1.90043
   A35        2.11647   0.00013   0.00000   0.00190   0.00189   2.11836
   A36        1.47382   0.00031   0.00000  -0.00186  -0.00196   1.47185
   A37        1.73368   0.00028   0.00000   0.00577   0.00589   1.73956
   A38        1.59605   0.00011   0.00000  -0.00147  -0.00156   1.59449
   A39        1.87000   0.00027   0.00000  -0.00120  -0.00122   1.86878
   A40        1.74870   0.00026   0.00000   0.00073   0.00069   1.74938
   A41        2.23540  -0.00018   0.00000  -0.00177  -0.00178   2.23362
   A42        2.03847  -0.00021   0.00000   0.00029   0.00032   2.03878
   A43        1.88290  -0.00039   0.00000  -0.00325  -0.00330   1.87961
   A44        1.64676   0.00030   0.00000   0.00235   0.00231   1.64907
   A45        1.99515  -0.00035   0.00000   0.00031   0.00035   1.99550
   A46        1.81752  -0.00036   0.00000   0.00136   0.00139   1.81891
   A47        1.65701   0.00013   0.00000   0.00306   0.00308   1.66009
   A48        1.34045  -0.00085   0.00000  -0.00969  -0.00983   1.33062
   A49        1.92052   0.00016   0.00000  -0.00779  -0.00800   1.91253
   A50        1.88923  -0.01055   0.00000  -0.01565  -0.01596   1.87327
   A51        2.16388   0.01096   0.00000   0.03849   0.03811   2.20198
   A52        1.50647   0.00079   0.00000  -0.00616  -0.00641   1.50006
   A53        2.57122  -0.01734   0.00000  -0.02913  -0.02881   2.54242
   A54        2.66487  -0.00278   0.00000  -0.00328  -0.00438   2.66049
   A55        2.09552  -0.00124   0.00000  -0.01409  -0.01421   2.08130
   A56        2.18717   0.01223   0.00000   0.02578   0.02454   2.21172
   A57        2.05836  -0.00401   0.00000  -0.00878  -0.00881   2.04955
   A58        2.22626  -0.00115   0.00000  -0.00906  -0.00915   2.21710
   A59        2.33557   0.01894   0.00000   0.04056   0.04025   2.37583
   A60        1.98423  -0.01243   0.00000  -0.03486  -0.03445   1.94978
   A61        1.62541  -0.01935   0.00000  -0.03103  -0.03043   1.59498
   A62        1.94067   0.01131   0.00000   0.04071   0.04045   1.98112
   A63        1.50738   0.00007   0.00000   0.00065   0.00062   1.50800
   A64        1.46145  -0.00009   0.00000  -0.00130  -0.00132   1.46013
   A65        2.11647  -0.00052   0.00000  -0.00506  -0.00507   2.11140
   A66        1.89987   0.00025   0.00000   0.00047   0.00044   1.90031
   A67        1.97180  -0.00020   0.00000   0.00136   0.00140   1.97319
   A68        1.34045   0.00087   0.00000   0.00075   0.00063   1.34108
   A69        1.50647   0.00056   0.00000  -0.00063  -0.00068   1.50578
   A70        1.92052   0.00059   0.00000   0.00023   0.00017   1.92069
   A71        2.22626   0.00023   0.00000   0.00368   0.00375   2.23001
   A72        2.09552   0.00109   0.00000   0.00561   0.00564   2.10116
    D1       -1.92119  -0.00030   0.00000  -0.00403  -0.00411  -1.92531
    D2       -0.89352   0.00015   0.00000  -0.00198  -0.00201  -0.89552
    D3        0.25606   0.00056   0.00000   0.00096   0.00089   0.25695
    D4        1.28373   0.00102   0.00000   0.00301   0.00300   1.28673
    D5       -0.85922  -0.00041   0.00000  -0.00467  -0.00473  -0.86395
    D6        0.16845   0.00005   0.00000  -0.00261  -0.00262   0.16583
    D7        0.33602  -0.00027   0.00000  -0.00161  -0.00158   0.33444
    D8       -0.70490  -0.00009   0.00000  -0.00150  -0.00150  -0.70640
    D9       -0.58427  -0.00005   0.00000   0.00174   0.00176  -0.58251
   D10       -1.62519   0.00013   0.00000   0.00185   0.00184  -1.62335
   D11        1.22845  -0.00028   0.00000   0.00142   0.00152   1.22997
   D12        0.18753  -0.00010   0.00000   0.00154   0.00159   0.18913
   D13        0.99848   0.00016   0.00000  -0.00065  -0.00068   0.99780
   D14       -0.02183   0.00025   0.00000   0.00073   0.00070  -0.02113
   D15       -1.13862  -0.00007   0.00000  -0.00591  -0.00604  -1.14466
   D16       -1.00575  -0.00127   0.00000   0.00082   0.00096  -1.00479
   D17        0.04015  -0.00105   0.00000  -0.00407  -0.00400   0.03614
   D18        2.72214   0.01800   0.00000   0.03505   0.03408   2.75622
   D19        2.47663  -0.00853   0.00000  -0.02660  -0.02709   2.44955
   D20        1.14806  -0.00121   0.00000   0.00143   0.00163   1.14969
   D21        2.19395  -0.00099   0.00000  -0.00347  -0.00333   2.19062
   D22       -1.40723   0.01807   0.00000   0.03566   0.03475  -1.37249
   D23       -1.65275  -0.00846   0.00000  -0.02600  -0.02642  -1.67916
   D24        0.09660  -0.00184   0.00000  -0.00175  -0.00153   0.09507
   D25        1.14249  -0.00163   0.00000  -0.00664  -0.00649   1.13600
   D26       -2.45869   0.01743   0.00000   0.03248   0.03159  -2.42710
   D27       -2.70421  -0.00910   0.00000  -0.02917  -0.02957  -2.73378
   D28        0.73446   0.00054   0.00000   0.00055   0.00053   0.73499
   D29        1.79471   0.00056   0.00000   0.00136   0.00135   1.79606
   D30       -0.51119   0.00123   0.00000   0.00089   0.00073  -0.51046
   D31        0.54906   0.00125   0.00000   0.00169   0.00156   0.55061
   D32       -1.30782   0.00058   0.00000   0.00013   0.00006  -1.30776
   D33       -0.24757   0.00060   0.00000   0.00094   0.00088  -0.24669
   D34        0.46722   0.00036   0.00000   0.00401   0.00402   0.47123
   D35       -0.63615  -0.00013   0.00000   0.00354   0.00357  -0.63258
   D36       -0.73012  -0.00020   0.00000  -0.00125  -0.00130  -0.73142
   D37       -1.83348  -0.00068   0.00000  -0.00171  -0.00174  -1.83522
   D38        1.34748  -0.00009   0.00000  -0.00153  -0.00151   1.34597
   D39        0.24412  -0.00058   0.00000  -0.00200  -0.00196   0.24216
   D40        0.22322   0.00031   0.00000   0.00305   0.00309   0.22631
   D41       -0.87414   0.00092   0.00000   0.00251   0.00252  -0.87163
   D42        1.35599  -0.00009   0.00000   0.00212   0.00220   1.35819
   D43        0.25863   0.00052   0.00000   0.00158   0.00163   0.26026
   D44        0.57213   0.00031   0.00000   0.00171   0.00171   0.57384
   D45       -0.49924   0.00016   0.00000   0.00292   0.00298  -0.49625
   D46       -0.62133  -0.00000   0.00000  -0.00251  -0.00252  -0.62385
   D47       -1.69270  -0.00015   0.00000  -0.00130  -0.00125  -1.69395
   D48       -0.69400   0.00021   0.00000   0.00212   0.00213  -0.69187
   D49        0.41079   0.00006   0.00000   0.00240   0.00241   0.41321
   D50        0.41079  -0.00026   0.00000  -0.00262  -0.00266   0.40813
   D51        1.51558  -0.00041   0.00000  -0.00234  -0.00237   1.51321
   D52        0.20664   0.00011   0.00000   0.00362   0.00357   0.21021
   D53       -0.88108   0.00016   0.00000   0.00140   0.00135  -0.87974
   D54        1.45953   0.00018   0.00000   0.00438   0.00436   1.46390
   D55        0.37181   0.00023   0.00000   0.00216   0.00214   0.37395
   D56        0.73446  -0.00033   0.00000  -0.00068  -0.00064   0.73382
   D57        1.79471   0.00006   0.00000   0.00170   0.00177   1.79648
   D58       -1.30782  -0.00091   0.00000  -0.00723  -0.00733  -1.31515
   D59       -0.24757  -0.00052   0.00000  -0.00485  -0.00491  -0.25249
   D60       -0.51119  -0.00010   0.00000  -0.00013  -0.00020  -0.51138
   D61        0.54906   0.00029   0.00000   0.00225   0.00222   0.55128
   D62        0.99848  -0.00013   0.00000   0.00232   0.00241   1.00089
   D63       -0.02183   0.00139   0.00000   0.00816   0.00806  -0.01378
   D64       -1.13862   0.00062   0.00000   0.00186   0.00176  -1.13687
   D65       -0.89352   0.00047   0.00000  -0.00098  -0.00104  -0.89456
   D66       -1.92119   0.00031   0.00000  -0.00099  -0.00107  -1.92226
   D67        0.16845  -0.00127   0.00000  -0.00305  -0.00294   0.16551
   D68       -0.85922  -0.00143   0.00000  -0.00306  -0.00297  -0.86219
   D69        1.28373  -0.00010   0.00000  -0.00014  -0.00005   1.28368
   D70        0.25606  -0.00026   0.00000  -0.00015  -0.00008   0.25598
   D71       -1.62519   0.00026   0.00000  -0.00265  -0.00273  -1.62792
   D72       -0.58427   0.00050   0.00000   0.00075   0.00067  -0.58360
   D73       -0.70490  -0.00127   0.00000  -0.00776  -0.00765  -0.71255
   D74        0.33602  -0.00103   0.00000  -0.00437  -0.00425   0.33177
   D75        0.18753  -0.00090   0.00000   0.00100   0.00119   0.18872
   D76        1.22845  -0.00065   0.00000   0.00439   0.00459   1.23304
   D77        1.34748   0.00033   0.00000  -0.00060  -0.00059   1.34689
   D78        0.24412   0.00066   0.00000   0.00505   0.00510   0.24922
   D79       -3.13283  -0.02278   0.00000  -0.04835  -0.04639   3.10397
   D80       -2.44260   0.02553   0.00000   0.08248   0.08130  -2.36130
   D81        0.46722   0.00136   0.00000   0.00112   0.00100   0.46822
   D82       -0.63615   0.00169   0.00000   0.00677   0.00670  -0.62945
   D83        2.27010  -0.02175   0.00000  -0.04663  -0.04479   2.22530
   D84        2.96032   0.02655   0.00000   0.08420   0.08290   3.04322
   D85       -0.73012   0.00124   0.00000   0.00132   0.00113  -0.72899
   D86       -1.83348   0.00156   0.00000   0.00697   0.00683  -1.82665
   D87        1.07276  -0.02187   0.00000  -0.04643  -0.04467   1.02809
   D88        1.76298   0.02643   0.00000   0.08440   0.08302   1.84601
   D89        0.09660  -0.00028   0.00000  -0.00258  -0.00254   0.09405
   D90        1.14249  -0.00008   0.00000  -0.00377  -0.00375   1.13874
   D91        1.14806  -0.00062   0.00000   0.00021   0.00034   1.14840
   D92        2.19395  -0.00042   0.00000  -0.00097  -0.00087   2.19308
   D93       -1.00575   0.00004   0.00000  -0.00173  -0.00181  -1.00756
   D94        0.04015   0.00024   0.00000  -0.00291  -0.00302   0.03713
   D95       -0.75808   0.00000   0.00000  -0.00120  -0.00118  -0.75926
   D96        0.12967   0.00005   0.00000   0.00026   0.00024   0.12991
   D97        0.24719   0.00076   0.00000   0.00589   0.00596   0.25315
   D98        1.13494   0.00081   0.00000   0.00734   0.00737   1.14231
   D99        0.41613  -0.00047   0.00000  -0.00128  -0.00127   0.41487
   D100      -0.63428  -0.00013   0.00000  -0.00219  -0.00219  -0.63647
   D101       0.77847  -0.00133   0.00000  -0.00757  -0.00760   0.77087
   D102      -0.12832  -0.00027   0.00000  -0.00180  -0.00182  -0.13014
   D103      -2.20821   0.01951   0.00000   0.03715   0.03789  -2.17032
   D104      -2.59335  -0.01401   0.00000  -0.04508  -0.04460  -2.63795
   D105      -0.26093  -0.00076   0.00000  -0.00490  -0.00493  -0.26586
   D106      -1.16771   0.00030   0.00000   0.00088   0.00085  -1.16687
   D107       3.03558   0.02008   0.00000   0.03983   0.04055   3.07614
   D108       2.65044  -0.01344   0.00000  -0.04240  -0.04193   2.60851
   D109       0.41613   0.00028   0.00000   0.00130   0.00124   0.41737
   D110      -0.63428  -0.00021   0.00000  -0.00118  -0.00118  -0.63547
   D111      -0.68606  -0.00065   0.00000  -0.00625  -0.00620  -0.69227
   D112       0.51620  -0.00035   0.00000  -0.00515  -0.00517   0.51103
   D113      -0.32183   0.00003   0.00000   0.00545   0.00554  -0.31629
   D114       0.88756   0.00132   0.00000   0.01111   0.01118   0.89874
   D115       0.51620  -0.00054   0.00000  -0.00251  -0.00253   0.51368
   D116      -0.68606  -0.00068   0.00000  -0.00224  -0.00219  -0.68826
   D117      -0.88108   0.00001   0.00000   0.00206   0.00211  -0.87897
   D118       0.37181   0.00024   0.00000   0.00127   0.00128   0.37309
   D119       0.20664   0.00018   0.00000   0.00172   0.00172   0.20836
   D120       1.45953   0.00041   0.00000   0.00093   0.00089   1.46042
   D121      -0.32183   0.00110   0.00000   0.00543   0.00539  -0.31644
   D122       0.88756  -0.00034   0.00000  -0.01058  -0.01064   0.87692
   D123      -2.83994  -0.01102   0.00000  -0.01972  -0.01946  -2.85939
   D124      -2.83623  -0.00184   0.00000  -0.00527  -0.00512  -2.84135
   D125       0.22322   0.00003   0.00000  -0.00220  -0.00220   0.22102
   D126      -0.87414   0.00002   0.00000  -0.00097  -0.00096  -0.87510
   D127       1.35599  -0.00026   0.00000  -0.00306  -0.00308   1.35291
   D128       0.25863  -0.00027   0.00000  -0.00183  -0.00184   0.25679
   D129       0.57213   0.00006   0.00000  -0.00176  -0.00181   0.57032
   D130      -0.49924   0.00043   0.00000   0.00406   0.00404  -0.49520
   D131      -0.62133  -0.00008   0.00000   0.00043   0.00045  -0.62088
   D132      -1.69270   0.00029   0.00000   0.00625   0.00630  -1.68640
   D133      -0.75808   0.00017   0.00000   0.00049   0.00052  -0.75755
   D134       0.12967  -0.00013   0.00000  -0.00076  -0.00073   0.12894
   D135       0.24719  -0.00060   0.00000  -0.00159  -0.00155   0.24564
   D136       1.13494  -0.00091   0.00000  -0.00284  -0.00280   1.13214
   D137       0.77847   0.00019   0.00000   0.00068   0.00066   0.77913
   D138      -0.12832   0.00000   0.00000  -0.00251  -0.00257  -0.13088
   D139      -0.26093   0.00050   0.00000   0.00048   0.00043  -0.26050
   D140      -1.16771   0.00032   0.00000  -0.00271  -0.00279  -1.17051
   D141      -0.51201  -0.00057   0.00000  -0.00383  -0.00387  -0.51588
   D142       0.69361   0.00011   0.00000   0.00069   0.00071   0.69432
   D143      -1.71763  -0.00055   0.00000   0.00606   0.00610  -1.71153
   D144      -0.51201   0.00013   0.00000   0.01058   0.01068  -0.50133
   D145       1.83501  -0.00191   0.00000  -0.00564  -0.00601   1.82900
   D146       3.04063  -0.00123   0.00000  -0.00112  -0.00143   3.03920
   D147       1.99446   0.00724   0.00000   0.02083   0.02085   2.01531
   D148      -3.08311   0.00791   0.00000   0.02535   0.02544  -3.05767
         Item               Value     Threshold  Converged?
 Maximum Force            0.105022     0.000450     NO 
 RMS     Force            0.008781     0.000300     NO 
 Maximum Displacement     0.126425     0.001800     NO 
 RMS     Displacement     0.012457     0.001200     NO 
 Predicted change in Energy=-2.505116D-02
 GradGradGradGradGradGradGradGradGradGradGradGradGradGradGradGradGradGrad

                          Input orientation:                          
 ---------------------------------------------------------------------
 Center     Atomic      Atomic             Coordinates (Angstroms)
 Number     Number       Type             X           Y           Z
 ---------------------------------------------------------------------
      1          4           0       -1.270821    0.296489    0.406728
      2          4           0       -0.741362    0.739947   -1.506303
      3          4           0        1.265794   -0.297953    0.412706
      4          4           0       -0.202134    2.166333   -0.031538
      5          4           0       -1.664085   -1.976615    0.631628
      6          4           0        1.268121    1.232054   -1.224076
      7          4           0        1.657162    1.979780    0.640146
      8          4           0        0.743804   -0.753901   -1.502370
      9          4           0        0.194510   -2.170106   -0.036391
     10          4           0        0.201714    1.009599    1.711085
     11          4           0       -1.262914   -1.242564   -1.232553
     12          4           0       -0.209166   -0.998688    1.697654
     13          1           0       -0.537234    1.193284    3.276922
     14          1           0       -0.065078    1.744389    3.215310
 ---------------------------------------------------------------------
                    Distance matrix (angstroms):
                    1          2          3          4          5
     1  Be   0.000000
     2  Be   2.033880   0.000000
     3  Be   2.605343   2.964541   0.000000
     4  Be   2.197836   2.121385   2.902563   0.000000
     5  Be   2.317809   3.577971   3.383788   4.443097   0.000000
     6  Be   3.159277   2.088024   2.240532   2.111084   4.726206
     7  Be   3.385416   3.449252   2.322277   1.985684   5.165638
     8  Be   2.967607   2.106494   2.036634   3.403809   3.441933
     9  Be   2.903040   3.391889   2.203246   4.354544   1.984456
    10  Be   2.092422   3.363582   2.127851   2.130225   3.682921
    11  Be   2.248553   2.068165   3.161255   3.766732   2.043267
    12  Be   2.114495   3.683941   2.077890   3.606593   2.051717
    13  H    3.095223   4.808994   3.698437   3.464826   4.279677
    14  H    3.382065   4.874412   3.714428   3.277017   4.803968
                    6          7          8          9         10
     6  Be   0.000000
     7  Be   2.045915   0.000000
     8  Be   2.072770   3.591325   0.000000
     9  Be   3.760044   4.451809   2.111032   0.000000
    10  Be   3.130795   2.050973   3.705414   3.628257   0.000000
    11  Be   3.539766   4.734696   2.082909   2.101244   3.985270
    12  Be   3.961703   3.670528   3.347869   2.131217   2.049932
    13  H    4.849721   3.519452   5.317351   4.777644   1.741158
    14  H    4.663481   3.106927   5.399283   5.095509   1.695225
                   11         12         13         14
    11  Be   0.000000
    12  Be   3.123456   0.000000
    13  H    5.176421   2.721481   0.000000
    14  H    5.490008   3.138234   0.728316   0.000000
 Stoichiometry    Be12H2
 Framework group  C1[X(Be12H2)]
 Deg. of freedom    36
 Full point group                 C1      NOp   1
 Largest Abelian subgroup         C1      NOp   1
 Largest concise Abelian subgroup C1      NOp   1
                         Standard orientation:                         
 ---------------------------------------------------------------------
 Center     Atomic      Atomic             Coordinates (Angstroms)
 Number     Number       Type             X           Y           Z
 ---------------------------------------------------------------------
      1          4           0        0.244940    0.522698    1.175868
      2          4           0        0.042886   -1.501091    1.186815
      3          4           0       -0.271475    0.032983   -1.330386
      4          4           0       -1.757852   -0.381195    1.128072
      5          4           0        2.373270    1.120002    0.478960
      6          4           0       -1.279058   -1.744519   -0.411012
      7          4           0       -2.499723   -0.127619   -0.696283
      8          4           0        0.756043   -1.640480   -0.790378
      9          4           0        1.923919    0.080747   -1.150793
     10          4           0       -1.270584    1.359120    0.000362
     11          4           0        1.955913   -0.864955    0.725333
     12          4           0        0.681151    1.696260   -0.528115
     13          1           0       -1.464211    3.014393    0.504554
     14          1           0       -2.133496    2.777809    0.341674
 ---------------------------------------------------------------------
 Rotational constants (GHZ):           2.1324455           1.5019273           1.2558583
 Standard basis: def2TZVP (5D, 7F)
 There are   252 symmetry adapted cartesian basis functions of A   symmetry.
 There are   240 symmetry adapted basis functions of A   symmetry.
   240 basis functions,   364 primitive gaussians,   252 cartesian basis functions
    25 alpha electrons       25 beta electrons
       nuclear repulsion energy       221.4774628488 Hartrees.
 NAtoms=   14 NActive=   14 NUniq=   14 SFac= 1.00D+00 NAtFMM=   60 NAOKFM=F Big=F
 Integral buffers will be    131072 words long.
 Raffenetti 2 integral format.
 Two-electron integral symmetry is turned on.
 Nuclear repulsion after empirical dispersion term =      221.4463685415 Hartrees.
 One-electron integrals computed using PRISM.
   1 Symmetry operations used in ECPInt.
 ECPInt:  NShTT=    6786 NPrTT=   21120 LenC2=    6603 LenP2D=   17047.
 LDataN:  DoStor=T MaxTD1= 4 Len=   56
 NBasis=   240 RedAO= T EigKep=  2.36D-04  NBF=   240
 NBsUse=   240 1.00D-06 EigRej= -1.00D+00 NBFU=   240
 Initial guess from the checkpoint file:  "/home/user/YCY/BeH/10-H-Be12.chk"
 B after Tr=    -0.000000    0.000000    0.000000
         Rot=    0.999971    0.000086   -0.000319   -0.007609 Ang=   0.87 deg.
 ExpMin= 3.27D-02 ExpMax= 4.70D+03 ExpMxC= 1.60D+02 IAcc=3 IRadAn=         5 AccDes= 0.00D+00
 Harris functional with IExCor= 1009 and IRadAn=       5 diagonalized for initial guess.
 HarFok:  IExCor= 1009 AccDes= 0.00D+00 IRadAn=         5 IDoV= 1 UseB2=F ITyADJ=14
 ICtDFT=  3500011 ScaDFX=  1.000000  1.000000  1.000000  1.000000
 FoFCou: FMM=F IPFlag=           0 FMFlag=      100000 FMFlg1=           0
         NFxFlg=           0 DoJE=T BraDBF=F KetDBF=T FulRan=T
         wScrn=  0.000000 ICntrl=       500 IOpCl=  0 I1Cent=   200000004 NGrid=           0
         NMat0=    1 NMatS0=      1 NMatT0=    0 NMatD0=    1 NMtDS0=    0 NMtDT0=    0
 Petite list used in FoFCou.
 Requested convergence on RMS density matrix=1.00D-08 within 128 cycles.
 Requested convergence on MAX density matrix=1.00D-06.
 Requested convergence on             energy=1.00D-06.
 No special actions if energy rises.
 EnCoef did     6 forward-backward iterations
 SCF Done:  E(RPBE1PBE) =  -177.757089336     A.U. after   16 cycles
            NFock= 16  Conv=0.38D-08     -V/T= 2.0073
   1 Symmetry operations used in ECPInt.
 ECPInt:  NShTT=    6786 NPrTT=   21120 LenC2=    6603 LenP2D=   17047.
 LDataN:  DoStor=T MaxTD1= 5 Len=  102
 Calling FoFJK, ICntrl=      2127 FMM=F ISym2X=0 I1Cent= 0 IOpClX= 0 NMat=1 NMatS=1 NMatT=0.
 ***** Axes restored to original set *****
 -------------------------------------------------------------------
 Center     Atomic                   Forces (Hartrees/Bohr)
 Number     Number              X              Y              Z
 -------------------------------------------------------------------
      1        4           0.002663776   -0.000769025   -0.000670522
      2        4           0.000099680   -0.002413307   -0.000806980
      3        4          -0.001405403    0.000886245    0.000363894
      4        4          -0.001176741   -0.003404631    0.000066645
      5        4          -0.000307994    0.002580710   -0.000199690
      6        4           0.000580349   -0.000799717    0.000243426
      7        4          -0.000181179   -0.001446001   -0.001830824
      8        4          -0.000966274   -0.000270150   -0.000881784
      9        4          -0.000435851    0.001822517   -0.003152686
     10        4          -0.007752817    0.003262929    0.013330880
     11        4           0.002907020   -0.001912570   -0.001344947
     12        4          -0.001153570    0.000179708   -0.003348055
     13        1          -0.015996863   -0.026248755   -0.001077723
     14        1           0.023125869    0.028532045   -0.000691633
 -------------------------------------------------------------------
 Cartesian Forces:  Max     0.028532045 RMS     0.007912335

 GradGradGradGradGradGradGradGradGradGradGradGradGradGradGradGradGradGrad
 Berny optimization.
 Using GEDIIS/GDIIS optimizer.
 FormGI is forming the generalized inverse of G from B-inverse, IUseBI=4.
 Internal  Forces:  Max     0.019174976 RMS     0.001740343
 Search for a local minimum.
 Step number   2 out of a maximum of  100
 All quantities printed in internal units (Hartrees-Bohrs-Radians)
 Mixed Optimization -- RFO/linear search
 Update second derivatives using D2CorX and points    1    2
 DE= -2.51D-02 DEPred=-2.51D-02 R= 1.00D+00
 TightC=F SS=  1.41D+00  RLast= 3.42D-01 DXNew= 5.0454D-01 1.0254D+00
 Trust test= 1.00D+00 RLast= 3.42D-01 DXMaxT set to 5.05D-01
 ITU=  1  0
 Use linear search instead of GDIIS.
     Eigenvalues ---    0.01827   0.02014   0.02173   0.02534   0.02687
     Eigenvalues ---    0.02845   0.03363   0.03488   0.04023   0.04317
     Eigenvalues ---    0.05095   0.05258   0.05398   0.05836   0.05933
     Eigenvalues ---    0.06037   0.06400   0.06480   0.06595   0.06865
     Eigenvalues ---    0.07094   0.07465   0.07606   0.07672   0.07809
     Eigenvalues ---    0.08377   0.08558   0.09750   0.10468   0.11198
     Eigenvalues ---    0.11475   0.11793   0.12043   0.12751   0.13375
     Eigenvalues ---    0.37313
 RFO step:  Lambda=-7.16611514D-03 EMin= 1.82736608D-02
 Quartic linear search produced a step of  0.52519.
 Iteration  1 RMS(Cart)=  0.02145443 RMS(Int)=  0.00189196
 Iteration  2 RMS(Cart)=  0.00085758 RMS(Int)=  0.00140075
 Iteration  3 RMS(Cart)=  0.00000845 RMS(Int)=  0.00140073
 Iteration  4 RMS(Cart)=  0.00000015 RMS(Int)=  0.00140073
 Variable       Old X    -DE/DX   Delta X   Delta X   Delta X     New X
                                 (Linear)    (Quad)   (Total)
    R1        3.84348   0.00008   0.00011   0.01015   0.01022   3.85369
    R2        4.15331  -0.00140  -0.00628  -0.03105  -0.03797   4.11534
    R3        4.38003  -0.00126  -0.00618  -0.04241  -0.04877   4.33126
    R4        3.95411   0.00232   0.01025   0.03974   0.05068   4.00479
    R5        4.24915   0.00123   0.00521   0.03376   0.03865   4.28780
    R6        3.99582  -0.00115  -0.00483  -0.02524  -0.03049   3.96532
    R7        4.00884   0.00082   0.00413   0.01525   0.01944   4.02828
    R8        3.94579  -0.00038  -0.00253  -0.00373  -0.00624   3.93955
    R9        3.98070  -0.00061  -0.00426  -0.01829  -0.02293   3.95777
   R10        3.90827  -0.00083  -0.00515  -0.02254  -0.02788   3.88039
   R11        4.23399  -0.00047  -0.00275  -0.01457  -0.01798   4.21601
   R12        4.38847  -0.00043  -0.00174  -0.02273  -0.02527   4.36320
   R13        3.84868   0.00090   0.00284   0.00813   0.01083   3.85951
   R14        4.16353  -0.00030  -0.00091  -0.00001  -0.00073   4.16280
   R15        4.02105   0.00232   0.00842   0.02154   0.03033   4.05138
   R16        3.92664  -0.00125  -0.00417   0.00401   0.00032   3.92696
   R17        3.98937   0.00028   0.00212   0.01373   0.01581   4.00518
   R18        3.75240  -0.00001   0.00081   0.00609   0.00640   3.75880
   R19        4.02554   0.00011   0.00040   0.00532   0.00669   4.03223
   R20        3.75008  -0.00043  -0.00041   0.01568   0.01541   3.76549
   R21        3.86121  -0.00023  -0.00046  -0.00023  -0.00012   3.86109
   R22        3.87718  -0.00013  -0.00228  -0.00913  -0.01140   3.86578
   R23        3.86622   0.00054   0.00217  -0.01452  -0.01237   3.85385
   R24        3.91697   0.00008  -0.00058  -0.01193  -0.01276   3.90421
   R25        3.87578  -0.00066  -0.00302   0.00227   0.00040   3.87618
   R26        3.98927  -0.00120  -0.00614  -0.02273  -0.02904   3.96024
   R27        3.93613  -0.00123  -0.00761  -0.02451  -0.03194   3.90418
   R28        3.97078  -0.00118  -0.00764  -0.04235  -0.05063   3.92015
   R29        4.02742   0.00036   0.00139   0.01946   0.02139   4.04881
   R30        3.87381   0.00129   0.00691   0.01373   0.02080   3.89461
   R31        3.29031  -0.00215  -0.00045  -0.17123  -0.17305   3.11726
   R32        3.20351   0.00522   0.03334   0.09479   0.12325   3.32676
   R33        1.37632   0.01917   0.12735   0.00409   0.14491   1.52123
    A1        1.92758  -0.00046  -0.00208  -0.01037  -0.01246   1.91512
    A2        1.90586   0.00061   0.00228   0.00734   0.00981   1.91567
    A3        2.18595  -0.00009  -0.00073  -0.00244  -0.00304   2.18291
    A4        2.78247   0.00018   0.00125   0.00643   0.00771   2.79019
    A5        2.02109   0.00002  -0.00008  -0.00503  -0.00493   2.01616
    A6        1.98092  -0.00005   0.00035   0.00249   0.00276   1.98367
    A7        1.97485   0.00045   0.00194   0.00815   0.01001   1.98486
    A8        2.32575   0.00060   0.00161  -0.00136   0.00030   2.32605
    A9        1.59487   0.00010  -0.00024  -0.00017  -0.00028   1.59459
   A10        1.74648  -0.00033  -0.00116  -0.00430  -0.00546   1.74102
   A11        1.59796   0.00016   0.00100   0.00679   0.00790   1.60585
   A12        1.87163   0.00012   0.00086   0.00049   0.00125   1.87288
   A13        2.23524  -0.00005  -0.00008  -0.00129  -0.00151   2.23373
   A14        2.03837   0.00000  -0.00005  -0.00115  -0.00113   2.03724
   A15        2.01735  -0.00042  -0.00205  -0.01017  -0.01221   2.00513
   A16        1.59745   0.00022   0.00112   0.00877   0.01042   1.60788
   A17        2.32236  -0.00007  -0.00017  -0.00226  -0.00218   2.32018
   A18        1.93357   0.00025   0.00107  -0.00096   0.00030   1.93386
   A19        2.78000  -0.00004  -0.00005  -0.00253  -0.00257   2.77742
   A20        1.97124  -0.00013   0.00004   0.00268   0.00272   1.97396
   A21        2.19341   0.00068   0.00319   0.01479   0.01840   2.21181
   A22        1.90081  -0.00000  -0.00037  -0.00007  -0.00029   1.90051
   A23        1.98600   0.00064   0.00302   0.00847   0.01150   1.99750
   A24        1.64564  -0.00008  -0.00059   0.00265   0.00220   1.64784
   A25        1.88380   0.00010   0.00047   0.00469   0.00536   1.88916
   A26        1.99324  -0.00007  -0.00100  -0.00937  -0.01031   1.98294
   A27        1.82531   0.00106   0.00409   0.01675   0.02103   1.84634
   A28        1.66068   0.00060   0.00193   0.00575   0.00793   1.66862
   A29        1.47470   0.00012   0.00046   0.00217   0.00246   1.47716
   A30        1.73511   0.00027   0.00075   0.00559   0.00621   1.74132
   A31        1.50756   0.00006   0.00009  -0.00003  -0.00009   1.50747
   A32        1.97392   0.00020   0.00112   0.00626   0.00724   1.98116
   A33        1.45938  -0.00025  -0.00109  -0.00690  -0.00835   1.45103
   A34        1.90043   0.00007   0.00029  -0.00121  -0.00102   1.89941
   A35        2.11836   0.00020   0.00099   0.00422   0.00519   2.12355
   A36        1.47185  -0.00020  -0.00103  -0.00315  -0.00444   1.46742
   A37        1.73956   0.00080   0.00309   0.01559   0.01904   1.75860
   A38        1.59449  -0.00022  -0.00082  -0.00195  -0.00298   1.59151
   A39        1.86878  -0.00017  -0.00064  -0.00741  -0.00830   1.86048
   A40        1.74938   0.00006   0.00036   0.00170   0.00189   1.75127
   A41        2.23362  -0.00034  -0.00094  -0.00228  -0.00329   2.23033
   A42        2.03878  -0.00002   0.00017   0.00308   0.00330   2.04209
   A43        1.87961  -0.00030  -0.00173  -0.00880  -0.01059   1.86901
   A44        1.64907   0.00034   0.00121   0.00796   0.00920   1.65828
   A45        1.99550   0.00004   0.00018   0.00113   0.00151   1.99701
   A46        1.81891   0.00014   0.00073   0.00495   0.00579   1.82470
   A47        1.66009   0.00037   0.00162   0.00869   0.01035   1.67044
   A48        1.33062  -0.00124  -0.00516  -0.01507  -0.02036   1.31026
   A49        1.91253  -0.00103  -0.00420  -0.01975  -0.02447   1.88806
   A50        1.87327  -0.00076  -0.00838   0.04959   0.04303   1.91630
   A51        2.20198   0.00307   0.02001   0.04261   0.06043   2.26241
   A52        1.50006  -0.00088  -0.00336  -0.01382  -0.01788   1.48218
   A53        2.54242  -0.00347  -0.01513  -0.00143  -0.01359   2.52883
   A54        2.66049  -0.00039  -0.00230  -0.00231  -0.00757   2.65292
   A55        2.08130  -0.00173  -0.00747  -0.02902  -0.03678   2.04452
   A56        2.21172   0.00334   0.01289   0.02529   0.03598   2.24769
   A57        2.04955  -0.00007  -0.00463  -0.00452  -0.00858   2.04097
   A58        2.21710  -0.00130  -0.00481  -0.01408  -0.01948   2.19762
   A59        2.37583   0.00391   0.02114  -0.01679   0.00062   2.37644
   A60        1.94978  -0.00201  -0.01809  -0.02730  -0.04323   1.90655
   A61        1.59498  -0.00296  -0.01598   0.02442   0.01280   1.60778
   A62        1.98112   0.00311   0.02125   0.04540   0.06531   2.04643
   A63        1.50800  -0.00001   0.00033   0.00145   0.00171   1.50971
   A64        1.46013  -0.00030  -0.00069  -0.00377  -0.00453   1.45561
   A65        2.11140  -0.00060  -0.00266  -0.01680  -0.01964   2.09176
   A66        1.90031  -0.00009   0.00023   0.00101   0.00112   1.90143
   A67        1.97319  -0.00003   0.00073   0.00779   0.00848   1.98168
   A68        1.34108   0.00015   0.00033   0.00125   0.00131   1.34239
   A69        1.50578  -0.00010  -0.00036  -0.00386  -0.00442   1.50136
   A70        1.92069  -0.00007   0.00009  -0.00180  -0.00190   1.91879
   A71        2.23001   0.00047   0.00197   0.00632   0.00845   2.23846
   A72        2.10116   0.00086   0.00296   0.00407   0.00695   2.10811
    D1       -1.92531  -0.00040  -0.00216  -0.01333  -0.01561  -1.94092
    D2       -0.89552  -0.00017  -0.00105  -0.01199  -0.01326  -0.90878
    D3        0.25695   0.00029   0.00047  -0.00496  -0.00467   0.25228
    D4        1.28673   0.00051   0.00158  -0.00362  -0.00232   1.28442
    D5       -0.86395  -0.00035  -0.00248  -0.01192  -0.01436  -0.87831
    D6        0.16583  -0.00013  -0.00137  -0.01058  -0.01201   0.15382
    D7        0.33444  -0.00021  -0.00083  -0.01430  -0.01525   0.31920
    D8       -0.70640  -0.00030  -0.00079  -0.00689  -0.00791  -0.71431
    D9       -0.58251   0.00011   0.00093   0.00524   0.00633  -0.57618
   D10       -1.62335   0.00002   0.00096   0.01265   0.01367  -1.60968
   D11        1.22997   0.00021   0.00080   0.00368   0.00485   1.23482
   D12        0.18913   0.00013   0.00084   0.01109   0.01219   0.20131
   D13        0.99780   0.00004  -0.00036  -0.00150  -0.00198   0.99583
   D14       -0.02113   0.00018   0.00037   0.01115   0.01171  -0.00943
   D15       -1.14466  -0.00074  -0.00317  -0.00917  -0.01257  -1.15722
   D16       -1.00479  -0.00002   0.00050   0.00921   0.01004  -0.99475
   D17        0.03614  -0.00071  -0.00210  -0.00242  -0.00417   0.03197
   D18        2.75622   0.00387   0.01790   0.01284   0.02768   2.78390
   D19        2.44955  -0.00177  -0.01423  -0.02439  -0.03988   2.40967
   D20        1.14969   0.00016   0.00085   0.00696   0.00832   1.15800
   D21        2.19062  -0.00053  -0.00175  -0.00467  -0.00589   2.18472
   D22       -1.37249   0.00404   0.01825   0.01059   0.02596  -1.34653
   D23       -1.67916  -0.00159  -0.01387  -0.02664  -0.04160  -1.72077
   D24        0.09507  -0.00014  -0.00080  -0.00197  -0.00217   0.09290
   D25        1.13600  -0.00083  -0.00341  -0.01360  -0.01639   1.11962
   D26       -2.42710   0.00374   0.01659   0.00166   0.01546  -2.41164
   D27       -2.73378  -0.00189  -0.01553  -0.03557  -0.05209  -2.78587
   D28        0.73499   0.00011   0.00028  -0.00149  -0.00144   0.73355
   D29        1.79606   0.00012   0.00071   0.00169   0.00222   1.79828
   D30       -0.51046   0.00006   0.00038   0.00151   0.00143  -0.50903
   D31        0.55061   0.00007   0.00082   0.00469   0.00509   0.55571
   D32       -1.30776   0.00011   0.00003  -0.00286  -0.00310  -1.31087
   D33       -0.24669   0.00012   0.00046   0.00032   0.00056  -0.24613
   D34        0.47123   0.00030   0.00211   0.00910   0.01115   0.48239
   D35       -0.63258   0.00023   0.00188   0.01197   0.01387  -0.61870
   D36       -0.73142  -0.00021  -0.00068  -0.00198  -0.00280  -0.73422
   D37       -1.83522  -0.00028  -0.00091   0.00089  -0.00009  -1.83531
   D38        1.34597  -0.00015  -0.00079  -0.00705  -0.00775   1.33822
   D39        0.24216  -0.00022  -0.00103  -0.00418  -0.00503   0.23713
   D40        0.22631   0.00030   0.00162   0.01108   0.01261   0.23892
   D41       -0.87163   0.00014   0.00132   0.00653   0.00786  -0.86376
   D42        1.35819   0.00019   0.00116   0.00990   0.01105   1.36924
   D43        0.26026   0.00004   0.00086   0.00535   0.00630   0.26656
   D44        0.57384   0.00014   0.00090   0.00472   0.00547   0.57931
   D45       -0.49625   0.00030   0.00157   0.00899   0.01063  -0.48563
   D46       -0.62385  -0.00028  -0.00132  -0.00739  -0.00883  -0.63268
   D47       -1.69395  -0.00011  -0.00066  -0.00312  -0.00368  -1.69762
   D48       -0.69187   0.00026   0.00112   0.00701   0.00814  -0.68373
   D49        0.41321   0.00018   0.00127   0.01000   0.01132   0.42453
   D50        0.40813  -0.00030  -0.00140  -0.00492  -0.00635   0.40178
   D51        1.51321  -0.00038  -0.00125  -0.00192  -0.00317   1.51004
   D52        0.21021   0.00022   0.00187   0.01763   0.01927   0.22947
   D53       -0.87974   0.00022   0.00071   0.00576   0.00653  -0.87320
   D54        1.46390   0.00023   0.00229   0.01943   0.02144   1.48533
   D55        0.37395   0.00023   0.00112   0.00756   0.00870   0.38266
   D56        0.73382  -0.00007  -0.00034  -0.00308  -0.00331   0.73051
   D57        1.79648   0.00018   0.00093  -0.00005   0.00099   1.79748
   D58       -1.31515  -0.00081  -0.00385  -0.01478  -0.01869  -1.33383
   D59       -0.25249  -0.00055  -0.00258  -0.01175  -0.01438  -0.26687
   D60       -0.51138  -0.00014  -0.00010  -0.00123  -0.00137  -0.51275
   D61        0.55128   0.00011   0.00116   0.00180   0.00293   0.55421
   D62        1.00089   0.00019   0.00126   0.01426   0.01572   1.01661
   D63       -0.01378   0.00070   0.00423   0.03727   0.04124   0.02746
   D64       -1.13687   0.00011   0.00092   0.01313   0.01392  -1.12294
   D65       -0.89456  -0.00007  -0.00055  -0.00884  -0.00962  -0.90417
   D66       -1.92226  -0.00004  -0.00056  -0.00789  -0.00860  -1.93086
   D67        0.16551  -0.00033  -0.00155  -0.00691  -0.00832   0.15719
   D68       -0.86219  -0.00030  -0.00156  -0.00595  -0.00730  -0.86949
   D69        1.28368  -0.00006  -0.00003  -0.00615  -0.00617   1.27750
   D70        0.25598  -0.00004  -0.00004  -0.00519  -0.00516   0.25082
   D71       -1.62792  -0.00025  -0.00143  -0.00510  -0.00673  -1.63464
   D72       -0.58360   0.00008   0.00035   0.00322   0.00334  -0.58026
   D73       -0.71255  -0.00068  -0.00402  -0.02964  -0.03336  -0.74591
   D74        0.33177  -0.00035  -0.00223  -0.02132  -0.02330   0.30847
   D75        0.18872   0.00016   0.00062   0.00512   0.00610   0.19482
   D76        1.23304   0.00050   0.00241   0.01344   0.01616   1.24920
   D77        1.34689  -0.00008  -0.00031  -0.00157  -0.00179   1.34509
   D78        0.24922   0.00056   0.00268   0.01218   0.01493   0.26415
   D79        3.10397  -0.00331  -0.02436   0.06458   0.04424  -3.13498
   D80       -2.36130   0.00527   0.04270   0.08717   0.12445  -2.23685
   D81        0.46822   0.00011   0.00053   0.00148   0.00180   0.47002
   D82       -0.62945   0.00075   0.00352   0.01522   0.01852  -0.61092
   D83        2.22530  -0.00312  -0.02353   0.06763   0.04783   2.27313
   D84        3.04322   0.00546   0.04354   0.09021   0.12805  -3.11192
   D85       -0.72899   0.00011   0.00059   0.00302   0.00327  -0.72572
   D86       -1.82665   0.00075   0.00359   0.01677   0.01999  -1.80666
   D87        1.02809  -0.00312  -0.02346   0.06917   0.04930   1.07739
   D88        1.84601   0.00546   0.04360   0.09176   0.12952   1.97552
   D89        0.09405  -0.00011  -0.00134  -0.00517  -0.00645   0.08760
   D90        1.13874  -0.00018  -0.00197  -0.01183  -0.01382   1.12492
   D91        1.14840   0.00012   0.00018  -0.00197  -0.00153   1.14687
   D92        2.19308   0.00005  -0.00046  -0.00862  -0.00890   2.18418
   D93       -1.00756  -0.00011  -0.00095  -0.00254  -0.00358  -1.01114
   D94        0.03713  -0.00018  -0.00159  -0.00919  -0.01095   0.02618
   D95       -0.75926  -0.00014  -0.00062  -0.00235  -0.00310  -0.76235
   D96        0.12991   0.00005   0.00012   0.00109   0.00107   0.13098
   D97        0.25315   0.00071   0.00313   0.01290   0.01615   0.26930
   D98        1.14231   0.00090   0.00387   0.01633   0.02031   1.16263
   D99        0.41487  -0.00007  -0.00067  -0.00676  -0.00741   0.40745
   D100      -0.63647  -0.00023  -0.00115  -0.01304  -0.01410  -0.65057
   D101       0.77087  -0.00075  -0.00399  -0.01599  -0.01978   0.75109
   D102      -0.13014   0.00015  -0.00096  -0.01576  -0.01662  -0.14675
   D103      -2.17032   0.00346   0.01990  -0.04782  -0.03114  -2.20146
   D104      -2.63795  -0.00313  -0.02342  -0.05151  -0.07273  -2.71068
   D105      -0.26586  -0.00057  -0.00259  -0.01123  -0.01373  -0.27959
   D106      -1.16687   0.00032   0.00044  -0.01101  -0.01057  -1.17743
   D107       3.07614   0.00364   0.02130  -0.04307  -0.02509   3.05104
   D108       2.60851  -0.00296  -0.02202  -0.04676  -0.06668   2.54183
   D109       0.41737   0.00011   0.00065   0.00137   0.00189   0.41927
   D110      -0.63547  -0.00028  -0.00062  -0.00132  -0.00197  -0.63743
   D111      -0.69227  -0.00038  -0.00326  -0.02427  -0.02724  -0.71951
   D112       0.51103  -0.00038  -0.00272  -0.02235  -0.02531   0.48572
   D113      -0.31629   0.00036   0.00291   0.02068   0.02374  -0.29256
   D114       0.89874   0.00124   0.00587   0.02483   0.03071   0.92945
   D115       0.51368  -0.00034  -0.00133  -0.00444  -0.00574   0.50794
   D116      -0.68826  -0.00033  -0.00115  -0.00478  -0.00575  -0.69400
   D117      -0.87897   0.00023   0.00111   0.00913   0.01049  -0.86848
   D118       0.37309   0.00013   0.00067   0.00344   0.00408   0.37717
   D119       0.20836   0.00014   0.00090   0.01075   0.01165   0.22001
   D120       1.46042   0.00005   0.00047   0.00506   0.00524   1.46566
   D121      -0.31644   0.00079   0.00283   0.00666   0.00912  -0.30732
   D122       0.87692  -0.00113  -0.00559  -0.02750  -0.03283   0.84408
   D123      -2.85939  -0.00324  -0.01022  -0.03903  -0.04730  -2.90669
   D124      -2.84135  -0.00053  -0.00269  -0.00566  -0.00798  -2.84933
   D125       0.22102  -0.00007  -0.00116  -0.01243  -0.01363   0.20739
   D126      -0.87510  -0.00008  -0.00051  -0.00561  -0.00614  -0.88124
   D127       1.35291  -0.00022  -0.00162  -0.01344  -0.01512   1.33779
   D128       0.25679  -0.00023  -0.00097  -0.00662  -0.00764   0.24915
   D129       0.57032  -0.00026  -0.00095  -0.00343  -0.00446   0.56586
   D130      -0.49520   0.00036   0.00212   0.01900   0.02117  -0.47403
   D131      -0.62088   0.00006   0.00024   0.00002   0.00043  -0.62045
   D132      -1.68640   0.00068   0.00331   0.02244   0.02606  -1.66034
   D133      -0.75755   0.00012   0.00027  -0.00234  -0.00195  -0.75951
   D134       0.12894  -0.00008  -0.00038  -0.00445  -0.00481   0.12412
   D135       0.24564  -0.00020  -0.00081  -0.00292  -0.00353   0.24211
   D136       1.13214  -0.00040  -0.00147  -0.00503  -0.00639   1.12574
   D137       0.77913   0.00014   0.00035   0.00349   0.00387   0.78299
   D138      -0.13088  -0.00019  -0.00135  -0.00871  -0.01021  -0.14109
   D139      -0.26050   0.00007   0.00023  -0.00066  -0.00061  -0.26111
   D140      -1.17051  -0.00026  -0.00147  -0.01286  -0.01469  -1.18519
   D141      -0.51588  -0.00071  -0.00203   0.00521   0.00304  -0.51284
   D142       0.69432  -0.00024   0.00037   0.01352   0.01380   0.70812
   D143      -1.71153   0.00062   0.00320   0.02574   0.02871  -1.68281
   D144      -0.50133   0.00109   0.00561   0.03405   0.03947  -0.46185
   D145       1.82900   0.00019  -0.00316   0.04053   0.03759   1.86659
   D146       3.03920   0.00066  -0.00075   0.04885   0.04835   3.08755
   D147       2.01531   0.00143   0.01095   0.02378   0.03395   2.04926
   D148      -3.05767   0.00190   0.01336   0.03209   0.04471  -3.01296
         Item               Value     Threshold  Converged?
 Maximum Force            0.019175     0.000450     NO 
 RMS     Force            0.001740     0.000300     NO 
 Maximum Displacement     0.181698     0.001800     NO 
 RMS     Displacement     0.021277     0.001200     NO 
 Predicted change in Energy=-5.961909D-04
 GradGradGradGradGradGradGradGradGradGradGradGradGradGradGradGradGradGrad

                          Input orientation:                          
 ---------------------------------------------------------------------
 Center     Atomic      Atomic             Coordinates (Angstroms)
 Number     Number       Type             X           Y           Z
 ---------------------------------------------------------------------
      1          4           0       -1.282219    0.282348    0.397158
      2          4           0       -0.735447    0.714255   -1.519398
      3          4           0        1.250264   -0.294352    0.423404
      4          4           0       -0.232108    2.143910   -0.020475
      5          4           0       -1.678341   -1.965970    0.600712
      6          4           0        1.261947    1.225031   -1.210235
      7          4           0        1.632148    1.971327    0.651221
      8          4           0        0.755624   -0.756391   -1.503541
      9          4           0        0.191602   -2.165157   -0.058176
     10          4           0        0.182052    1.015376    1.742432
     11          4           0       -1.233410   -1.261539   -1.264896
     12          4           0       -0.239144   -1.001339    1.688378
     13          1           0       -0.472321    1.174009    3.248338
     14          1           0       -0.022335    1.840540    3.284024
 ---------------------------------------------------------------------
                    Distance matrix (angstroms):
                    1          2          3          4          5
     1  Be   0.000000
     2  Be   2.039287   0.000000
     3  Be   2.597449   2.955472   0.000000
     4  Be   2.177743   2.131674   2.887832   0.000000
     5  Be   2.292004   3.545071   3.376755   4.400974   0.000000
     6  Be   3.153592   2.084720   2.231017   2.119450   4.701841
     7  Be   3.377978   3.449250   2.308904   1.989074   5.144337
     8  Be   2.973960   2.094360   2.042367   3.403946   3.437316
     9  Be   2.893053   3.359405   2.202861   4.330013   1.992610
    10  Be   2.119241   3.401767   2.143898   2.133767   3.694998
    11  Be   2.269008   2.053413   3.155066   3.761419   2.043203
    12  Be   2.098358   3.671431   2.078058   3.579500   2.045683
    13  H    3.095193   4.797074   3.619894   3.418121   4.280639
    14  H    3.514152   4.984969   3.789514   3.325019   4.942877
                    6          7          8          9         10
     6  Be   0.000000
     7  Be   2.039369   0.000000
     8  Be   2.066017   3.584933   0.000000
     9  Be   3.737145   4.437220   2.095667   0.000000
    10  Be   3.150932   2.051186   3.742257   3.654869   0.000000
    11  Be   3.523184   4.725924   2.066006   2.074453   4.028884
    12  Be   3.951197   3.662536   3.352299   2.142537   2.060938
    13  H    4.784262   3.436499   5.273959   4.745930   1.649582
    14  H    4.714509   3.112246   5.501822   5.221271   1.760447
                   11         12         13         14
    11  Be   0.000000
    12  Be   3.126995   0.000000
    13  H    5.184634   2.687002   0.000000
    14  H    5.637577   3.266400   0.805000   0.000000
 Stoichiometry    Be12H2
 Framework group  C1[X(Be12H2)]
 Deg. of freedom    36
 Full point group                 C1      NOp   1
 Largest Abelian subgroup         C1      NOp   1
 Largest concise Abelian subgroup C1      NOp   1
                         Standard orientation:                         
 ---------------------------------------------------------------------
 Center     Atomic      Atomic             Coordinates (Angstroms)
 Number     Number       Type             X           Y           Z
 ---------------------------------------------------------------------
      1          4           0        0.232117    0.537224    1.173632
      2          4           0        0.132839   -1.499642    1.177250
      3          4           0       -0.280513    0.024946   -1.320666
      4          4           0       -1.715057   -0.437514    1.142623
      5          4           0        2.313416    1.209172    0.488094
      6          4           0       -1.195195   -1.791301   -0.403040
      7          4           0       -2.483673   -0.235110   -0.680747
      8          4           0        0.824956   -1.610378   -0.796340
      9          4           0        1.912290    0.146118   -1.148827
     10          4           0       -1.347793    1.329466    0.004265
     11          4           0        2.002094   -0.799507    0.695376
     12          4           0        0.607053    1.723098   -0.516407
     13          1           0       -1.617574    2.902336    0.421898
     14          1           0       -2.392563    2.711374    0.317250
 ---------------------------------------------------------------------
 Rotational constants (GHZ):           2.1294014           1.5109619           1.2557832
 Standard basis: def2TZVP (5D, 7F)
 There are   252 symmetry adapted cartesian basis functions of A   symmetry.
 There are   240 symmetry adapted basis functions of A   symmetry.
   240 basis functions,   364 primitive gaussians,   252 cartesian basis functions
    25 alpha electrons       25 beta electrons
       nuclear repulsion energy       221.5807534183 Hartrees.
 NAtoms=   14 NActive=   14 NUniq=   14 SFac= 1.00D+00 NAtFMM=   60 NAOKFM=F Big=F
 Integral buffers will be    131072 words long.
 Raffenetti 2 integral format.
 Two-electron integral symmetry is turned on.
 Nuclear repulsion after empirical dispersion term =      221.5496435567 Hartrees.
 One-electron integrals computed using PRISM.
   1 Symmetry operations used in ECPInt.
 ECPInt:  NShTT=    6786 NPrTT=   21120 LenC2=    6602 LenP2D=   17047.
 LDataN:  DoStor=T MaxTD1= 4 Len=   56
 NBasis=   240 RedAO= T EigKep=  2.34D-04  NBF=   240
 NBsUse=   240 1.00D-06 EigRej= -1.00D+00 NBFU=   240
 Initial guess from the checkpoint file:  "/home/user/YCY/BeH/10-H-Be12.chk"
 B after Tr=     0.000000   -0.000000    0.000000
         Rot=    0.999757    0.000574   -0.001800   -0.021963 Ang=   2.53 deg.
 ExpMin= 3.27D-02 ExpMax= 4.70D+03 ExpMxC= 1.60D+02 IAcc=3 IRadAn=         5 AccDes= 0.00D+00
 Harris functional with IExCor= 1009 and IRadAn=       5 diagonalized for initial guess.
 HarFok:  IExCor= 1009 AccDes= 0.00D+00 IRadAn=         5 IDoV= 1 UseB2=F ITyADJ=14
 ICtDFT=  3500011 ScaDFX=  1.000000  1.000000  1.000000  1.000000
 FoFCou: FMM=F IPFlag=           0 FMFlag=      100000 FMFlg1=           0
         NFxFlg=           0 DoJE=T BraDBF=F KetDBF=T FulRan=T
         wScrn=  0.000000 ICntrl=       500 IOpCl=  0 I1Cent=   200000004 NGrid=           0
         NMat0=    1 NMatS0=      1 NMatT0=    0 NMatD0=    1 NMtDS0=    0 NMtDT0=    0
 Petite list used in FoFCou.
 Requested convergence on RMS density matrix=1.00D-08 within 128 cycles.
 Requested convergence on MAX density matrix=1.00D-06.
 Requested convergence on             energy=1.00D-06.
 No special actions if energy rises.
 SCF Done:  E(RPBE1PBE) =  -177.761081755     A.U. after   16 cycles
            NFock= 16  Conv=0.38D-08     -V/T= 2.0076
   1 Symmetry operations used in ECPInt.
 ECPInt:  NShTT=    6786 NPrTT=   21120 LenC2=    6602 LenP2D=   17047.
 LDataN:  DoStor=T MaxTD1= 5 Len=  102
 Calling FoFJK, ICntrl=      2127 FMM=F ISym2X=0 I1Cent= 0 IOpClX= 0 NMat=1 NMatS=1 NMatT=0.
 ***** Axes restored to original set *****
 -------------------------------------------------------------------
 Center     Atomic                   Forces (Hartrees/Bohr)
 Number     Number              X              Y              Z
 -------------------------------------------------------------------
      1        4           0.002409562    0.000365768   -0.000350316
      2        4          -0.000395653   -0.000264783   -0.000198854
      3        4          -0.001553985   -0.000135443   -0.000079166
      4        4           0.000192815   -0.003213734   -0.000971036
      5        4           0.000070961    0.001737706   -0.001420865
      6        4           0.001150271    0.000470014    0.000081737
      7        4          -0.000199206   -0.000628387   -0.001860044
      8        4           0.000706515    0.000330604   -0.001337211
      9        4          -0.000489762    0.000878744   -0.000143002
     10        4          -0.006756575    0.005459072    0.013222382
     11        4          -0.000268622   -0.002897022   -0.001311878
     12        4           0.000479397    0.001765265   -0.000407692
     13        1           0.007443808    0.005229014    0.001293741
     14        1          -0.002789526   -0.009096819   -0.006517795
 -------------------------------------------------------------------
 Cartesian Forces:  Max     0.013222382 RMS     0.003503121

 GradGradGradGradGradGradGradGradGradGradGradGradGradGradGradGradGradGrad
 Berny optimization.
 Using GEDIIS/GDIIS optimizer.
 FormGI is forming the generalized inverse of G from B-inverse, IUseBI=4.
 Internal  Forces:  Max     0.007638187 RMS     0.000745563
 Search for a local minimum.
 Step number   3 out of a maximum of  100
 All quantities printed in internal units (Hartrees-Bohrs-Radians)
 Mixed Optimization -- En-DIIS/RFO-DIIS
 Update second derivatives using D2CorX and points    2    3
 DE= -3.99D-03 DEPred=-5.96D-04 R= 6.70D+00
 TightC=F SS=  1.41D+00  RLast= 4.59D-01 DXNew= 8.4853D-01 1.3774D+00
 Trust test= 6.70D+00 RLast= 4.59D-01 DXMaxT set to 8.49D-01
 ITU=  1  1  0
 Use linear search instead of GDIIS.
     Eigenvalues ---    0.01549   0.01963   0.02107   0.02550   0.02674
     Eigenvalues ---    0.02834   0.03281   0.03481   0.03955   0.04000
     Eigenvalues ---    0.04997   0.05178   0.05392   0.05732   0.05849
     Eigenvalues ---    0.05948   0.06111   0.06453   0.06486   0.06882
     Eigenvalues ---    0.07099   0.07450   0.07605   0.07650   0.08340
     Eigenvalues ---    0.08553   0.08668   0.09632   0.10026   0.10906
     Eigenvalues ---    0.11367   0.11798   0.12078   0.12649   0.13073
     Eigenvalues ---    0.32507
 RFO step:  Lambda=-1.28328326D-03 EMin= 1.54860173D-02
 Quartic linear search produced a step of -0.05491.
 Iteration  1 RMS(Cart)=  0.00721893 RMS(Int)=  0.00027016
 Iteration  2 RMS(Cart)=  0.00014455 RMS(Int)=  0.00006976
 Iteration  3 RMS(Cart)=  0.00000004 RMS(Int)=  0.00006976
 Variable       Old X    -DE/DX   Delta X   Delta X   Delta X     New X
                                 (Linear)    (Quad)   (Total)
    R1        3.85369   0.00024  -0.00056   0.00531   0.00473   3.85842
    R2        4.11534  -0.00130   0.00209  -0.01821  -0.01616   4.09918
    R3        4.33126  -0.00101   0.00268  -0.01994  -0.01727   4.31399
    R4        4.00479   0.00135  -0.00278   0.01645   0.01370   4.01848
    R5        4.28780   0.00115  -0.00212   0.02136   0.01919   4.30700
    R6        3.96532  -0.00049   0.00167  -0.01111  -0.00941   3.95591
    R7        4.02828   0.00006  -0.00107   0.00313   0.00205   4.03033
    R8        3.93955   0.00011   0.00034   0.00062   0.00099   3.94053
    R9        3.95777  -0.00021   0.00126  -0.00461  -0.00333   3.95443
   R10        3.88039  -0.00000   0.00153  -0.00127   0.00024   3.88063
   R11        4.21601  -0.00019   0.00099  -0.00333  -0.00235   4.21366
   R12        4.36320  -0.00075   0.00139  -0.00926  -0.00793   4.35527
   R13        3.85951   0.00067  -0.00059   0.00515   0.00458   3.86409
   R14        4.16280  -0.00032   0.00004  -0.00259  -0.00255   4.16025
   R15        4.05138   0.00149  -0.00167   0.01219   0.01057   4.06195
   R16        3.92696  -0.00050  -0.00002  -0.00253  -0.00253   3.92443
   R17        4.00518  -0.00007  -0.00087   0.00391   0.00305   4.00823
   R18        3.75880  -0.00046  -0.00035   0.00084   0.00044   3.75925
   R19        4.03223   0.00078  -0.00037   0.01010   0.00973   4.04197
   R20        3.76549  -0.00059  -0.00085   0.00333   0.00246   3.76794
   R21        3.86109  -0.00028   0.00001  -0.00582  -0.00575   3.85534
   R22        3.86578   0.00038   0.00063   0.00448   0.00510   3.87088
   R23        3.85385   0.00014   0.00068  -0.00792  -0.00727   3.84658
   R24        3.90421  -0.00005   0.00070  -0.00255  -0.00189   3.90232
   R25        3.87618   0.00071  -0.00002   0.00843   0.00845   3.88463
   R26        3.96024  -0.00015   0.00159  -0.00244  -0.00084   3.95940
   R27        3.90418   0.00019   0.00175  -0.00340  -0.00163   3.90256
   R28        3.92015  -0.00022   0.00278  -0.01406  -0.01127   3.90888
   R29        4.04881   0.00056  -0.00117   0.00833   0.00717   4.05598
   R30        3.89461  -0.00035  -0.00114  -0.00505  -0.00619   3.88842
   R31        3.11726  -0.00070   0.00950  -0.02209  -0.01264   3.10461
   R32        3.32676  -0.00764  -0.00677  -0.07209  -0.07898   3.24778
   R33        1.52123  -0.00555  -0.00796   0.00166  -0.00593   1.51530
    A1        1.91512  -0.00029   0.00068  -0.00547  -0.00479   1.91033
    A2        1.91567   0.00068  -0.00054   0.00628   0.00574   1.92141
    A3        2.18291   0.00013   0.00017   0.00006   0.00024   2.18315
    A4        2.79019  -0.00005  -0.00042   0.00269   0.00223   2.79242
    A5        2.01616  -0.00002   0.00027  -0.00126  -0.00099   2.01517
    A6        1.98367  -0.00018  -0.00015   0.00024   0.00008   1.98375
    A7        1.98486   0.00006  -0.00055   0.00291   0.00236   1.98722
    A8        2.32605   0.00055  -0.00002   0.00105   0.00102   2.32708
    A9        1.59459   0.00033   0.00002   0.00109   0.00112   1.59571
   A10        1.74102  -0.00019   0.00030  -0.00265  -0.00235   1.73867
   A11        1.60585   0.00011  -0.00043   0.00281   0.00238   1.60823
   A12        1.87288  -0.00014  -0.00007  -0.00040  -0.00049   1.87239
   A13        2.23373  -0.00011   0.00008  -0.00091  -0.00084   2.23289
   A14        2.03724   0.00010   0.00006  -0.00015  -0.00010   2.03714
   A15        2.00513  -0.00014   0.00067  -0.00218  -0.00152   2.00361
   A16        1.60788   0.00058  -0.00057   0.00569   0.00511   1.61299
   A17        2.32018   0.00021   0.00012  -0.00010   0.00001   2.32019
   A18        1.93386   0.00010  -0.00002  -0.00115  -0.00118   1.93269
   A19        2.77742   0.00007   0.00014  -0.00069  -0.00057   2.77685
   A20        1.97396  -0.00011  -0.00015  -0.00044  -0.00060   1.97336
   A21        2.21181   0.00068  -0.00101   0.00843   0.00740   2.21922
   A22        1.90051   0.00033   0.00002   0.00320   0.00322   1.90373
   A23        1.99750   0.00015  -0.00063   0.00218   0.00154   1.99903
   A24        1.64784   0.00029  -0.00012   0.00310   0.00299   1.65083
   A25        1.88916   0.00026  -0.00029   0.00250   0.00222   1.89138
   A26        1.98294   0.00020   0.00057  -0.00258  -0.00201   1.98092
   A27        1.84634   0.00089  -0.00115   0.00885   0.00770   1.85404
   A28        1.66862   0.00076  -0.00044   0.00448   0.00404   1.67266
   A29        1.47716   0.00010  -0.00014   0.00171   0.00157   1.47873
   A30        1.74132   0.00055  -0.00034   0.00497   0.00462   1.74594
   A31        1.50747  -0.00009   0.00000  -0.00091  -0.00089   1.50658
   A32        1.98116  -0.00005  -0.00040   0.00184   0.00142   1.98259
   A33        1.45103  -0.00047   0.00046  -0.00419  -0.00374   1.44729
   A34        1.89941  -0.00015   0.00006  -0.00142  -0.00136   1.89805
   A35        2.12355   0.00002  -0.00029   0.00145   0.00116   2.12471
   A36        1.46742  -0.00027   0.00024  -0.00214  -0.00189   1.46553
   A37        1.75860   0.00078  -0.00105   0.00895   0.00791   1.76651
   A38        1.59151  -0.00024   0.00016  -0.00181  -0.00164   1.58987
   A39        1.86048  -0.00030   0.00046  -0.00473  -0.00429   1.85619
   A40        1.75127  -0.00007  -0.00010  -0.00037  -0.00048   1.75079
   A41        2.23033  -0.00033   0.00018  -0.00313  -0.00295   2.22738
   A42        2.04209   0.00008  -0.00018   0.00207   0.00188   2.04397
   A43        1.86901  -0.00014   0.00058  -0.00319  -0.00260   1.86641
   A44        1.65828   0.00032  -0.00051   0.00456   0.00407   1.66235
   A45        1.99701   0.00005  -0.00008  -0.00121  -0.00128   1.99573
   A46        1.82470   0.00023  -0.00032   0.00189   0.00158   1.82627
   A47        1.67044   0.00045  -0.00057   0.00575   0.00519   1.67563
   A48        1.31026  -0.00083   0.00112  -0.00780  -0.00668   1.30359
   A49        1.88806  -0.00109   0.00134  -0.01250  -0.01114   1.87691
   A50        1.91630   0.00156  -0.00236   0.02824   0.02602   1.94232
   A51        2.26241   0.00040  -0.00332   0.01732   0.01390   2.27631
   A52        1.48218  -0.00106   0.00098  -0.00929  -0.00830   1.47389
   A53        2.52883   0.00012   0.00075  -0.01490  -0.01425   2.51458
   A54        2.65292   0.00047   0.00042   0.00007   0.00047   2.65339
   A55        2.04452  -0.00110   0.00202  -0.01376  -0.01175   2.03278
   A56        2.24769   0.00113  -0.00198   0.02878   0.02676   2.27445
   A57        2.04097   0.00082   0.00047  -0.00118  -0.00065   2.04033
   A58        2.19762  -0.00091   0.00107  -0.00791  -0.00688   2.19074
   A59        2.37644  -0.00010  -0.00003  -0.00267  -0.00317   2.37327
   A60        1.90655   0.00086   0.00237  -0.00928  -0.00681   1.89975
   A61        1.60778   0.00086  -0.00070   0.00151   0.00107   1.60885
   A62        2.04643   0.00034  -0.00359   0.02019   0.01652   2.06296
   A63        1.50971  -0.00021  -0.00009  -0.00173  -0.00181   1.50790
   A64        1.45561  -0.00048   0.00025  -0.00445  -0.00420   1.45141
   A65        2.09176  -0.00056   0.00108  -0.00992  -0.00885   2.08291
   A66        1.90143  -0.00035  -0.00006  -0.00192  -0.00198   1.89944
   A67        1.98168  -0.00021  -0.00047   0.00276   0.00227   1.98394
   A68        1.34239  -0.00010  -0.00007   0.00033   0.00026   1.34265
   A69        1.50136  -0.00029   0.00024  -0.00193  -0.00171   1.49966
   A70        1.91879  -0.00043   0.00010  -0.00384  -0.00374   1.91505
   A71        2.23846   0.00021  -0.00046   0.00219   0.00174   2.24020
   A72        2.10811   0.00057  -0.00038   0.00506   0.00469   2.11280
    D1       -1.94092  -0.00022   0.00086  -0.00699  -0.00612  -1.94703
    D2       -0.90878  -0.00019   0.00073  -0.00649  -0.00577  -0.91455
    D3        0.25228   0.00012   0.00026  -0.00273  -0.00247   0.24982
    D4        1.28442   0.00016   0.00013  -0.00223  -0.00212   1.28230
    D5       -0.87831  -0.00002   0.00079  -0.00377  -0.00296  -0.88127
    D6        0.15382   0.00001   0.00066  -0.00327  -0.00261   0.15121
    D7        0.31920  -0.00021   0.00084  -0.01200  -0.01120   0.30800
    D8       -0.71431  -0.00040   0.00043  -0.00950  -0.00911  -0.72341
    D9       -0.57618   0.00004  -0.00035   0.00137   0.00104  -0.57513
   D10       -1.60968  -0.00015  -0.00075   0.00387   0.00314  -1.60655
   D11        1.23482   0.00033  -0.00027   0.00216   0.00191   1.23673
   D12        0.20131   0.00014  -0.00067   0.00466   0.00401   0.20532
   D13        0.99583   0.00017   0.00011   0.00309   0.00319   0.99901
   D14       -0.00943   0.00035  -0.00064   0.01302   0.01242   0.00299
   D15       -1.15722  -0.00054   0.00069  -0.00305  -0.00236  -1.15958
   D16       -0.99475   0.00025  -0.00055   0.00500   0.00443  -0.99032
   D17        0.03197  -0.00036   0.00023  -0.00020   0.00003   0.03200
   D18        2.78390   0.00027  -0.00152   0.02167   0.02016   2.80406
   D19        2.40967   0.00012   0.00219  -0.01356  -0.01133   2.39834
   D20        1.15800   0.00042  -0.00046   0.00473   0.00426   1.16226
   D21        2.18472  -0.00018   0.00032  -0.00047  -0.00015   2.18458
   D22       -1.34653   0.00045  -0.00143   0.02140   0.01999  -1.32654
   D23       -1.72077   0.00030   0.00228  -0.01383  -0.01150  -1.73226
   D24        0.09290   0.00050   0.00012   0.00450   0.00461   0.09750
   D25        1.11962  -0.00010   0.00090  -0.00070   0.00020   1.11982
   D26       -2.41164   0.00052  -0.00085   0.02117   0.02034  -2.39130
   D27       -2.78587   0.00037   0.00286  -0.01406  -0.01115  -2.79702
   D28        0.73355  -0.00003   0.00008  -0.00114  -0.00108   0.73247
   D29        1.79828  -0.00005  -0.00012   0.00097   0.00083   1.79911
   D30       -0.50903  -0.00044  -0.00008  -0.00488  -0.00496  -0.51399
   D31        0.55571  -0.00045  -0.00028  -0.00277  -0.00305   0.55266
   D32       -1.31087  -0.00001   0.00017  -0.00168  -0.00151  -1.31237
   D33       -0.24613  -0.00002  -0.00003   0.00044   0.00041  -0.24573
   D34        0.48239  -0.00002  -0.00061   0.00164   0.00103   0.48341
   D35       -0.61870   0.00003  -0.00076   0.00296   0.00220  -0.61651
   D36       -0.73422  -0.00019   0.00015  -0.00240  -0.00225  -0.73647
   D37       -1.83531  -0.00013   0.00000  -0.00108  -0.00108  -1.83639
   D38        1.33822  -0.00009   0.00043  -0.00319  -0.00277   1.33545
   D39        0.23713  -0.00003   0.00028  -0.00188  -0.00160   0.23553
   D40        0.23892   0.00024  -0.00069   0.00497   0.00427   0.24319
   D41       -0.86376  -0.00025  -0.00043   0.00133   0.00088  -0.86288
   D42        1.36924   0.00026  -0.00061   0.00455   0.00393   1.37317
   D43        0.26656  -0.00023  -0.00035   0.00090   0.00054   0.26710
   D44        0.57931  -0.00005  -0.00030   0.00199   0.00168   0.58099
   D45       -0.48563   0.00022  -0.00058   0.00421   0.00362  -0.48200
   D46       -0.63268  -0.00031   0.00049  -0.00342  -0.00294  -0.63562
   D47       -1.69762  -0.00005   0.00020  -0.00120  -0.00099  -1.69861
   D48       -0.68373   0.00028  -0.00045   0.00466   0.00421  -0.67951
   D49        0.42453   0.00005  -0.00062   0.00344   0.00282   0.42734
   D50        0.40178  -0.00012   0.00035  -0.00143  -0.00108   0.40070
   D51        1.51004  -0.00035   0.00017  -0.00266  -0.00248   1.50756
   D52        0.22947   0.00000  -0.00106   0.00759   0.00653   0.23600
   D53       -0.87320   0.00034  -0.00036   0.00500   0.00465  -0.86855
   D54        1.48533  -0.00002  -0.00118   0.00799   0.00680   1.49213
   D55        0.38266   0.00031  -0.00048   0.00540   0.00492   0.38757
   D56        0.73051   0.00006   0.00018  -0.00159  -0.00141   0.72910
   D57        1.79748   0.00008  -0.00005  -0.00124  -0.00130   1.79617
   D58       -1.33383  -0.00038   0.00103  -0.00656  -0.00551  -1.33935
   D59       -0.26687  -0.00036   0.00079  -0.00621  -0.00540  -0.27227
   D60       -0.51275  -0.00024   0.00008  -0.00407  -0.00398  -0.51674
   D61        0.55421  -0.00022  -0.00016  -0.00372  -0.00387   0.55034
   D62        1.01661   0.00029  -0.00086   0.00706   0.00618   1.02279
   D63        0.02746   0.00033  -0.00226   0.01237   0.01012   0.03759
   D64       -1.12294  -0.00013  -0.00076   0.00406   0.00330  -1.11964
   D65       -0.90417  -0.00025   0.00053  -0.00464  -0.00411  -0.90828
   D66       -1.93086  -0.00021   0.00047  -0.00512  -0.00463  -1.93549
   D67        0.15719   0.00000   0.00046  -0.00239  -0.00195   0.15525
   D68       -0.86949   0.00004   0.00040  -0.00287  -0.00247  -0.87196
   D69        1.27750  -0.00008   0.00034  -0.00374  -0.00341   1.27409
   D70        0.25082  -0.00004   0.00028  -0.00421  -0.00394   0.24688
   D71       -1.63464  -0.00017   0.00037   0.00105   0.00141  -1.63323
   D72       -0.58026  -0.00002  -0.00018   0.00269   0.00252  -0.57774
   D73       -0.74591  -0.00020   0.00183  -0.00618  -0.00437  -0.75028
   D74        0.30847  -0.00006   0.00128  -0.00453  -0.00326   0.30521
   D75        0.19482   0.00056  -0.00033   0.00819   0.00783   0.20264
   D76        1.24920   0.00071  -0.00089   0.00984   0.00894   1.25813
   D77        1.34509  -0.00017   0.00010  -0.00168  -0.00157   1.34352
   D78        0.26415   0.00031  -0.00082   0.00582   0.00498   0.26913
   D79       -3.13498   0.00139  -0.00243   0.03561   0.03296  -3.10202
   D80       -2.23685  -0.00020  -0.00683   0.03753   0.03061  -2.20624
   D81        0.47002  -0.00024  -0.00010  -0.00108  -0.00117   0.46885
   D82       -0.61092   0.00024  -0.00102   0.00641   0.00538  -0.60555
   D83        2.27313   0.00132  -0.00263   0.03621   0.03336   2.30649
   D84       -3.11192  -0.00027  -0.00703   0.03813   0.03101  -3.08091
   D85       -0.72572  -0.00037  -0.00018  -0.00290  -0.00306  -0.72878
   D86       -1.80666   0.00011  -0.00110   0.00459   0.00349  -1.80317
   D87        1.07739   0.00119  -0.00271   0.03438   0.03147   1.10887
   D88        1.97552  -0.00040  -0.00711   0.03630   0.02912   2.00465
   D89        0.08760   0.00019   0.00035   0.00156   0.00192   0.08953
   D90        1.12492   0.00001   0.00076  -0.00213  -0.00138   1.12354
   D91        1.14687   0.00030   0.00008   0.00045   0.00053   1.14740
   D92        2.18418   0.00012   0.00049  -0.00324  -0.00276   2.18142
   D93       -1.01114   0.00001   0.00020  -0.00013   0.00009  -1.01105
   D94        0.02618  -0.00017   0.00060  -0.00383  -0.00321   0.02297
   D95       -0.76235  -0.00008   0.00017   0.00020   0.00035  -0.76200
   D96        0.13098  -0.00001  -0.00006   0.00113   0.00105   0.13203
   D97        0.26930   0.00043  -0.00089   0.00647   0.00557   0.27487
   D98        1.16263   0.00049  -0.00112   0.00740   0.00627   1.16890
   D99        0.40745   0.00003   0.00041  -0.00224  -0.00184   0.40562
   D100      -0.65057  -0.00034   0.00077  -0.00662  -0.00585  -0.65643
   D101       0.75109  -0.00014   0.00109  -0.00585  -0.00472   0.74636
   D102      -0.14675   0.00045   0.00091  -0.00393  -0.00301  -0.14976
   D103      -2.20146  -0.00079   0.00171  -0.01901  -0.01776  -2.21922
   D104      -2.71068   0.00024   0.00399  -0.01971  -0.01562  -2.72630
   D105      -0.27959  -0.00034   0.00075  -0.00573  -0.00496  -0.28455
   D106      -1.17743   0.00026   0.00058  -0.00381  -0.00325  -1.18068
   D107       3.05104  -0.00098   0.00138  -0.01889  -0.01800   3.03305
   D108       2.54183   0.00004   0.00366  -0.01960  -0.01586   2.52597
   D109       0.41927  -0.00009  -0.00010  -0.00284  -0.00293   0.41634
   D110      -0.63743  -0.00033   0.00011  -0.00394  -0.00383  -0.64126
   D111      -0.71951   0.00004   0.00150  -0.00995  -0.00845  -0.72796
   D112       0.48572  -0.00029   0.00139  -0.01194  -0.01058   0.47513
   D113      -0.29256   0.00023  -0.00130   0.00950   0.00820  -0.28436
   D114       0.92945   0.00069  -0.00169   0.01315   0.01148   0.94093
   D115       0.50794  -0.00014   0.00032  -0.00109  -0.00077   0.50717
   D116      -0.69400  -0.00004   0.00032  -0.00103  -0.00072  -0.69472
   D117      -0.86848   0.00029  -0.00058   0.00468   0.00412  -0.86436
   D118       0.37717   0.00016  -0.00022   0.00092   0.00069   0.37786
   D119       0.22001   0.00005  -0.00064   0.00486   0.00421   0.22422
   D120       1.46566  -0.00008  -0.00029   0.00109   0.00079   1.46645
   D121      -0.30732   0.00035  -0.00050   0.00170   0.00119  -0.30612
   D122       0.84408  -0.00076   0.00180  -0.01291  -0.01108   0.83301
   D123      -2.90669  -0.00096   0.00260  -0.03819  -0.03550  -2.94219
   D124      -2.84933  -0.00001   0.00044  -0.00078  -0.00038  -2.84971
   D125       0.20739   0.00008   0.00075  -0.00236  -0.00163   0.20576
   D126      -0.88124  -0.00012   0.00034  -0.00250  -0.00218  -0.88342
   D127       1.33779  -0.00003   0.00083  -0.00406  -0.00324   1.33455
   D128       0.24915  -0.00023   0.00042  -0.00420  -0.00379   0.24536
   D129       0.56586  -0.00021   0.00024  -0.00064  -0.00039   0.56547
   D130      -0.47403   0.00035  -0.00116   0.01116   0.01002  -0.46400
   D131      -0.62045   0.00001  -0.00002   0.00117   0.00115  -0.61930
   D132      -1.66034   0.00057  -0.00143   0.01297   0.01157  -1.64877
   D133      -0.75951   0.00009   0.00011  -0.00061  -0.00051  -0.76001
   D134       0.12412  -0.00014   0.00026  -0.00407  -0.00381   0.12032
   D135       0.24211  -0.00003   0.00019  -0.00149  -0.00129   0.24082
   D136       1.12574  -0.00026   0.00035  -0.00496  -0.00460   1.12115
   D137       0.78299   0.00015  -0.00021   0.00238   0.00217   0.78517
   D138      -0.14109   0.00002   0.00056  -0.00275  -0.00219  -0.14328
   D139      -0.26111  -0.00006   0.00003  -0.00036  -0.00032  -0.26143
   D140      -1.18519  -0.00020   0.00081  -0.00549  -0.00469  -1.18988
   D141      -0.51284  -0.00057  -0.00017  -0.00001  -0.00017  -0.51301
   D142       0.70812  -0.00054  -0.00076   0.00279   0.00205   0.71017
   D143      -1.68281   0.00071  -0.00158   0.01270   0.01108  -1.67173
   D144      -0.46185   0.00074  -0.00217   0.01551   0.01330  -0.44855
   D145       1.86659   0.00089  -0.00206   0.02958   0.02763   1.89422
   D146       3.08755   0.00092  -0.00266   0.03238   0.02985   3.11740
   D147       2.04926  -0.00019  -0.00186   0.00863   0.00671   2.05598
   D148      -3.01296  -0.00016  -0.00246   0.01144   0.00893  -3.00403
         Item               Value     Threshold  Converged?
 Maximum Force            0.007638     0.000450     NO 
 RMS     Force            0.000746     0.000300     NO 
 Maximum Displacement     0.057450     0.001800     NO 
 RMS     Displacement     0.007209     0.001200     NO 
 Predicted change in Energy=-6.745155D-04
 GradGradGradGradGradGradGradGradGradGradGradGradGradGradGradGradGradGrad

                          Input orientation:                          
 ---------------------------------------------------------------------
 Center     Atomic      Atomic             Coordinates (Angstroms)
 Number     Number       Type             X           Y           Z
 ---------------------------------------------------------------------
      1          4           0       -1.285391    0.282351    0.394588
      2          4           0       -0.732521    0.708247   -1.524228
      3          4           0        1.244292   -0.290297    0.429864
      4          4           0       -0.241234    2.137982   -0.019847
      5          4           0       -1.684325   -1.956729    0.591696
      6          4           0        1.262258    1.225408   -1.205436
      7          4           0        1.623283    1.972011    0.653489
      8          4           0        0.762197   -0.756090   -1.501918
      9          4           0        0.190215   -2.160878   -0.056454
     10          4           0        0.172918    1.019304    1.755540
     11          4           0       -1.225020   -1.269534   -1.273524
     12          4           0       -0.248679   -0.993654    1.690456
     13          1           0       -0.444634    1.163538    3.271098
     14          1           0       -0.015048    1.840392    3.253623
 ---------------------------------------------------------------------
                    Distance matrix (angstroms):
                    1          2          3          4          5
     1  Be   0.000000
     2  Be   2.041790   0.000000
     3  Be   2.593929   2.953532   0.000000
     4  Be   2.169191   2.132761   2.881938   0.000000
     5  Be   2.282867   3.533435   3.373423   4.384422   0.000000
     6  Be   3.152770   2.085241   2.229774   2.121062   4.694469
     7  Be   3.373776   3.448096   2.304708   1.989309   5.136058
     8  Be   2.977871   2.092597   2.044789   3.402802   3.436601
     9  Be   2.889675   3.352265   2.201512   4.320612   1.993910
    10  Be   2.126489   3.416644   2.149492   2.138916   3.696033
    11  Be   2.279164   2.053539   3.155619   3.761742   2.040158
    12  Be   2.093378   3.669436   2.076720   3.568239   2.048382
    13  H    3.123727   4.825486   3.610917   3.438202   4.295590
    14  H    3.495046   4.962296   3.754915   3.294742   4.928536
                    6          7          8          9         10
     6  Be   0.000000
     7  Be   2.035524   0.000000
     8  Be   2.065018   3.581869   0.000000
     9  Be   3.733145   4.431531   2.095223   0.000000
    10  Be   3.161728   2.055657   3.756369   3.660216   0.000000
    11  Be   3.523624   4.725867   2.065144   2.068488   4.045768
    12  Be   3.948843   3.657145   3.357016   2.146330   2.057663
    13  H    4.791312   3.432461   5.284231   4.746301   1.642891
    14  H    4.678988   3.076060   5.473664   5.197009   1.718653
                   11         12         13         14
    11  Be   0.000000
    12  Be   3.132815   0.000000
    13  H    5.213677   2.681474   0.000000
    14  H    5.624120   3.244979   0.801861   0.000000
 Stoichiometry    Be12H2
 Framework group  C1[X(Be12H2)]
 Deg. of freedom    36
 Full point group                 C1      NOp   1
 Largest Abelian subgroup         C1      NOp   1
 Largest concise Abelian subgroup C1      NOp   1
                         Standard orientation:                         
 ---------------------------------------------------------------------
 Center     Atomic      Atomic             Coordinates (Angstroms)
 Number     Number       Type             X           Y           Z
 ---------------------------------------------------------------------
      1          4           0        0.229781    0.538401    1.173885
      2          4           0        0.154217   -1.501990    1.172279
      3          4           0       -0.285188    0.026686   -1.316380
      4          4           0       -1.700929   -0.450078    1.148157
      5          4           0        2.298345    1.223158    0.492982
      6          4           0       -1.179643   -1.800016   -0.402595
      7          4           0       -2.479750   -0.257157   -0.672165
      8          4           0        0.836630   -1.604086   -0.803284
      9          4           0        1.905734    0.164142   -1.150191
     10          4           0       -1.364439    1.329244    0.009845
     11          4           0        2.016507   -0.788531    0.682508
     12          4           0        0.585699    1.730632   -0.509605
     13          1           0       -1.654062    2.902156    0.385552
     14          1           0       -2.413796    2.656232    0.312700
 ---------------------------------------------------------------------
 Rotational constants (GHZ):           2.1276211           1.5148556           1.2562180
 Standard basis: def2TZVP (5D, 7F)
 There are   252 symmetry adapted cartesian basis functions of A   symmetry.
 There are   240 symmetry adapted basis functions of A   symmetry.
   240 basis functions,   364 primitive gaussians,   252 cartesian basis functions
    25 alpha electrons       25 beta electrons
       nuclear repulsion energy       221.6644456667 Hartrees.
 NAtoms=   14 NActive=   14 NUniq=   14 SFac= 1.00D+00 NAtFMM=   60 NAOKFM=F Big=F
 Integral buffers will be    131072 words long.
 Raffenetti 2 integral format.
 Two-electron integral symmetry is turned on.
 Nuclear repulsion after empirical dispersion term =      221.6333233774 Hartrees.
 One-electron integrals computed using PRISM.
   1 Symmetry operations used in ECPInt.
 ECPInt:  NShTT=    6786 NPrTT=   21120 LenC2=    6604 LenP2D=   17049.
 LDataN:  DoStor=T MaxTD1= 4 Len=   56
 NBasis=   240 RedAO= T EigKep=  2.33D-04  NBF=   240
 NBsUse=   240 1.00D-06 EigRej= -1.00D+00 NBFU=   240
 Initial guess from the checkpoint file:  "/home/user/YCY/BeH/10-H-Be12.chk"
 B after Tr=    -0.000000    0.000000    0.000000
         Rot=    0.999989   -0.000666   -0.001104   -0.004536 Ang=  -0.54 deg.
 ExpMin= 3.27D-02 ExpMax= 4.70D+03 ExpMxC= 1.60D+02 IAcc=3 IRadAn=         5 AccDes= 0.00D+00
 Harris functional with IExCor= 1009 and IRadAn=       5 diagonalized for initial guess.
 HarFok:  IExCor= 1009 AccDes= 0.00D+00 IRadAn=         5 IDoV= 1 UseB2=F ITyADJ=14
 ICtDFT=  3500011 ScaDFX=  1.000000  1.000000  1.000000  1.000000
 FoFCou: FMM=F IPFlag=           0 FMFlag=      100000 FMFlg1=           0
         NFxFlg=           0 DoJE=T BraDBF=F KetDBF=T FulRan=T
         wScrn=  0.000000 ICntrl=       500 IOpCl=  0 I1Cent=   200000004 NGrid=           0
         NMat0=    1 NMatS0=      1 NMatT0=    0 NMatD0=    1 NMtDS0=    0 NMtDT0=    0
 Petite list used in FoFCou.
 Requested convergence on RMS density matrix=1.00D-08 within 128 cycles.
 Requested convergence on MAX density matrix=1.00D-06.
 Requested convergence on             energy=1.00D-06.
 No special actions if energy rises.
 SCF Done:  E(RPBE1PBE) =  -177.762323033     A.U. after   14 cycles
            NFock= 14  Conv=0.80D-08     -V/T= 2.0076
   1 Symmetry operations used in ECPInt.
 ECPInt:  NShTT=    6786 NPrTT=   21120 LenC2=    6604 LenP2D=   17049.
 LDataN:  DoStor=T MaxTD1= 5 Len=  102
 Calling FoFJK, ICntrl=      2127 FMM=F ISym2X=0 I1Cent= 0 IOpClX= 0 NMat=1 NMatS=1 NMatT=0.
 ***** Axes restored to original set *****
 -------------------------------------------------------------------
 Center     Atomic                   Forces (Hartrees/Bohr)
 Number     Number              X              Y              Z
 -------------------------------------------------------------------
      1        4           0.002238600    0.000372308   -0.000601117
      2        4          -0.000508321   -0.000336573    0.000046009
      3        4          -0.001554732   -0.000205164   -0.000219911
      4        4           0.000457131   -0.003016860   -0.000735514
      5        4           0.000232890    0.001653494   -0.001131562
      6        4           0.001075692    0.000490577   -0.000077534
      7        4          -0.000364090   -0.000573556   -0.001051974
      8        4           0.000747515    0.000437861   -0.001244590
      9        4          -0.000336826    0.000783718    0.000239196
     10        4          -0.006855805    0.005310504    0.012245063
     11        4          -0.000548070   -0.002628579   -0.001564345
     12        4           0.000427737    0.001041787   -0.000282065
     13        1           0.006177720    0.003023414   -0.000420540
     14        1          -0.001189441   -0.006352932   -0.005201117
 -------------------------------------------------------------------
 Cartesian Forces:  Max     0.012245063 RMS     0.003011199

 GradGradGradGradGradGradGradGradGradGradGradGradGradGradGradGradGradGrad
 Berny optimization.
 Using GEDIIS/GDIIS optimizer.
 FormGI is forming the generalized inverse of G from B-inverse, IUseBI=4.
 Internal  Forces:  Max     0.006240922 RMS     0.000610997
 Search for a local minimum.
 Step number   4 out of a maximum of  100
 All quantities printed in internal units (Hartrees-Bohrs-Radians)
 Mixed Optimization -- En-DIIS/RFO-DIIS
 Swapping is turned off.
 Update second derivatives using D2CorX and points    2    3    4
 DE= -1.24D-03 DEPred=-6.75D-04 R= 1.84D+00
 TightC=F SS=  1.41D+00  RLast= 1.62D-01 DXNew= 1.4270D+00 4.8491D-01
 Trust test= 1.84D+00 RLast= 1.62D-01 DXMaxT set to 8.49D-01
 ITU=  1  1  1  0
     Eigenvalues ---    0.00294   0.01948   0.02013   0.02553   0.02673
     Eigenvalues ---    0.02837   0.03003   0.03477   0.03707   0.03956
     Eigenvalues ---    0.04510   0.05039   0.05217   0.05485   0.05825
     Eigenvalues ---    0.05934   0.06037   0.06358   0.06485   0.06862
     Eigenvalues ---    0.07046   0.07436   0.07577   0.07634   0.08051
     Eigenvalues ---    0.08494   0.08821   0.09626   0.09940   0.10773
     Eigenvalues ---    0.11442   0.11754   0.12129   0.12609   0.12977
     Eigenvalues ---    0.30601
 En-DIIS/RFO-DIIS/Sim-DIIS IScMMF=       -3 using points:     4    3
 RFO step:  Lambda=-5.50809870D-03.
 DidBck=F Rises=F En-DIIS coefs:    1.00000    0.00000
 Iteration  1 RMS(Cart)=  0.02908720 RMS(Int)=  0.01105487
 Iteration  2 RMS(Cart)=  0.00978615 RMS(Int)=  0.00182618
 Iteration  3 RMS(Cart)=  0.00014959 RMS(Int)=  0.00180707
 Iteration  4 RMS(Cart)=  0.00000091 RMS(Int)=  0.00180707
 Variable       Old X    -DE/DX   Delta X   Delta X   Delta X     New X
                                 (Linear)    (Quad)   (Total)
    R1        3.85842   0.00011   0.00000   0.01463   0.01420   3.87262
    R2        4.09918  -0.00116   0.00000  -0.07906  -0.08040   4.01878
    R3        4.31399  -0.00090   0.00000  -0.08166  -0.08210   4.23189
    R4        4.01848   0.00121   0.00000   0.07237   0.07374   4.09223
    R5        4.30700   0.00108   0.00000   0.09257   0.09130   4.39829
    R6        3.95591  -0.00034   0.00000  -0.03829  -0.03861   3.91730
    R7        4.03033   0.00007   0.00000   0.01433   0.01416   4.04449
    R8        3.94053   0.00014   0.00000   0.00689   0.00739   3.94792
    R9        3.95443  -0.00018   0.00000  -0.01848  -0.01817   3.93626
   R10        3.88063   0.00001   0.00000  -0.00020  -0.00073   3.87990
   R11        4.21366  -0.00012   0.00000  -0.01324  -0.01388   4.19979
   R12        4.35527  -0.00060   0.00000  -0.03949  -0.04111   4.31416
   R13        3.86409   0.00062   0.00000   0.02566   0.02609   3.89018
   R14        4.16025  -0.00032   0.00000  -0.01594  -0.01586   4.14439
   R15        4.06195   0.00129   0.00000   0.06048   0.06195   4.12391
   R16        3.92443  -0.00051   0.00000  -0.01766  -0.01727   3.90717
   R17        4.00823  -0.00013   0.00000   0.01014   0.01036   4.01859
   R18        3.75925  -0.00046   0.00000  -0.00248  -0.00412   3.75513
   R19        4.04197   0.00052   0.00000   0.03795   0.03884   4.08081
   R20        3.76794  -0.00056   0.00000   0.00666   0.00608   3.77402
   R21        3.85534  -0.00020   0.00000  -0.02161  -0.01981   3.83553
   R22        3.87088   0.00028   0.00000   0.01822   0.01830   3.88918
   R23        3.84658   0.00025   0.00000  -0.01999  -0.02042   3.82617
   R24        3.90232  -0.00000   0.00000  -0.00851  -0.00960   3.89272
   R25        3.88463   0.00039   0.00000   0.02552   0.02710   3.91173
   R26        3.95940  -0.00010   0.00000  -0.00172  -0.00176   3.95764
   R27        3.90256   0.00025   0.00000  -0.00640  -0.00569   3.89686
   R28        3.90888  -0.00002   0.00000  -0.04565  -0.04618   3.86270
   R29        4.05598   0.00041   0.00000   0.02881   0.02928   4.08526
   R30        3.88842  -0.00007   0.00000  -0.01502  -0.01410   3.87432
   R31        3.10461  -0.00190   0.00000  -0.15192  -0.15480   2.94981
   R32        3.24778  -0.00624   0.00000  -0.35870  -0.36084   2.88694
   R33        1.51530  -0.00368   0.00000   0.00085   0.01047   1.52577
    A1        1.91033  -0.00025   0.00000  -0.02160  -0.02182   1.88851
    A2        1.92141   0.00059   0.00000   0.02982   0.02971   1.95111
    A3        2.18315   0.00013   0.00000   0.00175   0.00206   2.18521
    A4        2.79242  -0.00005   0.00000   0.00945   0.00900   2.80142
    A5        2.01517   0.00002   0.00000  -0.00199  -0.00183   2.01334
    A6        1.98375  -0.00015   0.00000  -0.00183  -0.00229   1.98146
    A7        1.98722   0.00008   0.00000   0.01078   0.01093   1.99815
    A8        2.32708   0.00053   0.00000   0.01013   0.00991   2.33699
    A9        1.59571   0.00029   0.00000   0.00596   0.00618   1.60189
   A10        1.73867  -0.00018   0.00000  -0.01203  -0.01207   1.72660
   A11        1.60823   0.00010   0.00000   0.01238   0.01247   1.62070
   A12        1.87239  -0.00014   0.00000  -0.00356  -0.00395   1.86844
   A13        2.23289  -0.00005   0.00000  -0.00251  -0.00288   2.23001
   A14        2.03714   0.00012   0.00000   0.00073   0.00045   2.03759
   A15        2.00361  -0.00011   0.00000  -0.00610  -0.00656   1.99705
   A16        1.61299   0.00046   0.00000   0.02351   0.02359   1.63657
   A17        2.32019   0.00022   0.00000   0.00293   0.00286   2.32305
   A18        1.93269   0.00010   0.00000  -0.00145  -0.00166   1.93102
   A19        2.77685   0.00008   0.00000   0.00035  -0.00024   2.77662
   A20        1.97336  -0.00009   0.00000  -0.00451  -0.00478   1.96857
   A21        2.21922   0.00059   0.00000   0.03602   0.03572   2.25494
   A22        1.90373   0.00030   0.00000   0.01640   0.01649   1.92022
   A23        1.99903   0.00019   0.00000   0.01021   0.00994   2.00897
   A24        1.65083   0.00026   0.00000   0.01360   0.01387   1.66470
   A25        1.89138   0.00024   0.00000   0.01060   0.01107   1.90245
   A26        1.98092   0.00024   0.00000  -0.00482  -0.00466   1.97626
   A27        1.85404   0.00080   0.00000   0.04012   0.04041   1.89446
   A28        1.67266   0.00068   0.00000   0.02400   0.02407   1.69673
   A29        1.47873   0.00010   0.00000   0.00779   0.00762   1.48635
   A30        1.74594   0.00055   0.00000   0.02510   0.02476   1.77070
   A31        1.50658  -0.00010   0.00000  -0.00518  -0.00507   1.50150
   A32        1.98259  -0.00007   0.00000   0.00502   0.00443   1.98702
   A33        1.44729  -0.00043   0.00000  -0.01918  -0.01962   1.42767
   A34        1.89805  -0.00013   0.00000  -0.00567  -0.00571   1.89234
   A35        2.12471   0.00001   0.00000   0.00456   0.00454   2.12925
   A36        1.46553  -0.00026   0.00000  -0.01049  -0.01043   1.45510
   A37        1.76651   0.00067   0.00000   0.03917   0.03965   1.80616
   A38        1.58987  -0.00022   0.00000  -0.00914  -0.00926   1.58062
   A39        1.85619  -0.00026   0.00000  -0.02084  -0.02145   1.83474
   A40        1.75079  -0.00005   0.00000  -0.00232  -0.00258   1.74821
   A41        2.22738  -0.00030   0.00000  -0.01681  -0.01698   2.21040
   A42        2.04397   0.00008   0.00000   0.00979   0.00972   2.05369
   A43        1.86641  -0.00015   0.00000  -0.01360  -0.01349   1.85292
   A44        1.66235   0.00030   0.00000   0.01982   0.02030   1.68264
   A45        1.99573   0.00001   0.00000  -0.00649  -0.00606   1.98967
   A46        1.82627   0.00021   0.00000   0.00891   0.00906   1.83533
   A47        1.67563   0.00042   0.00000   0.02682   0.02710   1.70273
   A48        1.30359  -0.00075   0.00000  -0.03692  -0.03660   1.26699
   A49        1.87691  -0.00089   0.00000  -0.05246  -0.05256   1.82435
   A50        1.94232   0.00132   0.00000   0.12060   0.12182   2.06414
   A51        2.27631   0.00051   0.00000   0.07398   0.07159   2.34790
   A52        1.47389  -0.00090   0.00000  -0.04258  -0.04280   1.43109
   A53        2.51458  -0.00012   0.00000  -0.07150  -0.07179   2.44279
   A54        2.65339   0.00031   0.00000  -0.00242  -0.00678   2.64661
   A55        2.03278  -0.00095   0.00000  -0.05864  -0.05894   1.97383
   A56        2.27445   0.00114   0.00000   0.13083   0.12840   2.40285
   A57        2.04033   0.00070   0.00000   0.00247   0.00361   2.04393
   A58        2.19074  -0.00079   0.00000  -0.03803  -0.03939   2.15135
   A59        2.37327  -0.00002   0.00000  -0.01087  -0.02149   2.35178
   A60        1.89975   0.00056   0.00000  -0.03513  -0.03321   1.86654
   A61        1.60885   0.00059   0.00000   0.00344   0.00994   1.61879
   A62        2.06296   0.00040   0.00000   0.08139   0.07999   2.14295
   A63        1.50790  -0.00024   0.00000  -0.01080  -0.01063   1.49727
   A64        1.45141  -0.00047   0.00000  -0.02250  -0.02257   1.42884
   A65        2.08291  -0.00056   0.00000  -0.04548  -0.04583   2.03708
   A66        1.89944  -0.00037   0.00000  -0.01246  -0.01277   1.88668
   A67        1.98394  -0.00026   0.00000   0.00655   0.00576   1.98970
   A68        1.34265  -0.00012   0.00000  -0.00103  -0.00107   1.34158
   A69        1.49966  -0.00026   0.00000  -0.00899  -0.00945   1.49021
   A70        1.91505  -0.00038   0.00000  -0.01796  -0.01813   1.89692
   A71        2.24020   0.00014   0.00000   0.00703   0.00741   2.24760
   A72        2.11280   0.00047   0.00000   0.02436   0.02439   2.13719
    D1       -1.94703  -0.00020   0.00000  -0.02784  -0.02754  -1.97457
    D2       -0.91455  -0.00017   0.00000  -0.02578  -0.02619  -0.94074
    D3        0.24982   0.00013   0.00000  -0.00848  -0.00841   0.24140
    D4        1.28230   0.00017   0.00000  -0.00642  -0.00707   1.27523
    D5       -0.88127  -0.00005   0.00000  -0.01502  -0.01451  -0.89579
    D6        0.15121  -0.00002   0.00000  -0.01296  -0.01317   0.13804
    D7        0.30800  -0.00009   0.00000  -0.03819  -0.03900   0.26899
    D8       -0.72341  -0.00032   0.00000  -0.03402  -0.03501  -0.75842
    D9       -0.57513   0.00002   0.00000   0.00640   0.00686  -0.56828
   D10       -1.60655  -0.00020   0.00000   0.01057   0.01085  -1.59569
   D11        1.23673   0.00031   0.00000   0.01159   0.01214   1.24887
   D12        0.20532   0.00008   0.00000   0.01576   0.01613   0.22145
   D13        0.99901   0.00017   0.00000   0.01454   0.01428   1.01329
   D14        0.00299   0.00025   0.00000   0.04506   0.04600   0.04899
   D15       -1.15958  -0.00046   0.00000  -0.01568  -0.01562  -1.17520
   D16       -0.99032   0.00015   0.00000   0.01830   0.01798  -0.97234
   D17        0.03200  -0.00034   0.00000  -0.00539  -0.00496   0.02704
   D18        2.80406   0.00041   0.00000   0.09852   0.09932   2.90338
   D19        2.39834   0.00000   0.00000  -0.05389  -0.05660   2.34174
   D20        1.16226   0.00033   0.00000   0.02073   0.02065   1.18291
   D21        2.18458  -0.00016   0.00000  -0.00295  -0.00229   2.18229
   D22       -1.32654   0.00059   0.00000   0.10095   0.10199  -1.22455
   D23       -1.73226   0.00018   0.00000  -0.05146  -0.05393  -1.78619
   D24        0.09750   0.00037   0.00000   0.02128   0.02120   0.11871
   D25        1.11982  -0.00012   0.00000  -0.00241  -0.00173   1.11808
   D26       -2.39130   0.00064   0.00000   0.10150   0.10254  -2.28876
   D27       -2.79702   0.00022   0.00000  -0.05091  -0.05338  -2.85040
   D28        0.73247  -0.00001   0.00000  -0.00680  -0.00737   0.72510
   D29        1.79911  -0.00005   0.00000   0.00182   0.00134   1.80045
   D30       -0.51399  -0.00033   0.00000  -0.02419  -0.02447  -0.53846
   D31        0.55266  -0.00037   0.00000  -0.01556  -0.01576   0.53690
   D32       -1.31237  -0.00000   0.00000  -0.00744  -0.00764  -1.32002
   D33       -0.24573  -0.00004   0.00000   0.00119   0.00106  -0.24466
   D34        0.48341   0.00002   0.00000   0.00639   0.00622   0.48963
   D35       -0.61651   0.00005   0.00000   0.01130   0.01120  -0.60531
   D36       -0.73647  -0.00016   0.00000  -0.01138  -0.01152  -0.74799
   D37       -1.83639  -0.00012   0.00000  -0.00647  -0.00655  -1.84293
   D38        1.33545  -0.00003   0.00000  -0.01105  -0.01103   1.32442
   D39        0.23553   0.00000   0.00000  -0.00614  -0.00606   0.22947
   D40        0.24319   0.00016   0.00000   0.01456   0.01429   0.25748
   D41       -0.86288  -0.00024   0.00000  -0.00043  -0.00069  -0.86357
   D42        1.37317   0.00019   0.00000   0.01326   0.01302   1.38619
   D43        0.26710  -0.00021   0.00000  -0.00174  -0.00197   0.26513
   D44        0.58099  -0.00004   0.00000   0.00793   0.00747   0.58845
   D45       -0.48200   0.00021   0.00000   0.01970   0.01946  -0.46254
   D46       -0.63562  -0.00032   0.00000  -0.01582  -0.01606  -0.65168
   D47       -1.69861  -0.00007   0.00000  -0.00405  -0.00406  -1.70267
   D48       -0.67951   0.00027   0.00000   0.02128   0.02133  -0.65819
   D49        0.42734   0.00005   0.00000   0.01204   0.01224   0.43959
   D50        0.40070  -0.00007   0.00000  -0.00362  -0.00363   0.39707
   D51        1.50756  -0.00030   0.00000  -0.01286  -0.01271   1.49485
   D52        0.23600  -0.00004   0.00000   0.02887   0.02850   0.26450
   D53       -0.86855   0.00034   0.00000   0.02565   0.02586  -0.84269
   D54        1.49213  -0.00006   0.00000   0.02841   0.02778   1.51991
   D55        0.38757   0.00032   0.00000   0.02519   0.02515   0.41272
   D56        0.72910   0.00007   0.00000  -0.00551  -0.00545   0.72365
   D57        1.79617   0.00010   0.00000  -0.00320  -0.00331   1.79287
   D58       -1.33935  -0.00036   0.00000  -0.02825  -0.02783  -1.36718
   D59       -0.27227  -0.00033   0.00000  -0.02594  -0.02569  -0.29796
   D60       -0.51674  -0.00020   0.00000  -0.01895  -0.01869  -0.53543
   D61        0.55034  -0.00017   0.00000  -0.01664  -0.01655   0.53379
   D62        1.02279   0.00022   0.00000   0.02529   0.02526   1.04805
   D63        0.03759   0.00020   0.00000   0.03358   0.03382   0.07141
   D64       -1.11964  -0.00018   0.00000   0.00821   0.00844  -1.11120
   D65       -0.90828  -0.00022   0.00000  -0.01970  -0.01979  -0.92808
   D66       -1.93549  -0.00018   0.00000  -0.02171  -0.02151  -1.95700
   D67        0.15525  -0.00008   0.00000  -0.01286  -0.01334   0.14191
   D68       -0.87196  -0.00004   0.00000  -0.01487  -0.01505  -0.88702
   D69        1.27409  -0.00005   0.00000  -0.01486  -0.01533   1.25876
   D70        0.24688  -0.00001   0.00000  -0.01687  -0.01705   0.22983
   D71       -1.63323  -0.00014   0.00000   0.00471   0.00439  -1.62884
   D72       -0.57774  -0.00002   0.00000   0.01133   0.01129  -0.56645
   D73       -0.75028  -0.00011   0.00000  -0.01048  -0.01089  -0.76118
   D74        0.30521   0.00001   0.00000  -0.00386  -0.00400   0.30121
   D75        0.20264   0.00048   0.00000   0.03669   0.03614   0.23878
   D76        1.25813   0.00060   0.00000   0.04331   0.04304   1.30117
   D77        1.34352  -0.00011   0.00000  -0.00653  -0.00604   1.33748
   D78        0.26913   0.00029   0.00000   0.02421   0.02400   0.29313
   D79       -3.10202   0.00110   0.00000   0.14259   0.13686  -2.96516
   D80       -2.20624   0.00008   0.00000   0.14646   0.14159  -2.06464
   D81        0.46885  -0.00014   0.00000  -0.00347  -0.00304   0.46581
   D82       -0.60555   0.00027   0.00000   0.02728   0.02701  -0.57854
   D83        2.30649   0.00108   0.00000   0.14565   0.13986   2.44635
   D84       -3.08091   0.00005   0.00000   0.14953   0.14459  -2.93632
   D85       -0.72878  -0.00030   0.00000  -0.01541  -0.01485  -0.74363
   D86       -1.80317   0.00011   0.00000   0.01533   0.01519  -1.78797
   D87        1.10887   0.00092   0.00000   0.13370   0.12805   1.23692
   D88        2.00465  -0.00011   0.00000   0.13758   0.13278   2.13743
   D89        0.08953   0.00016   0.00000   0.00927   0.00934   0.09887
   D90        1.12354  -0.00003   0.00000  -0.00758  -0.00755   1.11600
   D91        1.14740   0.00029   0.00000   0.00702   0.00703   1.15443
   D92        2.18142   0.00010   0.00000  -0.00984  -0.00986   2.17156
   D93       -1.01105  -0.00001   0.00000  -0.00014   0.00026  -1.01079
   D94        0.02297  -0.00020   0.00000  -0.01699  -0.01663   0.00634
   D95       -0.76200  -0.00008   0.00000  -0.00028  -0.00088  -0.76289
   D96        0.13203  -0.00003   0.00000   0.00353   0.00318   0.13521
   D97        0.27487   0.00040   0.00000   0.02816   0.02814   0.30301
   D98        1.16890   0.00045   0.00000   0.03197   0.03220   1.20110
   D99        0.40562   0.00005   0.00000  -0.00528  -0.00527   0.40034
   D100      -0.65643  -0.00025   0.00000  -0.02225  -0.02227  -0.67869
   D101       0.74636  -0.00013   0.00000  -0.02152  -0.02048   0.72588
   D102      -0.14976   0.00043   0.00000  -0.00650  -0.00657  -0.15633
   D103      -2.21922  -0.00055   0.00000  -0.07431  -0.08502  -2.30424
   D104      -2.72630   0.00004   0.00000  -0.07696  -0.07569  -2.80199
   D105      -0.28455  -0.00032   0.00000  -0.02445  -0.02406  -0.30861
   D106      -1.18068   0.00023   0.00000  -0.00943  -0.01015  -1.19083
   D107       3.03305  -0.00074   0.00000  -0.07724  -0.08859   2.94445
   D108       2.52597  -0.00015   0.00000  -0.07989  -0.07927   2.44670
   D109       0.41634  -0.00008   0.00000  -0.01218  -0.01200   0.40434
   D110      -0.64126  -0.00029   0.00000  -0.01753  -0.01760  -0.65886
   D111      -0.72796   0.00007   0.00000  -0.03741  -0.03718  -0.76514
   D112       0.47513  -0.00030   0.00000  -0.05138  -0.05222   0.42291
   D113      -0.28436   0.00024   0.00000   0.03996   0.04007  -0.24429
   D114       0.94093   0.00059   0.00000   0.05754   0.05794   0.99887
   D115       0.50717  -0.00016   0.00000  -0.00861  -0.00848   0.49868
   D116      -0.69472  -0.00004   0.00000  -0.00585  -0.00563  -0.70035
   D117      -0.86436   0.00025   0.00000   0.01808   0.01849  -0.84587
   D118       0.37786   0.00018   0.00000   0.00387   0.00367   0.38154
   D119       0.22422   0.00001   0.00000   0.01582   0.01558   0.23980
   D120       1.46645  -0.00006   0.00000   0.00161   0.00077   1.46721
   D121      -0.30612   0.00034   0.00000   0.01166   0.01087  -0.29525
   D122       0.83301  -0.00059   0.00000  -0.04748  -0.04611   0.78689
   D123      -2.94219  -0.00103   0.00000  -0.16906  -0.16354  -3.10573
   D124      -2.84971  -0.00006   0.00000  -0.00571  -0.00666  -2.85637
   D125       0.20576   0.00008   0.00000  -0.00646  -0.00688   0.19888
   D126      -0.88342  -0.00009   0.00000  -0.00925  -0.00965  -0.89307
   D127       1.33455  -0.00001   0.00000  -0.01303  -0.01322   1.32133
   D128       0.24536  -0.00018   0.00000  -0.01583  -0.01599   0.22937
   D129       0.56547  -0.00019   0.00000  -0.00191  -0.00189   0.56358
   D130      -0.46400   0.00033   0.00000   0.04852   0.04888  -0.41512
   D131      -0.61930  -0.00001   0.00000   0.00700   0.00735  -0.61195
   D132      -1.64877   0.00051   0.00000   0.05743   0.05813  -1.59064
   D133      -0.76001   0.00012   0.00000  -0.00067  -0.00079  -0.76080
   D134       0.12032  -0.00014   0.00000  -0.01903  -0.01901   0.10131
   D135       0.24082   0.00000   0.00000  -0.00463  -0.00443   0.23639
   D136       1.12115  -0.00025   0.00000  -0.02299  -0.02265   1.09850
   D137       0.78517   0.00010   0.00000   0.00850   0.00887   0.79404
   D138      -0.14328   0.00002   0.00000  -0.00929  -0.00932  -0.15260
   D139      -0.26143  -0.00008   0.00000  -0.00275  -0.00278  -0.26421
   D140      -1.18988  -0.00016   0.00000  -0.02054  -0.02097  -1.21085
   D141      -0.51301  -0.00049   0.00000  -0.00870  -0.00834  -0.52135
   D142       0.71017  -0.00049   0.00000   0.00287   0.00326   0.71343
   D143      -1.67173   0.00055   0.00000   0.04483   0.04340  -1.62833
   D144      -0.44855   0.00055   0.00000   0.05641   0.05500  -0.39355
   D145       1.89422   0.00084   0.00000   0.12475   0.12565   2.01986
   D146       3.11740   0.00084   0.00000   0.13632   0.13725  -3.02854
   D147       2.05598  -0.00001   0.00000   0.03562   0.03625   2.09223
   D148      -3.00403  -0.00001   0.00000   0.04719   0.04785  -2.95617
         Item               Value     Threshold  Converged?
 Maximum Force            0.006241     0.000450     NO 
 RMS     Force            0.000611     0.000300     NO 
 Maximum Displacement     0.266094     0.001800     NO 
 RMS     Displacement     0.031807     0.001200     NO 
 Predicted change in Energy=-4.315547D-03
 GradGradGradGradGradGradGradGradGradGradGradGradGradGradGradGradGradGrad

                          Input orientation:                          
 ---------------------------------------------------------------------
 Center     Atomic      Atomic             Coordinates (Angstroms)
 Number     Number       Type             X           Y           Z
 ---------------------------------------------------------------------
      1          4           0       -1.299249    0.282431    0.383057
      2          4           0       -0.721247    0.679302   -1.542572
      3          4           0        1.213120   -0.270900    0.461467
      4          4           0       -0.281212    2.107609   -0.010584
      5          4           0       -1.707966   -1.912850    0.552440
      6          4           0        1.261802    1.227201   -1.179424
      7          4           0        1.578488    1.972359    0.676363
      8          4           0        0.790278   -0.753110   -1.494676
      9          4           0        0.183590   -2.139431   -0.046886
     10          4           0        0.127262    1.043562    1.823610
     11          4           0       -1.187803   -1.306981   -1.313555
     12          4           0       -0.291214   -0.959752    1.701372
     13          1           0       -0.303823    1.118831    3.321987
     14          1           0        0.016286    1.833780    3.126347
 ---------------------------------------------------------------------
                    Distance matrix (angstroms):
                    1          2          3          4          5
     1  Be   0.000000
     2  Be   2.049303   0.000000
     3  Be   2.573775   2.942928   0.000000
     4  Be   2.126647   2.140252   2.848362   0.000000
     5  Be   2.239419   3.475909   3.352166   4.303105   0.000000
     6  Be   3.145302   2.089151   2.222431   2.126546   4.656049
     7  Be   3.350113   3.447383   2.282956   1.987127   5.090284
     8  Be   2.994053   2.082979   2.058596   3.396224   3.431750
     9  Be   2.872121   3.316785   2.193117   4.272553   1.997127
    10  Be   2.165513   3.490535   2.182277   2.159471   3.704633
    11  Be   2.327476   2.053155   3.160474   3.765510   2.029675
    12  Be   2.072946   3.659863   2.067583   3.512776   2.058064
    13  H    3.213682   4.902180   3.523499   3.476237   4.339712
    14  H    3.415107   4.865756   3.600510   3.162882   4.861613
                    6          7          8          9         10
     6  Be   0.000000
     7  Be   2.024721   0.000000
     8  Be   2.059940   3.572516   0.000000
     9  Be   3.712061   4.401778   2.094291   0.000000
    10  Be   3.215450   2.070000   3.831272   3.692340   0.000000
    11  Be   3.527129   4.729293   2.062130   2.044051   4.134761
    12  Be   3.936192   3.625425   3.380392   2.161825   2.050203
    13  H    4.767141   3.357222   5.282184   4.712023   1.560972
    14  H    4.523153   2.908969   5.352095   5.087613   1.527705
                   11         12         13         14
    11  Be   0.000000
    12  Be   3.164525   0.000000
    13  H    5.306057   2.635729   0.000000
    14  H    5.570183   3.151021   0.807401   0.000000
 Stoichiometry    Be12H2
 Framework group  C1[X(Be12H2)]
 Deg. of freedom    36
 Full point group                 C1      NOp   1
 Largest Abelian subgroup         C1      NOp   1
 Largest concise Abelian subgroup C1      NOp   1
                         Standard orientation:                         
 ---------------------------------------------------------------------
 Center     Atomic      Atomic             Coordinates (Angstroms)
 Number     Number       Type             X           Y           Z
 ---------------------------------------------------------------------
      1          4           0        0.215784    0.541648    1.174682
      2          4           0        0.264272   -1.506910    1.148219
      3          4           0       -0.306773    0.033201   -1.293664
      4          4           0       -1.631010   -0.512837    1.168327
      5          4           0        2.217530    1.297401    0.513740
      6          4           0       -1.095504   -1.843381   -0.401732
      7          4           0       -2.456066   -0.361885   -0.633108
      8          4           0        0.899870   -1.570207   -0.834408
      9          4           0        1.870465    0.257581   -1.155643
     10          4           0       -1.456763    1.320865    0.041168
     11          4           0        2.088786   -0.725223    0.623283
     12          4           0        0.476151    1.764608   -0.478703
     13          1           0       -1.833677    2.825156    0.219146
     14          1           0       -2.513284    2.395399    0.292212
 ---------------------------------------------------------------------
 Rotational constants (GHZ):           2.1222886           1.5334247           1.2587866
 Standard basis: def2TZVP (5D, 7F)
 There are   252 symmetry adapted cartesian basis functions of A   symmetry.
 There are   240 symmetry adapted basis functions of A   symmetry.
   240 basis functions,   364 primitive gaussians,   252 cartesian basis functions
    25 alpha electrons       25 beta electrons
       nuclear repulsion energy       222.1890717456 Hartrees.
 NAtoms=   14 NActive=   14 NUniq=   14 SFac= 1.00D+00 NAtFMM=   60 NAOKFM=F Big=F
 Integral buffers will be    131072 words long.
 Raffenetti 2 integral format.
 Two-electron integral symmetry is turned on.
 Nuclear repulsion after empirical dispersion term =      222.1578560933 Hartrees.
 One-electron integrals computed using PRISM.
   1 Symmetry operations used in ECPInt.
 ECPInt:  NShTT=    6786 NPrTT=   21120 LenC2=    6603 LenP2D=   17066.
 LDataN:  DoStor=T MaxTD1= 4 Len=   56
 NBasis=   240 RedAO= T EigKep=  2.32D-04  NBF=   240
 NBsUse=   240 1.00D-06 EigRej= -1.00D+00 NBFU=   240
 Initial guess from the checkpoint file:  "/home/user/YCY/BeH/10-H-Be12.chk"
 B after Tr=     0.000000    0.000000   -0.000000
         Rot=    0.999699   -0.003366   -0.005209   -0.023744 Ang=  -2.81 deg.
 ExpMin= 3.27D-02 ExpMax= 4.70D+03 ExpMxC= 1.60D+02 IAcc=3 IRadAn=         5 AccDes= 0.00D+00
 Harris functional with IExCor= 1009 and IRadAn=       5 diagonalized for initial guess.
 HarFok:  IExCor= 1009 AccDes= 0.00D+00 IRadAn=         5 IDoV= 1 UseB2=F ITyADJ=14
 ICtDFT=  3500011 ScaDFX=  1.000000  1.000000  1.000000  1.000000
 FoFCou: FMM=F IPFlag=           0 FMFlag=      100000 FMFlg1=           0
         NFxFlg=           0 DoJE=T BraDBF=F KetDBF=T FulRan=T
         wScrn=  0.000000 ICntrl=       500 IOpCl=  0 I1Cent=   200000004 NGrid=           0
         NMat0=    1 NMatS0=      1 NMatT0=    0 NMatD0=    1 NMtDS0=    0 NMtDT0=    0
 Petite list used in FoFCou.
 Requested convergence on RMS density matrix=1.00D-08 within 128 cycles.
 Requested convergence on MAX density matrix=1.00D-06.
 Requested convergence on             energy=1.00D-06.
 No special actions if energy rises.
 SCF Done:  E(RPBE1PBE) =  -177.766057768     A.U. after   16 cycles
            NFock= 16  Conv=0.76D-08     -V/T= 2.0075
   1 Symmetry operations used in ECPInt.
 ECPInt:  NShTT=    6786 NPrTT=   21120 LenC2=    6603 LenP2D=   17066.
 LDataN:  DoStor=T MaxTD1= 5 Len=  102
 Calling FoFJK, ICntrl=      2127 FMM=F ISym2X=0 I1Cent= 0 IOpClX= 0 NMat=1 NMatS=1 NMatT=0.
 ***** Axes restored to original set *****
 -------------------------------------------------------------------
 Center     Atomic                   Forces (Hartrees/Bohr)
 Number     Number              X              Y              Z
 -------------------------------------------------------------------
      1        4           0.001092908    0.000274303   -0.001040194
      2        4          -0.000801045   -0.000150600    0.000880619
      3        4          -0.001245977   -0.000247280   -0.001243358
      4        4           0.001254994   -0.001692188   -0.000261782
      5        4           0.000344866    0.001235911   -0.000225128
      6        4           0.000697837    0.000883725   -0.000279042
      7        4          -0.000372561   -0.000330493    0.001683707
      8        4           0.000989692    0.000899305   -0.000518368
      9        4           0.000658819    0.000512685    0.001962126
     10        4          -0.005771964   -0.000044142    0.001279485
     11        4          -0.001748520   -0.001722575   -0.002423459
     12        4           0.000438003   -0.001093672    0.001444548
     13        1           0.002445589   -0.002215983   -0.003237035
     14        1           0.002017359    0.003691006    0.001977880
 -------------------------------------------------------------------
 Cartesian Forces:  Max     0.005771964 RMS     0.001672536

 GradGradGradGradGradGradGradGradGradGradGradGradGradGradGradGradGradGrad
 Berny optimization.
 Using GEDIIS/GDIIS optimizer.
 FormGI is forming the generalized inverse of G from B-inverse, IUseBI=4.
 Internal  Forces:  Max     0.004164384 RMS     0.000422634
 Search for a local minimum.
 Step number   5 out of a maximum of  100
 All quantities printed in internal units (Hartrees-Bohrs-Radians)
 Mixed Optimization -- En-DIIS/RFO-DIIS
 Swapping is turned off.
 Update second derivatives using D2CorX and points    4    5
 DE= -3.73D-03 DEPred=-4.32D-03 R= 8.65D-01
 TightC=F SS=  1.41D+00  RLast= 7.58D-01 DXNew= 1.4270D+00 2.2747D+00
 Trust test= 8.65D-01 RLast= 7.58D-01 DXMaxT set to 1.43D+00
 ITU=  1  1  1  1  0
     Eigenvalues ---    0.00548   0.01877   0.02003   0.02568   0.02643
     Eigenvalues ---    0.02867   0.02887   0.03464   0.03569   0.03963
     Eigenvalues ---    0.04421   0.05123   0.05140   0.05478   0.05795
     Eigenvalues ---    0.05875   0.06065   0.06332   0.06484   0.06870
     Eigenvalues ---    0.07061   0.07422   0.07590   0.07602   0.08192
     Eigenvalues ---    0.08527   0.09396   0.09665   0.10113   0.10797
     Eigenvalues ---    0.11548   0.11811   0.12286   0.12561   0.12971
     Eigenvalues ---    0.30073
 En-DIIS/RFO-DIIS/Sim-DIIS IScMMF=       -3 using points:     5    4    3
 RFO step:  Lambda=-1.07325221D-03.
 DidBck=F Rises=F RFO-DIIS coefs:    0.87557   -2.00000    2.12443
 Iteration  1 RMS(Cart)=  0.00600403 RMS(Int)=  0.00221498
 Iteration  2 RMS(Cart)=  0.00016376 RMS(Int)=  0.00220352
 Iteration  3 RMS(Cart)=  0.00000229 RMS(Int)=  0.00220352
 Iteration  4 RMS(Cart)=  0.00000004 RMS(Int)=  0.00220352
 Variable       Old X    -DE/DX   Delta X   Delta X   Delta X     New X
                                 (Linear)    (Quad)   (Total)
    R1        3.87262  -0.00025  -0.01181   0.00807  -0.00316   3.86946
    R2        4.01878  -0.00037   0.04434  -0.05313  -0.00715   4.01163
    R3        4.23189  -0.00050   0.04690  -0.05805  -0.01072   4.22117
    R4        4.09223   0.00020  -0.03827   0.04721   0.00723   4.09945
    R5        4.39829   0.00070  -0.05213   0.06347   0.01285   4.41114
    R6        3.91730   0.00039   0.02480  -0.02190   0.00306   3.92036
    R7        4.04449  -0.00009  -0.00612   0.00810   0.00216   4.04665
    R8        3.94792   0.00030  -0.00301   0.00762   0.00395   3.95188
    R9        3.93626  -0.00002   0.00934  -0.01164  -0.00272   3.93354
   R10        3.87990   0.00026  -0.00042   0.00338   0.00366   3.88356
   R11        4.19979   0.00012   0.00672  -0.00942  -0.00191   4.19787
   R12        4.31416  -0.00014   0.02196  -0.03274  -0.00900   4.30517
   R13        3.89018   0.00017  -0.01297   0.01449   0.00106   3.89125
   R14        4.14439  -0.00042   0.00739  -0.01599  -0.00866   4.13573
   R15        4.12391   0.00005  -0.03016   0.03970   0.00793   4.13184
   R16        3.90717  -0.00018   0.00752  -0.00821  -0.00125   3.90591
   R17        4.01859  -0.00040  -0.00776   0.00181  -0.00619   4.01240
   R18        3.75513  -0.00023  -0.00043  -0.00246  -0.00115   3.75397
   R19        4.08081  -0.00033  -0.02551   0.02616  -0.00018   4.08063
   R20        3.77402  -0.00012  -0.00597   0.00700   0.00172   3.77574
   R21        3.83553   0.00016   0.01469  -0.01187   0.00080   3.83633
   R22        3.88918   0.00006  -0.01311   0.01455   0.00144   3.89062
   R23        3.82617   0.00035   0.01798  -0.01341   0.00496   3.83113
   R24        3.89272   0.00010   0.00521  -0.00617   0.00038   3.89310
   R25        3.91173  -0.00041  -0.02132   0.01671  -0.00637   3.90537
   R26        3.95764   0.00016   0.00200   0.00489   0.00691   3.96454
   R27        3.89686   0.00064   0.00417   0.00127   0.00461   3.90147
   R28        3.86270   0.00087   0.02969  -0.02341   0.00691   3.86961
   R29        4.08526  -0.00009  -0.01887   0.01686  -0.00268   4.08258
   R30        3.87432   0.00032   0.01490  -0.01215   0.00174   3.87607
   R31        2.94981  -0.00416   0.04612  -0.11971  -0.07036   2.87945
   R32        2.88694   0.00324   0.21269  -0.17249   0.04429   2.93123
   R33        1.52577   0.00092   0.01130   0.01702   0.01450   1.54027
    A1        1.88851  -0.00001   0.01289  -0.01403  -0.00092   1.88759
    A2        1.95111   0.00014  -0.01589   0.01984   0.00403   1.95514
    A3        2.18521   0.00014  -0.00076   0.00269   0.00152   2.18673
    A4        2.80142  -0.00004  -0.00586   0.00553   0.00033   2.80174
    A5        2.01334   0.00006   0.00234  -0.00102   0.00113   2.01446
    A6        1.98146  -0.00009   0.00012  -0.00254  -0.00187   1.97959
    A7        1.99815   0.00006  -0.00637   0.00700   0.00050   1.99865
    A8        2.33699   0.00030  -0.00341   0.00623   0.00302   2.34001
    A9        1.60189   0.00021  -0.00314   0.00497   0.00153   1.60342
   A10        1.72660  -0.00006   0.00649  -0.00808  -0.00154   1.72506
   A11        1.62070   0.00003  -0.00661   0.00848   0.00178   1.62248
   A12        1.86844  -0.00016   0.00153  -0.00432  -0.00227   1.86617
   A13        2.23001   0.00016   0.00214  -0.00121   0.00140   2.23141
   A14        2.03759   0.00019   0.00016   0.00088   0.00140   2.03899
   A15        1.99705   0.00010   0.00405  -0.00107   0.00350   2.00054
   A16        1.63657   0.00004  -0.01379   0.01565   0.00170   1.63828
   A17        2.32305   0.00026  -0.00039   0.00336   0.00302   2.32608
   A18        1.93102   0.00009   0.00271   0.00006   0.00302   1.93404
   A19        2.77662   0.00020   0.00124   0.00283   0.00475   2.78137
   A20        1.96857   0.00001   0.00187  -0.00409  -0.00192   1.96665
   A21        2.25494   0.00015  -0.02017   0.02404   0.00408   2.25901
   A22        1.92022   0.00022  -0.00888   0.01336   0.00433   1.92455
   A23        2.00897   0.00015  -0.00450   0.00541   0.00113   2.01010
   A24        1.66470   0.00017  -0.00807   0.01085   0.00244   1.66714
   A25        1.90245   0.00012  -0.00609   0.00669   0.00001   1.90246
   A26        1.97626   0.00031   0.00486  -0.00175   0.00290   1.97915
   A27        1.89446   0.00026  -0.02140   0.02638   0.00458   1.89904
   A28        1.69673   0.00029  -0.01159   0.01690   0.00522   1.70195
   A29        1.48635   0.00004  -0.00428   0.00485   0.00074   1.48709
   A30        1.77070   0.00050  -0.01290   0.01852   0.00593   1.77664
   A31        1.50150  -0.00014   0.00253  -0.00455  -0.00217   1.49934
   A32        1.98702  -0.00007  -0.00358   0.00276  -0.00018   1.98684
   A33        1.42767  -0.00021   0.01038  -0.01350  -0.00261   1.42506
   A34        1.89234  -0.00009   0.00360  -0.00410  -0.00046   1.89188
   A35        2.12925  -0.00009  -0.00304   0.00069  -0.00233   2.12692
   A36        1.45510  -0.00020   0.00530  -0.00736  -0.00205   1.45305
   A37        1.80616   0.00011  -0.02174   0.02655   0.00432   1.81048
   A38        1.58062  -0.00009   0.00464  -0.00620  -0.00146   1.57916
   A39        1.83474  -0.00010   0.01177  -0.01503  -0.00256   1.83218
   A40        1.74821   0.00008   0.00135  -0.00176  -0.00010   1.74811
   A41        2.21040  -0.00015   0.00838  -0.01285  -0.00425   2.20615
   A42        2.05369   0.00012  -0.00520   0.00763   0.00253   2.05621
   A43        1.85292  -0.00010   0.00720  -0.00852  -0.00144   1.85148
   A44        1.68264   0.00019  -0.01117   0.01385   0.00215   1.68479
   A45        1.98967  -0.00013   0.00348  -0.00628  -0.00330   1.98636
   A46        1.83533   0.00018  -0.00448   0.00722   0.00255   1.83788
   A47        1.70273   0.00031  -0.01440   0.01977   0.00504   1.70777
   A48        1.26699  -0.00021   0.01874  -0.02365  -0.00513   1.26186
   A49        1.82435  -0.00003   0.03021  -0.03340  -0.00312   1.82123
   A50        2.06414   0.00037  -0.07044   0.08608   0.01402   2.07816
   A51        2.34790   0.00060  -0.03844   0.04950   0.01387   2.36177
   A52        1.43109  -0.00021   0.02295  -0.02918  -0.00594   1.42515
   A53        2.44279  -0.00055   0.03920  -0.05028  -0.01092   2.43187
   A54        2.64661  -0.00033  -0.00015  -0.01139  -0.00689   2.63972
   A55        1.97383  -0.00008   0.03229  -0.03673  -0.00402   1.96981
   A56        2.40285   0.00077  -0.07282   0.08733   0.01800   2.42085
   A57        2.04393   0.00021   0.00093   0.00569   0.00481   2.04875
   A58        2.15135  -0.00008   0.01952  -0.02588  -0.00484   2.14652
   A59        2.35178  -0.00008   0.00941  -0.02578  -0.00487   2.34691
   A60        1.86654  -0.00041   0.01859  -0.02301  -0.00694   1.85960
   A61        1.61879  -0.00030  -0.00352   0.00965  -0.00173   1.61706
   A62        2.14295   0.00021  -0.04506   0.04964   0.00647   2.14942
   A63        1.49727  -0.00035   0.00517  -0.00887  -0.00387   1.49339
   A64        1.42884  -0.00043   0.01172  -0.01753  -0.00570   1.42314
   A65        2.03708  -0.00049   0.02450  -0.03349  -0.00854   2.02854
   A66        1.88668  -0.00046   0.00580  -0.01109  -0.00499   1.88169
   A67        1.98970  -0.00042  -0.00553   0.00265  -0.00200   1.98769
   A68        1.34158  -0.00022  -0.00042  -0.00266  -0.00299   1.33858
   A69        1.49021  -0.00017   0.00480  -0.00697  -0.00158   1.48863
   A70        1.89692  -0.00025   0.01020  -0.01452  -0.00410   1.89282
   A71        2.24760  -0.00028  -0.00462   0.00229  -0.00285   2.24476
   A72        2.13719  -0.00009  -0.01299   0.01443   0.00143   2.13862
    D1       -1.97457  -0.00010   0.01642  -0.01942  -0.00339  -1.97796
    D2       -0.94074  -0.00010   0.01551  -0.01909  -0.00315  -0.94389
    D3        0.24140   0.00006   0.00628  -0.00675  -0.00056   0.24084
    D4        1.27523   0.00006   0.00537  -0.00642  -0.00031   1.27492
    D5       -0.89579  -0.00005   0.00810  -0.00942  -0.00194  -0.89773
    D6        0.13804  -0.00005   0.00719  -0.00908  -0.00170   0.13635
    D7        0.26899   0.00024   0.02865  -0.02577   0.00390   0.27290
    D8       -0.75842  -0.00002   0.02371  -0.02467   0.00028  -0.75814
    D9       -0.56828  -0.00007  -0.00307   0.00525   0.00167  -0.56660
   D10       -1.59569  -0.00033  -0.00801   0.00635  -0.00195  -1.59764
   D11        1.24887   0.00017  -0.00557   0.00934   0.00310   1.25196
   D12        0.22145  -0.00009  -0.01052   0.01044  -0.00052   0.22093
   D13        1.01329   0.00018  -0.00854   0.01211   0.00389   1.01718
   D14        0.04899  -0.00008  -0.03210   0.03306  -0.00020   0.04880
   D15       -1.17520  -0.00003   0.00695  -0.00799  -0.00106  -1.17625
   D16       -0.97234  -0.00010  -0.01165   0.01225   0.00088  -0.97146
   D17        0.02704  -0.00018   0.00056  -0.00374  -0.00361   0.02343
   D18        2.90338   0.00058  -0.05520   0.06946   0.01398   2.91736
   D19        2.34174  -0.00024   0.03110  -0.03746  -0.00417   2.33757
   D20        1.18291   0.00004  -0.01162   0.01487   0.00331   1.18623
   D21        2.18229  -0.00004   0.00060  -0.00112  -0.00118   2.18112
   D22       -1.22455   0.00072  -0.05516   0.07208   0.01641  -1.20814
   D23       -1.78619  -0.00009   0.03114  -0.03483  -0.00174  -1.78793
   D24        0.11871  -0.00001  -0.01242   0.01568   0.00331   0.12201
   D25        1.11808  -0.00009  -0.00021  -0.00032  -0.00118   1.11690
   D26       -2.28876   0.00066  -0.05596   0.07288   0.01640  -2.27236
   D27       -2.85040  -0.00015   0.03034  -0.03403  -0.00175  -2.85215
   D28        0.72510   0.00003   0.00321  -0.00668  -0.00282   0.72227
   D29        1.80045  -0.00010  -0.00194  -0.00062  -0.00198   1.79847
   D30       -0.53846   0.00002   0.01359  -0.01811  -0.00420  -0.54266
   D31        0.53690  -0.00011   0.00844  -0.01206  -0.00336   0.53354
   D32       -1.32002   0.00001   0.00415  -0.00623  -0.00184  -1.32186
   D33       -0.24466  -0.00013  -0.00099  -0.00018  -0.00100  -0.24566
   D34        0.48963   0.00002  -0.00295   0.00280   0.00008   0.48971
   D35       -0.60531   0.00008  -0.00606   0.00773   0.00179  -0.60352
   D36       -0.74799  -0.00004   0.00621  -0.00832  -0.00191  -0.74990
   D37       -1.84293   0.00002   0.00310  -0.00338  -0.00019  -1.84312
   D38        1.32442   0.00012   0.00726  -0.00761  -0.00037   1.32405
   D39        0.22947   0.00017   0.00415  -0.00267   0.00135   0.23082
   D40        0.25748  -0.00014  -0.01085   0.00601  -0.00451   0.25298
   D41       -0.86357  -0.00023  -0.00179  -0.00302  -0.00456  -0.86813
   D42        1.38619  -0.00006  -0.00996   0.00504  -0.00460   1.38159
   D43        0.26513  -0.00016  -0.00090  -0.00399  -0.00465   0.26048
   D44        0.58845  -0.00003  -0.00449   0.00537   0.00141   0.58986
   D45       -0.46254   0.00015  -0.01012   0.01583   0.00600  -0.45654
   D46       -0.65168  -0.00025   0.00824  -0.01074  -0.00225  -0.65393
   D47       -1.70267  -0.00007   0.00261  -0.00028   0.00234  -1.70033
   D48       -0.65819   0.00016  -0.01161   0.01499   0.00331  -0.65488
   D49        0.43959  -0.00005  -0.00751   0.00687  -0.00084   0.43875
   D50        0.39707   0.00012   0.00275  -0.00070   0.00204   0.39911
   D51        1.49485  -0.00008   0.00685  -0.00882  -0.00211   1.49274
   D52        0.26450  -0.00014  -0.01742   0.02074   0.00372   0.26822
   D53       -0.84269   0.00031  -0.01310   0.02081   0.00735  -0.83534
   D54        1.51991  -0.00016  -0.01790   0.01869   0.00156   1.52147
   D55        0.41272   0.00029  -0.01357   0.01876   0.00519   0.41791
   D56        0.72365   0.00009   0.00368  -0.00395  -0.00036   0.72329
   D57        1.79287   0.00010   0.00318  -0.00237   0.00093   1.79379
   D58       -1.36718  -0.00014   0.01518  -0.01858  -0.00380  -1.37098
   D59       -0.29796  -0.00013   0.01468  -0.01701  -0.00252  -0.30048
   D60       -0.53543  -0.00013   0.01079  -0.01538  -0.00489  -0.54033
   D61        0.53379  -0.00012   0.01029  -0.01380  -0.00361   0.53018
   D62        1.04805  -0.00001  -0.01628   0.01617  -0.00006   1.04800
   D63        0.07141  -0.00029  -0.02571   0.01340  -0.01256   0.05885
   D64       -1.11120  -0.00037  -0.00806   0.00163  -0.00661  -1.11781
   D65       -0.92808  -0.00018   0.01119  -0.01512  -0.00383  -0.93191
   D66       -1.95700  -0.00014   0.01251  -0.01661  -0.00438  -1.96138
   D67        0.14191  -0.00024   0.00580  -0.00987  -0.00353   0.13838
   D68       -0.88702  -0.00021   0.00712  -0.01136  -0.00407  -0.89109
   D69        1.25876   0.00006   0.00916  -0.01073  -0.00100   1.25776
   D70        0.22983   0.00009   0.01048  -0.01222  -0.00155   0.22829
   D71       -1.62884   0.00000  -0.00354   0.00602   0.00287  -1.62598
   D72       -0.56645  -0.00002  -0.00676   0.00905   0.00234  -0.56411
   D73       -0.76118   0.00030   0.01064   0.00334   0.01447  -0.74671
   D74        0.30121   0.00028   0.00742   0.00637   0.01394   0.31515
   D75        0.23878   0.00021  -0.02112   0.02850   0.00793   0.24672
   D76        1.30117   0.00019  -0.02434   0.03153   0.00741   1.30858
   D77        1.33748   0.00008   0.00409  -0.00299   0.00062   1.33810
   D78        0.29313   0.00012  -0.01356   0.01557   0.00216   0.29530
   D79       -2.96516   0.00033  -0.08704   0.09540   0.01461  -2.95055
   D80       -2.06464   0.00061  -0.08265   0.09168   0.01509  -2.04955
   D81        0.46581   0.00015   0.00287  -0.00151   0.00095   0.46676
   D82       -0.57854   0.00018  -0.01478   0.01705   0.00250  -0.57604
   D83        2.44635   0.00039  -0.08827   0.09688   0.01495   2.46130
   D84       -2.93632   0.00067  -0.08387   0.09316   0.01543  -2.92089
   D85       -0.74363  -0.00010   0.00834  -0.01256  -0.00479  -0.74842
   D86       -1.78797  -0.00007  -0.00931   0.00600  -0.00325  -1.79122
   D87        1.23692   0.00014  -0.08279   0.08583   0.00921   1.24612
   D88        2.13743   0.00042  -0.07840   0.08211   0.00968   2.14711
   D89        0.09887   0.00015  -0.00524   0.00948   0.00413   0.10300
   D90        1.11600  -0.00012   0.00386  -0.00402  -0.00015   1.11584
   D91        1.15443   0.00027  -0.00201   0.00808   0.00599   1.16042
   D92        2.17156   0.00001   0.00710  -0.00541   0.00170   2.17326
   D93       -1.01079  -0.00002  -0.00022   0.00090   0.00017  -1.01061
   D94        0.00634  -0.00028   0.00888  -0.01260  -0.00411   0.00223
   D95       -0.76289  -0.00002  -0.00063  -0.00028  -0.00021  -0.76309
   D96        0.13521  -0.00007  -0.00263   0.00144  -0.00078   0.13442
   D97        0.30301   0.00017  -0.01533   0.01866   0.00336   0.30637
   D98        1.20110   0.00012  -0.01734   0.02038   0.00278   1.20388
   D99        0.40034   0.00012   0.00456  -0.00160   0.00295   0.40329
   D100      -0.67869   0.00005   0.01521  -0.01248   0.00274  -0.67595
   D101       0.72588   0.00006   0.01258  -0.01117   0.00038   0.72626
   D102      -0.15633   0.00027   0.00721  -0.00286   0.00437  -0.15197
   D103      -2.30424   0.00003   0.04831  -0.06996  -0.00816  -2.31240
   D104      -2.80199  -0.00043   0.04261  -0.05199  -0.01117  -2.81316
   D105      -0.30861  -0.00018   0.01353  -0.01594  -0.00281  -0.31142
   D106      -1.19083   0.00004   0.00816  -0.00763   0.00118  -1.18965
   D107       2.94445  -0.00021   0.04925  -0.07473  -0.01135   2.93310
   D108       2.44670  -0.00067   0.04355  -0.05676  -0.01436   2.43234
   D109       0.40434  -0.00008   0.00771  -0.01080  -0.00331   0.40103
   D110      -0.65886  -0.00013   0.01033  -0.01368  -0.00329  -0.66216
   D111      -0.76514   0.00010   0.02258  -0.02627  -0.00402  -0.76916
   D112       0.42291  -0.00036   0.02898  -0.03940  -0.00947   0.41344
   D113      -0.24429   0.00028  -0.02240   0.02983   0.00733  -0.23696
   D114       0.99887   0.00006  -0.03160   0.03903   0.00709   1.00596
   D115       0.49868  -0.00022   0.00269  -0.00931  -0.00686   0.49182
   D116      -0.70035  -0.00008   0.00222  -0.00641  -0.00449  -0.70484
   D117      -0.84587   0.00002  -0.01105   0.01181   0.00030  -0.84557
   D118       0.38154   0.00023  -0.00193   0.00276   0.00102   0.38256
   D119       0.23980  -0.00010  -0.01088   0.01052  -0.00009   0.23971
   D120       1.46721   0.00011  -0.00176   0.00147   0.00063   1.46784
   D121      -0.29525   0.00021  -0.00389   0.00900   0.00595  -0.28930
   D122       0.78689   0.00025   0.02927  -0.02417   0.00380   0.79069
   D123      -3.10573  -0.00084   0.09576  -0.10833  -0.02022  -3.12595
   D124      -2.85637  -0.00023   0.00164  -0.00718  -0.00405  -2.86042
   D125       0.19888   0.00010   0.00432  -0.00268   0.00210   0.20099
   D126      -0.89307  -0.00001   0.00583  -0.00553   0.00074  -0.89233
   D127       1.32133   0.00014   0.00852  -0.00624   0.00248   1.32381
   D128       0.22937   0.00003   0.01003  -0.00909   0.00112   0.23049
   D129       0.56358  -0.00009   0.00107  -0.00045   0.00058   0.56415
   D130      -0.41512   0.00028  -0.02738   0.03618   0.00831  -0.40681
   D131      -0.61195  -0.00011  -0.00336   0.00539   0.00162  -0.61033
   D132      -1.59064   0.00026  -0.03181   0.04203   0.00935  -1.58129
   D133      -0.76080   0.00011   0.00117  -0.00141  -0.00013  -0.76093
   D134       0.10131  -0.00015   0.01045  -0.01514  -0.00466   0.09665
   D135       0.23639   0.00016   0.00330  -0.00158   0.00147   0.23786
   D136       1.09850  -0.00010   0.01258  -0.01531  -0.00306   1.09544
   D137       0.79404  -0.00007  -0.00572   0.00460  -0.00154   0.79250
   D138      -0.15260   0.00009   0.00582  -0.00724  -0.00126  -0.15386
   D139      -0.26421  -0.00019   0.00103  -0.00312  -0.00204  -0.26625
   D140      -1.21085  -0.00003   0.01257  -0.01495  -0.00177  -1.21262
   D141      -0.52135  -0.00007   0.00141  -0.00476  -0.00366  -0.52501
   D142       0.71343  -0.00028  -0.00475   0.00218  -0.00294   0.71049
   D143      -1.62833  -0.00006  -0.02895   0.02602  -0.00145  -1.62978
   D144      -0.39355  -0.00026  -0.03511   0.03296  -0.00073  -0.39428
   D145       2.01986   0.00063  -0.07433   0.09049   0.01544   2.03531
   D146      -3.02854   0.00042  -0.08049   0.09743   0.01615  -3.01238
   D147       2.09223   0.00067  -0.01877   0.03126   0.01212   2.10435
   D148      -2.95617   0.00047  -0.02493   0.03820   0.01283  -2.94334
         Item               Value     Threshold  Converged?
 Maximum Force            0.004164     0.000450     NO 
 RMS     Force            0.000423     0.000300     NO 
 Maximum Displacement     0.047406     0.001800     NO 
 RMS     Displacement     0.006095     0.001200     NO 
 Predicted change in Energy=-2.608167D-04
 GradGradGradGradGradGradGradGradGradGradGradGradGradGradGradGradGradGrad

                          Input orientation:                          
 ---------------------------------------------------------------------
 Center     Atomic      Atomic             Coordinates (Angstroms)
 Number     Number       Type             X           Y           Z
 ---------------------------------------------------------------------
      1          4           0       -1.301154    0.281081    0.378581
      2          4           0       -0.721787    0.674935   -1.545477
      3          4           0        1.207283   -0.269484    0.462357
      4          4           0       -0.283180    2.102753   -0.011025
      5          4           0       -1.710117   -1.908380    0.547807
      6          4           0        1.260925    1.228515   -1.177099
      7          4           0        1.572705    1.968208    0.684561
      8          4           0        0.792696   -0.752198   -1.496020
      9          4           0        0.184934   -2.137543   -0.042465
     10          4           0        0.119488    1.046093    1.828601
     11          4           0       -1.186157   -1.314429   -1.321412
     12          4           0       -0.295172   -0.958763    1.703197
     13          1           0       -0.282823    1.109556    3.296901
     14          1           0        0.020670    1.851707    3.150440
 ---------------------------------------------------------------------
                    Distance matrix (angstroms):
                    1          2          3          4          5
     1  Be   0.000000
     2  Be   2.047629   0.000000
     3  Be   2.569513   2.940176   0.000000
     4  Be   2.122864   2.141397   2.841317   0.000000
     5  Be   2.233747   3.468739   3.347313   4.293906   0.000000
     6  Be   3.143568   2.091243   2.221418   2.123271   4.652150
     7  Be   3.346504   3.451133   2.278196   1.986518   5.081689
     8  Be   2.994327   2.081540   2.059159   3.393149   3.431917
     9  Be   2.869752   3.315301   2.188536   4.266173   1.998037
    10  Be   2.169337   3.497127   2.186473   2.159374   3.703620
    11  Be   2.334277   2.055094   3.162641   3.769564   2.030096
    12  Be   2.074565   3.661263   2.066920   3.508786   2.058827
    13  H    3.199994   4.881619   3.486662   3.453812   4.324653
    14  H    3.449244   4.897720   3.623988   3.185940   4.889537
                    6          7          8          9         10
     6  Be   0.000000
     7  Be   2.027345   0.000000
     8  Be   2.060139   3.572667   0.000000
     9  Be   3.711536   4.394505   2.097947   0.000000
    10  Be   3.220308   2.066631   3.839291   3.693333   0.000000
    11  Be   3.532081   4.734020   2.064570   2.047709   4.147210
    12  Be   3.937223   3.618528   3.385426   2.160407   2.051126
    13  H    4.734341   3.317317   5.253090   4.681220   1.523741
    14  H    4.544688   2.915981   5.382000   5.112312   1.551140
                   11         12         13         14
    11  Be   0.000000
    12  Be   3.173107   0.000000
    13  H    5.293442   2.611128   0.000000
    14  H    5.610553   3.176949   0.815075   0.000000
 Stoichiometry    Be12H2
 Framework group  C1[X(Be12H2)]
 Deg. of freedom    36
 Full point group                 C1      NOp   1
 Largest Abelian subgroup         C1      NOp   1
 Largest concise Abelian subgroup C1      NOp   1
                         Standard orientation:                         
 ---------------------------------------------------------------------
 Center     Atomic      Atomic             Coordinates (Angstroms)
 Number     Number       Type             X           Y           Z
 ---------------------------------------------------------------------
      1          4           0        0.214172    0.538492    1.175711
      2          4           0        0.282286   -1.507765    1.144455
      3          4           0       -0.308238    0.033266   -1.288885
      4          4           0       -1.621521   -0.527678    1.167477
      5          4           0        2.203831    1.311114    0.516972
      6          4           0       -1.082040   -1.851093   -0.402813
      7          4           0       -2.451114   -0.373346   -0.630913
      8          4           0        0.910816   -1.564156   -0.839123
      9          4           0        1.862689    0.277887   -1.158802
     10          4           0       -1.470172    1.313574    0.049542
     11          4           0        2.102892   -0.714029    0.616449
     12          4           0        0.459275    1.771185   -0.474808
     13          1           0       -1.851302    2.780848    0.203281
     14          1           0       -2.560202    2.389349    0.295674
 ---------------------------------------------------------------------
 Rotational constants (GHZ):           2.1209567           1.5350863           1.2585613
 Standard basis: def2TZVP (5D, 7F)
 There are   252 symmetry adapted cartesian basis functions of A   symmetry.
 There are   240 symmetry adapted basis functions of A   symmetry.
   240 basis functions,   364 primitive gaussians,   252 cartesian basis functions
    25 alpha electrons       25 beta electrons
       nuclear repulsion energy       222.1998248465 Hartrees.
 NAtoms=   14 NActive=   14 NUniq=   14 SFac= 1.00D+00 NAtFMM=   60 NAOKFM=F Big=F
 Integral buffers will be    131072 words long.
 Raffenetti 2 integral format.
 Two-electron integral symmetry is turned on.
 Nuclear repulsion after empirical dispersion term =      222.1686067209 Hartrees.
 One-electron integrals computed using PRISM.
   1 Symmetry operations used in ECPInt.
 ECPInt:  NShTT=    6786 NPrTT=   21120 LenC2=    6603 LenP2D=   17064.
 LDataN:  DoStor=T MaxTD1= 4 Len=   56
 NBasis=   240 RedAO= T EigKep=  2.32D-04  NBF=   240
 NBsUse=   240 1.00D-06 EigRej= -1.00D+00 NBFU=   240
 Initial guess from the checkpoint file:  "/home/user/YCY/BeH/10-H-Be12.chk"
 B after Tr=    -0.000000   -0.000000    0.000000
         Rot=    0.999991   -0.001138   -0.000736   -0.004072 Ang=  -0.49 deg.
 ExpMin= 3.27D-02 ExpMax= 4.70D+03 ExpMxC= 1.60D+02 IAcc=3 IRadAn=         5 AccDes= 0.00D+00
 Harris functional with IExCor= 1009 and IRadAn=       5 diagonalized for initial guess.
 HarFok:  IExCor= 1009 AccDes= 0.00D+00 IRadAn=         5 IDoV= 1 UseB2=F ITyADJ=14
 ICtDFT=  3500011 ScaDFX=  1.000000  1.000000  1.000000  1.000000
 FoFCou: FMM=F IPFlag=           0 FMFlag=      100000 FMFlg1=           0
         NFxFlg=           0 DoJE=T BraDBF=F KetDBF=T FulRan=T
         wScrn=  0.000000 ICntrl=       500 IOpCl=  0 I1Cent=   200000004 NGrid=           0
         NMat0=    1 NMatS0=      1 NMatT0=    0 NMatD0=    1 NMtDS0=    0 NMtDT0=    0
 Petite list used in FoFCou.
 Requested convergence on RMS density matrix=1.00D-08 within 128 cycles.
 Requested convergence on MAX density matrix=1.00D-06.
 Requested convergence on             energy=1.00D-06.
 No special actions if energy rises.
 SCF Done:  E(RPBE1PBE) =  -177.766501048     A.U. after   13 cycles
            NFock= 13  Conv=0.65D-08     -V/T= 2.0075
   1 Symmetry operations used in ECPInt.
 ECPInt:  NShTT=    6786 NPrTT=   21120 LenC2=    6603 LenP2D=   17064.
 LDataN:  DoStor=T MaxTD1= 5 Len=  102
 Calling FoFJK, ICntrl=      2127 FMM=F ISym2X=0 I1Cent= 0 IOpClX= 0 NMat=1 NMatS=1 NMatT=0.
 ***** Axes restored to original set *****
 -------------------------------------------------------------------
 Center     Atomic                   Forces (Hartrees/Bohr)
 Number     Number              X              Y              Z
 -------------------------------------------------------------------
      1        4           0.000964662    0.000254396   -0.000593256
      2        4          -0.000683578   -0.000109540    0.000735571
      3        4          -0.000969654   -0.000175138   -0.001187303
      4        4           0.001206021   -0.001433296   -0.000369678
      5        4           0.000415003    0.001076046   -0.000352892
      6        4           0.000728046    0.000941346   -0.000146911
      7        4          -0.000115062   -0.000088431    0.000874557
      8        4           0.000822737    0.000620761   -0.000226540
      9        4           0.000353924    0.000679585    0.001552231
     10        4          -0.004778269    0.001869602    0.000333615
     11        4          -0.001307673   -0.001481463   -0.002013925
     12        4           0.000309453   -0.000602718    0.001986121
     13        1           0.001606082   -0.000281538    0.001090541
     14        1           0.001448308   -0.001269614   -0.001682132
 -------------------------------------------------------------------
 Cartesian Forces:  Max     0.004778269 RMS     0.001247589

 GradGradGradGradGradGradGradGradGradGradGradGradGradGradGradGradGradGrad
 Berny optimization.
 Using GEDIIS/GDIIS optimizer.
 FormGI is forming the generalized inverse of G from B-inverse, IUseBI=4.
 Internal  Forces:  Max     0.002141125 RMS     0.000251911
 Search for a local minimum.
 Step number   6 out of a maximum of  100
 All quantities printed in internal units (Hartrees-Bohrs-Radians)
 Mixed Optimization -- En-DIIS/RFO-DIIS
 Swapping is turned off.
 Update second derivatives using D2CorX and points    5    6
 DE= -4.43D-04 DEPred=-2.61D-04 R= 1.70D+00
 TightC=F SS=  1.41D+00  RLast= 1.24D-01 DXNew= 2.4000D+00 3.7194D-01
 Trust test= 1.70D+00 RLast= 1.24D-01 DXMaxT set to 1.43D+00
 ITU=  1  1  1  1  1  0
     Eigenvalues ---    0.00508   0.01768   0.01879   0.02570   0.02639
     Eigenvalues ---    0.02767   0.02865   0.03462   0.03518   0.03890
     Eigenvalues ---    0.04422   0.04767   0.05129   0.05443   0.05745
     Eigenvalues ---    0.05817   0.06067   0.06283   0.06474   0.06871
     Eigenvalues ---    0.07083   0.07383   0.07549   0.07614   0.08205
     Eigenvalues ---    0.08468   0.08960   0.09481   0.10027   0.11175
     Eigenvalues ---    0.11427   0.11883   0.12130   0.12595   0.13064
     Eigenvalues ---    0.29929
 En-DIIS/RFO-DIIS/Sim-DIIS IScMMF=       -3 using points:     6    5    4    3
 RFO step:  Lambda=-9.61351266D-04.
 DidBck=F Rises=F RFO-DIIS coefs:    1.70322   -0.09065   -1.99120    1.37863
 Iteration  1 RMS(Cart)=  0.01187193 RMS(Int)=  0.00091972
 Iteration  2 RMS(Cart)=  0.00033261 RMS(Int)=  0.00079218
 Iteration  3 RMS(Cart)=  0.00000089 RMS(Int)=  0.00079218
 Variable       Old X    -DE/DX   Delta X   Delta X   Delta X     New X
                                 (Linear)    (Quad)   (Total)
    R1        3.86946  -0.00013  -0.00005  -0.00212  -0.00214   3.86731
    R2        4.01163  -0.00028  -0.03200   0.00341  -0.02863   3.98300
    R3        4.22117  -0.00051  -0.03403  -0.00151  -0.03584   4.18533
    R4        4.09945  -0.00006   0.03137  -0.00781   0.02378   4.12323
    R5        4.41114   0.00057   0.03850   0.00247   0.04088   4.45202
    R6        3.92036   0.00036  -0.00853   0.00705  -0.00183   3.91853
    R7        4.04665  -0.00016   0.00736  -0.00216   0.00500   4.05166
    R8        3.95188   0.00030   0.00595   0.00469   0.01085   3.96272
    R9        3.93354  -0.00003  -0.00845   0.00213  -0.00629   3.92725
   R10        3.88356   0.00019   0.00180   0.00378   0.00556   3.88913
   R11        4.19787   0.00013  -0.00661   0.00132  -0.00552   4.19235
   R12        4.30517  -0.00014  -0.02058  -0.00340  -0.02414   4.28102
   R13        3.89125   0.00005   0.01042  -0.00502   0.00565   3.89690
   R14        4.13573  -0.00045  -0.01229  -0.00655  -0.01880   4.11693
   R15        4.13184  -0.00005   0.02896  -0.00448   0.02489   4.15672
   R16        3.90591   0.00004  -0.00797   0.00536  -0.00267   3.90325
   R17        4.01240  -0.00035  -0.00220  -0.00590  -0.00792   4.00448
   R18        3.75397  -0.00024  -0.00395  -0.00035  -0.00470   3.74928
   R19        4.08063  -0.00018   0.01025  -0.00346   0.00696   4.08758
   R20        3.77574  -0.00017   0.00155   0.00107   0.00248   3.77822
   R21        3.83633   0.00017  -0.00364   0.00227  -0.00096   3.83536
   R22        3.89062   0.00005   0.00519   0.00119   0.00662   3.89724
   R23        3.83113   0.00013   0.00100  -0.00032   0.00058   3.83171
   R24        3.89310   0.00008  -0.00301   0.00106  -0.00235   3.89074
   R25        3.90537   0.00002   0.00048  -0.00131  -0.00064   3.90473
   R26        3.96454   0.00012   0.00494   0.00734   0.01214   3.97668
   R27        3.90147   0.00052   0.00200   0.00643   0.00870   3.91017
   R28        3.86961   0.00065  -0.00789   0.01003   0.00211   3.87172
   R29        4.08258  -0.00001   0.00617  -0.00415   0.00191   4.08449
   R30        3.87607  -0.00006   0.00112  -0.00519  -0.00389   3.87218
   R31        2.87945   0.00065  -0.12687   0.04205  -0.08360   2.79585
   R32        2.93123  -0.00214  -0.08101  -0.00605  -0.08555   2.84568
   R33        1.54027  -0.00015   0.02479  -0.00411   0.01574   1.55601
    A1        1.88759  -0.00000  -0.00741   0.00128  -0.00628   1.88131
    A2        1.95514   0.00013   0.01312  -0.00056   0.01246   1.96760
    A3        2.18673   0.00015   0.00200   0.00128   0.00323   2.18996
    A4        2.80174  -0.00007   0.00267  -0.00142   0.00123   2.80298
    A5        2.01446  -0.00001   0.00104  -0.00038   0.00055   2.01502
    A6        1.97959  -0.00008  -0.00282  -0.00125  -0.00419   1.97540
    A7        1.99865  -0.00000   0.00379  -0.00137   0.00256   2.00121
    A8        2.34001   0.00022   0.00678  -0.00073   0.00594   2.34595
    A9        1.60342   0.00021   0.00333   0.00093   0.00424   1.60766
   A10        1.72506  -0.00002  -0.00524   0.00066  -0.00460   1.72047
   A11        1.62248   0.00002   0.00561   0.00011   0.00578   1.62827
   A12        1.86617  -0.00015  -0.00335  -0.00225  -0.00562   1.86055
   A13        2.23141   0.00012   0.00038   0.00154   0.00190   2.23331
   A14        2.03899   0.00016   0.00140   0.00073   0.00203   2.04102
   A15        2.00054   0.00011   0.00054   0.00439   0.00472   2.00526
   A16        1.63828   0.00009   0.00860  -0.00074   0.00777   1.64605
   A17        2.32608   0.00025   0.00386   0.00189   0.00567   2.33174
   A18        1.93404   0.00004   0.00273   0.00094   0.00357   1.93762
   A19        2.78137   0.00015   0.00398   0.00305   0.00685   2.78822
   A20        1.96665   0.00002  -0.00346  -0.00084  -0.00437   1.96227
   A21        2.25901   0.00012   0.01454  -0.00099   0.01330   2.27231
   A22        1.92455   0.00023   0.00871   0.00276   0.01138   1.93593
   A23        2.01010   0.00002   0.00476  -0.00254   0.00204   2.01213
   A24        1.66714   0.00020   0.00610   0.00204   0.00822   1.67536
   A25        1.90246   0.00013   0.00372  -0.00053   0.00333   1.90579
   A26        1.97915   0.00025   0.00196   0.00203   0.00408   1.98324
   A27        1.89904   0.00017   0.01736  -0.00211   0.01535   1.91439
   A28        1.70195   0.00027   0.01284   0.00099   0.01384   1.71579
   A29        1.48709   0.00003   0.00302  -0.00005   0.00291   1.49000
   A30        1.77664   0.00046   0.01297   0.00273   0.01549   1.79213
   A31        1.49934  -0.00016  -0.00340  -0.00175  -0.00510   1.49423
   A32        1.98684  -0.00008   0.00063  -0.00069  -0.00025   1.98659
   A33        1.42506  -0.00021  -0.00871  -0.00012  -0.00889   1.41617
   A34        1.89188  -0.00013  -0.00194  -0.00062  -0.00258   1.88931
   A35        2.12692  -0.00009  -0.00046  -0.00287  -0.00317   2.12375
   A36        1.45305  -0.00018  -0.00523  -0.00019  -0.00541   1.44764
   A37        1.81048   0.00008   0.01642  -0.00130   0.01522   1.82571
   A38        1.57916  -0.00007  -0.00443   0.00030  -0.00417   1.57499
   A39        1.83218  -0.00011  -0.00903  -0.00085  -0.01006   1.82213
   A40        1.74811   0.00006  -0.00099   0.00033  -0.00070   1.74741
   A41        2.20615  -0.00012  -0.00932  -0.00113  -0.01045   2.19570
   A42        2.05621   0.00012   0.00514   0.00115   0.00633   2.06255
   A43        1.85148  -0.00004  -0.00569   0.00138  -0.00425   1.84723
   A44        1.68479   0.00017   0.00833  -0.00013   0.00835   1.69314
   A45        1.98636  -0.00006  -0.00427  -0.00171  -0.00585   1.98052
   A46        1.83788   0.00021   0.00517   0.00163   0.00681   1.84469
   A47        1.70777   0.00032   0.01299   0.00196   0.01499   1.72276
   A48        1.26186  -0.00012  -0.01682   0.00238  -0.01423   1.24763
   A49        1.82123  -0.00005  -0.01903   0.00352  -0.01560   1.80563
   A50        2.07816   0.00038   0.04861   0.00648   0.05323   2.13139
   A51        2.36177   0.00050   0.03444   0.00634   0.04078   2.40255
   A52        1.42515  -0.00020  -0.01896   0.00064  -0.01829   1.40686
   A53        2.43187  -0.00031  -0.03201  -0.00349  -0.03667   2.39520
   A54        2.63972  -0.00038  -0.00964  -0.00958  -0.01985   2.61987
   A55        1.96981   0.00004  -0.02274   0.00601  -0.01686   1.95295
   A56        2.42085   0.00055   0.05442   0.00429   0.05872   2.47956
   A57        2.04875   0.00034   0.00649   0.00509   0.01016   2.05891
   A58        2.14652  -0.00001  -0.01805   0.00284  -0.01531   2.13120
   A59        2.34691  -0.00018  -0.01221  -0.00865  -0.02199   2.32492
   A60        1.85960  -0.00022  -0.01584  -0.00391  -0.02067   1.83892
   A61        1.61706  -0.00018   0.00339  -0.00129   0.00085   1.61791
   A62        2.14942  -0.00007   0.03077  -0.00605   0.02547   2.17490
   A63        1.49339  -0.00027  -0.00674  -0.00182  -0.00846   1.48493
   A64        1.42314  -0.00038  -0.01205  -0.00265  -0.01466   1.40847
   A65        2.02854  -0.00041  -0.02188  -0.00248  -0.02432   2.00422
   A66        1.88169  -0.00038  -0.00859  -0.00249  -0.01124   1.87045
   A67        1.98769  -0.00035  -0.00101  -0.00181  -0.00311   1.98458
   A68        1.33858  -0.00023  -0.00312  -0.00229  -0.00527   1.33331
   A69        1.48863  -0.00022  -0.00454  -0.00079  -0.00537   1.48326
   A70        1.89282  -0.00030  -0.00883  -0.00289  -0.01169   1.88113
   A71        2.24476  -0.00029   0.00014  -0.00433  -0.00420   2.24055
   A72        2.13862  -0.00016   0.00948  -0.00354   0.00597   2.14458
    D1       -1.97796  -0.00007  -0.01082   0.00006  -0.01070  -1.98866
    D2       -0.94389  -0.00009  -0.01031  -0.00063  -0.01111  -0.95500
    D3        0.24084   0.00001  -0.00215  -0.00116  -0.00317   0.23767
    D4        1.27492   0.00000  -0.00163  -0.00185  -0.00359   1.27133
    D5       -0.89773  -0.00002  -0.00617   0.00053  -0.00555  -0.90328
    D6        0.13635  -0.00003  -0.00566  -0.00016  -0.00596   0.13038
    D7        0.27290   0.00015  -0.00571   0.00366  -0.00212   0.27077
    D8       -0.75814  -0.00005  -0.00869   0.00195  -0.00684  -0.76497
    D9       -0.56660  -0.00005   0.00394   0.00067   0.00471  -0.56190
   D10       -1.59764  -0.00025   0.00096  -0.00103  -0.00001  -1.59764
   D11        1.25196   0.00016   0.00698   0.00087   0.00777   1.25974
   D12        0.22093  -0.00003   0.00399  -0.00084   0.00306   0.22399
   D13        1.01718   0.00013   0.00709   0.00228   0.00934   1.02653
   D14        0.04880  -0.00001   0.01093  -0.00105   0.00992   0.05871
   D15       -1.17625  -0.00003  -0.00706   0.00301  -0.00397  -1.18023
   D16       -0.97146  -0.00002   0.00552   0.00027   0.00563  -0.96583
   D17        0.02343  -0.00010  -0.00561  -0.00049  -0.00610   0.01733
   D18        2.91736   0.00035   0.04287   0.00231   0.04835   2.96570
   D19        2.33757   0.00006  -0.02199   0.00578  -0.01935   2.31822
   D20        1.18623   0.00008   0.00911   0.00046   0.00942   1.19565
   D21        2.18112   0.00000  -0.00202  -0.00031  -0.00231   2.17880
   D22       -1.20814   0.00045   0.04645   0.00250   0.05214  -1.15601
   D23       -1.78793   0.00015  -0.01840   0.00597  -0.01556  -1.80349
   D24        0.12201   0.00005   0.00896   0.00101   0.00980   0.13181
   D25        1.11690  -0.00003  -0.00217   0.00024  -0.00193   1.11497
   D26       -2.27236   0.00042   0.04631   0.00305   0.05252  -2.21984
   D27       -2.85215   0.00013  -0.01855   0.00652  -0.01518  -2.86733
   D28        0.72227   0.00002  -0.00501  -0.00160  -0.00677   0.71550
   D29        1.79847  -0.00009  -0.00173  -0.00166  -0.00352   1.79495
   D30       -0.54266  -0.00001  -0.01110  -0.00071  -0.01175  -0.55441
   D31        0.53354  -0.00012  -0.00781  -0.00077  -0.00850   0.52504
   D32       -1.32186  -0.00001  -0.00390  -0.00059  -0.00448  -1.32634
   D33       -0.24566  -0.00012  -0.00061  -0.00065  -0.00123  -0.24690
   D34        0.48971  -0.00003   0.00245  -0.00185   0.00067   0.49038
   D35       -0.60352   0.00006   0.00509   0.00011   0.00520  -0.59832
   D36       -0.74990  -0.00004  -0.00530  -0.00029  -0.00541  -0.75531
   D37       -1.84312   0.00006  -0.00266   0.00167  -0.00089  -1.84401
   D38        1.32405   0.00004  -0.00320  -0.00058  -0.00379   1.32026
   D39        0.23082   0.00014  -0.00056   0.00138   0.00074   0.23156
   D40        0.25298  -0.00007  -0.00030  -0.00417  -0.00449   0.24848
   D41       -0.86813  -0.00025  -0.00485  -0.00410  -0.00924  -0.87737
   D42        1.38159  -0.00002  -0.00067  -0.00452  -0.00517   1.37642
   D43        0.26048  -0.00019  -0.00522  -0.00445  -0.00991   0.25057
   D44        0.58986  -0.00003   0.00325   0.00064   0.00376   0.59362
   D45       -0.45654   0.00012   0.01114   0.00274   0.01368  -0.44286
   D46       -0.65393  -0.00021  -0.00737  -0.00020  -0.00771  -0.66164
   D47       -1.70033  -0.00005   0.00052   0.00189   0.00221  -1.69812
   D48       -0.65488   0.00012   0.00958   0.00063   0.01023  -0.64465
   D49        0.43875  -0.00005   0.00303  -0.00165   0.00153   0.44028
   D50        0.39911   0.00010   0.00070   0.00264   0.00334   0.40246
   D51        1.49274  -0.00007  -0.00585   0.00036  -0.00535   1.48738
   D52        0.26822  -0.00009   0.01107   0.00187   0.01294   0.28116
   D53       -0.83534   0.00029   0.01460   0.00479   0.01922  -0.81611
   D54        1.52147  -0.00011   0.00874   0.00014   0.00889   1.53036
   D55        0.41791   0.00028   0.01227   0.00306   0.01518   0.43309
   D56        0.72329   0.00006  -0.00165  -0.00040  -0.00200   0.72128
   D57        1.79379   0.00004   0.00042  -0.00060  -0.00023   1.79357
   D58       -1.37098  -0.00006  -0.01212   0.00145  -0.01049  -1.38147
   D59       -0.30048  -0.00007  -0.01005   0.00125  -0.00871  -0.30919
   D60       -0.54033  -0.00016  -0.00940  -0.00323  -0.01249  -0.55282
   D61        0.53018  -0.00018  -0.00734  -0.00342  -0.01071   0.51946
   D62        1.04800   0.00004   0.00691  -0.00088   0.00608   1.05408
   D63        0.05885  -0.00018  -0.00207  -0.01142  -0.01348   0.04537
   D64       -1.11781  -0.00031  -0.00403  -0.00459  -0.00836  -1.12618
   D65       -0.93191  -0.00018  -0.00915  -0.00203  -0.01132  -0.94322
   D66       -1.96138  -0.00015  -0.00987  -0.00193  -0.01186  -1.97324
   D67        0.13838  -0.00011  -0.00797  -0.00054  -0.00875   0.12963
   D68       -0.89109  -0.00008  -0.00868  -0.00044  -0.00930  -0.90039
   D69        1.25776   0.00004  -0.00539  -0.00043  -0.00596   1.25180
   D70        0.22829   0.00008  -0.00611  -0.00033  -0.00650   0.22178
   D71       -1.62598  -0.00001   0.00277   0.00325   0.00585  -1.62012
   D72       -0.56411   0.00001   0.00509   0.00208   0.00711  -0.55700
   D73       -0.74671   0.00020   0.00952   0.01246   0.02192  -0.72479
   D74        0.31515   0.00022   0.01185   0.01129   0.02318   0.33833
   D75        0.24672   0.00019   0.01693   0.00350   0.02008   0.26679
   D76        1.30858   0.00021   0.01925   0.00233   0.02133   1.32991
   D77        1.33810   0.00007  -0.00110   0.00104   0.00011   1.33821
   D78        0.29530   0.00006   0.00936  -0.00145   0.00787   0.30317
   D79       -2.95055   0.00046   0.04868   0.01315   0.05853  -2.89201
   D80       -2.04955   0.00026   0.05515  -0.00116   0.05310  -1.99646
   D81        0.46676   0.00005   0.00043   0.00021   0.00092   0.46768
   D82       -0.57604   0.00004   0.01089  -0.00228   0.00868  -0.56737
   D83        2.46130   0.00045   0.05020   0.01232   0.05934   2.52064
   D84       -2.92089   0.00024   0.05667  -0.00199   0.05390  -2.86699
   D85       -0.74842  -0.00012  -0.00825  -0.00273  -0.01062  -0.75904
   D86       -1.79122  -0.00013   0.00221  -0.00523  -0.00287  -1.79409
   D87        1.24612   0.00028   0.04153   0.00937   0.04779   1.29392
   D88        2.14711   0.00007   0.04799  -0.00493   0.04236   2.18947
   D89        0.10300   0.00019   0.00598   0.00393   0.00984   0.11284
   D90        1.11584  -0.00005  -0.00283   0.00198  -0.00080   1.11504
   D91        1.16042   0.00025   0.00778   0.00338   0.01101   1.17143
   D92        2.17326   0.00000  -0.00104   0.00144   0.00037   2.17363
   D93       -1.01061   0.00000   0.00016   0.00068   0.00086  -1.00975
   D94        0.00223  -0.00024  -0.00866  -0.00127  -0.00978  -0.00755
   D95       -0.76309   0.00001  -0.00116   0.00070  -0.00060  -0.76369
   D96        0.13442  -0.00006  -0.00006  -0.00109  -0.00113   0.13329
   D97        0.30637   0.00009   0.01193  -0.00129   0.01075   0.31711
   D98        1.20388   0.00002   0.01303  -0.00308   0.01021   1.21409
   D99        0.40329   0.00009   0.00138   0.00221   0.00363   0.40693
   D100      -0.67595  -0.00001  -0.00364   0.00289  -0.00082  -0.67678
   D101       0.72626   0.00013  -0.00577   0.00391  -0.00151   0.72475
   D102      -0.15197   0.00026   0.00320   0.00325   0.00644  -0.14552
   D103      -2.31240  -0.00017  -0.03333  -0.00958  -0.04525  -2.35765
   D104      -2.81316  -0.00031  -0.03268  -0.00465  -0.03814  -2.85131
   D105      -0.31142  -0.00011  -0.00988   0.00090  -0.00900  -0.32043
   D106      -1.18965   0.00002  -0.00091   0.00024  -0.00104  -1.19069
   D107       2.93310  -0.00041  -0.03744  -0.01259  -0.05273   2.88036
   D108       2.43234  -0.00055  -0.03679  -0.00766  -0.04563   2.38671
   D109       0.40103  -0.00007  -0.00565  -0.00250  -0.00807   0.39296
   D110      -0.66216  -0.00012  -0.00782  -0.00131  -0.00915  -0.67130
   D111      -0.76916   0.00008  -0.01395  -0.00044  -0.01458  -0.78374
   D112       0.41344  -0.00030  -0.02406  -0.00280  -0.02698   0.38646
   D113      -0.23696   0.00024   0.01840   0.00190   0.02033  -0.21663
   D114       1.00596  -0.00002   0.02465  -0.00235   0.02253   1.02849
   D115       0.49182  -0.00016  -0.00896  -0.00390  -0.01293   0.47889
   D116      -0.70484  -0.00002  -0.00562  -0.00262  -0.00830  -0.71314
   D117      -0.84557   0.00004   0.00586  -0.00037   0.00550  -0.84006
   D118       0.38256   0.00021   0.00202   0.00119   0.00300   0.38556
   D119       0.23971  -0.00007   0.00368   0.00013   0.00370   0.24341
   D120       1.46784   0.00009  -0.00017   0.00169   0.00119   1.46903
   D121      -0.28930   0.00012   0.00920   0.00177   0.01085  -0.27845
   D122       0.79069   0.00024  -0.01031   0.00838  -0.00178   0.78891
   D123      -3.12595  -0.00056  -0.06547  -0.00553  -0.06907   3.08816
   D124      -2.86042  -0.00034  -0.00640  -0.00679  -0.01220  -2.87262
   D125       0.20099   0.00008  -0.00049   0.00220   0.00150   0.20249
   D126      -0.89233  -0.00003  -0.00239   0.00078  -0.00182  -0.89415
   D127       1.32381   0.00011  -0.00189   0.00280   0.00086   1.32467
   D128       0.23049   0.00000  -0.00379   0.00139  -0.00246   0.22803
   D129       0.56415  -0.00008  -0.00021   0.00085   0.00060   0.56475
   D130      -0.40681   0.00024   0.02197   0.00250   0.02433  -0.38249
   D131      -0.61033  -0.00013   0.00406  -0.00048   0.00366  -0.60667
   D132      -1.58129   0.00020   0.02623   0.00117   0.02738  -1.55391
   D133      -0.76093   0.00004   0.00012  -0.00164  -0.00162  -0.76255
   D134       0.09665  -0.00015  -0.00967  -0.00347  -0.01298   0.08367
   D135       0.23786   0.00015   0.00011   0.00137   0.00146   0.23931
   D136       1.09544  -0.00005  -0.00969  -0.00046  -0.00991   1.08553
   D137       0.79250  -0.00004   0.00136  -0.00130   0.00025   0.79275
   D138      -0.15386   0.00014  -0.00357   0.00090  -0.00245  -0.15631
   D139      -0.26625  -0.00016  -0.00269  -0.00111  -0.00381  -0.27006
   D140      -1.21262   0.00002  -0.00762   0.00109  -0.00650  -1.21912
   D141      -0.52501  -0.00001  -0.00744   0.00082  -0.00640  -0.53141
   D142       0.71049  -0.00030  -0.00289  -0.00208  -0.00493   0.70556
   D143      -1.62978   0.00002   0.01029  -0.00335   0.00691  -1.62287
   D144      -0.39428  -0.00027   0.01484  -0.00625   0.00838  -0.38590
   D145       2.03531   0.00059   0.04974   0.00971   0.05920   2.09451
   D146      -3.01238   0.00030   0.05429   0.00681   0.06068  -2.95171
   D147       2.10435   0.00072   0.02147   0.01305   0.03568   2.14003
   D148      -2.94334   0.00043   0.02602   0.01015   0.03715  -2.90619
         Item               Value     Threshold  Converged?
 Maximum Force            0.002141     0.000450     NO 
 RMS     Force            0.000252     0.000300     YES
 Maximum Displacement     0.109754     0.001800     NO 
 RMS     Displacement     0.011832     0.001200     NO 
 Predicted change in Energy=-4.993603D-04
 GradGradGradGradGradGradGradGradGradGradGradGradGradGradGradGradGradGrad

                          Input orientation:                          
 ---------------------------------------------------------------------
 Center     Atomic      Atomic             Coordinates (Angstroms)
 Number     Number       Type             X           Y           Z
 ---------------------------------------------------------------------
      1          4           0       -1.307802    0.280486    0.369799
      2          4           0       -0.720539    0.662642   -1.553016
      3          4           0        1.191618   -0.261286    0.471189
      4          4           0       -0.294383    2.089104   -0.010123
      5          4           0       -1.717879   -1.889836    0.533465
      6          4           0        1.260355    1.232556   -1.167543
      7          4           0        1.553530    1.963196    0.701035
      8          4           0        0.804186   -0.748314   -1.494812
      9          4           0        0.185488   -2.127334   -0.030611
     10          4           0        0.095214    1.056053    1.849938
     11          4           0       -1.174566   -1.333487   -1.341237
     12          4           0       -0.311202   -0.947491    1.710939
     13          1           0       -0.224744    1.092032    3.293978
     14          1           0        0.039035    1.853727    3.125946
 ---------------------------------------------------------------------
                    Distance matrix (angstroms):
                    1          2          3          4          5
     1  Be   0.000000
     2  Be   2.046494   0.000000
     3  Be   2.559471   2.933836   0.000000
     4  Be   2.107714   2.144044   2.822090   0.000000
     5  Be   2.214780   3.444305   3.334850   4.260727   0.000000
     6  Be   3.140905   2.096983   2.218497   2.119082   4.638172
     7  Be   3.335933   3.455949   2.265421   1.984032   5.057278
     8  Be   2.999282   2.078213   2.062149   3.385572   3.431879
     9  Be   2.861440   3.304931   2.178585   4.243706   1.999349
    10  Be   2.181919   3.521409   2.199643   2.163055   3.701172
    11  Be   2.355909   2.058038   3.167543   3.776336   2.029587
    12  Be   2.073595   3.662443   2.065509   3.490451   2.062329
    13  H    3.222180   4.891170   3.435941   3.451969   4.329137
    14  H    3.447521   4.887569   3.584615   3.162515   4.880776
                    6          7          8          9         10
     6  Be   0.000000
     7  Be   2.027652   0.000000
     8  Be   2.058893   3.568690   0.000000
     9  Be   3.706320   4.374846   2.104369   0.000000
    10  Be   3.239428   2.066294   3.865971   3.698454   0.000000
    11  Be   3.541693   4.741467   2.069172   2.048825   4.183998
    12  Be   3.938027   3.601282   3.400089   2.161418   2.049069
    13  H    4.704300   3.262597   5.232407   4.646020   1.479500
    14  H    4.506831   2.861096   5.357936   5.082730   1.505868
                   11         12         13         14
    11  Be   0.000000
    12  Be   3.195336   0.000000
    13  H    5.317004   2.583242   0.000000
    14  H    5.620222   3.157805   0.823404   0.000000
 Stoichiometry    Be12H2
 Framework group  C1[X(Be12H2)]
 Deg. of freedom    36
 Full point group                 C1      NOp   1
 Largest Abelian subgroup         C1      NOp   1
 Largest concise Abelian subgroup C1      NOp   1
                         Standard orientation:                         
 ---------------------------------------------------------------------
 Center     Atomic      Atomic             Coordinates (Angstroms)
 Number     Number       Type             X           Y           Z
 ---------------------------------------------------------------------
      1          4           0        0.210793    0.534580    1.177878
      2          4           0        0.330097   -1.507968    1.134267
      3          4           0       -0.316355    0.034380   -1.276263
      4          4           0       -1.591642   -0.557955    1.170567
      5          4           0        2.167557    1.340851    0.524998
      6          4           0       -1.049210   -1.868989   -0.403429
      7          4           0       -2.438331   -0.407508   -0.617411
      8          4           0        0.934324   -1.549832   -0.853729
      9          4           0        1.840027    0.323982   -1.165001
     10          4           0       -1.505482    1.302844    0.071107
     11          4           0        2.137821   -0.687421    0.591719
     12          4           0        0.412758    1.787134   -0.462278
     13          1           0       -1.917728    2.721849    0.144583
     14          1           0       -2.611707    2.301766    0.285717
 ---------------------------------------------------------------------
 Rotational constants (GHZ):           2.1179126           1.5424350           1.2594533
 Standard basis: def2TZVP (5D, 7F)
 There are   252 symmetry adapted cartesian basis functions of A   symmetry.
 There are   240 symmetry adapted basis functions of A   symmetry.
   240 basis functions,   364 primitive gaussians,   252 cartesian basis functions
    25 alpha electrons       25 beta electrons
       nuclear repulsion energy       222.3872805579 Hartrees.
 NAtoms=   14 NActive=   14 NUniq=   14 SFac= 1.00D+00 NAtFMM=   60 NAOKFM=F Big=F
 Integral buffers will be    131072 words long.
 Raffenetti 2 integral format.
 Two-electron integral symmetry is turned on.
 Nuclear repulsion after empirical dispersion term =      222.3560281093 Hartrees.
 One-electron integrals computed using PRISM.
   1 Symmetry operations used in ECPInt.
 ECPInt:  NShTT=    6786 NPrTT=   21120 LenC2=    6603 LenP2D=   17062.
 LDataN:  DoStor=T MaxTD1= 4 Len=   56
 NBasis=   240 RedAO= T EigKep=  2.32D-04  NBF=   240
 NBsUse=   240 1.00D-06 EigRej= -1.00D+00 NBFU=   240
 Initial guess from the checkpoint file:  "/home/user/YCY/BeH/10-H-Be12.chk"
 B after Tr=     0.000000   -0.000000    0.000000
         Rot=    0.999944   -0.002250   -0.002558   -0.009980 Ang=  -1.21 deg.
 ExpMin= 3.27D-02 ExpMax= 4.70D+03 ExpMxC= 1.60D+02 IAcc=3 IRadAn=         5 AccDes= 0.00D+00
 Harris functional with IExCor= 1009 and IRadAn=       5 diagonalized for initial guess.
 HarFok:  IExCor= 1009 AccDes= 0.00D+00 IRadAn=         5 IDoV= 1 UseB2=F ITyADJ=14
 ICtDFT=  3500011 ScaDFX=  1.000000  1.000000  1.000000  1.000000
 FoFCou: FMM=F IPFlag=           0 FMFlag=      100000 FMFlg1=           0
         NFxFlg=           0 DoJE=T BraDBF=F KetDBF=T FulRan=T
         wScrn=  0.000000 ICntrl=       500 IOpCl=  0 I1Cent=   200000004 NGrid=           0
         NMat0=    1 NMatS0=      1 NMatT0=    0 NMatD0=    1 NMtDS0=    0 NMtDT0=    0
 Petite list used in FoFCou.
 Requested convergence on RMS density matrix=1.00D-08 within 128 cycles.
 Requested convergence on MAX density matrix=1.00D-06.
 Requested convergence on             energy=1.00D-06.
 No special actions if energy rises.
 EnCoef did     5 forward-backward iterations
 SCF Done:  E(RPBE1PBE) =  -177.766997896     A.U. after   14 cycles
            NFock= 14  Conv=0.63D-08     -V/T= 2.0074
   1 Symmetry operations used in ECPInt.
 ECPInt:  NShTT=    6786 NPrTT=   21120 LenC2=    6603 LenP2D=   17062.
 LDataN:  DoStor=T MaxTD1= 5 Len=  102
 Calling FoFJK, ICntrl=      2127 FMM=F ISym2X=0 I1Cent= 0 IOpClX= 0 NMat=1 NMatS=1 NMatT=0.
 ***** Axes restored to original set *****
 -------------------------------------------------------------------
 Center     Atomic                   Forces (Hartrees/Bohr)
 Number     Number              X              Y              Z
 -------------------------------------------------------------------
      1        4           0.000551110    0.000078492   -0.000036555
      2        4          -0.000406873   -0.000075550    0.000723855
      3        4          -0.000640171   -0.000080797   -0.001194215
      4        4           0.001119372   -0.000571554   -0.000338142
      5        4           0.000449019    0.000651689   -0.000429758
      6        4           0.000449816    0.000981394   -0.000054404
      7        4           0.000271446    0.000319692    0.000879375
      8        4           0.000349504    0.000170950    0.000310162
      9        4           0.000190597    0.000767951    0.001117556
     10        4          -0.003679764   -0.000112285   -0.005932798
     11        4          -0.000753983   -0.000973193   -0.001508639
     12        4           0.000243120   -0.000523495    0.002621304
     13        1          -0.000027564   -0.000477360    0.003762982
     14        1           0.001884371   -0.000155935    0.000079277
 -------------------------------------------------------------------
 Cartesian Forces:  Max     0.005932798 RMS     0.001441821

 GradGradGradGradGradGradGradGradGradGradGradGradGradGradGradGradGradGrad
 Berny optimization.
 Using GEDIIS/GDIIS optimizer.
 FormGI is forming the generalized inverse of G from B-inverse, IUseBI=4.
 Internal  Forces:  Max     0.003495932 RMS     0.000295938
 Search for a local minimum.
 Step number   7 out of a maximum of  100
 All quantities printed in internal units (Hartrees-Bohrs-Radians)
 Mixed Optimization -- En-DIIS/RFO-DIIS
 Swapping is turned off.
 Update second derivatives using D2CorX and points    5    6    7
 DE= -4.97D-04 DEPred=-4.99D-04 R= 9.95D-01
 TightC=F SS=  1.41D+00  RLast= 3.12D-01 DXNew= 2.4000D+00 9.3708D-01
 Trust test= 9.95D-01 RLast= 3.12D-01 DXMaxT set to 1.43D+00
 ITU=  1  1  1  1  1  1  0
     Eigenvalues ---    0.00569   0.01498   0.01867   0.02564   0.02602
     Eigenvalues ---    0.02672   0.02890   0.03380   0.03452   0.03900
     Eigenvalues ---    0.04483   0.04704   0.05129   0.05438   0.05796
     Eigenvalues ---    0.05868   0.06080   0.06294   0.06466   0.06875
     Eigenvalues ---    0.07088   0.07382   0.07551   0.07615   0.08161
     Eigenvalues ---    0.08477   0.09077   0.09419   0.10066   0.11250
     Eigenvalues ---    0.11662   0.11986   0.12250   0.12639   0.14401
     Eigenvalues ---    0.29964
 En-DIIS/RFO-DIIS/Sim-DIIS IScMMF=       -3 using points:     7    6    5    4    3
 RFO step:  Lambda=-3.34397683D-04.
 DidBck=F Rises=F RFO-DIIS coefs:    2.13813   -1.14917   -0.60568    2.32978   -1.71307
 Iteration  1 RMS(Cart)=  0.00721820 RMS(Int)=  0.00089870
 Iteration  2 RMS(Cart)=  0.00011733 RMS(Int)=  0.00088522
 Iteration  3 RMS(Cart)=  0.00000042 RMS(Int)=  0.00088522
 Variable       Old X    -DE/DX   Delta X   Delta X   Delta X     New X
                                 (Linear)    (Quad)   (Total)
    R1        3.86731  -0.00012  -0.00306  -0.00028  -0.00362   3.86369
    R2        3.98300   0.00007  -0.01061   0.00311  -0.00805   3.97495
    R3        4.18533  -0.00034  -0.01962   0.00052  -0.01919   4.16614
    R4        4.12323  -0.00051   0.00496  -0.00534   0.00021   4.12343
    R5        4.45202   0.00033   0.02296   0.00190   0.02461   4.47663
    R6        3.91853   0.00041   0.00557   0.00082   0.00660   3.92513
    R7        4.05166  -0.00016   0.00046   0.00077   0.00109   4.05274
    R8        3.96272   0.00023   0.00943   0.00028   0.00994   3.97266
    R9        3.92725  -0.00006  -0.00163  -0.00026  -0.00180   3.92545
   R10        3.88913   0.00018   0.00715  -0.00060   0.00627   3.89540
   R11        4.19235   0.00013  -0.00173   0.00100  -0.00088   4.19147
   R12        4.28102   0.00007  -0.01561   0.00237  -0.01356   4.26746
   R13        3.89690  -0.00016  -0.00183  -0.00280  -0.00434   3.89255
   R14        4.11693  -0.00041  -0.01589  -0.00147  -0.01738   4.09955
   R15        4.15672  -0.00043   0.00814  -0.00257   0.00576   4.16248
   R16        3.90325   0.00025   0.00329   0.00189   0.00536   3.90861
   R17        4.00448  -0.00033  -0.01012  -0.00153  -0.01160   3.99289
   R18        3.74928  -0.00011  -0.00203  -0.00158  -0.00377   3.74551
   R19        4.08758  -0.00026   0.00063  -0.00316  -0.00243   4.08515
   R20        3.77822  -0.00013   0.00326  -0.00295   0.00016   3.77838
   R21        3.83536   0.00016   0.00125   0.00017   0.00178   3.83715
   R22        3.89724   0.00004   0.00497  -0.00003   0.00502   3.90225
   R23        3.83171   0.00004   0.00075  -0.00033   0.00029   3.83200
   R24        3.89074   0.00015  -0.00000   0.00239   0.00183   3.89257
   R25        3.90473   0.00017  -0.00290   0.00065  -0.00184   3.90288
   R26        3.97668  -0.00000   0.01339  -0.00192   0.01131   3.98799
   R27        3.91017   0.00030   0.01057  -0.00336   0.00741   3.91758
   R28        3.87172   0.00043   0.01149  -0.00222   0.00915   3.88087
   R29        4.08449  -0.00001  -0.00357   0.00069  -0.00256   4.08193
   R30        3.87218  -0.00025  -0.00635  -0.00021  -0.00649   3.86569
   R31        2.79585   0.00350  -0.02057   0.04538   0.02261   2.81846
   R32        2.84568  -0.00030  -0.01062   0.00048  -0.01249   2.83319
   R33        1.55601   0.00070   0.00114   0.00241   0.01174   1.56775
    A1        1.88131   0.00004  -0.00188  -0.00069  -0.00261   1.87870
    A2        1.96760   0.00000   0.00564  -0.00074   0.00504   1.97264
    A3        2.18996   0.00013   0.00279   0.00027   0.00319   2.19314
    A4        2.80298  -0.00006  -0.00033  -0.00087  -0.00143   2.80155
    A5        2.01502  -0.00003   0.00005  -0.00081  -0.00076   2.01426
    A6        1.97540  -0.00003  -0.00320   0.00034  -0.00294   1.97246
    A7        2.00121  -0.00002   0.00021   0.00060   0.00078   2.00199
    A8        2.34595   0.00007   0.00237  -0.00079   0.00166   2.34761
    A9        1.60766   0.00016   0.00290  -0.00007   0.00293   1.61059
   A10        1.72047   0.00004  -0.00179   0.00055  -0.00128   1.71919
   A11        1.62827  -0.00001   0.00295  -0.00007   0.00292   1.63118
   A12        1.86055  -0.00010  -0.00476   0.00002  -0.00493   1.85562
   A13        2.23331   0.00015   0.00248   0.00129   0.00364   2.23695
   A14        2.04102   0.00014   0.00184   0.00016   0.00185   2.04287
   A15        2.00526   0.00014   0.00678   0.00089   0.00746   2.01273
   A16        1.64605   0.00002   0.00303  -0.00073   0.00247   1.64852
   A17        2.33174   0.00023   0.00467   0.00093   0.00557   2.33732
   A18        1.93762   0.00003   0.00304   0.00038   0.00324   1.94085
   A19        2.78822   0.00014   0.00692   0.00060   0.00723   2.79545
   A20        1.96227   0.00005  -0.00303   0.00027  -0.00276   1.95951
   A21        2.27231  -0.00000   0.00575  -0.00030   0.00557   2.27788
   A22        1.93593   0.00018   0.00825   0.00064   0.00896   1.94488
   A23        2.01213  -0.00006  -0.00119  -0.00014  -0.00128   2.01085
   A24        1.67536   0.00014   0.00589   0.00009   0.00610   1.68145
   A25        1.90579   0.00008   0.00077   0.00001   0.00095   1.90674
   A26        1.98324   0.00018   0.00404   0.00020   0.00429   1.98753
   A27        1.91439  -0.00008   0.00569  -0.00188   0.00402   1.91841
   A28        1.71579   0.00011   0.00778   0.00013   0.00802   1.72381
   A29        1.49000  -0.00001   0.00129   0.00018   0.00141   1.49141
   A30        1.79213   0.00034   0.01021   0.00070   0.01095   1.80307
   A31        1.49423  -0.00016  -0.00418  -0.00129  -0.00540   1.48883
   A32        1.98659  -0.00004  -0.00058  -0.00009  -0.00079   1.98581
   A33        1.41617  -0.00011  -0.00439  -0.00002  -0.00456   1.41161
   A34        1.88931  -0.00011  -0.00174  -0.00009  -0.00187   1.88743
   A35        2.12375  -0.00009  -0.00439  -0.00063  -0.00494   2.11881
   A36        1.44764  -0.00015  -0.00293  -0.00037  -0.00338   1.44426
   A37        1.82571  -0.00013   0.00638  -0.00147   0.00501   1.83071
   A38        1.57499  -0.00003  -0.00183  -0.00029  -0.00214   1.57285
   A39        1.82213  -0.00005  -0.00553  -0.00000  -0.00570   1.81643
   A40        1.74741   0.00008  -0.00003   0.00055   0.00041   1.74783
   A41        2.19570  -0.00003  -0.00643   0.00067  -0.00581   2.18989
   A42        2.06255   0.00012   0.00441   0.00045   0.00485   2.06739
   A43        1.84723   0.00001  -0.00096   0.00042  -0.00057   1.84666
   A44        1.69314   0.00012   0.00393  -0.00022   0.00380   1.69693
   A45        1.98052  -0.00002  -0.00508   0.00042  -0.00451   1.97601
   A46        1.84469   0.00020   0.00484   0.00067   0.00563   1.85032
   A47        1.72276   0.00026   0.00919   0.00113   0.01040   1.73316
   A48        1.24763   0.00007  -0.00501   0.00085  -0.00436   1.24327
   A49        1.80563   0.00017  -0.00439   0.00205  -0.00254   1.80309
   A50        2.13139   0.00011   0.02987   0.00324   0.03431   2.16570
   A51        2.40255   0.00052   0.02593   0.00840   0.03394   2.43649
   A52        1.40686  -0.00000  -0.00857   0.00106  -0.00771   1.39914
   A53        2.39520  -0.00013  -0.02175  -0.00012  -0.02150   2.37369
   A54        2.61987  -0.00062  -0.01754  -0.00975  -0.02782   2.59205
   A55        1.95295   0.00034  -0.00292   0.00308  -0.00014   1.95281
   A56        2.47956   0.00015   0.03328  -0.00050   0.03070   2.51027
   A57        2.05891   0.00029   0.00818   0.00408   0.01286   2.07177
   A58        2.13120   0.00024  -0.00487   0.00200  -0.00325   2.12796
   A59        2.32492  -0.00026  -0.01716  -0.00541  -0.02513   2.29979
   A60        1.83892  -0.00038  -0.01463  -0.00528  -0.01909   1.81983
   A61        1.61791  -0.00023  -0.00331   0.00139   0.00063   1.61854
   A62        2.17490  -0.00030   0.00790  -0.00253   0.00411   2.17901
   A63        1.48493  -0.00019  -0.00613   0.00004  -0.00606   1.47887
   A64        1.40847  -0.00027  -0.00990  -0.00033  -0.01021   1.39826
   A65        2.00422  -0.00028  -0.01448  -0.00051  -0.01511   1.98911
   A66        1.87045  -0.00028  -0.00827   0.00023  -0.00807   1.86237
   A67        1.98458  -0.00026  -0.00319  -0.00023  -0.00360   1.98098
   A68        1.33331  -0.00024  -0.00486  -0.00111  -0.00602   1.32729
   A69        1.48326  -0.00021  -0.00320  -0.00068  -0.00411   1.47915
   A70        1.88113  -0.00028  -0.00848  -0.00174  -0.01031   1.87083
   A71        2.24055  -0.00035  -0.00634  -0.00147  -0.00763   2.23292
   A72        2.14458  -0.00032  -0.00024  -0.00219  -0.00246   2.14212
    D1       -1.98866  -0.00005  -0.00563  -0.00023  -0.00573  -1.99439
    D2       -0.95500  -0.00003  -0.00634   0.00045  -0.00597  -0.96097
    D3        0.23767  -0.00005  -0.00264  -0.00053  -0.00307   0.23460
    D4        1.27133  -0.00003  -0.00334   0.00015  -0.00331   1.26802
    D5       -0.90328  -0.00001  -0.00241  -0.00090  -0.00316  -0.90644
    D6        0.13038   0.00001  -0.00312  -0.00022  -0.00340   0.12699
    D7        0.27077   0.00009   0.00241  -0.00122   0.00089   0.27167
    D8       -0.76497  -0.00004  -0.00180  -0.00163  -0.00372  -0.76869
    D9       -0.56190  -0.00004   0.00290   0.00075   0.00371  -0.55819
   D10       -1.59764  -0.00017  -0.00131   0.00034  -0.00090  -1.59855
   D11        1.25974   0.00011   0.00461   0.00042   0.00516   1.26490
   D12        0.22399  -0.00001   0.00040   0.00001   0.00055   0.22454
   D13        1.02653   0.00007   0.00724  -0.00004   0.00711   1.03364
   D14        0.05871  -0.00000   0.00419   0.00159   0.00602   0.06473
   D15       -1.18023   0.00006   0.00108   0.00106   0.00198  -1.17825
   D16       -0.96583  -0.00000   0.00290  -0.00015   0.00277  -0.96305
   D17        0.01733   0.00002  -0.00380   0.00034  -0.00351   0.01382
   D18        2.96570   0.00009   0.02816  -0.00097   0.02566   2.99136
   D19        2.31822   0.00024  -0.00647   0.00433  -0.00107   2.31715
   D20        1.19565   0.00003   0.00525  -0.00123   0.00405   1.19970
   D21        2.17880   0.00005  -0.00146  -0.00073  -0.00224   2.17657
   D22       -1.15601   0.00013   0.03051  -0.00204   0.02694  -1.12907
   D23       -1.80349   0.00027  -0.00413   0.00326   0.00020  -1.80329
   D24        0.13181   0.00001   0.00593  -0.00140   0.00459   0.13640
   D25        1.11497   0.00003  -0.00078  -0.00090  -0.00170   1.11327
   D26       -2.21984   0.00010   0.03119  -0.00222   0.02747  -2.19237
   D27       -2.86733   0.00025  -0.00344   0.00308   0.00074  -2.86659
   D28        0.71550   0.00001  -0.00498  -0.00005  -0.00513   0.71037
   D29        1.79495  -0.00007  -0.00338   0.00023  -0.00328   1.79167
   D30       -0.55441   0.00004  -0.00674   0.00155  -0.00531  -0.55972
   D31        0.52504  -0.00004  -0.00514   0.00183  -0.00346   0.52158
   D32       -1.32634  -0.00003  -0.00295  -0.00018  -0.00317  -1.32952
   D33       -0.24690  -0.00011  -0.00135   0.00010  -0.00132  -0.24822
   D34        0.49038  -0.00007  -0.00131  -0.00015  -0.00145   0.48892
   D35       -0.59832   0.00004   0.00276   0.00056   0.00335  -0.59497
   D36       -0.75531  -0.00003  -0.00288  -0.00013  -0.00300  -0.75832
   D37       -1.84401   0.00009   0.00119   0.00058   0.00181  -1.84221
   D38        1.32026   0.00001  -0.00225  -0.00098  -0.00318   1.31708
   D39        0.23156   0.00012   0.00182  -0.00027   0.00163   0.23319
   D40        0.24848  -0.00007  -0.00657  -0.00052  -0.00712   0.24137
   D41       -0.87737  -0.00020  -0.00853  -0.00098  -0.00958  -0.88695
   D42        1.37642  -0.00006  -0.00714  -0.00165  -0.00890   1.36752
   D43        0.25057  -0.00019  -0.00909  -0.00212  -0.01136   0.23921
   D44        0.59362  -0.00001   0.00253   0.00048   0.00286   0.59648
   D45       -0.44286   0.00007   0.00971   0.00051   0.01009  -0.43278
   D46       -0.66164  -0.00014  -0.00389  -0.00064  -0.00466  -0.66630
   D47       -1.69812  -0.00005   0.00329  -0.00061   0.00257  -1.69556
   D48       -0.64465   0.00004   0.00567  -0.00011   0.00566  -0.63899
   D49        0.44028  -0.00007  -0.00098   0.00011  -0.00078   0.43950
   D50        0.40246   0.00011   0.00417   0.00073   0.00494   0.40739
   D51        1.48738   0.00001  -0.00248   0.00096  -0.00151   1.48588
   D52        0.28116  -0.00004   0.00830   0.00157   0.00987   0.29103
   D53       -0.81611   0.00023   0.01381   0.00218   0.01609  -0.80002
   D54        1.53036  -0.00005   0.00462   0.00126   0.00574   1.53610
   D55        0.43309   0.00022   0.01013   0.00187   0.01196   0.44505
   D56        0.72128   0.00003  -0.00133  -0.00006  -0.00128   0.72001
   D57        1.79357   0.00002  -0.00046   0.00053   0.00009   1.79365
   D58       -1.38147   0.00004  -0.00417   0.00021  -0.00397  -1.38544
   D59       -0.30919   0.00003  -0.00330   0.00080  -0.00261  -0.31179
   D60       -0.55282  -0.00017  -0.00946  -0.00125  -0.01060  -0.56341
   D61        0.51946  -0.00018  -0.00858  -0.00065  -0.00923   0.51023
   D62        1.05408   0.00002   0.00194   0.00032   0.00234   1.05642
   D63        0.04537  -0.00015  -0.01872  -0.00018  -0.01908   0.02629
   D64       -1.12618  -0.00028  -0.00900  -0.00102  -0.00992  -1.13610
   D65       -0.94322  -0.00014  -0.00767  -0.00037  -0.00818  -0.95140
   D66       -1.97324  -0.00014  -0.00812  -0.00061  -0.00875  -1.98199
   D67        0.12963  -0.00000  -0.00503   0.00014  -0.00507   0.12456
   D68       -0.90039  -0.00001  -0.00549  -0.00010  -0.00564  -0.90603
   D69        1.25180   0.00008  -0.00316   0.00074  -0.00257   1.24923
   D70        0.22178   0.00008  -0.00361   0.00050  -0.00313   0.21865
   D71       -1.62012  -0.00001   0.00633  -0.00007   0.00603  -1.61409
   D72       -0.55700   0.00002   0.00542   0.00073   0.00605  -0.55095
   D73       -0.72479   0.00015   0.02403   0.00011   0.02420  -0.70058
   D74        0.33833   0.00018   0.02311   0.00091   0.02422   0.36256
   D75        0.26679   0.00007   0.01388  -0.00052   0.01324   0.28003
   D76        1.32991   0.00010   0.01297   0.00028   0.01325   1.34317
   D77        1.33821   0.00009   0.00115   0.00111   0.00219   1.34040
   D78        0.30317  -0.00004   0.00266  -0.00072   0.00201   0.30518
   D79       -2.89201   0.00031   0.03851   0.00679   0.04391  -2.84810
   D80       -1.99646   0.00009   0.02538   0.00011   0.02297  -1.97348
   D81        0.46768   0.00001   0.00090   0.00044   0.00134   0.46902
   D82       -0.56737  -0.00012   0.00240  -0.00139   0.00116  -0.56620
   D83        2.52064   0.00023   0.03825   0.00613   0.04306   2.56370
   D84       -2.86699   0.00001   0.02513  -0.00055   0.02213  -2.84486
   D85       -0.75904  -0.00006  -0.00812   0.00055  -0.00749  -0.76653
   D86       -1.79409  -0.00019  -0.00662  -0.00127  -0.00767  -1.80176
   D87        1.29392   0.00016   0.02923   0.00624   0.03422   1.32814
   D88        2.18947  -0.00006   0.01611  -0.00044   0.01329   2.20276
   D89        0.11284   0.00021   0.00868   0.00103   0.00971   0.12255
   D90        1.11504   0.00001   0.00138   0.00132   0.00270   1.11774
   D91        1.17143   0.00022   0.00904   0.00051   0.00953   1.18096
   D92        2.17363   0.00002   0.00175   0.00081   0.00252   2.17615
   D93       -1.00975  -0.00000   0.00097  -0.00069   0.00039  -1.00936
   D94       -0.00755  -0.00020  -0.00632  -0.00039  -0.00662  -0.01417
   D95       -0.76369   0.00006   0.00046   0.00075   0.00105  -0.76264
   D96        0.13329  -0.00004  -0.00143  -0.00064  -0.00209   0.13120
   D97        0.31711  -0.00004   0.00438  -0.00075   0.00367   0.32079
   D98        1.21409  -0.00014   0.00248  -0.00214   0.00053   1.21463
   D99        0.40693   0.00007   0.00421   0.00017   0.00429   0.41122
   D100      -0.67678   0.00003   0.00274   0.00080   0.00343  -0.67335
   D101       0.72475   0.00018   0.00281   0.00084   0.00368   0.72842
   D102      -0.14552   0.00017   0.00618   0.00068   0.00702  -0.13850
   D103      -2.35765  -0.00019  -0.02940  -0.00749  -0.04176  -2.39941
   D104      -2.85131  -0.00044  -0.02337  -0.00838  -0.03133  -2.88263
   D105      -0.32043  -0.00000  -0.00387   0.00053  -0.00337  -0.32380
   D106      -1.19069  -0.00001  -0.00050   0.00037  -0.00003  -1.19072
   D107       2.88036  -0.00037  -0.03608  -0.00780  -0.04881   2.83155
   D108       2.38671  -0.00062  -0.03006  -0.00869  -0.03838   2.34833
   D109       0.39296  -0.00005  -0.00675  -0.00064  -0.00726   0.38570
   D110      -0.67130  -0.00007  -0.00608  -0.00046  -0.00647  -0.67777
   D111      -0.78374   0.00004  -0.00809  -0.00024  -0.00826  -0.79199
   D112       0.38646  -0.00022  -0.01653   0.00014  -0.01653   0.36994
   D113      -0.21663   0.00020   0.01239   0.00028   0.01263  -0.20399
   D114       1.02849  -0.00019   0.00949  -0.00245   0.00712   1.03561
   D115       0.47889  -0.00012  -0.01073  -0.00091  -0.01146   0.46743
   D116      -0.71314   0.00001  -0.00715  -0.00018  -0.00720  -0.72035
   D117      -0.84006   0.00000   0.00191   0.00082   0.00280  -0.83727
   D118       0.38556   0.00017   0.00232   0.00142   0.00369   0.38925
   D119       0.24341  -0.00004   0.00181   0.00052   0.00229   0.24570
   D120       1.46903   0.00012   0.00222   0.00112   0.00318   1.47221
   D121      -0.27845   0.00003   0.00762   0.00011   0.00769  -0.27075
   D122       0.78891   0.00038   0.00739   0.00245   0.00963   0.79854
   D123       3.08816  -0.00014  -0.03834   0.00002  -0.03497   3.05319
   D124      -2.87262  -0.00051  -0.01038  -0.00857  -0.01936  -2.89198
   D125       0.20249   0.00008   0.00314   0.00038   0.00334   0.20583
   D126      -0.89415  -0.00002   0.00014  -0.00017  -0.00017  -0.89433
   D127       1.32467   0.00012   0.00355   0.00005   0.00351   1.32817
   D128       0.22803   0.00002   0.00056  -0.00050  -0.00000   0.22802
   D129       0.56475  -0.00005   0.00117  -0.00036   0.00083   0.56558
   D130      -0.38249   0.00016   0.01462  -0.00025   0.01447  -0.36801
   D131      -0.60667  -0.00014   0.00158  -0.00105   0.00061  -0.60606
   D132      -1.55391   0.00007   0.01503  -0.00094   0.01426  -1.53965
   D133      -0.76255  -0.00001  -0.00222  -0.00072  -0.00288  -0.76543
   D134       0.08367  -0.00014  -0.00952  -0.00138  -0.01082   0.07284
   D135       0.23931   0.00014   0.00216  -0.00005   0.00223   0.24154
   D136       1.08553   0.00001  -0.00515  -0.00071  -0.00572   1.07982
   D137       0.79275  -0.00005  -0.00145  -0.00013  -0.00148   0.79126
   D138      -0.15631   0.00019  -0.00078   0.00147   0.00062  -0.15569
   D139      -0.27006  -0.00015  -0.00315  -0.00001  -0.00322  -0.27328
   D140      -1.21912   0.00009  -0.00248   0.00159  -0.00111  -1.22023
   D141      -0.53141   0.00013  -0.00240   0.00197  -0.00056  -0.53197
   D142       0.70556  -0.00026  -0.00409  -0.00124  -0.00545   0.70011
   D143      -1.62287  -0.00005   0.00010   0.00026   0.00051  -1.62236
   D144      -0.38590  -0.00044  -0.00158  -0.00294  -0.00438  -0.39028
   D145       2.09451   0.00040   0.03705   0.00502   0.04198   2.13649
   D146      -2.95171   0.00001   0.03537   0.00182   0.03709  -2.91462
   D147       2.14003   0.00099   0.02962   0.01383   0.04308   2.18310
   D148      -2.90619   0.00060   0.02793   0.01063   0.03819  -2.86800
         Item               Value     Threshold  Converged?
 Maximum Force            0.003496     0.000450     NO 
 RMS     Force            0.000296     0.000300     YES
 Maximum Displacement     0.049392     0.001800     NO 
 RMS     Displacement     0.007197     0.001200     NO 
 Predicted change in Energy=-9.365759D-05
 GradGradGradGradGradGradGradGradGradGradGradGradGradGradGradGradGradGrad

                          Input orientation:                          
 ---------------------------------------------------------------------
 Center     Atomic      Atomic             Coordinates (Angstroms)
 Number     Number       Type             X           Y           Z
 ---------------------------------------------------------------------
      1          4           0       -1.313255    0.279367    0.360683
      2          4           0       -0.720692    0.655037   -1.559744
      3          4           0        1.180961   -0.256534    0.472085
      4          4           0       -0.298180    2.082726   -0.016184
      5          4           0       -1.721693   -1.880976    0.523391
      6          4           0        1.260414    1.237417   -1.165433
      7          4           0        1.542693    1.960020    0.708108
      8          4           0        0.811692   -0.745871   -1.494428
      9          4           0        0.187327   -2.121039   -0.020427
     10          4           0        0.076805    1.059471    1.850789
     11          4           0       -1.167494   -1.346934   -1.355629
     12          4           0       -0.321903   -0.942447    1.716666
     13          1           0       -0.198607    1.088871    3.316310
     14          1           0        0.060242    1.852941    3.122759
 ---------------------------------------------------------------------
                    Distance matrix (angstroms):
                    1          2          3          4          5
     1  Be   0.000000
     2  Be   2.044578   0.000000
     3  Be   2.553569   2.928408   0.000000
     4  Be   2.103452   2.144619   2.810410   0.000000
     5  Be   2.204626   3.431154   3.326687   4.245994   0.000000
     6  Be   3.141761   2.102243   2.218032   2.112945   4.633515
     7  Be   3.331927   3.459630   2.258244   1.982037   5.044164
     8  Be   3.001325   2.077261   2.059851   3.379051   3.431924
     9  Be   2.856385   3.301605   2.169390   4.231711   1.999431
    10  Be   2.182027   3.525805   2.202692   2.161771   3.693617
    11  Be   2.368930   2.061354   3.169346   3.783172   2.030531
    12  Be   2.077088   3.666858   2.068347   3.486403   2.064983
    13  H    3.260900   4.923076   3.435540   3.478962   4.352032
    14  H    3.462902   4.895984   3.568188   3.167685   4.886117
                    6          7          8          9         10
     6  Be   0.000000
     7  Be   2.027805   0.000000
     8  Be   2.059859   3.564740   0.000000
     9  Be   3.706991   4.361515   2.110355   0.000000
    10  Be   3.245025   2.065318   3.871666   3.691789   0.000000
    11  Be   3.551025   4.747638   2.073094   2.053666   4.197640
    12  Be   3.944874   3.594193   3.410983   2.160066   2.045637
    13  H    4.715594   3.254803   5.246921   4.646103   1.491465
    14  H    4.495316   2.835430   5.351347   5.068361   1.499259
                   11         12         13         14
    11  Be   0.000000
    12  Be   3.212107   0.000000
    13  H    5.357136   2.588497   0.000000
    14  H    5.639370   3.152352   0.829619   0.000000
 Stoichiometry    Be12H2
 Framework group  C1[X(Be12H2)]
 Deg. of freedom    36
 Full point group                 C1      NOp   1
 Largest Abelian subgroup         C1      NOp   1
 Largest concise Abelian subgroup C1      NOp   1
                         Standard orientation:                         
 ---------------------------------------------------------------------
 Center     Atomic      Atomic             Coordinates (Angstroms)
 Number     Number       Type             X           Y           Z
 ---------------------------------------------------------------------
      1          4           0        0.211318    0.529691    1.180965
      2          4           0        0.355374   -1.509108    1.127620
      3          4           0       -0.319758    0.034977   -1.267285
      4          4           0       -1.576413   -0.578650    1.170477
      5          4           0        2.149700    1.353728    0.529802
      6          4           0       -1.035545   -1.878982   -0.404686
      7          4           0       -2.431464   -0.422647   -0.610820
      8          4           0        0.943754   -1.541137   -0.864312
      9          4           0        1.824081    0.352339   -1.169880
     10          4           0       -1.516955    1.291993    0.088622
     11          4           0        2.158467   -0.676261    0.575890
     12          4           0        0.389252    1.799281   -0.453286
     13          1           0       -1.963518    2.714725    0.118335
     14          1           0       -2.643728    2.264380    0.269234
 ---------------------------------------------------------------------
 Rotational constants (GHZ):           2.1147409           1.5461143           1.2591915
 Standard basis: def2TZVP (5D, 7F)
 There are   252 symmetry adapted cartesian basis functions of A   symmetry.
 There are   240 symmetry adapted basis functions of A   symmetry.
   240 basis functions,   364 primitive gaussians,   252 cartesian basis functions
    25 alpha electrons       25 beta electrons
       nuclear repulsion energy       222.3967104879 Hartrees.
 NAtoms=   14 NActive=   14 NUniq=   14 SFac= 1.00D+00 NAtFMM=   60 NAOKFM=F Big=F
 Integral buffers will be    131072 words long.
 Raffenetti 2 integral format.
 Two-electron integral symmetry is turned on.
 Nuclear repulsion after empirical dispersion term =      222.3654580854 Hartrees.
 One-electron integrals computed using PRISM.
   1 Symmetry operations used in ECPInt.
 ECPInt:  NShTT=    6786 NPrTT=   21120 LenC2=    6604 LenP2D=   17058.
 LDataN:  DoStor=T MaxTD1= 4 Len=   56
 NBasis=   240 RedAO= T EigKep=  2.31D-04  NBF=   240
 NBsUse=   240 1.00D-06 EigRej= -1.00D+00 NBFU=   240
 Initial guess from the checkpoint file:  "/home/user/YCY/BeH/10-H-Be12.chk"
 B after Tr=     0.000000    0.000000   -0.000000
         Rot=    0.999984   -0.001934   -0.001621   -0.005012 Ang=  -0.64 deg.
 ExpMin= 3.27D-02 ExpMax= 4.70D+03 ExpMxC= 1.60D+02 IAcc=3 IRadAn=         5 AccDes= 0.00D+00
 Harris functional with IExCor= 1009 and IRadAn=       5 diagonalized for initial guess.
 HarFok:  IExCor= 1009 AccDes= 0.00D+00 IRadAn=         5 IDoV= 1 UseB2=F ITyADJ=14
 ICtDFT=  3500011 ScaDFX=  1.000000  1.000000  1.000000  1.000000
 FoFCou: FMM=F IPFlag=           0 FMFlag=      100000 FMFlg1=           0
         NFxFlg=           0 DoJE=T BraDBF=F KetDBF=T FulRan=T
         wScrn=  0.000000 ICntrl=       500 IOpCl=  0 I1Cent=   200000004 NGrid=           0
         NMat0=    1 NMatS0=      1 NMatT0=    0 NMatD0=    1 NMtDS0=    0 NMtDT0=    0
 Petite list used in FoFCou.
 Requested convergence on RMS density matrix=1.00D-08 within 128 cycles.
 Requested convergence on MAX density matrix=1.00D-06.
 Requested convergence on             energy=1.00D-06.
 No special actions if energy rises.
 SCF Done:  E(RPBE1PBE) =  -177.767391503     A.U. after   14 cycles
            NFock= 14  Conv=0.38D-08     -V/T= 2.0075
   1 Symmetry operations used in ECPInt.
 ECPInt:  NShTT=    6786 NPrTT=   21120 LenC2=    6604 LenP2D=   17058.
 LDataN:  DoStor=T MaxTD1= 5 Len=  102
 Calling FoFJK, ICntrl=      2127 FMM=F ISym2X=0 I1Cent= 0 IOpClX= 0 NMat=1 NMatS=1 NMatT=0.
 ***** Axes restored to original set *****
 -------------------------------------------------------------------
 Center     Atomic                   Forces (Hartrees/Bohr)
 Number     Number              X              Y              Z
 -------------------------------------------------------------------
      1        4           0.000494661   -0.000027492    0.000475955
      2        4          -0.000084782   -0.000189215    0.000595420
      3        4          -0.000499275   -0.000037568   -0.000697127
      4        4           0.000720537   -0.000008600   -0.000225895
      5        4           0.000470267    0.000269116   -0.000575819
      6        4           0.000242749    0.000584091   -0.000138104
      7        4           0.000495134    0.000676603    0.000822168
      8        4          -0.000073940   -0.000264934    0.000475677
      9        4          -0.000111549    0.000669347    0.000361931
     10        4          -0.003700726   -0.000653035   -0.004524522
     11        4          -0.000184161   -0.000501567   -0.000889786
     12        4           0.000189189   -0.000584681    0.002087670
     13        1           0.000693849    0.001133913    0.000881695
     14        1           0.001348047   -0.001065979    0.001350738
 -------------------------------------------------------------------
 Cartesian Forces:  Max     0.004524522 RMS     0.001125696

 GradGradGradGradGradGradGradGradGradGradGradGradGradGradGradGradGradGrad
 Berny optimization.
 Using GEDIIS/GDIIS optimizer.
 FormGI is forming the generalized inverse of G from B-inverse, IUseBI=4.
 Internal  Forces:  Max     0.000929031 RMS     0.000185543
 Search for a local minimum.
 Step number   8 out of a maximum of  100
 All quantities printed in internal units (Hartrees-Bohrs-Radians)
 Mixed Optimization -- En-DIIS/RFO-DIIS
 Swapping is turned off.
 Update second derivatives using D2CorX and points    5    6    7    8
 DE= -3.94D-04 DEPred=-9.37D-05 R= 4.20D+00
 TightC=F SS=  1.41D+00  RLast= 1.99D-01 DXNew= 2.4000D+00 5.9799D-01
 Trust test= 4.20D+00 RLast= 1.99D-01 DXMaxT set to 1.43D+00
 ITU=  1  1  1  1  1  1  1  0
     Eigenvalues ---    0.00309   0.01489   0.01877   0.02549   0.02589
     Eigenvalues ---    0.02660   0.02881   0.03238   0.03437   0.03772
     Eigenvalues ---    0.04319   0.04612   0.05121   0.05390   0.05727
     Eigenvalues ---    0.05819   0.06089   0.06293   0.06467   0.06875
     Eigenvalues ---    0.07077   0.07370   0.07512   0.07622   0.08141
     Eigenvalues ---    0.08444   0.08943   0.09377   0.09992   0.10681
     Eigenvalues ---    0.11291   0.11915   0.12042   0.12573   0.12713
     Eigenvalues ---    0.30286
 En-DIIS/RFO-DIIS/Sim-DIIS IScMMF=       -3 using points:     8    7    6    5    4    3
 RFO step:  Lambda=-6.38667151D-04.
 DIIS inversion failure, remove point   6.
 RFO-DIIS uses    5 points instead of    6
 DidBck=F Rises=F RFO-DIIS coefs:    2.82851   -1.47870   -0.28736   -0.34167    0.27923
                  RFO-DIIS coefs:    0.00000
 Iteration  1 RMS(Cart)=  0.01173813 RMS(Int)=  0.00086510
 Iteration  2 RMS(Cart)=  0.00037428 RMS(Int)=  0.00070664
 Iteration  3 RMS(Cart)=  0.00000020 RMS(Int)=  0.00070664
 Variable       Old X    -DE/DX   Delta X   Delta X   Delta X     New X
                                 (Linear)    (Quad)   (Total)
    R1        3.86369  -0.00014  -0.01153   0.00191  -0.00973   3.85397
    R2        3.97495   0.00018  -0.00274   0.00456   0.00188   3.97683
    R3        4.16614  -0.00015  -0.02537   0.00294  -0.02252   4.14362
    R4        4.12343  -0.00053  -0.01145  -0.00864  -0.02006   4.10338
    R5        4.47663   0.00021   0.03460   0.00247   0.03781   4.51443
    R6        3.92513   0.00028   0.02240  -0.00143   0.02124   3.94637
    R7        4.05274  -0.00004  -0.00008   0.00012  -0.00013   4.05262
    R8        3.97266   0.00010   0.02016  -0.00205   0.01800   3.99067
    R9        3.92545  -0.00011  -0.00058  -0.00001  -0.00067   3.92479
   R10        3.89540   0.00009   0.01384  -0.00069   0.01306   3.90845
   R11        4.19147   0.00005   0.00022   0.00085   0.00156   4.19303
   R12        4.26746   0.00028  -0.02233   0.00835  -0.01357   4.25390
   R13        3.89255  -0.00018  -0.01318  -0.00217  -0.01449   3.87806
   R14        4.09955  -0.00024  -0.03446   0.00086  -0.03351   4.06604
   R15        4.16248  -0.00037   0.00244  -0.00160  -0.00012   4.16237
   R16        3.90861   0.00021   0.01362  -0.00142   0.01189   3.92050
   R17        3.99289  -0.00020  -0.02725   0.00100  -0.02662   3.96627
   R18        3.74551  -0.00001  -0.00746  -0.00059  -0.00743   3.73807
   R19        4.08515  -0.00028  -0.01286  -0.00133  -0.01416   4.07100
   R20        3.77838  -0.00019  -0.00044  -0.00621  -0.00669   3.77169
   R21        3.83715   0.00004   0.00851  -0.00322   0.00453   3.84168
   R22        3.90225   0.00002   0.00647   0.00347   0.01017   3.91242
   R23        3.83200   0.00014   0.00674   0.00127   0.00766   3.83965
   R24        3.89257   0.00018   0.00522   0.00437   0.00921   3.90178
   R25        3.90288   0.00019  -0.01156   0.00660  -0.00471   3.89817
   R26        3.98799  -0.00016   0.02585  -0.00769   0.01738   4.00538
   R27        3.91758   0.00002   0.01847  -0.00639   0.01166   3.92924
   R28        3.88087   0.00010   0.03079  -0.00603   0.02528   3.90615
   R29        4.08193   0.00002  -0.01235   0.00330  -0.00860   4.07333
   R30        3.86569  -0.00009  -0.00917   0.00040  -0.00891   3.85678
   R31        2.81846   0.00085   0.05093  -0.01113   0.03980   2.85825
   R32        2.83319   0.00066   0.05076   0.00022   0.05098   2.88416
   R33        1.56775  -0.00032   0.02496  -0.01286   0.01213   1.57988
    A1        1.87870   0.00000  -0.00093  -0.00220  -0.00325   1.87546
    A2        1.97264  -0.00003   0.00552  -0.00059   0.00520   1.97783
    A3        2.19314   0.00008   0.00648  -0.00023   0.00615   2.19930
    A4        2.80155  -0.00003  -0.00468  -0.00088  -0.00574   2.79581
    A5        2.01426  -0.00001  -0.00061  -0.00145  -0.00233   2.01193
    A6        1.97246   0.00002  -0.00632   0.00162  -0.00458   1.96789
    A7        2.00199   0.00002  -0.00070   0.00243   0.00159   2.00358
    A8        2.34761   0.00004   0.00253   0.00048   0.00315   2.35076
    A9        1.61059   0.00008   0.00521  -0.00001   0.00518   1.61577
   A10        1.71919   0.00005  -0.00068   0.00066  -0.00012   1.71907
   A11        1.63118  -0.00001   0.00399  -0.00080   0.00317   1.63436
   A12        1.85562  -0.00001  -0.01002   0.00175  -0.00837   1.84725
   A13        2.23695   0.00015   0.00821   0.00181   0.01007   2.24702
   A14        2.04287   0.00010   0.00406   0.00025   0.00409   2.04696
   A15        2.01273   0.00009   0.01735  -0.00054   0.01644   2.02917
   A16        1.64852  -0.00001   0.00076  -0.00015   0.00078   1.64930
   A17        2.33732   0.00019   0.01156   0.00194   0.01325   2.35057
   A18        1.94085   0.00006   0.00782   0.00058   0.00795   1.94881
   A19        2.79545   0.00012   0.01598   0.00020   0.01580   2.81125
   A20        1.95951   0.00006  -0.00536   0.00139  -0.00376   1.95576
   A21        2.27788  -0.00002   0.00512   0.00010   0.00537   2.28325
   A22        1.94488   0.00010   0.01602   0.00020   0.01608   1.96097
   A23        2.01085  -0.00003  -0.00434   0.00066  -0.00332   2.00753
   A24        1.68145   0.00004   0.01030  -0.00097   0.00933   1.69078
   A25        1.90674   0.00005  -0.00019  -0.00002  -0.00023   1.90650
   A26        1.98753   0.00011   0.01076  -0.00014   0.01055   1.99808
   A27        1.91841  -0.00015   0.00172  -0.00259  -0.00080   1.91761
   A28        1.72381   0.00004   0.01311  -0.00027   0.01311   1.73692
   A29        1.49141  -0.00002   0.00151   0.00019   0.00188   1.49329
   A30        1.80307   0.00022   0.01889   0.00028   0.01955   1.82263
   A31        1.48883  -0.00014  -0.01038  -0.00140  -0.01158   1.47725
   A32        1.98581  -0.00000  -0.00277   0.00000  -0.00257   1.98323
   A33        1.41161  -0.00005  -0.00614   0.00006  -0.00608   1.40552
   A34        1.88743  -0.00006  -0.00276  -0.00002  -0.00278   1.88465
   A35        2.11881  -0.00002  -0.01156   0.00089  -0.01033   2.10848
   A36        1.44426  -0.00015  -0.00529  -0.00141  -0.00681   1.43745
   A37        1.83071  -0.00022   0.00368  -0.00307   0.00042   1.83113
   A38        1.57285  -0.00004  -0.00288  -0.00124  -0.00410   1.56875
   A39        1.81643  -0.00001  -0.00811   0.00088  -0.00703   1.80940
   A40        1.74783   0.00007   0.00123   0.00077   0.00207   1.74990
   A41        2.18989   0.00001  -0.00980   0.00179  -0.00793   2.18196
   A42        2.06739   0.00009   0.00852  -0.00005   0.00852   2.07591
   A43        1.84666   0.00002   0.00114   0.00025   0.00107   1.84773
   A44        1.69693   0.00006   0.00433  -0.00033   0.00382   1.70076
   A45        1.97601   0.00001  -0.00880   0.00140  -0.00756   1.96844
   A46        1.85032   0.00014   0.01030   0.00039   0.01078   1.86109
   A47        1.73316   0.00019   0.01701   0.00110   0.01792   1.75108
   A48        1.24327   0.00006  -0.00305   0.00026  -0.00306   1.24021
   A49        1.80309   0.00022   0.00438   0.00204   0.00594   1.80903
   A50        2.16570   0.00011   0.04822  -0.00215   0.04616   2.21187
   A51        2.43649   0.00050   0.05720   0.01109   0.06913   2.50562
   A52        1.39914   0.00006  -0.00892   0.00104  -0.00806   1.39108
   A53        2.37369   0.00006  -0.03278   0.00225  -0.03124   2.34246
   A54        2.59205  -0.00061  -0.05635  -0.01258  -0.06663   2.52542
   A55        1.95281   0.00033   0.01005   0.00312   0.01286   1.96567
   A56        2.51027  -0.00011   0.04195  -0.00328   0.03763   2.54790
   A57        2.07177   0.00029   0.02636   0.00737   0.03080   2.10257
   A58        2.12796   0.00024  -0.00060   0.00156   0.00083   2.12879
   A59        2.29979  -0.00035  -0.04795  -0.00054  -0.04512   2.25467
   A60        1.81983  -0.00036  -0.03330  -0.00492  -0.04016   1.77967
   A61        1.61854  -0.00002  -0.00143   0.00015  -0.00389   1.61465
   A62        2.17901  -0.00034  -0.00550  -0.00483  -0.01219   2.16683
   A63        1.47887  -0.00012  -0.01132   0.00045  -0.01087   1.46800
   A64        1.39826  -0.00015  -0.01785   0.00013  -0.01754   1.38072
   A65        1.98911  -0.00016  -0.02388   0.00094  -0.02284   1.96627
   A66        1.86237  -0.00017  -0.01544   0.00061  -0.01480   1.84758
   A67        1.98098  -0.00015  -0.00940  -0.00027  -0.00964   1.97135
   A68        1.32729  -0.00020  -0.01274  -0.00107  -0.01363   1.31367
   A69        1.47915  -0.00016  -0.00685  -0.00089  -0.00777   1.47138
   A70        1.87083  -0.00021  -0.01813  -0.00224  -0.02040   1.85042
   A71        2.23292  -0.00027  -0.01768  -0.00166  -0.01945   2.21347
   A72        2.14212  -0.00028  -0.00914  -0.00128  -0.01061   2.13151
    D1       -1.99439  -0.00004  -0.00674  -0.00013  -0.00667  -2.00106
    D2       -0.96097   0.00001  -0.00768   0.00133  -0.00610  -0.96707
    D3        0.23460  -0.00003  -0.00441   0.00088  -0.00333   0.23127
    D4        1.26802   0.00002  -0.00535   0.00235  -0.00276   1.26526
    D5       -0.90644  -0.00005  -0.00379  -0.00067  -0.00449  -0.91092
    D6        0.12699   0.00001  -0.00473   0.00080  -0.00391   0.12307
    D7        0.27167  -0.00001   0.01202  -0.00943   0.00271   0.27438
    D8       -0.76869  -0.00009   0.00060  -0.00942  -0.00851  -0.77720
    D9       -0.55819  -0.00002   0.00662  -0.00104   0.00549  -0.55270
   D10       -1.59855  -0.00011  -0.00480  -0.00102  -0.00573  -1.60428
   D11        1.26490   0.00008   0.00896  -0.00089   0.00787   1.27277
   D12        0.22454  -0.00001  -0.00246  -0.00088  -0.00335   0.22119
   D13        1.03364   0.00003   0.01254  -0.00033   0.01227   1.04592
   D14        0.06473   0.00004   0.00162   0.00868   0.01010   0.07483
   D15       -1.17825   0.00004   0.00652   0.00045   0.00684  -1.17141
   D16       -0.96305  -0.00001   0.00208  -0.00067   0.00146  -0.96159
   D17        0.01382   0.00003  -0.00740   0.00040  -0.00743   0.00638
   D18        2.99136  -0.00015   0.03698  -0.00319   0.03355   3.02491
   D19        2.31715   0.00036   0.00682   0.00913   0.01903   2.33617
   D20        1.19970  -0.00001   0.00514  -0.00220   0.00269   1.20239
   D21        2.17657   0.00003  -0.00433  -0.00114  -0.00620   2.17036
   D22       -1.12907  -0.00015   0.04004  -0.00473   0.03478  -1.09429
   D23       -1.80329   0.00036   0.00988   0.00760   0.02026  -1.78303
   D24        0.13640  -0.00003   0.00610  -0.00227   0.00375   0.14015
   D25        1.11327   0.00002  -0.00337  -0.00121  -0.00515   1.10812
   D26       -2.19237  -0.00016   0.04100  -0.00480   0.03583  -2.15654
   D27       -2.86659   0.00035   0.01084   0.00753   0.02131  -2.84528
   D28        0.71037   0.00003  -0.00986   0.00235  -0.00730   0.70307
   D29        1.79167  -0.00002  -0.00772   0.00188  -0.00581   1.78586
   D30       -0.55972   0.00007  -0.00725   0.00310  -0.00402  -0.56374
   D31        0.52158   0.00002  -0.00511   0.00263  -0.00253   0.51905
   D32       -1.32952  -0.00004  -0.00535   0.00092  -0.00426  -1.33377
   D33       -0.24822  -0.00008  -0.00321   0.00045  -0.00277  -0.25099
   D34        0.48892  -0.00002  -0.00416   0.00006  -0.00379   0.48513
   D35       -0.59497   0.00005   0.00494  -0.00004   0.00514  -0.58983
   D36       -0.75832  -0.00003  -0.00429   0.00033  -0.00358  -0.76190
   D37       -1.84221   0.00005   0.00481   0.00023   0.00535  -1.83685
   D38        1.31708   0.00001  -0.00409  -0.00085  -0.00486   1.31221
   D39        0.23319   0.00008   0.00501  -0.00095   0.00407   0.23726
   D40        0.24137  -0.00004  -0.01886   0.00169  -0.01697   0.22439
   D41       -0.88695  -0.00013  -0.02083   0.00004  -0.02082  -0.90777
   D42        1.36752  -0.00005  -0.02201   0.00061  -0.02172   1.34580
   D43        0.23921  -0.00014  -0.02398  -0.00103  -0.02557   0.21364
   D44        0.59648   0.00000   0.00454  -0.00040   0.00405   0.60053
   D45       -0.43278   0.00001   0.01817  -0.00208   0.01582  -0.41695
   D46       -0.66630  -0.00011  -0.00688  -0.00136  -0.00857  -0.67488
   D47       -1.69556  -0.00009   0.00675  -0.00303   0.00320  -1.69236
   D48       -0.63899  -0.00001   0.00818  -0.00094   0.00740  -0.63159
   D49        0.43950  -0.00004  -0.00436   0.00047  -0.00380   0.43570
   D50        0.40739   0.00007   0.01134  -0.00026   0.01111   0.41850
   D51        1.48588   0.00004  -0.00121   0.00115  -0.00009   1.48579
   D52        0.29103  -0.00002   0.01485  -0.00037   0.01503   0.30606
   D53       -0.80002   0.00014   0.02938  -0.00014   0.02926  -0.77077
   D54        1.53610   0.00000   0.00596   0.00100   0.00729   1.54340
   D55        0.44505   0.00017   0.02049   0.00123   0.02152   0.46657
   D56        0.72001   0.00003  -0.00154   0.00120   0.00006   0.72006
   D57        1.79365   0.00005   0.00106   0.00159   0.00299   1.79664
   D58       -1.38544   0.00004  -0.00340   0.00072  -0.00274  -1.38819
   D59       -0.31179   0.00006  -0.00080   0.00110   0.00019  -0.31161
   D60       -0.56341  -0.00011  -0.01883  -0.00017  -0.01890  -0.58231
   D61        0.51023  -0.00009  -0.01623   0.00022  -0.01597   0.49427
   D62        1.05642   0.00002  -0.00065   0.00098   0.00067   1.05709
   D63        0.02629  -0.00008  -0.04982   0.00609  -0.04467  -0.01838
   D64       -1.13610  -0.00021  -0.02384  -0.00081  -0.02418  -1.16027
   D65       -0.95140  -0.00009  -0.01363   0.00053  -0.01341  -0.96481
   D66       -1.98199  -0.00011  -0.01441   0.00013  -0.01461  -1.99659
   D67        0.12456   0.00004  -0.00883   0.00212  -0.00674   0.11782
   D68       -0.90603   0.00001  -0.00961   0.00172  -0.00794  -0.91396
   D69        1.24923   0.00012  -0.00256   0.00297   0.00050   1.24973
   D70        0.21865   0.00010  -0.00334   0.00256  -0.00070   0.21795
   D71       -1.61409  -0.00004   0.01203  -0.00195   0.00983  -1.60426
   D72       -0.55095   0.00000   0.01055  -0.00112   0.00906  -0.54189
   D73       -0.70058   0.00005   0.05587  -0.00661   0.05028  -0.65031
   D74        0.36256   0.00010   0.05439  -0.00579   0.04950   0.41206
   D75        0.28003  -0.00001   0.02163  -0.00205   0.01946   0.29949
   D76        1.34317   0.00003   0.02014  -0.00123   0.01869   1.36186
   D77        1.34040   0.00010   0.00577   0.00153   0.00678   1.34718
   D78        0.30518  -0.00006  -0.00014  -0.00095  -0.00106   0.30412
   D79       -2.84810   0.00033   0.06346  -0.00087   0.06321  -2.78490
   D80       -1.97348  -0.00010   0.02199  -0.00485   0.01853  -1.95495
   D81        0.46902  -0.00000   0.00369  -0.00024   0.00331   0.47233
   D82       -0.56620  -0.00016  -0.00222  -0.00272  -0.00453  -0.57073
   D83        2.56370   0.00023   0.06137  -0.00264   0.05974   2.62344
   D84       -2.84486  -0.00019   0.01990  -0.00662   0.01506  -2.82980
   D85       -0.76653   0.00000  -0.01357   0.00200  -0.01162  -0.77816
   D86       -1.80176  -0.00015  -0.01948  -0.00047  -0.01946  -1.82122
   D87        1.32814   0.00024   0.04412  -0.00040   0.04481   1.37295
   D88        2.20276  -0.00019   0.00264  -0.00438   0.00013   2.20289
   D89        0.12255   0.00013   0.01885  -0.00023   0.01845   0.14100
   D90        1.11774   0.00002   0.00675   0.00097   0.00788   1.12562
   D91        1.18096   0.00016   0.01969  -0.00027   0.01898   1.19994
   D92        2.17615   0.00005   0.00759   0.00093   0.00841   2.18456
   D93       -1.00936  -0.00005   0.00096  -0.00227  -0.00152  -1.01088
   D94       -0.01417  -0.00016  -0.01114  -0.00107  -0.01208  -0.02625
   D95       -0.76264   0.00007   0.00195   0.00194   0.00387  -0.75877
   D96        0.13120  -0.00003  -0.00515   0.00053  -0.00444   0.12677
   D97        0.32079  -0.00007   0.00283  -0.00116   0.00164   0.32242
   D98        1.21463  -0.00016  -0.00427  -0.00258  -0.00666   1.20796
   D99        0.41122   0.00003   0.01077  -0.00028   0.01006   0.42128
   D100      -0.67335   0.00006   0.01236  -0.00016   0.01180  -0.66156
   D101       0.72842   0.00012   0.01194   0.00023   0.01176   0.74018
   D102      -0.13850   0.00012   0.01720   0.00156   0.01929  -0.11921
   D103      -2.39941  -0.00034  -0.06896   0.00005  -0.06938  -2.46879
   D104      -2.88263  -0.00045  -0.05019  -0.01054  -0.06313  -2.94576
   D105      -0.32380   0.00004  -0.00278   0.00104  -0.00194  -0.32574
   D106      -1.19072   0.00004   0.00249   0.00236   0.00560  -1.18513
   D107       2.83155  -0.00042  -0.08367   0.00085  -0.08307   2.74848
   D108       2.34833  -0.00053  -0.06491  -0.00974  -0.07682   2.27151
   D109       0.38570  -0.00004  -0.01295  -0.00092  -0.01372   0.37198
   D110      -0.67777  -0.00005  -0.01032  -0.00141  -0.01159  -0.68936
   D111      -0.79199   0.00003  -0.01007   0.00135  -0.00887  -0.80086
   D112       0.36994  -0.00011  -0.02567   0.00272  -0.02229   0.34765
   D113      -0.20399   0.00014   0.01948  -0.00077   0.01830  -0.18569
   D114       1.03561  -0.00020   0.00517  -0.00288   0.00228   1.03789
   D115       0.46743  -0.00007  -0.02353   0.00150  -0.02167   0.44576
   D116      -0.72035   0.00003  -0.01479   0.00167  -0.01310  -0.73345
   D117      -0.83727  -0.00000   0.00190   0.00076   0.00247  -0.83479
   D118       0.38925   0.00012   0.00683   0.00163   0.00860   0.39785
   D119       0.24570  -0.00002   0.00113   0.00022   0.00145   0.24715
   D120       1.47221   0.00010   0.00606   0.00109   0.00758   1.47980
   D121      -0.27075  -0.00000   0.01520  -0.00110   0.01450  -0.25625
   D122       0.79854   0.00031   0.03009   0.00102   0.03017   0.82871
   D123       3.05319   0.00013  -0.04371   0.00308  -0.04059   3.01260
   D124      -2.89198  -0.00056  -0.03806  -0.01378  -0.04970  -2.94168
   D125       0.20583   0.00007   0.00868   0.00092   0.00952   0.21535
   D126      -0.89433  -0.00001   0.00179  -0.00075   0.00111  -0.89322
   D127       1.32817   0.00008   0.01056  -0.00015   0.01036   1.33853
   D128       0.22802   0.00000   0.00367  -0.00182   0.00195   0.22997
   D129       0.56558  -0.00005   0.00229  -0.00206   0.00020   0.56578
   D130      -0.36801   0.00005   0.02184  -0.00333   0.01810  -0.34991
   D131      -0.60606  -0.00010   0.00045  -0.00234  -0.00210  -0.60815
   D132      -1.53965   0.00000   0.02000  -0.00361   0.01581  -1.52384
   D133      -0.76543   0.00000  -0.00562   0.00027  -0.00507  -0.77051
   D134       0.07284  -0.00009  -0.01932   0.00026  -0.01858   0.05426
   D135       0.24154   0.00010   0.00591  -0.00068   0.00529   0.24683
   D136       1.07982   0.00001  -0.00778  -0.00068  -0.00821   1.07160
   D137       0.79126  -0.00004  -0.00520   0.00090  -0.00437   0.78689
   D138      -0.15569   0.00019   0.00280   0.00416   0.00685  -0.14884
   D139      -0.27328  -0.00011  -0.00657   0.00048  -0.00618  -0.27946
   D140      -1.22023   0.00012   0.00143   0.00375   0.00505  -1.21519
   D141      -0.53197   0.00014  -0.00117   0.00096  -0.00072  -0.53269
   D142       0.70011  -0.00022  -0.01279  -0.00404  -0.01721   0.68290
   D143      -1.62236  -0.00007  -0.00886   0.00015  -0.00773  -1.63009
   D144      -0.39028  -0.00043  -0.02048  -0.00485  -0.02422  -0.41450
   D145       2.13649   0.00025   0.06334  -0.00070   0.06247   2.19895
   D146      -2.91462  -0.00010   0.05173  -0.00570   0.04597  -2.86864
   D147       2.18310   0.00093   0.08188   0.01742   0.09720   2.28031
   D148      -2.86800   0.00057   0.07027   0.01242   0.08071  -2.78729
         Item               Value     Threshold  Converged?
 Maximum Force            0.000929     0.000450     NO 
 RMS     Force            0.000186     0.000300     YES
 Maximum Displacement     0.097148     0.001800     NO 
 RMS     Displacement     0.011750     0.001200     NO 
 Predicted change in Energy=-2.869403D-04
 GradGradGradGradGradGradGradGradGradGradGradGradGradGradGradGradGradGrad

                          Input orientation:                          
 ---------------------------------------------------------------------
 Center     Atomic      Atomic             Coordinates (Angstroms)
 Number     Number       Type             X           Y           Z
 ---------------------------------------------------------------------
      1          4           0       -1.322422    0.276631    0.345063
      2          4           0       -0.722298    0.644025   -1.569134
      3          4           0        1.161335   -0.249507    0.470729
      4          4           0       -0.299199    2.076803   -0.030551
      5          4           0       -1.723935   -1.872882    0.507403
      6          4           0        1.260466    1.247469   -1.164067
      7          4           0        1.526701    1.957570    0.720958
      8          4           0        0.821442   -0.743223   -1.491964
      9          4           0        0.191393   -2.111374   -0.000752
     10          4           0        0.041965    1.063645    1.839752
     11          4           0       -1.158260   -1.368813   -1.379054
     12          4           0       -0.337591   -0.938594    1.728702
     13          1           0       -0.172938    1.088947    3.336717
     14          1           0        0.111651    1.851353    3.145144
 ---------------------------------------------------------------------
                    Distance matrix (angstroms):
                    1          2          3          4          5
     1  Be   0.000000
     2  Be   2.039432   0.000000
     3  Be   2.541980   2.916764   0.000000
     4  Be   2.104447   2.144552   2.792161   0.000000
     5  Be   2.192708   3.413225   3.310812   4.233117   0.000000
     6  Be   3.145046   2.111771   2.218857   2.098859   4.630017
     7  Be   3.329318   3.468129   2.251066   1.978103   5.028380
     8  Be   3.001820   2.076908   2.052180   3.368102   3.428198
     9  Be   2.848471   3.299527   2.151657   4.216918   1.995891
    10  Be   2.171414   3.518620   2.202631   2.154278   3.676513
    11  Be   2.388936   2.068263   3.170972   3.798515   2.032927
    12  Be   2.088330   3.678099   2.074637   3.491285   2.070366
    13  H    3.306231   4.956524   3.433020   3.511452   4.379844
    14  H    3.518063   4.937361   3.559206   3.210088   4.919043
                    6          7          8          9         10
     6  Be   0.000000
     7  Be   2.031857   0.000000
     8  Be   2.064731   3.562119   0.000000
     9  Be   3.711879   4.342835   2.119554   0.000000
    10  Be   3.246762   2.062824   3.869455   3.672946   0.000000
    11  Be   3.569508   4.762761   2.079262   2.067044   4.209288
    12  Be   3.962421   3.588719   3.428442   2.155516   2.040921
    13  H    4.726186   3.238128   5.259448   4.638263   1.512523
    14  H    4.500417   2.808973   5.360820   5.060260   1.526233
                   11         12         13         14
    11  Be   0.000000
    12  Be   3.242951   0.000000
    13  H    5.408321   2.593018   0.000000
    14  H    5.696535   3.161002   0.836035   0.000000
 Stoichiometry    Be12H2
 Framework group  C1[X(Be12H2)]
 Deg. of freedom    36
 Full point group                 C1      NOp   1
 Largest Abelian subgroup         C1      NOp   1
 Largest concise Abelian subgroup C1      NOp   1
                         Standard orientation:                         
 ---------------------------------------------------------------------
 Center     Atomic      Atomic             Coordinates (Angstroms)
 Number     Number       Type             X           Y           Z
 ---------------------------------------------------------------------
      1          4           0        0.214784    0.518381    1.187242
      2          4           0        0.385492   -1.512629    1.115546
      3          4           0       -0.321900    0.039045   -1.250764
      4          4           0       -1.560150   -0.612034    1.165638
      5          4           0        2.130768    1.362874    0.536236
      6          4           0       -1.024591   -1.890539   -0.410372
      7          4           0       -2.425911   -0.432003   -0.603809
      8          4           0        0.952280   -1.526929   -0.882476
      9          4           0        1.799031    0.393730   -1.176741
     10          4           0       -1.521443    1.273195    0.123846
     11          4           0        2.188175   -0.669174    0.552847
     12          4           0        0.362493    1.821064   -0.438279
     13          1           0       -2.016269    2.702271    0.099039
     14          1           0       -2.699845    2.237800    0.225314
 ---------------------------------------------------------------------
 Rotational constants (GHZ):           2.1114098           1.5498969           1.2577984
 Standard basis: def2TZVP (5D, 7F)
 There are   252 symmetry adapted cartesian basis functions of A   symmetry.
 There are   240 symmetry adapted basis functions of A   symmetry.
   240 basis functions,   364 primitive gaussians,   252 cartesian basis functions
    25 alpha electrons       25 beta electrons
       nuclear repulsion energy       222.3529935982 Hartrees.
 NAtoms=   14 NActive=   14 NUniq=   14 SFac= 1.00D+00 NAtFMM=   60 NAOKFM=F Big=F
 Integral buffers will be    131072 words long.
 Raffenetti 2 integral format.
 Two-electron integral symmetry is turned on.
 Nuclear repulsion after empirical dispersion term =      222.3217536909 Hartrees.
 One-electron integrals computed using PRISM.
   1 Symmetry operations used in ECPInt.
 ECPInt:  NShTT=    6786 NPrTT=   21120 LenC2=    6603 LenP2D=   17066.
 LDataN:  DoStor=T MaxTD1= 4 Len=   56
 NBasis=   240 RedAO= T EigKep=  2.31D-04  NBF=   240
 NBsUse=   240 1.00D-06 EigRej= -1.00D+00 NBFU=   240
 Initial guess from the checkpoint file:  "/home/user/YCY/BeH/10-H-Be12.chk"
 B after Tr=     0.000000   -0.000000   -0.000000
         Rot=    0.999974   -0.004089   -0.002316   -0.005558 Ang=  -0.83 deg.
 ExpMin= 3.27D-02 ExpMax= 4.70D+03 ExpMxC= 1.60D+02 IAcc=3 IRadAn=         5 AccDes= 0.00D+00
 Harris functional with IExCor= 1009 and IRadAn=       5 diagonalized for initial guess.
 HarFok:  IExCor= 1009 AccDes= 0.00D+00 IRadAn=         5 IDoV= 1 UseB2=F ITyADJ=14
 ICtDFT=  3500011 ScaDFX=  1.000000  1.000000  1.000000  1.000000
 FoFCou: FMM=F IPFlag=           0 FMFlag=      100000 FMFlg1=           0
         NFxFlg=           0 DoJE=T BraDBF=F KetDBF=T FulRan=T
         wScrn=  0.000000 ICntrl=       500 IOpCl=  0 I1Cent=   200000004 NGrid=           0
         NMat0=    1 NMatS0=      1 NMatT0=    0 NMatD0=    1 NMtDS0=    0 NMtDT0=    0
 Petite list used in FoFCou.
 Requested convergence on RMS density matrix=1.00D-08 within 128 cycles.
 Requested convergence on MAX density matrix=1.00D-06.
 Requested convergence on             energy=1.00D-06.
 No special actions if energy rises.
 EnCoef did     4 forward-backward iterations
 SCF Done:  E(RPBE1PBE) =  -177.767782177     A.U. after   14 cycles
            NFock= 14  Conv=0.92D-08     -V/T= 2.0076
   1 Symmetry operations used in ECPInt.
 ECPInt:  NShTT=    6786 NPrTT=   21120 LenC2=    6603 LenP2D=   17066.
 LDataN:  DoStor=T MaxTD1= 5 Len=  102
 Calling FoFJK, ICntrl=      2127 FMM=F ISym2X=0 I1Cent= 0 IOpClX= 0 NMat=1 NMatS=1 NMatT=0.
 ***** Axes restored to original set *****
 -------------------------------------------------------------------
 Center     Atomic                   Forces (Hartrees/Bohr)
 Number     Number              X              Y              Z
 -------------------------------------------------------------------
      1        4           0.000530248   -0.000154410    0.001468697
      2        4           0.000559483   -0.000516438    0.000037339
      3        4          -0.000060842    0.000282539    0.000437897
      4        4          -0.000508777    0.000648657   -0.000101348
      5        4           0.000155644   -0.000241816   -0.000703088
      6        4           0.000097819   -0.000464982   -0.000162264
      7        4           0.000816667    0.000994295    0.000071804
      8        4          -0.000593133   -0.000795995    0.000487525
      9        4          -0.000570751    0.000258392   -0.001286901
     10        4          -0.002688086    0.001189376    0.000772258
     11        4           0.000924350    0.000468067    0.000494349
     12        4          -0.000200017   -0.000372806    0.000527144
     13        1           0.001877271    0.003285726   -0.001432031
     14        1          -0.000339876   -0.004580607   -0.000611380
 -------------------------------------------------------------------
 Cartesian Forces:  Max     0.004580607 RMS     0.001181440

 GradGradGradGradGradGradGradGradGradGradGradGradGradGradGradGradGradGrad
 Berny optimization.
 Using GEDIIS/GDIIS optimizer.
 FormGI is forming the generalized inverse of G from B-inverse, IUseBI=4.
 Internal  Forces:  Max     0.002256159 RMS     0.000258042
 Search for a local minimum.
 Step number   9 out of a maximum of  100
 All quantities printed in internal units (Hartrees-Bohrs-Radians)
 Mixed Optimization -- En-DIIS/RFO-DIIS
 Swapping is turned off.
 Update second derivatives using D2CorX and points    7    8    9
 DE= -3.91D-04 DEPred=-2.87D-04 R= 1.36D+00
 TightC=F SS=  1.41D+00  RLast= 3.49D-01 DXNew= 2.4000D+00 1.0460D+00
 Trust test= 1.36D+00 RLast= 3.49D-01 DXMaxT set to 1.43D+00
 ITU=  1  1  1  1  1  1  1  1  0
     Eigenvalues ---    0.00285   0.01503   0.01903   0.02283   0.02568
     Eigenvalues ---    0.02645   0.02869   0.02941   0.03410   0.03736
     Eigenvalues ---    0.04148   0.04628   0.05171   0.05367   0.05650
     Eigenvalues ---    0.05834   0.06098   0.06292   0.06482   0.06879
     Eigenvalues ---    0.07054   0.07387   0.07548   0.07708   0.08161
     Eigenvalues ---    0.08457   0.09001   0.09326   0.09961   0.10919
     Eigenvalues ---    0.11302   0.11941   0.12071   0.12677   0.12913
     Eigenvalues ---    0.31677
 En-DIIS/RFO-DIIS/Sim-DIIS IScMMF=       -3 using points:     9    8    7    6    5    4    3
 RFO step:  Lambda=-2.55285546D-04.
 DIIS inversion failure, remove point   7.
 RFO-DIIS uses    6 points instead of    7
 DidBck=F Rises=F RFO-DIIS coefs:    1.87175   -2.00000    1.36572   -0.57866    0.72117
                  RFO-DIIS coefs:   -0.37999    0.00000
 Iteration  1 RMS(Cart)=  0.01372470 RMS(Int)=  0.00354015
 Iteration  2 RMS(Cart)=  0.00052866 RMS(Int)=  0.00344699
 Iteration  3 RMS(Cart)=  0.00000540 RMS(Int)=  0.00344698
 Iteration  4 RMS(Cart)=  0.00000009 RMS(Int)=  0.00344698
 Variable       Old X    -DE/DX   Delta X   Delta X   Delta X     New X
                                 (Linear)    (Quad)   (Total)
    R1        3.85397  -0.00002   0.00157   0.00124   0.00237   3.85634
    R2        3.97683   0.00017  -0.02419   0.00254  -0.02310   3.95372
    R3        4.14362   0.00011  -0.03404  -0.00106  -0.03614   4.10748
    R4        4.10338  -0.00032   0.01349  -0.00884   0.00707   4.11044
    R5        4.51443  -0.00003   0.04521   0.00476   0.04839   4.56283
    R6        3.94637  -0.00010  -0.00508   0.00170  -0.00448   3.94189
    R7        4.05262   0.00017   0.00449   0.00034   0.00396   4.05658
    R8        3.99067  -0.00014   0.00851   0.00124   0.01137   4.00203
    R9        3.92479  -0.00017  -0.00602  -0.00102  -0.00646   3.91833
   R10        3.90845  -0.00021   0.00410  -0.00270   0.00075   3.90920
   R11        4.19303  -0.00019  -0.00358  -0.00239  -0.00753   4.18550
   R12        4.25390   0.00042  -0.01481   0.00257  -0.01276   4.24114
   R13        3.87806  -0.00012   0.00316  -0.00415  -0.00065   3.87741
   R14        4.06604   0.00013  -0.01715  -0.00110  -0.01848   4.04756
   R15        4.16237  -0.00002   0.02015  -0.00207   0.02032   4.18268
   R16        3.92050   0.00014  -0.00246   0.00332   0.00171   3.92221
   R17        3.96627   0.00020  -0.00595   0.00108  -0.00331   3.96296
   R18        3.73807   0.00020  -0.00452   0.00168  -0.00408   3.73399
   R19        4.07100  -0.00015   0.00687  -0.00584   0.00089   4.07189
   R20        3.77169  -0.00019  -0.00370  -0.00172  -0.00636   3.76532
   R21        3.84168  -0.00015  -0.00609   0.00054  -0.00338   3.83829
   R22        3.91242  -0.00002   0.01124   0.00128   0.01305   3.92548
   R23        3.83965   0.00022  -0.00296   0.00318   0.00051   3.84016
   R24        3.90178   0.00009   0.00163   0.00100   0.00020   3.90197
   R25        3.89817   0.00031   0.01029  -0.00059   0.00903   3.90721
   R26        4.00538  -0.00035   0.00225  -0.00284  -0.00033   4.00505
   R27        3.92924  -0.00046   0.00013  -0.00125   0.00082   3.93006
   R28        3.90615  -0.00055  -0.00769   0.00038  -0.00835   3.89779
   R29        4.07333   0.00014   0.00788   0.00009   0.00791   4.08125
   R30        3.85678   0.00016  -0.00733   0.00509  -0.00091   3.85587
   R31        2.85825  -0.00105  -0.04549  -0.00784  -0.05263   2.80563
   R32        2.88416  -0.00226  -0.11401   0.00115  -0.11225   2.77191
   R33        1.57988  -0.00223   0.00009   0.00053  -0.00172   1.57816
    A1        1.87546  -0.00009  -0.00935  -0.00202  -0.01184   1.86362
    A2        1.97783  -0.00003   0.01172  -0.00106   0.01022   1.98806
    A3        2.19930  -0.00003   0.00280  -0.00032   0.00265   2.20195
    A4        2.79581   0.00003   0.00021  -0.00051  -0.00074   2.79507
    A5        2.01193  -0.00001  -0.00213  -0.00180  -0.00398   2.00795
    A6        1.96789   0.00010  -0.00190   0.00169  -0.00067   1.96721
    A7        2.00358   0.00010   0.00510   0.00294   0.00880   2.01238
    A8        2.35076  -0.00002   0.00503   0.00063   0.00538   2.35613
    A9        1.61577  -0.00005   0.00404   0.00026   0.00445   1.62022
   A10        1.71907   0.00004  -0.00381   0.00046  -0.00340   1.71566
   A11        1.63436   0.00003   0.00498   0.00034   0.00565   1.64001
   A12        1.84725   0.00013  -0.00379   0.00054  -0.00363   1.84362
   A13        2.24702   0.00007   0.00355   0.00247   0.00565   2.25266
   A14        2.04696  -0.00001   0.00165   0.00096   0.00201   2.04898
   A15        2.02917  -0.00003   0.00335   0.00123   0.00390   2.03307
   A16        1.64930   0.00001   0.00812  -0.00018   0.00768   1.65698
   A17        2.35057   0.00006   0.00666   0.00329   0.00974   2.36030
   A18        1.94881   0.00010   0.00247   0.00198   0.00416   1.95297
   A19        2.81125   0.00004   0.00553   0.00203   0.00689   2.81815
   A20        1.95576   0.00006  -0.00236   0.00099  -0.00197   1.95379
   A21        2.28325   0.00001   0.01373   0.00034   0.01365   2.29691
   A22        1.96097  -0.00005   0.01140   0.00110   0.01255   1.97351
   A23        2.00753   0.00000   0.00243   0.00029   0.00229   2.00983
   A24        1.69078  -0.00012   0.00765   0.00013   0.00822   1.69900
   A25        1.90650   0.00001   0.00372  -0.00055   0.00400   1.91050
   A26        1.99808  -0.00006   0.00256   0.00036   0.00356   2.00164
   A27        1.91761  -0.00016   0.01220  -0.00182   0.01128   1.92889
   A28        1.73692  -0.00006   0.01304  -0.00004   0.01275   1.74966
   A29        1.49329  -0.00001   0.00338   0.00014   0.00309   1.49638
   A30        1.82263  -0.00005   0.01576   0.00174   0.01663   1.83926
   A31        1.47725  -0.00005  -0.00640  -0.00198  -0.00826   1.46899
   A32        1.98323   0.00005   0.00033  -0.00059  -0.00118   1.98206
   A33        1.40552   0.00003  -0.00883  -0.00049  -0.00971   1.39581
   A34        1.88465   0.00003  -0.00294  -0.00040  -0.00351   1.88114
   A35        2.10848   0.00011  -0.00167  -0.00017  -0.00129   2.10718
   A36        1.43745  -0.00011  -0.00667  -0.00177  -0.00863   1.42882
   A37        1.83113  -0.00023   0.01193  -0.00248   0.01000   1.84114
   A38        1.56875  -0.00006  -0.00517  -0.00116  -0.00643   1.56232
   A39        1.80940   0.00001  -0.00936  -0.00052  -0.01117   1.79822
   A40        1.74990   0.00001   0.00023   0.00085   0.00062   1.75052
   A41        2.18196   0.00006  -0.00784   0.00074  -0.00735   2.17461
   A42        2.07591   0.00001   0.00629   0.00049   0.00688   2.08279
   A43        1.84773   0.00000  -0.00406  -0.00009  -0.00360   1.84413
   A44        1.70076  -0.00004   0.00801  -0.00055   0.00841   1.70916
   A45        1.96844   0.00008  -0.00407   0.00025  -0.00291   1.96553
   A46        1.86109   0.00003   0.00723   0.00162   0.00909   1.87018
   A47        1.75108   0.00002   0.01602   0.00204   0.01859   1.76967
   A48        1.24021   0.00000  -0.01329   0.00053  -0.01253   1.22768
   A49        1.80903   0.00014  -0.01457   0.00394  -0.01053   1.79850
   A50        2.21187   0.00021   0.05568   0.00749   0.05567   2.26754
   A51        2.50562   0.00025   0.05413   0.01468   0.06725   2.57287
   A52        1.39108   0.00006  -0.01690   0.00082  -0.01609   1.37500
   A53        2.34246   0.00014  -0.03524  -0.00891  -0.04436   2.29809
   A54        2.52542  -0.00031  -0.03164  -0.01559  -0.05078   2.47463
   A55        1.96567   0.00012  -0.01366   0.00363  -0.01109   1.95458
   A56        2.54790  -0.00023   0.05476   0.00729   0.05419   2.60210
   A57        2.10257   0.00022   0.01449   0.00485   0.01636   2.11893
   A58        2.12879   0.00010  -0.01257   0.00170  -0.01109   2.11769
   A59        2.25467  -0.00038  -0.02271  -0.01008  -0.03908   2.21559
   A60        1.77967  -0.00011  -0.02863  -0.01101  -0.03964   1.74003
   A61        1.61465   0.00025   0.00047  -0.00253  -0.00006   1.61459
   A62        2.16683  -0.00026   0.01897  -0.00274   0.01542   2.18224
   A63        1.46800   0.00008  -0.00737  -0.00053  -0.00757   1.46043
   A64        1.38072   0.00008  -0.01388  -0.00156  -0.01556   1.36516
   A65        1.96627   0.00007  -0.02314  -0.00132  -0.02472   1.94155
   A66        1.84758   0.00009  -0.00961  -0.00105  -0.01130   1.83628
   A67        1.97135   0.00011  -0.00221  -0.00125  -0.00449   1.96686
   A68        1.31367  -0.00007  -0.00572  -0.00243  -0.00790   1.30576
   A69        1.47138  -0.00004  -0.00646  -0.00089  -0.00788   1.46350
   A70        1.85042  -0.00005  -0.01442  -0.00260  -0.01697   1.83346
   A71        2.21347  -0.00005  -0.00555  -0.00430  -0.00915   2.20433
   A72        2.13151  -0.00008   0.00373  -0.00341   0.00031   2.13182
    D1       -2.00106  -0.00003  -0.01120  -0.00100  -0.01179  -2.01285
    D2       -0.96707   0.00004  -0.01010  -0.00070  -0.01173  -0.97880
    D3        0.23127   0.00001  -0.00320   0.00050  -0.00214   0.22913
    D4        1.26526   0.00008  -0.00211   0.00079  -0.00208   1.26318
    D5       -0.91092  -0.00010  -0.00651  -0.00193  -0.00780  -0.91872
    D6        0.12307  -0.00003  -0.00542  -0.00164  -0.00775   0.11533
    D7        0.27438  -0.00024  -0.01530  -0.00791  -0.02423   0.25014
    D8       -0.77720  -0.00021  -0.01824  -0.00857  -0.02807  -0.80527
    D9       -0.55270   0.00001   0.00375  -0.00147   0.00249  -0.55021
   D10       -1.60428   0.00004   0.00081  -0.00214  -0.00135  -1.60563
   D11        1.27277  -0.00001   0.00644  -0.00114   0.00538   1.27815
   D12        0.22119   0.00003   0.00349  -0.00180   0.00154   0.22273
   D13        1.04592  -0.00007   0.00899   0.00060   0.00927   1.05519
   D14        0.07483   0.00018   0.02191   0.00780   0.03044   0.10527
   D15       -1.17141  -0.00004  -0.00279   0.00146  -0.00114  -1.17256
   D16       -0.96159   0.00003   0.00601  -0.00010   0.00534  -0.95625
   D17        0.00638   0.00005  -0.00462  -0.00072  -0.00503   0.00135
   D18        3.02491  -0.00020   0.04474   0.00928   0.06040   3.08531
   D19        2.33617   0.00049  -0.00689   0.00561  -0.01138   2.32479
   D20        1.20239  -0.00003   0.00673  -0.00133   0.00509   1.20748
   D21        2.17036  -0.00002  -0.00390  -0.00195  -0.00528   2.16508
   D22       -1.09429  -0.00026   0.04547   0.00805   0.06015  -1.03414
   D23       -1.78303   0.00042  -0.00616   0.00438  -0.01163  -1.79466
   D24        0.14015  -0.00006   0.00735  -0.00333   0.00334   0.14348
   D25        1.10812  -0.00004  -0.00328  -0.00395  -0.00703   1.10109
   D26       -2.15654  -0.00029   0.04608   0.00605   0.05840  -2.09814
   D27       -2.84528   0.00039  -0.00555   0.00238  -0.01338  -2.85866
   D28        0.70307   0.00005  -0.00402   0.00199  -0.00279   0.70028
   D29        1.78586   0.00008  -0.00101   0.00138  -0.00022   1.78565
   D30       -0.56374   0.00008  -0.00817   0.00445  -0.00355  -0.56729
   D31        0.51905   0.00012  -0.00516   0.00384  -0.00097   0.51808
   D32       -1.33377  -0.00004  -0.00347   0.00043  -0.00331  -1.33709
   D33       -0.25099  -0.00000  -0.00046  -0.00018  -0.00074  -0.25173
   D34        0.48513   0.00007   0.00083   0.00125   0.00203   0.48716
   D35       -0.58983   0.00007   0.00557   0.00192   0.00737  -0.58245
   D36       -0.76190  -0.00002  -0.00474   0.00087  -0.00378  -0.76567
   D37       -1.83685  -0.00003  -0.00000   0.00155   0.00156  -1.83529
   D38        1.31221  -0.00003  -0.00561  -0.00054  -0.00618   1.30603
   D39        0.23726  -0.00004  -0.00087   0.00014  -0.00084   0.23641
   D40        0.22439   0.00007  -0.00086  -0.00116  -0.00234   0.22206
   D41       -0.90777   0.00003  -0.00825  -0.00127  -0.01020  -0.91797
   D42        1.34580   0.00006  -0.00360  -0.00070  -0.00412   1.34168
   D43        0.21364   0.00002  -0.01099  -0.00081  -0.01199   0.20165
   D44        0.60053   0.00002   0.00356   0.00017   0.00316   0.60369
   D45       -0.41695  -0.00008   0.01101   0.00023   0.01039  -0.40657
   D46       -0.67488  -0.00003  -0.00938  -0.00207  -0.01181  -0.68668
   D47       -1.69236  -0.00013  -0.00193  -0.00201  -0.00458  -1.69694
   D48       -0.63159  -0.00006   0.00946   0.00024   0.00993  -0.62166
   D49        0.43570   0.00004   0.00287   0.00075   0.00418   0.43988
   D50        0.41850  -0.00003   0.00283   0.00083   0.00383   0.42233
   D51        1.48579   0.00007  -0.00376   0.00134  -0.00192   1.48387
   D52        0.30606   0.00003   0.01460  -0.00014   0.01402   0.32008
   D53       -0.77077  -0.00006   0.01924   0.00102   0.02010  -0.75067
   D54        1.54340   0.00011   0.01201   0.00128   0.01285   1.55625
   D55        0.46657   0.00003   0.01665   0.00244   0.01893   0.48549
   D56        0.72006   0.00002  -0.00093   0.00108   0.00006   0.72012
   D57        1.79664   0.00006   0.00088   0.00112   0.00135   1.79799
   D58       -1.38819   0.00002  -0.00968   0.00038  -0.00902  -1.39721
   D59       -0.31161   0.00007  -0.00787   0.00042  -0.00773  -0.31934
   D60       -0.58231   0.00003  -0.01292  -0.00041  -0.01295  -0.59526
   D61        0.49427   0.00007  -0.01111  -0.00038  -0.01165   0.48261
   D62        1.05709   0.00006   0.00901   0.00069   0.00969   1.06678
   D63       -0.01838   0.00014  -0.00348  -0.00287  -0.00523  -0.02361
   D64       -1.16027  -0.00001  -0.00640  -0.00318  -0.00906  -1.16934
   D65       -0.96481  -0.00001  -0.01136  -0.00144  -0.01324  -0.97805
   D66       -1.99659  -0.00002  -0.01236  -0.00063  -0.01285  -2.00945
   D67        0.11782   0.00011  -0.00610  -0.00025  -0.00799   0.10983
   D68       -0.91396   0.00009  -0.00710   0.00056  -0.00760  -0.92157
   D69        1.24973   0.00011  -0.00357   0.00238  -0.00219   1.24754
   D70        0.21795   0.00010  -0.00457   0.00319  -0.00181   0.21614
   D71       -1.60426  -0.00010   0.00384  -0.00078   0.00247  -1.60179
   D72       -0.54189  -0.00004   0.00625  -0.00056   0.00583  -0.53606
   D73       -0.65031  -0.00016   0.01265   0.00297   0.01407  -0.63624
   D74        0.41206  -0.00010   0.01505   0.00319   0.01742   0.42949
   D75        0.29949  -0.00010   0.01783  -0.00000   0.01669   0.31618
   D76        1.36186  -0.00004   0.02023   0.00022   0.02004   1.38191
   D77        1.34718   0.00006   0.00096   0.00269   0.00457   1.35175
   D78        0.30412  -0.00004   0.00706   0.00006   0.00764   0.31176
   D79       -2.78490   0.00039   0.06648   0.01175   0.06066  -2.72424
   D80       -1.95495  -0.00028   0.05150   0.00360   0.04380  -1.91115
   D81        0.47233  -0.00005   0.00010   0.00142   0.00294   0.47527
   D82       -0.57073  -0.00015   0.00621  -0.00121   0.00601  -0.56472
   D83        2.62344   0.00029   0.06563   0.01048   0.05903   2.68247
   D84       -2.82980  -0.00039   0.05065   0.00233   0.04217  -2.78763
   D85       -0.77816   0.00009  -0.00821   0.00125  -0.00553  -0.78369
   D86       -1.82122  -0.00001  -0.00211  -0.00138  -0.00246  -1.82368
   D87        1.37295   0.00042   0.05731   0.01031   0.05056   1.42350
   D88        2.20289  -0.00025   0.04233   0.00216   0.03370   2.23659
   D89        0.14100  -0.00006   0.00960  -0.00026   0.00947   0.15047
   D90        1.12562  -0.00001   0.00082  -0.00112   0.00003   1.12565
   D91        1.19994   0.00002   0.00903   0.00148   0.01041   1.21035
   D92        2.18456   0.00008   0.00025   0.00062   0.00097   2.18553
   D93       -1.01088  -0.00012  -0.00152  -0.00289  -0.00393  -1.01481
   D94       -0.02625  -0.00007  -0.01030  -0.00375  -0.01337  -0.03963
   D95       -0.75877   0.00005   0.00178   0.00193   0.00318  -0.75559
   D96        0.12677   0.00003  -0.00031   0.00078   0.00054   0.12731
   D97        0.32242  -0.00006   0.00938  -0.00012   0.01017   0.33259
   D98        1.20796  -0.00008   0.00730  -0.00127   0.00753   1.21549
   D99        0.42128  -0.00003   0.00179   0.00161   0.00392   0.42520
   D100      -0.66156   0.00003  -0.00317   0.00177  -0.00147  -0.66302
   D101       0.74018  -0.00004  -0.00217   0.00039  -0.00100   0.73918
   D102      -0.11921  -0.00004   0.00643   0.00118   0.00686  -0.11235
   D103      -2.46879  -0.00056  -0.05363  -0.01591  -0.08748  -2.55627
   D104      -2.94576  -0.00026  -0.05369  -0.01642  -0.07054  -3.01630
   D105      -0.32574   0.00008  -0.00820   0.00022  -0.00844  -0.33418
   D106      -1.18513   0.00008   0.00041   0.00101  -0.00058  -1.18571
   D107       2.74848  -0.00044  -0.05966  -0.01608  -0.09492   2.65355
   D108       2.27151  -0.00015  -0.05972  -0.01659  -0.07799   2.19352
   D109       0.37198  -0.00001  -0.00911  -0.00225  -0.01104   0.36094
   D110      -0.68936  -0.00001  -0.01055  -0.00154  -0.01226  -0.70163
   D111      -0.80086  -0.00003  -0.01463  -0.00052  -0.01550  -0.81636
   D112       0.34765   0.00007  -0.02381  -0.00091  -0.02590   0.32175
   D113      -0.18569   0.00002   0.01926   0.00259   0.02201  -0.16368
   D114       1.03789  -0.00008   0.01890  -0.00185   0.01764   1.05553
   D115       0.44576   0.00005  -0.00992  -0.00143  -0.01101   0.43475
   D116      -0.73345   0.00004  -0.00587  -0.00038  -0.00588  -0.73933
   D117      -0.83479   0.00002   0.00723   0.00021   0.00772  -0.82708
   D118       0.39785  -0.00002   0.00510   0.00161   0.00575   0.40360
   D119       0.24715   0.00004   0.00551  -0.00011   0.00499   0.25214
   D120       1.47980   0.00001   0.00338   0.00130   0.00302   1.48282
   D121      -0.25625  -0.00004   0.00864   0.00091   0.00863  -0.24762
   D122       0.82871   0.00003  -0.00380   0.00453   0.00058   0.82929
   D123       3.01260   0.00015  -0.06757  -0.01120  -0.06333   2.94927
   D124      -2.94168  -0.00042  -0.02553  -0.01294  -0.03735  -2.97903
   D125       0.21535  -0.00000   0.00156   0.00033   0.00103   0.21638
   D126      -0.89322  -0.00002  -0.00319  -0.00086  -0.00515  -0.89836
   D127       1.33853  -0.00004  -0.00059   0.00040  -0.00050   1.33804
   D128       0.22997  -0.00005  -0.00534  -0.00079  -0.00668   0.22329
   D129       0.56578  -0.00006  -0.00154  -0.00223  -0.00364   0.56213
   D130      -0.34991  -0.00012   0.02097  -0.00111   0.02015  -0.32975
   D131      -0.60815  -0.00001   0.00059  -0.00241  -0.00117  -0.60932
   D132      -1.52384  -0.00007   0.02310  -0.00129   0.02263  -1.50121
   D133      -0.77051  -0.00001  -0.00181  -0.00072  -0.00307  -0.77357
   D134       0.05426   0.00001  -0.01270  -0.00124  -0.01398   0.04028
   D135       0.24683  -0.00001   0.00026   0.00037   0.00080   0.24763
   D136       1.07160   0.00000  -0.01062  -0.00015  -0.01012   1.06149
   D137       0.78689   0.00001   0.00182   0.00003   0.00282   0.78971
   D138      -0.14884   0.00013   0.00158   0.00369   0.00580  -0.14304
   D139      -0.27946   0.00001  -0.00302  -0.00054  -0.00366  -0.28311
   D140      -1.21519   0.00013  -0.00325   0.00312  -0.00068  -1.21587
   D141      -0.53269   0.00008  -0.00343   0.00129  -0.00083  -0.53352
   D142       0.68290  -0.00008  -0.00778  -0.00319  -0.01019   0.67270
   D143      -1.63009  -0.00004   0.01132  -0.00238   0.00893  -1.62116
   D144      -0.41450  -0.00020   0.00697  -0.00686  -0.00043  -0.41493
   D145       2.19895   0.00015   0.06363   0.01336   0.07246   2.27141
   D146      -2.86864  -0.00001   0.05928   0.00888   0.06309  -2.80555
   D147       2.28031   0.00042   0.05425   0.02132   0.07986   2.36016
   D148      -2.78729   0.00026   0.04990   0.01683   0.07049  -2.71680
         Item               Value     Threshold  Converged?
 Maximum Force            0.002256     0.000450     NO 
 RMS     Force            0.000258     0.000300     YES
 Maximum Displacement     0.099732     0.001800     NO 
 RMS     Displacement     0.013678     0.001200     NO 
 Predicted change in Energy=-6.929746D-05
 GradGradGradGradGradGradGradGradGradGradGradGradGradGradGradGradGradGrad

                          Input orientation:                          
 ---------------------------------------------------------------------
 Center     Atomic      Atomic             Coordinates (Angstroms)
 Number     Number       Type             X           Y           Z
 ---------------------------------------------------------------------
      1          4           0       -1.330315    0.275150    0.341166
      2          4           0       -0.718770    0.629813   -1.573155
      3          4           0        1.140878   -0.238950    0.482130
      4          4           0       -0.313110    2.065455   -0.029630
      5          4           0       -1.730752   -1.856234    0.487198
      6          4           0        1.261091    1.252065   -1.151298
      7          4           0        1.504816    1.960881    0.737543
      8          4           0        0.834614   -0.740716   -1.483693
      9          4           0        0.188546   -2.098448    0.009938
     10          4           0        0.008853    1.075402    1.856922
     11          4           0       -1.139967   -1.388001   -1.398869
     12          4           0       -0.358652   -0.928303    1.740733
     13          1           0       -0.120162    1.079490    3.335974
     14          1           0        0.151240    1.834446    3.103989
 ---------------------------------------------------------------------
                    Distance matrix (angstroms):
                    1          2          3          4          5
     1  Be   0.000000
     2  Be   2.040685   0.000000
     3  Be   2.528035   2.904692   0.000000
     4  Be   2.092221   2.146648   2.772411   0.000000
     5  Be   2.173586   3.383725   3.295738   4.201960   0.000000
     6  Be   3.145981   2.117785   2.214873   2.097106   4.614902
     7  Be   3.322164   3.472090   2.244314   1.975942   5.010184
     8  Be   3.008158   2.073489   2.051835   3.362465   3.421973
     9  Be   2.837362   3.282197   2.141877   4.194201   1.992523
    10  Be   2.175153   3.534603   2.213381   2.154749   3.673808
    11  Be   2.414545   2.068661   3.171865   3.805899   2.031137
    12  Be   2.085957   3.679574   2.075544   3.478340   2.077273
    13  H    3.328710   4.965893   3.387172   3.512357   4.396362
    14  H    3.501371   4.907518   3.486043   3.176248   4.900062
                    6          7          8          9         10
     6  Be   0.000000
     7  Be   2.032127   0.000000
     8  Be   2.064836   3.561136   0.000000
     9  Be   3.704695   4.328988   2.119381   0.000000
    10  Be   3.263234   2.067605   3.891000   3.676543   0.000000
    11  Be   3.577195   4.772227   2.079698   2.062624   4.241264
    12  Be   3.967546   3.581381   3.443254   2.159703   2.040440
    13  H    4.698218   3.188926   5.239651   4.610543   1.484674
    14  H    4.436034   2.729143   5.305213   5.004219   1.466832
                   11         12         13         14
    11  Be   0.000000
    12  Be   3.267855   0.000000
    13  H    5.435738   2.575443   0.000000
    14  H    5.685694   3.122698   0.835126   0.000000
 Stoichiometry    Be12H2
 Framework group  C1[X(Be12H2)]
 Deg. of freedom    36
 Full point group                 C1      NOp   1
 Largest Abelian subgroup         C1      NOp   1
 Largest concise Abelian subgroup C1      NOp   1
                         Standard orientation:                         
 ---------------------------------------------------------------------
 Center     Atomic      Atomic             Coordinates (Angstroms)
 Number     Number       Type             X           Y           Z
 ---------------------------------------------------------------------
      1          4           0        0.211957    0.521055    1.187391
      2          4           0        0.427241   -1.506562    1.104801
      3          4           0       -0.329092    0.039950   -1.234750
      4          4           0       -1.532764   -0.633520    1.170218
      5          4           0        2.101830    1.379447    0.542398
      6          4           0       -0.998073   -1.903878   -0.410335
      7          4           0       -2.418709   -0.461688   -0.587599
      8          4           0        0.970059   -1.511736   -0.896369
      9          4           0        1.776590    0.427880   -1.177744
     10          4           0       -1.548973    1.263581    0.148606
     11          4           0        2.218116   -0.648289    0.525587
     12          4           0        0.322612    1.837370   -0.427009
     13          1           0       -2.077704    2.646535    0.038436
     14          1           0       -2.725476    2.139025    0.180780
 ---------------------------------------------------------------------
 Rotational constants (GHZ):           2.1133841           1.5563267           1.2586461
 Standard basis: def2TZVP (5D, 7F)
 There are   252 symmetry adapted cartesian basis functions of A   symmetry.
 There are   240 symmetry adapted basis functions of A   symmetry.
   240 basis functions,   364 primitive gaussians,   252 cartesian basis functions
    25 alpha electrons       25 beta electrons
       nuclear repulsion energy       222.6277495966 Hartrees.
 NAtoms=   14 NActive=   14 NUniq=   14 SFac= 1.00D+00 NAtFMM=   60 NAOKFM=F Big=F
 Integral buffers will be    131072 words long.
 Raffenetti 2 integral format.
 Two-electron integral symmetry is turned on.
 Nuclear repulsion after empirical dispersion term =      222.5964656899 Hartrees.
 One-electron integrals computed using PRISM.
   1 Symmetry operations used in ECPInt.
 ECPInt:  NShTT=    6786 NPrTT=   21120 LenC2=    6605 LenP2D=   17071.
 LDataN:  DoStor=T MaxTD1= 4 Len=   56
 NBasis=   240 RedAO= T EigKep=  2.32D-04  NBF=   240
 NBsUse=   240 1.00D-06 EigRej= -1.00D+00 NBFU=   240
 Initial guess from the checkpoint file:  "/home/user/YCY/BeH/10-H-Be12.chk"
 B after Tr=    -0.000000    0.000000    0.000000
         Rot=    0.999962   -0.001438   -0.002430   -0.008228 Ang=  -1.00 deg.
 ExpMin= 3.27D-02 ExpMax= 4.70D+03 ExpMxC= 1.60D+02 IAcc=3 IRadAn=         5 AccDes= 0.00D+00
 Harris functional with IExCor= 1009 and IRadAn=       5 diagonalized for initial guess.
 HarFok:  IExCor= 1009 AccDes= 0.00D+00 IRadAn=         5 IDoV= 1 UseB2=F ITyADJ=14
 ICtDFT=  3500011 ScaDFX=  1.000000  1.000000  1.000000  1.000000
 FoFCou: FMM=F IPFlag=           0 FMFlag=      100000 FMFlg1=           0
         NFxFlg=           0 DoJE=T BraDBF=F KetDBF=T FulRan=T
         wScrn=  0.000000 ICntrl=       500 IOpCl=  0 I1Cent=   200000004 NGrid=           0
         NMat0=    1 NMatS0=      1 NMatT0=    0 NMatD0=    1 NMtDS0=    0 NMtDT0=    0
 Petite list used in FoFCou.
 Requested convergence on RMS density matrix=1.00D-08 within 128 cycles.
 Requested convergence on MAX density matrix=1.00D-06.
 Requested convergence on             energy=1.00D-06.
 No special actions if energy rises.
 SCF Done:  E(RPBE1PBE) =  -177.767814297     A.U. after   14 cycles
            NFock= 14  Conv=0.67D-08     -V/T= 2.0074
   1 Symmetry operations used in ECPInt.
 ECPInt:  NShTT=    6786 NPrTT=   21120 LenC2=    6605 LenP2D=   17071.
 LDataN:  DoStor=T MaxTD1= 5 Len=  102
 Calling FoFJK, ICntrl=      2127 FMM=F ISym2X=0 I1Cent= 0 IOpClX= 0 NMat=1 NMatS=1 NMatT=0.
 ***** Axes restored to original set *****
 -------------------------------------------------------------------
 Center     Atomic                   Forces (Hartrees/Bohr)
 Number     Number              X              Y              Z
 -------------------------------------------------------------------
      1        4           0.000009338   -0.000014149    0.001478467
      2        4           0.000756267   -0.000326084    0.000111059
      3        4           0.000314387    0.000311429    0.000559136
      4        4          -0.000602685    0.001274898   -0.000298312
      5        4          -0.000279536   -0.000651212   -0.000328192
      6        4          -0.000310963   -0.000546227   -0.000040543
      7        4           0.000771411    0.000898535    0.000623317
      8        4          -0.000620283   -0.000622722    0.000395135
      9        4           0.000009340   -0.000223036   -0.000812191
     10        4          -0.002015049   -0.002443237   -0.005646999
     11        4           0.000661603    0.000941369    0.000615767
     12        4          -0.000057956   -0.000558199    0.000276604
     13        1          -0.000217974   -0.000098005   -0.000527274
     14        1           0.001582099    0.002056640    0.003594027
 -------------------------------------------------------------------
 Cartesian Forces:  Max     0.005646999 RMS     0.001326439

 GradGradGradGradGradGradGradGradGradGradGradGradGradGradGradGradGradGrad
 Berny optimization.
 Using GEDIIS/GDIIS optimizer.
 FormGI is forming the generalized inverse of G from B-inverse, IUseBI=4.
 Internal  Forces:  Max     0.004100464 RMS     0.000304757
 Search for a local minimum.
 Step number  10 out of a maximum of  100
 All quantities printed in internal units (Hartrees-Bohrs-Radians)
 Mixed Optimization -- En-DIIS/RFO-DIIS
 Swapping is turned off.
 Update second derivatives using D2CorX and points    9   10
 DE= -3.21D-05 DEPred=-6.93D-05 R= 4.63D-01
 Trust test= 4.63D-01 RLast= 3.70D-01 DXMaxT set to 1.43D+00
 ITU=  0  1  1  1  1  1  1  1  1  0
     Eigenvalues ---    0.00249   0.01442   0.01887   0.02392   0.02548
     Eigenvalues ---    0.02633   0.02850   0.02967   0.03353   0.03707
     Eigenvalues ---    0.04121   0.04396   0.05024   0.05293   0.05625
     Eigenvalues ---    0.05843   0.06109   0.06200   0.06461   0.06879
     Eigenvalues ---    0.07049   0.07364   0.07466   0.07680   0.08155
     Eigenvalues ---    0.08486   0.09264   0.09397   0.10220   0.11116
     Eigenvalues ---    0.11302   0.11945   0.12201   0.12669   0.13129
     Eigenvalues ---    0.30160
 En-DIIS/RFO-DIIS/Sim-DIIS IScMMF=       -3 using points:    10    9    8    7    6    5    4    3
 RFO step:  Lambda=-3.53488287D-04.
 DIIS inversion failure, remove point   8.
 DIIS inversion failure, remove point   7.
 DIIS inversion failure, remove point   6.
 RFO-DIIS uses    5 points instead of    8
 DidBck=F Rises=F RFO-DIIS coefs:    1.15162    0.40377   -1.23743    0.19555    0.48649
                  RFO-DIIS coefs:    0.00000    0.00000    0.00000
 Iteration  1 RMS(Cart)=  0.00539181 RMS(Int)=  0.00198321
 Iteration  2 RMS(Cart)=  0.00009026 RMS(Int)=  0.00197677
 Iteration  3 RMS(Cart)=  0.00000057 RMS(Int)=  0.00197677
 Variable       Old X    -DE/DX   Delta X   Delta X   Delta X     New X
                                 (Linear)    (Quad)   (Total)
    R1        3.85634  -0.00005  -0.00153   0.00318   0.00198   3.85831
    R2        3.95372   0.00043   0.01696   0.00170   0.01905   3.97278
    R3        4.10748   0.00039   0.01254   0.00335   0.01656   4.12404
    R4        4.11044  -0.00057  -0.02177  -0.00440  -0.02739   4.08305
    R5        4.56283  -0.00022  -0.00833  -0.00102  -0.00884   4.55399
    R6        3.94189   0.00003   0.00751  -0.00192   0.00617   3.94805
    R7        4.05658   0.00010  -0.00264  -0.00055  -0.00275   4.05383
    R8        4.00203  -0.00022  -0.00033  -0.00251  -0.00379   3.99825
    R9        3.91833  -0.00010   0.00294  -0.00111   0.00175   3.92007
   R10        3.90920  -0.00012   0.00038  -0.00317  -0.00253   3.90668
   R11        4.18550  -0.00011   0.00301  -0.00188   0.00167   4.18718
   R12        4.24114   0.00049   0.01153   0.00360   0.01514   4.25628
   R13        3.87741  -0.00018  -0.00794   0.00011  -0.00850   3.86890
   R14        4.04756   0.00021  -0.00042   0.00408   0.00367   4.05124
   R15        4.18268  -0.00035  -0.01302  -0.00139  -0.01499   4.16769
   R16        3.92221   0.00012   0.00450  -0.00014   0.00425   3.92646
   R17        3.96296   0.00012  -0.00353   0.00374  -0.00054   3.96242
   R18        3.73399   0.00034   0.00011   0.00216   0.00255   3.73654
   R19        4.07189  -0.00024  -0.00946   0.00017  -0.00893   4.06296
   R20        3.76532   0.00014  -0.00599   0.00156  -0.00420   3.76113
   R21        3.83829  -0.00003   0.00125  -0.00029  -0.00009   3.83820
   R22        3.92548  -0.00001   0.00099   0.00052   0.00110   3.92658
   R23        3.84016   0.00016   0.00385   0.00130   0.00535   3.84552
   R24        3.90197   0.00009   0.00504  -0.00083   0.00562   3.90760
   R25        3.90721   0.00007   0.00032   0.00095   0.00141   3.90862
   R26        4.00505  -0.00017  -0.00401  -0.00319  -0.00686   3.99819
   R27        3.93006  -0.00038  -0.00269  -0.00182  -0.00558   3.92448
   R28        3.89779  -0.00031   0.00551  -0.00184   0.00423   3.90202
   R29        4.08125   0.00000  -0.00276   0.00100  -0.00182   4.07943
   R30        3.85587   0.00016   0.00123   0.00416   0.00493   3.86080
   R31        2.80563  -0.00071   0.03937  -0.00683   0.03181   2.83744
   R32        2.77191   0.00410   0.06143   0.01648   0.07715   2.84906
   R33        1.57816   0.00066  -0.00919   0.00242  -0.00409   1.57407
    A1        1.86362  -0.00000   0.00124  -0.00120   0.00023   1.86385
    A2        1.98806  -0.00016  -0.00506  -0.00114  -0.00603   1.98203
    A3        2.20195  -0.00008   0.00008  -0.00140  -0.00130   2.20064
    A4        2.79507   0.00006  -0.00292   0.00052  -0.00226   2.79281
    A5        2.00795  -0.00001  -0.00165  -0.00127  -0.00278   2.00517
    A6        1.96721   0.00012   0.00140   0.00233   0.00395   1.97116
    A7        2.01238   0.00007   0.00044   0.00197   0.00204   2.01442
    A8        2.35613  -0.00013  -0.00146   0.00024  -0.00119   2.35495
    A9        1.62022  -0.00013  -0.00051  -0.00071  -0.00126   1.61896
   A10        1.71566   0.00007   0.00253   0.00021   0.00275   1.71841
   A11        1.64001   0.00002  -0.00218  -0.00003  -0.00244   1.63757
   A12        1.84362   0.00016   0.00090   0.00194   0.00304   1.84666
   A13        2.25266   0.00009   0.00304   0.00057   0.00374   2.25640
   A14        2.04898  -0.00001   0.00033   0.00035   0.00098   2.04996
   A15        2.03307   0.00001   0.00234  -0.00138   0.00152   2.03459
   A16        1.65698  -0.00012  -0.00387   0.00009  -0.00368   1.65330
   A17        2.36030  -0.00001   0.00228   0.00064   0.00311   2.36341
   A18        1.95297   0.00006   0.00110   0.00013   0.00166   1.95463
   A19        2.81815   0.00005   0.00156  -0.00053   0.00170   2.81984
   A20        1.95379   0.00007   0.00163   0.00136   0.00306   1.95684
   A21        2.29691  -0.00013  -0.00522  -0.00041  -0.00541   2.29150
   A22        1.97351  -0.00010  -0.00081  -0.00140  -0.00216   1.97135
   A23        2.00983  -0.00001  -0.00161   0.00069  -0.00083   2.00900
   A24        1.69900  -0.00017  -0.00173  -0.00119  -0.00316   1.69584
   A25        1.91050  -0.00008  -0.00179  -0.00089  -0.00313   1.90737
   A26        2.00164  -0.00011   0.00148  -0.00117   0.00012   2.00176
   A27        1.92889  -0.00033  -0.00894  -0.00141  -0.01081   1.91808
   A28        1.74966  -0.00022  -0.00299  -0.00199  -0.00500   1.74467
   A29        1.49638  -0.00004  -0.00086  -0.00035  -0.00091   1.49547
   A30        1.83926  -0.00021  -0.00162  -0.00185  -0.00302   1.83624
   A31        1.46899  -0.00001  -0.00152   0.00036  -0.00122   1.46777
   A32        1.98206   0.00009  -0.00095  -0.00004  -0.00058   1.98147
   A33        1.39581   0.00016   0.00259   0.00079   0.00363   1.39944
   A34        1.88114   0.00010   0.00045   0.00043   0.00103   1.88218
   A35        2.10718   0.00010  -0.00102   0.00159   0.00007   2.10725
   A36        1.42882  -0.00002  -0.00015  -0.00011  -0.00006   1.42876
   A37        1.84114  -0.00037  -0.00907  -0.00168  -0.01086   1.83028
   A38        1.56232  -0.00001   0.00023  -0.00041  -0.00011   1.56221
   A39        1.79822   0.00009   0.00318   0.00084   0.00466   1.80289
   A40        1.75052   0.00001   0.00130   0.00002   0.00160   1.75211
   A41        2.17461   0.00010   0.00352   0.00132   0.00488   2.17949
   A42        2.08279  -0.00003  -0.00061  -0.00093  -0.00173   2.08106
   A43        1.84413   0.00001   0.00251  -0.00044   0.00191   1.84604
   A44        1.70916  -0.00013  -0.00325  -0.00115  -0.00489   1.70427
   A45        1.96553   0.00002   0.00128   0.00070   0.00139   1.96693
   A46        1.87018  -0.00006   0.00021  -0.00054  -0.00050   1.86967
   A47        1.76967  -0.00011  -0.00162  -0.00140  -0.00321   1.76646
   A48        1.22768   0.00017   0.00630   0.00081   0.00711   1.23479
   A49        1.79850   0.00034   0.01102   0.00158   0.01274   1.81124
   A50        2.26754  -0.00012  -0.01522   0.00056  -0.01003   2.25751
   A51        2.57287   0.00024   0.00561   0.00106   0.00637   2.57924
   A52        1.37500   0.00027   0.00724   0.00135   0.00862   1.38361
   A53        2.29809   0.00000   0.00843  -0.00308   0.00588   2.30397
   A54        2.47463  -0.00044  -0.01607  -0.00216  -0.01709   2.45755
   A55        1.95458   0.00033   0.01376   0.00061   0.01504   1.96962
   A56        2.60210  -0.00029  -0.02039   0.00146  -0.01457   2.58753
   A57        2.11893  -0.00005   0.00588   0.00050   0.00797   2.12690
   A58        2.11769   0.00026   0.00844   0.00083   0.00934   2.12703
   A59        2.21559  -0.00024  -0.00314  -0.00200  -0.00365   2.21194
   A60        1.74003  -0.00041  -0.00523  -0.00139  -0.00603   1.73400
   A61        1.61459  -0.00005  -0.00301  -0.00090  -0.00317   1.61142
   A62        2.18224  -0.00020  -0.01963  -0.00078  -0.02001   2.16223
   A63        1.46043   0.00011   0.00106   0.00104   0.00193   1.46236
   A64        1.36516   0.00018   0.00200   0.00127   0.00319   1.36836
   A65        1.94155   0.00018   0.00570   0.00241   0.00817   1.94971
   A66        1.83628   0.00015   0.00105   0.00113   0.00257   1.83884
   A67        1.96686   0.00017  -0.00206   0.00087  -0.00069   1.96616
   A68        1.30576  -0.00001  -0.00209   0.00022  -0.00213   1.30363
   A69        1.46350   0.00008  -0.00009   0.00099   0.00124   1.46474
   A70        1.83346   0.00009  -0.00119   0.00133  -0.00001   1.83345
   A71        2.20433  -0.00008  -0.00493  -0.00041  -0.00568   2.19865
   A72        2.13182  -0.00014  -0.00707  -0.00038  -0.00735   2.12447
    D1       -2.01285   0.00000   0.00362  -0.00016   0.00325  -2.00960
    D2       -0.97880   0.00007   0.00431   0.00012   0.00488  -0.97392
    D3        0.22913  -0.00004   0.00146   0.00063   0.00169   0.23082
    D4        1.26318   0.00004   0.00215   0.00091   0.00332   1.26650
    D5       -0.91872  -0.00008   0.00118  -0.00103  -0.00017  -0.91890
    D6        0.11533  -0.00001   0.00187  -0.00075   0.00146   0.11678
    D7        0.25014  -0.00021  -0.00174  -0.00873  -0.00984   0.24031
    D8       -0.80527  -0.00014  -0.00312  -0.00784  -0.01039  -0.81566
    D9       -0.55021  -0.00002  -0.00140  -0.00251  -0.00398  -0.55419
   D10       -1.60563   0.00005  -0.00277  -0.00161  -0.00453  -1.61015
   D11        1.27815  -0.00011  -0.00212  -0.00271  -0.00475   1.27339
   D12        0.22273  -0.00004  -0.00349  -0.00182  -0.00530   0.21743
   D13        1.05519  -0.00009  -0.00118  -0.00092  -0.00182   1.05337
   D14        0.10527   0.00012   0.00129   0.00683   0.00781   0.11307
   D15       -1.17256   0.00008   0.00421   0.00013   0.00452  -1.16804
   D16       -0.95625  -0.00001  -0.00301   0.00007  -0.00264  -0.95889
   D17        0.00135   0.00011   0.00047   0.00092   0.00154   0.00289
   D18        3.08531  -0.00012  -0.01323   0.00339  -0.01378   3.07153
   D19        2.32479   0.00029   0.01899   0.00296   0.02825   2.35304
   D20        1.20748  -0.00010  -0.00508  -0.00091  -0.00581   1.20167
   D21        2.16508   0.00002  -0.00160  -0.00007  -0.00163   2.16345
   D22       -1.03414  -0.00021  -0.01530   0.00240  -0.01696  -1.05110
   D23       -1.79466   0.00020   0.01692   0.00197   0.02507  -1.76959
   D24        0.14348  -0.00014  -0.00531  -0.00232  -0.00721   0.13627
   D25        1.10109  -0.00002  -0.00183  -0.00148  -0.00303   1.09805
   D26       -2.09814  -0.00026  -0.01553   0.00099  -0.01836  -2.11649
   D27       -2.85866   0.00016   0.01669   0.00057   0.02367  -2.83498
   D28        0.70028   0.00005   0.00232   0.00268   0.00536   0.70564
   D29        1.78565   0.00009   0.00069   0.00208   0.00311   1.78876
   D30       -0.56729   0.00014   0.00657   0.00309   0.00953  -0.55775
   D31        0.51808   0.00018   0.00494   0.00248   0.00729   0.52536
   D32       -1.33709  -0.00002   0.00148   0.00078   0.00235  -1.33474
   D33       -0.25173   0.00002  -0.00015   0.00018   0.00011  -0.25162
   D34        0.48716   0.00006  -0.00113   0.00170   0.00042   0.48758
   D35       -0.58245   0.00003  -0.00085   0.00086  -0.00000  -0.58245
   D36       -0.76567   0.00003   0.00212   0.00166   0.00344  -0.76223
   D37       -1.83529   0.00001   0.00241   0.00082   0.00302  -1.83227
   D38        1.30603  -0.00000   0.00038   0.00054   0.00081   1.30684
   D39        0.23641  -0.00003   0.00066  -0.00030   0.00040   0.23681
   D40        0.22206  -0.00003  -0.00274   0.00101  -0.00167   0.22038
   D41       -0.91797   0.00008  -0.00208   0.00174   0.00017  -0.91780
   D42        1.34168  -0.00002  -0.00410   0.00257  -0.00162   1.34005
   D43        0.20165   0.00010  -0.00345   0.00330   0.00022   0.20187
   D44        0.60369   0.00004  -0.00105  -0.00043  -0.00112   0.60257
   D45       -0.40657  -0.00008  -0.00317  -0.00205  -0.00463  -0.41120
   D46       -0.68668   0.00005   0.00038  -0.00018   0.00055  -0.68614
   D47       -1.69694  -0.00007  -0.00174  -0.00181  -0.00296  -1.69990
   D48       -0.62166  -0.00010  -0.00322  -0.00067  -0.00408  -0.62574
   D49        0.43988   0.00000  -0.00169   0.00086  -0.00122   0.43866
   D50        0.42233   0.00002   0.00176  -0.00067   0.00095   0.42328
   D51        1.48387   0.00012   0.00329   0.00085   0.00381   1.48768
   D52        0.32008   0.00001  -0.00255  -0.00257  -0.00512   0.31496
   D53       -0.75067  -0.00015  -0.00103  -0.00397  -0.00468  -0.75535
   D54        1.55625   0.00010  -0.00225  -0.00022  -0.00246   1.55379
   D55        0.48549  -0.00007  -0.00072  -0.00163  -0.00201   0.48348
   D56        0.72012   0.00001   0.00189   0.00103   0.00282   0.72294
   D57        1.79799   0.00005   0.00191   0.00063   0.00275   1.80074
   D58       -1.39721   0.00009   0.00492   0.00071   0.00553  -1.39168
   D59       -0.31934   0.00013   0.00495   0.00030   0.00547  -0.31387
   D60       -0.59526   0.00007   0.00085   0.00259   0.00312  -0.59214
   D61        0.48261   0.00012   0.00087   0.00219   0.00305   0.48566
   D62        1.06678  -0.00003  -0.00271  -0.00001  -0.00299   1.06379
   D63       -0.02361   0.00003  -0.00603   0.00428  -0.00164  -0.02524
   D64       -1.16934   0.00000  -0.00397   0.00065  -0.00397  -1.17330
   D65       -0.97805   0.00005   0.00163   0.00102   0.00317  -0.97488
   D66       -2.00945   0.00001   0.00168   0.00162   0.00357  -2.00588
   D67        0.10983   0.00009   0.00276   0.00108   0.00483   0.11466
   D68       -0.92157   0.00006   0.00281   0.00169   0.00523  -0.91634
   D69        1.24754   0.00011   0.00459   0.00182   0.00696   1.25450
   D70        0.21614   0.00008   0.00464   0.00243   0.00736   0.22350
   D71       -1.60179  -0.00002  -0.00113  -0.00175  -0.00223  -1.60401
   D72       -0.53606  -0.00003  -0.00167  -0.00205  -0.00353  -0.53960
   D73       -0.63624  -0.00007   0.00288  -0.00507  -0.00200  -0.63824
   D74        0.42949  -0.00008   0.00234  -0.00538  -0.00331   0.42618
   D75        0.31618  -0.00017  -0.00545  -0.00208  -0.00659   0.30960
   D76        1.38191  -0.00018  -0.00600  -0.00238  -0.00789   1.37401
   D77        1.35175   0.00005   0.00291   0.00065   0.00325   1.35500
   D78        0.31176  -0.00011  -0.00463  -0.00005  -0.00500   0.30676
   D79       -2.72424   0.00004  -0.01412   0.00143  -0.00306  -2.72730
   D80       -1.91115  -0.00009  -0.02457  -0.00132  -0.01896  -1.93011
   D81        0.47527   0.00000   0.00092   0.00024   0.00037   0.47564
   D82       -0.56472  -0.00016  -0.00662  -0.00046  -0.00788  -0.57260
   D83        2.68247  -0.00000  -0.01611   0.00102  -0.00594   2.67653
   D84       -2.78763  -0.00014  -0.02656  -0.00173  -0.02184  -2.80947
   D85       -0.78369   0.00011   0.00299   0.00194   0.00404  -0.77966
   D86       -1.82368  -0.00005  -0.00455   0.00124  -0.00422  -1.82790
   D87        1.42350   0.00010  -0.01404   0.00272  -0.00227   1.42123
   D88        2.23659  -0.00003  -0.02449  -0.00004  -0.01817   2.21842
   D89        0.15047  -0.00011   0.00027  -0.00331  -0.00298   0.14749
   D90        1.12565  -0.00003   0.00293  -0.00247   0.00033   1.12598
   D91        1.21035  -0.00005   0.00027  -0.00194  -0.00138   1.20897
   D92        2.18553   0.00004   0.00292  -0.00110   0.00192   2.18745
   D93       -1.01481  -0.00010  -0.00213  -0.00210  -0.00444  -1.01925
   D94       -0.03963  -0.00002   0.00053  -0.00127  -0.00113  -0.04076
   D95       -0.75559   0.00007   0.00220   0.00126   0.00373  -0.75186
   D96        0.12731   0.00006  -0.00041   0.00197   0.00141   0.12872
   D97        0.33259  -0.00016  -0.00528  -0.00057  -0.00638   0.32621
   D98        1.21549  -0.00017  -0.00789   0.00014  -0.00870   1.20679
   D99        0.42520  -0.00002   0.00149   0.00027   0.00179   0.42699
   D100      -0.66302   0.00012   0.00439  -0.00010   0.00455  -0.65848
   D101       0.73918  -0.00003   0.00461  -0.00123   0.00312   0.74230
   D102      -0.11235  -0.00011   0.00383  -0.00141   0.00254  -0.10981
   D103      -2.55627  -0.00017  -0.00130  -0.00420   0.00482  -2.55145
   D104      -3.01630  -0.00041  -0.00583  -0.00270  -0.00788  -3.02418
   D105      -0.33418   0.00015   0.00433   0.00066   0.00540  -0.32877
   D106      -1.18571   0.00007   0.00355   0.00048   0.00482  -1.18089
   D107       2.65355   0.00000  -0.00158  -0.00231   0.00710   2.66066
   D108       2.19352  -0.00024  -0.00611  -0.00080  -0.00559   2.18792
   D109       0.36094  -0.00001  -0.00042  -0.00019  -0.00102   0.35992
   D110      -0.70163   0.00005   0.00056   0.00000   0.00042  -0.70121
   D111      -0.81636  -0.00003   0.00545   0.00088   0.00668  -0.80968
   D112       0.32175   0.00011   0.00809   0.00221   0.01069   0.33245
   D113      -0.16368  -0.00002  -0.00500  -0.00039  -0.00542  -0.16910
   D114       1.05553  -0.00015  -0.01187  -0.00082  -0.01302   1.04251
   D115       0.43475   0.00005   0.00040   0.00238   0.00260   0.43735
   D116      -0.73933   0.00000   0.00079   0.00184   0.00250  -0.73682
   D117      -0.82708  -0.00008  -0.00204  -0.00096  -0.00308  -0.83015
   D118       0.40360  -0.00008   0.00168  -0.00075   0.00151   0.40511
   D119       0.25214   0.00004  -0.00180  -0.00077  -0.00242   0.24972
   D120       1.48282   0.00004   0.00192  -0.00057   0.00216   1.48499
   D121      -0.24762  -0.00008  -0.00117  -0.00175  -0.00278  -0.25040
   D122       0.82929   0.00018   0.01115  -0.00138   0.01035   0.83964
   D123       2.94927   0.00014   0.02531  -0.00423   0.01231   2.96158
   D124      -2.97903  -0.00035  -0.01413  -0.00341  -0.01842  -2.99744
   D125       0.21638   0.00001   0.00244  -0.00056   0.00253   0.21891
   D126      -0.89836   0.00005   0.00084  -0.00026   0.00122  -0.89714
   D127       1.33804  -0.00001   0.00287  -0.00066   0.00250   1.34053
   D128       0.22329   0.00003   0.00127  -0.00036   0.00119   0.22448
   D129       0.56213   0.00000  -0.00130  -0.00162  -0.00299   0.55915
   D130      -0.32975  -0.00016  -0.00860  -0.00319  -0.01174  -0.34150
   D131      -0.60932   0.00002  -0.00354  -0.00115  -0.00500  -0.61432
   D132      -1.50121  -0.00014  -0.01083  -0.00272  -0.01376  -1.51496
   D133      -0.77357  -0.00000  -0.00053   0.00054   0.00014  -0.77343
   D134       0.04028   0.00005   0.00126   0.00215   0.00306   0.04334
   D135       0.24763  -0.00002   0.00083  -0.00042   0.00026   0.24789
   D136       1.06149   0.00004   0.00262   0.00119   0.00317   1.06466
   D137       0.78971  -0.00004  -0.00111   0.00021  -0.00148   0.78823
   D138      -0.14304   0.00007   0.00545   0.00132   0.00628  -0.13676
   D139      -0.28311   0.00003   0.00006   0.00037   0.00057  -0.28255
   D140      -1.21587   0.00015   0.00662   0.00147   0.00833  -1.20754
   D141      -0.53352   0.00010   0.00298  -0.00008   0.00240  -0.53112
   D142       0.67270   0.00004  -0.00499  -0.00014  -0.00516   0.66754
   D143      -1.62116  -0.00024  -0.00665  -0.00104  -0.00832  -1.62948
   D144      -0.41493  -0.00029  -0.01461  -0.00110  -0.01588  -0.43082
   D145       2.27141  -0.00005  -0.01175   0.00195  -0.00702   2.26439
   D146      -2.80555  -0.00010  -0.01972   0.00189  -0.01458  -2.82013
   D147       2.36016   0.00044   0.01936   0.00148   0.01775   2.37791
   D148      -2.71680   0.00039   0.01139   0.00142   0.01018  -2.70661
         Item               Value     Threshold  Converged?
 Maximum Force            0.004100     0.000450     NO 
 RMS     Force            0.000305     0.000300     NO 
 Maximum Displacement     0.051864     0.001800     NO 
 RMS     Displacement     0.005407     0.001200     NO 
 Predicted change in Energy=-1.164089D-04
 GradGradGradGradGradGradGradGradGradGradGradGradGradGradGradGradGradGrad

                          Input orientation:                          
 ---------------------------------------------------------------------
 Center     Atomic      Atomic             Coordinates (Angstroms)
 Number     Number       Type             X           Y           Z
 ---------------------------------------------------------------------
      1          4           0       -1.330470    0.274468    0.342336
      2          4           0       -0.717636    0.631985   -1.572157
      3          4           0        1.140697   -0.239990    0.479205
      4          4           0       -0.310233    2.073194   -0.036322
      5          4           0       -1.728341   -1.866387    0.487513
      6          4           0        1.261781    1.251777   -1.154672
      7          4           0        1.507631    1.967555    0.734319
      8          4           0        0.831736   -0.744351   -1.480832
      9          4           0        0.189030   -2.102501    0.008721
     10          4           0        0.006156    1.073002    1.840408
     11          4           0       -1.142377   -1.383581   -1.396329
     12          4           0       -0.357138   -0.934998    1.740427
     13          1           0       -0.138229    1.086755    3.334896
     14          1           0        0.165702    1.835123    3.131434
 ---------------------------------------------------------------------
                    Distance matrix (angstroms):
                    1          2          3          4          5
     1  Be   0.000000
     2  Be   2.041732   0.000000
     3  Be   2.527858   2.902039   0.000000
     4  Be   2.102303   2.145192   2.778810   0.000000
     5  Be   2.182347   3.391995   3.297971   4.219684   0.000000
     6  Be   3.148957   2.115781   2.215758   2.096821   4.621747
     7  Be   3.327913   3.472088   2.252327   1.977290   5.023100
     8  Be   3.006172   2.074414   2.047335   3.365896   3.418676
     9  Be   2.840803   3.286127   2.143821   4.205677   1.990303
    10  Be   2.160658   3.516244   2.205449   2.150024   3.671350
    11  Be   2.409868   2.067323   3.168257   3.806754   2.031088
    12  Be   2.089220   3.682202   2.077794   3.494032   2.077854
    13  H    3.322147   4.962026   3.398658   3.516782   4.399670
    14  H    3.528915   4.934734   3.505856   3.212145   4.927362
                    6          7          8          9         10
     6  Be   0.000000
     7  Be   2.034961   0.000000
     8  Be   2.067811   3.566252   0.000000
     9  Be   3.708834   4.339418   2.115753   0.000000
    10  Be   3.252547   2.068353   3.874918   3.670468   0.000000
    11  Be   3.575400   4.774129   2.076747   2.064862   4.222605
    12  Be   3.972969   3.593665   3.438936   2.158743   2.043047
    13  H    4.705686   3.201198   5.242615   4.619729   1.501509
    14  H    4.462330   2.750359   5.326376   5.025611   1.507658
                   11         12         13         14
    11  Be   0.000000
    12  Be   3.264516   0.000000
    13  H    5.430963   2.584132   0.000000
    14  H    5.707168   3.143538   0.832962   0.000000
 Stoichiometry    Be12H2
 Framework group  C1[X(Be12H2)]
 Deg. of freedom    36
 Full point group                 C1      NOp   1
 Largest Abelian subgroup         C1      NOp   1
 Largest concise Abelian subgroup C1      NOp   1
                         Standard orientation:                         
 ---------------------------------------------------------------------
 Center     Atomic      Atomic             Coordinates (Angstroms)
 Number     Number       Type             X           Y           Z
 ---------------------------------------------------------------------
      1          4           0        0.213740    0.519663    1.188535
      2          4           0        0.407928   -1.511007    1.102871
      3          4           0       -0.325285    0.044197   -1.234985
      4          4           0       -1.546637   -0.629401    1.168419
      5          4           0        2.119909    1.363074    0.542149
      6          4           0       -1.014208   -1.895827   -0.415672
      7          4           0       -2.428105   -0.442905   -0.591669
      8          4           0        0.960105   -1.513018   -0.896702
      9          4           0        1.785377    0.415075   -1.175609
     10          4           0       -1.529334    1.265103    0.151975
     11          4           0        2.206430   -0.666147    0.532409
     12          4           0        0.344369    1.837618   -0.427253
     13          1           0       -2.053579    2.669037    0.058881
     14          1           0       -2.723575    2.185263    0.163253
 ---------------------------------------------------------------------
 Rotational constants (GHZ):           2.1152747           1.5524193           1.2571666
 Standard basis: def2TZVP (5D, 7F)
 There are   252 symmetry adapted cartesian basis functions of A   symmetry.
 There are   240 symmetry adapted basis functions of A   symmetry.
   240 basis functions,   364 primitive gaussians,   252 cartesian basis functions
    25 alpha electrons       25 beta electrons
       nuclear repulsion energy       222.4992063867 Hartrees.
 NAtoms=   14 NActive=   14 NUniq=   14 SFac= 1.00D+00 NAtFMM=   60 NAOKFM=F Big=F
 Integral buffers will be    131072 words long.
 Raffenetti 2 integral format.
 Two-electron integral symmetry is turned on.
 Nuclear repulsion after empirical dispersion term =      222.4679473021 Hartrees.
 One-electron integrals computed using PRISM.
   1 Symmetry operations used in ECPInt.
 ECPInt:  NShTT=    6786 NPrTT=   21120 LenC2=    6605 LenP2D=   17071.
 LDataN:  DoStor=T MaxTD1= 4 Len=   56
 NBasis=   240 RedAO= T EigKep=  2.32D-04  NBF=   240
 NBsUse=   240 1.00D-06 EigRej= -1.00D+00 NBFU=   240
 Initial guess from the checkpoint file:  "/home/user/YCY/BeH/10-H-Be12.chk"
 B after Tr=     0.000000    0.000000   -0.000000
         Rot=    0.999990   -0.000742    0.000846    0.004322 Ang=  -0.51 deg.
 ExpMin= 3.27D-02 ExpMax= 4.70D+03 ExpMxC= 1.60D+02 IAcc=3 IRadAn=         5 AccDes= 0.00D+00
 Harris functional with IExCor= 1009 and IRadAn=       5 diagonalized for initial guess.
 HarFok:  IExCor= 1009 AccDes= 0.00D+00 IRadAn=         5 IDoV= 1 UseB2=F ITyADJ=14
 ICtDFT=  3500011 ScaDFX=  1.000000  1.000000  1.000000  1.000000
 FoFCou: FMM=F IPFlag=           0 FMFlag=      100000 FMFlg1=           0
         NFxFlg=           0 DoJE=T BraDBF=F KetDBF=T FulRan=T
         wScrn=  0.000000 ICntrl=       500 IOpCl=  0 I1Cent=   200000004 NGrid=           0
         NMat0=    1 NMatS0=      1 NMatT0=    0 NMatD0=    1 NMtDS0=    0 NMtDT0=    0
 Petite list used in FoFCou.
 Requested convergence on RMS density matrix=1.00D-08 within 128 cycles.
 Requested convergence on MAX density matrix=1.00D-06.
 Requested convergence on             energy=1.00D-06.
 No special actions if energy rises.
 SCF Done:  E(RPBE1PBE) =  -177.768076219     A.U. after   14 cycles
            NFock= 14  Conv=0.41D-08     -V/T= 2.0075
   1 Symmetry operations used in ECPInt.
 ECPInt:  NShTT=    6786 NPrTT=   21120 LenC2=    6605 LenP2D=   17071.
 LDataN:  DoStor=T MaxTD1= 5 Len=  102
 Calling FoFJK, ICntrl=      2127 FMM=F ISym2X=0 I1Cent= 0 IOpClX= 0 NMat=1 NMatS=1 NMatT=0.
 ***** Axes restored to original set *****
 -------------------------------------------------------------------
 Center     Atomic                   Forces (Hartrees/Bohr)
 Number     Number              X              Y              Z
 -------------------------------------------------------------------
      1        4           0.000092324   -0.000124583    0.000907350
      2        4           0.000617077   -0.000337381   -0.000001397
      3        4           0.000359295    0.000361502    0.000875419
      4        4          -0.000840159    0.000744664   -0.000274714
      5        4          -0.000372616   -0.000348837   -0.000120600
      6        4          -0.000143569   -0.000730081    0.000093910
      7        4           0.000523908    0.000428205    0.000106985
      8        4          -0.000270717   -0.000280445   -0.000067169
      9        4           0.000056234   -0.000289787   -0.000658719
     10        4          -0.001082303    0.000391491   -0.000415796
     11        4           0.000456755    0.000918301    0.000635030
     12        4          -0.000172844   -0.000302624   -0.000454814
     13        1           0.000839864    0.000827985   -0.000509113
     14        1          -0.000063249   -0.001258408   -0.000116370
 -------------------------------------------------------------------
 Cartesian Forces:  Max     0.001258408 RMS     0.000539411

 GradGradGradGradGradGradGradGradGradGradGradGradGradGradGradGradGradGrad
 Berny optimization.
 Using GEDIIS/GDIIS optimizer.
 FormGI is forming the generalized inverse of G from B-inverse, IUseBI=4.
 Internal  Forces:  Max     0.000579230 RMS     0.000108973
 Search for a local minimum.
 Step number  11 out of a maximum of  100
 All quantities printed in internal units (Hartrees-Bohrs-Radians)
 Mixed Optimization -- En-DIIS/RFO-DIIS
 Swapping is turned off.
 Update second derivatives using D2CorX and points    9   10   11
 DE= -2.62D-04 DEPred=-1.16D-04 R= 2.25D+00
 TightC=F SS=  1.41D+00  RLast= 1.43D-01 DXNew= 2.4000D+00 4.2814D-01
 Trust test= 2.25D+00 RLast= 1.43D-01 DXMaxT set to 1.43D+00
 ITU=  1  0  1  1  1  1  1  1  1  1  0
     Eigenvalues ---    0.00224   0.01173   0.01556   0.01962   0.02560
     Eigenvalues ---    0.02624   0.02802   0.02865   0.03362   0.03727
     Eigenvalues ---    0.04158   0.04381   0.05028   0.05309   0.05523
     Eigenvalues ---    0.05853   0.05928   0.06124   0.06435   0.06881
     Eigenvalues ---    0.07039   0.07334   0.07376   0.07640   0.08111
     Eigenvalues ---    0.08486   0.08998   0.09443   0.09804   0.10915
     Eigenvalues ---    0.11199   0.11511   0.11957   0.12360   0.12667
     Eigenvalues ---    0.29464
 En-DIIS/RFO-DIIS/Sim-DIIS IScMMF=       -3 using points:    11   10    9    8    7    6    5    4    3
 RFO step:  Lambda=-1.06938065D-04.
 DIIS inversion failure, remove point   9.
 DIIS inversion failure, remove point   8.
 DIIS inversion failure, remove point   7.
 RFO-DIIS uses    6 points instead of    9
 DidBck=F Rises=F RFO-DIIS coefs:    2.71571   -1.10580   -1.61805    2.11470   -0.89770
                  RFO-DIIS coefs:   -0.20886    0.00000    0.00000    0.00000
 Iteration  1 RMS(Cart)=  0.00536829 RMS(Int)=  0.00151116
 Iteration  2 RMS(Cart)=  0.00008309 RMS(Int)=  0.00150683
 Iteration  3 RMS(Cart)=  0.00000035 RMS(Int)=  0.00150683
 Variable       Old X    -DE/DX   Delta X   Delta X   Delta X     New X
                                 (Linear)    (Quad)   (Total)
    R1        3.85831  -0.00002   0.01019  -0.00090   0.00903   3.86735
    R2        3.97278   0.00016   0.00181   0.00087   0.00244   3.97522
    R3        4.12404   0.00021   0.00035   0.00066   0.00061   4.12465
    R4        4.08305  -0.00020  -0.01728  -0.00019  -0.01657   4.06648
    R5        4.55399  -0.00024   0.01200  -0.00544   0.00614   4.56013
    R6        3.94805  -0.00008  -0.00665   0.00123  -0.00583   3.94222
    R7        4.05383   0.00005   0.00007  -0.00285  -0.00308   4.05074
    R8        3.99825  -0.00017  -0.00445  -0.00041  -0.00411   3.99414
    R9        3.92007  -0.00005  -0.00357  -0.00015  -0.00361   3.91647
   R10        3.90668  -0.00023  -0.00894  -0.00244  -0.01160   3.89507
   R11        4.18718  -0.00016  -0.00542  -0.00114  -0.00703   4.18015
   R12        4.25628   0.00020   0.01183  -0.00243   0.00947   4.26575
   R13        3.86890  -0.00000  -0.00400   0.00236  -0.00128   3.86762
   R14        4.05124   0.00020   0.00566   0.00075   0.00631   4.05755
   R15        4.16769  -0.00010  -0.00164  -0.00327  -0.00439   4.16331
   R16        3.92646   0.00002   0.00174  -0.00108   0.00076   3.92722
   R17        3.96242   0.00018   0.00941   0.00047   0.01049   3.97291
   R18        3.73654   0.00030   0.00422   0.00286   0.00691   3.74345
   R19        4.06296  -0.00007  -0.00174   0.00011  -0.00201   4.06095
   R20        3.76113   0.00015  -0.00365   0.00275  -0.00105   3.76007
   R21        3.83820  -0.00002  -0.00501   0.00116  -0.00310   3.83510
   R22        3.92658  -0.00004   0.00652  -0.00122   0.00555   3.93213
   R23        3.84552   0.00009   0.00222  -0.00046   0.00176   3.84727
   R24        3.90760  -0.00006   0.00202  -0.00282  -0.00181   3.90579
   R25        3.90862   0.00005   0.01051  -0.00304   0.00714   3.91577
   R26        3.99819  -0.00005  -0.01444   0.00273  -0.01184   3.98635
   R27        3.92448  -0.00025  -0.01080   0.00282  -0.00716   3.91732
   R28        3.90202  -0.00022  -0.01276   0.00541  -0.00783   3.89420
   R29        4.07943  -0.00003   0.00795  -0.00352   0.00444   4.08387
   R30        3.86080   0.00013   0.00890   0.00083   0.01004   3.87084
   R31        2.83744  -0.00042  -0.01008  -0.00139  -0.01087   2.82657
   R32        2.84906  -0.00058  -0.01918  -0.00245  -0.02102   2.82804
   R33        1.57407  -0.00058  -0.00401  -0.00098  -0.00715   1.56692
    A1        1.86385  -0.00001  -0.00775   0.00125  -0.00659   1.85726
    A2        1.98203  -0.00008  -0.00118  -0.00131  -0.00262   1.97940
    A3        2.20064  -0.00008  -0.00262  -0.00072  -0.00331   2.19733
    A4        2.79281   0.00006   0.00013   0.00030   0.00008   2.79289
    A5        2.00517  -0.00002  -0.00556  -0.00026  -0.00590   1.99928
    A6        1.97116   0.00008   0.00685   0.00009   0.00679   1.97796
    A7        2.01442   0.00005   0.00866  -0.00053   0.00844   2.02286
    A8        2.35495  -0.00008   0.00114  -0.00008   0.00102   2.35597
    A9        1.61896  -0.00009  -0.00055   0.00013  -0.00037   1.61858
   A10        1.71841   0.00003   0.00038   0.00035   0.00070   1.71911
   A11        1.63757   0.00004   0.00050   0.00038   0.00101   1.63858
   A12        1.84666   0.00013   0.00481   0.00062   0.00529   1.85196
   A13        2.25640   0.00003   0.00413   0.00012   0.00416   2.26055
   A14        2.04996  -0.00003   0.00126   0.00023   0.00127   2.05123
   A15        2.03459  -0.00004  -0.00235  -0.00045  -0.00314   2.03145
   A16        1.65330  -0.00005   0.00194  -0.00037   0.00147   1.65478
   A17        2.36341  -0.00005   0.00526  -0.00037   0.00479   2.36819
   A18        1.95463   0.00002   0.00169  -0.00061   0.00083   1.95545
   A19        2.81984  -0.00000   0.00062  -0.00021  -0.00009   2.81975
   A20        1.95684   0.00005   0.00386   0.00073   0.00451   1.96136
   A21        2.29150  -0.00007   0.00258  -0.00143   0.00100   2.29250
   A22        1.97135  -0.00010   0.00002  -0.00104  -0.00103   1.97032
   A23        2.00900  -0.00000   0.00233  -0.00024   0.00200   2.01100
   A24        1.69584  -0.00012  -0.00135  -0.00042  -0.00163   1.69421
   A25        1.90737  -0.00006  -0.00095  -0.00098  -0.00163   1.90574
   A26        2.00176  -0.00011  -0.00266  -0.00042  -0.00290   1.99886
   A27        1.91808  -0.00015  -0.00320  -0.00064  -0.00347   1.91462
   A28        1.74467  -0.00016  -0.00225  -0.00183  -0.00412   1.74054
   A29        1.49547  -0.00002   0.00059  -0.00034   0.00002   1.49549
   A30        1.83624  -0.00019   0.00060  -0.00124  -0.00097   1.83527
   A31        1.46777   0.00004  -0.00250   0.00103  -0.00144   1.46633
   A32        1.98147   0.00006  -0.00005  -0.00011  -0.00046   1.98101
   A33        1.39944   0.00011  -0.00047   0.00095   0.00031   1.39976
   A34        1.88218   0.00009  -0.00017   0.00041   0.00013   1.88230
   A35        2.10725   0.00011   0.00361   0.00069   0.00466   2.11190
   A36        1.42876   0.00001  -0.00337   0.00083  -0.00268   1.42608
   A37        1.83028  -0.00018  -0.00423  -0.00063  -0.00477   1.82551
   A38        1.56221  -0.00002  -0.00321   0.00020  -0.00305   1.55916
   A39        1.80289   0.00002  -0.00013   0.00016  -0.00046   1.80243
   A40        1.75211  -0.00003   0.00134  -0.00059   0.00052   1.75264
   A41        2.17949   0.00002   0.00328  -0.00068   0.00255   2.18204
   A42        2.08106  -0.00007  -0.00067  -0.00099  -0.00154   2.07952
   A43        1.84604  -0.00000  -0.00152   0.00018  -0.00118   1.84486
   A44        1.70427  -0.00010  -0.00117  -0.00080  -0.00161   1.70266
   A45        1.96693   0.00002   0.00203  -0.00048   0.00199   1.96892
   A46        1.86967  -0.00005   0.00147  -0.00021   0.00135   1.87102
   A47        1.76646  -0.00012   0.00241  -0.00171   0.00086   1.76732
   A48        1.23479   0.00009  -0.00016   0.00147   0.00129   1.23607
   A49        1.81124   0.00015   0.00339   0.00135   0.00472   1.81596
   A50        2.25751   0.00005   0.01928   0.00073   0.01632   2.27383
   A51        2.57924   0.00005   0.02831  -0.00087   0.02769   2.60693
   A52        1.38361   0.00014   0.00074   0.00143   0.00218   1.38579
   A53        2.30397  -0.00008  -0.01693  -0.00244  -0.01961   2.28436
   A54        2.45755  -0.00016  -0.02805  -0.00065  -0.02958   2.42797
   A55        1.96962   0.00009   0.00239   0.00054   0.00247   1.97210
   A56        2.58753  -0.00008   0.01636   0.00074   0.01336   2.60089
   A57        2.12690  -0.00000   0.00895  -0.00062   0.00733   2.13423
   A58        2.12703   0.00007   0.00162   0.00036   0.00205   2.12908
   A59        2.21194  -0.00020  -0.01701  -0.00197  -0.01979   2.19214
   A60        1.73400  -0.00011  -0.01948  -0.00065  -0.02040   1.71360
   A61        1.61142   0.00004  -0.00068  -0.00051  -0.00161   1.60981
   A62        2.16223  -0.00007  -0.00277  -0.00009  -0.00306   2.15917
   A63        1.46236   0.00013   0.00118   0.00080   0.00206   1.46442
   A64        1.36836   0.00015  -0.00069   0.00064  -0.00004   1.36831
   A65        1.94971   0.00015   0.00016   0.00178   0.00189   1.95160
   A66        1.83884   0.00014   0.00114   0.00003   0.00092   1.83976
   A67        1.96616   0.00016   0.00116   0.00010   0.00092   1.96709
   A68        1.30363   0.00005  -0.00250   0.00090  -0.00146   1.30217
   A69        1.46474   0.00009  -0.00051   0.00096   0.00021   1.46495
   A70        1.83345   0.00012  -0.00364   0.00210  -0.00145   1.83200
   A71        2.19865   0.00001  -0.00504  -0.00023  -0.00503   2.19362
   A72        2.12447  -0.00001  -0.00320  -0.00015  -0.00342   2.12105
    D1       -2.00960   0.00001  -0.00346   0.00114  -0.00220  -2.01180
    D2       -0.97392   0.00003  -0.00156   0.00045  -0.00149  -0.97541
    D3        0.23082  -0.00000   0.00090   0.00049   0.00173   0.23255
    D4        1.26650   0.00002   0.00280  -0.00020   0.00245   1.26894
    D5       -0.91890  -0.00003  -0.00519   0.00126  -0.00367  -0.92257
    D6        0.11678  -0.00002  -0.00328   0.00056  -0.00296   0.11382
    D7        0.24031  -0.00018  -0.03385   0.00017  -0.03414   0.20617
    D8       -0.81566  -0.00010  -0.03191   0.00090  -0.03144  -0.84710
    D9       -0.55419  -0.00004  -0.00575  -0.00187  -0.00755  -0.56174
   D10       -1.61015   0.00005  -0.00381  -0.00114  -0.00485  -1.61501
   D11        1.27339  -0.00011  -0.00547  -0.00180  -0.00733   1.26606
   D12        0.21743  -0.00002  -0.00352  -0.00106  -0.00464   0.21279
   D13        1.05337  -0.00006  -0.00001  -0.00028  -0.00048   1.05289
   D14        0.11307   0.00010   0.03052  -0.00091   0.02984   0.14291
   D15       -1.16804   0.00003   0.00152   0.00081   0.00225  -1.16579
   D16       -0.95889   0.00001   0.00150  -0.00041   0.00084  -0.95805
   D17        0.00289   0.00005   0.00191  -0.00011   0.00168   0.00457
   D18        3.07153   0.00004   0.01787   0.00149   0.02217   3.09370
   D19        2.35304   0.00020   0.01712  -0.00015   0.01239   2.36544
   D20        1.20167  -0.00004  -0.00314  -0.00024  -0.00351   1.19816
   D21        2.16345  -0.00000  -0.00273   0.00006  -0.00267   2.16078
   D22       -1.05110  -0.00001   0.01323   0.00166   0.01782  -1.03328
   D23       -1.76959   0.00015   0.01248   0.00002   0.00805  -1.76154
   D24        0.13627  -0.00009  -0.00700  -0.00117  -0.00850   0.12777
   D25        1.09805  -0.00005  -0.00659  -0.00087  -0.00766   1.09039
   D26       -2.11649  -0.00006   0.00937   0.00073   0.01283  -2.10367
   D27       -2.83498   0.00010   0.00862  -0.00091   0.00306  -2.83193
   D28        0.70564   0.00004   0.00776   0.00089   0.00839   0.71403
   D29        1.78876   0.00008   0.00670   0.00029   0.00676   1.79552
   D30       -0.55775   0.00009   0.00992   0.00122   0.01130  -0.54646
   D31        0.52536   0.00012   0.00886   0.00063   0.00966   0.53503
   D32       -1.33474   0.00001   0.00186   0.00079   0.00257  -1.33217
   D33       -0.25162   0.00004   0.00080   0.00019   0.00093  -0.25069
   D34        0.48758   0.00006   0.00431   0.00012   0.00446   0.49204
   D35       -0.58245   0.00002   0.00411  -0.00061   0.00348  -0.57898
   D36       -0.76223   0.00004   0.00275   0.00129   0.00423  -0.75800
   D37       -1.83227  -0.00000   0.00256   0.00056   0.00325  -1.82901
   D38        1.30684  -0.00001  -0.00179   0.00110  -0.00064   1.30620
   D39        0.23681  -0.00005  -0.00199   0.00037  -0.00163   0.23518
   D40        0.22038  -0.00001   0.00400  -0.00133   0.00262   0.22300
   D41       -0.91780   0.00008   0.00254   0.00041   0.00259  -0.91521
   D42        1.34005   0.00004   0.00567   0.00071   0.00655   1.34661
   D43        0.20187   0.00013   0.00420   0.00245   0.00652   0.20839
   D44        0.60257   0.00002  -0.00014  -0.00072  -0.00111   0.60146
   D45       -0.41120  -0.00007  -0.00354  -0.00083  -0.00481  -0.41601
   D46       -0.68614   0.00004  -0.00439   0.00035  -0.00424  -0.69038
   D47       -1.69990  -0.00005  -0.00779   0.00024  -0.00795  -1.70785
   D48       -0.62574  -0.00005   0.00000  -0.00052  -0.00036  -0.62611
   D49        0.43866   0.00001   0.00374  -0.00107   0.00296   0.44162
   D50        0.42328  -0.00001  -0.00108   0.00040  -0.00056   0.42271
   D51        1.48768   0.00005   0.00266  -0.00015   0.00277   1.49044
   D52        0.31496  -0.00001  -0.00177  -0.00264  -0.00450   0.31045
   D53       -0.75535  -0.00015  -0.00345  -0.00266  -0.00634  -0.76170
   D54        1.55379   0.00007   0.00448  -0.00166   0.00279   1.55658
   D55        0.48348  -0.00008   0.00281  -0.00168   0.00095   0.48443
   D56        0.72294   0.00000   0.00298   0.00047   0.00342   0.72636
   D57        1.80074   0.00001   0.00258  -0.00055   0.00177   1.80251
   D58       -1.39168   0.00006   0.00016   0.00117   0.00137  -1.39031
   D59       -0.31387   0.00006  -0.00023   0.00015  -0.00029  -0.31416
   D60       -0.59214   0.00012   0.00217   0.00241   0.00484  -0.58730
   D61        0.48566   0.00012   0.00177   0.00139   0.00318   0.48884
   D62        1.06379  -0.00000   0.00396  -0.00106   0.00302   1.06681
   D63       -0.02524   0.00008   0.01511  -0.00054   0.01468  -0.01057
   D64       -1.17330   0.00007  -0.00069   0.00025  -0.00005  -1.17336
   D65       -0.97488   0.00002  -0.00053   0.00021  -0.00064  -0.97552
   D66       -2.00588   0.00005   0.00085   0.00123   0.00197  -2.00391
   D67        0.11466   0.00004   0.00278  -0.00041   0.00161   0.11627
   D68       -0.91634   0.00006   0.00416   0.00061   0.00423  -0.91211
   D69        1.25450   0.00003   0.00602  -0.00017   0.00540   1.25990
   D70        0.22350   0.00005   0.00740   0.00085   0.00801   0.23151
   D71       -1.60401  -0.00001  -0.00432   0.00010  -0.00460  -1.60861
   D72       -0.53960  -0.00003  -0.00345  -0.00103  -0.00452  -0.54412
   D73       -0.63824  -0.00009  -0.01418   0.00001  -0.01450  -0.65274
   D74        0.42618  -0.00010  -0.01331  -0.00112  -0.01442   0.41176
   D75        0.30960  -0.00011  -0.00190  -0.00085  -0.00341   0.30619
   D76        1.37401  -0.00012  -0.00104  -0.00199  -0.00333   1.37069
   D77        1.35500   0.00000   0.00398  -0.00033   0.00395   1.35895
   D78        0.30676  -0.00004   0.00101  -0.00015   0.00116   0.30792
   D79       -2.72730   0.00013   0.02884   0.00139   0.02274  -2.70455
   D80       -1.93011  -0.00012   0.01202  -0.00063   0.00617  -1.92393
   D81        0.47564  -0.00000   0.00077   0.00052   0.00192   0.47756
   D82       -0.57260  -0.00004  -0.00219   0.00069  -0.00086  -0.57347
   D83        2.67653   0.00013   0.02564   0.00224   0.02071   2.69724
   D84       -2.80947  -0.00012   0.00882   0.00022   0.00415  -2.80532
   D85       -0.77966   0.00008   0.00476   0.00052   0.00594  -0.77371
   D86       -1.82790   0.00004   0.00179   0.00069   0.00316  -1.82474
   D87        1.42123   0.00021   0.02962   0.00224   0.02474   1.44597
   D88        2.21842  -0.00004   0.01280   0.00022   0.00817   2.22659
   D89        0.14749  -0.00014  -0.00513  -0.00181  -0.00700   0.14049
   D90        1.12598  -0.00008  -0.00454  -0.00220  -0.00673   1.11925
   D91        1.20897  -0.00007  -0.00231  -0.00064  -0.00309   1.20588
   D92        2.18745  -0.00001  -0.00173  -0.00103  -0.00282   2.18463
   D93       -1.01925  -0.00006  -0.00787   0.00045  -0.00721  -1.02646
   D94       -0.04076  -0.00000  -0.00728   0.00006  -0.00694  -0.04770
   D95       -0.75186   0.00002   0.00548  -0.00019   0.00514  -0.74672
   D96        0.12872   0.00008   0.00467   0.00149   0.00631   0.13503
   D97        0.32621  -0.00007  -0.00008  -0.00053  -0.00017   0.32604
   D98        1.20679  -0.00002  -0.00089   0.00115   0.00099   1.20778
   D99        0.42699  -0.00002   0.00082   0.00013   0.00101   0.42799
   D100      -0.65848   0.00005  -0.00137   0.00048  -0.00098  -0.65946
   D101       0.74230  -0.00006  -0.00335   0.00007  -0.00311   0.73920
   D102      -0.10981  -0.00011  -0.00179  -0.00076  -0.00274  -0.11255
   D103      -2.55145  -0.00029  -0.03080  -0.00265  -0.04121  -2.59266
   D104      -3.02418  -0.00015  -0.03554   0.00004  -0.03573  -3.05991
   D105      -0.32877   0.00008   0.00046   0.00040   0.00051  -0.32826
   D106      -1.18089   0.00003   0.00203  -0.00044   0.00088  -1.18001
   D107       2.66066  -0.00015  -0.02699  -0.00232  -0.03759   2.62307
   D108       2.18792  -0.00001  -0.03172   0.00037  -0.03211   2.15581
   D109       0.35992   0.00001  -0.00438   0.00063  -0.00347   0.35645
   D110      -0.70121   0.00003  -0.00414   0.00040  -0.00363  -0.70483
   D111      -0.80968  -0.00004  -0.00123   0.00130  -0.00018  -0.80986
   D112       0.33245   0.00010   0.00111   0.00170   0.00247   0.33491
   D113      -0.16910  -0.00003   0.00390  -0.00106   0.00289  -0.16621
   D114       1.04251  -0.00002  -0.00130  -0.00082  -0.00192   1.04059
   D115       0.43735   0.00005   0.00421   0.00056   0.00486   0.44221
   D116      -0.73682  -0.00002   0.00420  -0.00004   0.00427  -0.73256
   D117      -0.83015  -0.00006   0.00118  -0.00233  -0.00109  -0.83124
   D118       0.40511  -0.00012   0.00213  -0.00211  -0.00046   0.40466
   D119       0.24972   0.00005   0.00073  -0.00113  -0.00053   0.24919
   D120       1.48499  -0.00001   0.00168  -0.00091   0.00010   1.48509
   D121      -0.25040  -0.00005  -0.00335  -0.00030  -0.00374  -0.25414
   D122       0.83964   0.00002  -0.00203   0.00078  -0.00165   0.83798
   D123       2.96158  -0.00005  -0.02971  -0.00199  -0.02491   2.93667
   D124      -2.99744  -0.00015  -0.02824   0.00025  -0.02754  -3.02499
   D125       0.21891  -0.00001  -0.00062   0.00062  -0.00047   0.21844
   D126      -0.89714   0.00004  -0.00273   0.00090  -0.00231  -0.89945
   D127       1.34053  -0.00003  -0.00240   0.00118  -0.00145   1.33908
   D128       0.22448   0.00001  -0.00452   0.00146  -0.00329   0.22119
   D129       0.55915  -0.00001  -0.00650  -0.00010  -0.00654   0.55260
   D130      -0.34150  -0.00013  -0.00501  -0.00173  -0.00670  -0.34820
   D131      -0.61432   0.00005  -0.00574   0.00047  -0.00500  -0.61932
   D132      -1.51496  -0.00007  -0.00424  -0.00115  -0.00516  -1.52012
   D133      -0.77343  -0.00001  -0.00003   0.00012  -0.00004  -0.77347
   D134       0.04334   0.00005   0.00076   0.00142   0.00230   0.04564
   D135       0.24789  -0.00005  -0.00164   0.00002  -0.00152   0.24637
   D136       1.06466   0.00002  -0.00084   0.00132   0.00082   1.06548
   D137       0.78823  -0.00001   0.00200  -0.00038   0.00204   0.79027
   D138      -0.13676   0.00000   0.00758  -0.00078   0.00715  -0.12961
   D139      -0.28255   0.00006   0.00062   0.00041   0.00093  -0.28161
   D140      -1.20754   0.00007   0.00620   0.00000   0.00605  -1.20149
   D141      -0.53112   0.00001   0.00237  -0.00055   0.00227  -0.52885
   D142       0.66754   0.00008  -0.00478   0.00113  -0.00354   0.66401
   D143      -1.62948  -0.00014   0.00097  -0.00226  -0.00087  -1.63035
   D144      -0.43082  -0.00008  -0.00619  -0.00058  -0.00668  -0.43749
   D145       2.26439   0.00004   0.02799   0.00070   0.02638   2.29077
   D146      -2.82013   0.00011   0.02084   0.00238   0.02057  -2.79956
   D147       2.37791   0.00006   0.03628  -0.00145   0.03739   2.41530
   D148      -2.70661   0.00013   0.02912   0.00023   0.03158  -2.67503
         Item               Value     Threshold  Converged?
 Maximum Force            0.000579     0.000450     NO 
 RMS     Force            0.000109     0.000300     YES
 Maximum Displacement     0.039133     0.001800     NO 
 RMS     Displacement     0.005379     0.001200     NO 
 Predicted change in Energy=-3.235852D-05
 GradGradGradGradGradGradGradGradGradGradGradGradGradGradGradGradGradGrad

                          Input orientation:                          
 ---------------------------------------------------------------------
 Center     Atomic      Atomic             Coordinates (Angstroms)
 Number     Number       Type             X           Y           Z
 ---------------------------------------------------------------------
      1          4           0       -1.333978    0.273388    0.346297
      2          4           0       -0.711658    0.628028   -1.570774
      3          4           0        1.134013   -0.235400    0.486735
      4          4           0       -0.319642    2.075519   -0.039126
      5          4           0       -1.732130   -1.868541    0.479186
      6          4           0        1.263884    1.249170   -1.147984
      7          4           0        1.499742    1.977857    0.738344
      8          4           0        0.836137   -0.746726   -1.472504
      9          4           0        0.186868   -2.101944    0.007957
     10          4           0       -0.007914    1.077322    1.838230
     11          4           0       -1.135794   -1.381684   -1.398582
     12          4           0       -0.365863   -0.937242    1.742393
     13          1           0       -0.121765    1.085927    3.329622
     14          1           0        0.186411    1.826376    3.119153
 ---------------------------------------------------------------------
                    Distance matrix (angstroms):
                    1          2          3          4          5
     1  Be   0.000000
     2  Be   2.046512   0.000000
     3  Be   2.523801   2.895747   0.000000
     4  Be   2.103594   2.143561   2.780286   0.000000
     5  Be   2.182669   3.387706   3.298786   4.221301   0.000000
     6  Be   3.151812   2.113608   2.212040   2.102374   4.619947
     7  Be   3.329998   3.470498   2.257337   1.980948   5.030600
     8  Be   3.009662   2.072504   2.046656   3.369787   3.415195
     9  Be   2.840713   3.279099   2.147161   4.208322   1.989746
    10  Be   2.151888   3.509762   2.203129   2.148961   3.673967
    11  Be   2.413118   2.061184   3.165504   3.803482   2.029448
    12  Be   2.086134   3.680586   2.078194   3.500382   2.080792
    13  H    3.321131   4.956967   3.377113   3.516662   4.409891
    14  H    3.523079   4.923208   3.475413   3.208253   4.929770
                    6          7          8          9         10
     6  Be   0.000000
     7  Be   2.035890   0.000000
     8  Be   2.066853   3.570935   0.000000
     9  Be   3.704879   4.347630   2.109486   0.000000
    10  Be   3.250304   2.072134   3.873052   3.673632   0.000000
    11  Be   3.569684   4.774832   2.072956   2.060720   4.218504
    12  Be   3.973758   3.603665   3.437537   2.161090   2.048361
    13  H    4.689950   3.184266   5.228442   4.614242   1.495756
    14  H    4.438758   2.723240   5.303424   5.011111   1.496532
                   11         12         13         14
    11  Be   0.000000
    12  Be   3.264360   0.000000
    13  H    5.428929   2.583039   0.000000
    14  H    5.696473   3.136568   0.829177   0.000000
 Stoichiometry    Be12H2
 Framework group  C1[X(Be12H2)]
 Deg. of freedom    36
 Full point group                 C1      NOp   1
 Largest Abelian subgroup         C1      NOp   1
 Largest concise Abelian subgroup C1      NOp   1
                         Standard orientation:                         
 ---------------------------------------------------------------------
 Center     Atomic      Atomic             Coordinates (Angstroms)
 Number     Number       Type             X           Y           Z
 ---------------------------------------------------------------------
      1          4           0        0.213532    0.524551    1.188028
      2          4           0        0.404637   -1.510955    1.096350
      3          4           0       -0.327558    0.049059   -1.230794
      4          4           0       -1.546695   -0.627201    1.174693
      5          4           0        2.127600    1.353286    0.544924
      6          4           0       -1.017511   -1.890171   -0.420564
      7          4           0       -2.435149   -0.438321   -0.585741
      8          4           0        0.956429   -1.510315   -0.901349
      9          4           0        1.788440    0.408988   -1.173319
     10          4           0       -1.525179    1.267230    0.160442
     11          4           0        2.201458   -0.674763    0.530050
     12          4           0        0.352267    1.840036   -0.425108
     13          1           0       -2.052990    2.661211    0.035869
     14          1           0       -2.716099    2.173101    0.133688
 ---------------------------------------------------------------------
 Rotational constants (GHZ):           2.1194467           1.5512896           1.2573044
 Standard basis: def2TZVP (5D, 7F)
 There are   252 symmetry adapted cartesian basis functions of A   symmetry.
 There are   240 symmetry adapted basis functions of A   symmetry.
   240 basis functions,   364 primitive gaussians,   252 cartesian basis functions
    25 alpha electrons       25 beta electrons
       nuclear repulsion energy       222.5709225426 Hartrees.
 NAtoms=   14 NActive=   14 NUniq=   14 SFac= 1.00D+00 NAtFMM=   60 NAOKFM=F Big=F
 Integral buffers will be    131072 words long.
 Raffenetti 2 integral format.
 Two-electron integral symmetry is turned on.
 Nuclear repulsion after empirical dispersion term =      222.5396518688 Hartrees.
 One-electron integrals computed using PRISM.
   1 Symmetry operations used in ECPInt.
 ECPInt:  NShTT=    6786 NPrTT=   21120 LenC2=    6605 LenP2D=   17076.
 LDataN:  DoStor=T MaxTD1= 4 Len=   56
 NBasis=   240 RedAO= T EigKep=  2.33D-04  NBF=   240
 NBsUse=   240 1.00D-06 EigRej= -1.00D+00 NBFU=   240
 Initial guess from the checkpoint file:  "/home/user/YCY/BeH/10-H-Be12.chk"
 B after Tr=    -0.000000   -0.000000   -0.000000
         Rot=    0.999999   -0.000318   -0.000086    0.001231 Ang=  -0.15 deg.
 ExpMin= 3.27D-02 ExpMax= 4.70D+03 ExpMxC= 1.60D+02 IAcc=3 IRadAn=         5 AccDes= 0.00D+00
 Harris functional with IExCor= 1009 and IRadAn=       5 diagonalized for initial guess.
 HarFok:  IExCor= 1009 AccDes= 0.00D+00 IRadAn=         5 IDoV= 1 UseB2=F ITyADJ=14
 ICtDFT=  3500011 ScaDFX=  1.000000  1.000000  1.000000  1.000000
 FoFCou: FMM=F IPFlag=           0 FMFlag=      100000 FMFlg1=           0
         NFxFlg=           0 DoJE=T BraDBF=F KetDBF=T FulRan=T
         wScrn=  0.000000 ICntrl=       500 IOpCl=  0 I1Cent=   200000004 NGrid=           0
         NMat0=    1 NMatS0=      1 NMatT0=    0 NMatD0=    1 NMtDS0=    0 NMtDT0=    0
 Petite list used in FoFCou.
 Requested convergence on RMS density matrix=1.00D-08 within 128 cycles.
 Requested convergence on MAX density matrix=1.00D-06.
 Requested convergence on             energy=1.00D-06.
 No special actions if energy rises.
 EnCoef did     5 forward-backward iterations
 SCF Done:  E(RPBE1PBE) =  -177.768156880     A.U. after   13 cycles
            NFock= 13  Conv=0.89D-08     -V/T= 2.0075
   1 Symmetry operations used in ECPInt.
 ECPInt:  NShTT=    6786 NPrTT=   21120 LenC2=    6605 LenP2D=   17076.
 LDataN:  DoStor=T MaxTD1= 5 Len=  102
 Calling FoFJK, ICntrl=      2127 FMM=F ISym2X=0 I1Cent= 0 IOpClX= 0 NMat=1 NMatS=1 NMatT=0.
 ***** Axes restored to original set *****
 -------------------------------------------------------------------
 Center     Atomic                   Forces (Hartrees/Bohr)
 Number     Number              X              Y              Z
 -------------------------------------------------------------------
      1        4          -0.000133167   -0.000061047   -0.000193553
      2        4           0.000308220    0.000070322    0.000128288
      3        4           0.000403331    0.000037790    0.000627623
      4        4          -0.000222741    0.000400895   -0.000233814
      5        4          -0.000273082   -0.000233399    0.000268106
      6        4          -0.000243464   -0.000196332    0.000289093
      7        4          -0.000020916   -0.000058975    0.000101132
      8        4           0.000056242    0.000079357   -0.000454837
      9        4           0.000292698   -0.000384313    0.000403821
     10        4          -0.000530883   -0.000382223   -0.001286572
     11        4          -0.000187009    0.000559350    0.000256109
     12        4           0.000022153   -0.000079863   -0.000601108
     13        1           0.000039537   -0.000776544    0.000277669
     14        1           0.000489082    0.001024983    0.000418045
 -------------------------------------------------------------------
 Cartesian Forces:  Max     0.001286572 RMS     0.000408792

 GradGradGradGradGradGradGradGradGradGradGradGradGradGradGradGradGradGrad
 Berny optimization.
 Using GEDIIS/GDIIS optimizer.
 FormGI is forming the generalized inverse of G from B-inverse, IUseBI=4.
 Internal  Forces:  Max     0.000780772 RMS     0.000087911
 Search for a local minimum.
 Step number  12 out of a maximum of  100
 All quantities printed in internal units (Hartrees-Bohrs-Radians)
 Mixed Optimization -- En-DIIS/RFO-DIIS
 Swapping is turned off.
 Update second derivatives using D2CorX and points    9   10   11   12
 DE= -8.07D-05 DEPred=-3.24D-05 R= 2.49D+00
 TightC=F SS=  1.41D+00  RLast= 1.58D-01 DXNew= 2.4000D+00 4.7336D-01
 Trust test= 2.49D+00 RLast= 1.58D-01 DXMaxT set to 1.43D+00
 ITU=  1  1  0  1  1  1  1  1  1  1  1  0
     Eigenvalues ---    0.00230   0.00862   0.01556   0.01939   0.02531
     Eigenvalues ---    0.02614   0.02798   0.02870   0.03315   0.03719
     Eigenvalues ---    0.04156   0.04479   0.05039   0.05150   0.05637
     Eigenvalues ---    0.05827   0.06052   0.06121   0.06427   0.06885
     Eigenvalues ---    0.07024   0.07212   0.07448   0.07627   0.07997
     Eigenvalues ---    0.08485   0.08830   0.09351   0.09544   0.10962
     Eigenvalues ---    0.11179   0.11453   0.11965   0.12317   0.12659
     Eigenvalues ---    0.30575
 En-DIIS/RFO-DIIS/Sim-DIIS IScMMF=       -3 using points:    12   11   10    9    8    7    6    5    4    3
 RFO step:  Lambda=-3.34813461D-05.
 DIIS inversion failure, remove point  10.
 DIIS inversion failure, remove point   9.
 DIIS inversion failure, remove point   8.
 RFO-DIIS uses    7 points instead of   10
 DidBck=F Rises=F RFO-DIIS coefs:    2.04126   -1.77588    0.11834    1.10981   -0.76255
                  RFO-DIIS coefs:    0.27695   -0.00793    0.00000    0.00000    0.00000
 Iteration  1 RMS(Cart)=  0.00217198 RMS(Int)=  0.00021937
 Iteration  2 RMS(Cart)=  0.00001141 RMS(Int)=  0.00021882
 Iteration  3 RMS(Cart)=  0.00000000 RMS(Int)=  0.00021882
 Variable       Old X    -DE/DX   Delta X   Delta X   Delta X     New X
                                 (Linear)    (Quad)   (Total)
    R1        3.86735  -0.00006   0.00265  -0.00065   0.00193   3.86927
    R2        3.97522   0.00012   0.00565   0.00133   0.00679   3.98200
    R3        4.12465   0.00015   0.00450   0.00204   0.00647   4.13112
    R4        4.06648  -0.00009  -0.01125   0.00025  -0.01092   4.05556
    R5        4.56013  -0.00022  -0.00457  -0.00307  -0.00753   4.55260
    R6        3.94222   0.00002   0.00085   0.00009   0.00102   3.94324
    R7        4.05074  -0.00008  -0.00394  -0.00066  -0.00467   4.04607
    R8        3.99414  -0.00010  -0.00220  -0.00125  -0.00355   3.99059
    R9        3.91647   0.00006  -0.00096   0.00015  -0.00073   3.91574
   R10        3.89507  -0.00005  -0.00589   0.00105  -0.00486   3.89021
   R11        4.18015   0.00001  -0.00294   0.00077  -0.00207   4.17808
   R12        4.26575   0.00001   0.00336   0.00063   0.00398   4.26972
   R13        3.86762   0.00009  -0.00063   0.00179   0.00136   3.86898
   R14        4.05755   0.00009   0.00325   0.00087   0.00415   4.06170
   R15        4.16331  -0.00015  -0.00748  -0.00050  -0.00815   4.15516
   R16        3.92722  -0.00009   0.00101  -0.00150  -0.00056   3.92665
   R17        3.97291  -0.00004   0.00328  -0.00085   0.00236   3.97528
   R18        3.74345   0.00011   0.00515  -0.00142   0.00370   3.74715
   R19        4.06095   0.00001  -0.00236   0.00092  -0.00120   4.05975
   R20        3.76007   0.00018   0.00258  -0.00066   0.00178   3.76185
   R21        3.83510   0.00006   0.00068   0.00011   0.00071   3.83581
   R22        3.93213  -0.00004   0.00065  -0.00104  -0.00030   3.93182
   R23        3.84727  -0.00009   0.00129  -0.00150  -0.00034   3.84693
   R24        3.90579  -0.00002  -0.00211   0.00138  -0.00081   3.90497
   R25        3.91577  -0.00012  -0.00100  -0.00006  -0.00086   3.91490
   R26        3.98635   0.00020  -0.00146   0.00190   0.00023   3.98658
   R27        3.91732   0.00003  -0.00004   0.00006  -0.00016   3.91716
   R28        3.89420   0.00016   0.00392   0.00154   0.00563   3.89983
   R29        4.08387  -0.00017  -0.00246  -0.00185  -0.00416   4.07971
   R30        3.87084   0.00001   0.00471  -0.00064   0.00416   3.87500
   R31        2.82657   0.00012   0.01064   0.00003   0.01053   2.83710
   R32        2.82804   0.00078   0.01845   0.00014   0.01845   2.84649
   R33        1.56692   0.00055  -0.00043   0.00022   0.00028   1.56720
    A1        1.85726   0.00006  -0.00068   0.00108   0.00031   1.85757
    A2        1.97940  -0.00007  -0.00329  -0.00032  -0.00356   1.97585
    A3        2.19733  -0.00005  -0.00192  -0.00013  -0.00203   2.19531
    A4        2.79289   0.00004  -0.00024   0.00018   0.00003   2.79292
    A5        1.99928   0.00000  -0.00259   0.00059  -0.00205   1.99723
    A6        1.97796   0.00002   0.00309  -0.00019   0.00290   1.98086
    A7        2.02286  -0.00002   0.00246  -0.00088   0.00153   2.02439
    A8        2.35597  -0.00005  -0.00022   0.00012  -0.00014   2.35583
    A9        1.61858  -0.00005  -0.00040  -0.00019  -0.00058   1.61800
   A10        1.71911   0.00001   0.00105   0.00019   0.00119   1.72030
   A11        1.63858   0.00002   0.00019  -0.00011   0.00006   1.63864
   A12        1.85196   0.00006   0.00266   0.00072   0.00337   1.85532
   A13        2.26055   0.00001   0.00211  -0.00033   0.00175   2.26230
   A14        2.05123  -0.00001   0.00090   0.00017   0.00098   2.05220
   A15        2.03145   0.00001  -0.00064   0.00022  -0.00053   2.03092
   A16        1.65478  -0.00008  -0.00072  -0.00048  -0.00117   1.65361
   A17        2.36819  -0.00008   0.00179  -0.00064   0.00105   2.36925
   A18        1.95545  -0.00005   0.00016  -0.00053  -0.00047   1.95498
   A19        2.81975  -0.00002   0.00032  -0.00057  -0.00030   2.81946
   A20        1.96136   0.00002   0.00252   0.00007   0.00260   1.96395
   A21        2.29250  -0.00009  -0.00214  -0.00068  -0.00281   2.28969
   A22        1.97032  -0.00006  -0.00160  -0.00065  -0.00227   1.96806
   A23        2.01100  -0.00002   0.00000  -0.00031  -0.00022   2.01078
   A24        1.69421  -0.00006  -0.00142  -0.00050  -0.00193   1.69228
   A25        1.90574  -0.00007  -0.00220  -0.00022  -0.00242   1.90333
   A26        1.99886  -0.00005  -0.00121  -0.00023  -0.00146   1.99740
   A27        1.91462  -0.00010  -0.00398  -0.00053  -0.00452   1.91009
   A28        1.74054  -0.00012  -0.00405  -0.00048  -0.00451   1.73604
   A29        1.49549  -0.00001  -0.00064  -0.00009  -0.00066   1.49483
   A30        1.83527  -0.00013  -0.00222  -0.00089  -0.00301   1.83226
   A31        1.46633   0.00006   0.00018   0.00046   0.00072   1.46704
   A32        1.98101   0.00003  -0.00039   0.00004  -0.00034   1.98067
   A33        1.39976   0.00010   0.00180   0.00066   0.00245   1.40221
   A34        1.88230   0.00007   0.00065   0.00038   0.00105   1.88335
   A35        2.11190   0.00004   0.00180   0.00046   0.00231   2.11421
   A36        1.42608   0.00008   0.00008   0.00082   0.00090   1.42698
   A37        1.82551  -0.00007  -0.00418   0.00003  -0.00415   1.82136
   A38        1.55916   0.00000  -0.00062  -0.00009  -0.00072   1.55844
   A39        1.80243   0.00002   0.00097   0.00054   0.00156   1.80399
   A40        1.75264  -0.00004  -0.00010  -0.00045  -0.00054   1.75209
   A41        2.18204  -0.00003   0.00117  -0.00057   0.00061   2.18266
   A42        2.07952  -0.00008  -0.00163  -0.00054  -0.00219   2.07733
   A43        1.84486   0.00000   0.00023   0.00026   0.00040   1.84527
   A44        1.70266  -0.00008  -0.00234  -0.00058  -0.00296   1.69970
   A45        1.96892  -0.00004   0.00028  -0.00011   0.00009   1.96901
   A46        1.87102  -0.00006   0.00003  -0.00049  -0.00043   1.87059
   A47        1.76732  -0.00011  -0.00204  -0.00101  -0.00309   1.76424
   A48        1.23607   0.00009   0.00339   0.00032   0.00371   1.23978
   A49        1.81596   0.00008   0.00553  -0.00028   0.00513   1.82109
   A50        2.27383  -0.00003   0.00403   0.00096   0.00528   2.27911
   A51        2.60693   0.00002   0.00802  -0.00032   0.00749   2.61441
   A52        1.38579   0.00012   0.00381   0.00057   0.00436   1.39015
   A53        2.28436  -0.00018  -0.00733  -0.00188  -0.00939   2.27498
   A54        2.42797  -0.00011  -0.01250  -0.00003  -0.01231   2.41566
   A55        1.97210   0.00007   0.00462   0.00024   0.00477   1.97687
   A56        2.60089   0.00005   0.00199   0.00104   0.00276   2.60365
   A57        2.13423  -0.00008   0.00352  -0.00034   0.00245   2.13668
   A58        2.12908   0.00004   0.00328   0.00004   0.00314   2.13223
   A59        2.19214  -0.00005  -0.00953  -0.00061  -0.01011   2.18203
   A60        1.71360  -0.00011  -0.00722   0.00032  -0.00732   1.70629
   A61        1.60981  -0.00010  -0.00139  -0.00036  -0.00187   1.60794
   A62        2.15917   0.00002  -0.00491   0.00007  -0.00530   2.15387
   A63        1.46442   0.00006   0.00160   0.00049   0.00212   1.46654
   A64        1.36831   0.00008   0.00117   0.00064   0.00186   1.37018
   A65        1.95160   0.00010   0.00380   0.00128   0.00509   1.95669
   A66        1.83976   0.00006   0.00082   0.00037   0.00120   1.84096
   A67        1.96709   0.00007   0.00042   0.00032   0.00065   1.96773
   A68        1.30217   0.00007  -0.00023   0.00056   0.00035   1.30253
   A69        1.46495   0.00010   0.00139   0.00066   0.00203   1.46698
   A70        1.83200   0.00014   0.00156   0.00118   0.00268   1.83467
   A71        2.19362   0.00001  -0.00301   0.00086  -0.00214   2.19148
   A72        2.12105   0.00003  -0.00288   0.00093  -0.00198   2.11907
    D1       -2.01180   0.00002   0.00075   0.00072   0.00154  -2.01026
    D2       -0.97541   0.00003   0.00060   0.00127   0.00193  -0.97348
    D3        0.23255  -0.00001   0.00103   0.00019   0.00122   0.23377
    D4        1.26894  -0.00001   0.00089   0.00074   0.00161   1.27055
    D5       -0.92257   0.00002  -0.00030   0.00069   0.00038  -0.92219
    D6        0.11382   0.00003  -0.00044   0.00124   0.00077   0.11460
    D7        0.20617   0.00000  -0.01230   0.00241  -0.00986   0.19630
    D8       -0.84710   0.00005  -0.01106   0.00269  -0.00832  -0.85542
    D9       -0.56174  -0.00005  -0.00473  -0.00022  -0.00493  -0.56667
   D10       -1.61501   0.00001  -0.00349   0.00006  -0.00339  -1.61839
   D11        1.26606  -0.00009  -0.00491  -0.00023  -0.00511   1.26095
   D12        0.21279  -0.00004  -0.00366   0.00005  -0.00357   0.20922
   D13        1.05289  -0.00001  -0.00066  -0.00039  -0.00099   1.05190
   D14        0.14291  -0.00002   0.01002  -0.00253   0.00749   0.15040
   D15       -1.16579   0.00005   0.00254  -0.00022   0.00237  -1.16342
   D16       -0.95805  -0.00003  -0.00046  -0.00045  -0.00093  -0.95899
   D17        0.00457   0.00002   0.00094   0.00022   0.00118   0.00576
   D18        3.09370   0.00013   0.00602   0.00158   0.00741   3.10110
   D19        2.36544  -0.00004   0.00869  -0.00027   0.00958   2.37502
   D20        1.19816  -0.00003  -0.00220   0.00004  -0.00231   1.19585
   D21        2.16078   0.00003  -0.00080   0.00071  -0.00019   2.16059
   D22       -1.03328   0.00014   0.00428   0.00207   0.00603  -1.02724
   D23       -1.76154  -0.00003   0.00695   0.00022   0.00821  -1.75333
   D24        0.12777  -0.00005  -0.00492   0.00043  -0.00453   0.12324
   D25        1.09039   0.00000  -0.00351   0.00111  -0.00241   1.08798
   D26       -2.10367   0.00011   0.00156   0.00246   0.00381  -2.09986
   D27       -2.83193  -0.00006   0.00424   0.00061   0.00599  -2.82594
   D28        0.71403   0.00002   0.00425  -0.00010   0.00417   0.71821
   D29        1.79552   0.00004   0.00287   0.00013   0.00301   1.79853
   D30       -0.54646   0.00003   0.00630  -0.00072   0.00557  -0.54089
   D31        0.53503   0.00005   0.00492  -0.00048   0.00441   0.53944
   D32       -1.33217   0.00002   0.00171   0.00004   0.00178  -1.33040
   D33       -0.25069   0.00004   0.00033   0.00028   0.00061  -0.25007
   D34        0.49204   0.00000   0.00161  -0.00047   0.00123   0.49327
   D35       -0.57898  -0.00004   0.00075  -0.00109  -0.00026  -0.57924
   D36       -0.75800   0.00005   0.00321   0.00006   0.00332  -0.75467
   D37       -1.82901  -0.00000   0.00235  -0.00056   0.00183  -1.82718
   D38        1.30620   0.00003   0.00097   0.00058   0.00155   1.30774
   D39        0.23518  -0.00002   0.00011  -0.00004   0.00006   0.23524
   D40        0.22300  -0.00007  -0.00110   0.00013  -0.00094   0.22206
   D41       -0.91521   0.00003   0.00108   0.00033   0.00145  -0.91376
   D42        1.34661  -0.00002   0.00219   0.00051   0.00256   1.34917
   D43        0.20839   0.00008   0.00438   0.00071   0.00495   0.21334
   D44        0.60146   0.00001  -0.00101  -0.00014  -0.00119   0.60027
   D45       -0.41601  -0.00003  -0.00281  -0.00070  -0.00356  -0.41957
   D46       -0.69038   0.00006  -0.00058   0.00095   0.00029  -0.69010
   D47       -1.70785   0.00002  -0.00238   0.00040  -0.00209  -1.70994
   D48       -0.62611  -0.00003  -0.00129  -0.00073  -0.00198  -0.62809
   D49        0.44162  -0.00005  -0.00025  -0.00115  -0.00137   0.44026
   D50        0.42271   0.00003   0.00054  -0.00022   0.00031   0.42302
   D51        1.49044   0.00001   0.00159  -0.00064   0.00092   1.49136
   D52        0.31045  -0.00004  -0.00470  -0.00139  -0.00600   0.30445
   D53       -0.76170  -0.00009  -0.00529  -0.00115  -0.00642  -0.76811
   D54        1.55658  -0.00002  -0.00108  -0.00132  -0.00240   1.55418
   D55        0.48443  -0.00007  -0.00168  -0.00109  -0.00282   0.48161
   D56        0.72636  -0.00002   0.00182  -0.00027   0.00170   0.72806
   D57        1.80251  -0.00003   0.00043  -0.00023   0.00033   1.80284
   D58       -1.39031   0.00005   0.00256   0.00031   0.00290  -1.38741
   D59       -0.31416   0.00004   0.00118   0.00035   0.00154  -0.31262
   D60       -0.58730   0.00007   0.00415   0.00035   0.00451  -0.58279
   D61        0.48884   0.00006   0.00277   0.00039   0.00315   0.49200
   D62        1.06681  -0.00005  -0.00088  -0.00066  -0.00146   1.06535
   D63       -0.01057  -0.00003   0.00268  -0.00020   0.00230  -0.00826
   D64       -1.17336   0.00005  -0.00088   0.00063  -0.00014  -1.17349
   D65       -0.97552   0.00004   0.00065   0.00117   0.00178  -0.97374
   D66       -2.00391   0.00006   0.00241   0.00085   0.00321  -2.00070
   D67        0.11627  -0.00002   0.00102   0.00071   0.00171   0.11798
   D68       -0.91211   0.00000   0.00277   0.00038   0.00313  -0.90898
   D69        1.25990  -0.00002   0.00275   0.00026   0.00304   1.26293
   D70        0.23151  -0.00000   0.00450  -0.00006   0.00446   0.23597
   D71       -1.60861   0.00007  -0.00141   0.00031  -0.00114  -1.60975
   D72       -0.54412   0.00002  -0.00281   0.00004  -0.00285  -0.54697
   D73       -0.65274   0.00003  -0.00382  -0.00009  -0.00367  -0.65641
   D74        0.41176  -0.00002  -0.00522  -0.00035  -0.00538   0.40638
   D75        0.30619  -0.00004  -0.00279  -0.00039  -0.00317   0.30302
   D76        1.37069  -0.00010  -0.00419  -0.00065  -0.00489   1.36580
   D77        1.35895  -0.00003   0.00166  -0.00043   0.00112   1.36007
   D78        0.30792  -0.00004  -0.00082  -0.00048  -0.00135   0.30657
   D79       -2.70455  -0.00003   0.00839   0.00070   0.00912  -2.69543
   D80       -1.92393  -0.00000  -0.00325  -0.00064  -0.00303  -1.92696
   D81        0.47756   0.00003   0.00119  -0.00042   0.00076   0.47832
   D82       -0.57347   0.00002  -0.00129  -0.00047  -0.00171  -0.57518
   D83        2.69724   0.00003   0.00792   0.00071   0.00876   2.70600
   D84       -2.80532   0.00005  -0.00372  -0.00063  -0.00339  -2.80871
   D85       -0.77371   0.00002   0.00282  -0.00027   0.00254  -0.77118
   D86       -1.82474   0.00001   0.00034  -0.00033   0.00007  -1.82467
   D87        1.44597   0.00002   0.00955   0.00086   0.01054   1.45651
   D88        2.22659   0.00004  -0.00209  -0.00049  -0.00161   2.22498
   D89        0.14049  -0.00007  -0.00437  -0.00011  -0.00450   0.13599
   D90        1.11925  -0.00005  -0.00411   0.00044  -0.00359   1.11566
   D91        1.20588  -0.00008  -0.00173  -0.00081  -0.00265   1.20322
   D92        2.18463  -0.00006  -0.00147  -0.00025  -0.00174   2.18289
   D93       -1.02646   0.00001  -0.00267   0.00042  -0.00229  -1.02875
   D94       -0.04770   0.00004  -0.00241   0.00098  -0.00138  -0.04908
   D95       -0.74672   0.00000   0.00228  -0.00015   0.00206  -0.74466
   D96        0.13503   0.00005   0.00356   0.00029   0.00384   0.13886
   D97        0.32604  -0.00006  -0.00186  -0.00050  -0.00238   0.32366
   D98        1.20778  -0.00001  -0.00057  -0.00005  -0.00061   1.20717
   D99        0.42799  -0.00002   0.00116  -0.00049   0.00054   0.42854
   D100      -0.65946   0.00004   0.00143  -0.00008   0.00123  -0.65822
   D101       0.73920  -0.00000  -0.00011   0.00009  -0.00006   0.73914
   D102      -0.11255  -0.00005  -0.00127   0.00017  -0.00102  -0.11358
   D103      -2.59266  -0.00006  -0.01590  -0.00231  -0.01827  -2.61092
   D104      -3.05991  -0.00008  -0.01097   0.00033  -0.01122  -3.07113
   D105      -0.32826   0.00005   0.00165   0.00039   0.00204  -0.32623
   D106      -1.18001   0.00000   0.00049   0.00047   0.00107  -1.17894
   D107       2.62307  -0.00001  -0.01414  -0.00201  -0.01617   2.60690
   D108       2.15581  -0.00004  -0.00921   0.00063  -0.00912   2.14669
   D109       0.35645   0.00001  -0.00094   0.00055  -0.00038   0.35606
   D110      -0.70483   0.00003  -0.00058   0.00033  -0.00027  -0.70511
   D111      -0.80986   0.00000   0.00218   0.00136   0.00353  -0.80633
   D112       0.33491   0.00007   0.00390   0.00166   0.00568   0.34060
   D113      -0.16621  -0.00005  -0.00078  -0.00146  -0.00234  -0.16855
   D114       1.04059  -0.00000  -0.00391  -0.00041  -0.00432   1.03626
   D115       0.44221   0.00002   0.00222   0.00083   0.00317   0.44538
   D116      -0.73256  -0.00004   0.00164   0.00066   0.00232  -0.73024
   D117      -0.83124  -0.00007  -0.00312  -0.00089  -0.00405  -0.83529
   D118       0.40466  -0.00011  -0.00185  -0.00118  -0.00297   0.40168
   D119       0.24919   0.00002  -0.00172  -0.00078  -0.00250   0.24669
   D120       1.48509  -0.00001  -0.00045  -0.00107  -0.00143   1.48366
   D121      -0.25414  -0.00002  -0.00200  -0.00056  -0.00261  -0.25675
   D122       0.83798   0.00004   0.00261  -0.00064   0.00191   0.83989
   D123       2.93667  -0.00013  -0.00712  -0.00189  -0.00895   2.92773
   D124      -3.02499  -0.00001  -0.01155  -0.00014  -0.01118  -3.03617
   D125       0.21844   0.00003   0.00083   0.00095   0.00178   0.22022
   D126      -0.89945   0.00006   0.00045   0.00103   0.00150  -0.89795
   D127       1.33908   0.00000   0.00114   0.00061   0.00177   1.34085
   D128       0.22119   0.00003   0.00076   0.00069   0.00149   0.22268
   D129       0.55260   0.00003  -0.00249   0.00034  -0.00218   0.55042
   D130      -0.34820  -0.00006  -0.00554  -0.00109  -0.00675  -0.35495
   D131      -0.61932   0.00006  -0.00198   0.00088  -0.00115  -0.62048
   D132      -1.52012  -0.00003  -0.00503  -0.00055  -0.00572  -1.52584
   D133      -0.77347  -0.00000   0.00000   0.00021   0.00027  -0.77319
   D134       0.04564   0.00003   0.00241   0.00063   0.00316   0.04880
   D135       0.24637  -0.00003  -0.00024  -0.00020  -0.00043   0.24594
   D136       1.06548   0.00000   0.00217   0.00022   0.00246   1.06794
   D137       0.79027  -0.00002  -0.00028  -0.00037  -0.00070   0.78958
   D138      -0.12961  -0.00005   0.00246  -0.00059   0.00174  -0.12787
   D139      -0.28161   0.00005   0.00059   0.00041   0.00099  -0.28062
   D140      -1.20149   0.00003   0.00334   0.00020   0.00344  -1.19806
   D141      -0.52885  -0.00004   0.00086  -0.00093  -0.00011  -0.52897
   D142       0.66401   0.00008  -0.00067   0.00014  -0.00051   0.66350
   D143      -1.63035  -0.00013  -0.00419  -0.00043  -0.00453  -1.63488
   D144      -0.43749  -0.00001  -0.00573   0.00065  -0.00493  -0.44242
   D145       2.29077  -0.00000   0.00797   0.00071   0.00883   2.29960
   D146      -2.79956   0.00012   0.00644   0.00179   0.00844  -2.79112
   D147       2.41530  -0.00001   0.01334  -0.00115   0.01121   2.42651
   D148      -2.67503   0.00011   0.01181  -0.00007   0.01082  -2.66421
         Item               Value     Threshold  Converged?
 Maximum Force            0.000781     0.000450     NO 
 RMS     Force            0.000088     0.000300     YES
 Maximum Displacement     0.013048     0.001800     NO 
 RMS     Displacement     0.002175     0.001200     NO 
 Predicted change in Energy=-9.106862D-06
 GradGradGradGradGradGradGradGradGradGradGradGradGradGradGradGradGradGrad

                          Input orientation:                          
 ---------------------------------------------------------------------
 Center     Atomic      Atomic             Coordinates (Angstroms)
 Number     Number       Type             X           Y           Z
 ---------------------------------------------------------------------
      1          4           0       -1.336025    0.272806    0.345587
      2          4           0       -0.708519    0.628411   -1.570702
      3          4           0        1.132872   -0.234162    0.489839
      4          4           0       -0.322566    2.078791   -0.043709
      5          4           0       -1.733632   -1.872747    0.477943
      6          4           0        1.265066    1.247801   -1.145580
      7          4           0        1.496742    1.981823    0.739003
      8          4           0        0.837399   -0.747692   -1.469942
      9          4           0        0.187354   -2.103692    0.009636
     10          4           0       -0.013272    1.077540    1.831696
     11          4           0       -1.136036   -1.377878   -1.397735
     12          4           0       -0.368475   -0.939984    1.741006
     13          1           0       -0.115912    1.084952    3.329495
     14          1           0        0.193316    1.826080    3.122409
 ---------------------------------------------------------------------
                    Distance matrix (angstroms):
                    1          2          3          4          5
     1  Be   0.000000
     2  Be   2.047531   0.000000
     3  Be   2.524535   2.894923   0.000000
     4  Be   2.107186   2.141091   2.784371   0.000000
     5  Be   2.186094   3.391695   3.301809   4.228224   0.000000
     6  Be   3.152756   2.111732   2.210946   2.103625   4.622319
     7  Be   3.331679   3.468377   2.259441   1.982907   5.035988
     8  Be   3.010205   2.072118   2.047378   3.371745   3.416168
     9  Be   2.842762   3.280922   2.149359   4.213790   1.990687
    10  Be   2.146111   3.501628   2.198815   2.148326   3.673755
    11  Be   2.409134   2.058613   3.165275   3.800484   2.029823
    12  Be   2.086674   3.680069   2.077895   3.507181   2.080631
    13  H    3.324449   4.956969   3.370930   3.522630   4.415466
    14  H    3.530196   4.926765   3.472433   3.217810   4.938385
                    6          7          8          9         10
     6  Be   0.000000
     7  Be   2.035710   0.000000
     8  Be   2.066423   3.572734   0.000000
     9  Be   3.705198   4.351771   2.109608   0.000000
    10  Be   3.244581   2.071677   3.867289   3.671565   0.000000
    11  Be   3.566941   4.773339   2.072871   2.063701   4.209382
    12  Be   3.973316   3.608324   3.435301   2.158890   2.050561
    13  H    4.686140   3.180515   5.225129   4.613121   1.501330
    14  H    4.438331   2.720992   5.303663   5.013233   1.506298
                   11         12         13         14
    11  Be   0.000000
    12  Be   3.260766   0.000000
    13  H    5.427051   2.586010   0.000000
    14  H    5.697739   3.142451   0.829324   0.000000
 Stoichiometry    Be12H2
 Framework group  C1[X(Be12H2)]
 Deg. of freedom    36
 Full point group                 C1      NOp   1
 Largest Abelian subgroup         C1      NOp   1
 Largest concise Abelian subgroup C1      NOp   1
                         Standard orientation:                         
 ---------------------------------------------------------------------
 Center     Atomic      Atomic             Coordinates (Angstroms)
 Number     Number       Type             X           Y           Z
 ---------------------------------------------------------------------
      1          4           0        0.216014    0.522728    1.189550
      2          4           0        0.395512   -1.514590    1.092077
      3          4           0       -0.328415    0.054289   -1.230665
      4          4           0       -1.550569   -0.625860    1.176919
      5          4           0        2.137180    1.344206    0.546664
      6          4           0       -1.025642   -1.883303   -0.425745
      7          4           0       -2.439292   -0.427107   -0.584498
      8          4           0        0.949853   -1.511410   -0.904513
      9          4           0        1.791504    0.404208   -1.173727
     10          4           0       -1.515958    1.269081    0.165333
     11          4           0        2.194393   -0.684760    0.532347
     12          4           0        0.363947    1.839099   -0.422744
     13          1           0       -2.043311    2.668228    0.030137
     14          1           0       -2.710798    2.185451    0.125872
 ---------------------------------------------------------------------
 Rotational constants (GHZ):           2.1206123           1.5497546           1.2574124
 Standard basis: def2TZVP (5D, 7F)
 There are   252 symmetry adapted cartesian basis functions of A   symmetry.
 There are   240 symmetry adapted basis functions of A   symmetry.
   240 basis functions,   364 primitive gaussians,   252 cartesian basis functions
    25 alpha electrons       25 beta electrons
       nuclear repulsion energy       222.5468000149 Hartrees.
 NAtoms=   14 NActive=   14 NUniq=   14 SFac= 1.00D+00 NAtFMM=   60 NAOKFM=F Big=F
 Integral buffers will be    131072 words long.
 Raffenetti 2 integral format.
 Two-electron integral symmetry is turned on.
 Nuclear repulsion after empirical dispersion term =      222.5155319654 Hartrees.
 One-electron integrals computed using PRISM.
   1 Symmetry operations used in ECPInt.
 ECPInt:  NShTT=    6786 NPrTT=   21120 LenC2=    6605 LenP2D=   17074.
 LDataN:  DoStor=T MaxTD1= 4 Len=   56
 NBasis=   240 RedAO= T EigKep=  2.33D-04  NBF=   240
 NBsUse=   240 1.00D-06 EigRej= -1.00D+00 NBFU=   240
 Initial guess from the checkpoint file:  "/home/user/YCY/BeH/10-H-Be12.chk"
 B after Tr=     0.000000   -0.000000    0.000000
         Rot=    0.999997   -0.000809    0.000108    0.002214 Ang=  -0.27 deg.
 Requested convergence on RMS density matrix=1.00D-08 within 128 cycles.
 Requested convergence on MAX density matrix=1.00D-06.
 Requested convergence on             energy=1.00D-06.
 No special actions if energy rises.
 SCF Done:  E(RPBE1PBE) =  -177.768188290     A.U. after   13 cycles
            NFock= 13  Conv=0.43D-08     -V/T= 2.0075
   1 Symmetry operations used in ECPInt.
 ECPInt:  NShTT=    6786 NPrTT=   21120 LenC2=    6605 LenP2D=   17074.
 LDataN:  DoStor=T MaxTD1= 5 Len=  102
 Calling FoFJK, ICntrl=      2127 FMM=F ISym2X=0 I1Cent= 0 IOpClX= 0 NMat=1 NMatS=1 NMatT=0.
 ***** Axes restored to original set *****
 -------------------------------------------------------------------
 Center     Atomic                   Forces (Hartrees/Bohr)
 Number     Number              X              Y              Z
 -------------------------------------------------------------------
      1        4          -0.000090129   -0.000041143   -0.000546701
      2        4           0.000125483    0.000140261   -0.000000904
      3        4           0.000389616   -0.000144392    0.000324386
      4        4           0.000000497    0.000182185    0.000006399
      5        4          -0.000048319   -0.000193879    0.000276832
      6        4          -0.000165246    0.000026724    0.000235661
      7        4          -0.000145840   -0.000103683   -0.000088073
      8        4           0.000016858   -0.000030425   -0.000344135
      9        4           0.000057624   -0.000246344    0.000312562
     10        4          -0.000299028    0.000133380    0.000323143
     11        4          -0.000081171    0.000307469    0.000315238
     12        4          -0.000011887    0.000167794   -0.000574724
     13        1           0.000205306   -0.000278248    0.000019259
     14        1           0.000046237    0.000080302   -0.000258945
 -------------------------------------------------------------------
 Cartesian Forces:  Max     0.000574724 RMS     0.000225873

 GradGradGradGradGradGradGradGradGradGradGradGradGradGradGradGradGradGrad
 Berny optimization.
 Using GEDIIS/GDIIS optimizer.
 FormGI is forming the generalized inverse of G from B-inverse, IUseBI=4.
 Internal  Forces:  Max     0.000202207 RMS     0.000045230
 Search for a local minimum.
 Step number  13 out of a maximum of  100
 All quantities printed in internal units (Hartrees-Bohrs-Radians)
 Mixed Optimization -- En-DIIS/RFO-DIIS
 Swapping is turned off.
 Update second derivatives using D2CorX and points    9   10   11   12   13
 DE= -3.14D-05 DEPred=-9.11D-06 R= 3.45D+00
 TightC=F SS=  1.41D+00  RLast= 7.09D-02 DXNew= 2.4000D+00 2.1266D-01
 Trust test= 3.45D+00 RLast= 7.09D-02 DXMaxT set to 1.43D+00
 ITU=  1  1  1  0  1  1  1  1  1  1  1  1  0
     Eigenvalues ---    0.00204   0.00763   0.01543   0.01878   0.02576
     Eigenvalues ---    0.02629   0.02806   0.02832   0.03280   0.03728
     Eigenvalues ---    0.04109   0.04267   0.04923   0.05052   0.05543
     Eigenvalues ---    0.05765   0.05958   0.06133   0.06375   0.06852
     Eigenvalues ---    0.07003   0.07151   0.07309   0.07633   0.07828
     Eigenvalues ---    0.08487   0.08578   0.09253   0.09671   0.10864
     Eigenvalues ---    0.11257   0.11426   0.12015   0.12339   0.12669
     Eigenvalues ---    0.28981
 En-DIIS/RFO-DIIS/Sim-DIIS IScMMF=       -3 using points:    13   12   11   10    9    8    7    6    5    4
 RFO step:  Lambda=-1.26993704D-05.
 DIIS inversion failure, remove point  10.
 DIIS inversion failure, remove point   9.
 DIIS inversion failure, remove point   8.
 DIIS inversion failure, remove point   7.
 RFO-DIIS uses    6 points instead of   10
 DidBck=F Rises=F RFO-DIIS coefs:    2.24467   -2.00000    1.00787    0.19522   -0.68967
                  RFO-DIIS coefs:    0.24191    0.00000    0.00000    0.00000    0.00000
 Iteration  1 RMS(Cart)=  0.00194948 RMS(Int)=  0.00015746
 Iteration  2 RMS(Cart)=  0.00001091 RMS(Int)=  0.00015692
 Iteration  3 RMS(Cart)=  0.00000000 RMS(Int)=  0.00015692
 Variable       Old X    -DE/DX   Delta X   Delta X   Delta X     New X
                                 (Linear)    (Quad)   (Total)
    R1        3.86927  -0.00004  -0.00051  -0.00001  -0.00043   3.86884
    R2        3.98200   0.00004   0.00062   0.00157   0.00235   3.98435
    R3        4.13112   0.00010   0.00105   0.00288   0.00400   4.13512
    R4        4.05556   0.00002   0.00003  -0.00163  -0.00171   4.05385
    R5        4.55260  -0.00017  -0.00372  -0.00380  -0.00759   4.54501
    R6        3.94324  -0.00003   0.00009  -0.00013  -0.00008   3.94316
    R7        4.04607  -0.00004  -0.00237  -0.00020  -0.00251   4.04357
    R8        3.99059  -0.00005  -0.00153  -0.00131  -0.00279   3.98781
    R9        3.91574   0.00007  -0.00047  -0.00004  -0.00057   3.91516
   R10        3.89021  -0.00001  -0.00075  -0.00111  -0.00183   3.88839
   R11        4.17808   0.00004  -0.00059  -0.00066  -0.00130   4.17678
   R12        4.26972  -0.00002  -0.00081   0.00145   0.00065   4.27038
   R13        3.86898   0.00008   0.00373   0.00048   0.00403   3.87301
   R14        4.06170   0.00006   0.00116   0.00148   0.00262   4.06432
   R15        4.15516  -0.00000  -0.00149  -0.00059  -0.00197   4.15319
   R16        3.92665  -0.00010  -0.00231  -0.00022  -0.00246   3.92419
   R17        3.97528  -0.00004  -0.00016   0.00132   0.00118   3.97645
   R18        3.74715   0.00000  -0.00000   0.00078   0.00085   3.74800
   R19        4.05975   0.00006   0.00159  -0.00014   0.00124   4.06099
   R20        3.76185   0.00005   0.00072   0.00005   0.00089   3.76275
   R21        3.83581   0.00001   0.00059   0.00020   0.00079   3.83660
   R22        3.93182  -0.00004  -0.00091  -0.00110  -0.00212   3.92971
   R23        3.84693  -0.00010  -0.00202  -0.00051  -0.00243   3.84450
   R24        3.90497   0.00003  -0.00036   0.00086   0.00062   3.90559
   R25        3.91490  -0.00006  -0.00093   0.00041  -0.00071   3.91419
   R26        3.98658   0.00014   0.00315  -0.00036   0.00298   3.98956
   R27        3.91716   0.00000   0.00135  -0.00111   0.00035   3.91751
   R28        3.89983   0.00007   0.00414   0.00008   0.00411   3.90393
   R29        4.07971  -0.00012  -0.00336  -0.00087  -0.00437   4.07534
   R30        3.87500  -0.00003   0.00058   0.00013   0.00062   3.87562
   R31        2.83710  -0.00002  -0.00384   0.00175  -0.00200   2.83511
   R32        2.84649  -0.00020  -0.00426   0.00125  -0.00291   2.84358
   R33        1.56720   0.00009   0.00101   0.00011   0.00079   1.56798
    A1        1.85757   0.00004   0.00091   0.00060   0.00159   1.85916
    A2        1.97585  -0.00001  -0.00065  -0.00075  -0.00144   1.97441
    A3        2.19531  -0.00002  -0.00065  -0.00061  -0.00129   2.19401
    A4        2.79292   0.00002   0.00047   0.00024   0.00067   2.79359
[truncated: 359,427 more chars]
