# Supplementary material for: A DFT Study on Ben(n = 10–12) Clusters with Hydrogen Storage Capacity
Source: Molecules. 2026 Feb 6;31(3):566. doi: 10.3390/molecules31030566 (PMC12899933; doi:10.3390/molecules31030566)
Supplement: Supplementary file 1 [file molecules-31-00566-s001.zip › Supplementary Information/Be12/12-H-Be12.out]

 Entering Gaussian System, Link 0=g16
 Initial command:
 /home/user/software/g16/l1.exe "/home/user/software/g16/scratch/Gau-732648.inp" -scrdir="/home/user/software/g16/scratch/"
 Default is to use a total of   8 processors:
                                8 via shared-memory
                                1 via Linda
 Entering Link 1 = /home/user/software/g16/l1.exe PID=    732649.
  
 Copyright (c) 1988,1990,1992,1993,1995,1998,2003,2009,2016,
            Gaussian, Inc.  All Rights Reserved.
  
 This is part of the Gaussian(R) 16 program.  It is based on
 the Gaussian(R) 09 system (copyright 2009, Gaussian, Inc.),
 the Gaussian(R) 03 system (copyright 2003, Gaussian, Inc.),
 the Gaussian(R) 98 system (copyright 1998, Gaussian, Inc.),
 the Gaussian(R) 94 system (copyright 1995, Gaussian, Inc.),
 the Gaussian 92(TM) system (copyright 1992, Gaussian, Inc.),
 the Gaussian 90(TM) system (copyright 1990, Gaussian, Inc.),
 the Gaussian 88(TM) system (copyright 1988, Gaussian, Inc.),
 the Gaussian 86(TM) system (copyright 1986, Carnegie Mellon
 University), and the Gaussian 82(TM) system (copyright 1983,
 Carnegie Mellon University). Gaussian is a federally registered
 trademark of Gaussian, Inc.
  
 This software contains proprietary and confidential information,
 including trade secrets, belonging to Gaussian, Inc.
  
 This software is provided under written license and may be
 used, copied, transmitted, or stored only in accord with that
 written license.
  
 The following legend is applicable only to US Government
 contracts under FAR:
  
                    RESTRICTED RIGHTS LEGEND
  
 Use, reproduction and disclosure by the US Government is
 subject to restrictions as set forth in subparagraphs (a)
 and (c) of the Commercial Computer Software - Restricted
 Rights clause in FAR 52.227-19.
  
 Gaussian, Inc.
 340 Quinnipiac St., Bldg. 40, Wallingford CT 06492
  
  
 ---------------------------------------------------------------
 Warning -- This program may not be used in any manner that
 competes with the business of Gaussian, Inc. or will provide
 assistance to any competitor of Gaussian, Inc.  The licensee
 of this program is prohibited from giving any competitor of
 Gaussian, Inc. access to this program.  By using this program,
 the user acknowledges that Gaussian, Inc. is engaged in the
 business of creating and licensing software in the field of
 computational chemistry and represents and warrants to the
 licensee that it is not a competitor of Gaussian, Inc. and that
 it will not use this program in any manner prohibited above.
 ---------------------------------------------------------------
  

 Cite this work as:
 Gaussian 16, Revision A.03,
 M. J. Frisch, G. W. Trucks, H. B. Schlegel, G. E. Scuseria, 
 M. A. Robb, J. R. Cheeseman, G. Scalmani, V. Barone, 
 G. A. Petersson, H. Nakatsuji, X. Li, M. Caricato, A. V. Marenich, 
 J. Bloino, B. G. Janesko, R. Gomperts, B. Mennucci, H. P. Hratchian, 
 J. V. Ortiz, A. F. Izmaylov, J. L. Sonnenberg, D. Williams-Young, 
 F. Ding, F. Lipparini, F. Egidi, J. Goings, B. Peng, A. Petrone, 
 T. Henderson, D. Ranasinghe, V. G. Zakrzewski, J. Gao, N. Rega, 
 G. Zheng, W. Liang, M. Hada, M. Ehara, K. Toyota, R. Fukuda, 
 J. Hasegawa, M. Ishida, T. Nakajima, Y. Honda, O. Kitao, H. Nakai, 
 T. Vreven, K. Throssell, J. A. Montgomery, Jr., J. E. Peralta, 
 F. Ogliaro, M. J. Bearpark, J. J. Heyd, E. N. Brothers, K. N. Kudin, 
 V. N. Staroverov, T. A. Keith, R. Kobayashi, J. Normand, 
 K. Raghavachari, A. P. Rendell, J. C. Burant, S. S. Iyengar, 
 J. Tomasi, M. Cossi, J. M. Millam, M. Klene, C. Adamo, R. Cammi, 
 J. W. Ochterski, R. L. Martin, K. Morokuma, O. Farkas, 
 J. B. Foresman, and D. J. Fox, Gaussian, Inc., Wallingford CT, 2016.
 
 ******************************************
 Gaussian 16:  ES64L-G16RevA.03 25-Dec-2016
                 9-May-2024 
 ******************************************
 %chk=/home/user/YCY/BeH/12-H-Be12.chk
 ---------------------------
 # opt freq def2tzvp pbe1pbe
 ---------------------------
 1/18=20,19=15,26=3,38=1/1,3;
 2/9=110,12=2,17=6,18=5,40=1/2;
 3/5=44,7=101,11=2,25=1,30=1,71=1,74=-13/1,2,3;
 4//1;
 5/5=2,38=5/2;
 6/7=2,8=2,9=2,10=2,28=1/1;
 7//1,2,3,16;
 1/18=20,19=15,26=3/3(2);
 2/9=110/2;
 99//99;
 2/9=110/2;
 3/5=44,7=101,11=2,25=1,30=1,71=1,74=-13/1,2,3;
 4/5=5,16=3,69=1/1;
 5/5=2,38=5/2;
 7//1,2,3,16;
 1/18=20,19=15,26=3/3(-5);
 2/9=110/2;
 6/7=2,8=2,9=2,10=2,19=2,28=1/1;
 99/9=1/99;
 -------------------
 Title Card Required
 -------------------
 Symbolic Z-matrix:
 Charge =  0 Multiplicity = 1
 Be                   -1.2704    0.29839   0.4119 
 Be                   -0.74351   0.74903  -1.50004 
 Be                    1.2704   -0.29839   0.4119 
 Be                   -0.19625   2.17157  -0.03051 
 Be                   -1.66249  -1.98103   0.63916 
 Be                    1.2704    1.2371   -1.22354 
 Be                    1.66249   1.98103   0.63916 
 Be                    0.74351  -0.74903  -1.50004 
 Be                    0.19625  -2.17157  -0.03051 
 Be                    0.20426   1.00085   1.70303 
 Be                   -1.2704   -1.2371   -1.22354 
 Be                   -0.20426  -1.00085   1.70303 
 H                    -0.44652  -1.78918   3.02543 
 H                    -0.03304  -1.42647   3.26518 
 

 GradGradGradGradGradGradGradGradGradGradGradGradGradGradGradGradGradGrad
 Berny optimization.
 Initialization pass.
                           ----------------------------
                           !    Initial Parameters    !
                           ! (Angstroms and Degrees)  !
 --------------------------                            --------------------------
 ! Name  Definition              Value          Derivative Info.                !
 --------------------------------------------------------------------------------
 ! R1    R(1,2)                  2.0338         estimate D2E/DX2                !
 ! R2    R(1,4)                  2.2042         estimate D2E/DX2                !
 ! R3    R(1,5)                  2.324          estimate D2E/DX2                !
 ! R4    R(1,10)                 2.0821         estimate D2E/DX2                !
 ! R5    R(1,11)                 2.2433         estimate D2E/DX2                !
 ! R6    R(1,12)                 2.1194         estimate D2E/DX2                !
 ! R7    R(2,4)                  2.1172         estimate D2E/DX2                !
 ! R8    R(2,6)                  2.0906         estimate D2E/DX2                !
 ! R9    R(2,8)                  2.1108         estimate D2E/DX2                !
 ! R10   R(2,11)                 2.0734         estimate D2E/DX2                !
 ! R11   R(3,6)                  2.2433         estimate D2E/DX2                !
 ! R12   R(3,7)                  2.324          estimate D2E/DX2                !
 ! R13   R(3,8)                  2.0338         estimate D2E/DX2                !
 ! R14   R(3,9)                  2.2042         estimate D2E/DX2                !
 ! R15   R(3,10)                 2.1194         estimate D2E/DX2                !
 ! R16   R(3,12)                 2.0821         estimate D2E/DX2                !
 ! R17   R(4,6)                  2.1089         estimate D2E/DX2                !
 ! R18   R(4,7)                  1.9849         estimate D2E/DX2                !
 ! R19   R(4,10)                 2.1298         estimate D2E/DX2                !
 ! R20   R(5,9)                  1.9849         estimate D2E/DX2                !
 ! R21   R(5,11)                 2.0437         estimate D2E/DX2                !
 ! R22   R(5,12)                 2.054          estimate D2E/DX2                !
 ! R23   R(6,7)                  2.0437         estimate D2E/DX2                !
 ! R24   R(6,8)                  2.0734         estimate D2E/DX2                !
 ! R25   R(7,10)                 2.054          estimate D2E/DX2                !
 ! R26   R(8,9)                  2.1172         estimate D2E/DX2                !
 ! R27   R(8,11)                 2.0906         estimate D2E/DX2                !
 ! R28   R(9,11)                 2.1089         estimate D2E/DX2                !
 ! R29   R(9,12)                 2.1298         estimate D2E/DX2                !
 ! R30   R(10,12)                2.043          estimate D2E/DX2                !
 ! R31   R(12,13)                1.5585         estimate D2E/DX2                !
 ! R32   R(13,14)                0.6            estimate D2E/DX2                !
 ! A1    A(2,1,5)              110.6688         estimate D2E/DX2                !
 ! A2    A(2,1,10)             108.9484         estimate D2E/DX2                !
 ! A3    A(2,1,12)             125.3257         estimate D2E/DX2                !
 ! A4    A(4,1,5)              159.2877         estimate D2E/DX2                !
 ! A5    A(4,1,11)             115.8086         estimate D2E/DX2                !
 ! A6    A(4,1,12)             113.4598         estimate D2E/DX2                !
 ! A7    A(5,1,10)             112.9395         estimate D2E/DX2                !
 ! A8    A(10,1,11)            133.0797         estimate D2E/DX2                !
 ! A9    A(11,1,12)             91.4053         estimate D2E/DX2                !
 ! A10   A(1,2,6)              100.193          estimate D2E/DX2                !
 ! A11   A(1,2,8)               91.447          estimate D2E/DX2                !
 ! A12   A(4,2,8)              107.1428         estimate D2E/DX2                !
 ! A13   A(4,2,11)             128.079          estimate D2E/DX2                !
 ! A14   A(6,2,11)             116.7956         estimate D2E/DX2                !
 ! A15   A(6,3,9)              115.8086         estimate D2E/DX2                !
 ! A16   A(6,3,10)              91.4053         estimate D2E/DX2                !
 ! A17   A(6,3,12)             133.0797         estimate D2E/DX2                !
 ! A18   A(7,3,8)              110.6688         estimate D2E/DX2                !
 ! A19   A(7,3,9)              159.2877         estimate D2E/DX2                !
 ! A20   A(7,3,12)             112.9395         estimate D2E/DX2                !
 ! A21   A(8,3,10)             125.3257         estimate D2E/DX2                !
 ! A22   A(8,3,12)             108.9484         estimate D2E/DX2                !
 ! A23   A(9,3,10)             113.4598         estimate D2E/DX2                !
 ! A24   A(1,4,6)               94.3526         estimate D2E/DX2                !
 ! A25   A(1,4,7)              107.8824         estimate D2E/DX2                !
 ! A26   A(2,4,7)              114.3138         estimate D2E/DX2                !
 ! A27   A(2,4,10)             104.1362         estimate D2E/DX2                !
 ! A28   A(6,4,10)              94.9397         estimate D2E/DX2                !
 ! A29   A(1,5,9)               84.4434         estimate D2E/DX2                !
 ! A30   A(11,5,12)             99.3324         estimate D2E/DX2                !
 ! A31   A(2,6,3)               86.3664         estimate D2E/DX2                !
 ! A32   A(2,6,7)              112.9756         estimate D2E/DX2                !
 ! A33   A(3,6,4)               83.735          estimate D2E/DX2                !
 ! A34   A(4,6,8)              108.8546         estimate D2E/DX2                !
 ! A35   A(7,6,8)              121.2647         estimate D2E/DX2                !
 ! A36   A(3,7,4)               84.4434         estimate D2E/DX2                !
 ! A37   A(6,7,10)              99.3324         estimate D2E/DX2                !
 ! A38   A(2,8,3)               91.447          estimate D2E/DX2                !
 ! A39   A(2,8,9)              107.1428         estimate D2E/DX2                !
 ! A40   A(3,8,11)             100.193          estimate D2E/DX2                !
 ! A41   A(6,8,9)              128.079          estimate D2E/DX2                !
 ! A42   A(6,8,11)             116.7956         estimate D2E/DX2                !
 ! A43   A(3,9,5)              107.8824         estimate D2E/DX2                !
 ! A44   A(3,9,11)              94.3526         estimate D2E/DX2                !
 ! A45   A(5,9,8)              114.3138         estimate D2E/DX2                !
 ! A46   A(8,9,12)             104.1362         estimate D2E/DX2                !
 ! A47   A(11,9,12)             94.9397         estimate D2E/DX2                !
 ! A48   A(1,10,3)              76.8022         estimate D2E/DX2                !
 ! A49   A(1,10,7)             110.0378         estimate D2E/DX2                !
 ! A50   A(3,10,4)              86.3142         estimate D2E/DX2                !
 ! A51   A(4,10,12)            120.0644         estimate D2E/DX2                !
 ! A52   A(7,10,12)            127.5551         estimate D2E/DX2                !
 ! A53   A(1,11,8)              86.3664         estimate D2E/DX2                !
 ! A54   A(1,11,9)              83.735          estimate D2E/DX2                !
 ! A55   A(2,11,5)             121.2647         estimate D2E/DX2                !
 ! A56   A(2,11,9)             108.8546         estimate D2E/DX2                !
 ! A57   A(5,11,8)             112.9756         estimate D2E/DX2                !
 ! A58   A(1,12,3)              76.8022         estimate D2E/DX2                !
 ! A59   A(1,12,9)              86.3142         estimate D2E/DX2                !
 ! A60   A(1,12,13)            138.4877         estimate D2E/DX2                !
 ! A61   A(3,12,5)             110.0378         estimate D2E/DX2                !
 ! A62   A(3,12,13)            143.7966         estimate D2E/DX2                !
 ! A63   A(5,12,10)            127.5551         estimate D2E/DX2                !
 ! A64   A(5,12,13)             95.0341         estimate D2E/DX2                !
 ! A65   A(9,12,10)            120.0644         estimate D2E/DX2                !
 ! A66   A(9,12,13)            116.2205         estimate D2E/DX2                !
 ! A67   A(10,12,13)           121.7822         estimate D2E/DX2                !
 ! A68   A(12,13,14)            85.7649         estimate D2E/DX2                !
 ! D1    D(5,1,2,6)           -110.0762         estimate D2E/DX2                !
 ! D2    D(5,1,2,8)            -51.1947         estimate D2E/DX2                !
 ! D3    D(10,1,2,6)            14.6709         estimate D2E/DX2                !
 ! D4    D(10,1,2,8)            73.5523         estimate D2E/DX2                !
 ! D5    D(12,1,2,6)           -49.2298         estimate D2E/DX2                !
 ! D6    D(12,1,2,8)             9.6516         estimate D2E/DX2                !
 ! D7    D(5,1,4,6)             19.2526         estimate D2E/DX2                !
 ! D8    D(5,1,4,7)            -40.3875         estimate D2E/DX2                !
 ! D9    D(11,1,4,6)           -33.4762         estimate D2E/DX2                !
 ! D10   D(11,1,4,7)           -93.1163         estimate D2E/DX2                !
 ! D11   D(12,1,4,6)            70.385          estimate D2E/DX2                !
 ! D12   D(12,1,4,7)            10.7448         estimate D2E/DX2                !
 ! D13   D(2,1,5,9)             57.2088         estimate D2E/DX2                !
 ! D14   D(4,1,5,9)             -1.2509         estimate D2E/DX2                !
 ! D15   D(10,1,5,9)           -65.2382         estimate D2E/DX2                !
 ! D16   D(2,1,10,3)           -57.6251         estimate D2E/DX2                !
 ! D17   D(2,1,10,7)             2.3002         estimate D2E/DX2                !
 ! D18   D(5,1,10,3)            65.7789         estimate D2E/DX2                !
 ! D19   D(5,1,10,7)           125.7041         estimate D2E/DX2                !
 ! D20   D(11,1,10,3)            5.5346         estimate D2E/DX2                !
 ! D21   D(11,1,10,7)           65.4599         estimate D2E/DX2                !
 ! D22   D(4,1,11,8)            42.0816         estimate D2E/DX2                !
 ! D23   D(4,1,11,9)           102.8293         estimate D2E/DX2                !
 ! D24   D(10,1,11,8)          -29.2889         estimate D2E/DX2                !
 ! D25   D(10,1,11,9)           31.4588         estimate D2E/DX2                !
 ! D26   D(12,1,11,8)          -74.9326         estimate D2E/DX2                !
 ! D27   D(12,1,11,9)          -14.1849         estimate D2E/DX2                !
 ! D28   D(2,1,12,3)            26.7695         estimate D2E/DX2                !
 ! D29   D(2,1,12,9)           -36.4485         estimate D2E/DX2                !
 ! D30   D(2,1,12,13)         -162.9773         estimate D2E/DX2                !
 ! D31   D(4,1,12,3)           -41.8328         estimate D2E/DX2                !
 ! D32   D(4,1,12,9)          -105.0508         estimate D2E/DX2                !
 ! D33   D(4,1,12,13)          128.4203         estimate D2E/DX2                !
 ! D34   D(11,1,12,3)           77.2049         estimate D2E/DX2                !
 ! D35   D(11,1,12,9)           13.9869         estimate D2E/DX2                !
 ! D36   D(11,1,12,13)        -112.542          estimate D2E/DX2                !
 ! D37   D(8,2,4,7)             12.7896         estimate D2E/DX2                !
 ! D38   D(8,2,4,10)           -50.0846         estimate D2E/DX2                !
 ! D39   D(11,2,4,7)            77.6924         estimate D2E/DX2                !
 ! D40   D(11,2,4,10)           14.8182         estimate D2E/DX2                !
 ! D41   D(1,2,6,3)             32.7808         estimate D2E/DX2                !
 ! D42   D(1,2,6,7)            -28.6041         estimate D2E/DX2                !
 ! D43   D(11,2,6,3)           -35.5996         estimate D2E/DX2                !
 ! D44   D(11,2,6,7)           -96.9845         estimate D2E/DX2                !
 ! D45   D(1,2,8,3)            -39.7632         estimate D2E/DX2                !
 ! D46   D(1,2,8,9)             23.5367         estimate D2E/DX2                !
 ! D47   D(4,2,8,3)             23.5367         estimate D2E/DX2                !
 ! D48   D(4,2,8,9)             86.8365         estimate D2E/DX2                !
 ! D49   D(4,2,11,5)            11.8396         estimate D2E/DX2                !
 ! D50   D(4,2,11,9)           -50.4823         estimate D2E/DX2                !
 ! D51   D(6,2,11,5)            83.6252         estimate D2E/DX2                !
 ! D52   D(6,2,11,9)            21.3033         estimate D2E/DX2                !
 ! D53   D(9,3,6,2)             42.0816         estimate D2E/DX2                !
 ! D54   D(9,3,6,4)            102.8293         estimate D2E/DX2                !
 ! D55   D(10,3,6,2)           -74.9326         estimate D2E/DX2                !
 ! D56   D(10,3,6,4)           -14.1849         estimate D2E/DX2                !
 ! D57   D(12,3,6,2)           -29.2889         estimate D2E/DX2                !
 ! D58   D(12,3,6,4)            31.4588         estimate D2E/DX2                !
 ! D59   D(8,3,7,4)             57.2088         estimate D2E/DX2                !
 ! D60   D(9,3,7,4)             -1.2509         estimate D2E/DX2                !
 ! D61   D(12,3,7,4)           -65.2382         estimate D2E/DX2                !
 ! D62   D(7,3,8,2)            -51.1947         estimate D2E/DX2                !
 ! D63   D(7,3,8,11)          -110.0762         estimate D2E/DX2                !
 ! D64   D(10,3,8,2)             9.6516         estimate D2E/DX2                !
 ! D65   D(10,3,8,11)          -49.2298         estimate D2E/DX2                !
 ! D66   D(12,3,8,2)            73.5523         estimate D2E/DX2                !
 ! D67   D(12,3,8,11)           14.6709         estimate D2E/DX2                !
 ! D68   D(6,3,9,5)            -93.1163         estimate D2E/DX2                !
 ! D69   D(6,3,9,11)           -33.4762         estimate D2E/DX2                !
 ! D70   D(7,3,9,5)            -40.3875         estimate D2E/DX2                !
 ! D71   D(7,3,9,11)            19.2526         estimate D2E/DX2                !
 ! D72   D(10,3,9,5)            10.7448         estimate D2E/DX2                !
 ! D73   D(10,3,9,11)           70.385          estimate D2E/DX2                !
 ! D74   D(6,3,10,1)            77.2049         estimate D2E/DX2                !
 ! D75   D(6,3,10,4)            13.9869         estimate D2E/DX2                !
 ! D76   D(8,3,10,1)            26.7695         estimate D2E/DX2                !
 ! D77   D(8,3,10,4)           -36.4485         estimate D2E/DX2                !
 ! D78   D(9,3,10,1)           -41.8328         estimate D2E/DX2                !
 ! D79   D(9,3,10,4)          -105.0508         estimate D2E/DX2                !
 ! D80   D(6,3,12,1)             5.5346         estimate D2E/DX2                !
 ! D81   D(6,3,12,5)            65.4599         estimate D2E/DX2                !
 ! D82   D(6,3,12,13)         -163.5144         estimate D2E/DX2                !
 ! D83   D(7,3,12,1)            65.7789         estimate D2E/DX2                !
 ! D84   D(7,3,12,5)           125.7041         estimate D2E/DX2                !
 ! D85   D(7,3,12,13)         -103.2702         estimate D2E/DX2                !
 ! D86   D(8,3,12,1)           -57.6251         estimate D2E/DX2                !
 ! D87   D(8,3,12,5)             2.3002         estimate D2E/DX2                !
 ! D88   D(8,3,12,13)          133.3258         estimate D2E/DX2                !
 ! D89   D(1,4,6,3)            -43.4347         estimate D2E/DX2                !
 ! D90   D(1,4,6,8)              7.4295         estimate D2E/DX2                !
 ! D91   D(10,4,6,3)            14.1631         estimate D2E/DX2                !
 ! D92   D(10,4,6,8)            65.0273         estimate D2E/DX2                !
 ! D93   D(1,4,7,3)             23.8427         estimate D2E/DX2                !
 ! D94   D(2,4,7,3)            -36.3418         estimate D2E/DX2                !
 ! D95   D(2,4,10,3)            44.6029         estimate D2E/DX2                !
 ! D96   D(2,4,10,12)           -7.352          estimate D2E/DX2                !
 ! D97   D(6,4,10,3)           -14.9502         estimate D2E/DX2                !
 ! D98   D(6,4,10,12)          -66.9051         estimate D2E/DX2                !
 ! D99   D(1,5,9,3)             23.8427         estimate D2E/DX2                !
 ! D100  D(1,5,9,8)            -36.3418         estimate D2E/DX2                !
 ! D101  D(12,5,11,2)          -39.3085         estimate D2E/DX2                !
 ! D102  D(12,5,11,8)           29.5763         estimate D2E/DX2                !
 ! D103  D(11,5,12,3)          -18.4395         estimate D2E/DX2                !
 ! D104  D(11,5,12,10)          50.8532         estimate D2E/DX2                !
 ! D105  D(11,5,12,13)        -171.8674         estimate D2E/DX2                !
 ! D106  D(2,6,7,10)            29.5763         estimate D2E/DX2                !
 ! D107  D(8,6,7,10)           -39.3085         estimate D2E/DX2                !
 ! D108  D(4,6,8,9)            -50.4823         estimate D2E/DX2                !
 ! D109  D(4,6,8,11)            21.3033         estimate D2E/DX2                !
 ! D110  D(7,6,8,9)             11.8396         estimate D2E/DX2                !
 ! D111  D(7,6,8,11)            83.6252         estimate D2E/DX2                !
 ! D112  D(6,7,10,1)           -18.4395         estimate D2E/DX2                !
 ! D113  D(6,7,10,12)           50.8532         estimate D2E/DX2                !
 ! D114  D(2,8,9,5)             12.7896         estimate D2E/DX2                !
 ! D115  D(2,8,9,12)           -50.0846         estimate D2E/DX2                !
 ! D116  D(6,8,9,5)             77.6924         estimate D2E/DX2                !
 ! D117  D(6,8,9,12)            14.8182         estimate D2E/DX2                !
 ! D118  D(3,8,11,1)            32.7808         estimate D2E/DX2                !
 ! D119  D(3,8,11,5)           -28.6041         estimate D2E/DX2                !
 ! D120  D(6,8,11,1)           -35.5996         estimate D2E/DX2                !
 ! D121  D(6,8,11,5)           -96.9845         estimate D2E/DX2                !
 ! D122  D(3,9,11,1)           -43.4347         estimate D2E/DX2                !
 ! D123  D(3,9,11,2)             7.4295         estimate D2E/DX2                !
 ! D124  D(12,9,11,1)           14.1631         estimate D2E/DX2                !
 ! D125  D(12,9,11,2)           65.0273         estimate D2E/DX2                !
 ! D126  D(8,9,12,1)            44.6029         estimate D2E/DX2                !
 ! D127  D(8,9,12,10)           -7.352          estimate D2E/DX2                !
 ! D128  D(8,9,12,13)         -171.8151         estimate D2E/DX2                !
 ! D129  D(11,9,12,1)          -14.9502         estimate D2E/DX2                !
 ! D130  D(11,9,12,10)         -66.9051         estimate D2E/DX2                !
 ! D131  D(11,9,12,13)         128.6318         estimate D2E/DX2                !
 ! D132  D(4,10,12,5)          -29.3359         estimate D2E/DX2                !
 ! D133  D(4,10,12,9)           39.741          estimate D2E/DX2                !
 ! D134  D(4,10,12,13)        -156.6794         estimate D2E/DX2                !
 ! D135  D(7,10,12,5)          -98.4129         estimate D2E/DX2                !
 ! D136  D(7,10,12,9)          -29.3359         estimate D2E/DX2                !
 ! D137  D(7,10,12,13)         134.2437         estimate D2E/DX2                !
 ! D138  D(1,12,13,14)        -114.5673         estimate D2E/DX2                !
 ! D139  D(3,12,13,14)          49.229          estimate D2E/DX2                !
 ! D140  D(5,12,13,14)        -176.1275         estimate D2E/DX2                !
 ! D141  D(9,12,13,14)         128.797          estimate D2E/DX2                !
 ! D142  D(10,12,13,14)        -35.3772         estimate D2E/DX2                !
 --------------------------------------------------------------------------------
 Trust Radius=3.00D-01 FncErr=1.00D-07 GrdErr=1.00D-06 EigMax=2.50D+02 EigMin=1.00D-04
 Number of steps in this run=    100 maximum allowed number of steps=    100.
 GradGradGradGradGradGradGradGradGradGradGradGradGradGradGradGradGradGrad

                          Input orientation:                          
 ---------------------------------------------------------------------
 Center     Atomic      Atomic             Coordinates (Angstroms)
 Number     Number       Type             X           Y           Z
 ---------------------------------------------------------------------
      1          4           0       -1.270404    0.298388    0.411901
      2          4           0       -0.743511    0.749033   -1.500042
      3          4           0        1.270404   -0.298388    0.411901
      4          4           0       -0.196251    2.171568   -0.030507
      5          4           0       -1.662491   -1.981029    0.639164
      6          4           0        1.270404    1.237100   -1.223543
      7          4           0        1.662491    1.981029    0.639164
      8          4           0        0.743511   -0.749033   -1.500042
      9          4           0        0.196251   -2.171568   -0.030507
     10          4           0        0.204260    1.000854    1.703029
     11          4           0       -1.270404   -1.237100   -1.223543
     12          4           0       -0.204260   -1.000854    1.703029
     13          1           0       -0.446515   -1.789177    3.025431
     14          1           0       -0.033036   -1.426471    3.265178
 ---------------------------------------------------------------------
                    Distance matrix (angstroms):
                    1          2          3          4          5
     1  Be   0.000000
     2  Be   2.033771   0.000000
     3  Be   2.609952   2.967907   0.000000
     4  Be   2.204163   2.117223   2.906456   0.000000
     5  Be   2.324032   3.588031   3.388923   4.454479   0.000000
     6  Be   3.164105   2.090578   2.243301   2.108943   4.735811
     7  Be   3.388923   3.447153   2.324032   1.984864   5.172370
     8  Be   2.967907   2.110790   2.033771   3.401852   3.447153
     9  Be   2.906456   3.401852   2.204163   4.360836   1.984864
    10  Be   2.082091   3.349828   2.119364   2.129819   3.675350
    11  Be   2.243301   2.073353   3.164105   3.767779   2.043732
    12  Be   2.119364   3.689520   2.082091   3.615173   2.054018
    13  H    3.444889   5.197175   3.464218   5.008882   2.685084
    14  H    3.556320   5.286295   3.333574   4.882015   3.139843
                    6          7          8          9         10
     6  Be   0.000000
     7  Be   2.043732   0.000000
     8  Be   2.073353   3.588031   0.000000
     9  Be   3.767779   4.454479   2.117223   0.000000
    10  Be   3.123668   2.054018   3.689520   3.615173   0.000000
    11  Be   3.546459   4.735811   2.090578   2.108943   3.968362
    12  Be   3.968362   3.675350   3.349828   2.129819   2.042969
    13  H    5.491808   4.935244   4.793534   3.146130   3.155397
    14  H    5.379794   4.624048   4.875374   3.386633   2.896295
                   11         12         13         14
    11  Be   0.000000
    12  Be   3.123668   0.000000
    13  H    4.363183   1.558490   0.000000
    14  H    4.659996   1.628121   0.600000   0.000000
 Stoichiometry    Be12H2
 Framework group  C1[X(Be12H2)]
 Deg. of freedom    36
 Full point group                 C1      NOp   1
 Largest Abelian subgroup         C1      NOp   1
 Largest concise Abelian subgroup C1      NOp   1
                         Standard orientation:                         
 ---------------------------------------------------------------------
 Center     Atomic      Atomic             Coordinates (Angstroms)
 Number     Number       Type             X           Y           Z
 ---------------------------------------------------------------------
      1          4           0       -0.282121    0.121185   -1.307199
      2          4           0        0.769701   -1.568553   -0.889255
      3          4           0        0.273411    0.459073    1.220460
      4          4           0        1.916172    0.190363   -1.162104
      5          4           0       -2.498229   -0.107318   -0.645555
      6          4           0        1.989903   -0.871454    0.658541
      7          4           0        2.386560    1.128793    0.522464
      8          4           0        0.087774   -1.563102    1.108339
      9          4           0       -1.724455   -0.469012    1.146130
     10          4           0        0.667260    1.746178   -0.416594
     11          4           0       -1.257694   -1.723396   -0.483684
     12          4           0       -1.260901    1.340721    0.123334
     13          1           0       -2.354354    2.450701    0.157883
     14          1           0       -1.915169    2.815385    0.342605
 ---------------------------------------------------------------------
 Rotational constants (GHZ):           2.1580163           1.4925769           1.2549821
 Standard basis: def2TZVP (5D, 7F)
 There are   252 symmetry adapted cartesian basis functions of A   symmetry.
 There are   240 symmetry adapted basis functions of A   symmetry.
   240 basis functions,   364 primitive gaussians,   252 cartesian basis functions
    25 alpha electrons       25 beta electrons
       nuclear repulsion energy       221.9273025875 Hartrees.
 NAtoms=   14 NActive=   14 NUniq=   14 SFac= 1.00D+00 NAtFMM=   60 NAOKFM=F Big=F
 Integral buffers will be    131072 words long.
 Raffenetti 2 integral format.
 Two-electron integral symmetry is turned on.
 One-electron integrals computed using PRISM.
   1 Symmetry operations used in ECPInt.
 ECPInt:  NShTT=    6786 NPrTT=   21120 LenC2=    6602 LenP2D=   17055.
 LDataN:  DoStor=T MaxTD1= 4 Len=   56
 NBasis=   240 RedAO= T EigKep=  2.34D-04  NBF=   240
 NBsUse=   240 1.00D-06 EigRej= -1.00D+00 NBFU=   240
 ExpMin= 3.27D-02 ExpMax= 4.70D+03 ExpMxC= 1.60D+02 IAcc=3 IRadAn=         5 AccDes= 0.00D+00
 Harris functional with IExCor= 1009 and IRadAn=       5 diagonalized for initial guess.
 HarFok:  IExCor= 1009 AccDes= 0.00D+00 IRadAn=         5 IDoV= 1 UseB2=F ITyADJ=14
 ICtDFT=  3500011 ScaDFX=  1.000000  1.000000  1.000000  1.000000
 FoFCou: FMM=F IPFlag=           0 FMFlag=      100000 FMFlg1=           0
         NFxFlg=           0 DoJE=T BraDBF=F KetDBF=T FulRan=T
         wScrn=  0.000000 ICntrl=       500 IOpCl=  0 I1Cent=   200000004 NGrid=           0
         NMat0=    1 NMatS0=      1 NMatT0=    0 NMatD0=    1 NMtDS0=    0 NMtDT0=    0
 Petite list used in FoFCou.
 Requested convergence on RMS density matrix=1.00D-08 within 128 cycles.
 Requested convergence on MAX density matrix=1.00D-06.
 Requested convergence on             energy=1.00D-06.
 No special actions if energy rises.
 SCF Done:  E(RPBE1PBE) =  -177.703089028     A.U. after   18 cycles
            NFock= 18  Conv=0.89D-08     -V/T= 2.0061

 **********************************************************************

            Population analysis using the SCF density.

 **********************************************************************

 Orbital symmetries:
       Occupied  (A) (A) (A) (A) (A) (A) (A) (A) (A) (A) (A) (A)
                 (A) (A) (A) (A) (A) (A) (A) (A) (A) (A) (A) (A)
                 (A)
       Virtual   (A) (A) (A) (A) (A) (A) (A) (A) (A) (A) (A) (A)
                 (A) (A) (A) (A) (A) (A) (A) (A) (A) (A) (A) (A)
                 (A) (A) (A) (A) (A) (A) (A) (A) (A) (A) (A) (A)
                 (A) (A) (A) (A) (A) (A) (A) (A) (A) (A) (A) (A)
                 (A) (A) (A) (A) (A) (A) (A) (A) (A) (A) (A) (A)
                 (A) (A) (A) (A) (A) (A) (A) (A) (A) (A) (A) (A)
                 (A) (A) (A) (A) (A) (A) (A) (A) (A) (A) (A) (A)
                 (A) (A) (A) (A) (A) (A) (A) (A) (A) (A) (A) (A)
                 (A) (A) (A) (A) (A) (A) (A) (A) (A) (A) (A) (A)
                 (A) (A) (A) (A) (A) (A) (A) (A) (A) (A) (A) (A)
                 (A) (A) (A) (A) (A) (A) (A) (A) (A) (A) (A) (A)
                 (A) (A) (A) (A) (A) (A) (A) (A) (A) (A) (A) (A)
                 (A) (A) (A) (A) (A) (A) (A) (A) (A) (A) (A) (A)
                 (A) (A) (A) (A) (A) (A) (A) (A) (A) (A) (A) (A)
                 (A) (A) (A) (A) (A) (A) (A) (A) (A) (A) (A) (A)
                 (A) (A) (A) (A) (A) (A) (A) (A) (A) (A) (A) (A)
                 (A) (A) (A) (A) (A) (A) (A) (A) (A) (A) (A) (A)
                 (A) (A) (A) (A) (A) (A) (A) (A) (A) (A) (A)
 The electronic state is 1-A.
 Alpha  occ. eigenvalues --   -4.06109  -4.06073  -4.03805  -4.03383  -4.03292
 Alpha  occ. eigenvalues --   -4.03269  -4.02476  -4.02421  -4.02315  -4.02187
 Alpha  occ. eigenvalues --   -4.02127  -4.01807  -0.59862  -0.49928  -0.41862
 Alpha  occ. eigenvalues --   -0.36741  -0.33137  -0.30447  -0.27074  -0.24905
 Alpha  occ. eigenvalues --   -0.22163  -0.21777  -0.19907  -0.19861  -0.19454
 Alpha virt. eigenvalues --   -0.12167  -0.10216  -0.09538  -0.06981  -0.05059
 Alpha virt. eigenvalues --   -0.04630  -0.03069  -0.02629  -0.01695  -0.00796
 Alpha virt. eigenvalues --    0.00811   0.01800   0.02003   0.03853   0.04315
 Alpha virt. eigenvalues --    0.04916   0.05031   0.05819   0.06370   0.06453
 Alpha virt. eigenvalues --    0.06548   0.06840   0.07423   0.08271   0.08511
 Alpha virt. eigenvalues --    0.09306   0.10540   0.10903   0.11391   0.12064
 Alpha virt. eigenvalues --    0.12842   0.14000   0.14848   0.14941   0.15285
 Alpha virt. eigenvalues --    0.16159   0.16396   0.16974   0.17772   0.17825
 Alpha virt. eigenvalues --    0.19314   0.19560   0.20049   0.20668   0.21869
 Alpha virt. eigenvalues --    0.22097   0.22485   0.22864   0.23227   0.24338
 Alpha virt. eigenvalues --    0.24681   0.24756   0.24914   0.25793   0.26023
 Alpha virt. eigenvalues --    0.26428   0.26984   0.27243   0.27858   0.28390
 Alpha virt. eigenvalues --    0.28662   0.29317   0.29393   0.29653   0.30845
 Alpha virt. eigenvalues --    0.31059   0.31792   0.32575   0.33326   0.33472
 Alpha virt. eigenvalues --    0.34271   0.34730   0.35969   0.36330   0.36866
 Alpha virt. eigenvalues --    0.37704   0.39244   0.39494   0.40775   0.41582
 Alpha virt. eigenvalues --    0.42223   0.42797   0.43456   0.45088   0.45931
 Alpha virt. eigenvalues --    0.46239   0.46796   0.48998   0.49856   0.50078
 Alpha virt. eigenvalues --    0.51758   0.53062   0.54077   0.56405   0.57097
 Alpha virt. eigenvalues --    0.57953   0.59848   0.60137   0.61003   0.61435
 Alpha virt. eigenvalues --    0.61911   0.62353   0.63582   0.64899   0.65264
 Alpha virt. eigenvalues --    0.66379   0.66493   0.66911   0.68025   0.68749
 Alpha virt. eigenvalues --    0.68904   0.69203   0.69944   0.70156   0.70589
 Alpha virt. eigenvalues --    0.71486   0.71627   0.72694   0.73331   0.74220
 Alpha virt. eigenvalues --    0.74945   0.75674   0.76199   0.76459   0.77163
 Alpha virt. eigenvalues --    0.77806   0.78012   0.78600   0.79525   0.79772
 Alpha virt. eigenvalues --    0.80257   0.81984   0.83460   0.83652   0.84603
 Alpha virt. eigenvalues --    0.85098   0.85992   0.86763   0.87437   0.89623
 Alpha virt. eigenvalues --    0.90808   0.90861   0.91418   0.92856   0.93174
 Alpha virt. eigenvalues --    0.93713   0.95070   0.95995   0.97186   0.98260
 Alpha virt. eigenvalues --    0.99179   1.00275   1.02520   1.03971   1.05565
 Alpha virt. eigenvalues --    1.07677   1.12266   1.14114   1.18523   1.51501
 Alpha virt. eigenvalues --    1.73399   1.92572   1.97053   2.10570   2.43406
 Alpha virt. eigenvalues --    2.79489   4.47132   5.24766   5.27292   5.29417
 Alpha virt. eigenvalues --    5.30867   5.35206   5.35498   5.42097   5.44931
 Alpha virt. eigenvalues --    5.45825   5.50426   5.59855   5.61601   5.63957
 Alpha virt. eigenvalues --    5.71388   5.73548   5.76178   5.79686   5.81097
 Alpha virt. eigenvalues --    5.83828   5.85225   5.85916   5.87927   5.90959
 Alpha virt. eigenvalues --    5.93153   5.97271   5.97807   6.00205   6.01008
 Alpha virt. eigenvalues --    6.02692   6.08652   6.10513   6.12648   6.14189
 Alpha virt. eigenvalues --    6.18751   6.21186   6.26965   7.35207   7.58487
 Alpha virt. eigenvalues --    7.72860   7.73836   7.77094   7.80478   7.82080
 Alpha virt. eigenvalues --    7.84080   7.84225   7.90893   7.94802   8.01996
          Condensed to atoms (all electrons):
               1          2          3          4          5          6
     1  Be   2.743009   0.167914   0.070238   0.166841   0.116114  -0.002730
     2  Be   0.167914   2.884079   0.016935   0.237187   0.070623   0.201600
     3  Be   0.070238   0.016935   2.840676  -0.036726   0.058787   0.094888
     4  Be   0.166841   0.237187  -0.036726   2.878654  -0.010899   0.205437
     5  Be   0.116114   0.070623   0.058787  -0.010899   3.331002  -0.015015
     6  Be  -0.002730   0.201600   0.094888   0.205437  -0.015015   2.861565
     7  Be   0.038445   0.021334   0.041055   0.319964  -0.013347   0.279936
     8  Be  -0.005130   0.206651   0.135328   0.019254   0.019040   0.261395
     9  Be   0.003853   0.017221   0.207356  -0.011914   0.351342   0.038676
    10  Be   0.132579   0.039500   0.192008   0.178464   0.049315   0.015808
    11  Be   0.083728   0.255400  -0.019113   0.045609   0.265035   0.049907
    12  Be   0.097620  -0.018052   0.030307   0.067479   0.175878   0.016289
    13  H    0.001384  -0.000894  -0.022016   0.000103   0.021841  -0.000098
    14  H   -0.002910  -0.001037   0.006433  -0.000975  -0.067434   0.001775
               7          8          9         10         11         12
     1  Be   0.038445  -0.005130   0.003853   0.132579   0.083728   0.097620
     2  Be   0.021334   0.206651   0.017221   0.039500   0.255400  -0.018052
     3  Be   0.041055   0.135328   0.207356   0.192008  -0.019113   0.030307
     4  Be   0.319964   0.019254  -0.011914   0.178464   0.045609   0.067479
     5  Be  -0.013347   0.019040   0.351342   0.049315   0.265035   0.175878
     6  Be   0.279936   0.261395   0.038676   0.015808   0.049907   0.016289
     7  Be   3.214588   0.076057  -0.009699   0.240387  -0.008390   0.089662
     8  Be   0.076057   2.882364   0.212536   0.003572   0.191797   0.063431
     9  Be  -0.009699   0.212536   2.896605   0.043745   0.194774   0.140590
    10  Be   0.240387   0.003572   0.043745   2.926523   0.006173   0.253796
    11  Be  -0.008390   0.191797   0.194774   0.006173   2.858277   0.052292
    12  Be   0.089662   0.063431   0.140590   0.253796   0.052292   2.972847
    13  H    0.001635  -0.003103   0.010190  -0.040499  -0.000459   0.029691
    14  H   -0.001931  -0.000125  -0.019760   0.019051   0.002171   0.025959
              13         14
     1  Be   0.001384  -0.002910
     2  Be  -0.000894  -0.001037
     3  Be  -0.022016   0.006433
     4  Be   0.000103  -0.000975
     5  Be   0.021841  -0.067434
     6  Be  -0.000098   0.001775
     7  Be   0.001635  -0.001931
     8  Be  -0.003103  -0.000125
     9  Be   0.010190  -0.019760
    10  Be  -0.040499   0.019051
    11  Be  -0.000459   0.002171
    12  Be   0.029691   0.025959
    13  H    0.569108   0.332683
    14  H    0.332683   0.597079
 Mulliken charges:
               1
     1  Be   0.389047
     2  Be  -0.098462
     3  Be   0.383844
     4  Be  -0.058477
     5  Be  -0.352284
     6  Be  -0.009434
     7  Be  -0.289696
     8  Be  -0.063067
     9  Be  -0.075515
    10  Be  -0.060422
    11  Be   0.022799
    12  Be   0.002210
    13  H    0.100435
    14  H    0.109022
 Sum of Mulliken charges =  -0.00000
 Mulliken charges with hydrogens summed into heavy atoms:
               1
     1  Be   0.389047
     2  Be  -0.098462
     3  Be   0.383844
     4  Be  -0.058477
     5  Be  -0.352284
     6  Be  -0.009434
     7  Be  -0.289696
     8  Be  -0.063067
     9  Be  -0.075515
    10  Be  -0.060422
    11  Be   0.022799
    12  Be   0.211667
 Electronic spatial extent (au):  <R**2>=            969.2111
 Charge=             -0.0000 electrons
 Dipole moment (field-independent basis, Debye):
    X=             -1.4863    Y=              1.9439    Z=              0.1857  Tot=              2.4540
 Quadrupole moment (field-independent basis, Debye-Ang):
   XX=            -64.8020   YY=            -63.2967   ZZ=            -72.5227
   XY=             -2.1410   XZ=              3.5303   YZ=              0.7969
 Traceless Quadrupole moment (field-independent basis, Debye-Ang):
   XX=              2.0718   YY=              3.5771   ZZ=             -5.6489
   XY=             -2.1410   XZ=              3.5303   YZ=              0.7969
 Octapole moment (field-independent basis, Debye-Ang**2):
  XXX=            -24.8802  YYY=             26.7803  ZZZ=              2.4498  XYY=            -11.6420
  XXY=             24.8346  XXZ=              0.5438  XZZ=             -3.0699  YZZ=              0.0094
  YYZ=              2.8556  XYZ=              1.9051
 Hexadecapole moment (field-independent basis, Debye-Ang**3):
 XXXX=          -1138.3227 YYYY=           -680.5146 ZZZZ=           -530.1606 XXXY=            -43.8032
 XXXZ=             49.4716 YYYX=            -46.5585 YYYZ=             13.2701 ZZZX=            -13.7506
 ZZZY=             -2.8253 XXYY=           -288.5387 XXZZ=           -242.6949 YYZZ=           -208.2078
 XXYZ=             10.2382 YYXZ=              8.4768 ZZXY=             -3.6056
 N-N= 2.219273025875D+02 E-N=-8.518509209606D+02  KE= 1.766267196644D+02
   1 Symmetry operations used in ECPInt.
 ECPInt:  NShTT=    6786 NPrTT=   21120 LenC2=    6602 LenP2D=   17055.
 LDataN:  DoStor=T MaxTD1= 5 Len=  102
 Calling FoFJK, ICntrl=      2127 FMM=F ISym2X=0 I1Cent= 0 IOpClX= 0 NMat=1 NMatS=1 NMatT=0.
 ***** Axes restored to original set *****
 -------------------------------------------------------------------
 Center     Atomic                   Forces (Hartrees/Bohr)
 Number     Number              X              Y              Z
 -------------------------------------------------------------------
      1        4           0.000877012   -0.001176378   -0.000090330
      2        4           0.002598508    0.000517219   -0.001196655
      3        4          -0.002473387   -0.000752254    0.000768315
      4        4           0.001293270   -0.001983119   -0.001913491
      5        4          -0.001165670    0.001702251   -0.004360605
      6        4          -0.003247540    0.000662897   -0.001939438
      7        4          -0.000513901   -0.001410122   -0.000481548
      8        4          -0.000215600    0.003196012   -0.002402064
      9        4           0.001420299    0.003769582   -0.000092614
     10        4           0.001159999    0.000200684   -0.001124113
     11        4          -0.000707390    0.000353108   -0.000836690
     12        4           0.002140071   -0.003544997    0.006739129
     13        1          -0.129909561   -0.118739474   -0.069164944
     14        1           0.128743888    0.117204591    0.076095047
 -------------------------------------------------------------------
 Cartesian Forces:  Max     0.129909561 RMS     0.041412032

 GradGradGradGradGradGradGradGradGradGradGradGradGradGradGradGradGradGrad
 Berny optimization.
 FormGI is forming the generalized inverse of G from B-inverse, IUseBI=4.
 Internal  Forces:  Max     0.189979119 RMS     0.012237992
 Search for a local minimum.
 Step number   1 out of a maximum of  100
 All quantities printed in internal units (Hartrees-Bohrs-Radians)
 Mixed Optimization -- RFO/linear search
 Second derivative matrix not updated -- first step.
 ITU=  0
     Eigenvalues ---    0.00230   0.01976   0.02024   0.02167   0.02538
     Eigenvalues ---    0.02720   0.02864   0.03474   0.03500   0.04085
     Eigenvalues ---    0.04677   0.05193   0.05443   0.05830   0.05934
     Eigenvalues ---    0.06120   0.06376   0.06521   0.06873   0.07111
     Eigenvalues ---    0.07543   0.07617   0.07852   0.08398   0.08611
     Eigenvalues ---    0.09944   0.09976   0.10659   0.11288   0.11522
     Eigenvalues ---    0.11786   0.12133   0.12879   0.13533   0.16000
     Eigenvalues ---    0.66291
 RFO step:  Lambda=-5.15534017D-02 EMin= 2.30000000D-03
 Linear search not attempted -- first point.
 Iteration  1 RMS(Cart)=  0.01355976 RMS(Int)=  0.00424078
 Iteration  2 RMS(Cart)=  0.00372584 RMS(Int)=  0.00002445
 Iteration  3 RMS(Cart)=  0.00000902 RMS(Int)=  0.00001991
 Iteration  4 RMS(Cart)=  0.00000000 RMS(Int)=  0.00001991
 Variable       Old X    -DE/DX   Delta X   Delta X   Delta X     New X
                                 (Linear)    (Quad)   (Total)
    R1        3.84327   0.00120   0.00000   0.00779   0.00779   3.85106
    R2        4.16526  -0.00035   0.00000  -0.00133  -0.00133   4.16393
    R3        4.39178  -0.00132   0.00000  -0.00768  -0.00772   4.38406
    R4        3.93458   0.00022   0.00000   0.00232   0.00230   3.93688
    R5        4.23922  -0.00041   0.00000  -0.00280  -0.00281   4.23642
    R6        4.00502   0.00307   0.00000   0.01851   0.01855   4.02357
    R7        4.00097  -0.00065   0.00000  -0.00543  -0.00544   3.99553
    R8        3.95062  -0.00145   0.00000  -0.01313  -0.01314   3.93748
    R9        3.98882  -0.00118   0.00000  -0.00947  -0.00947   3.97934
   R10        3.91807  -0.00038   0.00000  -0.00205  -0.00206   3.91601
   R11        4.23922   0.00130   0.00000   0.01112   0.01112   4.25035
   R12        4.39178  -0.00102   0.00000  -0.00805  -0.00806   4.38372
   R13        3.84327   0.00097   0.00000   0.00694   0.00695   3.85022
   R14        4.16526  -0.00197   0.00000  -0.01220  -0.01224   4.15302
   R15        4.00502  -0.00056   0.00000  -0.00522  -0.00526   3.99976
   R16        3.93458   0.00224   0.00000   0.01295   0.01302   3.94760
   R17        3.98533  -0.00118   0.00000  -0.00998  -0.00998   3.97535
   R18        3.75085  -0.00102   0.00000  -0.00374  -0.00376   3.74709
   R19        4.02477   0.00079   0.00000   0.00591   0.00593   4.03070
   R20        3.75085   0.00000   0.00000   0.00205   0.00199   3.75284
   R21        3.86209   0.00033   0.00000  -0.00033  -0.00035   3.86174
   R22        3.88153   0.00157   0.00000   0.01245   0.01252   3.89405
   R23        3.86209   0.00037   0.00000   0.00263   0.00263   3.86472
   R24        3.91807  -0.00143   0.00000  -0.01027  -0.01028   3.90778
   R25        3.88153  -0.00008   0.00000  -0.00136  -0.00136   3.88017
   R26        4.00097   0.00078   0.00000   0.00742   0.00743   4.00840
   R27        3.95062  -0.00011   0.00000  -0.00180  -0.00182   3.94880
   R28        3.98533   0.00057   0.00000   0.00544   0.00543   3.99076
   R29        4.02477   0.00136   0.00000   0.00845   0.00851   4.03328
   R30        3.86065   0.00049   0.00000   0.00312   0.00317   3.86383
   R31        2.94512   0.00684   0.00000   0.04529   0.04529   2.99040
   R32        1.13384   0.18998   0.00000   0.26590   0.26590   1.39974
    A1        1.93154   0.00012   0.00000   0.00020   0.00020   1.93173
    A2        1.90151   0.00016   0.00000   0.00012   0.00013   1.90164
    A3        2.18735   0.00086   0.00000   0.00493   0.00493   2.19228
    A4        2.78009  -0.00004   0.00000  -0.00037  -0.00038   2.77972
    A5        2.02124  -0.00045   0.00000  -0.00330  -0.00330   2.01794
    A6        1.98025   0.00010   0.00000   0.00069   0.00071   1.98095
    A7        1.97117   0.00000   0.00000   0.00074   0.00073   1.97190
    A8        2.32268   0.00020   0.00000   0.00037   0.00037   2.32305
    A9        1.59532   0.00094   0.00000   0.00557   0.00556   1.60089
   A10        1.74870  -0.00000   0.00000   0.00069   0.00069   1.74938
   A11        1.59605  -0.00010   0.00000  -0.00038  -0.00039   1.59566
   A12        1.87000  -0.00026   0.00000  -0.00128  -0.00128   1.86872
   A13        2.23540  -0.00042   0.00000  -0.00238  -0.00239   2.23301
   A14        2.03847   0.00013   0.00000   0.00125   0.00124   2.03971
   A15        2.02124  -0.00031   0.00000  -0.00224  -0.00224   2.01901
   A16        1.59532   0.00033   0.00000   0.00127   0.00127   1.59659
   A17        2.32268   0.00069   0.00000   0.00309   0.00309   2.32577
   A18        1.93154  -0.00063   0.00000  -0.00479  -0.00480   1.92674
   A19        2.78009  -0.00008   0.00000   0.00035   0.00034   2.78044
   A20        1.97117   0.00007   0.00000   0.00106   0.00107   1.97223
   A21        2.18735   0.00007   0.00000  -0.00018  -0.00018   2.18717
   A22        1.90151   0.00112   0.00000   0.00680   0.00679   1.90830
   A23        1.98025   0.00002   0.00000   0.00087   0.00087   1.98112
   A24        1.64676   0.00032   0.00000   0.00205   0.00204   1.64881
   A25        1.88290  -0.00002   0.00000  -0.00081  -0.00082   1.88208
   A26        1.99515   0.00025   0.00000   0.00073   0.00073   1.99589
   A27        1.81752   0.00056   0.00000   0.00328   0.00328   1.82080
   A28        1.65701   0.00066   0.00000   0.00411   0.00411   1.66112
   A29        1.47382  -0.00031   0.00000  -0.00166  -0.00166   1.47216
   A30        1.73368   0.00123   0.00000   0.00701   0.00702   1.74070
   A31        1.50738   0.00015   0.00000   0.00123   0.00123   1.50860
   A32        1.97180   0.00001   0.00000   0.00122   0.00122   1.97301
   A33        1.46145  -0.00045   0.00000  -0.00254  -0.00254   1.45891
   A34        1.89987   0.00001   0.00000   0.00064   0.00063   1.90051
   A35        2.11647  -0.00033   0.00000  -0.00303  -0.00304   2.11343
   A36        1.47382   0.00004   0.00000   0.00058   0.00058   1.47440
   A37        1.73368   0.00051   0.00000   0.00288   0.00288   1.73656
   A38        1.59605   0.00021   0.00000   0.00182   0.00182   1.59787
   A39        1.87000  -0.00007   0.00000   0.00046   0.00046   1.87045
   A40        1.74870  -0.00034   0.00000  -0.00222  -0.00223   1.74647
   A41        2.23540  -0.00039   0.00000  -0.00192  -0.00193   2.23347
   A42        2.03847   0.00000   0.00000  -0.00005  -0.00005   2.03842
   A43        1.88290   0.00030   0.00000   0.00176   0.00176   1.88467
   A44        1.64676   0.00031   0.00000   0.00127   0.00128   1.64804
   A45        1.99515  -0.00008   0.00000  -0.00244  -0.00245   1.99270
   A46        1.81752   0.00140   0.00000   0.00773   0.00773   1.82525
   A47        1.65701   0.00115   0.00000   0.00613   0.00613   1.66314
   A48        1.34045  -0.00022   0.00000  -0.00094  -0.00095   1.33950
   A49        1.92052  -0.00056   0.00000  -0.00300  -0.00300   1.91752
   A50        1.50647  -0.00048   0.00000  -0.00237  -0.00237   1.50410
   A51        2.09552   0.00069   0.00000   0.00403   0.00404   2.09956
   A52        2.22626   0.00044   0.00000   0.00264   0.00266   2.22891
   A53        1.50738   0.00002   0.00000   0.00024   0.00024   1.50762
   A54        1.46145  -0.00065   0.00000  -0.00356  -0.00358   1.45788
   A55        2.11647   0.00008   0.00000   0.00117   0.00117   2.11763
   A56        1.89987  -0.00028   0.00000  -0.00144  -0.00144   1.89843
   A57        1.97180   0.00015   0.00000   0.00216   0.00215   1.97395
   A58        1.34045  -0.00135   0.00000  -0.00784  -0.00784   1.33262
   A59        1.50647  -0.00168   0.00000  -0.00948  -0.00947   1.49700
   A60        2.41707   0.00047   0.00000   0.00141   0.00142   2.41848
   A61        1.92052  -0.00181   0.00000  -0.01127  -0.01127   1.90925
   A62        2.50972   0.00089   0.00000   0.00599   0.00597   2.51570
   A63        2.22626  -0.00163   0.00000  -0.00991  -0.00995   2.21631
   A64        1.65866   0.00155   0.00000   0.01061   0.01059   1.66925
   A65        2.09552  -0.00188   0.00000  -0.01154  -0.01155   2.08397
   A66        2.02843   0.00159   0.00000   0.01124   0.01122   2.03965
   A67        2.12550   0.00045   0.00000   0.00113   0.00116   2.12666
   A68        1.49688  -0.00080   0.00000  -0.00376  -0.00376   1.49312
    D1       -1.92119  -0.00017   0.00000  -0.00180  -0.00180  -1.92299
    D2       -0.89352  -0.00023   0.00000  -0.00168  -0.00168  -0.89520
    D3        0.25606   0.00002   0.00000  -0.00065  -0.00065   0.25541
    D4        1.28373  -0.00004   0.00000  -0.00053  -0.00053   1.28320
    D5       -0.85922   0.00030   0.00000   0.00166   0.00166  -0.85756
    D6        0.16845   0.00024   0.00000   0.00178   0.00178   0.17023
    D7        0.33602  -0.00022   0.00000  -0.00389  -0.00389   0.33213
    D8       -0.70490  -0.00080   0.00000  -0.00772  -0.00772  -0.71262
    D9       -0.58427   0.00014   0.00000   0.00165   0.00165  -0.58262
   D10       -1.62519  -0.00043   0.00000  -0.00218  -0.00218  -1.62737
   D11        1.22845   0.00111   0.00000   0.00715   0.00714   1.23559
   D12        0.18753   0.00054   0.00000   0.00332   0.00331   0.19084
   D13        0.99848   0.00039   0.00000   0.00355   0.00355   1.00203
   D14       -0.02183   0.00088   0.00000   0.00971   0.00971  -0.01212
   D15       -1.13862   0.00010   0.00000   0.00271   0.00271  -1.13591
   D16       -1.00575  -0.00003   0.00000  -0.00042  -0.00043  -1.00617
   D17        0.04015  -0.00012   0.00000  -0.00104  -0.00104   0.03911
   D18        1.14806   0.00024   0.00000   0.00043   0.00043   1.14849
   D19        2.19395   0.00015   0.00000  -0.00019  -0.00018   2.19377
   D20        0.09660  -0.00016   0.00000  -0.00177  -0.00177   0.09483
   D21        1.14249  -0.00025   0.00000  -0.00239  -0.00238   1.14011
   D22        0.73446  -0.00012   0.00000  -0.00132  -0.00132   0.73315
   D23        1.79471   0.00004   0.00000   0.00032   0.00033   1.79504
   D24       -0.51119  -0.00013   0.00000  -0.00087  -0.00087  -0.51206
   D25        0.54906   0.00003   0.00000   0.00077   0.00077   0.54983
   D26       -1.30782  -0.00063   0.00000  -0.00431  -0.00430  -1.31212
   D27       -0.24757  -0.00047   0.00000  -0.00266  -0.00265  -0.25023
   D28        0.46722  -0.00055   0.00000  -0.00364  -0.00363   0.46359
   D29       -0.63615   0.00029   0.00000   0.00161   0.00160  -0.63455
   D30       -2.84449  -0.00046   0.00000  -0.00555  -0.00555  -2.85004
   D31       -0.73012  -0.00042   0.00000  -0.00208  -0.00206  -0.73218
   D32       -1.83348   0.00042   0.00000   0.00317   0.00316  -1.83032
   D33        2.24136  -0.00033   0.00000  -0.00399  -0.00398   2.23738
   D34        1.34748  -0.00042   0.00000  -0.00276  -0.00273   1.34475
   D35        0.24412   0.00042   0.00000   0.00249   0.00249   0.24661
   D36       -1.96423  -0.00033   0.00000  -0.00467  -0.00465  -1.96888
   D37        0.22322   0.00005   0.00000  -0.00030  -0.00030   0.22292
   D38       -0.87414  -0.00016   0.00000  -0.00062  -0.00061  -0.87475
   D39        1.35599   0.00012   0.00000   0.00035   0.00034   1.35633
   D40        0.25863  -0.00008   0.00000   0.00003   0.00003   0.25866
   D41        0.57213  -0.00035   0.00000  -0.00198  -0.00198   0.57015
   D42       -0.49924   0.00024   0.00000   0.00307   0.00306  -0.49617
   D43       -0.62133  -0.00006   0.00000  -0.00030  -0.00029  -0.62162
   D44       -1.69270   0.00053   0.00000   0.00475   0.00475  -1.68795
   D45       -0.69400   0.00037   0.00000   0.00230   0.00230  -0.69169
   D46        0.41079  -0.00048   0.00000  -0.00344  -0.00344   0.40735
   D47        0.41079   0.00018   0.00000   0.00163   0.00163   0.41242
   D48        1.51558  -0.00066   0.00000  -0.00411  -0.00412   1.51146
   D49        0.20664  -0.00003   0.00000   0.00048   0.00047   0.20711
   D50       -0.88108   0.00025   0.00000   0.00131   0.00133  -0.87976
   D51        1.45953  -0.00011   0.00000   0.00036   0.00035   1.45988
   D52        0.37181   0.00017   0.00000   0.00120   0.00120   0.37302
   D53        0.73446  -0.00002   0.00000  -0.00008  -0.00008   0.73438
   D54        1.79471   0.00017   0.00000   0.00165   0.00165   1.79636
   D55       -1.30782  -0.00013   0.00000  -0.00117  -0.00117  -1.30899
   D56       -0.24757   0.00006   0.00000   0.00057   0.00056  -0.24701
   D57       -0.51119  -0.00046   0.00000  -0.00245  -0.00245  -0.51363
   D58        0.54906  -0.00027   0.00000  -0.00071  -0.00071   0.54835
   D59        0.99848  -0.00001   0.00000  -0.00011  -0.00011   0.99837
   D60       -0.02183   0.00040   0.00000   0.00415   0.00416  -0.01767
   D61       -1.13862  -0.00106   0.00000  -0.00616  -0.00615  -1.14477
   D62       -0.89352  -0.00017   0.00000  -0.00161  -0.00162  -0.89513
   D63       -1.92119  -0.00031   0.00000  -0.00320  -0.00319  -1.92438
   D64        0.16845  -0.00032   0.00000  -0.00286  -0.00287   0.16559
   D65       -0.85922  -0.00046   0.00000  -0.00445  -0.00444  -0.86366
   D66        1.28373   0.00028   0.00000   0.00122   0.00120   1.28493
   D67        0.25606   0.00013   0.00000  -0.00037  -0.00037   0.25568
   D68       -1.62519   0.00013   0.00000   0.00283   0.00284  -1.62235
   D69       -0.58427   0.00021   0.00000   0.00175   0.00175  -0.58252
   D70       -0.70490  -0.00041   0.00000  -0.00277  -0.00278  -0.70767
   D71        0.33602  -0.00033   0.00000  -0.00385  -0.00386   0.33216
   D72        0.18753   0.00037   0.00000   0.00367   0.00368   0.19121
   D73        1.22845   0.00045   0.00000   0.00258   0.00260   1.23105
   D74        1.34748  -0.00035   0.00000  -0.00280  -0.00280   1.34468
   D75        0.24412  -0.00018   0.00000  -0.00158  -0.00157   0.24254
   D76        0.46722   0.00037   0.00000   0.00333   0.00333   0.47054
   D77       -0.63615   0.00054   0.00000   0.00456   0.00455  -0.63160
   D78       -0.73012  -0.00017   0.00000  -0.00116  -0.00117  -0.73129
   D79       -1.83348  -0.00001   0.00000   0.00006   0.00005  -1.83343
   D80        0.09660   0.00052   0.00000   0.00265   0.00263   0.09923
   D81        1.14249  -0.00076   0.00000  -0.00522  -0.00516   1.13733
   D82       -2.85386   0.00056   0.00000   0.00607   0.00609  -2.84777
   D83        1.14806   0.00066   0.00000   0.00405   0.00403   1.15209
   D84        2.19395  -0.00062   0.00000  -0.00382  -0.00376   2.19019
   D85       -1.80240   0.00070   0.00000   0.00748   0.00749  -1.79491
   D86       -1.00575   0.00060   0.00000   0.00450   0.00447  -1.00128
   D87        0.04015  -0.00068   0.00000  -0.00337  -0.00332   0.03682
   D88        2.32697   0.00063   0.00000   0.00793   0.00793   2.33491
   D89       -0.75808  -0.00018   0.00000  -0.00153  -0.00152  -0.75960
   D90        0.12967  -0.00015   0.00000  -0.00151  -0.00151   0.12816
   D91        0.24719  -0.00013   0.00000  -0.00118  -0.00118   0.24601
   D92        1.13494  -0.00010   0.00000  -0.00116  -0.00117   1.13377
   D93        0.41613   0.00007   0.00000   0.00011   0.00010   0.41624
   D94       -0.63428  -0.00046   0.00000  -0.00302  -0.00303  -0.63732
   D95        0.77847  -0.00001   0.00000  -0.00057  -0.00057   0.77790
   D96       -0.12832  -0.00013   0.00000  -0.00188  -0.00189  -0.13020
   D97       -0.26093   0.00002   0.00000   0.00024   0.00023  -0.26070
   D98       -1.16771  -0.00010   0.00000  -0.00107  -0.00108  -1.16880
   D99        0.41613  -0.00007   0.00000  -0.00176  -0.00176   0.41437
   D100      -0.63428  -0.00066   0.00000  -0.00509  -0.00508  -0.63937
   D101      -0.68606  -0.00017   0.00000  -0.00149  -0.00148  -0.68755
   D102       0.51620  -0.00041   0.00000  -0.00282  -0.00281   0.51339
   D103      -0.32183   0.00082   0.00000   0.00495   0.00489  -0.31694
   D104       0.88756  -0.00133   0.00000  -0.00889  -0.00880   0.87876
   D105      -2.99965  -0.00029   0.00000  -0.00359  -0.00358  -3.00323
   D106       0.51620  -0.00009   0.00000  -0.00245  -0.00246   0.51375
   D107      -0.68606  -0.00012   0.00000  -0.00323  -0.00322  -0.68928
   D108      -0.88108   0.00032   0.00000   0.00209   0.00211  -0.87898
   D109       0.37181   0.00030   0.00000   0.00249   0.00250   0.37431
   D110       0.20664   0.00010   0.00000   0.00224   0.00224   0.20887
   D111       1.45953   0.00008   0.00000   0.00264   0.00263   1.46216
   D112      -0.32183   0.00025   0.00000   0.00322   0.00321  -0.31862
   D113       0.88756   0.00094   0.00000   0.00738   0.00737   0.89493
   D114       0.22322   0.00064   0.00000   0.00513   0.00512   0.22834
   D115      -0.87414  -0.00016   0.00000   0.00008   0.00010  -0.87405
   D116       1.35599   0.00054   0.00000   0.00430   0.00428   1.36027
   D117       0.25863  -0.00025   0.00000  -0.00075  -0.00075   0.25788
   D118       0.57213   0.00007   0.00000   0.00130   0.00129   0.57342
   D119      -0.49924   0.00051   0.00000   0.00378   0.00378  -0.49546
   D120      -0.62133  -0.00031   0.00000  -0.00218  -0.00219  -0.62352
   D121      -1.69270   0.00013   0.00000   0.00029   0.00030  -1.69240
   D122      -0.75808  -0.00020   0.00000  -0.00118  -0.00119  -0.75927
   D123       0.12967   0.00007   0.00000   0.00075   0.00074   0.13041
   D124       0.24719   0.00060   0.00000   0.00339   0.00339   0.25059
   D125       1.13494   0.00087   0.00000   0.00532   0.00532   1.14026
   D126       0.77847  -0.00043   0.00000  -0.00356  -0.00353   0.77494
   D127      -0.12832   0.00050   0.00000   0.00105   0.00102  -0.12730
   D128      -2.99874  -0.00020   0.00000  -0.00255  -0.00255  -3.00129
   D129      -0.26093  -0.00041   0.00000  -0.00224  -0.00223  -0.26316
   D130      -1.16771   0.00051   0.00000   0.00237   0.00231  -1.16540
   D131       2.24505  -0.00018   0.00000  -0.00123  -0.00125   2.24380
   D132      -0.51201   0.00139   0.00000   0.01010   0.01001  -0.50200
   D133       0.69361  -0.00079   0.00000  -0.00298  -0.00292   0.69069
   D134      -2.73457   0.00009   0.00000   0.00227   0.00227  -2.73230
   D135      -1.71763   0.00135   0.00000   0.00910   0.00900  -1.70863
   D136      -0.51201  -0.00083   0.00000  -0.00397  -0.00393  -0.51594
   D137       2.34299   0.00005   0.00000   0.00127   0.00127   2.34426
   D138      -1.99958   0.00066   0.00000   0.01488   0.01489  -1.98469
   D139       0.85921   0.00054   0.00000   0.00981   0.00977   0.86898
   D140      -3.07400   0.00090   0.00000   0.01465   0.01468  -3.05932
   D141       2.24793   0.00089   0.00000   0.01412   0.01412   2.26206
   D142      -0.61745   0.00057   0.00000   0.01254   0.01254  -0.60491
         Item               Value     Threshold  Converged?
 Maximum Force            0.189979     0.000450     NO 
 RMS     Force            0.012238     0.000300     NO 
 Maximum Displacement     0.144911     0.001800     NO 
 RMS     Displacement     0.016933     0.001200     NO 
 Predicted change in Energy=-2.779837D-02
 GradGradGradGradGradGradGradGradGradGradGradGradGradGradGradGradGradGrad

                          Input orientation:                          
 ---------------------------------------------------------------------
 Center     Atomic      Atomic             Coordinates (Angstroms)
 Number     Number       Type             X           Y           Z
 ---------------------------------------------------------------------
      1          4           0       -1.274384    0.293673    0.400541
      2          4           0       -0.737459    0.757390   -1.509875
      3          4           0        1.263052   -0.306155    0.409659
      4          4           0       -0.194612    2.165736   -0.029221
      5          4           0       -1.672836   -1.982170    0.610098
      6          4           0        1.269114    1.240271   -1.223550
      7          4           0        1.658447    1.967212    0.647948
      8          4           0        0.744204   -0.738929   -1.512501
      9          4           0        0.191681   -2.169786   -0.047354
     10          4           0        0.196522    0.985295    1.703716
     11          4           0       -1.269840   -1.227841   -1.245884
     12          4           0       -0.215923   -1.017322    1.702219
     13          1           0       -0.470390   -1.818466    3.042956
     14          1           0        0.032871   -1.364556    3.341862
 ---------------------------------------------------------------------
                    Distance matrix (angstroms):
                    1          2          3          4          5
     1  Be   0.000000
     2  Be   2.037894   0.000000
     3  Be   2.607385   2.969476   0.000000
     4  Be   2.203457   2.114345   2.903041   0.000000
     5  Be   2.319944   3.588093   3.386538   4.449607   0.000000
     6  Be   3.162768   2.083625   2.249187   2.103664   4.733018
     7  Be   3.385770   3.443869   2.319767   1.982876   5.166866
     8  Be   2.966596   2.105778   2.037449   3.393902   3.448646
     9  Be   2.901480   3.401563   2.197684   4.352734   1.985917
    10  Be   2.083307   3.354315   2.116581   2.132954   3.673738
    11  Be   2.241816   2.072261   3.163206   3.762013   2.043547
    12  Be   2.129181   3.706636   2.088980   3.623561   2.060645
    13  H    3.477052   5.237808   3.496592   5.038669   2.718726
    14  H    3.620775   5.351207   3.351324   4.886605   3.279241
                    6          7          8          9         10
     6  Be   0.000000
     7  Be   2.045123   0.000000
     8  Be   2.067911   3.581422   0.000000
     9  Be   3.764676   4.444052   2.121153   0.000000
    10  Be   3.127995   2.053297   3.690116   3.608435   0.000000
    11  Be   3.540955   4.729675   2.089616   2.111819   3.968416
    12  Be   3.982736   3.678613   3.366567   2.134319   2.044649
    13  H    5.530354   4.959775   4.836613   3.179902   3.177957
    14  H    5.399667   4.582614   4.945932   3.487176   2.869165
                   11         12         13         14
    11  Be   0.000000
    12  Be   3.137893   0.000000
    13  H    4.402511   1.582454   0.000000
    14  H    4.771075   1.694373   0.740710   0.000000
 Stoichiometry    Be12H2
 Framework group  C1[X(Be12H2)]
 Deg. of freedom    36
 Full point group                 C1      NOp   1
 Largest Abelian subgroup         C1      NOp   1
 Largest concise Abelian subgroup C1      NOp   1
                         Standard orientation:                         
 ---------------------------------------------------------------------
 Center     Atomic      Atomic             Coordinates (Angstroms)
 Number     Number       Type             X           Y           Z
 ---------------------------------------------------------------------
      1          4           0       -0.286131    0.107894   -1.306900
      2          4           0        0.786163   -1.571571   -0.879587
      3          4           0        0.266101    0.467135    1.215885
      4          4           0        1.910700    0.196664   -1.161043
      5          4           0       -2.496149   -0.140995   -0.646586
      6          4           0        1.996917   -0.856451    0.658000
      7          4           0        2.369997    1.149351    0.516227
      8          4           0        0.107076   -1.561524    1.113663
      9          4           0       -1.716511   -0.478652    1.148413
     10          4           0        0.646415    1.748857   -0.424989
     11          4           0       -1.238880   -1.742783   -0.474430
     12          4           0       -1.281973    1.338596    0.116857
     13          1           0       -2.398939    2.459290    0.141157
     14          1           0       -1.855964    2.914622    0.356803
 ---------------------------------------------------------------------
 Rotational constants (GHZ):           2.1454128           1.4971728           1.2526378
 Standard basis: def2TZVP (5D, 7F)
 There are   252 symmetry adapted cartesian basis functions of A   symmetry.
 There are   240 symmetry adapted basis functions of A   symmetry.
   240 basis functions,   364 primitive gaussians,   252 cartesian basis functions
    25 alpha electrons       25 beta electrons
       nuclear repulsion energy       221.5480483240 Hartrees.
 NAtoms=   14 NActive=   14 NUniq=   14 SFac= 1.00D+00 NAtFMM=   60 NAOKFM=F Big=F
 Integral buffers will be    131072 words long.
 Raffenetti 2 integral format.
 Two-electron integral symmetry is turned on.
 One-electron integrals computed using PRISM.
   1 Symmetry operations used in ECPInt.
 ECPInt:  NShTT=    6786 NPrTT=   21120 LenC2=    6602 LenP2D=   17051.
 LDataN:  DoStor=T MaxTD1= 4 Len=   56
 NBasis=   240 RedAO= T EigKep=  2.33D-04  NBF=   240
 NBsUse=   240 1.00D-06 EigRej= -1.00D+00 NBFU=   240
 Initial guess from the checkpoint file:  "/home/user/YCY/BeH/12-H-Be12.chk"
 B after Tr=     0.000000   -0.000000   -0.000000
         Rot=    0.999990    0.002559   -0.000365   -0.003583 Ang=   0.51 deg.
 ExpMin= 3.27D-02 ExpMax= 4.70D+03 ExpMxC= 1.60D+02 IAcc=3 IRadAn=         5 AccDes= 0.00D+00
 Harris functional with IExCor= 1009 and IRadAn=       5 diagonalized for initial guess.
 HarFok:  IExCor= 1009 AccDes= 0.00D+00 IRadAn=         5 IDoV= 1 UseB2=F ITyADJ=14
 ICtDFT=  3500011 ScaDFX=  1.000000  1.000000  1.000000  1.000000
 FoFCou: FMM=F IPFlag=           0 FMFlag=      100000 FMFlg1=           0
         NFxFlg=           0 DoJE=T BraDBF=F KetDBF=T FulRan=T
         wScrn=  0.000000 ICntrl=       500 IOpCl=  0 I1Cent=   200000004 NGrid=           0
         NMat0=    1 NMatS0=      1 NMatT0=    0 NMatD0=    1 NMtDS0=    0 NMtDT0=    0
 Petite list used in FoFCou.
 Requested convergence on RMS density matrix=1.00D-08 within 128 cycles.
 Requested convergence on MAX density matrix=1.00D-06.
 Requested convergence on             energy=1.00D-06.
 No special actions if energy rises.
 SCF Done:  E(RPBE1PBE) =  -177.729524766     A.U. after   16 cycles
            NFock= 16  Conv=0.46D-08     -V/T= 2.0072
   1 Symmetry operations used in ECPInt.
 ECPInt:  NShTT=    6786 NPrTT=   21120 LenC2=    6602 LenP2D=   17051.
 LDataN:  DoStor=T MaxTD1= 5 Len=  102
 Calling FoFJK, ICntrl=      2127 FMM=F ISym2X=0 I1Cent= 0 IOpClX= 0 NMat=1 NMatS=1 NMatT=0.
 ***** Axes restored to original set *****
 -------------------------------------------------------------------
 Center     Atomic                   Forces (Hartrees/Bohr)
 Number     Number              X              Y              Z
 -------------------------------------------------------------------
      1        4           0.001379821   -0.000724449   -0.000488981
      2        4           0.001649883    0.000313630   -0.001175773
      3        4          -0.002523770   -0.000578757    0.000348748
      4        4           0.000759764   -0.001915311   -0.002238333
      5        4          -0.000417191    0.001810296   -0.002361900
      6        4          -0.002345378    0.001739110   -0.001697302
      7        4           0.000231907   -0.001701275   -0.000792919
      8        4           0.000243314    0.002861262   -0.001832887
      9        4           0.001477004    0.003658094    0.000061908
     10        4           0.000853861   -0.000195675   -0.001152745
     11        4          -0.001000093    0.000318416   -0.000147185
     12        4           0.002637164   -0.004579671    0.012374359
     13        1          -0.019502316   -0.022420161   -0.007405541
     14        1           0.016556032    0.021414490    0.006508553
 -------------------------------------------------------------------
 Cartesian Forces:  Max     0.022420161 RMS     0.006850964

 GradGradGradGradGradGradGradGradGradGradGradGradGradGradGradGradGradGrad
 Berny optimization.
 Using GEDIIS/GDIIS optimizer.
 FormGI is forming the generalized inverse of G from B-inverse, IUseBI=4.
 Internal  Forces:  Max     0.026998775 RMS     0.001908256
 Search for a local minimum.
 Step number   2 out of a maximum of  100
 All quantities printed in internal units (Hartrees-Bohrs-Radians)
 Mixed Optimization -- RFO/linear search
 Update second derivatives using D2CorX and points    1    2
 DE= -2.64D-02 DEPred=-2.78D-02 R= 9.51D-01
 TightC=F SS=  1.41D+00  RLast= 2.80D-01 DXNew= 5.0454D-01 8.4023D-01
 Trust test= 9.51D-01 RLast= 2.80D-01 DXMaxT set to 5.05D-01
 ITU=  1  0
 Use linear search instead of GDIIS.
     Eigenvalues ---    0.00230   0.01976   0.02020   0.02157   0.02542
     Eigenvalues ---    0.02719   0.02868   0.03467   0.03494   0.04085
     Eigenvalues ---    0.04643   0.05185   0.05434   0.05826   0.05935
     Eigenvalues ---    0.06119   0.06376   0.06519   0.06872   0.07111
     Eigenvalues ---    0.07544   0.07613   0.07843   0.08391   0.08607
     Eigenvalues ---    0.09963   0.09989   0.10638   0.11282   0.11497
     Eigenvalues ---    0.11793   0.12141   0.12877   0.13461   0.15936
     Eigenvalues ---    0.61975
 RFO step:  Lambda=-7.25746022D-03 EMin= 2.29821059D-03
 Quartic linear search produced a step of  0.38963.
 Iteration  1 RMS(Cart)=  0.02229834 RMS(Int)=  0.01281935
 Iteration  2 RMS(Cart)=  0.00746019 RMS(Int)=  0.00042656
 Iteration  3 RMS(Cart)=  0.00034464 RMS(Int)=  0.00017018
 Iteration  4 RMS(Cart)=  0.00000015 RMS(Int)=  0.00017018
 Variable       Old X    -DE/DX   Delta X   Delta X   Delta X     New X
                                 (Linear)    (Quad)   (Total)
    R1        3.85106   0.00108   0.00304   0.01715   0.02020   3.87127
    R2        4.16393  -0.00026  -0.00052  -0.00150  -0.00202   4.16191
    R3        4.38406  -0.00116  -0.00301  -0.01473  -0.01796   4.36610
    R4        3.93688  -0.00016   0.00090   0.00266   0.00337   3.94025
    R5        4.23642  -0.00069  -0.00109  -0.00693  -0.00805   4.22837
    R6        4.02357   0.00267   0.00723   0.03317   0.04057   4.06414
    R7        3.99553  -0.00089  -0.00212  -0.02019  -0.02243   3.97311
    R8        3.93748  -0.00095  -0.00512  -0.03420  -0.03945   3.89803
    R9        3.97934  -0.00092  -0.00369  -0.02375  -0.02737   3.95198
   R10        3.91601  -0.00024  -0.00080  -0.00376  -0.00458   3.91142
   R11        4.25035   0.00142   0.00433   0.04205   0.04615   4.29650
   R12        4.38372  -0.00104  -0.00314  -0.02999  -0.03316   4.35056
   R13        3.85022   0.00056   0.00271   0.01662   0.01938   3.86959
   R14        4.15302  -0.00187  -0.00477  -0.03366  -0.03885   4.11417
   R15        3.99976  -0.00070  -0.00205  -0.02231  -0.02455   3.97520
   R16        3.94760   0.00236   0.00507   0.03487   0.04042   3.98802
   R17        3.97535  -0.00112  -0.00389  -0.03549  -0.03934   3.93601
   R18        3.74709  -0.00057  -0.00146   0.00744   0.00585   3.75294
   R19        4.03070   0.00086   0.00231   0.01963   0.02208   4.05278
   R20        3.75284  -0.00001   0.00078   0.01002   0.01043   3.76327
   R21        3.86174   0.00052  -0.00014  -0.00923  -0.00950   3.85225
   R22        3.89405   0.00053   0.00488   0.02099   0.02632   3.92038
   R23        3.86472   0.00004   0.00102   0.00071   0.00204   3.86676
   R24        3.90778  -0.00105  -0.00401  -0.02457  -0.02869   3.87909
   R25        3.88017   0.00025  -0.00053  -0.00012  -0.00076   3.87941
   R26        4.00840   0.00085   0.00289   0.02595   0.02899   4.03739
   R27        3.94880   0.00006  -0.00071  -0.00239  -0.00320   3.94560
   R28        3.99076   0.00045   0.00212   0.01793   0.02006   4.01081
   R29        4.03328   0.00080   0.00331   0.01161   0.01519   4.04847
   R30        3.86383   0.00068   0.00124   0.01326   0.01494   3.87876
   R31        2.99040   0.00022   0.01764   0.02920   0.04685   3.03725
   R32        1.39974   0.02700   0.10360   0.00127   0.10487   1.50461
    A1        1.93173   0.00027   0.00008  -0.00137  -0.00133   1.93040
    A2        1.90164   0.00014   0.00005  -0.00047  -0.00039   1.90125
    A3        2.19228   0.00085   0.00192   0.01357   0.01549   2.20777
    A4        2.77972  -0.00001  -0.00015  -0.00130  -0.00165   2.77806
    A5        2.01794  -0.00043  -0.00129  -0.00974  -0.01107   2.00687
    A6        1.98095   0.00029   0.00028   0.00729   0.00770   1.98866
    A7        1.97190  -0.00011   0.00028   0.00369   0.00393   1.97583
    A8        2.32305   0.00016   0.00014  -0.00146  -0.00133   2.32172
    A9        1.60089   0.00073   0.00217   0.01007   0.01223   1.61312
   A10        1.74938   0.00003   0.00027   0.00303   0.00324   1.75262
   A11        1.59566  -0.00017  -0.00015  -0.00088  -0.00109   1.59457
   A12        1.86872  -0.00029  -0.00050  -0.00447  -0.00499   1.86372
   A13        2.23301  -0.00043  -0.00093  -0.00426  -0.00523   2.22778
   A14        2.03971   0.00012   0.00049   0.00448   0.00491   2.04462
   A15        2.01901  -0.00011  -0.00087  -0.00468  -0.00537   2.01363
   A16        1.59659   0.00029   0.00050   0.00049   0.00100   1.59759
   A17        2.32577   0.00068   0.00121   0.00266   0.00380   2.32957
   A18        1.92674  -0.00058  -0.00187  -0.01512  -0.01699   1.90975
   A19        2.78044   0.00003   0.00013   0.00598   0.00601   2.78645
   A20        1.97223   0.00024   0.00042   0.00858   0.00899   1.98123
   A21        2.18717   0.00005  -0.00007  -0.00171  -0.00177   2.18540
   A22        1.90830   0.00095   0.00265   0.01357   0.01614   1.92444
   A23        1.98112  -0.00007   0.00034   0.00432   0.00461   1.98572
   A24        1.64881   0.00042   0.00080   0.00754   0.00832   1.65713
   A25        1.88208  -0.00010  -0.00032  -0.00604  -0.00646   1.87562
   A26        1.99589   0.00021   0.00029  -0.00083  -0.00056   1.99532
   A27        1.82080   0.00044   0.00128   0.00624   0.00748   1.82827
   A28        1.66112   0.00059   0.00160   0.01049   0.01204   1.67316
   A29        1.47216  -0.00032  -0.00065  -0.00458  -0.00524   1.46692
   A30        1.74070   0.00106   0.00273   0.01520   0.01797   1.75867
   A31        1.50860  -0.00002   0.00048   0.00094   0.00139   1.50999
   A32        1.97301  -0.00002   0.00047   0.00711   0.00745   1.98046
   A33        1.45891  -0.00045  -0.00099  -0.00630  -0.00731   1.45160
   A34        1.90051  -0.00017   0.00025   0.00131   0.00157   1.90208
   A35        2.11343  -0.00048  -0.00118  -0.01397  -0.01528   2.09816
   A36        1.47440  -0.00000   0.00023   0.00159   0.00188   1.47628
   A37        1.73656   0.00047   0.00112   0.00655   0.00762   1.74418
   A38        1.59787   0.00022   0.00071   0.00585   0.00651   1.60438
   A39        1.87045  -0.00007   0.00018   0.00156   0.00165   1.87210
   A40        1.74647  -0.00038  -0.00087  -0.00697  -0.00788   1.73859
   A41        2.23347  -0.00026  -0.00075  -0.00256  -0.00337   2.23010
   A42        2.03842   0.00003  -0.00002  -0.00012  -0.00020   2.03822
   A43        1.88467   0.00026   0.00069   0.00498   0.00570   1.89037
   A44        1.64804   0.00021   0.00050   0.00199   0.00248   1.65052
   A45        1.99270   0.00002  -0.00095  -0.01019  -0.01120   1.98151
   A46        1.82525   0.00131   0.00301   0.01748   0.02052   1.84577
   A47        1.66314   0.00094   0.00239   0.00935   0.01173   1.67487
   A48        1.33950  -0.00013  -0.00037  -0.00034  -0.00072   1.33878
   A49        1.91752  -0.00043  -0.00117  -0.00513  -0.00634   1.91117
   A50        1.50410  -0.00042  -0.00092  -0.00377  -0.00466   1.49944
   A51        2.09956   0.00067   0.00158   0.00716   0.00874   2.10830
   A52        2.22891   0.00043   0.00104   0.00627   0.00741   2.23633
   A53        1.50762   0.00003   0.00009  -0.00036  -0.00024   1.50738
   A54        1.45788  -0.00053  -0.00139  -0.00818  -0.00968   1.44819
   A55        2.11763   0.00014   0.00045   0.00489   0.00531   2.12294
   A56        1.89843  -0.00017  -0.00056  -0.00263  -0.00316   1.89527
   A57        1.97395   0.00013   0.00084   0.00863   0.00937   1.98332
   A58        1.33262  -0.00129  -0.00305  -0.01771  -0.02065   1.31196
   A59        1.49700  -0.00141  -0.00369  -0.01654  -0.02023   1.47677
   A60        2.41848   0.00023   0.00055  -0.00797  -0.00724   2.41125
   A61        1.90925  -0.00146  -0.00439  -0.02390  -0.02831   1.88094
   A62        2.51570   0.00111   0.00233   0.02329   0.02523   2.54093
   A63        2.21631  -0.00142  -0.00388  -0.01883  -0.02302   2.19329
   A64        1.66925   0.00090   0.00413   0.01852   0.02247   1.69172
   A65        2.08397  -0.00180  -0.00450  -0.02948  -0.03400   2.04997
   A66        2.03965   0.00128   0.00437   0.03074   0.03480   2.07445
   A67        2.12666   0.00071   0.00045   0.00114   0.00186   2.12852
   A68        1.49312  -0.00828  -0.00147  -0.06940  -0.07087   1.42225
    D1       -1.92299  -0.00014  -0.00070  -0.00844  -0.00908  -1.93207
    D2       -0.89520  -0.00022  -0.00065  -0.00769  -0.00832  -0.90351
    D3        0.25541  -0.00001  -0.00025  -0.00503  -0.00528   0.25013
    D4        1.28320  -0.00008  -0.00021  -0.00427  -0.00451   1.27869
    D5       -0.85756   0.00009   0.00065  -0.00350  -0.00286  -0.86042
    D6        0.17023   0.00002   0.00069  -0.00274  -0.00209   0.16814
    D7        0.33213  -0.00011  -0.00152  -0.02168  -0.02319   0.30895
    D8       -0.71262  -0.00055  -0.00301  -0.02998  -0.03293  -0.74555
    D9       -0.58262   0.00004   0.00064   0.00477   0.00541  -0.57721
   D10       -1.62737  -0.00040  -0.00085  -0.00353  -0.00434  -1.63171
   D11        1.23559   0.00088   0.00278   0.01619   0.01892   1.25451
   D12        0.19084   0.00044   0.00129   0.00789   0.00918   0.20002
   D13        1.00203   0.00028   0.00138   0.01433   0.01575   1.01778
   D14       -0.01212   0.00058   0.00378   0.04050   0.04428   0.03216
   D15       -1.13591  -0.00002   0.00106   0.01331   0.01442  -1.12149
   D16       -1.00617  -0.00006  -0.00017  -0.00258  -0.00276  -1.00893
   D17        0.03911  -0.00020  -0.00041  -0.00640  -0.00677   0.03233
   D18        1.14849   0.00032   0.00017  -0.00214  -0.00203   1.14645
   D19        2.19377   0.00018  -0.00007  -0.00595  -0.00605   2.18772
   D20        0.09483  -0.00007  -0.00069  -0.00554  -0.00623   0.08860
   D21        1.14011  -0.00021  -0.00093  -0.00935  -0.01024   1.12987
   D22        0.73315  -0.00009  -0.00051  -0.00424  -0.00471   0.72844
   D23        1.79504   0.00008   0.00013   0.00114   0.00133   1.79637
   D24       -0.51206  -0.00019  -0.00034  -0.00350  -0.00384  -0.51590
   D25        0.54983  -0.00001   0.00030   0.00188   0.00220   0.55203
   D26       -1.31212  -0.00071  -0.00167  -0.01544  -0.01708  -1.32920
   D27       -0.25023  -0.00053  -0.00103  -0.01006  -0.01105  -0.26128
   D28        0.46359  -0.00034  -0.00141  -0.00282  -0.00414   0.45945
   D29       -0.63455   0.00044   0.00062   0.01140   0.01197  -0.62257
   D30       -2.85004   0.00002  -0.00216  -0.01200  -0.01379  -2.86383
   D31       -0.73218  -0.00023  -0.00080  -0.00006  -0.00083  -0.73301
   D32       -1.83032   0.00054   0.00123   0.01416   0.01528  -1.81504
   D33        2.23738   0.00013  -0.00155  -0.00924  -0.01048   2.22689
   D34        1.34475  -0.00026  -0.00106  -0.00383  -0.00475   1.33999
   D35        0.24661   0.00052   0.00097   0.01039   0.01136   0.25797
   D36       -1.96888   0.00010  -0.00181  -0.01301  -0.01440  -1.98329
   D37        0.22292   0.00000  -0.00012  -0.00568  -0.00580   0.21713
   D38       -0.87475  -0.00019  -0.00024  -0.00333  -0.00350  -0.87825
   D39        1.35633   0.00004   0.00013  -0.00446  -0.00439   1.35194
   D40        0.25866  -0.00015   0.00001  -0.00212  -0.00209   0.25657
   D41        0.57015  -0.00032  -0.00077  -0.00392  -0.00465   0.56550
   D42       -0.49617   0.00032   0.00119   0.01621   0.01743  -0.47874
   D43       -0.62162   0.00006  -0.00011  -0.00049  -0.00053  -0.62215
   D44       -1.68795   0.00070   0.00185   0.01964   0.02155  -1.66639
   D45       -0.69169   0.00035   0.00090   0.00847   0.00935  -0.68235
   D46        0.40735  -0.00040  -0.00134  -0.00762  -0.00896   0.39839
   D47        0.41242   0.00023   0.00063   0.00907   0.00964   0.42206
   D48        1.51146  -0.00052  -0.00161  -0.00701  -0.00867   1.50279
   D49        0.20711  -0.00001   0.00018   0.00652   0.00669   0.21380
   D50       -0.87976   0.00022   0.00052   0.00580   0.00646  -0.87330
   D51        1.45988  -0.00013   0.00014   0.00510   0.00515   1.46503
   D52        0.37302   0.00011   0.00047   0.00437   0.00491   0.37793
   D53        0.73438  -0.00002  -0.00003   0.00013   0.00003   0.73440
   D54        1.79636   0.00003   0.00064   0.00452   0.00511   1.80147
   D55       -1.30899  -0.00007  -0.00046  -0.00380  -0.00430  -1.31330
   D56       -0.24701  -0.00002   0.00022   0.00059   0.00078  -0.24623
   D57       -0.51363  -0.00034  -0.00095  -0.00188  -0.00287  -0.51650
   D58        0.54835  -0.00029  -0.00028   0.00251   0.00221   0.55056
   D59        0.99837   0.00006  -0.00004   0.00256   0.00241   1.00078
   D60       -0.01767   0.00031   0.00162   0.02015   0.02208   0.00441
   D61       -1.14477  -0.00091  -0.00240  -0.00998  -0.01226  -1.15704
   D62       -0.89513  -0.00028  -0.00063  -0.01115  -0.01176  -0.90689
   D63       -1.92438  -0.00040  -0.00124  -0.01553  -0.01664  -1.94102
   D64        0.16559  -0.00027  -0.00112  -0.01220  -0.01330   0.15228
   D65       -0.86366  -0.00040  -0.00173  -0.01658  -0.01818  -0.88184
   D66        1.28493   0.00028   0.00047  -0.00117  -0.00090   1.28403
   D67        0.25568   0.00016  -0.00015  -0.00555  -0.00578   0.24990
   D68       -1.62235   0.00001   0.00110   0.01209   0.01330  -1.60905
   D69       -0.58252   0.00014   0.00068   0.00484   0.00565  -0.57686
   D70       -0.70767  -0.00042  -0.00108  -0.01259  -0.01390  -0.72157
   D71        0.33216  -0.00029  -0.00150  -0.01984  -0.02154   0.31062
   D72        0.19121   0.00027   0.00143   0.01265   0.01425   0.20546
   D73        1.23105   0.00040   0.00101   0.00540   0.00660   1.23765
   D74        1.34468  -0.00021  -0.00109  -0.00732  -0.00834   1.33634
   D75        0.24254  -0.00011  -0.00061  -0.00411  -0.00466   0.23789
   D76        0.47054   0.00034   0.00130   0.01214   0.01333   0.48387
   D77       -0.63160   0.00044   0.00177   0.01535   0.01702  -0.61458
   D78       -0.73129  -0.00022  -0.00046  -0.00348  -0.00406  -0.73535
   D79       -1.83343  -0.00012   0.00002  -0.00027  -0.00038  -1.83381
   D80        0.09923   0.00039   0.00103   0.00073   0.00174   0.10097
   D81        1.13733  -0.00066  -0.00201  -0.01327  -0.01477   1.12256
   D82       -2.84777   0.00024   0.00237   0.01928   0.02207  -2.82570
   D83        1.15209   0.00053   0.00157   0.00687   0.00836   1.16045
   D84        2.19019  -0.00052  -0.00147  -0.00714  -0.00815   2.18204
   D85       -1.79491   0.00038   0.00292   0.02541   0.02870  -1.76621
   D86       -1.00128   0.00042   0.00174   0.01036   0.01195  -0.98933
   D87        0.03682  -0.00063  -0.00129  -0.00364  -0.00455   0.03227
   D88        2.33491   0.00026   0.00309   0.02890   0.03229   2.36720
   D89       -0.75960   0.00000  -0.00059  -0.00225  -0.00275  -0.76235
   D90        0.12816  -0.00010  -0.00059  -0.00494  -0.00561   0.12254
   D91        0.24601  -0.00007  -0.00046  -0.00298  -0.00338   0.24263
   D92        1.13377  -0.00017  -0.00046  -0.00568  -0.00625   1.12752
   D93        0.41624   0.00006   0.00004  -0.00167  -0.00169   0.41454
   D94       -0.63732  -0.00042  -0.00118  -0.00774  -0.00899  -0.64630
   D95        0.77790   0.00008  -0.00022  -0.00059  -0.00085   0.77705
   D96       -0.13020  -0.00013  -0.00074  -0.00890  -0.00982  -0.14002
   D97       -0.26070  -0.00006   0.00009  -0.00084  -0.00076  -0.26146
   D98       -1.16880  -0.00027  -0.00042  -0.00915  -0.00974  -1.17853
   D99        0.41437   0.00002  -0.00069  -0.00850  -0.00927   0.40510
   D100      -0.63937  -0.00042  -0.00198  -0.01569  -0.01752  -0.65689
   D101      -0.68755  -0.00018  -0.00058  -0.00454  -0.00505  -0.69260
   D102       0.51339  -0.00037  -0.00110  -0.00650  -0.00752   0.50587
   D103      -0.31694   0.00075   0.00191   0.00928   0.01075  -0.30619
   D104       0.87876  -0.00120  -0.00343  -0.02598  -0.02875   0.85000
   D105      -3.00323  -0.00035  -0.00140  -0.01978  -0.02093  -3.02417
   D106       0.51375  -0.00027  -0.00096  -0.01768  -0.01876   0.49498
   D107      -0.68928  -0.00018  -0.00126  -0.02014  -0.02127  -0.71056
   D108      -0.87898   0.00028   0.00082   0.00661   0.00762  -0.87135
   D109       0.37431   0.00022   0.00097   0.00801   0.00907   0.38338
   D110       0.20887   0.00015   0.00087   0.01474   0.01551   0.22438
   D111       1.46216   0.00010   0.00102   0.01614   0.01695   1.47911
   D112      -0.31862   0.00034   0.00125   0.01696   0.01813  -0.30049
   D113       0.89493   0.00100   0.00287   0.02355   0.02628   0.92121
   D114       0.22834   0.00042   0.00200   0.01518   0.01706   0.24541
   D115      -0.87405  -0.00009   0.00004   0.00604   0.00629  -0.86775
   D116       1.36027   0.00039   0.00167   0.01261   0.01403   1.37430
   D117       0.25788  -0.00013  -0.00029   0.00347   0.00326   0.26114
   D118       0.57342   0.00010   0.00050   0.00617   0.00653   0.57995
   D119      -0.49546   0.00045   0.00147   0.01105   0.01244  -0.48302
   D120      -0.62352  -0.00031  -0.00085  -0.00669  -0.00759  -0.63111
   D121      -1.69240   0.00005   0.00012  -0.00181  -0.00167  -1.69407
   D122      -0.75927  -0.00020  -0.00046  -0.00189  -0.00247  -0.76174
   D123       0.13041   0.00008   0.00029   0.00200   0.00214   0.13255
   D124       0.25059   0.00067   0.00132   0.01159   0.01294   0.26353
   D125       1.14026   0.00095   0.00207   0.01548   0.01755   1.15781
   D126       0.77494  -0.00050  -0.00137  -0.01527  -0.01648   0.75846
   D127      -0.12730   0.00033   0.00040  -0.01049  -0.01023  -0.13753
   D128      -3.00129  -0.00055  -0.00099  -0.02042  -0.02139  -3.02268
   D129      -0.26316  -0.00050  -0.00087  -0.00962  -0.01041  -0.27358
   D130      -1.16540   0.00033   0.00090  -0.00484  -0.00417  -1.16957
   D131       2.24380  -0.00055  -0.00049  -0.01477  -0.01533   2.22847
   D132      -0.50200   0.00118   0.00390   0.03183   0.03514  -0.46686
   D133       0.69069  -0.00055  -0.00114   0.00686   0.00600   0.69669
   D134      -2.73230   0.00044   0.00089   0.02163   0.02248  -2.70982
   D135      -1.70863   0.00105   0.00351   0.02633   0.02919  -1.67944
   D136      -0.51594  -0.00068  -0.00153   0.00136   0.00005  -0.51589
   D137       2.34426   0.00031   0.00049   0.01613   0.01653   2.36079
   D138      -1.98469   0.00071   0.00580   0.27795   0.28356  -1.70113
   D139       0.86898   0.00096   0.00381   0.25403   0.25730   1.12628
   D140      -3.05932   0.00116   0.00572   0.27280   0.27893  -2.78040
   D141       2.26206   0.00117   0.00550   0.27148   0.27724   2.53930
   D142      -0.60491   0.00067   0.00489   0.26615   0.27110  -0.33380
         Item               Value     Threshold  Converged?
 Maximum Force            0.026999     0.000450     NO 
 RMS     Force            0.001908     0.000300     NO 
 Maximum Displacement     0.240896     0.001800     NO 
 RMS     Displacement     0.027484     0.001200     NO 
 Predicted change in Energy=-1.040263D-03
 GradGradGradGradGradGradGradGradGradGradGradGradGradGradGradGradGradGrad

                          Input orientation:                          
 ---------------------------------------------------------------------
 Center     Atomic      Atomic             Coordinates (Angstroms)
 Number     Number       Type             X           Y           Z
 ---------------------------------------------------------------------
      1          4           0       -1.259307    0.274073    0.416105
      2          4           0       -0.748333    0.772921   -1.503988
      3          4           0        1.271721   -0.316504    0.389885
      4          4           0       -0.189099    2.149677   -0.016638
      5          4           0       -1.655962   -1.995538    0.588358
      6          4           0        1.238889    1.262125   -1.246008
      7          4           0        1.674451    1.936813    0.636016
      8          4           0        0.731619   -0.704044   -1.546912
      9          4           0        0.214758   -2.162521   -0.073717
     10          4           0        0.230649    0.948256    1.709594
     11          4           0       -1.271880   -1.214045   -1.254824
     12          4           0       -0.188864   -1.060947    1.718855
     13          1           0       -0.451420   -1.868835    3.083264
     14          1           0       -0.076773   -1.237079    3.390623
 ---------------------------------------------------------------------
                    Distance matrix (angstroms):
                    1          2          3          4          5
     1  Be   0.000000
     2  Be   2.048585   0.000000
     3  Be   2.599148   2.975604   0.000000
     4  Be   2.202385   2.102477   2.895049   0.000000
     5  Be   2.310442   3.586931   3.380809   4.438526   0.000000
     6  Be   3.159090   2.062746   2.273609   2.082847   4.728364
     7  Be   3.379349   3.435716   2.302219   1.985973   5.153378
     8  Be   2.962082   2.091297   2.047701   3.366479   3.453676
     9  Be   2.889599   3.404415   2.177125   4.331445   1.991437
    10  Be   2.085091   3.363965   2.103587   2.144639   3.671838
    11  Be   2.237556   2.069836   3.159202   3.744349   2.038522
    12  Be   2.150648   3.750040   2.110371   3.649664   2.074575
    13  H    3.515462   5.301879   3.554326   5.081992   2.773361
    14  H    3.539735   5.333696   3.416185   4.805431   3.304812
                    6          7          8          9         10
     6  Be   0.000000
     7  Be   2.046201   0.000000
     8  Be   2.052726   3.553623   0.000000
     9  Be   3.761823   4.408964   2.136493   0.000000
    10  Be   3.138574   2.052895   3.685905   3.585720   0.000000
    11  Be   3.526395   4.709996   2.087924   2.122432   3.964961
    12  Be   4.028096   3.692025   3.411731   2.142357   2.052553
    13  H    5.603807   4.999131   4.918826   3.239842   3.207521
    14  H    5.429120   4.552828   5.031588   3.597650   2.774177
                   11         12         13         14
    11  Be   0.000000
    12  Be   3.168459   0.000000
    13  H    4.463286   1.607243   0.000000
    14  H    4.796769   1.684753   0.796206   0.000000
 Stoichiometry    Be12H2
 Framework group  C1[X(Be12H2)]
 Deg. of freedom    36
 Full point group                 C1      NOp   1
 Largest Abelian subgroup         C1      NOp   1
 Largest concise Abelian subgroup C1      NOp   1
                         Standard orientation:                         
 ---------------------------------------------------------------------
 Center     Atomic      Atomic             Coordinates (Angstroms)
 Number     Number       Type             X           Y           Z
 ---------------------------------------------------------------------
      1          4           0       -0.304844    0.111730   -1.293622
      2          4           0        0.829176   -1.547169   -0.895182
      3          4           0        0.257007    0.466959    1.219086
      4          4           0        1.889327    0.248754   -1.161928
      5          4           0       -2.491818   -0.218827   -0.625779
      6          4           0        2.029729   -0.823619    0.618116
      7          4           0        2.326942    1.198797    0.526266
      8          4           0        0.179424   -1.575348    1.092417
      9          4           0       -1.679951   -0.525668    1.166578
     10          4           0        0.585729    1.771004   -0.398470
     11          4           0       -1.184716   -1.775898   -0.475488
     12          4           0       -1.343116    1.327143    0.145144
     13          1           0       -2.501213    2.441541    0.157729
     14          1           0       -1.870342    2.927021    0.173716
 ---------------------------------------------------------------------
 Rotational constants (GHZ):           2.1310428           1.5073403           1.2498453
 Standard basis: def2TZVP (5D, 7F)
 There are   252 symmetry adapted cartesian basis functions of A   symmetry.
 There are   240 symmetry adapted basis functions of A   symmetry.
   240 basis functions,   364 primitive gaussians,   252 cartesian basis functions
    25 alpha electrons       25 beta electrons
       nuclear repulsion energy       221.4028850428 Hartrees.
 NAtoms=   14 NActive=   14 NUniq=   14 SFac= 1.00D+00 NAtFMM=   60 NAOKFM=F Big=F
 Integral buffers will be    131072 words long.
 Raffenetti 2 integral format.
 Two-electron integral symmetry is turned on.
 One-electron integrals computed using PRISM.
   1 Symmetry operations used in ECPInt.
 ECPInt:  NShTT=    6786 NPrTT=   21120 LenC2=    6600 LenP2D=   17047.
 LDataN:  DoStor=T MaxTD1= 4 Len=   56
 NBasis=   240 RedAO= T EigKep=  2.35D-04  NBF=   240
 NBsUse=   240 1.00D-06 EigRej= -1.00D+00 NBFU=   240
 Initial guess from the checkpoint file:  "/home/user/YCY/BeH/12-H-Be12.chk"
 B after Tr=     0.000000    0.000000    0.000000
         Rot=    0.999905   -0.001948   -0.002713   -0.013395 Ang=  -1.58 deg.
 ExpMin= 3.27D-02 ExpMax= 4.70D+03 ExpMxC= 1.60D+02 IAcc=3 IRadAn=         5 AccDes= 0.00D+00
 Harris functional with IExCor= 1009 and IRadAn=       5 diagonalized for initial guess.
 HarFok:  IExCor= 1009 AccDes= 0.00D+00 IRadAn=         5 IDoV= 1 UseB2=F ITyADJ=14
 ICtDFT=  3500011 ScaDFX=  1.000000  1.000000  1.000000  1.000000
 FoFCou: FMM=F IPFlag=           0 FMFlag=      100000 FMFlg1=           0
         NFxFlg=           0 DoJE=T BraDBF=F KetDBF=T FulRan=T
         wScrn=  0.000000 ICntrl=       500 IOpCl=  0 I1Cent=   200000004 NGrid=           0
         NMat0=    1 NMatS0=      1 NMatT0=    0 NMatD0=    1 NMtDS0=    0 NMtDT0=    0
 Petite list used in FoFCou.
 Requested convergence on RMS density matrix=1.00D-08 within 128 cycles.
 Requested convergence on MAX density matrix=1.00D-06.
 Requested convergence on             energy=1.00D-06.
 No special actions if energy rises.
 SCF Done:  E(RPBE1PBE) =  -177.733518438     A.U. after   15 cycles
            NFock= 15  Conv=0.73D-08     -V/T= 2.0076
   1 Symmetry operations used in ECPInt.
 ECPInt:  NShTT=    6786 NPrTT=   21120 LenC2=    6600 LenP2D=   17047.
 LDataN:  DoStor=T MaxTD1= 5 Len=  102
 Calling FoFJK, ICntrl=      2127 FMM=F ISym2X=0 I1Cent= 0 IOpClX= 0 NMat=1 NMatS=1 NMatT=0.
 ***** Axes restored to original set *****
 -------------------------------------------------------------------
 Center     Atomic                   Forces (Hartrees/Bohr)
 Number     Number              X              Y              Z
 -------------------------------------------------------------------
      1        4           0.001865945   -0.000073230   -0.001735606
      2        4          -0.000788725   -0.000593207   -0.001122789
      3        4          -0.002039134   -0.000369275   -0.000680229
      4        4           0.000077666   -0.001225213   -0.000021181
      5        4           0.000583715    0.001678696   -0.000791830
      6        4           0.000981800    0.002650435   -0.001316837
      7        4           0.000097782   -0.001585011   -0.001293255
      8        4           0.001037576    0.000688587   -0.000130256
      9        4           0.000311454    0.003602877    0.000059772
     10        4          -0.000483805   -0.000415249   -0.000511939
     11        4          -0.001256316   -0.000212531    0.000612725
     12        4           0.000988366   -0.003812290    0.013753830
     13        1           0.000264896   -0.002033786    0.000494333
     14        1          -0.001641221    0.001699196   -0.007316738
 -------------------------------------------------------------------
 Cartesian Forces:  Max     0.013753830 RMS     0.002752760

 GradGradGradGradGradGradGradGradGradGradGradGradGradGradGradGradGradGrad
 Berny optimization.
 Using GEDIIS/GDIIS optimizer.
 FormGI is forming the generalized inverse of G from B-inverse, IUseBI=4.
 Internal  Forces:  Max     0.010847227 RMS     0.000883836
 Search for a local minimum.
 Step number   3 out of a maximum of  100
 All quantities printed in internal units (Hartrees-Bohrs-Radians)
 Mixed Optimization -- En-DIIS/RFO-DIIS
 Update second derivatives using D2CorX and points    2    3
 DE= -3.99D-03 DEPred=-1.04D-03 R= 3.84D+00
 TightC=F SS=  1.41D+00  RLast= 6.67D-01 DXNew= 8.4853D-01 2.0006D+00
 Trust test= 3.84D+00 RLast= 6.67D-01 DXMaxT set to 8.49D-01
 ITU=  1  1  0
 Use linear search instead of GDIIS.
     Eigenvalues ---    0.00238   0.01949   0.02003   0.02065   0.02450
     Eigenvalues ---    0.02708   0.02863   0.03288   0.03476   0.03939
     Eigenvalues ---    0.04418   0.04845   0.05393   0.05687   0.05932
     Eigenvalues ---    0.05949   0.06315   0.06522   0.06886   0.07066
     Eigenvalues ---    0.07353   0.07555   0.07755   0.07973   0.08567
     Eigenvalues ---    0.09134   0.09924   0.10363   0.11019   0.11345
     Eigenvalues ---    0.11786   0.12158   0.12561   0.13009   0.15092
     Eigenvalues ---    0.52345
 RFO step:  Lambda=-2.07138411D-03 EMin= 2.37721739D-03
 Quartic linear search produced a step of  0.43646.
 Iteration  1 RMS(Cart)=  0.02090594 RMS(Int)=  0.00517974
 Iteration  2 RMS(Cart)=  0.00344172 RMS(Int)=  0.00016861
 Iteration  3 RMS(Cart)=  0.00007814 RMS(Int)=  0.00014065
 Iteration  4 RMS(Cart)=  0.00000002 RMS(Int)=  0.00014065
 Variable       Old X    -DE/DX   Delta X   Delta X   Delta X     New X
                                 (Linear)    (Quad)   (Total)
    R1        3.87127   0.00052   0.00882   0.00178   0.01059   3.88185
    R2        4.16191  -0.00035  -0.00088  -0.00549  -0.00636   4.15555
    R3        4.36610  -0.00095  -0.00784  -0.01138  -0.01942   4.34668
    R4        3.94025  -0.00043   0.00147  -0.00318  -0.00187   3.93838
    R5        4.22837  -0.00061  -0.00351  -0.00840  -0.01198   4.21639
    R6        4.06414   0.00165   0.01771   0.01537   0.03323   4.09737
    R7        3.97311  -0.00036  -0.00979   0.00173  -0.00816   3.96494
    R8        3.89803   0.00047  -0.01722   0.00677  -0.01055   3.88748
    R9        3.95198  -0.00021  -0.01194  -0.00224  -0.01411   3.93787
   R10        3.91142  -0.00019  -0.00200  -0.00400  -0.00597   3.90545
   R11        4.29650   0.00110   0.02014   0.01549   0.03537   4.33187
   R12        4.35056  -0.00086  -0.01447  -0.01318  -0.02769   4.32288
   R13        3.86959  -0.00007   0.00846  -0.00194   0.00652   3.87611
   R14        4.11417  -0.00149  -0.01696  -0.01837  -0.03568   4.07849
   R15        3.97520  -0.00038  -0.01072  -0.00452  -0.01546   3.95974
   R16        3.98802   0.00163   0.01764   0.01548   0.03352   4.02155
   R17        3.93601  -0.00010  -0.01717  -0.00362  -0.02076   3.91525
   R18        3.75294  -0.00037   0.00255   0.00269   0.00510   3.75804
   R19        4.05278   0.00041   0.00964   0.00312   0.01284   4.06562
   R20        3.76327  -0.00036   0.00455   0.00150   0.00568   3.76895
   R21        3.85225   0.00009  -0.00414  -0.00638  -0.01061   3.84164
   R22        3.92038  -0.00014   0.01149  -0.00495   0.00695   3.92733
   R23        3.86676  -0.00041   0.00089  -0.00816  -0.00696   3.85979
   R24        3.87909  -0.00010  -0.01252   0.00136  -0.01124   3.86785
   R25        3.87941   0.00045  -0.00033   0.00636   0.00594   3.88535
   R26        4.03739   0.00019   0.01265   0.00072   0.01351   4.05090
   R27        3.94560   0.00040  -0.00140   0.00745   0.00599   3.95159
   R28        4.01081   0.00002   0.00875   0.00018   0.00895   4.01976
   R29        4.04847   0.00006   0.00663  -0.00128   0.00564   4.05410
   R30        3.87876   0.00045   0.00652   0.00385   0.01077   3.88954
   R31        3.03725  -0.00540   0.02045  -0.06587  -0.04543   2.99182
   R32        1.50461  -0.00225   0.04577  -0.00418   0.04159   1.54620
    A1        1.93040   0.00019  -0.00058   0.00074   0.00016   1.93056
    A2        1.90125   0.00024  -0.00017   0.00383   0.00367   1.90492
    A3        2.20777   0.00061   0.00676   0.00583   0.01256   2.22033
    A4        2.77806   0.00007  -0.00072   0.00118   0.00035   2.77841
    A5        2.00687  -0.00013  -0.00483   0.00087  -0.00398   2.00289
    A6        1.98866   0.00027   0.00336   0.00271   0.00616   1.99482
    A7        1.97583  -0.00013   0.00172  -0.00204  -0.00037   1.97546
    A8        2.32172   0.00020  -0.00058   0.00116   0.00057   2.32228
    A9        1.61312   0.00041   0.00534   0.00225   0.00754   1.62066
   A10        1.75262   0.00000   0.00141  -0.00058   0.00078   1.75341
   A11        1.59457  -0.00019  -0.00047  -0.00114  -0.00168   1.59289
   A12        1.86372  -0.00032  -0.00218  -0.00469  -0.00690   1.85682
   A13        2.22778  -0.00035  -0.00228  -0.00444  -0.00675   2.22103
   A14        2.04462   0.00011   0.00214   0.00256   0.00465   2.04927
   A15        2.01363   0.00011  -0.00234   0.00139  -0.00080   2.01283
   A16        1.59759   0.00028   0.00044   0.00120   0.00165   1.59924
   A17        2.32957   0.00063   0.00166   0.00390   0.00547   2.33504
   A18        1.90975  -0.00032  -0.00742  -0.00388  -0.01134   1.89841
   A19        2.78645  -0.00001   0.00262   0.00160   0.00414   2.79059
   A20        1.98123   0.00022   0.00393   0.00352   0.00747   1.98870
   A21        2.18540   0.00011  -0.00077   0.00076   0.00001   2.18541
   A22        1.92444   0.00060   0.00704   0.00529   0.01225   1.93669
   A23        1.98572  -0.00019   0.00201  -0.00123   0.00071   1.98643
   A24        1.65713   0.00040   0.00363   0.00434   0.00798   1.66511
   A25        1.87562  -0.00008  -0.00282  -0.00140  -0.00430   1.87132
   A26        1.99532   0.00005  -0.00025  -0.00181  -0.00207   1.99325
   A27        1.82827   0.00024   0.00326   0.00150   0.00472   1.83300
   A28        1.67316   0.00042   0.00526   0.00454   0.00975   1.68291
   A29        1.46692  -0.00025  -0.00229  -0.00214  -0.00445   1.46247
   A30        1.75867   0.00078   0.00784   0.00802   0.01591   1.77457
   A31        1.50999  -0.00031   0.00060  -0.00380  -0.00320   1.50679
   A32        1.98046  -0.00026   0.00325   0.00050   0.00359   1.98405
   A33        1.45160  -0.00049  -0.00319  -0.00465  -0.00784   1.44376
   A34        1.90208  -0.00046   0.00068  -0.00424  -0.00358   1.89850
   A35        2.09816  -0.00056  -0.00667  -0.00823  -0.01502   2.08313
   A36        1.47628   0.00002   0.00082   0.00077   0.00163   1.47791
   A37        1.74418   0.00054   0.00332   0.00530   0.00854   1.75272
   A38        1.60438   0.00014   0.00284   0.00268   0.00548   1.60986
   A39        1.87210  -0.00020   0.00072  -0.00227  -0.00160   1.87050
   A40        1.73859  -0.00026  -0.00344  -0.00357  -0.00704   1.73155
   A41        2.23010  -0.00008  -0.00147  -0.00053  -0.00206   2.22805
   A42        2.03822   0.00010  -0.00009   0.00002  -0.00011   2.03810
   A43        1.89037   0.00026   0.00249   0.00176   0.00430   1.89468
   A44        1.65052   0.00025   0.00108   0.00318   0.00425   1.65476
   A45        1.98151   0.00021  -0.00489   0.00037  -0.00455   1.97695
   A46        1.84577   0.00099   0.00896   0.00965   0.01864   1.86441
   A47        1.67487   0.00068   0.00512   0.00444   0.00952   1.68439
   A48        1.33878  -0.00010  -0.00032  -0.00046  -0.00079   1.33799
   A49        1.91117  -0.00035  -0.00277  -0.00367  -0.00646   1.90471
   A50        1.49944  -0.00027  -0.00203  -0.00163  -0.00364   1.49580
   A51        2.10830   0.00048   0.00382   0.00420   0.00801   2.11631
   A52        2.23633   0.00018   0.00324   0.00019   0.00352   2.23985
   A53        1.50738  -0.00005  -0.00010  -0.00081  -0.00090   1.50648
   A54        1.44819  -0.00041  -0.00423  -0.00265  -0.00697   1.44122
   A55        2.12294   0.00008   0.00232   0.00137   0.00365   2.12659
   A56        1.89527  -0.00015  -0.00138  -0.00151  -0.00286   1.89240
   A57        1.98332  -0.00005   0.00409   0.00078   0.00478   1.98810
   A58        1.31196  -0.00088  -0.00901  -0.00785  -0.01672   1.29524
   A59        1.47677  -0.00094  -0.00883  -0.00777  -0.01660   1.46016
   A60        2.41125   0.00032  -0.00316   0.00221  -0.00085   2.41040
   A61        1.88094  -0.00091  -0.01236  -0.00798  -0.02035   1.86059
   A62        2.54093   0.00064   0.01101   0.00772   0.01843   2.55936
   A63        2.19329  -0.00097  -0.01005  -0.00897  -0.01926   2.17403
   A64        1.69172   0.00050   0.00981   0.00007   0.00980   1.70152
   A65        2.04997  -0.00118  -0.01484  -0.01174  -0.02658   2.02339
   A66        2.07445   0.00069   0.01519   0.00257   0.01759   2.09204
   A67        2.12852   0.00061   0.00081   0.01026   0.01119   2.13971
   A68        1.42225  -0.01085  -0.03093  -0.07597  -0.10690   1.31535
    D1       -1.93207  -0.00015  -0.00397  -0.00434  -0.00826  -1.94034
    D2       -0.90351  -0.00026  -0.00363  -0.00476  -0.00838  -0.91189
    D3        0.25013  -0.00002  -0.00230  -0.00375  -0.00606   0.24407
    D4        1.27869  -0.00012  -0.00197  -0.00416  -0.00617   1.27252
    D5       -0.86042  -0.00012  -0.00125  -0.00546  -0.00675  -0.86718
    D6        0.16814  -0.00022  -0.00091  -0.00588  -0.00686   0.16127
    D7        0.30895   0.00008  -0.01012   0.00421  -0.00591   0.30304
    D8       -0.74555   0.00001  -0.01437   0.00511  -0.00923  -0.75478
    D9       -0.57721  -0.00008   0.00236   0.00126   0.00360  -0.57361
   D10       -1.63171  -0.00015  -0.00189   0.00216   0.00028  -1.63143
   D11        1.25451   0.00052   0.00826   0.00620   0.01439   1.26890
   D12        0.20002   0.00044   0.00401   0.00710   0.01107   0.21109
   D13        1.01778   0.00023   0.00687   0.00366   0.01055   1.02833
   D14        0.03216   0.00012   0.01933  -0.00048   0.01886   0.05102
   D15       -1.12149  -0.00013   0.00629  -0.00042   0.00591  -1.11558
   D16       -1.00893  -0.00002  -0.00120   0.00062  -0.00058  -1.00951
   D17        0.03233  -0.00022  -0.00296  -0.00287  -0.00578   0.02656
   D18        1.14645   0.00031  -0.00089   0.00299   0.00209   1.14854
   D19        2.18772   0.00011  -0.00264  -0.00049  -0.00311   2.18461
   D20        0.08860   0.00015  -0.00272   0.00381   0.00111   0.08971
   D21        1.12987  -0.00005  -0.00447   0.00032  -0.00409   1.12577
   D22        0.72844   0.00004  -0.00205  -0.00123  -0.00324   0.72520
   D23        1.79637   0.00004   0.00058  -0.00203  -0.00138   1.79498
   D24       -0.51590  -0.00020  -0.00168  -0.00513  -0.00679  -0.52269
   D25        0.55203  -0.00020   0.00096  -0.00593  -0.00494   0.54709
   D26       -1.32920  -0.00045  -0.00746  -0.00582  -0.01323  -1.34243
   D27       -0.26128  -0.00045  -0.00482  -0.00662  -0.01137  -0.27265
   D28        0.45945  -0.00005  -0.00181   0.00198   0.00029   0.45975
   D29       -0.62257   0.00045   0.00523   0.00795   0.01312  -0.60945
   D30       -2.86383   0.00032  -0.00602   0.01242   0.00656  -2.85727
   D31       -0.73301  -0.00019  -0.00036  -0.00220  -0.00252  -0.73553
   D32       -1.81504   0.00031   0.00667   0.00376   0.01031  -1.80472
   D33        2.22689   0.00018  -0.00458   0.00824   0.00375   2.23064
   D34        1.33999  -0.00004  -0.00207   0.00077  -0.00115   1.33884
   D35        0.25797   0.00046   0.00496   0.00674   0.01168   0.26965
   D36       -1.98329   0.00033  -0.00629   0.01121   0.00512  -1.97817
   D37        0.21713   0.00006  -0.00253  -0.00056  -0.00311   0.21401
   D38       -0.87825  -0.00016  -0.00153  -0.00214  -0.00362  -0.88187
   D39        1.35194   0.00007  -0.00191   0.00015  -0.00181   1.35014
   D40        0.25657  -0.00015  -0.00091  -0.00142  -0.00232   0.25425
   D41        0.56550  -0.00019  -0.00203   0.00082  -0.00120   0.56430
   D42       -0.47874   0.00033   0.00761   0.00922   0.01688  -0.46186
   D43       -0.62215   0.00008  -0.00023   0.00358   0.00342  -0.61873
   D44       -1.66639   0.00060   0.00941   0.01198   0.02151  -1.64489
   D45       -0.68235   0.00029   0.00408   0.00482   0.00888  -0.67347
   D46        0.39839  -0.00012  -0.00391   0.00043  -0.00350   0.39488
   D47        0.42206   0.00014   0.00421   0.00271   0.00688   0.42893
   D48        1.50279  -0.00028  -0.00378  -0.00168  -0.00551   1.49729
   D49        0.21380  -0.00004   0.00292   0.00123   0.00412   0.21792
   D50       -0.87330   0.00017   0.00282   0.00049   0.00344  -0.86986
   D51        1.46503  -0.00012   0.00225  -0.00135   0.00078   1.46581
   D52        0.37793   0.00009   0.00214  -0.00209   0.00010   0.37803
   D53        0.73440  -0.00003   0.00001  -0.00198  -0.00206   0.73235
   D54        1.80147  -0.00016   0.00223  -0.00151   0.00064   1.80211
   D55       -1.31330   0.00001  -0.00188  -0.00162  -0.00355  -1.31684
   D56       -0.24623  -0.00012   0.00034  -0.00115  -0.00085  -0.24708
   D57       -0.51650  -0.00026  -0.00125  -0.00425  -0.00552  -0.52202
   D58        0.55056  -0.00039   0.00097  -0.00379  -0.00282   0.54774
   D59        1.00078   0.00022   0.00105   0.00441   0.00537   1.00615
   D60        0.00441   0.00020   0.00964   0.00732   0.01723   0.02164
   D61       -1.15704  -0.00047  -0.00535  -0.00206  -0.00730  -1.16434
   D62       -0.90689  -0.00029  -0.00513  -0.00616  -0.01130  -0.91819
   D63       -1.94102  -0.00024  -0.00726  -0.00490  -0.01205  -1.95307
   D64        0.15228  -0.00013  -0.00581  -0.00345  -0.00927   0.14302
   D65       -0.88184  -0.00008  -0.00794  -0.00220  -0.01002  -0.89186
   D66        1.28403   0.00019  -0.00039  -0.00072  -0.00130   1.28272
   D67        0.24990   0.00023  -0.00252   0.00053  -0.00205   0.24784
   D68       -1.60905  -0.00016   0.00581   0.00080   0.00670  -1.60235
   D69       -0.57686  -0.00003   0.00247  -0.00056   0.00205  -0.57481
   D70       -0.72157  -0.00022  -0.00607  -0.00497  -0.01124  -0.73281
   D71        0.31062  -0.00009  -0.00940  -0.00632  -0.01589   0.29473
   D72        0.20546   0.00014   0.00622   0.00235   0.00872   0.21418
   D73        1.23765   0.00027   0.00288   0.00100   0.00407   1.24172
   D74        1.33634   0.00003  -0.00364  -0.00073  -0.00433   1.33201
   D75        0.23789   0.00008  -0.00203   0.00060  -0.00140   0.23648
   D76        0.48387   0.00010   0.00582   0.00108   0.00683   0.49070
   D77       -0.61458   0.00015   0.00743   0.00241   0.00975  -0.60483
   D78       -0.73535  -0.00019  -0.00177  -0.00259  -0.00447  -0.73982
   D79       -1.83381  -0.00014  -0.00016  -0.00126  -0.00155  -1.83535
   D80        0.10097   0.00031   0.00076   0.00318   0.00390   0.10486
   D81        1.12256  -0.00033  -0.00645  -0.00312  -0.00914   1.11342
   D82       -2.82570   0.00000   0.00963  -0.00730   0.00252  -2.82318
   D83        1.16045   0.00030   0.00365   0.00286   0.00645   1.16690
   D84        2.18204  -0.00034  -0.00356  -0.00344  -0.00659   2.17545
   D85       -1.76621  -0.00001   0.01253  -0.00762   0.00507  -1.76114
   D86       -0.98933   0.00011   0.00522   0.00136   0.00644  -0.98289
   D87        0.03227  -0.00054  -0.00199  -0.00494  -0.00660   0.02566
   D88        2.36720  -0.00021   0.01409  -0.00912   0.00506   2.37225
   D89       -0.76235   0.00016  -0.00120   0.00083  -0.00032  -0.76267
   D90        0.12254  -0.00011  -0.00245  -0.00336  -0.00586   0.11668
   D91        0.24263   0.00008  -0.00148   0.00077  -0.00067   0.24196
   D92        1.12752  -0.00019  -0.00273  -0.00343  -0.00621   1.12131
   D93        0.41454  -0.00008  -0.00074  -0.00315  -0.00395   0.41060
   D94       -0.64630  -0.00032  -0.00392  -0.00366  -0.00764  -0.65394
   D95        0.77705   0.00013  -0.00037   0.00138   0.00099   0.77804
   D96       -0.14002   0.00000  -0.00429  -0.00108  -0.00553  -0.14555
   D97       -0.26146  -0.00017  -0.00033  -0.00198  -0.00234  -0.26380
   D98       -1.17853  -0.00030  -0.00425  -0.00445  -0.00886  -1.18739
   D99        0.40510   0.00005  -0.00405   0.00038  -0.00373   0.40137
   D100      -0.65689  -0.00023  -0.00765  -0.00228  -0.00981  -0.66670
   D101      -0.69260  -0.00013  -0.00220  -0.00318  -0.00536  -0.69796
   D102       0.50587  -0.00025  -0.00328  -0.00392  -0.00717   0.49869
   D103      -0.30619   0.00050   0.00469   0.00534   0.00965  -0.29653
   D104       0.85000  -0.00065  -0.01255  -0.00537  -0.01729   0.83271
   D105      -3.02417  -0.00003  -0.00914   0.00207  -0.00689  -3.03105
   D106       0.49498  -0.00034  -0.00819  -0.00966  -0.01802   0.47696
   D107      -0.71056   0.00006  -0.00928  -0.00564  -0.01483  -0.72538
   D108      -0.87135   0.00027   0.00333   0.00445   0.00790  -0.86345
   D109       0.38338   0.00021   0.00396   0.00289   0.00689   0.39027
   D110       0.22438  -0.00005   0.00677   0.00452   0.01118   0.23556
   D111       1.47911  -0.00010   0.00740   0.00295   0.01016   1.48928
   D112      -0.30049   0.00025   0.00791   0.00663   0.01451  -0.28598
   D113       0.92121   0.00064   0.01147   0.00982   0.02121   0.94241
   D114       0.24541   0.00015   0.00745   0.00018   0.00754   0.25295
   D115      -0.86775  -0.00021   0.00275  -0.00160   0.00132  -0.86643
   D116       1.37430   0.00024   0.00612   0.00129   0.00724   1.38154
   D117       0.26114  -0.00012   0.00142  -0.00049   0.00102   0.26216
   D118       0.57995   0.00000   0.00285   0.00213   0.00485   0.58480
   D119      -0.48302   0.00022   0.00543   0.00392   0.00929  -0.47372
   D120      -0.63111  -0.00029  -0.00331  -0.00166  -0.00503  -0.63614
   D121      -1.69407  -0.00007  -0.00073   0.00013  -0.00059  -1.69466
   D122      -0.76174  -0.00012  -0.00108   0.00037  -0.00083  -0.76257
   D123       0.13255   0.00002   0.00093   0.00214   0.00293   0.13548
   D124       0.26353   0.00058   0.00565   0.00789   0.01359   0.27712
   D125       1.15781   0.00072   0.00766   0.00966   0.01735   1.17517
   D126       0.75846  -0.00023  -0.00719  -0.00389  -0.01090   0.74756
   D127      -0.13753   0.00037  -0.00447   0.00032  -0.00430  -0.14184
   D128      -3.02268  -0.00018  -0.00934  -0.00575  -0.01508  -3.03776
   D129      -0.27358  -0.00046  -0.00454  -0.00670  -0.01114  -0.28472
   D130      -1.16957   0.00015  -0.00182  -0.00249  -0.00455  -1.17411
   D131       2.22847  -0.00040  -0.00669  -0.00856  -0.01533   2.21315
   D132      -0.46686   0.00061   0.01534   0.00707   0.02187  -0.44500
   D133       0.69669  -0.00042   0.00262  -0.00021   0.00267   0.69935
   D134      -2.70982   0.00015   0.00981   0.00472   0.01455  -2.69527
   D135      -1.67944   0.00054   0.01274   0.00506   0.01722  -1.66222
   D136      -0.51589  -0.00048   0.00002  -0.00223  -0.00198  -0.51787
   D137       2.36079   0.00009   0.00722   0.00270   0.00990   2.37069
   D138      -1.70113   0.00018   0.12376   0.10045   0.22413  -1.47700
   D139       1.12628   0.00061   0.11230   0.11592   0.22796   1.35423
   D140      -2.78040   0.00057   0.12174   0.10962   0.23157  -2.54883
   D141       2.53930   0.00055   0.12101   0.10874   0.22995   2.76925
   D142      -0.33380   0.00024   0.11833   0.10581   0.22407  -0.10973
         Item               Value     Threshold  Converged?
 Maximum Force            0.010847     0.000450     NO 
 RMS     Force            0.000884     0.000300     NO 
 Maximum Displacement     0.220466     0.001800     NO 
 RMS     Displacement     0.022969     0.001200     NO 
 Predicted change in Energy=-1.315972D-03
 GradGradGradGradGradGradGradGradGradGradGradGradGradGradGradGradGradGrad

                          Input orientation:                          
 ---------------------------------------------------------------------
 Center     Atomic      Atomic             Coordinates (Angstroms)
 Number     Number       Type             X           Y           Z
 ---------------------------------------------------------------------
      1          4           0       -1.244917    0.259573    0.437370
      2          4           0       -0.761497    0.775969   -1.491187
      3          4           0        1.280267   -0.323097    0.381428
      4          4           0       -0.185810    2.136217   -0.001029
      5          4           0       -1.637475   -2.001279    0.596124
      6          4           0        1.219824    1.277907   -1.258049
      7          4           0        1.688597    1.914486    0.625268
      8          4           0        0.723132   -0.684718   -1.559203
      9          4           0        0.233684   -2.154067   -0.077091
     10          4           0        0.257771    0.923501    1.719794
     11          4           0       -1.275768   -1.210029   -1.241213
     12          4           0       -0.163075   -1.091128    1.743685
     13          1           0       -0.420844   -1.892747    3.084392
     14          1           0       -0.193438   -1.146236    3.330325
 ---------------------------------------------------------------------
                    Distance matrix (angstroms):
                    1          2          3          4          5
     1  Be   0.000000
     2  Be   2.054189   0.000000
     3  Be   2.592140   2.980509   0.000000
     4  Be   2.199021   2.098157   2.888578   0.000000
     5  Be   2.300165   3.582920   3.372775   4.425246   0.000000
     6  Be   3.160126   2.057164   2.292325   2.071860   4.728126
     7  Be   3.373358   3.431991   2.287568   1.988671   5.137784
     8  Be   2.958243   2.083831   2.051151   3.348396   3.457056
     9  Be   2.876906   3.402229   2.158246   4.311415   1.994442
    10  Be   2.084102   3.372102   2.095407   2.151435   3.661821
    11  Be   2.231215   2.066676   3.154826   3.731410   2.032908
    12  Be   2.168233   3.782665   2.128110   3.668828   2.078251
    13  H    3.509745   5.307921   3.558595   5.080120   2.771904
    14  H    3.383947   5.221546   3.397846   4.676802   3.208145
                    6          7          8          9         10
     6  Be   0.000000
     7  Be   2.042515   0.000000
     8  Be   2.046776   3.529859   0.000000
     9  Be   3.761061   4.377580   2.143642   0.000000
    10  Be   3.149396   2.056040   3.681678   3.563818   0.000000
    11  Be   3.523930   4.694018   2.091093   2.127166   3.958693
    12  Be   4.066343   3.703142   3.443777   2.145340   2.058255
    13  H    5.621533   4.999206   4.932646   3.239085   3.202172
    14  H    5.378378   4.497489   4.996057   3.578916   2.661055
                   11         12         13         14
    11  Be   0.000000
    12  Be   3.187764   0.000000
    13  H    4.461823   1.583204   0.000000
    14  H    4.698347   1.587887   0.818215   0.000000
 Stoichiometry    Be12H2
 Framework group  C1[X(Be12H2)]
 Deg. of freedom    36
 Full point group                 C1      NOp   1
 Largest Abelian subgroup         C1      NOp   1
 Largest concise Abelian subgroup C1      NOp   1
                         Standard orientation:                         
 ---------------------------------------------------------------------
 Center     Atomic      Atomic             Coordinates (Angstroms)
 Number     Number       Type             X           Y           Z
 ---------------------------------------------------------------------
      1          4           0       -0.318692    0.119388   -1.282145
      2          4           0        0.846147   -1.531503   -0.911471
      3          4           0        0.254693    0.463736    1.222221
      4          4           0        1.871193    0.281614   -1.164753
      5          4           0       -2.486460   -0.251237   -0.608218
      6          4           0        2.053823   -0.807485    0.588277
      7          4           0        2.301735    1.219238    0.535338
      8          4           0        0.223209   -1.581985    1.076431
      9          4           0       -1.651503   -0.547475    1.178648
     10          4           0        0.548433    1.784732   -0.377596
     11          4           0       -1.158880   -1.785413   -0.479563
     12          4           0       -1.381868    1.327262    0.171105
     13          1           0       -2.542423    2.404035    0.185411
     14          1           0       -1.864897    2.832481    0.021495
 ---------------------------------------------------------------------
 Rotational constants (GHZ):           2.1300792           1.5146567           1.2520328
 Standard basis: def2TZVP (5D, 7F)
 There are   252 symmetry adapted cartesian basis functions of A   symmetry.
 There are   240 symmetry adapted basis functions of A   symmetry.
   240 basis functions,   364 primitive gaussians,   252 cartesian basis functions
    25 alpha electrons       25 beta electrons
       nuclear repulsion energy       221.6509481504 Hartrees.
 NAtoms=   14 NActive=   14 NUniq=   14 SFac= 1.00D+00 NAtFMM=   60 NAOKFM=F Big=F
 Integral buffers will be    131072 words long.
 Raffenetti 2 integral format.
 Two-electron integral symmetry is turned on.
 One-electron integrals computed using PRISM.
   1 Symmetry operations used in ECPInt.
 ECPInt:  NShTT=    6786 NPrTT=   21120 LenC2=    6602 LenP2D=   17048.
 LDataN:  DoStor=T MaxTD1= 4 Len=   56
 NBasis=   240 RedAO= T EigKep=  2.35D-04  NBF=   240
 NBsUse=   240 1.00D-06 EigRej= -1.00D+00 NBFU=   240
 Initial guess from the checkpoint file:  "/home/user/YCY/BeH/12-H-Be12.chk"
 B after Tr=    -0.000000   -0.000000   -0.000000
         Rot=    0.999968   -0.002207   -0.002453   -0.007346 Ang=  -0.92 deg.
 ExpMin= 3.27D-02 ExpMax= 4.70D+03 ExpMxC= 1.60D+02 IAcc=3 IRadAn=         5 AccDes= 0.00D+00
 Harris functional with IExCor= 1009 and IRadAn=       5 diagonalized for initial guess.
 HarFok:  IExCor= 1009 AccDes= 0.00D+00 IRadAn=         5 IDoV= 1 UseB2=F ITyADJ=14
 ICtDFT=  3500011 ScaDFX=  1.000000  1.000000  1.000000  1.000000
 FoFCou: FMM=F IPFlag=           0 FMFlag=      100000 FMFlg1=           0
         NFxFlg=           0 DoJE=T BraDBF=F KetDBF=T FulRan=T
         wScrn=  0.000000 ICntrl=       500 IOpCl=  0 I1Cent=   200000004 NGrid=           0
         NMat0=    1 NMatS0=      1 NMatT0=    0 NMatD0=    1 NMtDS0=    0 NMtDT0=    0
 Petite list used in FoFCou.
 Requested convergence on RMS density matrix=1.00D-08 within 128 cycles.
 Requested convergence on MAX density matrix=1.00D-06.
 Requested convergence on             energy=1.00D-06.
 No special actions if energy rises.
 SCF Done:  E(RPBE1PBE) =  -177.735343365     A.U. after   15 cycles
            NFock= 15  Conv=0.81D-08     -V/T= 2.0076
   1 Symmetry operations used in ECPInt.
 ECPInt:  NShTT=    6786 NPrTT=   21120 LenC2=    6602 LenP2D=   17048.
 LDataN:  DoStor=T MaxTD1= 5 Len=  102
 Calling FoFJK, ICntrl=      2127 FMM=F ISym2X=0 I1Cent= 0 IOpClX= 0 NMat=1 NMatS=1 NMatT=0.
 ***** Axes restored to original set *****
 -------------------------------------------------------------------
 Center     Atomic                   Forces (Hartrees/Bohr)
 Number     Number              X              Y              Z
 -------------------------------------------------------------------
      1        4           0.001863321   -0.000057987   -0.002405126
      2        4          -0.001182727   -0.000759838   -0.001089295
      3        4          -0.001661581   -0.000158514   -0.000865805
      4        4          -0.000054435   -0.000980051    0.001452021
      5        4           0.000522946    0.001217903   -0.000538496
      6        4           0.001883828    0.002446902   -0.001765227
      7        4          -0.000465555   -0.001511121   -0.000866826
      8        4           0.001083141   -0.000303578    0.000218164
      9        4          -0.000549846    0.003446340   -0.000073580
     10        4          -0.001028215   -0.000579995    0.000685770
     11        4          -0.001004484   -0.000813394    0.000491537
     12        4           0.000162506   -0.002778057    0.010111116
     13        1           0.000874717    0.004384823   -0.000678178
     14        1          -0.000443615   -0.003553434   -0.004676074
 -------------------------------------------------------------------
 Cartesian Forces:  Max     0.010111116 RMS     0.002285432

 GradGradGradGradGradGradGradGradGradGradGradGradGradGradGradGradGradGrad
 Berny optimization.
 Using GEDIIS/GDIIS optimizer.
 FormGI is forming the generalized inverse of G from B-inverse, IUseBI=4.
 Internal  Forces:  Max     0.005264013 RMS     0.000640011
 Search for a local minimum.
 Step number   4 out of a maximum of  100
 All quantities printed in internal units (Hartrees-Bohrs-Radians)
 Mixed Optimization -- En-DIIS/RFO-DIIS
 Swapping is turned off.
 Update second derivatives using D2CorX and points    3    4
 DE= -1.82D-03 DEPred=-1.32D-03 R= 1.39D+00
 TightC=F SS=  1.41D+00  RLast= 5.46D-01 DXNew= 1.4270D+00 1.6378D+00
 Trust test= 1.39D+00 RLast= 5.46D-01 DXMaxT set to 1.43D+00
 ITU=  1  1  1  0
     Eigenvalues ---    0.00303   0.01895   0.01968   0.02055   0.02217
     Eigenvalues ---    0.02704   0.02837   0.02944   0.03461   0.03779
     Eigenvalues ---    0.04300   0.04638   0.05375   0.05605   0.05924
     Eigenvalues ---    0.05945   0.06286   0.06513   0.06741   0.06899
     Eigenvalues ---    0.07130   0.07565   0.07695   0.07817   0.08442
     Eigenvalues ---    0.08599   0.09785   0.09896   0.10939   0.11367
     Eigenvalues ---    0.11744   0.12168   0.12366   0.12948   0.14989
     Eigenvalues ---    0.51277
 En-DIIS/RFO-DIIS/Sim-DIIS IScMMF=       -3 using points:     4    3
 RFO step:  Lambda=-1.34764575D-03.
 DidBck=F Rises=F RFO-DIIS coefs:    1.23250   -0.23250
 Iteration  1 RMS(Cart)=  0.01274984 RMS(Int)=  0.00047600
 Iteration  2 RMS(Cart)=  0.00043748 RMS(Int)=  0.00008335
 Iteration  3 RMS(Cart)=  0.00000105 RMS(Int)=  0.00008335
 Iteration  4 RMS(Cart)=  0.00000000 RMS(Int)=  0.00008335
 Variable       Old X    -DE/DX   Delta X   Delta X   Delta X     New X
                                 (Linear)    (Quad)   (Total)
    R1        3.88185   0.00034   0.00246   0.00571   0.00816   3.89002
    R2        4.15555  -0.00056  -0.00148  -0.01203  -0.01350   4.14205
    R3        4.34668  -0.00082  -0.00452  -0.01999  -0.02463   4.32205
    R4        3.93838  -0.00025  -0.00043  -0.00146  -0.00198   3.93640
    R5        4.21639  -0.00026  -0.00279  -0.00945  -0.01233   4.20406
    R6        4.09737   0.00098   0.00773   0.02613   0.03397   4.13134
    R7        3.96494   0.00009  -0.00190   0.00500   0.00304   3.96798
    R8        3.88748   0.00078  -0.00245   0.00219  -0.00032   3.88716
    R9        3.93787  -0.00002  -0.00328  -0.00723  -0.01047   3.92740
   R10        3.90545  -0.00013  -0.00139  -0.00388  -0.00523   3.90022
   R11        4.33187   0.00090   0.00822   0.02631   0.03438   4.36624
   R12        4.32288  -0.00087  -0.00644  -0.02370  -0.03017   4.29271
   R13        3.87611  -0.00000   0.00152   0.00143   0.00291   3.87903
   R14        4.07849  -0.00123  -0.00829  -0.02954  -0.03799   4.04051
   R15        3.95974  -0.00006  -0.00359  -0.00644  -0.01019   3.94956
   R16        4.02155   0.00086   0.00779   0.02069   0.02868   4.05023
   R17        3.91525   0.00048  -0.00483  -0.00420  -0.00899   3.90626
   R18        3.75804  -0.00045   0.00119   0.00113   0.00219   3.76024
   R19        4.06562   0.00024   0.00299   0.00539   0.00838   4.07400
   R20        3.76895  -0.00048   0.00132   0.00150   0.00254   3.77149
   R21        3.84164  -0.00009  -0.00247  -0.00838  -0.01085   3.83079
   R22        3.92733   0.00017   0.00162   0.00524   0.00712   3.93445
   R23        3.85979  -0.00017  -0.00162  -0.00487  -0.00627   3.85353
   R24        3.86785   0.00019  -0.00261   0.00016  -0.00246   3.86539
   R25        3.88535   0.00026   0.00138   0.00551   0.00691   3.89226
   R26        4.05090  -0.00020   0.00314   0.00350   0.00671   4.05761
   R27        3.95159   0.00043   0.00139   0.00800   0.00933   3.96092
   R28        4.01976  -0.00028   0.00208  -0.00176   0.00035   4.02011
   R29        4.05410   0.00005   0.00131   0.00351   0.00505   4.05915
   R30        3.88954  -0.00011   0.00250  -0.00241   0.00030   3.88983
   R31        2.99182  -0.00502  -0.01056  -0.06975  -0.08031   2.91151
   R32        1.54620  -0.00477   0.00967   0.01610   0.02577   1.57197
    A1        1.93056   0.00008   0.00004   0.00125   0.00131   1.93187
    A2        1.90492   0.00036   0.00085   0.00680   0.00764   1.91256
    A3        2.22033   0.00046   0.00292   0.00937   0.01224   2.23256
    A4        2.77841   0.00014   0.00008   0.00322   0.00331   2.78172
    A5        2.00289   0.00004  -0.00093   0.00198   0.00104   2.00393
    A6        1.99482   0.00011   0.00143   0.00161   0.00304   1.99786
    A7        1.97546  -0.00009  -0.00009  -0.00302  -0.00314   1.97232
    A8        2.32228   0.00028   0.00013   0.00216   0.00228   2.32456
    A9        1.62066   0.00036   0.00175   0.00598   0.00767   1.62833
   A10        1.75341  -0.00003   0.00018  -0.00058  -0.00042   1.75298
   A11        1.59289  -0.00016  -0.00039  -0.00171  -0.00216   1.59073
   A12        1.85682  -0.00027  -0.00160  -0.00639  -0.00800   1.84882
   A13        2.22103  -0.00032  -0.00157  -0.00837  -0.00995   2.21108
   A14        2.04927   0.00012   0.00108   0.00435   0.00541   2.05468
   A15        2.01283   0.00005  -0.00019   0.00081   0.00068   2.01351
   A16        1.59924   0.00035   0.00038   0.00336   0.00374   1.60298
   A17        2.33504   0.00053   0.00127   0.00610   0.00730   2.34234
   A18        1.89841  -0.00014  -0.00264  -0.00546  -0.00815   1.89026
   A19        2.79059  -0.00009   0.00096   0.00181   0.00275   2.79334
   A20        1.98870   0.00005   0.00174   0.00257   0.00435   1.99305
   A21        2.18541   0.00021   0.00000   0.00244   0.00248   2.18788
   A22        1.93669   0.00048   0.00285   0.01087   0.01366   1.95035
   A23        1.98643  -0.00019   0.00016  -0.00224  -0.00213   1.98431
   A24        1.66511   0.00032   0.00185   0.00619   0.00804   1.67314
   A25        1.87132  -0.00007  -0.00100  -0.00229  -0.00333   1.86799
   A26        1.99325  -0.00001  -0.00048  -0.00328  -0.00378   1.98947
   A27        1.83300   0.00026   0.00110   0.00434   0.00540   1.83840
   A28        1.68291   0.00042   0.00227   0.00899   0.01125   1.69416
   A29        1.46247  -0.00025  -0.00103  -0.00412  -0.00516   1.45730
   A30        1.77457   0.00060   0.00370   0.01273   0.01643   1.79101
   A31        1.50679  -0.00034  -0.00074  -0.00489  -0.00561   1.50118
   A32        1.98405  -0.00039   0.00083   0.00025   0.00093   1.98498
   A33        1.44376  -0.00054  -0.00182  -0.00902  -0.01084   1.43292
   A34        1.89850  -0.00050  -0.00083  -0.00600  -0.00687   1.89163
   A35        2.08313  -0.00055  -0.00349  -0.01414  -0.01769   2.06544
   A36        1.47791   0.00005   0.00038   0.00157   0.00194   1.47985
   A37        1.75272   0.00063   0.00199   0.00984   0.01175   1.76447
   A38        1.60986   0.00005   0.00127   0.00374   0.00498   1.61484
   A39        1.87050  -0.00027  -0.00037  -0.00362  -0.00399   1.86651
   A40        1.73155  -0.00019  -0.00164  -0.00559  -0.00724   1.72431
   A41        2.22805  -0.00008  -0.00048  -0.00209  -0.00259   2.22545
   A42        2.03810   0.00012  -0.00003   0.00018   0.00013   2.03823
   A43        1.89468   0.00027   0.00100   0.00343   0.00447   1.89915
   A44        1.65476   0.00035   0.00099   0.00592   0.00689   1.66166
   A45        1.97695   0.00030  -0.00106   0.00034  -0.00074   1.97621
   A46        1.86441   0.00079   0.00433   0.01534   0.01969   1.88409
   A47        1.68439   0.00064   0.00221   0.01025   0.01241   1.69680
   A48        1.33799  -0.00020  -0.00018  -0.00236  -0.00256   1.33543
   A49        1.90471  -0.00043  -0.00150  -0.00780  -0.00932   1.89539
   A50        1.49580  -0.00030  -0.00085  -0.00385  -0.00470   1.49111
   A51        2.11631   0.00024   0.00186   0.00652   0.00840   2.12471
   A52        2.23985  -0.00003   0.00082  -0.00002   0.00086   2.24071
   A53        1.50648  -0.00010  -0.00021  -0.00148  -0.00170   1.50478
   A54        1.44122  -0.00042  -0.00162  -0.00594  -0.00762   1.43359
   A55        2.12659  -0.00003   0.00085   0.00069   0.00152   2.12812
   A56        1.89240  -0.00020  -0.00067  -0.00300  -0.00364   1.88876
   A57        1.98810  -0.00009   0.00111   0.00243   0.00347   1.99157
   A58        1.29524  -0.00059  -0.00389  -0.01252  -0.01631   1.27894
   A59        1.46016  -0.00077  -0.00386  -0.01508  -0.01890   1.44126
   A60        2.41040   0.00035  -0.00020   0.00369   0.00346   2.41386
   A61        1.86059  -0.00068  -0.00473  -0.01528  -0.02001   1.84058
   A62        2.55936   0.00029   0.00428   0.01060   0.01474   2.57410
   A63        2.17403  -0.00064  -0.00448  -0.01518  -0.01976   2.15427
   A64        1.70152   0.00048   0.00228   0.00749   0.00979   1.71131
   A65        2.02339  -0.00070  -0.00618  -0.01716  -0.02337   2.00002
   A66        2.09204   0.00050   0.00409   0.01017   0.01426   2.10630
   A67        2.13971   0.00026   0.00260   0.00864   0.01121   2.15092
   A68        1.31535  -0.00526  -0.02485  -0.07113  -0.09598   1.21937
    D1       -1.94034  -0.00019  -0.00192  -0.00795  -0.00987  -1.95021
    D2       -0.91189  -0.00027  -0.00195  -0.00742  -0.00938  -0.92127
    D3        0.24407  -0.00000  -0.00141  -0.00613  -0.00753   0.23654
    D4        1.27252  -0.00008  -0.00143  -0.00561  -0.00705   1.26548
    D5       -0.86718  -0.00007  -0.00157  -0.00540  -0.00703  -0.87420
    D6        0.16127  -0.00015  -0.00160  -0.00487  -0.00654   0.15473
    D7        0.30304   0.00020  -0.00137   0.00969   0.00834   0.31137
    D8       -0.75478   0.00017  -0.00215   0.00867   0.00654  -0.74823
    D9       -0.57361  -0.00005   0.00084   0.00448   0.00530  -0.56832
   D10       -1.63143  -0.00008   0.00006   0.00346   0.00350  -1.62793
   D11        1.26890   0.00049   0.00335   0.01412   0.01740   1.28631
   D12        0.21109   0.00046   0.00257   0.01310   0.01561   0.22670
   D13        1.02833   0.00022   0.00245   0.00637   0.00884   1.03717
   D14        0.05102  -0.00004   0.00438  -0.00107   0.00331   0.05433
   D15       -1.11558  -0.00025   0.00137  -0.00127   0.00013  -1.11544
   D16       -1.00951   0.00004  -0.00013   0.00182   0.00167  -1.00784
   D17        0.02656  -0.00020  -0.00134  -0.00390  -0.00521   0.02134
   D18        1.14854   0.00035   0.00049   0.00638   0.00688   1.15542
   D19        2.18461   0.00010  -0.00072   0.00066  -0.00001   2.18460
   D20        0.08971   0.00028   0.00026   0.00713   0.00741   0.09711
   D21        1.12577   0.00004  -0.00095   0.00142   0.00052   1.12629
   D22        0.72520   0.00008  -0.00075  -0.00277  -0.00347   0.72173
   D23        1.79498   0.00001  -0.00032  -0.00245  -0.00271   1.79228
   D24       -0.52269  -0.00026  -0.00158  -0.00975  -0.01132  -0.53401
   D25        0.54709  -0.00033  -0.00115  -0.00944  -0.01055   0.53654
   D26       -1.34243  -0.00026  -0.00308  -0.00851  -0.01154  -1.35397
   D27       -0.27265  -0.00032  -0.00264  -0.00819  -0.01078  -0.28343
   D28        0.45975  -0.00004   0.00007  -0.00079  -0.00061   0.45913
   D29       -0.60945   0.00027   0.00305   0.00805   0.01106  -0.59839
   D30       -2.85727   0.00020   0.00152   0.00844   0.00990  -2.84737
   D31       -0.73553  -0.00029  -0.00059  -0.00684  -0.00734  -0.74287
   D32       -1.80472   0.00003   0.00240   0.00200   0.00434  -1.80039
   D33        2.23064  -0.00004   0.00087   0.00239   0.00318   2.23382
   D34        1.33884  -0.00001  -0.00027  -0.00085  -0.00099   1.33785
   D35        0.26965   0.00031   0.00272   0.00799   0.01068   0.28033
   D36       -1.97817   0.00023   0.00119   0.00838   0.00952  -1.96865
   D37        0.21401   0.00011  -0.00072   0.00070  -0.00007   0.21394
   D38       -0.88187  -0.00009  -0.00084  -0.00132  -0.00217  -0.88405
   D39        1.35014   0.00012  -0.00042   0.00151   0.00106   1.35120
   D40        0.25425  -0.00008  -0.00054  -0.00051  -0.00104   0.25321
   D41        0.56430  -0.00016  -0.00028   0.00066   0.00035   0.56465
   D42       -0.46186   0.00034   0.00392   0.01580   0.01973  -0.44213
   D43       -0.61873  -0.00001   0.00080   0.00457   0.00542  -0.61331
   D44       -1.64489   0.00049   0.00500   0.01971   0.02480  -1.62009
   D45       -0.67347   0.00027   0.00206   0.00735   0.00940  -0.66407
   D46        0.39488  -0.00003  -0.00081  -0.00094  -0.00179   0.39309
   D47        0.42893   0.00001   0.00160   0.00201   0.00362   0.43256
   D48        1.49729  -0.00029  -0.00128  -0.00627  -0.00756   1.48972
   D49        0.21792  -0.00006   0.00096   0.00217   0.00310   0.22101
   D50       -0.86986   0.00015   0.00080   0.00162   0.00250  -0.86736
   D51        1.46581  -0.00007   0.00018  -0.00052  -0.00045   1.46536
   D52        0.37803   0.00014   0.00002  -0.00107  -0.00104   0.37699
   D53        0.73235  -0.00003  -0.00048  -0.00401  -0.00456   0.72779
   D54        1.80211  -0.00015   0.00015  -0.00163  -0.00153   1.80059
   D55       -1.31684  -0.00001  -0.00082  -0.00353  -0.00438  -1.32122
   D56       -0.24708  -0.00014  -0.00020  -0.00114  -0.00135  -0.24842
   D57       -0.52202  -0.00027  -0.00128  -0.00920  -0.01050  -0.53252
   D58        0.54774  -0.00040  -0.00066  -0.00682  -0.00747   0.54027
   D59        1.00615   0.00023   0.00125   0.00625   0.00747   1.01362
   D60        0.02164   0.00009   0.00401   0.00757   0.01171   0.03335
   D61       -1.16434  -0.00032  -0.00170  -0.00560  -0.00722  -1.17155
   D62       -0.91819  -0.00020  -0.00263  -0.00798  -0.01064  -0.92883
   D63       -1.95307  -0.00012  -0.00280  -0.00761  -0.01036  -1.96343
   D64        0.14302  -0.00003  -0.00215  -0.00437  -0.00656   0.13645
   D65       -0.89186   0.00005  -0.00233  -0.00400  -0.00628  -0.89815
   D66        1.28272   0.00010  -0.00030  -0.00102  -0.00140   1.28133
   D67        0.24784   0.00018  -0.00048  -0.00065  -0.00112   0.24673
   D68       -1.60235  -0.00024   0.00156   0.00247   0.00409  -1.59826
   D69       -0.57481  -0.00006   0.00048   0.00160   0.00218  -0.57263
   D70       -0.73281  -0.00010  -0.00261  -0.00333  -0.00606  -0.73887
   D71        0.29473   0.00008  -0.00370  -0.00421  -0.00797   0.28676
   D72        0.21418   0.00011   0.00203   0.00578   0.00786   0.22205
   D73        1.24172   0.00029   0.00095   0.00490   0.00595   1.24768
   D74        1.33201   0.00003  -0.00101  -0.00318  -0.00417   1.32784
   D75        0.23648   0.00014  -0.00033   0.00030  -0.00003   0.23646
   D76        0.49070  -0.00005   0.00159   0.00087   0.00246   0.49316
   D77       -0.60483   0.00005   0.00227   0.00436   0.00661  -0.59822
   D78       -0.73982  -0.00016  -0.00104  -0.00522  -0.00630  -0.74612
   D79       -1.83535  -0.00005  -0.00036  -0.00174  -0.00215  -1.83750
   D80        0.10486   0.00033   0.00091   0.00773   0.00859   0.11345
   D81        1.11342  -0.00014  -0.00213  -0.00393  -0.00581   1.10761
   D82       -2.82318   0.00004   0.00059  -0.00096  -0.00039  -2.82357
   D83        1.16690   0.00029   0.00150   0.00757   0.00900   1.17590
   D84        2.17545  -0.00018  -0.00153  -0.00409  -0.00540   2.17005
   D85       -1.76114  -0.00001   0.00118  -0.00112   0.00002  -1.76112
   D86       -0.98289   0.00006   0.00150   0.00439   0.00576  -0.97713
   D87        0.02566  -0.00040  -0.00154  -0.00727  -0.00864   0.01702
   D88        2.37225  -0.00023   0.00118  -0.00430  -0.00322   2.36903
   D89       -0.76267   0.00011  -0.00007  -0.00077  -0.00085  -0.76351
   D90        0.11668  -0.00015  -0.00136  -0.00730  -0.00865   0.10804
   D91        0.24196   0.00013  -0.00015   0.00061   0.00047   0.24244
   D92        1.12131  -0.00013  -0.00144  -0.00592  -0.00733   1.11399
   D93        0.41060  -0.00011  -0.00092  -0.00478  -0.00574   0.40486
   D94       -0.65394  -0.00027  -0.00178  -0.00665  -0.00846  -0.66240
   D95        0.77804   0.00006   0.00023   0.00009   0.00032   0.77836
   D96       -0.14555   0.00007  -0.00128  -0.00287  -0.00421  -0.14976
   D97       -0.26380  -0.00019  -0.00054  -0.00252  -0.00307  -0.26687
   D98       -1.18739  -0.00017  -0.00206  -0.00547  -0.00760  -1.19499
   D99        0.40137   0.00008  -0.00087   0.00005  -0.00083   0.40055
   D100      -0.66670  -0.00026  -0.00228  -0.00536  -0.00760  -0.67430
   D101      -0.69796  -0.00008  -0.00125  -0.00624  -0.00752  -0.70548
   D102       0.49869  -0.00020  -0.00167  -0.00820  -0.00993   0.48876
   D103      -0.29653   0.00035   0.00224   0.00957   0.01163  -0.28491
   D104       0.83271  -0.00025  -0.00402  -0.00572  -0.00936   0.82335
   D105      -3.03105   0.00011  -0.00160   0.00179   0.00027  -3.03078
   D106       0.47696  -0.00031  -0.00419  -0.01547  -0.01980   0.45717
   D107      -0.72538   0.00018  -0.00345  -0.00903  -0.01248  -0.73786
   D108      -0.86345   0.00035   0.00184   0.01011   0.01193  -0.85152
   D109       0.39027   0.00026   0.00160   0.00686   0.00844   0.39871
   D110       0.23556  -0.00014   0.00260   0.00789   0.01040   0.24596
   D111       1.48928  -0.00023   0.00236   0.00464   0.00691   1.49619
   D112      -0.28598   0.00020   0.00337   0.01094   0.01434  -0.27164
   D113       0.94241   0.00033   0.00493   0.01614   0.02111   0.96352
   D114       0.25295   0.00012   0.00175   0.00242   0.00414   0.25709
   D115      -0.86643  -0.00029   0.00031  -0.00355  -0.00321  -0.86965
   D116       1.38154   0.00019   0.00168   0.00209   0.00371   1.38525
   D117       0.26216  -0.00022   0.00024  -0.00389  -0.00364   0.25852
   D118       0.58480  -0.00007   0.00113   0.00330   0.00435   0.58915
   D119      -0.47372   0.00016   0.00216   0.00839   0.01052  -0.46320
   D120      -0.63614  -0.00025  -0.00117  -0.00290  -0.00411  -0.64025
   D121      -1.69466  -0.00002  -0.00014   0.00219   0.00206  -1.69260
   D122      -0.76257  -0.00005  -0.00019  -0.00026  -0.00054  -0.76311
   D123       0.13548  -0.00001   0.00068   0.00186   0.00246   0.13793
   D124       0.27712   0.00041   0.00316   0.01015   0.01337   0.29049
   D125       1.17517   0.00045   0.00403   0.01227   0.01636   1.19153
   D126       0.74756  -0.00000  -0.00253  -0.00389  -0.00626   0.74130
   D127      -0.14184   0.00043  -0.00100   0.00276   0.00164  -0.14019
   D128      -3.03776   0.00012  -0.00351  -0.00542  -0.00891  -3.04667
   D129      -0.28472  -0.00034  -0.00259  -0.00819  -0.01072  -0.29544
   D130      -1.17411   0.00009  -0.00106  -0.00153  -0.00282  -1.17693
   D131       2.21315  -0.00022  -0.00356  -0.00972  -0.01337   2.19978
   D132      -0.44500   0.00026   0.00508   0.01060   0.01538  -0.42962
   D133       0.69935  -0.00046   0.00062  -0.00286  -0.00205   0.69730
   D134      -2.69527  -0.00011   0.00338   0.00566   0.00909  -2.68618
   D135      -1.66222   0.00038   0.00400   0.00809   0.01180  -1.65043
   D136      -0.51787  -0.00034  -0.00046  -0.00537  -0.00564  -0.52351
   D137       2.37069   0.00001   0.00230   0.00315   0.00550   2.37620
   D138      -1.47700  -0.00038   0.05211  -0.03830   0.01384  -1.46316
   D139       1.35423  -0.00001   0.05300  -0.02563   0.02737   1.38160
   D140      -2.54883  -0.00011   0.05384  -0.02813   0.02571  -2.52313
   D141       2.76925  -0.00009   0.05346  -0.02940   0.02412   2.79337
   D142      -0.10973  -0.00028   0.05210  -0.03445   0.01756  -0.09218
         Item               Value     Threshold  Converged?
 Maximum Force            0.005264     0.000450     NO 
 RMS     Force            0.000640     0.000300     NO 
 Maximum Displacement     0.150740     0.001800     NO 
 RMS     Displacement     0.012854     0.001200     NO 
 Predicted change in Energy=-6.981332D-04
 GradGradGradGradGradGradGradGradGradGradGradGradGradGradGradGradGradGrad

                          Input orientation:                          
 ---------------------------------------------------------------------
 Center     Atomic      Atomic             Coordinates (Angstroms)
 Number     Number       Type             X           Y           Z
 ---------------------------------------------------------------------
      1          4           0       -1.240735    0.251837    0.443007
      2          4           0       -0.764459    0.771975   -1.490919
      3          4           0        1.276802   -0.327636    0.388618
      4          4           0       -0.187124    2.124063    0.008269
      5          4           0       -1.635291   -1.995425    0.601476
      6          4           0        1.213453    1.288246   -1.261655
      7          4           0        1.690121    1.893349    0.626456
      8          4           0        0.725020   -0.675884   -1.557611
      9          4           0        0.240094   -2.141685   -0.065391
     10          4           0        0.258428    0.908053    1.731805
     11          4           0       -1.275359   -1.210969   -1.232776
     12          4           0       -0.161716   -1.106596    1.773382
     13          1           0       -0.420628   -1.888577    3.075396
     14          1           0       -0.198159   -1.106400    3.250557
 ---------------------------------------------------------------------
                    Distance matrix (angstroms):
                    1          2          3          4          5
     1  Be   0.000000
     2  Be   2.058507   0.000000
     3  Be   2.583938   2.984719   0.000000
     4  Be   2.191877   2.099767   2.880724   0.000000
     5  Be   2.287132   3.577005   3.362605   4.406729   0.000000
     6  Be   3.162761   2.056996   2.310517   2.067102   4.729597
     7  Be   3.364243   3.430119   2.271602   1.989832   5.116791
     8  Be   2.954206   2.078290   2.052693   3.335220   3.460333
     9  Be   2.860118   3.395684   2.138144   4.287721   1.995789
    10  Be   2.083053   3.383898   2.090015   2.155870   3.646094
    11  Be   2.224691   2.063909   3.150035   3.721140   2.027166
    12  Be   2.186211   3.814183   2.143288   3.681498   2.082019
    13  H    3.490475   5.296035   3.540703   5.055994   2.758098
    14  H    3.288481   5.131333   3.312503   4.576947   3.142188
                    6          7          8          9         10
     6  Be   0.000000
     7  Be   2.039198   0.000000
     8  Be   2.045474   3.507496   0.000000
     9  Be   3.760705   4.343125   2.147194   0.000000
    10  Be   3.165032   2.059696   3.680601   3.539937   0.000000
    11  Be   3.527193   4.678419   2.096031   2.127350   3.953669
    12  Be   4.103390   3.707345   3.473806   2.148011   2.058412
    13  H    5.618936   4.975493   4.924214   3.219497   3.176081
    14  H    5.299720   4.410215   4.914883   3.501342   2.563806
                   11         12         13         14
    11  Be   0.000000
    12  Be   3.207504   0.000000
    13  H    4.444105   1.540704   0.000000
    14  H    4.612111   1.477624   0.831850   0.000000
 Stoichiometry    Be12H2
 Framework group  C1[X(Be12H2)]
 Deg. of freedom    36
 Full point group                 C1      NOp   1
 Largest Abelian subgroup         C1      NOp   1
 Largest concise Abelian subgroup C1      NOp   1
                         Standard orientation:                         
 ---------------------------------------------------------------------
 Center     Atomic      Atomic             Coordinates (Angstroms)
 Number     Number       Type             X           Y           Z
 ---------------------------------------------------------------------
      1          4           0       -0.326179    0.110530   -1.276012
      2          4           0        0.859164   -1.531932   -0.908952
      3          4           0        0.249138    0.472300    1.216953
      4          4           0        1.854976    0.298395   -1.168338
      5          4           0       -2.477047   -0.278586   -0.602717
      6          4           0        2.074879   -0.789977    0.575222
      7          4           0        2.275486    1.238911    0.534022
      8          4           0        0.254797   -1.575747    1.079040
      9          4           0       -1.628569   -0.549826    1.183253
     10          4           0        0.515313    1.792800   -0.381044
     11          4           0       -1.140053   -1.796542   -0.469827
     12          4           0       -1.413084    1.333863    0.173682
     13          1           0       -2.558007    2.364822    0.180190
     14          1           0       -1.837281    2.738427   -0.001324
 ---------------------------------------------------------------------
 Rotational constants (GHZ):           2.1288940           1.5235262           1.2555777
 Standard basis: def2TZVP (5D, 7F)
 There are   252 symmetry adapted cartesian basis functions of A   symmetry.
 There are   240 symmetry adapted basis functions of A   symmetry.
   240 basis functions,   364 primitive gaussians,   252 cartesian basis functions
    25 alpha electrons       25 beta electrons
       nuclear repulsion energy       222.0135908123 Hartrees.
 NAtoms=   14 NActive=   14 NUniq=   14 SFac= 1.00D+00 NAtFMM=   60 NAOKFM=F Big=F
 Integral buffers will be    131072 words long.
 Raffenetti 2 integral format.
 Two-electron integral symmetry is turned on.
 One-electron integrals computed using PRISM.
   1 Symmetry operations used in ECPInt.
 ECPInt:  NShTT=    6786 NPrTT=   21120 LenC2=    6603 LenP2D=   17067.
 LDataN:  DoStor=T MaxTD1= 4 Len=   56
 NBasis=   240 RedAO= T EigKep=  2.34D-04  NBF=   240
 NBsUse=   240 1.00D-06 EigRej= -1.00D+00 NBFU=   240
 Initial guess from the checkpoint file:  "/home/user/YCY/BeH/12-H-Be12.chk"
 B after Tr=    -0.000000   -0.000000    0.000000
         Rot=    0.999982    0.001584   -0.001605   -0.005553 Ang=   0.69 deg.
 ExpMin= 3.27D-02 ExpMax= 4.70D+03 ExpMxC= 1.60D+02 IAcc=3 IRadAn=         5 AccDes= 0.00D+00
 Harris functional with IExCor= 1009 and IRadAn=       5 diagonalized for initial guess.
 HarFok:  IExCor= 1009 AccDes= 0.00D+00 IRadAn=         5 IDoV= 1 UseB2=F ITyADJ=14
 ICtDFT=  3500011 ScaDFX=  1.000000  1.000000  1.000000  1.000000
 FoFCou: FMM=F IPFlag=           0 FMFlag=      100000 FMFlg1=           0
         NFxFlg=           0 DoJE=T BraDBF=F KetDBF=T FulRan=T
         wScrn=  0.000000 ICntrl=       500 IOpCl=  0 I1Cent=   200000004 NGrid=           0
         NMat0=    1 NMatS0=      1 NMatT0=    0 NMatD0=    1 NMtDS0=    0 NMtDT0=    0
 Petite list used in FoFCou.
 Requested convergence on RMS density matrix=1.00D-08 within 128 cycles.
 Requested convergence on MAX density matrix=1.00D-06.
 Requested convergence on             energy=1.00D-06.
 No special actions if energy rises.
 SCF Done:  E(RPBE1PBE) =  -177.735825029     A.U. after   15 cycles
            NFock= 15  Conv=0.80D-08     -V/T= 2.0075
   1 Symmetry operations used in ECPInt.
 ECPInt:  NShTT=    6786 NPrTT=   21120 LenC2=    6603 LenP2D=   17067.
 LDataN:  DoStor=T MaxTD1= 5 Len=  102
 Calling FoFJK, ICntrl=      2127 FMM=F ISym2X=0 I1Cent= 0 IOpClX= 0 NMat=1 NMatS=1 NMatT=0.
 ***** Axes restored to original set *****
 -------------------------------------------------------------------
 Center     Atomic                   Forces (Hartrees/Bohr)
 Number     Number              X              Y              Z
 -------------------------------------------------------------------
      1        4           0.001822744   -0.000029372   -0.002402336
      2        4          -0.001197747   -0.000549013   -0.000780106
      3        4          -0.001243663    0.000118555   -0.000743098
      4        4          -0.000059353   -0.000973891    0.001615680
      5        4           0.000633992    0.000762166    0.000338858
      6        4           0.001914993    0.002393451   -0.001824080
      7        4          -0.000529223   -0.001474899   -0.000551107
      8        4           0.000920831   -0.000692757    0.000274928
      9        4          -0.001108313    0.002834066   -0.000411951
     10        4          -0.001213786   -0.000915323    0.001890279
     11        4          -0.000689184   -0.001180684    0.000004840
     12        4           0.000077193   -0.002737038   -0.000089907
     13        1           0.000675331    0.005435070   -0.002885767
     14        1          -0.000003815   -0.002990330    0.005563766
 -------------------------------------------------------------------
 Cartesian Forces:  Max     0.005563766 RMS     0.001812704

 GradGradGradGradGradGradGradGradGradGradGradGradGradGradGradGradGradGrad
 Berny optimization.
 Using GEDIIS/GDIIS optimizer.
 FormGI is forming the generalized inverse of G from B-inverse, IUseBI=4.
 Internal  Forces:  Max     0.009467934 RMS     0.000675336
 Search for a local minimum.
 Step number   5 out of a maximum of  100
 All quantities printed in internal units (Hartrees-Bohrs-Radians)
 Mixed Optimization -- En-DIIS/RFO-DIIS
 Swapping is turned off.
 Update second derivatives using D2CorX and points    4    5
 DE= -4.82D-04 DEPred=-6.98D-04 R= 6.90D-01
 TightC=F SS=  1.41D+00  RLast= 2.02D-01 DXNew= 2.4000D+00 6.0548D-01
 Trust test= 6.90D-01 RLast= 2.02D-01 DXMaxT set to 1.43D+00
 ITU=  1  1  1  1  0
     Eigenvalues ---    0.00314   0.01871   0.01920   0.02001   0.02291
     Eigenvalues ---    0.02712   0.02822   0.02904   0.03441   0.03848
     Eigenvalues ---    0.04311   0.04649   0.05350   0.05684   0.05923
     Eigenvalues ---    0.06010   0.06282   0.06380   0.06832   0.06932
     Eigenvalues ---    0.07179   0.07555   0.07718   0.07824   0.08211
     Eigenvalues ---    0.08576   0.09652   0.09834   0.10889   0.11399
     Eigenvalues ---    0.11732   0.12187   0.12411   0.12936   0.22002
     Eigenvalues ---    0.50335
 En-DIIS/RFO-DIIS/Sim-DIIS IScMMF=       -3 using points:     5    4    3
 RFO step:  Lambda=-6.17872200D-04.
 DidBck=F Rises=F RFO-DIIS coefs:    1.15795   -0.56364    0.40569
 Iteration  1 RMS(Cart)=  0.01034449 RMS(Int)=  0.00062743
 Iteration  2 RMS(Cart)=  0.00055081 RMS(Int)=  0.00007512
 Iteration  3 RMS(Cart)=  0.00000111 RMS(Int)=  0.00007511
 Iteration  4 RMS(Cart)=  0.00000000 RMS(Int)=  0.00007511
 Variable       Old X    -DE/DX   Delta X   Delta X   Delta X     New X
                                 (Linear)    (Quad)   (Total)
    R1        3.89002   0.00026  -0.00301  -0.00057  -0.00354   3.88648
    R2        4.14205  -0.00065   0.00045  -0.00549  -0.00505   4.13700
    R3        4.32205  -0.00065   0.00399  -0.00611  -0.00202   4.32004
    R4        3.93640  -0.00012   0.00044  -0.00111  -0.00061   3.93579
    R5        4.20406   0.00004   0.00291  -0.00211   0.00089   4.20495
    R6        4.13134   0.00031  -0.00812   0.00418  -0.00408   4.12726
    R7        3.96798   0.00016   0.00379   0.00477   0.00858   3.97657
    R8        3.88716   0.00079   0.00423   0.00616   0.01043   3.89759
    R9        3.92740   0.00006   0.00407  -0.00008   0.00393   3.93133
   R10        3.90022  -0.00000   0.00160   0.00022   0.00177   3.90199
   R11        4.36624   0.00077  -0.00892   0.00675  -0.00200   4.36424
   R12        4.29271  -0.00089   0.00647  -0.00808  -0.00159   4.29112
   R13        3.87903   0.00010  -0.00218  -0.00084  -0.00301   3.87602
   R14        4.04051  -0.00088   0.00847  -0.00688   0.00176   4.04227
   R15        3.94956   0.00014   0.00466   0.00070   0.00550   3.95506
   R16        4.05023   0.00035  -0.00907   0.00357  -0.00568   4.04455
   R17        3.90626   0.00057   0.00700   0.00135   0.00834   3.91460
   R18        3.76024  -0.00037  -0.00172   0.00081  -0.00081   3.75943
   R19        4.07400   0.00029  -0.00389   0.00076  -0.00313   4.07087
   R20        3.77149  -0.00050  -0.00190  -0.00088  -0.00253   3.76896
   R21        3.83079   0.00007   0.00259   0.00058   0.00316   3.83395
   R22        3.93445   0.00012  -0.00169  -0.00427  -0.00617   3.92828
   R23        3.85353   0.00002   0.00184  -0.00235  -0.00069   3.85283
   R24        3.86539   0.00037   0.00417   0.00496   0.00915   3.87453
   R25        3.89226   0.00023  -0.00132   0.00358   0.00228   3.89454
   R26        4.05761  -0.00031  -0.00442  -0.00162  -0.00610   4.05151
   R27        3.96092   0.00037  -0.00096   0.00380   0.00287   3.96379
   R28        4.02011  -0.00044  -0.00357  -0.00504  -0.00863   4.01148
   R29        4.05915   0.00011  -0.00149   0.00134  -0.00033   4.05882
   R30        3.88983  -0.00056  -0.00432  -0.00579  -0.01031   3.87952
   R31        2.91151   0.00091   0.00574   0.00595   0.01169   2.92320
   R32        1.57197  -0.00164  -0.01280  -0.00485  -0.01766   1.55431
    A1        1.93187   0.00006   0.00014   0.00164   0.00175   1.93362
    A2        1.91256   0.00042  -0.00028   0.00376   0.00348   1.91604
    A3        2.23256   0.00036  -0.00316   0.00264  -0.00047   2.23209
    A4        2.78172   0.00016   0.00038   0.00181   0.00217   2.78389
    A5        2.00393   0.00008   0.00178   0.00252   0.00430   2.00824
    A6        1.99786   0.00003  -0.00202  -0.00038  -0.00240   1.99546
    A7        1.97232  -0.00011  -0.00034  -0.00294  -0.00324   1.96908
    A8        2.32456   0.00031   0.00013   0.00134   0.00147   2.32603
    A9        1.62833   0.00032  -0.00185   0.00113  -0.00067   1.62766
   A10        1.75298  -0.00004  -0.00038  -0.00077  -0.00114   1.75185
   A11        1.59073  -0.00013   0.00034  -0.00053  -0.00015   1.59058
   A12        1.84882  -0.00021   0.00154  -0.00227  -0.00071   1.84811
   A13        2.21108  -0.00027   0.00117  -0.00294  -0.00175   2.20933
   A14        2.05468   0.00011  -0.00103   0.00145   0.00044   2.05512
   A15        2.01351   0.00000   0.00043   0.00088   0.00124   2.01476
   A16        1.60298   0.00038  -0.00008   0.00153   0.00145   1.60443
   A17        2.34234   0.00038  -0.00107   0.00156   0.00055   2.34289
   A18        1.89026  -0.00002   0.00331  -0.00005   0.00330   1.89356
   A19        2.79334  -0.00010  -0.00124   0.00038  -0.00084   2.79250
   A20        1.99305  -0.00006  -0.00234  -0.00027  -0.00264   1.99041
   A21        2.18788   0.00027   0.00039   0.00145   0.00181   2.18969
   A22        1.95035   0.00035  -0.00281   0.00268  -0.00008   1.95027
   A23        1.98431  -0.00019  -0.00062  -0.00176  -0.00233   1.98197
   A24        1.67314   0.00029  -0.00197   0.00207   0.00010   1.67324
   A25        1.86799  -0.00007   0.00122  -0.00052   0.00072   1.86871
   A26        1.98947  -0.00000   0.00024  -0.00124  -0.00098   1.98848
   A27        1.83840   0.00029  -0.00106   0.00112   0.00008   1.83848
   A28        1.69416   0.00043  -0.00218   0.00318   0.00101   1.69517
   A29        1.45730  -0.00024   0.00099  -0.00125  -0.00026   1.45704
   A30        1.79101   0.00042  -0.00386   0.00314  -0.00074   1.79027
   A31        1.50118  -0.00033   0.00041  -0.00255  -0.00215   1.49904
   A32        1.98498  -0.00040  -0.00131  -0.00052  -0.00171   1.98326
   A33        1.43292  -0.00053   0.00147  -0.00321  -0.00174   1.43118
   A34        1.89163  -0.00048   0.00037  -0.00297  -0.00257   1.88906
   A35        2.06544  -0.00053   0.00330  -0.00492  -0.00156   2.06388
   A36        1.47985   0.00004  -0.00035   0.00033  -0.00003   1.47982
   A37        1.76447   0.00064  -0.00161   0.00366   0.00212   1.76659
   A38        1.61484  -0.00001  -0.00143   0.00068  -0.00073   1.61411
   A39        1.86651  -0.00027   0.00002  -0.00194  -0.00191   1.86460
   A40        1.72431  -0.00013   0.00171  -0.00158   0.00015   1.72446
   A41        2.22545  -0.00007   0.00043  -0.00052  -0.00007   2.22538
   A42        2.03823   0.00013   0.00007   0.00045   0.00054   2.03878
   A43        1.89915   0.00020  -0.00104   0.00015  -0.00094   1.89821
   A44        1.66166   0.00037  -0.00063   0.00259   0.00197   1.66363
   A45        1.97621   0.00036   0.00173   0.00241   0.00415   1.98036
   A46        1.88409   0.00056  -0.00445   0.00355  -0.00092   1.88318
   A47        1.69680   0.00052  -0.00190   0.00280   0.00094   1.69774
   A48        1.33543  -0.00026  -0.00009  -0.00125  -0.00133   1.33410
   A49        1.89539  -0.00047   0.00115  -0.00311  -0.00195   1.89344
   A50        1.49111  -0.00036   0.00074  -0.00183  -0.00110   1.49001
   A51        2.12471   0.00001  -0.00192   0.00124  -0.00070   2.12401
   A52        2.24071  -0.00017  -0.00129  -0.00149  -0.00283   2.23787
   A53        1.50478  -0.00013   0.00010  -0.00098  -0.00088   1.50389
   A54        1.43359  -0.00040   0.00163  -0.00131   0.00036   1.43395
   A55        2.12812  -0.00014  -0.00124  -0.00133  -0.00255   2.12557
   A56        1.88876  -0.00021   0.00059  -0.00088  -0.00032   1.88844
   A57        1.99157  -0.00013  -0.00139  -0.00028  -0.00161   1.98996
   A58        1.27894  -0.00036   0.00421  -0.00266   0.00144   1.28038
   A59        1.44126  -0.00057   0.00375  -0.00402  -0.00027   1.44099
   A60        2.41386   0.00019   0.00089  -0.00007   0.00081   2.41467
   A61        1.84058  -0.00043   0.00509  -0.00230   0.00279   1.84337
   A62        2.57410   0.00019  -0.00515   0.00335  -0.00166   2.57244
   A63        2.15427  -0.00027   0.00469  -0.00212   0.00267   2.15693
   A64        1.71131   0.00031  -0.00243  -0.00064  -0.00307   1.70824
   A65        2.00002  -0.00031   0.00709  -0.00250   0.00460   2.00462
   A66        2.10630   0.00041  -0.00489   0.00219  -0.00267   2.10363
   A67        2.15092  -0.00005  -0.00277   0.00115  -0.00161   2.14931
   A68        1.21937   0.00947   0.02821   0.03954   0.06775   1.28712
    D1       -1.95021  -0.00020   0.00179  -0.00245  -0.00069  -1.95089
    D2       -0.92127  -0.00023   0.00192  -0.00189   0.00001  -0.92126
    D3        0.23654   0.00001   0.00127  -0.00238  -0.00111   0.23543
    D4        1.26548  -0.00003   0.00139  -0.00182  -0.00041   1.26507
    D5       -0.87420  -0.00005   0.00163  -0.00233  -0.00066  -0.87487
    D6        0.15473  -0.00008   0.00175  -0.00177   0.00003   0.15477
    D7        0.31137   0.00027   0.00371   0.01023   0.01399   0.32536
    D8       -0.74823   0.00022   0.00478   0.01069   0.01550  -0.73274
    D9       -0.56832  -0.00004  -0.00062   0.00165   0.00103  -0.56729
   D10       -1.62793  -0.00009   0.00044   0.00211   0.00254  -1.62539
   D11        1.28631   0.00043  -0.00309   0.00438   0.00133   1.28763
   D12        0.22670   0.00038  -0.00203   0.00484   0.00284   0.22954
   D13        1.03717   0.00013  -0.00288  -0.00041  -0.00329   1.03388
   D14        0.05433  -0.00020  -0.00713  -0.01003  -0.01720   0.03713
   D15       -1.11544  -0.00039  -0.00238  -0.00443  -0.00680  -1.12224
   D16       -1.00784   0.00008   0.00050   0.00136   0.00185  -1.00598
   D17        0.02134  -0.00021   0.00152  -0.00149   0.00001   0.02135
   D18        1.15542   0.00040   0.00024   0.00421   0.00442   1.15984
   D19        2.18460   0.00011   0.00126   0.00137   0.00257   2.18717
   D20        0.09711   0.00037   0.00072   0.00515   0.00586   0.10297
   D21        1.12629   0.00008   0.00174   0.00231   0.00401   1.13031
   D22        0.72173   0.00009   0.00076  -0.00125  -0.00051   0.72122
   D23        1.79228   0.00002   0.00013  -0.00140  -0.00130   1.79098
   D24       -0.53401  -0.00032   0.00097  -0.00529  -0.00434  -0.53834
   D25        0.53654  -0.00038   0.00034  -0.00544  -0.00513   0.53141
   D26       -1.35397  -0.00016   0.00354  -0.00227   0.00124  -1.35273
   D27       -0.28343  -0.00022   0.00291  -0.00241   0.00044  -0.28298
   D28        0.45913  -0.00004  -0.00022   0.00008  -0.00021   0.45892
   D29       -0.59839   0.00014  -0.00358   0.00181  -0.00172  -0.60011
   D30       -2.84737   0.00007  -0.00110   0.00357   0.00252  -2.84484
   D31       -0.74287  -0.00028  -0.00014  -0.00310  -0.00328  -0.74615
   D32       -1.80039  -0.00010  -0.00350  -0.00137  -0.00479  -1.80518
   D33        2.23382  -0.00017  -0.00102   0.00039  -0.00055   2.23327
   D34        1.33785   0.00000   0.00031   0.00029   0.00050   1.33835
   D35        0.28033   0.00018  -0.00305   0.00202  -0.00101   0.27932
   D36       -1.96865   0.00011  -0.00057   0.00378   0.00324  -1.96541
   D37        0.21394   0.00010   0.00125   0.00032   0.00159   0.21553
   D38       -0.88405  -0.00008   0.00113  -0.00089   0.00023  -0.88382
   D39        1.35120   0.00008   0.00090   0.00023   0.00115   1.35234
   D40        0.25321  -0.00009   0.00078  -0.00099  -0.00022   0.25299
   D41        0.56465  -0.00013   0.00054   0.00105   0.00160   0.56625
   D42       -0.44213   0.00035  -0.00373   0.00599   0.00222  -0.43991
   D43       -0.61331  -0.00008  -0.00053   0.00212   0.00154  -0.61178
   D44       -1.62009   0.00041  -0.00481   0.00706   0.00216  -1.61793
   D45       -0.66407   0.00023  -0.00212   0.00224   0.00014  -0.66393
   D46        0.39309   0.00002   0.00114   0.00097   0.00213   0.39523
   D47        0.43256  -0.00006  -0.00222  -0.00008  -0.00229   0.43027
   D48        1.48972  -0.00027   0.00104  -0.00135  -0.00030   1.48943
   D49        0.22101  -0.00006  -0.00118   0.00052  -0.00064   0.22038
   D50       -0.86736   0.00016  -0.00100   0.00054  -0.00054  -0.86789
   D51        1.46536  -0.00003  -0.00039  -0.00101  -0.00131   1.46405
   D52        0.37699   0.00019  -0.00021  -0.00099  -0.00121   0.37579
   D53        0.72779  -0.00003   0.00011  -0.00209  -0.00191   0.72588
   D54        1.80059  -0.00015  -0.00050  -0.00148  -0.00194   1.79865
   D55       -1.32122  -0.00003   0.00075  -0.00117  -0.00040  -1.32162
   D56       -0.24842  -0.00015   0.00013  -0.00056  -0.00042  -0.24885
   D57       -0.53252  -0.00025   0.00058  -0.00434  -0.00376  -0.53628
   D58        0.54027  -0.00037  -0.00004  -0.00373  -0.00378   0.53649
   D59        1.01362   0.00019  -0.00100   0.00233   0.00137   1.01499
   D60        0.03335   0.00001  -0.00514   0.00063  -0.00465   0.02870
   D61       -1.17155  -0.00022   0.00182  -0.00095   0.00080  -1.17075
   D62       -0.92883  -0.00015   0.00290  -0.00250   0.00042  -0.92841
   D63       -1.96343  -0.00008   0.00325  -0.00219   0.00101  -1.96242
   D64        0.13645   0.00006   0.00272   0.00003   0.00279   0.13924
   D65       -0.89815   0.00012   0.00307   0.00035   0.00338  -0.89477
   D66        1.28133   0.00002   0.00031  -0.00099  -0.00058   1.28074
   D67        0.24673   0.00008   0.00066  -0.00067   0.00000   0.24673
   D68       -1.59826  -0.00033  -0.00207  -0.00184  -0.00395  -1.60222
   D69       -0.57263  -0.00006  -0.00049   0.00019  -0.00038  -0.57302
   D70       -0.73887  -0.00011   0.00360  -0.00143   0.00229  -0.73658
   D71        0.28676   0.00016   0.00519   0.00060   0.00586   0.29262
   D72        0.22205   0.00004  -0.00230  -0.00048  -0.00284   0.21921
   D73        1.24768   0.00031  -0.00071   0.00155   0.00073   1.24841
   D74        1.32784  -0.00000   0.00110  -0.00073   0.00035   1.32819
   D75        0.23646   0.00015   0.00056   0.00050   0.00107   0.23752
   D76        0.49316  -0.00016  -0.00238  -0.00184  -0.00421   0.48895
   D77       -0.59822  -0.00001  -0.00291  -0.00061  -0.00350  -0.60172
   D78       -0.74612  -0.00015   0.00082  -0.00203  -0.00115  -0.74727
   D79       -1.83750  -0.00000   0.00029  -0.00080  -0.00044  -1.83794
   D80        0.11345   0.00030  -0.00023   0.00378   0.00360   0.11705
   D81        1.10761   0.00004   0.00279   0.00144   0.00402   1.11163
   D82       -2.82357   0.00018  -0.00108   0.00054  -0.00053  -2.82410
   D83        1.17590   0.00026  -0.00120   0.00279   0.00162   1.17752
   D84        2.17005  -0.00000   0.00182   0.00045   0.00205   2.17210
   D85       -1.76112   0.00014  -0.00205  -0.00046  -0.00250  -1.76362
   D86       -0.97713   0.00005  -0.00170   0.00092  -0.00070  -0.97783
   D87        0.01702  -0.00022   0.00131  -0.00142  -0.00027   0.01675
   D88        2.36903  -0.00008  -0.00256  -0.00233  -0.00482   2.36421
   D89       -0.76351   0.00008  -0.00000  -0.00002  -0.00002  -0.76353
   D90        0.10804  -0.00014   0.00101  -0.00249  -0.00145   0.10658
   D91        0.24244   0.00014   0.00034   0.00063   0.00097   0.24340
   D92        1.11399  -0.00008   0.00136  -0.00184  -0.00047   1.11352
   D93        0.40486  -0.00007   0.00069  -0.00175  -0.00102   0.40384
   D94       -0.66240  -0.00021   0.00176  -0.00148   0.00032  -0.66208
   D95        0.77836   0.00005  -0.00035   0.00071   0.00035   0.77872
   D96       -0.14976   0.00013   0.00158   0.00054   0.00219  -0.14757
   D97       -0.26687  -0.00019   0.00046  -0.00099  -0.00052  -0.26739
   D98       -1.19499  -0.00010   0.00239  -0.00116   0.00132  -1.19368
   D99        0.40055   0.00015   0.00138   0.00271   0.00409   0.40464
   D100      -0.67430  -0.00018   0.00278   0.00130   0.00402  -0.67028
   D101      -0.70548  -0.00001   0.00099  -0.00179  -0.00080  -0.70628
   D102       0.48876  -0.00015   0.00134  -0.00299  -0.00162   0.48714
   D103      -0.28491   0.00019  -0.00208   0.00242   0.00053  -0.28438
   D104       0.82335   0.00002   0.00554   0.00161   0.00681   0.83016
   D105      -3.03078   0.00003   0.00284   0.00056   0.00332  -3.02746
   D106       0.45717  -0.00032   0.00418  -0.00598  -0.00167   0.45550
   D107      -0.73786   0.00016   0.00405  -0.00250   0.00151  -0.73635
   D108      -0.85152   0.00036  -0.00132   0.00372   0.00238  -0.84914
   D109       0.39871   0.00026  -0.00146   0.00162   0.00015   0.39886
   D110       0.24596  -0.00012  -0.00289   0.00237  -0.00044   0.24552
   D111       1.49619  -0.00022  -0.00303   0.00027  -0.00266   1.49353
   D112      -0.27164   0.00022  -0.00362   0.00385   0.00021  -0.27142
   D113       0.96352   0.00012  -0.00527   0.00448  -0.00080   0.96273
   D114       0.25709   0.00005  -0.00240  -0.00229  -0.00465   0.25244
   D115      -0.86965  -0.00028  -0.00104  -0.00229  -0.00340  -0.87305
   D116       1.38525   0.00007  -0.00235  -0.00223  -0.00451   1.38074
   D117       0.25852  -0.00025  -0.00099  -0.00223  -0.00327   0.25525
   D118       0.58915  -0.00011  -0.00128   0.00106  -0.00016   0.58898
   D119      -0.46320   0.00016  -0.00211   0.00325   0.00116  -0.46204
   D120      -0.64025  -0.00022   0.00139   0.00027   0.00168  -0.63857
   D121      -1.69260   0.00006   0.00056   0.00246   0.00301  -1.68959
   D122      -0.76311  -0.00001   0.00025   0.00061   0.00094  -0.76217
   D123       0.13793  -0.00005  -0.00080   0.00046  -0.00026   0.13767
   D124       0.29049   0.00025  -0.00340   0.00276  -0.00068   0.28981
   D125       1.19153   0.00021  -0.00445   0.00261  -0.00188   1.18965
   D126       0.74130   0.00011   0.00343   0.00033   0.00364   0.74494
   D127      -0.14019   0.00036   0.00201   0.00206   0.00419  -0.13601
   D128      -3.04667   0.00013   0.00471  -0.00177   0.00295  -3.04372
   D129      -0.29544  -0.00024   0.00283  -0.00246   0.00030  -0.29514
   D130      -1.17693   0.00001   0.00140  -0.00073   0.00085  -1.17609
   D131       2.19978  -0.00022   0.00411  -0.00456  -0.00039   2.19939
   D132      -0.42962  -0.00001  -0.00644  -0.00054  -0.00670  -0.43631
   D133       0.69730  -0.00043  -0.00141  -0.00211  -0.00368   0.69362
   D134      -2.68618  -0.00012  -0.00447   0.00198  -0.00253  -2.68871
   D135      -1.65043   0.00028  -0.00512  -0.00033  -0.00514  -1.65557
   D136      -0.52351  -0.00014  -0.00009  -0.00189  -0.00212  -0.52563
   D137       2.37620   0.00017  -0.00315   0.00219  -0.00098   2.37522
   D138      -1.46316  -0.00039  -0.08874  -0.00316  -0.09191  -1.55507
   D139       1.38160  -0.00024  -0.08816   0.00190  -0.08624   1.29536
   D140      -2.52313  -0.00026  -0.08988   0.00052  -0.08939  -2.61252
   D141       2.79337  -0.00015  -0.08948   0.00131  -0.08824   2.70512
   D142      -0.09218  -0.00038  -0.08813  -0.00238  -0.09042  -0.18260
         Item               Value     Threshold  Converged?
 Maximum Force            0.009468     0.000450     NO 
 RMS     Force            0.000675     0.000300     NO 
 Maximum Displacement     0.096645     0.001800     NO 
 RMS     Displacement     0.010327     0.001200     NO 
 Predicted change in Energy=-2.491500D-04
 GradGradGradGradGradGradGradGradGradGradGradGradGradGradGradGradGradGrad

                          Input orientation:                          
 ---------------------------------------------------------------------
 Center     Atomic      Atomic             Coordinates (Angstroms)
 Number     Number       Type             X           Y           Z
 ---------------------------------------------------------------------
      1          4           0       -1.244301    0.256415    0.430686
      2          4           0       -0.760979    0.770261   -1.501183
      3          4           0        1.272452   -0.324929    0.388323
      4          4           0       -0.189180    2.126274    0.002943
      5          4           0       -1.640438   -1.988831    0.598136
      6          4           0        1.220923    1.289076   -1.262716
      7          4           0        1.685363    1.895103    0.627749
      8          4           0        0.729881   -0.679599   -1.557656
      9          4           0        0.233822   -2.138622   -0.067095
     10          4           0        0.246541    0.912626    1.728585
     11          4           0       -1.273776   -1.212798   -1.240213
     12          4           0       -0.170965   -1.097056    1.767157
     13          1           0       -0.435119   -1.881110    3.074196
     14          1           0       -0.153776   -1.142459    3.301699
 ---------------------------------------------------------------------
                    Distance matrix (angstroms):
                    1          2          3          4          5
     1  Be   0.000000
     2  Be   2.056636   0.000000
     3  Be   2.583371   2.984044   0.000000
     4  Be   2.189205   2.104310   2.879806   0.000000
     5  Be   2.286065   3.576755   3.361179   4.403918   0.000000
     6  Be   3.164069   2.062516   2.309458   2.071517   4.732318
     7  Be   3.362598   3.432522   2.270762   1.989406   5.113392
     8  Be   2.954153   2.080372   2.051099   3.339621   3.461205
     9  Be   2.858118   3.392320   2.139075   4.286394   1.994448
    10  Be   2.082730   3.386261   2.092926   2.154214   3.641024
    11  Be   2.225165   2.064846   3.150193   3.724404   2.028841
    12  Be   2.184054   3.810123   2.140284   3.674594   2.078756
    13  H    3.494558   5.298117   3.542797   5.054919   2.755952
    14  H    3.374731   5.205273   3.345182   4.644100   3.199338
                    6          7          8          9         10
     6  Be   0.000000
     7  Be   2.038830   0.000000
     8  Be   2.050315   3.509705   0.000000
     9  Be   3.762046   4.342893   2.143967   0.000000
    10  Be   3.168441   2.060901   3.683501   3.540444   0.000000
    11  Be   3.533186   4.680259   2.097549   2.122783   3.955066
    12  Be   4.100135   3.700975   3.469896   2.147835   2.052953
    13  H    5.621509   4.974066   4.924927   3.222035   3.174946
    14  H    5.351266   4.445135   4.960687   3.534310   2.618838
                   11         12         13         14
    11  Be   0.000000
    12  Be   3.205287   0.000000
    13  H    4.445685   1.546890   0.000000
    14  H    4.678494   1.535309   0.822506   0.000000
 Stoichiometry    Be12H2
 Framework group  C1[X(Be12H2)]
 Deg. of freedom    36
 Full point group                 C1      NOp   1
 Largest Abelian subgroup         C1      NOp   1
 Largest concise Abelian subgroup C1      NOp   1
                         Standard orientation:                         
 ---------------------------------------------------------------------
 Center     Atomic      Atomic             Coordinates (Angstroms)
 Number     Number       Type             X           Y           Z
 ---------------------------------------------------------------------
      1          4           0       -0.322984    0.102290   -1.277677
      2          4           0        0.864181   -1.535064   -0.904227
      3          4           0        0.247617    0.473936    1.214330
      4          4           0        1.854341    0.302695   -1.169448
      5          4           0       -2.473751   -0.284943   -0.606598
      6          4           0        2.080064   -0.781122    0.581429
      7          4           0        2.269919    1.248219    0.530850
      8          4           0        0.257225   -1.573076    1.085273
      9          4           0       -1.627335   -0.555116    1.179013
     10          4           0        0.508291    1.792895   -0.389645
     11          4           0       -1.135688   -1.803499   -0.465989
     12          4           0       -1.412209    1.326645    0.166149
     13          1           0       -2.565428    2.357633    0.170359
     14          1           0       -1.873260    2.786929    0.055802
 ---------------------------------------------------------------------
 Rotational constants (GHZ):           2.1249937           1.5238047           1.2546229
 Standard basis: def2TZVP (5D, 7F)
 There are   252 symmetry adapted cartesian basis functions of A   symmetry.
 There are   240 symmetry adapted basis functions of A   symmetry.
   240 basis functions,   364 primitive gaussians,   252 cartesian basis functions
    25 alpha electrons       25 beta electrons
       nuclear repulsion energy       221.8849259118 Hartrees.
 NAtoms=   14 NActive=   14 NUniq=   14 SFac= 1.00D+00 NAtFMM=   60 NAOKFM=F Big=F
 Integral buffers will be    131072 words long.
 Raffenetti 2 integral format.
 Two-electron integral symmetry is turned on.
 One-electron integrals computed using PRISM.
   1 Symmetry operations used in ECPInt.
 ECPInt:  NShTT=    6786 NPrTT=   21120 LenC2=    6603 LenP2D=   17061.
 LDataN:  DoStor=T MaxTD1= 4 Len=   56
 NBasis=   240 RedAO= T EigKep=  2.34D-04  NBF=   240
 NBsUse=   240 1.00D-06 EigRej= -1.00D+00 NBFU=   240
 Initial guess from the checkpoint file:  "/home/user/YCY/BeH/12-H-Be12.chk"
 B after Tr=     0.000000    0.000000   -0.000000
         Rot=    0.999998    0.000804    0.000194   -0.001526 Ang=   0.20 deg.
 ExpMin= 3.27D-02 ExpMax= 4.70D+03 ExpMxC= 1.60D+02 IAcc=3 IRadAn=         5 AccDes= 0.00D+00
 Harris functional with IExCor= 1009 and IRadAn=       5 diagonalized for initial guess.
 HarFok:  IExCor= 1009 AccDes= 0.00D+00 IRadAn=         5 IDoV= 1 UseB2=F ITyADJ=14
 ICtDFT=  3500011 ScaDFX=  1.000000  1.000000  1.000000  1.000000
 FoFCou: FMM=F IPFlag=           0 FMFlag=      100000 FMFlg1=           0
         NFxFlg=           0 DoJE=T BraDBF=F KetDBF=T FulRan=T
         wScrn=  0.000000 ICntrl=       500 IOpCl=  0 I1Cent=   200000004 NGrid=           0
         NMat0=    1 NMatS0=      1 NMatT0=    0 NMatD0=    1 NMtDS0=    0 NMtDT0=    0
 Petite list used in FoFCou.
 Requested convergence on RMS density matrix=1.00D-08 within 128 cycles.
 Requested convergence on MAX density matrix=1.00D-06.
 Requested convergence on             energy=1.00D-06.
 No special actions if energy rises.
 SCF Done:  E(RPBE1PBE) =  -177.736226531     A.U. after   14 cycles
            NFock= 14  Conv=0.88D-08     -V/T= 2.0075
   1 Symmetry operations used in ECPInt.
 ECPInt:  NShTT=    6786 NPrTT=   21120 LenC2=    6603 LenP2D=   17061.
 LDataN:  DoStor=T MaxTD1= 5 Len=  102
 Calling FoFJK, ICntrl=      2127 FMM=F ISym2X=0 I1Cent= 0 IOpClX= 0 NMat=1 NMatS=1 NMatT=0.
 ***** Axes restored to original set *****
 -------------------------------------------------------------------
 Center     Atomic                   Forces (Hartrees/Bohr)
 Number     Number              X              Y              Z
 -------------------------------------------------------------------
      1        4           0.001803625    0.000009458   -0.001831507
      2        4          -0.000808024   -0.000256393   -0.000550838
      3        4          -0.001325682    0.000210047   -0.000315085
      4        4           0.000128565   -0.001008130    0.000663549
      5        4           0.000685143    0.000571226    0.000294347
      6        4           0.001165710    0.002201376   -0.001578525
      7        4          -0.000318656   -0.001344306   -0.000581925
      8        4           0.000743551   -0.000154975    0.000236464
      9        4          -0.000906394    0.002183554   -0.000156515
     10        4          -0.000645720   -0.000238805    0.001098225
     11        4          -0.000723826   -0.000763891   -0.000115121
     12        4           0.000220027   -0.002169955    0.004908853
     13        1           0.000800777    0.002492768   -0.000894580
     14        1          -0.000819097   -0.001731974   -0.001177341
 -------------------------------------------------------------------
 Cartesian Forces:  Max     0.004908853 RMS     0.001322369

 GradGradGradGradGradGradGradGradGradGradGradGradGradGradGradGradGradGrad
 Berny optimization.
 Using GEDIIS/GDIIS optimizer.
 FormGI is forming the generalized inverse of G from B-inverse, IUseBI=4.
 Internal  Forces:  Max     0.002164141 RMS     0.000305554
 Search for a local minimum.
 Step number   6 out of a maximum of  100
 All quantities printed in internal units (Hartrees-Bohrs-Radians)
 Mixed Optimization -- En-DIIS/RFO-DIIS
 Swapping is turned off.
 Update second derivatives using D2CorX and points    3    4    5    6
 DE= -4.02D-04 DEPred=-2.49D-04 R= 1.61D+00
 TightC=F SS=  1.41D+00  RLast= 2.18D-01 DXNew= 2.4000D+00 6.5394D-01
 Trust test= 1.61D+00 RLast= 2.18D-01 DXMaxT set to 1.43D+00
 ITU=  1  1  1  1  1  0
     Eigenvalues ---    0.00321   0.01184   0.01906   0.01952   0.02259
     Eigenvalues ---    0.02619   0.02726   0.02906   0.03436   0.03835
     Eigenvalues ---    0.04291   0.04645   0.05231   0.05647   0.05783
     Eigenvalues ---    0.05931   0.06079   0.06329   0.06756   0.06927
     Eigenvalues ---    0.07126   0.07486   0.07588   0.07836   0.08003
     Eigenvalues ---    0.08570   0.09513   0.09851   0.10805   0.11365
     Eigenvalues ---    0.11690   0.12182   0.12384   0.12848   0.16628
     Eigenvalues ---    0.50357
 En-DIIS/RFO-DIIS/Sim-DIIS IScMMF=       -3 using points:     6    5    4    3
 RFO step:  Lambda=-8.14722664D-04.
 DidBck=F Rises=F RFO-DIIS coefs:    3.00000   -0.98599   -0.11933   -0.89469
 Iteration  1 RMS(Cart)=  0.01622716 RMS(Int)=  0.00071631
 Iteration  2 RMS(Cart)=  0.00034373 RMS(Int)=  0.00053200
 Iteration  3 RMS(Cart)=  0.00000040 RMS(Int)=  0.00053200
 Variable       Old X    -DE/DX   Delta X   Delta X   Delta X     New X
                                 (Linear)    (Quad)   (Total)
    R1        3.88648   0.00024   0.01068  -0.00164   0.00931   3.89579
    R2        4.13700  -0.00044  -0.02948  -0.01133  -0.04070   4.09630
    R3        4.32004  -0.00043  -0.04638  -0.00550  -0.05235   4.26769
    R4        3.93579  -0.00014  -0.00490  -0.00052  -0.00606   3.92973
    R5        4.20495  -0.00010  -0.02143  -0.00119  -0.02311   4.18185
    R6        4.12726   0.00054   0.05603   0.00998   0.06637   4.19364
    R7        3.97657  -0.00010   0.01295   0.00732   0.01951   3.99608
    R8        3.89759   0.00050   0.01110   0.00717   0.01787   3.91546
    R9        3.93133  -0.00007  -0.01537  -0.00114  -0.01639   3.91495
   R10        3.90199   0.00007  -0.00711   0.00442  -0.00250   3.89949
   R11        4.36424   0.00080   0.06250   0.01985   0.08130   4.44554
   R12        4.29112  -0.00074  -0.05854  -0.01965  -0.07849   4.21262
   R13        3.87602   0.00004   0.00276   0.00135   0.00355   3.87957
   R14        4.04227  -0.00068  -0.06692  -0.00705  -0.07465   3.96762
   R15        3.95506  -0.00006  -0.01316  -0.00036  -0.01429   3.94077
   R16        4.04455   0.00058   0.04772   0.00534   0.05408   4.09863
   R17        3.91460   0.00019  -0.01101  -0.00061  -0.01126   3.90334
   R18        3.75943  -0.00034   0.00518  -0.00132   0.00294   3.76237
   R19        4.07087   0.00029   0.01373   0.00185   0.01560   4.08647
   R20        3.76896  -0.00051   0.00259  -0.00971  -0.00869   3.76027
   R21        3.83395   0.00019  -0.01417   0.00611  -0.00813   3.82583
   R22        3.92828  -0.00005   0.00110  -0.00576  -0.00313   3.92515
   R23        3.85283  -0.00005  -0.01398   0.00015  -0.01190   3.84093
   R24        3.87453   0.00024   0.00574   0.01087   0.01669   3.89122
   R25        3.89454   0.00018   0.01688   0.00275   0.01993   3.91447
   R26        4.05151  -0.00002   0.00669   0.00167   0.00877   4.06028
   R27        3.96379   0.00027   0.02056   0.00568   0.02579   3.98959
   R28        4.01148  -0.00024  -0.00891  -0.01112  -0.01974   3.99174
   R29        4.05882   0.00003   0.00950   0.00236   0.01323   4.07205
   R30        3.87952  -0.00001  -0.01069  -0.00558  -0.01543   3.86409
   R31        2.92320  -0.00213  -0.09870  -0.03943  -0.13813   2.78506
   R32        1.55431  -0.00216   0.02802  -0.00363   0.02439   1.57870
    A1        1.93362   0.00012   0.00496   0.00413   0.00924   1.94286
    A2        1.91604   0.00030   0.01800   0.00816   0.02602   1.94206
    A3        2.23209   0.00039   0.02270   0.00713   0.02938   2.26147
    A4        2.78389   0.00012   0.00801   0.00406   0.01203   2.79592
    A5        2.00824   0.00002   0.00610   0.00533   0.01121   2.01945
    A6        1.99546   0.00013   0.00379   0.00027   0.00402   1.99948
    A7        1.96908  -0.00008  -0.00999  -0.00499  -0.01512   1.95397
    A8        2.32603   0.00028   0.00576   0.00485   0.01041   2.33645
    A9        1.62766   0.00027   0.01319   0.00304   0.01569   1.64336
   A10        1.75185  -0.00001  -0.00200  -0.00085  -0.00309   1.74876
   A11        1.59058  -0.00016  -0.00399  -0.00239  -0.00682   1.58377
   A12        1.84811  -0.00020  -0.01571  -0.00455  -0.02023   1.82788
   A13        2.20933  -0.00021  -0.01963  -0.00514  -0.02463   2.18470
   A14        2.05512   0.00012   0.01052   0.00368   0.01405   2.06916
   A15        2.01476   0.00004   0.00246   0.00060   0.00336   2.01812
   A16        1.60443   0.00029   0.00817   0.00351   0.01156   1.61599
   A17        2.34289   0.00039   0.01339   0.00445   0.01717   2.36006
   A18        1.89356  -0.00009  -0.01180  -0.00020  -0.01248   1.88108
   A19        2.79250  -0.00003   0.00482   0.00094   0.00567   2.79817
   A20        1.99041   0.00008   0.00581   0.00115   0.00724   1.99765
   A21        2.18969   0.00020   0.00614   0.00382   0.01018   2.19988
   A22        1.95027   0.00032   0.02465   0.00562   0.02987   1.98014
   A23        1.98197  -0.00012  -0.00619  -0.00240  -0.00892   1.97305
   A24        1.67324   0.00028   0.01548   0.00414   0.01959   1.69283
   A25        1.86871  -0.00008  -0.00579  -0.00214  -0.00830   1.86041
   A26        1.98848   0.00004  -0.00766  -0.00159  -0.00936   1.97912
   A27        1.83848   0.00025   0.00987   0.00382   0.01342   1.85190
   A28        1.69517   0.00039   0.02215   0.00901   0.03111   1.72628
   A29        1.45704  -0.00022  -0.00974  -0.00352  -0.01345   1.44359
   A30        1.79027   0.00040   0.02942   0.00610   0.03544   1.82571
   A31        1.49904  -0.00029  -0.01284  -0.00564  -0.01822   1.48082
   A32        1.98326  -0.00031   0.00072  -0.00206  -0.00280   1.98046
   A33        1.43118  -0.00045  -0.02148  -0.00846  -0.02973   1.40146
   A34        1.88906  -0.00042  -0.01531  -0.00621  -0.02184   1.86722
   A35        2.06388  -0.00049  -0.03450  -0.01273  -0.04750   2.01639
   A36        1.47982   0.00001   0.00337   0.00079   0.00406   1.48388
   A37        1.76659   0.00053   0.02380   0.00916   0.03231   1.79890
   A38        1.61411   0.00002   0.00849   0.00067   0.00897   1.62309
   A39        1.86460  -0.00017  -0.00930  -0.00369  -0.01287   1.85173
   A40        1.72446  -0.00012  -0.01334  -0.00262  -0.01601   1.70845
   A41        2.22538   0.00000  -0.00461   0.00075  -0.00406   2.22132
   A42        2.03878   0.00014   0.00112   0.00159   0.00250   2.04128
   A43        1.89821   0.00017   0.00652   0.00085   0.00770   1.90591
   A44        1.66363   0.00023   0.01474   0.00446   0.01914   1.68277
   A45        1.98036   0.00027   0.00348   0.00621   0.00958   1.98994
   A46        1.88318   0.00050   0.03480   0.00620   0.04088   1.92406
   A47        1.69774   0.00047   0.02298   0.00808   0.03064   1.72838
   A48        1.33410  -0.00022  -0.00596  -0.00473  -0.01090   1.32320
   A49        1.89344  -0.00037  -0.01913  -0.00751  -0.02673   1.86672
   A50        1.49001  -0.00030  -0.01022  -0.00467  -0.01495   1.47506
   A51        2.12401   0.00007   0.01429   0.00138   0.01584   2.13985
   A52        2.23787  -0.00007  -0.00165  -0.00418  -0.00543   2.23245
   A53        1.50389  -0.00014  -0.00429  -0.00384  -0.00824   1.49566
   A54        1.43395  -0.00034  -0.01325  -0.00405  -0.01775   1.41620
   A55        2.12557  -0.00006  -0.00028  -0.00295  -0.00321   2.12237
   A56        1.88844  -0.00014  -0.00689  -0.00121  -0.00799   1.88046
   A57        1.98996  -0.00011   0.00458  -0.00150   0.00268   1.99264
   A58        1.28038  -0.00045  -0.02861  -0.00745  -0.03540   1.24497
   A59        1.44099  -0.00054  -0.03457  -0.00930  -0.04343   1.39756
   A60        2.41467   0.00019   0.00437   0.00144   0.00548   2.42015
   A61        1.84337  -0.00042  -0.03292  -0.00473  -0.03765   1.80571
   A62        2.57244   0.00029   0.02811   0.00693   0.03408   2.60652
   A63        2.15693  -0.00033  -0.03194  -0.00350  -0.03603   2.12090
   A64        1.70824   0.00022   0.01256  -0.00079   0.01218   1.72043
   A65        2.00462  -0.00042  -0.03828  -0.00413  -0.04255   1.96207
   A66        2.10363   0.00035   0.02485   0.00416   0.02887   2.13250
   A67        2.14931   0.00013   0.01815   0.00188   0.01972   2.16903
   A68        1.28712  -0.00094  -0.05747  -0.00028  -0.05774   1.22938
    D1       -1.95089  -0.00016  -0.01877  -0.00547  -0.02454  -1.97543
    D2       -0.92126  -0.00018  -0.01698  -0.00350  -0.02081  -0.94207
    D3        0.23543   0.00004  -0.01527  -0.00308  -0.01816   0.21727
    D4        1.26507   0.00002  -0.01348  -0.00111  -0.01444   1.25063
    D5       -0.87487  -0.00009  -0.01449  -0.00504  -0.02007  -0.89493
    D6        0.15477  -0.00012  -0.01270  -0.00307  -0.01634   0.13843
    D7        0.32536   0.00020   0.03114   0.02191   0.05373   0.37909
    D8       -0.73274   0.00011   0.02937   0.02023   0.05015  -0.68259
    D9       -0.56729  -0.00006   0.01065   0.00404   0.01444  -0.55285
   D10       -1.62539  -0.00015   0.00888   0.00236   0.01086  -1.61453
   D11        1.28763   0.00038   0.03318   0.01128   0.04390   1.33154
   D12        0.22954   0.00029   0.03141   0.00959   0.04032   0.26986
   D13        1.03388   0.00013   0.01182  -0.00028   0.01196   1.04584
   D14        0.03713  -0.00011  -0.01417  -0.02001  -0.03453   0.00261
   D15       -1.12224  -0.00030  -0.00817  -0.01043  -0.01800  -1.14024
   D16       -1.00598  -0.00001   0.00488   0.00055   0.00528  -1.00070
   D17        0.02135  -0.00024  -0.01044  -0.00574  -0.01595   0.00540
   D18        1.15984   0.00032   0.01768   0.00847   0.02598   1.18582
   D19        2.18717   0.00009   0.00235   0.00218   0.00474   2.19192
   D20        0.10297   0.00024   0.02022   0.00958   0.02999   0.13296
   D21        1.13031   0.00002   0.00490   0.00329   0.00875   1.13906
   D22        0.72122   0.00007  -0.00743  -0.00186  -0.00880   0.71243
   D23        1.79098   0.00008  -0.00658  -0.00005  -0.00599   1.78499
   D24       -0.53834  -0.00023  -0.02623  -0.01052  -0.03673  -0.57507
   D25        0.53141  -0.00022  -0.02538  -0.00871  -0.03392   0.49749
   D26       -1.35273  -0.00024  -0.02106  -0.00561  -0.02640  -1.37913
   D27       -0.28298  -0.00023  -0.02021  -0.00380  -0.02359  -0.30657
   D28        0.45892   0.00001  -0.00078   0.00098   0.00100   0.45993
   D29       -0.60011   0.00017   0.01951   0.00185   0.02107  -0.57904
   D30       -2.84484   0.00016   0.02095   0.00624   0.02657  -2.81827
   D31       -0.74615  -0.00016  -0.01626  -0.00575  -0.02119  -0.76734
   D32       -1.80518  -0.00000   0.00404  -0.00488  -0.00112  -1.80630
   D33        2.23327  -0.00002   0.00548  -0.00048   0.00438   2.23765
   D34        1.33835   0.00006  -0.00103   0.00211   0.00190   1.34025
   D35        0.27932   0.00021   0.01926   0.00297   0.02197   0.30129
   D36       -1.96541   0.00020   0.02070   0.00737   0.02747  -1.93794
   D37        0.21553   0.00006   0.00033   0.00024   0.00009   0.21562
   D38       -0.88382  -0.00008  -0.00499  -0.00175  -0.00694  -0.89075
   D39        1.35234   0.00003   0.00175  -0.00124   0.00035   1.35269
   D40        0.25299  -0.00011  -0.00356  -0.00322  -0.00668   0.24631
   D41        0.56625  -0.00016   0.00248   0.00017   0.00236   0.56861
   D42       -0.43991   0.00029   0.03955   0.01308   0.05241  -0.38750
   D43       -0.61178  -0.00006   0.01163   0.00160   0.01356  -0.59821
   D44       -1.61793   0.00039   0.04870   0.01451   0.06361  -1.55432
   D45       -0.66393   0.00019   0.01775   0.00446   0.02208  -0.64186
   D46        0.39523  -0.00000  -0.00068   0.00247   0.00152   0.39674
   D47        0.43027   0.00000   0.00524  -0.00024   0.00517   0.43544
   D48        1.48943  -0.00019  -0.01319  -0.00223  -0.01539   1.47404
   D49        0.22038  -0.00006   0.00555   0.00092   0.00629   0.22667
   D50       -0.86789   0.00018   0.00455   0.00399   0.00890  -0.85900
   D51        1.46405  -0.00006  -0.00237  -0.00135  -0.00442   1.45964
   D52        0.37579   0.00018  -0.00338   0.00172  -0.00182   0.37397
   D53        0.72588  -0.00001  -0.01029  -0.00365  -0.01444   0.71144
   D54        1.79865  -0.00011  -0.00484  -0.00172  -0.00691   1.79174
   D55       -1.32162  -0.00004  -0.00841  -0.00302  -0.01164  -1.33326
   D56       -0.24885  -0.00014  -0.00297  -0.00109  -0.00411  -0.25296
   D57       -0.53628  -0.00015  -0.02311  -0.00631  -0.02970  -0.56598
   D58        0.53649  -0.00025  -0.01766  -0.00438  -0.02217   0.51432
   D59        1.01499   0.00014   0.01512   0.00424   0.01925   1.03423
   D60        0.02870   0.00005   0.01800   0.00156   0.02043   0.04914
   D61       -1.17075  -0.00026  -0.01225  -0.00382  -0.01559  -1.18634
   D62       -0.92841  -0.00015  -0.02005  -0.00482  -0.02515  -0.95355
   D63       -1.96242  -0.00015  -0.01926  -0.00566  -0.02470  -1.98712
   D64        0.13924  -0.00000  -0.00936  -0.00043  -0.01008   0.12916
   D65       -0.89477  -0.00000  -0.00858  -0.00127  -0.00963  -0.90440
   D66        1.28074   0.00011  -0.00375   0.00053  -0.00360   1.27715
   D67        0.24673   0.00011  -0.00296  -0.00032  -0.00315   0.24358
   D68       -1.60222  -0.00026   0.00223  -0.00481  -0.00200  -1.60422
   D69       -0.57302  -0.00003   0.00327   0.00178   0.00584  -0.56718
   D70       -0.73658  -0.00017  -0.01162  -0.00495  -0.01726  -0.75384
   D71        0.29262   0.00007  -0.01058   0.00164  -0.00942   0.28320
   D72        0.21921   0.00005   0.01010  -0.00154   0.00891   0.22813
   D73        1.24841   0.00028   0.01115   0.00505   0.01676   1.26516
   D74        1.32819   0.00002  -0.00739  -0.00202  -0.00924   1.31895
   D75        0.23752   0.00012   0.00085   0.00070   0.00146   0.23899
   D76        0.48895  -0.00005   0.00018  -0.00270  -0.00233   0.48662
   D77       -0.60172   0.00005   0.00842   0.00002   0.00837  -0.59335
   D78       -0.74727  -0.00014  -0.01268  -0.00384  -0.01643  -0.76370
   D79       -1.83794  -0.00004  -0.00444  -0.00113  -0.00573  -1.84367
   D80        0.11705   0.00019   0.01939   0.00555   0.02466   0.14171
   D81        1.11163  -0.00006  -0.00602   0.00131  -0.00337   1.10827
   D82       -2.82410   0.00006   0.00081   0.00089   0.00153  -2.82257
   D83        1.17752   0.00021   0.01814   0.00620   0.02376   1.20128
   D84        2.17210  -0.00004  -0.00727   0.00197  -0.00427   2.16784
   D85       -1.76362   0.00008  -0.00044   0.00154   0.00062  -1.76300
   D86       -0.97783   0.00002   0.01019   0.00109   0.01035  -0.96749
   D87        0.01675  -0.00024  -0.01522  -0.00315  -0.01768  -0.00093
   D88        2.36421  -0.00011  -0.00839  -0.00357  -0.01279   2.35142
   D89       -0.76353   0.00010  -0.00118  -0.00072  -0.00193  -0.76546
   D90        0.10658  -0.00011  -0.01692  -0.00691  -0.02332   0.08327
   D91        0.24340   0.00013   0.00182   0.00118   0.00313   0.24653
   D92        1.11352  -0.00009  -0.01392  -0.00500  -0.01826   1.09526
   D93        0.40384  -0.00006  -0.01138  -0.00381  -0.01536   0.38848
   D94       -0.66208  -0.00019  -0.01477  -0.00319  -0.01811  -0.68020
   D95        0.77872   0.00005   0.00192   0.00093   0.00292   0.78164
   D96       -0.14757   0.00010  -0.00483   0.00237  -0.00258  -0.15015
   D97       -0.26739  -0.00018  -0.00625  -0.00235  -0.00872  -0.27611
   D98       -1.19368  -0.00013  -0.01300  -0.00092  -0.01422  -1.20790
   D99        0.40464   0.00011   0.00401   0.00568   0.00947   0.41411
   D100      -0.67028  -0.00010  -0.00844   0.00326  -0.00519  -0.67546
   D101      -0.70628   0.00002  -0.01402  -0.00178  -0.01635  -0.72262
   D102       0.48714  -0.00014  -0.01973  -0.00539  -0.02576   0.46138
   D103      -0.28438   0.00021   0.02148   0.00475   0.02545  -0.25893
   D104       0.83016  -0.00016  -0.01135   0.00175  -0.00773   0.82242
   D105      -3.02746  -0.00001   0.00075   0.00032   0.00168  -3.02578
   D106       0.45550  -0.00031  -0.03954  -0.01418  -0.05477   0.40072
   D107      -0.73635   0.00010  -0.02290  -0.00652  -0.02971  -0.76606
   D108      -0.84914   0.00029   0.02392   0.01123   0.03466  -0.81448
   D109       0.39886   0.00024   0.01503   0.00697   0.02155   0.42041
   D110       0.24552  -0.00007   0.01967   0.00697   0.02603   0.27156
   D111       1.49353  -0.00012   0.01078   0.00271   0.01292   1.50645
   D112      -0.27142   0.00025   0.02796   0.01084   0.03917  -0.23225
   D113       0.96273   0.00021   0.03879   0.01017   0.04955   1.01228
   D114       0.25244   0.00004   0.00165  -0.00426  -0.00260   0.24984
   D115      -0.87305  -0.00022  -0.00888  -0.00633  -0.01533  -0.88838
   D116       1.38074   0.00007   0.00121  -0.00597  -0.00484   1.37590
   D117       0.25525  -0.00018  -0.00932  -0.00804  -0.01757   0.23768
   D118       0.58898  -0.00007   0.00842   0.00150   0.00934   0.59832
   D119      -0.46204   0.00013   0.02130   0.00573   0.02670  -0.43534
   D120      -0.63857  -0.00023  -0.00530  -0.00175  -0.00733  -0.64590
   D121      -1.68959  -0.00003   0.00758   0.00248   0.01003  -1.67956
   D122      -0.76217  -0.00001   0.00059   0.00180   0.00184  -0.76033
   D123       0.13767  -0.00005   0.00459  -0.00072   0.00331   0.14099
   D124       0.28981   0.00028   0.02436   0.00470   0.02946   0.31927
   D125       1.18965   0.00025   0.02836   0.00217   0.03094   1.22058
   D126       0.74494  -0.00001  -0.00882   0.00106  -0.00655   0.73839
   D127      -0.13601   0.00028   0.00619   0.00658   0.01221  -0.12379
   D128      -3.04372   0.00000  -0.01663  -0.00223  -0.01862  -3.06234
   D129      -0.29514  -0.00025  -0.02024  -0.00417  -0.02422  -0.31935
   D130      -1.17609   0.00005  -0.00523   0.00135  -0.00545  -1.18154
   D131       2.19939  -0.00023  -0.02805  -0.00746  -0.03628   2.16311
   D132      -0.43631   0.00011   0.02177  -0.00138   0.01902  -0.41729
   D133       0.69362  -0.00035  -0.00705  -0.00709  -0.01310   0.68052
   D134      -2.68871  -0.00003   0.01717   0.00229   0.01960  -2.66911
   D135      -1.65557   0.00030   0.01708   0.00062   0.01666  -1.63891
   D136      -0.52563  -0.00015  -0.01174  -0.00508  -0.01545  -0.54109
   D137       2.37522   0.00017   0.01248   0.00429   0.01725   2.39246
   D138      -1.55507  -0.00008   0.03074  -0.01278   0.01825  -1.53682
   D139       1.29536   0.00009   0.05923  -0.00572   0.05361   1.34897
   D140      -2.61252   0.00007   0.05447  -0.00729   0.04712  -2.56539
   D141       2.70512   0.00018   0.05371  -0.00299   0.05118   2.75630
   D142      -0.18260  -0.00005   0.03743  -0.01177   0.02486  -0.15773
         Item               Value     Threshold  Converged?
 Maximum Force            0.002164     0.000450     NO 
 RMS     Force            0.000306     0.000300     NO 
 Maximum Displacement     0.103494     0.001800     NO 
 RMS     Displacement     0.016302     0.001200     NO 
 Predicted change in Energy=-1.780731D-04
 GradGradGradGradGradGradGradGradGradGradGradGradGradGradGradGradGradGrad

                          Input orientation:                          
 ---------------------------------------------------------------------
 Center     Atomic      Atomic             Coordinates (Angstroms)
 Number     Number       Type             X           Y           Z
 ---------------------------------------------------------------------
      1          4           0       -1.229503    0.244028    0.427789
      2          4           0       -0.768806    0.762927   -1.513485
      3          4           0        1.264170   -0.328550    0.390971
      4          4           0       -0.190701    2.101865    0.017760
      5          4           0       -1.628687   -1.971060    0.612834
      6          4           0        1.212507    1.323576   -1.282938
      7          4           0        1.689171    1.847538    0.622173
      8          4           0        0.736260   -0.659766   -1.565131
      9          4           0        0.240553   -2.106412   -0.055829
     10          4           0        0.244332    0.881454    1.749122
     11          4           0       -1.272333   -1.218396   -1.232504
     12          4           0       -0.165282   -1.120739    1.816886
     13          1           0       -0.437115   -1.870862    3.056034
     14          1           0       -0.174116   -1.101252    3.246933
 ---------------------------------------------------------------------
                    Distance matrix (angstroms):
                    1          2          3          4          5
     1  Be   0.000000
     2  Be   2.061563   0.000000
     3  Be   2.558829   2.991867   0.000000
     4  Be   2.167669   2.114632   2.857071   0.000000
     5  Be   2.258364   3.568657   3.334019   4.360118   0.000000
     6  Be   3.171028   2.071975   2.352480   2.065561   4.745625
     7  Be   3.335819   3.432064   2.229225   1.990959   5.058653
     8  Be   2.941564   2.071701   2.052980   3.315328   3.472175
     9  Be   2.814165   3.372933   2.099574   4.230956   1.989847
    10  Be   2.079524   3.418348   2.085366   2.162469   3.596691
    11  Be   2.212937   2.063524   3.140278   3.709072   2.024540
    12  Be   2.219177   3.873475   2.168900   3.690891   2.077100
    13  H    3.465301   5.284635   3.517904   5.007433   2.720130
    14  H    3.297149   5.146882   3.289718   4.548383   3.132223
                    6          7          8          9         10
     6  Be   0.000000
     7  Be   2.032533   0.000000
     8  Be   2.059147   3.461056   0.000000
     9  Be   3.770319   4.265197   2.148605   0.000000
    10  Be   3.213444   2.071448   3.688038   3.490731   0.000000
    11  Be   3.555080   4.648687   2.111198   2.112336   3.949650
    12  Be   4.181134   3.698244   3.530342   2.154835   2.044786
    13  H    5.634923   4.926588   4.919220   3.193494   3.122119
    14  H    5.321864   4.365383   4.917280   3.477144   2.519852
                   11         12         13         14
    11  Be   0.000000
    12  Be   3.245594   0.000000
    13  H    4.417562   1.473793   0.000000
    14  H    4.613584   1.430207   0.835411   0.000000
 Stoichiometry    Be12H2
 Framework group  C1[X(Be12H2)]
 Deg. of freedom    36
 Full point group                 C1      NOp   1
 Largest Abelian subgroup         C1      NOp   1
 Largest concise Abelian subgroup C1      NOp   1
                         Standard orientation:                         
 ---------------------------------------------------------------------
 Center     Atomic      Atomic             Coordinates (Angstroms)
 Number     Number       Type             X           Y           Z
 ---------------------------------------------------------------------
      1          4           0       -0.334620    0.075180   -1.259301
      2          4           0        0.915002   -1.525557   -0.904155
      3          4           0        0.232753    0.487349    1.201555
      4          4           0        1.811300    0.370201   -1.176958
      5          4           0       -2.445792   -0.367152   -0.590346
      6          4           0        2.147962   -0.712947    0.549307
      7          4           0        2.189614    1.319086    0.531964
      8          4           0        0.349898   -1.559176    1.088701
      9          4           0       -1.567200   -0.593366    1.180641
     10          4           0        0.405736    1.816259   -0.396203
     11          4           0       -1.071232   -1.846504   -0.445897
     12          4           0       -1.491408    1.311204    0.175563
     13          1           0       -2.636342    2.239144    0.164654
     14          1           0       -1.931711    2.662544    0.015861
 ---------------------------------------------------------------------
 Rotational constants (GHZ):           2.1163455           1.5431639           1.2582079
 Standard basis: def2TZVP (5D, 7F)
 There are   252 symmetry adapted cartesian basis functions of A   symmetry.
 There are   240 symmetry adapted basis functions of A   symmetry.
   240 basis functions,   364 primitive gaussians,   252 cartesian basis functions
    25 alpha electrons       25 beta electrons
       nuclear repulsion energy       222.3963552549 Hartrees.
 NAtoms=   14 NActive=   14 NUniq=   14 SFac= 1.00D+00 NAtFMM=   60 NAOKFM=F Big=F
 Integral buffers will be    131072 words long.
 Raffenetti 2 integral format.
 Two-electron integral symmetry is turned on.
 One-electron integrals computed using PRISM.
   1 Symmetry operations used in ECPInt.
 ECPInt:  NShTT=    6786 NPrTT=   21120 LenC2=    6603 LenP2D=   17067.
 LDataN:  DoStor=T MaxTD1= 4 Len=   56
 NBasis=   240 RedAO= T EigKep=  2.34D-04  NBF=   240
 NBsUse=   240 1.00D-06 EigRej= -1.00D+00 NBFU=   240
 Initial guess from the checkpoint file:  "/home/user/YCY/BeH/12-H-Be12.chk"
 B after Tr=     0.000000   -0.000000    0.000000
         Rot=    0.999801    0.002101   -0.003862   -0.019439 Ang=   2.28 deg.
 ExpMin= 3.27D-02 ExpMax= 4.70D+03 ExpMxC= 1.60D+02 IAcc=3 IRadAn=         5 AccDes= 0.00D+00
 Harris functional with IExCor= 1009 and IRadAn=       5 diagonalized for initial guess.
 HarFok:  IExCor= 1009 AccDes= 0.00D+00 IRadAn=         5 IDoV= 1 UseB2=F ITyADJ=14
 ICtDFT=  3500011 ScaDFX=  1.000000  1.000000  1.000000  1.000000
 FoFCou: FMM=F IPFlag=           0 FMFlag=      100000 FMFlg1=           0
         NFxFlg=           0 DoJE=T BraDBF=F KetDBF=T FulRan=T
         wScrn=  0.000000 ICntrl=       500 IOpCl=  0 I1Cent=   200000004 NGrid=           0
         NMat0=    1 NMatS0=      1 NMatT0=    0 NMatD0=    1 NMtDS0=    0 NMtDT0=    0
 Petite list used in FoFCou.
 Requested convergence on RMS density matrix=1.00D-08 within 128 cycles.
 Requested convergence on MAX density matrix=1.00D-06.
 Requested convergence on             energy=1.00D-06.
 No special actions if energy rises.
 EnCoef did     5 forward-backward iterations
 SCF Done:  E(RPBE1PBE) =  -177.736151452     A.U. after   15 cycles
            NFock= 15  Conv=0.69D-08     -V/T= 2.0073
   1 Symmetry operations used in ECPInt.
 ECPInt:  NShTT=    6786 NPrTT=   21120 LenC2=    6603 LenP2D=   17067.
 LDataN:  DoStor=T MaxTD1= 5 Len=  102
 Calling FoFJK, ICntrl=      2127 FMM=F ISym2X=0 I1Cent= 0 IOpClX= 0 NMat=1 NMatS=1 NMatT=0.
 ***** Axes restored to original set *****
 -------------------------------------------------------------------
 Center     Atomic                   Forces (Hartrees/Bohr)
 Number     Number              X              Y              Z
 -------------------------------------------------------------------
      1        4           0.001169939    0.000047655   -0.001027928
      2        4          -0.000266930    0.000388201    0.000373857
      3        4          -0.000157622    0.000920081    0.000445177
      4        4           0.000012560   -0.000745186    0.000139269
      5        4           0.000058882   -0.000673319    0.001253619
      6        4           0.000216167    0.000897154   -0.001327331
      7        4          -0.000116414   -0.000786035   -0.000007909
      8        4           0.000276483   -0.000070231    0.000758545
      9        4          -0.001121282   -0.000394294   -0.000335116
     10        4          -0.000385538    0.000390773    0.002084084
     11        4          -0.000128616   -0.000550159   -0.000926979
     12        4           0.000871168    0.000411220   -0.011098756
     13        1          -0.001295755   -0.000858444    0.000304431
     14        1           0.000866957    0.001022584    0.009365037
 -------------------------------------------------------------------
 Cartesian Forces:  Max     0.011098756 RMS     0.002359542

 GradGradGradGradGradGradGradGradGradGradGradGradGradGradGradGradGradGrad
 Berny optimization.
 Using GEDIIS/GDIIS optimizer.
 FormGI is forming the generalized inverse of G from B-inverse, IUseBI=4.
 Internal  Forces:  Max     0.013934228 RMS     0.001068830
 Search for a local minimum.
 Step number   7 out of a maximum of  100
 All quantities printed in internal units (Hartrees-Bohrs-Radians)
 Mixed Optimization -- RFO/linear search
 Update second derivatives using D2CorX and points    3    4    5    7    6
 DE=  7.51D-05 DEPred=-1.78D-04 R=-4.22D-01
 Trust test=-4.22D-01 RLast= 3.93D-01 DXMaxT set to 7.14D-01
 ITU= -1  1  1  1  1  1  0
 Use linear search instead of GDIIS.
     Eigenvalues ---    0.00324   0.00960   0.01817   0.01888   0.02177
     Eigenvalues ---    0.02604   0.02745   0.02922   0.03392   0.03802
     Eigenvalues ---    0.04255   0.04671   0.05196   0.05614   0.05821
     Eigenvalues ---    0.05936   0.06014   0.06322   0.06751   0.06914
     Eigenvalues ---    0.07095   0.07471   0.07565   0.07805   0.08021
     Eigenvalues ---    0.08560   0.09495   0.09729   0.10917   0.11501
     Eigenvalues ---    0.11748   0.12201   0.12341   0.12959   0.19250
     Eigenvalues ---    0.51948
 RFO step:  Lambda=-5.33608268D-04 EMin= 3.23507965D-03
 Quartic linear search produced a step of -0.50236.
 Iteration  1 RMS(Cart)=  0.00952159 RMS(Int)=  0.00035771
 Iteration  2 RMS(Cart)=  0.00028846 RMS(Int)=  0.00015498
 Iteration  3 RMS(Cart)=  0.00000029 RMS(Int)=  0.00015498
 Variable       Old X    -DE/DX   Delta X   Delta X   Delta X     New X
                                 (Linear)    (Quad)   (Total)
    R1        3.89579  -0.00009  -0.00468  -0.00123  -0.00604   3.88974
    R2        4.09630  -0.00033   0.02044  -0.02018   0.00023   4.09653
    R3        4.26769   0.00031   0.02630  -0.01847   0.00791   4.27560
    R4        3.92973   0.00022   0.00304  -0.00118   0.00205   3.93178
    R5        4.18185   0.00023   0.01161  -0.00739   0.00433   4.18617
    R6        4.19364  -0.00043  -0.03334   0.02216  -0.01124   4.18240
    R7        3.99608  -0.00018  -0.00980   0.01355   0.00402   4.00010
    R8        3.91546   0.00012  -0.00898   0.01318   0.00431   3.91978
    R9        3.91495  -0.00005   0.00823  -0.00354   0.00469   3.91964
   R10        3.89949   0.00027   0.00125   0.00190   0.00312   3.90262
   R11        4.44554   0.00032  -0.04084   0.03266  -0.00789   4.43765
   R12        4.21262  -0.00043   0.03943  -0.03463   0.00491   4.21753
   R13        3.87957  -0.00003  -0.00179  -0.00063  -0.00220   3.87737
   R14        3.96762   0.00040   0.03750  -0.02298   0.01464   3.98226
   R15        3.94077   0.00023   0.00718  -0.00189   0.00545   3.94622
   R16        4.09863  -0.00030  -0.02717   0.01560  -0.01181   4.08682
   R17        3.90334   0.00008   0.00565  -0.00081   0.00473   3.90807
   R18        3.76237  -0.00003  -0.00147   0.00137   0.00017   3.76254
   R19        4.08647   0.00020  -0.00784   0.00335  -0.00448   4.08199
   R20        3.76027  -0.00019   0.00437  -0.00682  -0.00206   3.75820
   R21        3.82583   0.00042   0.00408   0.00297   0.00708   3.83291
   R22        3.92515  -0.00003   0.00157  -0.00767  -0.00648   3.91867
   R23        3.84093   0.00022   0.00598  -0.00414   0.00121   3.84214
   R24        3.89122   0.00020  -0.00838   0.01403   0.00560   3.89682
   R25        3.91447  -0.00000  -0.01001   0.00953  -0.00060   3.91386
   R26        4.06028   0.00004  -0.00440   0.00096  -0.00354   4.05673
   R27        3.98959   0.00006  -0.01296   0.01246  -0.00036   3.98923
   R28        3.99174  -0.00015   0.00992  -0.01527  -0.00545   3.98628
   R29        4.07205  -0.00006  -0.00665   0.00495  -0.00205   4.07000
   R30        3.86409  -0.00012   0.00775  -0.01101  -0.00340   3.86069
   R31        2.78506   0.00813   0.06939  -0.02136   0.04803   2.83310
   R32        1.57870   0.00336  -0.01225  -0.00343  -0.01568   1.56302
    A1        1.94286   0.00010  -0.00464   0.00596   0.00129   1.94415
    A2        1.94206   0.00018  -0.01307   0.01333   0.00031   1.94237
    A3        2.26147   0.00010  -0.01476   0.01162  -0.00300   2.25847
    A4        2.79592   0.00013  -0.00604   0.00674   0.00071   2.79664
    A5        2.01945   0.00007  -0.00563   0.00835   0.00280   2.02225
    A6        1.99948   0.00004  -0.00202   0.00001  -0.00198   1.99749
    A7        1.95397   0.00000   0.00759  -0.00865  -0.00104   1.95293
    A8        2.33645   0.00024  -0.00523   0.00590   0.00075   2.33719
    A9        1.64336   0.00006  -0.00788   0.00511  -0.00260   1.64075
   A10        1.74876   0.00003   0.00155  -0.00194  -0.00031   1.74845
   A11        1.58377  -0.00011   0.00342  -0.00323   0.00032   1.58409
   A12        1.82788  -0.00005   0.01016  -0.00890   0.00123   1.82911
   A13        2.18470   0.00000   0.01237  -0.01027   0.00203   2.18673
   A14        2.06916   0.00009  -0.00706   0.00634  -0.00068   2.06849
   A15        2.01812  -0.00003  -0.00169   0.00163  -0.00012   2.01800
   A16        1.61599   0.00016  -0.00581   0.00528  -0.00048   1.61552
   A17        2.36006   0.00005  -0.00863   0.00654  -0.00188   2.35818
   A18        1.88108   0.00006   0.00627  -0.00268   0.00375   1.88483
   A19        2.79817   0.00001  -0.00285   0.00213  -0.00071   2.79747
   A20        1.99765   0.00003  -0.00364   0.00236  -0.00135   1.99630
   A21        2.19988   0.00013  -0.00511   0.00564   0.00047   2.20034
   A22        1.98014  -0.00005  -0.01501   0.01092  -0.00399   1.97616
   A23        1.97305   0.00000   0.00448  -0.00468  -0.00010   1.97295
   A24        1.69283   0.00011  -0.00984   0.00767  -0.00216   1.69067
   A25        1.86041  -0.00005   0.00417  -0.00309   0.00120   1.86161
   A26        1.97912   0.00005   0.00470  -0.00450   0.00024   1.97937
   A27        1.85190   0.00021  -0.00674   0.00576  -0.00090   1.85100
   A28        1.72628   0.00024  -0.01563   0.01418  -0.00144   1.72484
   A29        1.44359  -0.00013   0.00676  -0.00597   0.00085   1.44444
   A30        1.82571  -0.00012  -0.01780   0.01233  -0.00543   1.82028
   A31        1.48082  -0.00013   0.00915  -0.00887   0.00019   1.48100
   A32        1.98046  -0.00017   0.00141  -0.00216  -0.00026   1.98020
   A33        1.40146  -0.00022   0.01493  -0.01339   0.00146   1.40291
   A34        1.86722  -0.00023   0.01097  -0.01040   0.00068   1.86790
   A35        2.01639  -0.00028   0.02386  -0.02127   0.00264   2.01903
   A36        1.48388  -0.00003  -0.00204   0.00139  -0.00061   1.48327
   A37        1.79890   0.00028  -0.01623   0.01431  -0.00171   1.79719
   A38        1.62309  -0.00001  -0.00451   0.00286  -0.00159   1.62149
   A39        1.85173   0.00000   0.00646  -0.00647  -0.00006   1.85167
   A40        1.70845   0.00009   0.00804  -0.00573   0.00232   1.71076
   A41        2.22132   0.00018   0.00204  -0.00028   0.00182   2.22314
   A42        2.04128   0.00014  -0.00126   0.00148   0.00029   2.04157
   A43        1.90591   0.00001  -0.00387   0.00172  -0.00224   1.90366
   A44        1.68277   0.00003  -0.00962   0.00856  -0.00104   1.68173
   A45        1.98994   0.00015  -0.00481   0.00770   0.00292   1.99286
   A46        1.92406  -0.00016  -0.02054   0.01363  -0.00684   1.91722
   A47        1.72838   0.00007  -0.01539   0.01267  -0.00260   1.72578
   A48        1.32320  -0.00023   0.00548  -0.00627  -0.00072   1.32248
   A49        1.86672  -0.00025   0.01343  -0.01261   0.00085   1.86756
   A50        1.47506  -0.00024   0.00751  -0.00709   0.00045   1.47551
   A51        2.13985  -0.00033  -0.00796   0.00445  -0.00358   2.13627
   A52        2.23245  -0.00026   0.00273  -0.00563  -0.00302   2.22943
   A53        1.49566  -0.00020   0.00414  -0.00512  -0.00095   1.49471
   A54        1.41620  -0.00011   0.00892  -0.00664   0.00241   1.41861
   A55        2.12237  -0.00009   0.00161  -0.00378  -0.00220   2.12017
   A56        1.88046  -0.00004   0.00401  -0.00285   0.00113   1.88159
   A57        1.99264  -0.00010  -0.00135  -0.00069  -0.00194   1.99070
   A58        1.24497  -0.00001   0.01779  -0.01291   0.00471   1.24968
   A59        1.39756   0.00001   0.02182  -0.01670   0.00495   1.40251
   A60        2.42015  -0.00008  -0.00275   0.00131  -0.00132   2.41883
   A61        1.80571   0.00018   0.01891  -0.01091   0.00802   1.81374
   A62        2.60652   0.00008  -0.01712   0.01349  -0.00337   2.60314
   A63        2.12090   0.00031   0.01810  -0.01054   0.00771   2.12861
   A64        1.72043  -0.00022  -0.00612  -0.00035  -0.00663   1.71379
   A65        1.96207   0.00031   0.02137  -0.01183   0.00959   1.97166
   A66        2.13250  -0.00005  -0.01451   0.00819  -0.00626   2.12624
   A67        2.16903  -0.00024  -0.00991   0.00648  -0.00332   2.16571
   A68        1.22938   0.01393   0.02901   0.03918   0.06819   1.29757
    D1       -1.97543  -0.00011   0.01233  -0.01093   0.00154  -1.97389
    D2       -0.94207  -0.00009   0.01046  -0.00863   0.00197  -0.94011
    D3        0.21727   0.00011   0.00912  -0.00766   0.00139   0.21866
    D4        1.25063   0.00013   0.00725  -0.00536   0.00182   1.25245
    D5       -0.89493  -0.00004   0.01008  -0.00962   0.00064  -0.89429
    D6        0.13843  -0.00001   0.00821  -0.00731   0.00107   0.13950
    D7        0.37909   0.00015  -0.02699   0.03626   0.00899   0.38808
    D8       -0.68259   0.00006  -0.02519   0.03546   0.01005  -0.67254
    D9       -0.55285  -0.00004  -0.00725   0.00722   0.00005  -0.55279
   D10       -1.61453  -0.00013  -0.00546   0.00642   0.00111  -1.61342
   D11        1.33154   0.00011  -0.02205   0.01909  -0.00279   1.32874
   D12        0.26986   0.00002  -0.02026   0.01829  -0.00174   0.26812
   D13        1.04584   0.00000  -0.00601   0.00178  -0.00439   1.04144
   D14        0.00261  -0.00018   0.01734  -0.03105  -0.01356  -0.01095
   D15       -1.14024  -0.00032   0.00904  -0.01381  -0.00501  -1.14525
   D16       -1.00070  -0.00004  -0.00265   0.00253  -0.00006  -1.00076
   D17        0.00540  -0.00023   0.00801  -0.00801  -0.00006   0.00534
   D18        1.18582   0.00023  -0.01305   0.01406   0.00109   1.18691
   D19        2.19192   0.00004  -0.00238   0.00352   0.00109   2.19301
   D20        0.13296   0.00019  -0.01506   0.01665   0.00152   0.13448
   D21        1.13906  -0.00000  -0.00440   0.00611   0.00152   1.14058
   D22        0.71243   0.00008   0.00442  -0.00389   0.00036   0.71279
   D23        1.78499   0.00013   0.00301  -0.00248   0.00031   1.78530
   D24       -0.57507  -0.00014   0.01845  -0.01840   0.00006  -0.57502
   D25        0.49749  -0.00009   0.01704  -0.01699   0.00001   0.49749
   D26       -1.37913  -0.00002   0.01326  -0.00996   0.00323  -1.37590
   D27       -0.30657   0.00003   0.01185  -0.00855   0.00318  -0.30339
   D28        0.45993   0.00006  -0.00050   0.00162   0.00088   0.46080
   D29       -0.57904  -0.00011  -0.01059   0.00649  -0.00402  -0.58306
   D30       -2.81827   0.00001  -0.01335   0.01391   0.00077  -2.81750
   D31       -0.76734  -0.00000   0.01064  -0.01006   0.00032  -0.76701
   D32       -1.80630  -0.00017   0.00056  -0.00518  -0.00457  -1.81088
   D33        2.23765  -0.00005  -0.00220   0.00224   0.00021   2.23786
   D34        1.34025   0.00013  -0.00095   0.00254   0.00137   1.34162
   D35        0.30129  -0.00004  -0.01103   0.00741  -0.00353   0.29775
   D36       -1.93794   0.00008  -0.01380   0.01483   0.00126  -1.93669
   D37        0.21562   0.00004  -0.00004   0.00058   0.00070   0.21633
   D38       -0.89075  -0.00000   0.00348  -0.00318   0.00039  -0.89036
   D39        1.35269  -0.00001  -0.00017  -0.00002  -0.00015   1.35254
   D40        0.24631  -0.00005   0.00336  -0.00378  -0.00046   0.24585
   D41        0.56861  -0.00010  -0.00119   0.00177   0.00068   0.56929
   D42       -0.38750   0.00014  -0.02633   0.02362  -0.00259  -0.39009
   D43       -0.59821  -0.00016  -0.00681   0.00569  -0.00122  -0.59943
   D44       -1.55432   0.00008  -0.03195   0.02754  -0.00449  -1.55881
   D45       -0.64186   0.00000  -0.01109   0.00890  -0.00215  -0.64400
   D46        0.39674   0.00012  -0.00076   0.00341   0.00273   0.39947
   D47        0.43544  -0.00008  -0.00260   0.00079  -0.00187   0.43357
   D48        1.47404   0.00004   0.00773  -0.00470   0.00300   1.47705
   D49        0.22667  -0.00003  -0.00316   0.00264  -0.00048   0.22619
   D50       -0.85900   0.00010  -0.00447   0.00439  -0.00015  -0.85915
   D51        1.45964   0.00006   0.00222  -0.00237   0.00004   1.45968
   D52        0.37397   0.00019   0.00091  -0.00062   0.00037   0.37434
   D53        0.71144   0.00004   0.00725  -0.00735   0.00006   0.71150
   D54        1.79174  -0.00003   0.00347  -0.00374  -0.00016   1.79158
   D55       -1.33326  -0.00004   0.00585  -0.00543   0.00048  -1.33278
   D56       -0.25296  -0.00011   0.00207  -0.00182   0.00026  -0.25270
   D57       -0.56598   0.00010   0.01492  -0.01331   0.00173  -0.56425
   D58        0.51432   0.00003   0.01114  -0.00969   0.00151   0.51583
   D59        1.03423  -0.00001  -0.00967   0.00911  -0.00054   1.03370
   D60        0.04914  -0.00003  -0.01027   0.00730  -0.00321   0.04592
   D61       -1.18634  -0.00001   0.00783  -0.00498   0.00273  -1.18361
   D62       -0.95355  -0.00000   0.01263  -0.01068   0.00204  -0.95151
   D63       -1.98712  -0.00008   0.01241  -0.01037   0.00199  -1.98512
   D64        0.12916   0.00008   0.00506  -0.00259   0.00256   0.13172
   D65       -0.90440   0.00001   0.00484  -0.00229   0.00251  -0.90189
   D66        1.27715   0.00004   0.00181  -0.00159   0.00028   1.27743
   D67        0.24358  -0.00003   0.00158  -0.00129   0.00023   0.24382
   D68       -1.60422  -0.00020   0.00101  -0.00446  -0.00365  -1.60787
   D69       -0.56718  -0.00001  -0.00293   0.00279  -0.00038  -0.56756
   D70       -0.75384  -0.00012   0.00867  -0.00884   0.00003  -0.75381
   D71        0.28320   0.00007   0.00473  -0.00158   0.00330   0.28650
   D72        0.22813  -0.00002  -0.00448   0.00019  -0.00438   0.22375
   D73        1.26516   0.00017  -0.00842   0.00744  -0.00111   1.26405
   D74        1.31895  -0.00002   0.00464  -0.00384   0.00074   1.31969
   D75        0.23899   0.00009  -0.00074   0.00107   0.00037   0.23936
   D76        0.48662  -0.00010   0.00117  -0.00373  -0.00264   0.48397
   D77       -0.59335   0.00001  -0.00421   0.00118  -0.00302  -0.59636
   D78       -0.76370  -0.00007   0.00826  -0.00702   0.00115  -0.76255
   D79       -1.84367   0.00005   0.00288  -0.00211   0.00078  -1.84288
   D80        0.14171  -0.00005  -0.01239   0.01104  -0.00129   0.14042
   D81        1.10827   0.00003   0.00169   0.00119   0.00255   1.11082
   D82       -2.82257   0.00005  -0.00077  -0.00117  -0.00189  -2.82446
   D83        1.20128   0.00005  -0.01194   0.01048  -0.00128   1.20000
   D84        2.16784   0.00013   0.00214   0.00063   0.00257   2.17040
   D85       -1.76300   0.00015  -0.00031  -0.00173  -0.00188  -1.76488
   D86       -0.96749  -0.00002  -0.00520   0.00297  -0.00195  -0.96944
   D87       -0.00093   0.00007   0.00888  -0.00688   0.00189   0.00097
   D88        2.35142   0.00009   0.00642  -0.00924  -0.00255   2.34887
   D89       -0.76546   0.00001   0.00097  -0.00151  -0.00053  -0.76599
   D90        0.08327  -0.00009   0.01171  -0.01145   0.00005   0.08332
   D91        0.24653   0.00011  -0.00157   0.00194   0.00032   0.24685
   D92        1.09526   0.00002   0.00917  -0.00800   0.00091   1.09617
   D93        0.38848  -0.00000   0.00772  -0.00776  -0.00001   0.38847
   D94       -0.68020  -0.00004   0.00910  -0.00709   0.00204  -0.67816
   D95        0.78164  -0.00001  -0.00147   0.00160   0.00011   0.78175
   D96       -0.15015   0.00014   0.00130   0.00151   0.00279  -0.14737
   D97       -0.27611  -0.00013   0.00438  -0.00395   0.00047  -0.27563
   D98       -1.20790   0.00003   0.00715  -0.00404   0.00315  -1.20475
   D99        0.41411   0.00009  -0.00476   0.00792   0.00324   0.41735
   D100      -0.67546   0.00013   0.00261   0.00312   0.00578  -0.66968
   D101      -0.72262   0.00011   0.00821  -0.00701   0.00141  -0.72121
   D102       0.46138  -0.00004   0.01294  -0.01202   0.00115   0.46253
   D103      -0.25893  -0.00004  -0.01279   0.01044  -0.00223  -0.26116
   D104       0.82242   0.00020   0.00389   0.00302   0.00651   0.82893
   D105      -3.02578  -0.00011  -0.00085   0.00239   0.00136  -3.02442
   D106       0.40072  -0.00022   0.02752  -0.02562   0.00221   0.40293
   D107      -0.76606  -0.00001   0.01493  -0.01340   0.00169  -0.76438
   D108      -0.81448   0.00017  -0.01741   0.01737   0.00017  -0.81431
   D109       0.42041   0.00023  -0.01083   0.01022  -0.00043   0.41998
   D110       0.27156  -0.00000  -0.01308   0.01266  -0.00023   0.27132
   D111       1.50645   0.00006  -0.00649   0.00551  -0.00083   1.50562
   D112      -0.23225   0.00024  -0.01968   0.01840  -0.00143  -0.23368
   D113       1.01228  -0.00015  -0.02489   0.02006  -0.00508   1.00720
   D114       0.24984  -0.00013   0.00131  -0.00636  -0.00510   0.24474
   D115      -0.88838  -0.00014   0.00770  -0.00981  -0.00200  -0.89037
   D116       1.37590  -0.00012   0.00243  -0.00793  -0.00554   1.37036
   D117       0.23768  -0.00013   0.00882  -0.01139  -0.00243   0.23525
   D118       0.59832  -0.00005  -0.00469   0.00364  -0.00087   0.59745
   D119      -0.43534   0.00003  -0.01341   0.01159  -0.00171  -0.43705
   D120      -0.64590  -0.00017   0.00368  -0.00230   0.00147  -0.64443
   D121      -1.67956  -0.00009  -0.00504   0.00565   0.00062  -1.67894
   D122      -0.76033   0.00008  -0.00092   0.00214   0.00137  -0.75896
   D123       0.14099  -0.00007  -0.00166   0.00052  -0.00099   0.14000
   D124       0.31927  -0.00005  -0.01480   0.01081  -0.00410   0.31516
   D125       1.22058  -0.00020  -0.01554   0.00920  -0.00647   1.21412
   D126       0.73839   0.00007   0.00329   0.00067   0.00360   0.74199
   D127      -0.12379   0.00006  -0.00613   0.00839   0.00236  -0.12144
   D128      -3.06234  -0.00005   0.00935  -0.00671   0.00255  -3.05978
   D129      -0.31935   0.00001   0.01216  -0.00911   0.00305  -0.31631
   D130      -1.18154   0.00000   0.00274  -0.00138   0.00181  -1.17973
   D131       2.16311  -0.00011   0.01823  -0.01649   0.00200   2.16511
   D132      -0.41729  -0.00030  -0.00955   0.00098  -0.00833  -0.42563
   D133       0.68052  -0.00016   0.00658  -0.00825  -0.00191   0.67861
   D134      -2.66911  -0.00001  -0.00985   0.00740  -0.00246  -2.67157
   D135      -1.63891   0.00004  -0.00837   0.00224  -0.00603  -1.64493
   D136      -0.54109   0.00019   0.00776  -0.00698   0.00039  -0.54070
   D137       2.39246   0.00033  -0.00866   0.00867  -0.00016   2.39231
   D138      -1.53682  -0.00016  -0.00917  -0.03066  -0.03993  -1.57675
   D139       1.34897  -0.00029  -0.02693  -0.01208  -0.03907   1.30991
   D140      -2.56539  -0.00020  -0.02367  -0.01686  -0.04049  -2.60589
   D141       2.75630  -0.00001  -0.02571  -0.01250  -0.03835   2.71795
   D142      -0.15773  -0.00021  -0.01249  -0.02734  -0.03958  -0.19731
         Item               Value     Threshold  Converged?
 Maximum Force            0.013934     0.000450     NO 
 RMS     Force            0.001069     0.000300     NO 
 Maximum Displacement     0.114920     0.001800     NO 
 RMS     Displacement     0.009502     0.001200     NO 
 Predicted change in Energy=-6.302395D-04
 GradGradGradGradGradGradGradGradGradGradGradGradGradGradGradGradGradGrad

                          Input orientation:                          
 ---------------------------------------------------------------------
 Center     Atomic      Atomic             Coordinates (Angstroms)
 Number     Number       Type             X           Y           Z
 ---------------------------------------------------------------------
      1          4           0       -1.230705    0.249266    0.418792
      2          4           0       -0.767243    0.763717   -1.519611
      3          4           0        1.264143   -0.324059    0.386622
      4          4           0       -0.190760    2.107151    0.011248
      5          4           0       -1.630203   -1.969450    0.610734
      6          4           0        1.216338    1.323527   -1.286014
      7          4           0        1.688412    1.854718    0.618919
      8          4           0        0.738033   -0.662495   -1.567507
      9          4           0        0.236192   -2.108131   -0.061937
     10          4           0        0.240746    0.890049    1.742862
     11          4           0       -1.271616   -1.219203   -1.239265
     12          4           0       -0.167530   -1.110801    1.803804
     13          1           0       -0.444847   -1.873739    3.064222
     14          1           0       -0.160512   -1.136199    3.307745
 ---------------------------------------------------------------------
                    Distance matrix (angstroms):
                    1          2          3          4          5
     1  Be   0.000000
     2  Be   2.058364   0.000000
     3  Be   2.560078   2.990569   0.000000
     4  Be   2.167791   2.116760   2.858046   0.000000
     5  Be   2.262551   3.571172   3.336881   4.364637   0.000000
     6  Be   3.169925   2.074258   2.348305   2.068061   4.748067
     7  Be   3.337480   3.434215   2.231823   1.991049   5.063352
     8  Be   2.941534   2.074182   2.051815   3.320551   3.472953
     9  Be   2.817837   3.373307   2.107320   4.237480   1.988756
    10  Be   2.080608   3.416976   2.088250   2.160097   3.599847
    11  Be   2.215226   2.065177   3.142429   3.714385   2.028287
    12  Be   2.213228   3.862455   2.162650   3.683614   2.073670
    13  H    3.481813   5.298267   3.534359   5.023215   2.726506
    14  H    3.377999   5.223138   3.349952   4.624622   3.182479
                    6          7          8          9         10
     6  Be   0.000000
     7  Be   2.033172   0.000000
     8  Be   2.062109   3.466992   0.000000
     9  Be   3.772973   4.275123   2.146730   0.000000
    10  Be   3.211506   2.071128   3.690017   3.499486   0.000000
    11  Be   3.557748   4.654417   2.111008   2.109450   3.953386
    12  Be   4.169894   3.693613   3.519483   2.153752   2.042989
    13  H    5.648592   4.942842   4.931453   3.208056   3.139196
    14  H    5.389675   4.426498   4.979946   3.529417   2.591438
                   11         12         13         14
    11  Be   0.000000
    12  Be   3.238985   0.000000
    13  H    4.430797   1.499211   0.000000
    14  H    4.681532   1.504172   0.827112   0.000000
 Stoichiometry    Be12H2
 Framework group  C1[X(Be12H2)]
 Deg. of freedom    36
 Full point group                 C1      NOp   1
 Largest Abelian subgroup         C1      NOp   1
 Largest concise Abelian subgroup C1      NOp   1
                         Standard orientation:                         
 ---------------------------------------------------------------------
 Center     Atomic      Atomic             Coordinates (Angstroms)
 Number     Number       Type             X           Y           Z
 ---------------------------------------------------------------------
      1          4           0       -0.330394    0.072792   -1.260991
      2          4           0        0.917477   -1.524709   -0.903678
      3          4           0        0.233674    0.486044    1.201741
      4          4           0        1.814852    0.372927   -1.176390
      5          4           0       -2.446753   -0.367673   -0.593044
      6          4           0        2.148008   -0.709801    0.553808
      7          4           0        2.191467    1.322795    0.532465
      8          4           0        0.347361   -1.559586    1.090309
      9          4           0       -1.571477   -0.600986    1.177438
     10          4           0        0.408405    1.816167   -0.398581
     11          4           0       -1.070090   -1.850028   -0.446841
     12          4           0       -1.484520    1.302035    0.172652
     13          1           0       -2.650548    2.244316    0.161818
     14          1           0       -1.981490    2.715771    0.042626
 ---------------------------------------------------------------------
 Rotational constants (GHZ):           2.1137376           1.5402190           1.2558197
 Standard basis: def2TZVP (5D, 7F)
 There are   252 symmetry adapted cartesian basis functions of A   symmetry.
 There are   240 symmetry adapted basis functions of A   symmetry.
   240 basis functions,   364 primitive gaussians,   252 cartesian basis functions
    25 alpha electrons       25 beta electrons
       nuclear repulsion energy       222.1476960198 Hartrees.
 NAtoms=   14 NActive=   14 NUniq=   14 SFac= 1.00D+00 NAtFMM=   60 NAOKFM=F Big=F
 Integral buffers will be    131072 words long.
 Raffenetti 2 integral format.
 Two-electron integral symmetry is turned on.
 One-electron integrals computed using PRISM.
   1 Symmetry operations used in ECPInt.
 ECPInt:  NShTT=    6786 NPrTT=   21120 LenC2=    6603 LenP2D=   17060.
 LDataN:  DoStor=T MaxTD1= 4 Len=   56
 NBasis=   240 RedAO= T EigKep=  2.33D-04  NBF=   240
 NBsUse=   240 1.00D-06 EigRej= -1.00D+00 NBFU=   240
 Lowest energy guess from the checkpoint file:  "/home/user/YCY/BeH/12-H-Be12.chk"
 B after Tr=     0.000000    0.000000    0.000000
         Rot=    0.999795    0.001858   -0.003372   -0.019901 Ang=   2.32 deg.
 B after Tr=     0.000000    0.000000   -0.000000
         Rot=    1.000000   -0.000257    0.000483   -0.000462 Ang=  -0.08 deg.
 Requested convergence on RMS density matrix=1.00D-08 within 128 cycles.
 Requested convergence on MAX density matrix=1.00D-06.
 Requested convergence on             energy=1.00D-06.
 No special actions if energy rises.
 SCF Done:  E(RPBE1PBE) =  -177.736805922     A.U. after   14 cycles
            NFock= 14  Conv=0.57D-08     -V/T= 2.0074
   1 Symmetry operations used in ECPInt.
 ECPInt:  NShTT=    6786 NPrTT=   21120 LenC2=    6603 LenP2D=   17060.
 LDataN:  DoStor=T MaxTD1= 5 Len=  102
 Calling FoFJK, ICntrl=      2127 FMM=F ISym2X=0 I1Cent= 0 IOpClX= 0 NMat=1 NMatS=1 NMatT=0.
 ***** Axes restored to original set *****
 -------------------------------------------------------------------
 Center     Atomic                   Forces (Hartrees/Bohr)
 Number     Number              X              Y              Z
 -------------------------------------------------------------------
      1        4           0.001194116   -0.000038233   -0.000505344
      2        4          -0.000099764    0.000537493    0.000376424
      3        4          -0.000416074    0.000745836    0.000642213
      4        4           0.000150814   -0.000660427   -0.000336265
      5        4           0.000033052   -0.000672766    0.000595637
      6        4          -0.000041554    0.000695717   -0.001174076
      7        4          -0.000115080   -0.000638727   -0.000118146
      8        4           0.000188492    0.000199295    0.000764622
      9        4          -0.000798974   -0.000467162   -0.000039228
     10        4          -0.000083709    0.000952621    0.001118690
     11        4          -0.000274027   -0.000191010   -0.000742949
     12        4           0.000906158    0.000354248   -0.001433932
     13        1          -0.000828219   -0.001140593    0.001120516
     14        1           0.000184768    0.000323707   -0.000268162
 -------------------------------------------------------------------
 Cartesian Forces:  Max     0.001433932 RMS     0.000650066

 GradGradGradGradGradGradGradGradGradGradGradGradGradGradGradGradGradGrad
 Berny optimization.
 Using GEDIIS/GDIIS optimizer.
 FormGI is forming the generalized inverse of G from B-inverse, IUseBI=4.
 Internal  Forces:  Max     0.001251125 RMS     0.000145263
 Search for a local minimum.
 Step number   8 out of a maximum of  100
 All quantities printed in internal units (Hartrees-Bohrs-Radians)
 Mixed Optimization -- En-DIIS/RFO-DIIS
 Update second derivatives using D2CorX and points    4    5    7    6    8
 DE= -5.79D-04 DEPred=-6.30D-04 R= 9.19D-01
 TightC=F SS=  1.41D+00  RLast= 3.42D-01 DXNew= 1.2000D+00 1.0257D+00
 Trust test= 9.19D-01 RLast= 3.42D-01 DXMaxT set to 1.03D+00
 ITU=  1 -1  1  1  1  1  1  0
 Use linear search instead of GDIIS.
     Eigenvalues ---    0.00335   0.00785   0.01826   0.01913   0.02173
     Eigenvalues ---    0.02607   0.02751   0.02917   0.03395   0.03802
     Eigenvalues ---    0.04261   0.04704   0.05247   0.05637   0.05918
     Eigenvalues ---    0.05971   0.06080   0.06356   0.06735   0.06915
     Eigenvalues ---    0.07078   0.07494   0.07657   0.07807   0.08028
     Eigenvalues ---    0.08563   0.09691   0.09830   0.10792   0.11414
     Eigenvalues ---    0.11687   0.12193   0.12312   0.12809   0.19761
     Eigenvalues ---    0.51385
 RFO step:  Lambda=-6.10194936D-05 EMin= 3.34908015D-03
 Quartic linear search produced a step of  0.01063.
 Iteration  1 RMS(Cart)=  0.00186363 RMS(Int)=  0.00001106
 Iteration  2 RMS(Cart)=  0.00000785 RMS(Int)=  0.00000608
 Iteration  3 RMS(Cart)=  0.00000000 RMS(Int)=  0.00000608
 Variable       Old X    -DE/DX   Delta X   Delta X   Delta X     New X
                                 (Linear)    (Quad)   (Total)
    R1        3.88974  -0.00008   0.00003  -0.00157  -0.00152   3.88822
    R2        4.09653  -0.00016  -0.00043  -0.00342  -0.00384   4.09269
    R3        4.27560   0.00037  -0.00047   0.00230   0.00183   4.27743
    R4        3.93178   0.00015  -0.00004   0.00050   0.00045   3.93223
    R5        4.18617   0.00006  -0.00020   0.00021   0.00001   4.18618
    R6        4.18240  -0.00009   0.00059   0.00389   0.00448   4.18687
    R7        4.00010  -0.00028   0.00025  -0.00167  -0.00143   3.99867
    R8        3.91978  -0.00001   0.00024  -0.00097  -0.00074   3.91904
    R9        3.91964  -0.00010  -0.00012   0.00011  -0.00002   3.91962
   R10        3.90262   0.00027   0.00001   0.00236   0.00237   3.90499
   R11        4.43765   0.00036   0.00078   0.00977   0.01053   4.44819
   R12        4.21753  -0.00029  -0.00078  -0.00871  -0.00950   4.20803
   R13        3.87737  -0.00011   0.00001   0.00045   0.00045   3.87782
   R14        3.98226   0.00034  -0.00064   0.00210   0.00146   3.98372
   R15        3.94622   0.00007  -0.00009  -0.00116  -0.00125   3.94497
   R16        4.08682  -0.00008   0.00045   0.00135   0.00181   4.08863
   R17        3.90807  -0.00009  -0.00007  -0.00295  -0.00301   3.90506
   R18        3.76254  -0.00011   0.00003  -0.00008  -0.00006   3.76247
   R19        4.08199   0.00013   0.00012   0.00148   0.00160   4.08359
   R20        3.75820  -0.00022  -0.00011  -0.00412  -0.00424   3.75396
   R21        3.83291   0.00032  -0.00001   0.00424   0.00423   3.83713
   R22        3.91867  -0.00000  -0.00010   0.00006  -0.00003   3.91864
   R23        3.84214   0.00011  -0.00011   0.00114   0.00106   3.84320
   R24        3.89682   0.00009   0.00024   0.00134   0.00158   3.89840
   R25        3.91386  -0.00007   0.00021   0.00106   0.00127   3.91513
   R26        4.05673   0.00017   0.00006   0.00285   0.00291   4.05964
   R27        3.98923   0.00002   0.00027   0.00205   0.00232   3.99155
   R28        3.98628   0.00000  -0.00027  -0.00183  -0.00209   3.98419
   R29        4.07000  -0.00013   0.00012   0.00006   0.00018   4.07018
   R30        3.86069   0.00033  -0.00020   0.00397   0.00377   3.86446
   R31        2.83310   0.00125  -0.00096   0.00867   0.00771   2.84081
   R32        1.56302   0.00027   0.00009   0.00184   0.00193   1.56495
    A1        1.94415   0.00011   0.00011   0.00170   0.00180   1.94595
    A2        1.94237   0.00010   0.00028   0.00260   0.00288   1.94525
    A3        2.25847   0.00014   0.00028   0.00319   0.00346   2.26194
    A4        2.79664   0.00010   0.00014   0.00163   0.00177   2.79840
    A5        2.02225   0.00005   0.00015   0.00105   0.00120   2.02345
    A6        1.99749   0.00010   0.00002   0.00136   0.00138   1.99887
    A7        1.95293   0.00005  -0.00017  -0.00029  -0.00047   1.95246
    A8        2.33719   0.00022   0.00012   0.00283   0.00294   2.34014
    A9        1.64075   0.00004   0.00014   0.00111   0.00124   1.64199
   A10        1.74845   0.00004  -0.00004   0.00040   0.00036   1.74880
   A11        1.58409  -0.00014  -0.00007  -0.00176  -0.00183   1.58226
   A12        1.82911  -0.00006  -0.00020  -0.00197  -0.00217   1.82694
   A13        2.18673   0.00001  -0.00024  -0.00055  -0.00079   2.18595
   A14        2.06849   0.00008   0.00014   0.00140   0.00154   2.07003
   A15        2.01800   0.00001   0.00003  -0.00095  -0.00091   2.01709
   A16        1.61552   0.00008   0.00012   0.00108   0.00119   1.61671
   A17        2.35818   0.00011   0.00016   0.00169   0.00185   2.36003
   A18        1.88483  -0.00001  -0.00009  -0.00118  -0.00128   1.88355
   A19        2.79747   0.00004   0.00005   0.00062   0.00067   2.79814
   A20        1.99630   0.00012   0.00006   0.00275   0.00281   1.99911
   A21        2.20034   0.00007   0.00011   0.00119   0.00130   2.20164
   A22        1.97616  -0.00003   0.00028   0.00129   0.00157   1.97772
   A23        1.97295   0.00005  -0.00010   0.00016   0.00006   1.97301
   A24        1.69067   0.00008   0.00019   0.00144   0.00162   1.69229
   A25        1.86161  -0.00006  -0.00008  -0.00134  -0.00142   1.86019
   A26        1.97937   0.00006  -0.00010  -0.00017  -0.00026   1.97910
   A27        1.85100   0.00016   0.00013   0.00206   0.00219   1.85319
   A28        1.72484   0.00020   0.00032   0.00416   0.00447   1.72932
   A29        1.44444  -0.00012  -0.00013  -0.00185  -0.00199   1.44246
   A30        1.82028  -0.00007   0.00032   0.00117   0.00148   1.82177
   A31        1.48100  -0.00011  -0.00019  -0.00170  -0.00189   1.47911
   A32        1.98020  -0.00013  -0.00003  -0.00093  -0.00098   1.97922
   A33        1.40291  -0.00017  -0.00030  -0.00337  -0.00367   1.39924
   A34        1.86790  -0.00019  -0.00023  -0.00203  -0.00226   1.86563
   A35        2.01903  -0.00025  -0.00048  -0.00570  -0.00618   2.01285
   A36        1.48327  -0.00002   0.00004   0.00026   0.00030   1.48357
   A37        1.79719   0.00022   0.00033   0.00332   0.00364   1.80082
   A38        1.62149   0.00003   0.00008   0.00031   0.00039   1.62188
   A39        1.85167   0.00007  -0.00014  -0.00073  -0.00087   1.85080
   A40        1.71076   0.00008  -0.00015  -0.00013  -0.00027   1.71049
   A41        2.22314   0.00022  -0.00002   0.00244   0.00241   2.22555
   A42        2.04157   0.00013   0.00003   0.00053   0.00056   2.04212
   A43        1.90366   0.00002   0.00006   0.00032   0.00038   1.90405
   A44        1.68173  -0.00004   0.00019   0.00051   0.00071   1.68244
   A45        1.99286   0.00007   0.00013   0.00196   0.00209   1.99495
   A46        1.91722  -0.00011   0.00036   0.00084   0.00120   1.91842
   A47        1.72578   0.00007   0.00030   0.00286   0.00316   1.72893
   A48        1.32248  -0.00020  -0.00012  -0.00234  -0.00246   1.32002
   A49        1.86756  -0.00018  -0.00028  -0.00311  -0.00339   1.86417
   A50        1.47551  -0.00016  -0.00015  -0.00196  -0.00211   1.47339
   A51        2.13627  -0.00020   0.00013  -0.00068  -0.00054   2.13573
   A52        2.22943  -0.00017  -0.00009  -0.00267  -0.00276   2.22667
   A53        1.49471  -0.00019  -0.00010  -0.00246  -0.00256   1.49215
   A54        1.41861  -0.00009  -0.00016  -0.00173  -0.00190   1.41671
   A55        2.12017  -0.00001  -0.00006  -0.00063  -0.00069   2.11948
   A56        1.88159  -0.00000  -0.00007   0.00009   0.00002   1.88161
   A57        1.99070  -0.00008   0.00001  -0.00098  -0.00097   1.98973
   A58        1.24968  -0.00011  -0.00033  -0.00321  -0.00353   1.24615
   A59        1.40251  -0.00003  -0.00041  -0.00285  -0.00325   1.39926
   A60        2.41883  -0.00001   0.00004  -0.00125  -0.00121   2.41762
   A61        1.81374   0.00009  -0.00032  -0.00080  -0.00112   1.81262
   A62        2.60314   0.00012   0.00033   0.00456   0.00488   2.60803
   A63        2.12861   0.00014  -0.00030  -0.00098  -0.00128   2.12732
   A64        1.71379  -0.00017   0.00006  -0.00203  -0.00197   1.71183
   A65        1.97166   0.00013  -0.00035  -0.00100  -0.00135   1.97031
   A66        2.12624  -0.00005   0.00024   0.00132   0.00155   2.12779
   A67        2.16571  -0.00005   0.00017   0.00079   0.00096   2.16667
   A68        1.29757  -0.00057   0.00011  -0.00254  -0.00242   1.29514
    D1       -1.97389  -0.00008  -0.00024  -0.00222  -0.00248  -1.97637
    D2       -0.94011  -0.00007  -0.00020  -0.00208  -0.00229  -0.94240
    D3        0.21866   0.00014  -0.00018   0.00066   0.00049   0.21915
    D4        1.25245   0.00015  -0.00013   0.00080   0.00067   1.25312
    D5       -0.89429  -0.00005  -0.00021  -0.00194  -0.00216  -0.89644
    D6        0.13950  -0.00004  -0.00016  -0.00180  -0.00197   0.13753
    D7        0.38808   0.00005   0.00067   0.00454   0.00522   0.39330
    D8       -0.67254  -0.00004   0.00064   0.00324   0.00389  -0.66865
    D9       -0.55279  -0.00005   0.00015   0.00096   0.00111  -0.55169
   D10       -1.61342  -0.00014   0.00013  -0.00034  -0.00022  -1.61364
   D11        1.32874   0.00010   0.00044   0.00392   0.00436   1.33310
   D12        0.26812   0.00001   0.00041   0.00263   0.00303   0.27115
   D13        1.04144   0.00005   0.00008   0.00106   0.00115   1.04259
   D14       -0.01095  -0.00003  -0.00051  -0.00296  -0.00347  -0.01443
   D15       -1.14525  -0.00020  -0.00024  -0.00346  -0.00369  -1.14894
   D16       -1.00076  -0.00012   0.00006  -0.00156  -0.00152  -1.00228
   D17        0.00534  -0.00024  -0.00017  -0.00426  -0.00443   0.00091
   D18        1.18691   0.00014   0.00029   0.00245   0.00273   1.18964
   D19        2.19301   0.00002   0.00006  -0.00025  -0.00018   2.19282
   D20        0.13448   0.00007   0.00034   0.00182   0.00216   0.13665
   D21        1.14058  -0.00005   0.00011  -0.00088  -0.00075   1.13983
   D22        0.71279   0.00008  -0.00009   0.00060   0.00052   0.71331
   D23        1.78530   0.00016  -0.00006   0.00174   0.00169   1.78699
   D24       -0.57502  -0.00006  -0.00039  -0.00219  -0.00259  -0.57761
   D25        0.49749   0.00001  -0.00036  -0.00106  -0.00142   0.49608
   D26       -1.37590  -0.00008  -0.00025  -0.00202  -0.00226  -1.37816
   D27       -0.30339  -0.00000  -0.00022  -0.00088  -0.00109  -0.30448
   D28        0.46080   0.00008   0.00002   0.00161   0.00164   0.46244
   D29       -0.58306  -0.00006   0.00018   0.00037   0.00055  -0.58251
   D30       -2.81750   0.00007   0.00029   0.00274   0.00303  -2.81447
   D31       -0.76701   0.00004  -0.00022  -0.00030  -0.00051  -0.76753
   D32       -1.81088  -0.00010  -0.00006  -0.00154  -0.00160  -1.81248
   D33        2.23786   0.00003   0.00005   0.00084   0.00088   2.23875
   D34        1.34162   0.00015   0.00003   0.00203   0.00207   1.34368
   D35        0.29775   0.00001   0.00020   0.00078   0.00098   0.29873
   D36       -1.93669   0.00014   0.00031   0.00316   0.00346  -1.93323
   D37        0.21633   0.00003   0.00001  -0.00033  -0.00033   0.21600
   D38       -0.89036   0.00000  -0.00007  -0.00110  -0.00117  -0.89153
   D39        1.35254  -0.00003   0.00000  -0.00131  -0.00131   1.35123
   D40        0.24585  -0.00006  -0.00008  -0.00208  -0.00216   0.24369
   D41        0.56929  -0.00012   0.00003  -0.00148  -0.00145   0.56784
   D42       -0.39009   0.00007   0.00053   0.00413   0.00465  -0.38543
   D43       -0.59943  -0.00013   0.00013  -0.00156  -0.00142  -0.60085
   D44       -1.55881   0.00007   0.00063   0.00406   0.00468  -1.55413
   D45       -0.64400  -0.00001   0.00021   0.00146   0.00167  -0.64234
   D46        0.39947   0.00009   0.00005   0.00175   0.00179   0.40126
   D47        0.43357  -0.00003   0.00004   0.00066   0.00069   0.43426
   D48        1.47705   0.00006  -0.00013   0.00094   0.00081   1.47786
   D49        0.22619  -0.00004   0.00006   0.00093   0.00099   0.22719
   D50       -0.85915   0.00009   0.00009   0.00265   0.00275  -0.85640
   D51        1.45968   0.00003  -0.00005   0.00094   0.00089   1.46056
   D52        0.37434   0.00016  -0.00002   0.00265   0.00264   0.37697
   D53        0.71150   0.00006  -0.00015  -0.00006  -0.00022   0.71127
   D54        1.79158   0.00001  -0.00008   0.00032   0.00024   1.79181
   D55       -1.33278  -0.00004  -0.00012  -0.00057  -0.00069  -1.33347
   D56       -0.25270  -0.00009  -0.00004  -0.00019  -0.00023  -0.25293
   D57       -0.56425   0.00014  -0.00030   0.00114   0.00084  -0.56340
   D58        0.51583   0.00009  -0.00022   0.00153   0.00130   0.51714
   D59        1.03370  -0.00002   0.00020   0.00166   0.00186   1.03556
   D60        0.04592   0.00003   0.00018   0.00478   0.00498   0.05090
   D61       -1.18361  -0.00006  -0.00014  -0.00115  -0.00129  -1.18490
   D62       -0.95151  -0.00000  -0.00025  -0.00240  -0.00264  -0.95415
   D63       -1.98512  -0.00010  -0.00024  -0.00281  -0.00305  -1.98818
   D64        0.13172   0.00001  -0.00008  -0.00105  -0.00113   0.13059
   D65       -0.90189  -0.00008  -0.00008  -0.00147  -0.00154  -0.90343
   D66        1.27743   0.00012  -0.00004   0.00125   0.00121   1.27864
   D67        0.24382   0.00003  -0.00003   0.00083   0.00080   0.24462
   D68       -1.60787  -0.00012  -0.00006  -0.00159  -0.00164  -1.60951
   D69       -0.56756  -0.00001   0.00006   0.00079   0.00086  -0.56670
   D70       -0.75381  -0.00013  -0.00018  -0.00597  -0.00617  -0.75998
   D71        0.28650  -0.00001  -0.00007  -0.00359  -0.00366   0.28284
   D72        0.22375   0.00001   0.00005  -0.00069  -0.00064   0.22311
   D73        1.26405   0.00013   0.00017   0.00169   0.00186   1.26592
   D74        1.31969   0.00001  -0.00009  -0.00112  -0.00121   1.31848
   D75        0.23936   0.00007   0.00002  -0.00019  -0.00017   0.23919
   D76        0.48397   0.00001  -0.00005   0.00024   0.00019   0.48417
   D77       -0.59636   0.00007   0.00006   0.00118   0.00123  -0.59513
   D78       -0.76255  -0.00005  -0.00016  -0.00066  -0.00082  -0.76337
   D79       -1.84288   0.00001  -0.00005   0.00028   0.00022  -1.84266
   D80        0.14042  -0.00010   0.00025  -0.00094  -0.00069   0.13972
   D81        1.11082  -0.00006  -0.00001  -0.00216  -0.00217   1.10865
   D82       -2.82446  -0.00005  -0.00000  -0.00080  -0.00080  -2.82526
   D83        1.20000   0.00002   0.00024   0.00138   0.00162   1.20162
   D84        2.17040   0.00006  -0.00002   0.00016   0.00015   2.17055
   D85       -1.76488   0.00007  -0.00001   0.00153   0.00152  -1.76336
   D86       -0.96944  -0.00004   0.00009  -0.00036  -0.00028  -0.96971
   D87        0.00097  -0.00000  -0.00017  -0.00158  -0.00175  -0.00078
   D88        2.34887   0.00001  -0.00016  -0.00022  -0.00038   2.34849
   D89       -0.76599   0.00003  -0.00003  -0.00058  -0.00061  -0.76660
   D90        0.08332  -0.00008  -0.00025  -0.00322  -0.00345   0.07987
   D91        0.24685   0.00009   0.00004   0.00017   0.00021   0.24707
   D92        1.09617  -0.00002  -0.00018  -0.00247  -0.00264   1.09353
   D93        0.38847  -0.00002  -0.00016  -0.00189  -0.00205   0.38642
   D94       -0.67816  -0.00005  -0.00017  -0.00171  -0.00188  -0.68004
   D95        0.78175  -0.00001   0.00003   0.00065   0.00068   0.78243
   D96       -0.14737   0.00012   0.00000   0.00196   0.00196  -0.14540
   D97       -0.27563  -0.00012  -0.00009  -0.00079  -0.00088  -0.27651
   D98       -1.20475   0.00002  -0.00012   0.00052   0.00040  -1.20435
   D99        0.41735   0.00002   0.00014   0.00137   0.00150   0.41885
   D100      -0.66968   0.00012   0.00001   0.00158   0.00158  -0.66810
   D101      -0.72121   0.00011  -0.00016  -0.00024  -0.00040  -0.72162
   D102       0.46253  -0.00002  -0.00026  -0.00158  -0.00184   0.46069
   D103      -0.26116   0.00000   0.00025   0.00165   0.00190  -0.25926
   D104       0.82893   0.00003  -0.00001  -0.00003  -0.00003   0.82890
   D105      -3.02442  -0.00010   0.00003  -0.00204  -0.00200  -3.02641
   D106       0.40293  -0.00017  -0.00056  -0.00606  -0.00663   0.39630
   D107      -0.76438  -0.00001  -0.00030  -0.00421  -0.00451  -0.76889
   D108      -0.81431   0.00012   0.00037   0.00548   0.00585  -0.80846
   D109       0.41998   0.00023   0.00022   0.00491   0.00513   0.42511
   D110       0.27132  -0.00002   0.00027   0.00446   0.00473   0.27605
   D111       1.50562   0.00009   0.00013   0.00389   0.00401   1.50962
   D112      -0.23368   0.00022   0.00040   0.00587   0.00627  -0.22741
   D113       1.00720  -0.00004   0.00047   0.00409   0.00457   1.01177
   D114       0.24474  -0.00008  -0.00008  -0.00179  -0.00187   0.24286
   D115      -0.89037  -0.00011  -0.00018  -0.00305  -0.00323  -0.89361
   D116       1.37036  -0.00004  -0.00011  -0.00305  -0.00317   1.36719
   D117       0.23525  -0.00008  -0.00021  -0.00431  -0.00453   0.23072
   D118       0.59745  -0.00003   0.00009  -0.00003   0.00005   0.59750
   D119      -0.43705  -0.00001   0.00027   0.00095   0.00121  -0.43584
   D120      -0.64443  -0.00019  -0.00006  -0.00303  -0.00310  -0.64753
   D121      -1.67894  -0.00018   0.00011  -0.00205  -0.00194  -1.68087
   D122      -0.75896   0.00007   0.00003   0.00107   0.00110  -0.75786
   D123       0.14000  -0.00005   0.00002  -0.00076  -0.00074   0.13926
   D124       0.31516   0.00001   0.00027   0.00134   0.00161   0.31677
   D125       1.21412  -0.00011   0.00026  -0.00050  -0.00023   1.21388
   D126       0.74199  -0.00001  -0.00003   0.00024   0.00022   0.74221
   D127      -0.12144   0.00006   0.00015   0.00283   0.00298  -0.11845
   D128      -3.05978  -0.00008  -0.00017  -0.00294  -0.00311  -3.06290
   D129      -0.31631  -0.00002  -0.00023  -0.00112  -0.00135  -0.31766
   D130      -1.17973   0.00006  -0.00004   0.00147   0.00142  -1.17831
   D131       2.16511  -0.00009  -0.00036  -0.00431  -0.00468   2.16043
   D132      -0.42563  -0.00017   0.00011  -0.00115  -0.00104  -0.42667
   D133       0.67861  -0.00014  -0.00016  -0.00320  -0.00336   0.67525
   D134      -2.67157   0.00001   0.00018   0.00279   0.00297  -2.66860
   D135      -1.64493   0.00006   0.00011   0.00078   0.00089  -1.64404
   D136      -0.54070   0.00009  -0.00016  -0.00127  -0.00142  -0.54212
   D137       2.39231   0.00024   0.00018   0.00472   0.00490   2.39721
   D138      -1.57675  -0.00003  -0.00023  -0.01380  -0.01403  -1.59078
   D139       1.30991  -0.00009   0.00015  -0.01337  -0.01321   1.29669
   D140      -2.60589  -0.00003   0.00007  -0.01196  -0.01189  -2.61778
   D141       2.71795   0.00012   0.00014  -0.00886  -0.00871   2.70924
   D142      -0.19731  -0.00006  -0.00016  -0.01509  -0.01525  -0.21256
         Item               Value     Threshold  Converged?
 Maximum Force            0.001251     0.000450     NO 
 RMS     Force            0.000145     0.000300     YES
 Maximum Displacement     0.011247     0.001800     NO 
 RMS     Displacement     0.001865     0.001200     NO 
 Predicted change in Energy=-3.070066D-05
 GradGradGradGradGradGradGradGradGradGradGradGradGradGradGradGradGradGrad

                          Input orientation:                          
 ---------------------------------------------------------------------
 Center     Atomic      Atomic             Coordinates (Angstroms)
 Number     Number       Type             X           Y           Z
 ---------------------------------------------------------------------
      1          4           0       -1.228038    0.249488    0.416327
      2          4           0       -0.767302    0.764534   -1.521712
      3          4           0        1.262870   -0.321924    0.387691
      4          4           0       -0.190101    2.106245    0.009339
      5          4           0       -1.629375   -1.969580    0.611722
      6          4           0        1.215149    1.327902   -1.290564
      7          4           0        1.688888    1.851722    0.616594
      8          4           0        0.739381   -0.660251   -1.567407
      9          4           0        0.234617   -2.106617   -0.061322
     10          4           0        0.240011    0.891451    1.743974
     11          4           0       -1.271066   -1.219789   -1.240967
     12          4           0       -0.167426   -1.111572    1.806109
     13          1           0       -0.450798   -1.876122    3.069059
     14          1           0       -0.156362   -1.141136    3.311771
 ---------------------------------------------------------------------
                    Distance matrix (angstroms):
                    1          2          3          4          5
     1  Be   0.000000
     2  Be   2.057557   0.000000
     3  Be   2.555769   2.991289   0.000000
     4  Be   2.165756   2.116003   2.854870   0.000000
     5  Be   2.263518   3.573526   3.336172   4.364255   0.000000
     6  Be   3.169481   2.073866   2.353879   2.066469   4.752199
     7  Be   3.334023   3.433248   2.226796   1.991014   5.060952
     8  Be   2.938292   2.074173   2.052052   3.317163   3.474759
     9  Be   2.814026   3.373439   2.108091   4.234807   1.986513
    10  Be   2.080848   3.419867   2.087587   2.160944   3.600291
    11  Be   2.215231   2.066430   3.143171   3.714062   2.030524
    12  Be   2.215599   3.867042   2.163608   3.685545   2.073653
    13  H    3.487021   5.305508   3.541458   5.028827   2.726955
    14  H    3.386137   5.231384   3.351950   4.631703   3.185334
                    6          7          8          9         10
     6  Be   0.000000
     7  Be   2.033733   0.000000
     8  Be   2.062947   3.461420   0.000000
     9  Be   3.777354   4.271173   2.148267   0.000000
    10  Be   3.217111   2.071798   3.690852   3.499648   0.000000
    11  Be   3.560120   4.652530   2.112236   2.108342   3.956079
    12  Be   4.177551   3.693501   3.522300   2.153846   2.044985
    13  H    5.661048   4.948703   4.938794   3.212819   3.145239
    14  H    5.399877   4.430138   4.983972   3.530265   2.597404
                   11         12         13         14
    11  Be   0.000000
    12  Be   3.242592   0.000000
    13  H    4.436207   1.503290   0.000000
    14  H    4.687875   1.505992   0.828135   0.000000
 Stoichiometry    Be12H2
 Framework group  C1[X(Be12H2)]
 Deg. of freedom    36
 Full point group                 C1      NOp   1
 Largest Abelian subgroup         C1      NOp   1
 Largest concise Abelian subgroup C1      NOp   1
                         Standard orientation:                         
 ---------------------------------------------------------------------
 Center     Atomic      Atomic             Coordinates (Angstroms)
 Number     Number       Type             X           Y           Z
 ---------------------------------------------------------------------
      1          4           0       -0.329280    0.068938   -1.258494
      2          4           0        0.925447   -1.522473   -0.902663
      3          4           0        0.231755    0.489707    1.199177
      4          4           0        1.812541    0.379127   -1.175516
      5          4           0       -2.445672   -0.378327   -0.591897
      6          4           0        2.155484   -0.702261    0.551703
      7          4           0        2.182978    1.331204    0.533420
      8          4           0        0.356669   -1.555719    1.091724
      9          4           0       -1.568711   -0.606573    1.175892
     10          4           0        0.399678    1.819352   -0.401406
     11          4           0       -1.061600   -1.856703   -0.444330
     12          4           0       -1.492639    1.297469    0.171955
     13          1           0       -2.667849    2.234750    0.155601
     14          1           0       -1.998748    2.710282    0.046150
 ---------------------------------------------------------------------
 Rotational constants (GHZ):           2.1130270           1.5405685           1.2546811
 Standard basis: def2TZVP (5D, 7F)
 There are   252 symmetry adapted cartesian basis functions of A   symmetry.
 There are   240 symmetry adapted basis functions of A   symmetry.
   240 basis functions,   364 primitive gaussians,   252 cartesian basis functions
    25 alpha electrons       25 beta electrons
       nuclear repulsion energy       222.1129285639 Hartrees.
 NAtoms=   14 NActive=   14 NUniq=   14 SFac= 1.00D+00 NAtFMM=   60 NAOKFM=F Big=F
 Integral buffers will be    131072 words long.
 Raffenetti 2 integral format.
 Two-electron integral symmetry is turned on.
 One-electron integrals computed using PRISM.
   1 Symmetry operations used in ECPInt.
 ECPInt:  NShTT=    6786 NPrTT=   21120 LenC2=    6603 LenP2D=   17060.
 LDataN:  DoStor=T MaxTD1= 4 Len=   56
 NBasis=   240 RedAO= T EigKep=  2.33D-04  NBF=   240
 NBsUse=   240 1.00D-06 EigRej= -1.00D+00 NBFU=   240
 Initial guess from the checkpoint file:  "/home/user/YCY/BeH/12-H-Be12.chk"
 B after Tr=    -0.000000    0.000000   -0.000000
         Rot=    0.999997    0.000456   -0.000043   -0.002304 Ang=   0.27 deg.
 Requested convergence on RMS density matrix=1.00D-08 within 128 cycles.
 Requested convergence on MAX density matrix=1.00D-06.
 Requested convergence on             energy=1.00D-06.
 No special actions if energy rises.
 SCF Done:  E(RPBE1PBE) =  -177.736856946     A.U. after   12 cycles
            NFock= 12  Conv=0.87D-08     -V/T= 2.0074
   1 Symmetry operations used in ECPInt.
 ECPInt:  NShTT=    6786 NPrTT=   21120 LenC2=    6603 LenP2D=   17060.
 LDataN:  DoStor=T MaxTD1= 5 Len=  102
 Calling FoFJK, ICntrl=      2127 FMM=F ISym2X=0 I1Cent= 0 IOpClX= 0 NMat=1 NMatS=1 NMatT=0.
 ***** Axes restored to original set *****
 -------------------------------------------------------------------
 Center     Atomic                   Forces (Hartrees/Bohr)
 Number     Number              X              Y              Z
 -------------------------------------------------------------------
      1        4           0.001037380   -0.000112299   -0.000305157
      2        4          -0.000215779    0.000380952    0.000294279
      3        4          -0.000346199    0.000552094    0.000575353
      4        4           0.000020430   -0.000528917   -0.000196278
      5        4          -0.000131116   -0.000534250    0.000470706
      6        4           0.000132091    0.000520687   -0.000983720
      7        4          -0.000022248   -0.000553222   -0.000205325
      8        4           0.000108057    0.000150645    0.000841163
      9        4          -0.000433367   -0.000440457   -0.000158717
     10        4          -0.000163279    0.000781889    0.001029385
     11        4          -0.000243407   -0.000062913   -0.000539011
     12        4           0.000781688    0.000308199   -0.001206856
     13        1          -0.000427595   -0.000488177    0.000781358
     14        1          -0.000096656    0.000025769   -0.000397179
 -------------------------------------------------------------------
 Cartesian Forces:  Max     0.001206856 RMS     0.000516996

 GradGradGradGradGradGradGradGradGradGradGradGradGradGradGradGradGradGrad
 Berny optimization.
 Using GEDIIS/GDIIS optimizer.
 FormGI is forming the generalized inverse of G from B-inverse, IUseBI=4.
 Internal  Forces:  Max     0.000656492 RMS     0.000110715
 Search for a local minimum.
 Step number   9 out of a maximum of  100
 All quantities printed in internal units (Hartrees-Bohrs-Radians)
 Mixed Optimization -- En-DIIS/RFO-DIIS
 Swapping is turned off.
 Update second derivatives using D2CorX and points    4    5    7    6    8
                                                      9
 DE= -5.10D-05 DEPred=-3.07D-05 R= 1.66D+00
 TightC=F SS=  1.41D+00  RLast= 4.88D-02 DXNew= 1.7250D+00 1.4647D-01
 Trust test= 1.66D+00 RLast= 4.88D-02 DXMaxT set to 1.03D+00
 ITU=  1  1 -1  1  1  1  1  1  0
     Eigenvalues ---    0.00387   0.00579   0.01718   0.01816   0.02123
     Eigenvalues ---    0.02386   0.02620   0.02917   0.03379   0.03433
     Eigenvalues ---    0.04133   0.04309   0.05240   0.05477   0.05803
     Eigenvalues ---    0.05944   0.05990   0.06314   0.06619   0.06786
     Eigenvalues ---    0.06923   0.07312   0.07541   0.07829   0.07980
     Eigenvalues ---    0.08189   0.08565   0.09902   0.10146   0.11269
     Eigenvalues ---    0.11652   0.12189   0.12307   0.12669   0.20353
     Eigenvalues ---    0.52439
 En-DIIS/RFO-DIIS/Sim-DIIS IScMMF=       -3 using points:     9    8
 RFO step:  Lambda=-1.24399987D-04.
 DidBck=F Rises=F RFO-DIIS coefs:    2.86720   -1.86720
 Iteration  1 RMS(Cart)=  0.00418831 RMS(Int)=  0.00004956
 Iteration  2 RMS(Cart)=  0.00001955 RMS(Int)=  0.00003683
 Iteration  3 RMS(Cart)=  0.00000000 RMS(Int)=  0.00003683
 Variable       Old X    -DE/DX   Delta X   Delta X   Delta X     New X
                                 (Linear)    (Quad)   (Total)
    R1        3.88822  -0.00009  -0.00285  -0.00324  -0.00601   3.88221
    R2        4.09269  -0.00014  -0.00718  -0.00391  -0.01108   4.08161
    R3        4.27743   0.00029   0.00341   0.00263   0.00605   4.28348
    R4        3.93223   0.00012   0.00085  -0.00017   0.00070   3.93294
    R5        4.18618   0.00002   0.00002  -0.00022  -0.00017   4.18601
    R6        4.18687  -0.00018   0.00836  -0.00109   0.00728   4.19415
    R7        3.99867  -0.00021  -0.00267  -0.00135  -0.00406   3.99461
    R8        3.91904   0.00006  -0.00138   0.00247   0.00107   3.92011
    R9        3.91962  -0.00006  -0.00003   0.00239   0.00233   3.92195
   R10        3.90499   0.00018   0.00442   0.00092   0.00531   3.91030
   R11        4.44819   0.00027   0.01967   0.00829   0.02786   4.47605
   R12        4.20803  -0.00025  -0.01774  -0.00903  -0.02682   4.18121
   R13        3.87782  -0.00016   0.00083  -0.00161  -0.00087   3.87695
   R14        3.98372   0.00028   0.00272   0.00344   0.00611   3.98983
   R15        3.94497   0.00010  -0.00234   0.00056  -0.00175   3.94322
   R16        4.08863  -0.00014   0.00338  -0.00304   0.00040   4.08902
   R17        3.90506  -0.00000  -0.00562   0.00092  -0.00464   3.90042
   R18        3.76247  -0.00005  -0.00012   0.00078   0.00056   3.76303
   R19        4.08359   0.00008   0.00299  -0.00026   0.00272   4.08631
   R20        3.75396  -0.00010  -0.00791  -0.00172  -0.00962   3.74434
   R21        3.83713   0.00022   0.00789   0.00355   0.01142   3.84855
   R22        3.91864   0.00001  -0.00006   0.00045   0.00039   3.91903
   R23        3.84320   0.00007   0.00198  -0.00010   0.00204   3.84524
   R24        3.89840   0.00006   0.00295   0.00117   0.00417   3.90258
   R25        3.91513  -0.00003   0.00237   0.00317   0.00555   3.92068
   R26        4.05964   0.00007   0.00543  -0.00147   0.00398   4.06362
   R27        3.99155   0.00002   0.00433   0.00234   0.00667   3.99822
   R28        3.98419   0.00003  -0.00391  -0.00142  -0.00530   3.97889
   R29        4.07018  -0.00012   0.00033  -0.00050  -0.00019   4.06999
   R30        3.86446   0.00020   0.00704   0.00228   0.00932   3.87379
   R31        2.84081   0.00066   0.01439   0.00200   0.01639   2.85720
   R32        1.56495  -0.00013   0.00361  -0.00184   0.00177   1.56671
    A1        1.94595   0.00008   0.00337   0.00140   0.00474   1.95069
    A2        1.94525   0.00009   0.00537   0.00301   0.00833   1.95358
    A3        2.26194   0.00010   0.00647   0.00273   0.00917   2.27111
    A4        2.79840   0.00009   0.00330   0.00218   0.00545   2.80385
    A5        2.02345   0.00004   0.00223   0.00134   0.00354   2.02698
    A6        1.99887   0.00007   0.00257   0.00102   0.00357   2.00245
    A7        1.95246   0.00005  -0.00087   0.00066  -0.00023   1.95223
    A8        2.34014   0.00018   0.00550   0.00375   0.00923   2.34936
    A9        1.64199   0.00003   0.00231   0.00101   0.00330   1.64529
   A10        1.74880   0.00003   0.00067   0.00038   0.00105   1.74985
   A11        1.58226  -0.00012  -0.00343  -0.00234  -0.00578   1.57647
   A12        1.82694  -0.00006  -0.00405  -0.00239  -0.00645   1.82049
   A13        2.18595   0.00001  -0.00147  -0.00008  -0.00156   2.18439
   A14        2.07003   0.00005   0.00288   0.00083   0.00371   2.07374
   A15        2.01709   0.00001  -0.00169  -0.00150  -0.00316   2.01393
   A16        1.61671   0.00007   0.00222   0.00143   0.00361   1.62032
   A17        2.36003   0.00007   0.00345   0.00147   0.00488   2.36491
   A18        1.88355  -0.00000  -0.00239  -0.00094  -0.00337   1.88018
   A19        2.79814   0.00004   0.00125   0.00062   0.00182   2.79995
   A20        1.99911   0.00009   0.00525   0.00318   0.00843   2.00754
   A21        2.20164   0.00005   0.00242   0.00103   0.00344   2.20508
   A22        1.97772  -0.00005   0.00292   0.00010   0.00301   1.98073
   A23        1.97301   0.00004   0.00011   0.00056   0.00065   1.97366
   A24        1.69229   0.00006   0.00303   0.00101   0.00405   1.69634
   A25        1.86019  -0.00004  -0.00265  -0.00117  -0.00386   1.85633
   A26        1.97910   0.00004  -0.00049  -0.00056  -0.00107   1.97804
   A27        1.85319   0.00013   0.00409   0.00210   0.00617   1.85936
   A28        1.72932   0.00016   0.00835   0.00399   0.01234   1.74166
   A29        1.44246  -0.00010  -0.00371  -0.00202  -0.00574   1.43672
   A30        1.82177  -0.00009   0.00277  -0.00051   0.00225   1.82401
   A31        1.47911  -0.00009  -0.00353  -0.00195  -0.00546   1.47365
   A32        1.97922  -0.00012  -0.00183  -0.00174  -0.00367   1.97555
   A33        1.39924  -0.00014  -0.00685  -0.00368  -0.01049   1.38875
   A34        1.86563  -0.00018  -0.00422  -0.00287  -0.00715   1.85848
   A35        2.01285  -0.00022  -0.01154  -0.00573  -0.01729   1.99556
   A36        1.48357  -0.00002   0.00056   0.00024   0.00081   1.48438
   A37        1.80082   0.00018   0.00679   0.00348   0.01019   1.81102
   A38        1.62188   0.00004   0.00073   0.00035   0.00110   1.62298
   A39        1.85080   0.00007  -0.00162  -0.00035  -0.00197   1.84883
   A40        1.71049   0.00009  -0.00051   0.00081   0.00032   1.71081
   A41        2.22555   0.00021   0.00451   0.00394   0.00840   2.23395
   A42        2.04212   0.00012   0.00104   0.00076   0.00176   2.04388
   A43        1.90405   0.00001   0.00071  -0.00025   0.00049   1.90453
   A44        1.68244  -0.00004   0.00132   0.00044   0.00175   1.68419
   A45        1.99495   0.00004   0.00391   0.00194   0.00584   2.00079
   A46        1.91842  -0.00013   0.00224  -0.00089   0.00133   1.91974
   A47        1.72893   0.00001   0.00589   0.00130   0.00720   1.73614
   A48        1.32002  -0.00016  -0.00459  -0.00254  -0.00712   1.31289
   A49        1.86417  -0.00014  -0.00633  -0.00331  -0.00967   1.85450
   A50        1.47339  -0.00013  -0.00394  -0.00185  -0.00580   1.46760
   A51        2.13573  -0.00019  -0.00102  -0.00192  -0.00294   2.13279
   A52        2.22667  -0.00017  -0.00515  -0.00463  -0.00977   2.21690
   A53        1.49215  -0.00016  -0.00477  -0.00280  -0.00757   1.48458
   A54        1.41671  -0.00006  -0.00355  -0.00135  -0.00491   1.41180
   A55        2.11948   0.00000  -0.00128  -0.00056  -0.00184   2.11765
   A56        1.88161  -0.00000   0.00004   0.00013   0.00015   1.88176
   A57        1.98973  -0.00007  -0.00181  -0.00164  -0.00345   1.98628
   A58        1.24615  -0.00005  -0.00660  -0.00157  -0.00814   1.23801
   A59        1.39926   0.00002  -0.00607  -0.00133  -0.00737   1.39189
   A60        2.41762  -0.00004  -0.00226  -0.00279  -0.00504   2.41257
   A61        1.81262   0.00011  -0.00209   0.00121  -0.00089   1.81173
   A62        2.60803   0.00009   0.00911   0.00424   0.01332   2.62135
   A63        2.12732   0.00015  -0.00240   0.00064  -0.00176   2.12556
   A64        1.71183  -0.00016  -0.00367  -0.00332  -0.00701   1.70482
   A65        1.97031   0.00016  -0.00252   0.00142  -0.00111   1.96920
   A66        2.12779  -0.00006   0.00289   0.00101   0.00376   2.13154
   A67        2.16667  -0.00008   0.00178  -0.00125   0.00051   2.16718
   A68        1.29514  -0.00059  -0.00453  -0.00057  -0.00510   1.29004
    D1       -1.97637  -0.00007  -0.00462  -0.00206  -0.00671  -1.98308
    D2       -0.94240  -0.00008  -0.00428  -0.00294  -0.00725  -0.94965
    D3        0.21915   0.00013   0.00091   0.00220   0.00318   0.22233
    D4        1.25312   0.00012   0.00126   0.00132   0.00264   1.25576
    D5       -0.89644  -0.00003  -0.00403  -0.00114  -0.00519  -0.90163
    D6        0.13753  -0.00004  -0.00368  -0.00203  -0.00573   0.13180
    D7        0.39330   0.00002   0.00975   0.00326   0.01305   0.40635
    D8       -0.66865  -0.00003   0.00727   0.00325   0.01054  -0.65811
    D9       -0.55169  -0.00005   0.00207   0.00010   0.00215  -0.54953
   D10       -1.61364  -0.00010  -0.00041   0.00009  -0.00035  -1.61399
   D11        1.33310   0.00006   0.00814   0.00293   0.01106   1.34415
   D12        0.27115   0.00001   0.00566   0.00292   0.00855   0.27970
   D13        1.04259   0.00006   0.00215   0.00148   0.00366   1.04626
   D14       -0.01443  -0.00000  -0.00649  -0.00234  -0.00885  -0.02328
   D15       -1.14894  -0.00016  -0.00689  -0.00411  -0.01096  -1.15990
   D16       -1.00228  -0.00010  -0.00283  -0.00215  -0.00504  -1.00732
   D17        0.00091  -0.00021  -0.00828  -0.00567  -0.01393  -0.01303
   D18        1.18964   0.00012   0.00510   0.00255   0.00762   1.19726
   D19        2.19282   0.00000  -0.00034  -0.00097  -0.00128   2.19155
   D20        0.13665   0.00006   0.00404   0.00141   0.00549   0.14214
   D21        1.13983  -0.00006  -0.00141  -0.00210  -0.00341   1.13643
   D22        0.71331   0.00008   0.00097   0.00189   0.00288   0.71619
   D23        1.78699   0.00012   0.00315   0.00170   0.00490   1.79189
   D24       -0.57761  -0.00004  -0.00483  -0.00091  -0.00578  -0.58339
   D25        0.49608  -0.00000  -0.00265  -0.00110  -0.00376   0.49231
   D26       -1.37816  -0.00003  -0.00422  -0.00039  -0.00461  -1.38277
   D27       -0.30448   0.00000  -0.00204  -0.00058  -0.00259  -0.30707
   D28        0.46244   0.00007   0.00306   0.00204   0.00513   0.46758
   D29       -0.58251  -0.00005   0.00102   0.00011   0.00114  -0.58137
   D30       -2.81447   0.00005   0.00566   0.00201   0.00771  -2.80676
   D31       -0.76753   0.00003  -0.00096  -0.00007  -0.00101  -0.76854
   D32       -1.81248  -0.00009  -0.00299  -0.00199  -0.00501  -1.81749
   D33        2.23875   0.00002   0.00165  -0.00009   0.00157   2.24031
   D34        1.34368   0.00012   0.00386   0.00243   0.00630   1.34998
   D35        0.29873   0.00001   0.00182   0.00050   0.00230   0.30103
   D36       -1.93323   0.00011   0.00646   0.00240   0.00887  -1.92435
   D37        0.21600   0.00004  -0.00061   0.00038  -0.00026   0.21574
   D38       -0.89153   0.00001  -0.00219  -0.00123  -0.00344  -0.89498
   D39        1.35123  -0.00002  -0.00245  -0.00096  -0.00343   1.34780
   D40        0.24369  -0.00005  -0.00403  -0.00257  -0.00661   0.23709
   D41        0.56784  -0.00010  -0.00271  -0.00221  -0.00489   0.56295
   D42       -0.38543   0.00005   0.00869   0.00286   0.01150  -0.37393
   D43       -0.60085  -0.00010  -0.00265  -0.00273  -0.00536  -0.60621
   D44       -1.55413   0.00005   0.00875   0.00234   0.01104  -1.54309
   D45       -0.64234  -0.00001   0.00311   0.00117   0.00425  -0.63809
   D46        0.40126   0.00009   0.00333   0.00283   0.00613   0.40739
   D47        0.43426  -0.00003   0.00129   0.00031   0.00159   0.43585
   D48        1.47786   0.00007   0.00152   0.00197   0.00347   1.48133
   D49        0.22719  -0.00001   0.00186   0.00135   0.00320   0.23039
   D50       -0.85640   0.00006   0.00513   0.00219   0.00732  -0.84908
   D51        1.46056   0.00005   0.00166   0.00194   0.00360   1.46417
   D52        0.37697   0.00012   0.00493   0.00278   0.00772   0.38470
   D53        0.71127   0.00007  -0.00042   0.00150   0.00102   0.71229
   D54        1.79181   0.00001   0.00044   0.00090   0.00130   1.79311
   D55       -1.33347  -0.00002  -0.00129   0.00050  -0.00081  -1.33428
   D56       -0.25293  -0.00007  -0.00043  -0.00010  -0.00053  -0.25346
   D57       -0.56340   0.00012   0.00157   0.00282   0.00437  -0.55903
   D58        0.51714   0.00007   0.00244   0.00222   0.00465   0.52179
   D59        1.03556  -0.00001   0.00347   0.00250   0.00594   1.04150
   D60        0.05090   0.00005   0.00929   0.00884   0.01821   0.06911
   D61       -1.18490  -0.00001  -0.00241   0.00074  -0.00169  -1.18659
   D62       -0.95415  -0.00001  -0.00493  -0.00264  -0.00757  -0.96172
   D63       -1.98818  -0.00007  -0.00570  -0.00225  -0.00794  -1.99612
   D64        0.13059   0.00002  -0.00211  -0.00060  -0.00272   0.12787
   D65       -0.90343  -0.00005  -0.00288  -0.00021  -0.00310  -0.90653
   D66        1.27864   0.00008   0.00226   0.00088   0.00314   1.28178
   D67        0.24462   0.00001   0.00150   0.00126   0.00276   0.24738
   D68       -1.60951  -0.00010  -0.00307  -0.00276  -0.00577  -1.61529
   D69       -0.56670  -0.00003   0.00160  -0.00099   0.00068  -0.56603
   D70       -0.75998  -0.00011  -0.01151  -0.00945  -0.02104  -0.78101
   D71        0.28284  -0.00004  -0.00684  -0.00767  -0.01459   0.26825
   D72        0.22311   0.00001  -0.00120  -0.00150  -0.00268   0.22043
   D73        1.26592   0.00008   0.00348   0.00027   0.00377   1.26969
   D74        1.31848   0.00002  -0.00226  -0.00068  -0.00291   1.31557
   D75        0.23919   0.00006  -0.00032   0.00006  -0.00027   0.23892
   D76        0.48417  -0.00000   0.00036  -0.00025   0.00013   0.48430
   D77       -0.59513   0.00004   0.00230   0.00048   0.00278  -0.59235
   D78       -0.76337  -0.00004  -0.00153   0.00012  -0.00140  -0.76477
   D79       -1.84266   0.00001   0.00041   0.00085   0.00124  -1.84142
   D80        0.13972  -0.00008  -0.00129  -0.00188  -0.00315   0.13657
   D81        1.10865  -0.00004  -0.00404  -0.00237  -0.00640   1.10225
   D82       -2.82526  -0.00003  -0.00149  -0.00000  -0.00146  -2.82672
   D83        1.20162   0.00001   0.00303   0.00068   0.00375   1.20537
   D84        2.17055   0.00005   0.00028   0.00019   0.00050   2.17106
   D85       -1.76336   0.00007   0.00283   0.00256   0.00545  -1.75791
   D86       -0.96971  -0.00002  -0.00052  -0.00076  -0.00127  -0.97099
   D87       -0.00078   0.00002  -0.00327  -0.00125  -0.00452  -0.00530
   D88        2.34849   0.00003  -0.00072   0.00112   0.00043   2.34891
   D89       -0.76660   0.00002  -0.00113  -0.00052  -0.00164  -0.76823
   D90        0.07987  -0.00007  -0.00645  -0.00327  -0.00965   0.07021
   D91        0.24707   0.00008   0.00039   0.00029   0.00071   0.24778
   D92        1.09353  -0.00001  -0.00493  -0.00246  -0.00730   1.08623
   D93        0.38642  -0.00003  -0.00383  -0.00282  -0.00664   0.37978
   D94       -0.68004  -0.00004  -0.00351  -0.00217  -0.00568  -0.68572
   D95        0.78243  -0.00001   0.00128   0.00115   0.00246   0.78489
   D96       -0.14540   0.00011   0.00366   0.00340   0.00708  -0.13833
   D97       -0.27651  -0.00010  -0.00164  -0.00069  -0.00234  -0.27886
   D98       -1.20435   0.00002   0.00075   0.00157   0.00228  -1.20207
   D99        0.41885   0.00001   0.00280   0.00143   0.00418   0.42303
   D100      -0.66810   0.00010   0.00295   0.00200   0.00493  -0.66317
   D101      -0.72162   0.00008  -0.00075  -0.00016  -0.00092  -0.72253
   D102       0.46069  -0.00001  -0.00344  -0.00081  -0.00425   0.45644
   D103      -0.25926  -0.00002   0.00354   0.00074   0.00428  -0.25498
   D104       0.82890   0.00007  -0.00006   0.00181   0.00175   0.83065
   D105      -3.02641  -0.00009  -0.00373  -0.00318  -0.00684  -3.03326
   D106       0.39630  -0.00015  -0.01239  -0.00568  -0.01812   0.37818
   D107      -0.76889  -0.00001  -0.00842  -0.00377  -0.01221  -0.78110
   D108      -0.80846   0.00008   0.01092   0.00489   0.01580  -0.79266
   D109       0.42511   0.00020   0.00958   0.00577   0.01530   0.44042
   D110       0.27605  -0.00004   0.00882   0.00340   0.01219   0.28824
   D111       1.50962   0.00009   0.00748   0.00428   0.01170   1.52132
   D112      -0.22741   0.00019   0.01171   0.00616   0.01788  -0.20953
   D113       1.01177  -0.00005   0.00854   0.00272   0.01136   1.02313
   D114       0.24286  -0.00009  -0.00350  -0.00282  -0.00632   0.23654
   D115      -0.89361  -0.00009  -0.00604  -0.00339  -0.00943  -0.90303
   D116       1.36719  -0.00003  -0.00592  -0.00301  -0.00902   1.35818
   D117       0.23072  -0.00003  -0.00846  -0.00358  -0.01212   0.21860
   D118       0.59750  -0.00002   0.00010  -0.00088  -0.00079   0.59672
   D119      -0.43584  -0.00002   0.00226  -0.00025   0.00199  -0.43385
   D120      -0.64753  -0.00018  -0.00578  -0.00426  -0.01005  -0.65758
   D121      -1.68087  -0.00017  -0.00362  -0.00364  -0.00727  -1.68815
   D122      -0.75786   0.00006   0.00205   0.00181   0.00383  -0.75403
   D123       0.13926  -0.00003  -0.00139  -0.00011  -0.00153   0.13773
   D124       0.31677  -0.00001   0.00300   0.00061   0.00360   0.32037
   D125       1.21388  -0.00009  -0.00044  -0.00131  -0.00176   1.21213
   D126       0.74221  -0.00001   0.00040   0.00091   0.00131   0.74352
   D127      -0.11845   0.00003   0.00557   0.00288   0.00844  -0.11001
   D128      -3.06290  -0.00008  -0.00581  -0.00320  -0.00904  -3.07194
   D129      -0.31766  -0.00001  -0.00252  -0.00068  -0.00320  -0.32085
   D130      -1.17831   0.00003   0.00265   0.00129   0.00393  -1.17438
   D131       2.16043  -0.00008  -0.00873  -0.00479  -0.01355   2.14688
   D132      -0.42667  -0.00019  -0.00195  -0.00378  -0.00572  -0.43239
   D133       0.67525  -0.00010  -0.00627  -0.00356  -0.00980   0.66546
   D134      -2.66860   0.00001   0.00554   0.00299   0.00853  -2.66008
   D135      -1.64404   0.00002   0.00166  -0.00067   0.00100  -1.64304
   D136      -0.54212   0.00011  -0.00265  -0.00044  -0.00308  -0.54520
   D137       2.39721   0.00022   0.00916   0.00610   0.01524   2.41245
   D138      -1.59078   0.00003  -0.02620   0.02179  -0.00442  -1.59520
   D139       1.29669  -0.00004  -0.02467   0.02001  -0.00468   1.29202
   D140      -2.61778   0.00003  -0.02221   0.02304   0.00080  -2.61698
   D141       2.70924   0.00013  -0.01627   0.02608   0.00986   2.71910
   D142      -0.21256  -0.00001  -0.02848   0.01896  -0.00952  -0.22208
         Item               Value     Threshold  Converged?
 Maximum Force            0.000656     0.000450     NO 
 RMS     Force            0.000111     0.000300     YES
 Maximum Displacement     0.024445     0.001800     NO 
 RMS     Displacement     0.004187     0.001200     NO 
 Predicted change in Energy=-6.300709D-05
 GradGradGradGradGradGradGradGradGradGradGradGradGradGradGradGradGradGrad

                          Input orientation:                          
 ---------------------------------------------------------------------
 Center     Atomic      Atomic             Coordinates (Angstroms)
 Number     Number       Type             X           Y           Z
 ---------------------------------------------------------------------
      1          4           0       -1.218705    0.248572    0.412893
      2          4           0       -0.770210    0.766878   -1.523773
      3          4           0        1.261351   -0.316336    0.389318
      4          4           0       -0.188256    2.102997    0.007402
      5          4           0       -1.625059   -1.972148    0.616093
      6          4           0        1.211378    1.339637   -1.303500
      7          4           0        1.692223    1.842802    0.608586
      8          4           0        0.741789   -0.654157   -1.566434
      9          4           0        0.232055   -2.103661   -0.062036
     10          4           0        0.241015    0.894446    1.748388
     11          4           0       -1.270828   -1.221239   -1.243545
     12          4           0       -0.162257   -1.114469    1.810032
     13          1           0       -0.460554   -1.882213    3.077954
     14          1           0       -0.163494   -1.146758    3.319236
 ---------------------------------------------------------------------
                    Distance matrix (angstroms):
                    1          2          3          4          5
     1  Be   0.000000
     2  Be   2.054377   0.000000
     3  Be   2.543689   2.993411   0.000000
     4  Be   2.159894   2.113855   2.846119   0.000000
     5  Be   2.266719   3.579394   3.335341   4.363682   0.000000
     6  Be   3.168869   2.074431   2.368623   2.064015   4.764256
     7  Be   3.324660   3.430473   2.212602   1.991312   5.055518
     8  Be   2.928514   2.075405   2.051592   3.308148   3.478863
     9  Be   2.804152   3.373605   2.111327   4.228175   1.981421
    10  Be   2.081221   3.427228   2.086660   2.162384   3.603011
    11  Be   2.215141   2.069241   3.145952   3.713136   2.036564
    12  Be   2.219450   3.875994   2.163817   3.688122   2.073859
    13  H    3.495367   5.318784   3.556078   5.038287   2.724871
    14  H    3.392233   5.242599   3.362172   4.640018   3.181890
                    6          7          8          9         10
     6  Be   0.000000
     7  Be   2.034812   0.000000
     8  Be   2.065154   3.445118   0.000000
     9  Be   3.789012   4.261032   2.150373   0.000000
    10  Be   3.233237   2.074737   3.692830   3.502337   0.000000
    11  Be   3.566935   4.647408   2.115766   2.105538   3.964020
    12  Be   4.195663   3.691615   3.525579   2.153746   2.049919
    13  H    5.689711   4.960641   4.952180   3.223086   3.157495
    14  H    5.426059   4.441709   4.993191   3.536258   2.607240
                   11         12         13         14
    11  Be   0.000000
    12  Be   3.250332   0.000000
    13  H    4.446209   1.511965   0.000000
    14  H    4.695817   1.509550   0.829069   0.000000
 Stoichiometry    Be12H2
 Framework group  C1[X(Be12H2)]
 Deg. of freedom    36
 Full point group                 C1      NOp   1
 Largest Abelian subgroup         C1      NOp   1
 Largest concise Abelian subgroup C1      NOp   1
                         Standard orientation:                         
 ---------------------------------------------------------------------
 Center     Atomic      Atomic             Coordinates (Angstroms)
 Number     Number       Type             X           Y           Z
 ---------------------------------------------------------------------
      1          4           0       -0.327300    0.062548   -1.250247
      2          4           0        0.941624   -1.515620   -0.904294
      3          4           0        0.228924    0.497280    1.193515
      4          4           0        1.805528    0.394725   -1.173803
      5          4           0       -2.444771   -0.400421   -0.586931
      6          4           0        2.174280   -0.687875    0.544382
      7          4           0        2.163879    1.346901    0.538000
      8          4           0        0.377908   -1.546418    1.092849
      9          4           0       -1.561631   -0.621287    1.172986
     10          4           0        0.380328    1.828447   -0.406242
     11          4           0       -1.043414   -1.870910   -0.440452
     12          4           0       -1.509330    1.286468    0.174809
     13          1           0       -2.705014    2.211392    0.144935
     14          1           0       -2.039082    2.693255    0.036775
 ---------------------------------------------------------------------
 Rotational constants (GHZ):           2.1122491           1.5412590           1.2522060
 Standard basis: def2TZVP (5D, 7F)
 There are   252 symmetry adapted cartesian basis functions of A   symmetry.
 There are   240 symmetry adapted basis functions of A   symmetry.
   240 basis functions,   364 primitive gaussians,   252 cartesian basis functions
    25 alpha electrons       25 beta electrons
       nuclear repulsion energy       222.0520400651 Hartrees.
 NAtoms=   14 NActive=   14 NUniq=   14 SFac= 1.00D+00 NAtFMM=   60 NAOKFM=F Big=F
 Integral buffers will be    131072 words long.
 Raffenetti 2 integral format.
 Two-electron integral symmetry is turned on.
 One-electron integrals computed using PRISM.
   1 Symmetry operations used in ECPInt.
 ECPInt:  NShTT=    6786 NPrTT=   21120 LenC2=    6603 LenP2D=   17056.
 LDataN:  DoStor=T MaxTD1= 4 Len=   56
 NBasis=   240 RedAO= T EigKep=  2.34D-04  NBF=   240
 NBsUse=   240 1.00D-06 EigRej= -1.00D+00 NBFU=   240
 Initial guess from the checkpoint file:  "/home/user/YCY/BeH/12-H-Be12.chk"
 B after Tr=     0.000000   -0.000000   -0.000000
         Rot=    0.999987    0.000505   -0.000368   -0.005066 Ang=   0.58 deg.
 ExpMin= 3.27D-02 ExpMax= 4.70D+03 ExpMxC= 1.60D+02 IAcc=3 IRadAn=         5 AccDes= 0.00D+00
 Harris functional with IExCor= 1009 and IRadAn=       5 diagonalized for initial guess.
 HarFok:  IExCor= 1009 AccDes= 0.00D+00 IRadAn=         5 IDoV= 1 UseB2=F ITyADJ=14
 ICtDFT=  3500011 ScaDFX=  1.000000  1.000000  1.000000  1.000000
 FoFCou: FMM=F IPFlag=           0 FMFlag=      100000 FMFlg1=           0
         NFxFlg=           0 DoJE=T BraDBF=F KetDBF=T FulRan=T
         wScrn=  0.000000 ICntrl=       500 IOpCl=  0 I1Cent=   200000004 NGrid=           0
         NMat0=    1 NMatS0=      1 NMatT0=    0 NMatD0=    1 NMtDS0=    0 NMtDT0=    0
 Petite list used in FoFCou.
 Requested convergence on RMS density matrix=1.00D-08 within 128 cycles.
 Requested convergence on MAX density matrix=1.00D-06.
 Requested convergence on             energy=1.00D-06.
 No special actions if energy rises.
 SCF Done:  E(RPBE1PBE) =  -177.736930766     A.U. after   14 cycles
            NFock= 14  Conv=0.60D-08     -V/T= 2.0075
   1 Symmetry operations used in ECPInt.
 ECPInt:  NShTT=    6786 NPrTT=   21120 LenC2=    6603 LenP2D=   17056.
 LDataN:  DoStor=T MaxTD1= 5 Len=  102
 Calling FoFJK, ICntrl=      2127 FMM=F ISym2X=0 I1Cent= 0 IOpClX= 0 NMat=1 NMatS=1 NMatT=0.
 ***** Axes restored to original set *****
 -------------------------------------------------------------------
 Center     Atomic                   Forces (Hartrees/Bohr)
 Number     Number              X              Y              Z
 -------------------------------------------------------------------
      1        4           0.000529717   -0.000379814    0.000180328
      2        4          -0.000196151    0.000063362   -0.000014463
      3        4          -0.000193157   -0.000042542    0.000428528
      4        4          -0.000166315   -0.000153549    0.000175021
      5        4          -0.000507854   -0.000140560   -0.000020257
      6        4           0.000278032   -0.000040288   -0.000536009
      7        4           0.000051608   -0.000247081   -0.000278826
      8        4          -0.000194272    0.000146696    0.000809150
      9        4           0.000444578   -0.000287547   -0.000261152
     10        4          -0.000259298    0.000421172    0.000646712
     11        4          -0.000088572    0.000171069   -0.000008113
     12        4           0.000421078    0.000258233   -0.000623329
     13        1           0.000036611    0.000527442   -0.000021561
     14        1          -0.000156005   -0.000296592   -0.000476029
 -------------------------------------------------------------------
 Cartesian Forces:  Max     0.000809150 RMS     0.000331104

 GradGradGradGradGradGradGradGradGradGradGradGradGradGradGradGradGradGrad
 Berny optimization.
 Using GEDIIS/GDIIS optimizer.
 FormGI is forming the generalized inverse of G from B-inverse, IUseBI=4.
 Internal  Forces:  Max     0.000561996 RMS     0.000088989
 Search for a local minimum.
 Step number  10 out of a maximum of  100
 All quantities printed in internal units (Hartrees-Bohrs-Radians)
 Mixed Optimization -- En-DIIS/RFO-DIIS
 Swapping is turned off.
 Update second derivatives using D2CorX and points    5    7    6    8    9
                                                     10
 DE= -7.38D-05 DEPred=-6.30D-05 R= 1.17D+00
 TightC=F SS=  1.41D+00  RLast= 1.11D-01 DXNew= 1.7250D+00 3.3187D-01
 Trust test= 1.17D+00 RLast= 1.11D-01 DXMaxT set to 1.03D+00
 ITU=  1  1  1 -1  1  1  1  1  1  0
     Eigenvalues ---    0.00359   0.00551   0.01503   0.01787   0.02116
     Eigenvalues ---    0.02319   0.02617   0.02918   0.03334   0.03413
     Eigenvalues ---    0.04109   0.04349   0.05225   0.05478   0.05798
     Eigenvalues ---    0.05967   0.06017   0.06352   0.06596   0.06807
     Eigenvalues ---    0.06926   0.07278   0.07541   0.07833   0.07945
     Eigenvalues ---    0.08194   0.08558   0.09868   0.10674   0.11364
     Eigenvalues ---    0.11712   0.12181   0.12348   0.12798   0.20381
     Eigenvalues ---    0.52566
 En-DIIS/RFO-DIIS/Sim-DIIS IScMMF=       -3 using points:    10    9    8
 RFO step:  Lambda=-2.30784160D-05.
 DidBck=F Rises=F RFO-DIIS coefs:    1.24392   -0.09462   -0.14930
 Iteration  1 RMS(Cart)=  0.00109492 RMS(Int)=  0.00001459
 Iteration  2 RMS(Cart)=  0.00000239 RMS(Int)=  0.00001404
 Iteration  3 RMS(Cart)=  0.00000000 RMS(Int)=  0.00001404
 Variable       Old X    -DE/DX   Delta X   Delta X   Delta X     New X
                                 (Linear)    (Quad)   (Total)
    R1        3.88221  -0.00006  -0.00169  -0.00072  -0.00238   3.87983
    R2        4.08161  -0.00008  -0.00328   0.00022  -0.00305   4.07856
    R3        4.28348   0.00006   0.00175   0.00042   0.00217   4.28564
    R4        3.93294   0.00007   0.00024  -0.00025   0.00000   3.93294
    R5        4.18601  -0.00006  -0.00004  -0.00022  -0.00025   4.18576
    R6        4.19415  -0.00031   0.00244  -0.00452  -0.00208   4.19208
    R7        3.99461   0.00000  -0.00120  -0.00041  -0.00163   3.99298
    R8        3.92011   0.00008   0.00015   0.00052   0.00066   3.92077
    R9        3.92195  -0.00003   0.00057   0.00101   0.00156   3.92351
   R10        3.91030  -0.00001   0.00165  -0.00088   0.00076   3.91105
   R11        4.47605   0.00006   0.00837  -0.00064   0.00769   4.48374
   R12        4.18121  -0.00010  -0.00796   0.00041  -0.00758   4.17363
   R13        3.87695  -0.00020  -0.00015  -0.00133  -0.00151   3.87544
   R14        3.98983   0.00007   0.00171   0.00097   0.00266   3.99249
   R15        3.94322   0.00017  -0.00061   0.00121   0.00061   3.94382
   R16        4.08902  -0.00029   0.00037  -0.00454  -0.00415   4.08487
   R17        3.90042   0.00015  -0.00158   0.00265   0.00110   3.90152
   R18        3.76303   0.00002   0.00013   0.00001   0.00010   3.76313
   R19        4.08631  -0.00005   0.00090  -0.00136  -0.00046   4.08586
   R20        3.74434   0.00017  -0.00298   0.00227  -0.00071   3.74363
   R21        3.84855  -0.00005   0.00342  -0.00090   0.00250   3.85105
   R22        3.91903   0.00010   0.00009   0.00149   0.00158   3.92060
   R23        3.84524   0.00003   0.00066  -0.00007   0.00064   3.84588
   R24        3.90258  -0.00006   0.00125  -0.00157  -0.00030   3.90228
   R25        3.92068   0.00000   0.00154   0.00107   0.00262   3.92330
   R26        4.06362  -0.00013   0.00140  -0.00300  -0.00158   4.06203
   R27        3.99822  -0.00002   0.00197  -0.00078   0.00120   3.99941
   R28        3.97889   0.00007  -0.00161   0.00113  -0.00047   3.97842
   R29        4.06999  -0.00011  -0.00002  -0.00105  -0.00108   4.06891
   R30        3.87379  -0.00006   0.00284  -0.00030   0.00254   3.87632
   R31        2.85720  -0.00051   0.00515  -0.00287   0.00228   2.85948
   R32        1.56671  -0.00046   0.00072  -0.00153  -0.00081   1.56591
    A1        1.95069   0.00000   0.00142  -0.00037   0.00104   1.95173
    A2        1.95358   0.00004   0.00246  -0.00005   0.00239   1.95597
    A3        2.27111  -0.00001   0.00275  -0.00043   0.00232   2.27342
    A4        2.80385   0.00007   0.00159   0.00050   0.00208   2.80593
    A5        2.02698   0.00004   0.00104  -0.00011   0.00091   2.02790
    A6        2.00245  -0.00002   0.00108  -0.00013   0.00095   2.00339
    A7        1.95223   0.00007  -0.00013   0.00146   0.00132   1.95355
    A8        2.34936   0.00009   0.00269   0.00088   0.00357   2.35293
    A9        1.64529   0.00000   0.00099   0.00001   0.00100   1.64629
   A10        1.74985   0.00001   0.00031   0.00021   0.00051   1.75036
   A11        1.57647  -0.00007  -0.00168  -0.00067  -0.00236   1.57411
   A12        1.82049  -0.00005  -0.00190  -0.00015  -0.00205   1.81844
   A13        2.18439  -0.00002  -0.00050   0.00049  -0.00001   2.18438
   A14        2.07374   0.00000   0.00113  -0.00056   0.00057   2.07431
   A15        2.01393  -0.00001  -0.00091  -0.00078  -0.00167   2.01226
   A16        1.62032   0.00002   0.00106   0.00016   0.00121   1.62152
   A17        2.36491  -0.00002   0.00147  -0.00027   0.00118   2.36609
   A18        1.88018   0.00000  -0.00101  -0.00019  -0.00122   1.87896
   A19        2.79995   0.00002   0.00054   0.00000   0.00052   2.80048
   A20        2.00754   0.00000   0.00248   0.00058   0.00306   2.01060
   A21        2.20508  -0.00001   0.00103  -0.00031   0.00072   2.20580
   A22        1.98073  -0.00006   0.00097  -0.00103  -0.00006   1.98067
   A23        1.97366   0.00004   0.00017   0.00082   0.00098   1.97464
   A24        1.69634  -0.00001   0.00123  -0.00067   0.00056   1.69691
   A25        1.85633  -0.00002  -0.00115   0.00006  -0.00111   1.85521
   A26        1.97804  -0.00002  -0.00030  -0.00024  -0.00055   1.97749
   A27        1.85936   0.00006   0.00183   0.00021   0.00204   1.86140
   A28        1.74166   0.00005   0.00368  -0.00005   0.00363   1.74528
   A29        1.43672  -0.00004  -0.00170  -0.00018  -0.00187   1.43484
   A30        1.82401  -0.00013   0.00077  -0.00165  -0.00088   1.82313
   A31        1.47365  -0.00002  -0.00161   0.00012  -0.00149   1.47217
   A32        1.97555  -0.00006  -0.00104  -0.00058  -0.00166   1.97389
   A33        1.38875  -0.00005  -0.00311  -0.00021  -0.00330   1.38545
   A34        1.85848  -0.00010  -0.00208  -0.00033  -0.00244   1.85604
   A35        1.99556  -0.00010  -0.00514   0.00010  -0.00504   1.99052
   A36        1.48438   0.00001   0.00024   0.00003   0.00028   1.48466
   A37        1.81102   0.00008   0.00303   0.00001   0.00301   1.81403
   A38        1.62298   0.00007   0.00033   0.00017   0.00050   1.62348
   A39        1.84883   0.00008  -0.00061   0.00083   0.00021   1.84904
   A40        1.71081   0.00008   0.00004   0.00089   0.00093   1.71174
   A41        2.23395   0.00015   0.00241   0.00149   0.00388   2.23783
   A42        2.04388   0.00006   0.00051   0.00028   0.00077   2.04465
   A43        1.90453  -0.00002   0.00018  -0.00043  -0.00025   1.90428
   A44        1.68419  -0.00003   0.00053  -0.00032   0.00020   1.68440
   A45        2.00079  -0.00006   0.00174  -0.00065   0.00109   2.00188
   A46        1.91974  -0.00015   0.00050  -0.00166  -0.00117   1.91857
   A47        1.73614  -0.00009   0.00223  -0.00134   0.00089   1.73703
   A48        1.31289  -0.00007  -0.00210  -0.00036  -0.00246   1.31043
   A49        1.85450  -0.00006  -0.00286  -0.00014  -0.00302   1.85148
   A50        1.46760  -0.00004  -0.00173   0.00018  -0.00155   1.46604
   A51        2.13279  -0.00014  -0.00080  -0.00128  -0.00208   2.13071
   A52        2.21690  -0.00016  -0.00280  -0.00165  -0.00444   2.21246
   A53        1.48458  -0.00007  -0.00223  -0.00032  -0.00255   1.48203
   A54        1.41180   0.00001  -0.00148   0.00018  -0.00130   1.41050
   A55        2.11765   0.00003  -0.00055   0.00026  -0.00029   2.11736
   A56        1.88176   0.00001   0.00004   0.00007   0.00010   1.88186
   A57        1.98628  -0.00001  -0.00099  -0.00030  -0.00128   1.98500
   A58        1.23801   0.00008  -0.00251   0.00140  -0.00110   1.23691
   A59        1.39189   0.00010  -0.00228   0.00149  -0.00078   1.39111
   A60        2.41257  -0.00008  -0.00141  -0.00144  -0.00285   2.40973
   A61        1.81173   0.00012  -0.00038   0.00167   0.00128   1.81301
   A62        2.62135  -0.00000   0.00398  -0.00019   0.00378   2.62512
   A63        2.12556   0.00013  -0.00062   0.00130   0.00067   2.12623
   A64        1.70482  -0.00011  -0.00200  -0.00097  -0.00298   1.70184
   A65        1.96920   0.00019  -0.00047   0.00216   0.00168   1.97088
   A66        2.13154  -0.00006   0.00115  -0.00026   0.00083   2.13237
   A67        2.16718  -0.00013   0.00027  -0.00183  -0.00157   2.16561
   A68        1.29004  -0.00056  -0.00161  -0.00066  -0.00226   1.28778
    D1       -1.98308  -0.00005  -0.00201   0.00017  -0.00185  -1.98493
    D2       -0.94965  -0.00009  -0.00211  -0.00069  -0.00281  -0.95246
    D3        0.22233   0.00009   0.00085   0.00179   0.00266   0.22499
    D4        1.25576   0.00004   0.00074   0.00093   0.00170   1.25746
    D5       -0.90163   0.00003  -0.00159   0.00104  -0.00055  -0.90218
    D6        0.13180  -0.00001  -0.00169   0.00018  -0.00152   0.13028
    D7        0.40635  -0.00004   0.00396  -0.00257   0.00140   0.40775
    D8       -0.65811  -0.00002   0.00315  -0.00193   0.00123  -0.65688
    D9       -0.54953  -0.00002   0.00069  -0.00062   0.00006  -0.54947
   D10       -1.61399   0.00000  -0.00012   0.00002  -0.00011  -1.61410
   D11        1.34415  -0.00000   0.00335  -0.00076   0.00258   1.34673
   D12        0.27970   0.00002   0.00254  -0.00012   0.00241   0.28210
   D13        1.04626   0.00007   0.00107   0.00083   0.00191   1.04816
   D14       -0.02328   0.00007  -0.00268   0.00267  -0.00001  -0.02329
   D15       -1.15990  -0.00005  -0.00322   0.00003  -0.00318  -1.16307
   D16       -1.00732  -0.00005  -0.00146  -0.00096  -0.00244  -1.00975
   D17       -0.01303  -0.00012  -0.00406  -0.00135  -0.00541  -0.01844
   D18        1.19726   0.00005   0.00227  -0.00033   0.00193   1.19919
   D19        2.19155  -0.00003  -0.00034  -0.00073  -0.00105   2.19050
   D20        0.14214   0.00001   0.00166  -0.00119   0.00048   0.14262
   D21        1.13643  -0.00006  -0.00094  -0.00159  -0.00249   1.13394
   D22        0.71619   0.00006   0.00078   0.00118   0.00197   0.71815
   D23        1.79189   0.00002   0.00145   0.00029   0.00175   1.79364
   D24       -0.58339   0.00002  -0.00180   0.00164  -0.00018  -0.58356
   D25        0.49231  -0.00002  -0.00113   0.00074  -0.00039   0.49192
   D26       -1.38277   0.00006  -0.00146   0.00137  -0.00010  -1.38287
   D27       -0.30707   0.00002  -0.00079   0.00047  -0.00031  -0.30738
   D28        0.46758   0.00001   0.00150   0.00020   0.00171   0.46928
   D29       -0.58137  -0.00004   0.00036  -0.00045  -0.00009  -0.58146
   D30       -2.80676  -0.00001   0.00233  -0.00102   0.00133  -2.80542
   D31       -0.76854  -0.00000  -0.00032   0.00045   0.00013  -0.76841
   D32       -1.81749  -0.00005  -0.00146  -0.00020  -0.00167  -1.81915
   D33        2.24031  -0.00003   0.00051  -0.00077  -0.00024   2.24007
   D34        1.34998   0.00004   0.00184   0.00028   0.00213   1.35211
   D35        0.30103  -0.00001   0.00071  -0.00037   0.00033   0.30136
   D36       -1.92435   0.00001   0.00268  -0.00094   0.00175  -1.92260
   D37        0.21574   0.00006  -0.00011   0.00078   0.00065   0.21639
   D38       -0.89498   0.00003  -0.00101   0.00015  -0.00088  -0.89585
   D39        1.34780   0.00002  -0.00103   0.00034  -0.00070   1.34710
   D40        0.23709  -0.00000  -0.00193  -0.00029  -0.00223   0.23486
   D41        0.56295  -0.00004  -0.00141  -0.00101  -0.00241   0.56054
   D42       -0.37393   0.00000   0.00350  -0.00161   0.00188  -0.37206
   D43       -0.60621  -0.00003  -0.00152  -0.00136  -0.00287  -0.60908
   D44       -1.54309   0.00001   0.00339  -0.00196   0.00142  -1.54167
   D45       -0.63809  -0.00001   0.00129  -0.00037   0.00091  -0.63718
   D46        0.40739   0.00007   0.00176   0.00057   0.00232   0.40971
   D47        0.43585  -0.00004   0.00049  -0.00029   0.00020   0.43605
   D48        1.48133   0.00004   0.00097   0.00065   0.00161   1.48294
   D49        0.23039   0.00002   0.00093   0.00044   0.00137   0.23176
   D50       -0.84908  -0.00004   0.00220  -0.00032   0.00187  -0.84721
   D51        1.46417   0.00006   0.00101   0.00126   0.00227   1.46644
   D52        0.38470  -0.00000   0.00228   0.00049   0.00278   0.38747
   D53        0.71229   0.00006   0.00022   0.00168   0.00188   0.71417
   D54        1.79311   0.00003   0.00035   0.00105   0.00139   1.79450
   D55       -1.33428   0.00001  -0.00030   0.00089   0.00058  -1.33370
   D56       -0.25346  -0.00002  -0.00016   0.00026   0.00009  -0.25337
   D57       -0.55903   0.00007   0.00119   0.00210   0.00329  -0.55574
   D58        0.52179   0.00004   0.00133   0.00147   0.00280   0.52459
   D59        1.04150   0.00000   0.00173   0.00045   0.00216   1.04366
   D60        0.06911   0.00009   0.00519   0.00391   0.00912   0.07823
   D61       -1.18659   0.00007  -0.00061   0.00154   0.00093  -1.18566
   D62       -0.96172   0.00001  -0.00224   0.00012  -0.00212  -0.96384
   D63       -1.99612  -0.00000  -0.00239   0.00040  -0.00199  -1.99811
   D64        0.12787   0.00001  -0.00083   0.00011  -0.00072   0.12715
   D65       -0.90653  -0.00000  -0.00099   0.00039  -0.00059  -0.90712
   D66        1.28178  -0.00002   0.00095  -0.00004   0.00090   1.28268
   D67        0.24738  -0.00004   0.00079   0.00024   0.00103   0.24841
   D68       -1.61529  -0.00001  -0.00165  -0.00052  -0.00215  -1.61743
   D69       -0.56603  -0.00007   0.00029  -0.00140  -0.00108  -0.56711
   D70       -0.78101  -0.00004  -0.00605  -0.00306  -0.00915  -0.79016
   D71        0.26825  -0.00010  -0.00411  -0.00395  -0.00808   0.26016
   D72        0.22043   0.00004  -0.00075  -0.00026  -0.00100   0.21942
   D73        1.26969  -0.00003   0.00120  -0.00114   0.00006   1.26975
   D74        1.31557   0.00001  -0.00089   0.00026  -0.00062   1.31495
   D75        0.23892   0.00003  -0.00009  -0.00001  -0.00010   0.23882
   D76        0.48430  -0.00001   0.00006   0.00020   0.00027   0.48457
   D77       -0.59235   0.00001   0.00086  -0.00007   0.00079  -0.59156
   D78       -0.76477  -0.00000  -0.00046   0.00081   0.00035  -0.76442
   D79       -1.84142   0.00002   0.00034   0.00054   0.00087  -1.84055
   D80        0.13657  -0.00004  -0.00087  -0.00143  -0.00230   0.13427
   D81        1.10225  -0.00001  -0.00188  -0.00087  -0.00275   1.09950
   D82       -2.82672   0.00000  -0.00047   0.00044  -0.00001  -2.82673
   D83        1.20537  -0.00002   0.00116  -0.00086   0.00031   1.20568
   D84        2.17106   0.00001   0.00015  -0.00030  -0.00015   2.17091
   D85       -1.75791   0.00002   0.00155   0.00101   0.00259  -1.75533
   D86       -0.97099   0.00002  -0.00035  -0.00020  -0.00055  -0.97153
   D87       -0.00530   0.00006  -0.00136   0.00036  -0.00100  -0.00630
   D88        2.34891   0.00007   0.00005   0.00167   0.00174   2.35065
   D89       -0.76823  -0.00001  -0.00049  -0.00009  -0.00058  -0.76881
   D90        0.07021  -0.00005  -0.00287  -0.00018  -0.00303   0.06719
   D91        0.24778   0.00003   0.00021  -0.00010   0.00012   0.24790
   D92        1.08623  -0.00001  -0.00218  -0.00018  -0.00233   1.08390
   D93        0.37978  -0.00004  -0.00193  -0.00076  -0.00268   0.37710
   D94       -0.68572  -0.00003  -0.00167  -0.00056  -0.00223  -0.68795
   D95        0.78489  -0.00001   0.00070   0.00008   0.00080   0.78568
   D96       -0.13833   0.00007   0.00202   0.00116   0.00318  -0.13515
   D97       -0.27886  -0.00003  -0.00070   0.00025  -0.00045  -0.27931
   D98       -1.20207   0.00006   0.00061   0.00133   0.00193  -1.20014
   D99        0.42303  -0.00004   0.00124  -0.00051   0.00072   0.42375
   D100      -0.66317   0.00003   0.00144  -0.00017   0.00126  -0.66192
   D101      -0.72253  -0.00001  -0.00028  -0.00001  -0.00029  -0.72282
   D102       0.45644  -0.00001  -0.00131   0.00055  -0.00076   0.45567
   D103      -0.25498  -0.00004   0.00133  -0.00068   0.00064  -0.25434
   D104       0.83065   0.00014   0.00042   0.00150   0.00192   0.83256
   D105      -3.03326  -0.00005  -0.00197  -0.00110  -0.00304  -3.03630
   D106       0.37818  -0.00006  -0.00541   0.00078  -0.00465   0.37353
   D107      -0.78110  -0.00000  -0.00365   0.00042  -0.00324  -0.78434
   D108      -0.79266  -0.00001   0.00473  -0.00051   0.00421  -0.78845
   D109       0.44042   0.00012   0.00450   0.00118   0.00566   0.44608
   D110       0.28824  -0.00008   0.00368  -0.00103   0.00264   0.29088
   D111       1.52132   0.00006   0.00345   0.00066   0.00409   1.52541
   D112      -0.20953   0.00010   0.00530   0.00023   0.00553  -0.20400
   D113       1.02313  -0.00007   0.00345  -0.00154   0.00195   1.02508
   D114       0.23654  -0.00006  -0.00182  -0.00022  -0.00204   0.23450
   D115      -0.90303  -0.00003  -0.00278   0.00010  -0.00268  -0.90571
   D116       1.35818   0.00004  -0.00267   0.00059  -0.00211   1.35606
   D117       0.21860   0.00007  -0.00363   0.00092  -0.00275   0.21585
   D118       0.59672  -0.00000  -0.00018  -0.00069  -0.00087   0.59585
   D119      -0.43385  -0.00001   0.00067  -0.00094  -0.00028  -0.43413
   D120      -0.65758  -0.00011  -0.00291  -0.00148  -0.00440  -0.66198
   D121      -1.68815  -0.00012  -0.00206  -0.00174  -0.00381  -1.69196
   D122      -0.75403   0.00004   0.00110   0.00056   0.00165  -0.75238
   D123       0.13773   0.00004  -0.00048   0.00055   0.00006   0.13778
   D124       0.32037  -0.00004   0.00112  -0.00084   0.00027   0.32065
   D125       1.21213  -0.00005  -0.00046  -0.00085  -0.00132   1.21081
   D126       0.74352   0.00000   0.00035   0.00023   0.00058   0.74410
   D127      -0.11001  -0.00004   0.00250  -0.00036   0.00214  -0.10787
   D128      -3.07194  -0.00005  -0.00267  -0.00057  -0.00326  -3.07519
   D129      -0.32085   0.00003  -0.00098   0.00058  -0.00040  -0.32125
   D130      -1.17438  -0.00002   0.00117  -0.00001   0.00116  -1.17322
   D131       2.14688  -0.00003  -0.00400  -0.00022  -0.00424   2.14264
   D132      -0.43239  -0.00019  -0.00155  -0.00217  -0.00372  -0.43610
   D133       0.66546  -0.00001  -0.00289  -0.00021  -0.00309   0.66237
   D134      -2.66008   0.00001   0.00252   0.00020   0.00272  -2.65735
   D135      -1.64304  -0.00006   0.00038  -0.00089  -0.00052  -1.64356
   D136      -0.54520   0.00011  -0.00096   0.00107   0.00010  -0.54510
   D137       2.41245   0.00013   0.00445   0.00149   0.00592   2.41837
   D138      -1.59520   0.00003  -0.00317   0.00094  -0.00224  -1.59744
   D139       1.29202  -0.00002  -0.00311  -0.00147  -0.00460   1.28742
   D140      -2.61698   0.00003  -0.00158   0.00031  -0.00129  -2.61827
   D141       2.71910   0.00003   0.00110   0.00015   0.00127   2.72037
   D142      -0.22208  -0.00002  -0.00460  -0.00052  -0.00511  -0.22720
         Item               Value     Threshold  Converged?
 Maximum Force            0.000562     0.000450     NO 
 RMS     Force            0.000089     0.000300     YES
 Maximum Displacement     0.006522     0.001800     NO 
 RMS     Displacement     0.001095     0.001200     YES
 Predicted change in Energy=-1.152950D-05
 GradGradGradGradGradGradGradGradGradGradGradGradGradGradGradGradGradGrad

                          Input orientation:                          
 ---------------------------------------------------------------------
 Center     Atomic      Atomic             Coordinates (Angstroms)
 Number     Number       Type             X           Y           Z
 ---------------------------------------------------------------------
      1          4           0       -1.215763    0.247690    0.412864
      2          4           0       -0.771438    0.767451   -1.523037
      3          4           0        1.260867   -0.314910    0.390887
      4          4           0       -0.188023    2.101853    0.007892
      5          4           0       -1.624565   -1.973680    0.616851
      6          4           0        1.210535    1.341738   -1.306951
      7          4           0        1.693210    1.840217    0.606260
      8          4           0        0.742328   -0.652952   -1.564259
      9          4           0        0.231856   -2.103575   -0.062389
     10          4           0        0.240851    0.896018    1.750561
     11          4           0       -1.270933   -1.221511   -1.243843
     12          4           0       -0.160386   -1.114750    1.809652
     13          1           0       -0.463558   -1.881955    3.078180
     14          1           0       -0.164533   -1.147282    3.317947
 ---------------------------------------------------------------------
                    Distance matrix (angstroms):
                    1          2          3          4          5
     1  Be   0.000000
     2  Be   2.053117   0.000000
     3  Be   2.539823   2.994140   0.000000
     4  Be   2.158280   2.112995   2.843714   0.000000
     5  Be   2.267865   3.580606   3.335910   4.363994   0.000000
     6  Be   3.168853   2.074781   2.372692   2.064595   4.767683
     7  Be   3.321998   3.429173   2.208592   1.991365   5.055052
     8  Be   2.924772   2.076231   2.050792   3.305475   3.479043
     9  Be   2.801770   3.373853   2.112733   4.226921   1.981045
    10  Be   2.081223   3.428951   2.086982   2.162143   3.605585
    11  Be   2.215010   2.069641   3.147107   3.712719   2.037890
    12  Be   2.218351   3.875936   2.161620   3.686955   2.074694
    13  H    3.493582   5.318397   3.556799   5.037193   2.722957
    14  H    3.389770   5.241151   3.360401   4.638307   3.179709
                    6          7          8          9         10
     6  Be   0.000000
     7  Be   2.035150   0.000000
     8  Be   2.064997   3.439654   0.000000
     9  Be   3.791692   4.258655   2.149535   0.000000
    10  Be   3.238415   2.076121   3.693077   3.504915   0.000000
    11  Be   3.568180   4.645773   2.116399   2.105291   3.966847
    12  Be   4.198449   3.689959   3.522985   2.153176   2.051261
    13  H    5.694222   4.961512   4.951449   3.224266   3.158466
    14  H    5.429154   4.441802   4.990260   3.535292   2.606936
                   11         12         13         14
    11  Be   0.000000
    12  Be   3.250930   0.000000
    13  H    4.446114   1.513169   0.000000
    14  H    4.694631   1.508651   0.828642   0.000000
 Stoichiometry    Be12H2
 Framework group  C1[X(Be12H2)]
 Deg. of freedom    36
 Full point group                 C1      NOp   1
 Largest Abelian subgroup         C1      NOp   1
 Largest concise Abelian subgroup C1      NOp   1
                         Standard orientation:                         
 ---------------------------------------------------------------------
 Center     Atomic      Atomic             Coordinates (Angstroms)
 Number     Number       Type             X           Y           Z
 ---------------------------------------------------------------------
      1          4           0       -0.327033    0.062122   -1.247455
      2          4           0        0.942860   -1.514486   -0.905453
      3          4           0        0.228828    0.499510    1.191892
      4          4           0        1.803922    0.396394   -1.173517
      5          4           0       -2.445800   -0.402932   -0.585820
      6          4           0        2.177533   -0.688380    0.542942
      7          4           0        2.161348    1.346702    0.539578
      8          4           0        0.380050   -1.543299    1.092833
      9          4           0       -1.560894   -0.623066    1.172879
     10          4           0        0.378783    1.830991   -0.408160
     11          4           0       -1.041678   -1.872677   -0.439924
     12          4           0       -1.510140    1.284799    0.176062
     13          1           0       -2.708588    2.207944    0.141342
     14          1           0       -2.042526    2.689350    0.035239
 ---------------------------------------------------------------------
 Rotational constants (GHZ):           2.1127958           1.5414431           1.2519929
 Standard basis: def2TZVP (5D, 7F)
 There are   252 symmetry adapted cartesian basis functions of A   symmetry.
 There are   240 symmetry adapted basis functions of A   symmetry.
   240 basis functions,   364 primitive gaussians,   252 cartesian basis functions
    25 alpha electrons       25 beta electrons
       nuclear repulsion energy       222.0628157012 Hartrees.
 NAtoms=   14 NActive=   14 NUniq=   14 SFac= 1.00D+00 NAtFMM=   60 NAOKFM=F Big=F
 Integral buffers will be    131072 words long.
 Raffenetti 2 integral format.
 Two-electron integral symmetry is turned on.
 One-electron integrals computed using PRISM.
   1 Symmetry operations used in ECPInt.
 ECPInt:  NShTT=    6786 NPrTT=   21120 LenC2=    6603 LenP2D=   17058.
 LDataN:  DoStor=T MaxTD1= 4 Len=   56
 NBasis=   240 RedAO= T EigKep=  2.35D-04  NBF=   240
 NBsUse=   240 1.00D-06 EigRej= -1.00D+00 NBFU=   240
 Initial guess from the checkpoint file:  "/home/user/YCY/BeH/12-H-Be12.chk"
 B after Tr=    -0.000000   -0.000000    0.000000
         Rot=    1.000000    0.000067   -0.000109   -0.000477 Ang=   0.06 deg.
 Requested convergence on RMS density matrix=1.00D-08 within 128 cycles.
 Requested convergence on MAX density matrix=1.00D-06.
 Requested convergence on             energy=1.00D-06.
 No special actions if energy rises.
 SCF Done:  E(RPBE1PBE) =  -177.736948493     A.U. after   12 cycles
            NFock= 12  Conv=0.78D-08     -V/T= 2.0075
   1 Symmetry operations used in ECPInt.
 ECPInt:  NShTT=    6786 NPrTT=   21120 LenC2=    6603 LenP2D=   17058.
 LDataN:  DoStor=T MaxTD1= 5 Len=  102
 Calling FoFJK, ICntrl=      2127 FMM=F ISym2X=0 I1Cent= 0 IOpClX= 0 NMat=1 NMatS=1 NMatT=0.
 ***** Axes restored to original set *****
 -------------------------------------------------------------------
 Center     Atomic                   Forces (Hartrees/Bohr)
 Number     Number              X              Y              Z
 -------------------------------------------------------------------
      1        4           0.000360032   -0.000425091    0.000270471
      2        4          -0.000103433    0.000004262   -0.000146580
      3        4          -0.000147748   -0.000202018    0.000363792
      4        4          -0.000130203   -0.000041347    0.000219893
      5        4          -0.000447641    0.000002879   -0.000110263
      6        4           0.000219620   -0.000108438   -0.000355545
      7        4           0.000029710   -0.000145722   -0.000250973
      8        4          -0.000301848    0.000168692    0.000623520
      9        4           0.000549475   -0.000209284   -0.000220507
     10        4          -0.000198814    0.000297199    0.000456707
     11        4          -0.000025294    0.000159128    0.000115453
     12        4           0.000225503    0.000150323   -0.000503158
     13        1           0.000076079    0.000477157   -0.000248497
     14        1          -0.000105437   -0.000127740   -0.000214313
 -------------------------------------------------------------------
 Cartesian Forces:  Max     0.000623520 RMS     0.000273224

 GradGradGradGradGradGradGradGradGradGradGradGradGradGradGradGradGradGrad
 Berny optimization.
 Using GEDIIS/GDIIS optimizer.
 FormGI is forming the generalized inverse of G from B-inverse, IUseBI=4.
 Internal  Forces:  Max     0.000559530 RMS     0.000071394
 Search for a local minimum.
 Step number  11 out of a maximum of  100
 All quantities printed in internal units (Hartrees-Bohrs-Radians)
 Mixed Optimization -- En-DIIS/RFO-DIIS
 Swapping is turned off.
 Update second derivatives using D2CorX and points    5    7    6    8    9
                                                     10   11
 DE= -1.77D-05 DEPred=-1.15D-05 R= 1.54D+00
 TightC=F SS=  1.41D+00  RLast= 3.70D-02 DXNew= 1.7250D+00 1.1098D-01
 Trust test= 1.54D+00 RLast= 3.70D-02 DXMaxT set to 1.03D+00
 ITU=  1  1  1  1 -1  1  1  1  1  1  0
     Eigenvalues ---    0.00371   0.00472   0.01050   0.01780   0.02123
     Eigenvalues ---    0.02358   0.02614   0.02920   0.03290   0.03425
     Eigenvalues ---    0.04063   0.04443   0.05226   0.05502   0.05736
     Eigenvalues ---    0.06008   0.06074   0.06378   0.06451   0.06779
     Eigenvalues ---    0.06920   0.07120   0.07589   0.07684   0.07841
     Eigenvalues ---    0.08236   0.08554   0.09825   0.10458   0.11154
     Eigenvalues ---    0.11665   0.12187   0.12357   0.12510   0.18679
     Eigenvalues ---    0.51994
 En-DIIS/RFO-DIIS/Sim-DIIS IScMMF=       -3 using points:    11   10    9    8
 RFO step:  Lambda=-3.40433217D-05.
 DidBck=F Rises=F RFO-DIIS coefs:    2.85369   -2.00000   -0.34589    0.49219
 Iteration  1 RMS(Cart)=  0.00226308 RMS(Int)=  0.00002220
 Iteration  2 RMS(Cart)=  0.00000844 RMS(Int)=  0.00001766
 Iteration  3 RMS(Cart)=  0.00000000 RMS(Int)=  0.00001766
 Variable       Old X    -DE/DX   Delta X   Delta X   Delta X     New X
                                 (Linear)    (Quad)   (Total)
    R1        3.87983  -0.00001  -0.00279  -0.00006  -0.00287   3.87696
    R2        4.07856  -0.00004  -0.00214  -0.00087  -0.00303   4.07553
    R3        4.28564  -0.00002   0.00223  -0.00054   0.00170   4.28734
    R4        3.93294   0.00004  -0.00032   0.00005  -0.00025   3.93269
    R5        4.18576  -0.00007  -0.00044  -0.00076  -0.00121   4.18456
    R6        4.19208  -0.00028  -0.00712  -0.00376  -0.01089   4.18118
    R7        3.99298   0.00005  -0.00171  -0.00006  -0.00174   3.99124
    R8        3.92077   0.00005   0.00143  -0.00074   0.00070   3.92147
    R9        3.92351  -0.00005   0.00256  -0.00077   0.00181   3.92531
   R10        3.91105  -0.00003  -0.00054   0.00045  -0.00008   3.91097
   R11        4.48374   0.00003   0.00499   0.00569   0.01071   4.49445
   R12        4.17363  -0.00005  -0.00544  -0.00393  -0.00935   4.16428
   R13        3.87544  -0.00016  -0.00290  -0.00054  -0.00342   3.87202
   R14        3.99249   0.00000   0.00331  -0.00040   0.00291   3.99540
   R15        3.94382   0.00014   0.00200   0.00056   0.00257   3.94639
   R16        4.08487  -0.00026  -0.00865  -0.00418  -0.01286   4.07201
   R17        3.90152   0.00014   0.00419   0.00115   0.00534   3.90686
   R18        3.76313   0.00001   0.00014  -0.00084  -0.00069   3.76244
   R19        4.08586  -0.00006  -0.00203  -0.00074  -0.00278   4.08308
   R20        3.74363   0.00018   0.00218   0.00100   0.00316   3.74679
   R21        3.85105  -0.00010   0.00089  -0.00014   0.00077   3.85182
   R22        3.92060   0.00008   0.00289   0.00097   0.00384   3.92445
   R23        3.84588   0.00002   0.00036   0.00046   0.00076   3.84664
   R24        3.90228  -0.00007  -0.00194  -0.00126  -0.00320   3.89907
   R25        3.92330   0.00000   0.00341   0.00172   0.00513   3.92843
   R26        4.06203  -0.00013  -0.00495  -0.00167  -0.00661   4.05542
   R27        3.99941  -0.00005   0.00010  -0.00091  -0.00081   3.99861
   R28        3.97842   0.00006   0.00094   0.00034   0.00127   3.97969
   R29        4.06891  -0.00008  -0.00206  -0.00107  -0.00312   4.06579
   R30        3.87632  -0.00009   0.00148   0.00132   0.00281   3.87913
   R31        2.85948  -0.00056  -0.00197  -0.00045  -0.00242   2.85706
   R32        1.56591  -0.00021  -0.00270   0.00058  -0.00213   1.56378
    A1        1.95173  -0.00001   0.00036   0.00044   0.00081   1.95254
    A2        1.95597   0.00003   0.00180   0.00125   0.00305   1.95902
    A3        2.27342  -0.00002   0.00125   0.00152   0.00278   2.27620
    A4        2.80593   0.00005   0.00219   0.00153   0.00372   2.80965
    A5        2.02790   0.00003   0.00059   0.00044   0.00104   2.02894
    A6        2.00339  -0.00002   0.00055   0.00058   0.00113   2.00452
    A7        1.95355   0.00006   0.00271   0.00164   0.00434   1.95789
    A8        2.35293   0.00006   0.00381   0.00246   0.00628   2.35921
    A9        1.64629  -0.00000   0.00075   0.00084   0.00161   1.64790
   A10        1.75036  -0.00000   0.00062   0.00026   0.00088   1.75124
   A11        1.57411  -0.00006  -0.00263  -0.00187  -0.00448   1.56963
   A12        1.81844  -0.00004  -0.00179  -0.00125  -0.00304   1.81539
   A13        2.18438  -0.00003   0.00061  -0.00043   0.00017   2.18455
   A14        2.07431  -0.00001  -0.00025   0.00020  -0.00006   2.07424
   A15        2.01226  -0.00001  -0.00219  -0.00125  -0.00345   2.00881
   A16        1.62152   0.00001   0.00113   0.00058   0.00173   1.62325
   A17        2.36609  -0.00004   0.00056   0.00038   0.00094   2.36703
   A18        1.87896  -0.00000  -0.00114  -0.00142  -0.00254   1.87642
   A19        2.80048   0.00002   0.00037   0.00044   0.00078   2.80125
   A20        2.01060  -0.00001   0.00305   0.00197   0.00502   2.01562
   A21        2.20580  -0.00002   0.00019   0.00002   0.00023   2.20603
   A22        1.98067  -0.00005  -0.00133  -0.00019  -0.00151   1.97916
   A23        1.97464   0.00003   0.00169   0.00133   0.00303   1.97767
   A24        1.69691  -0.00002  -0.00034  -0.00006  -0.00041   1.69649
   A25        1.85521  -0.00001  -0.00080  -0.00079  -0.00158   1.85363
   A26        1.97749  -0.00003  -0.00073  -0.00064  -0.00137   1.97612
   A27        1.86140   0.00004   0.00180   0.00139   0.00319   1.86460
   A28        1.74528   0.00003   0.00272   0.00239   0.00511   1.75039
   A29        1.43484  -0.00002  -0.00166  -0.00112  -0.00277   1.43207
   A30        1.82313  -0.00010  -0.00269  -0.00066  -0.00334   1.81979
   A31        1.47217  -0.00001  -0.00103  -0.00077  -0.00181   1.47035
   A32        1.97389  -0.00003  -0.00205  -0.00088  -0.00288   1.97101
   A33        1.38545  -0.00003  -0.00279  -0.00218  -0.00498   1.38048
   A34        1.85604  -0.00006  -0.00235  -0.00154  -0.00388   1.85217
   A35        1.99052  -0.00007  -0.00377  -0.00302  -0.00679   1.98373
   A36        1.48466   0.00001   0.00026   0.00035   0.00060   1.48526
   A37        1.81403   0.00005   0.00230   0.00196   0.00430   1.81833
   A38        1.62348   0.00007   0.00057   0.00083   0.00138   1.62486
   A39        1.84904   0.00008   0.00111   0.00108   0.00218   1.85122
   A40        1.71174   0.00006   0.00181   0.00057   0.00237   1.71410
   A41        2.23783   0.00011   0.00478   0.00253   0.00734   2.24517
   A42        2.04465   0.00005   0.00089   0.00097   0.00185   2.04650
   A43        1.90428  -0.00002  -0.00072  -0.00042  -0.00115   1.90313
   A44        1.68440  -0.00002  -0.00022   0.00016  -0.00007   1.68433
   A45        2.00188  -0.00007   0.00013  -0.00047  -0.00034   2.00153
   A46        1.91857  -0.00012  -0.00295  -0.00093  -0.00387   1.91471
   A47        1.73703  -0.00009  -0.00096  -0.00014  -0.00110   1.73592
   A48        1.31043  -0.00005  -0.00231  -0.00183  -0.00415   1.30628
   A49        1.85148  -0.00004  -0.00251  -0.00196  -0.00449   1.84700
   A50        1.46604  -0.00001  -0.00099  -0.00074  -0.00174   1.46430
   A51        2.13071  -0.00010  -0.00316  -0.00162  -0.00479   2.12592
   A52        2.21246  -0.00012  -0.00544  -0.00297  -0.00842   2.20404
   A53        1.48203  -0.00004  -0.00236  -0.00152  -0.00388   1.47815
   A54        1.41050   0.00002  -0.00076  -0.00092  -0.00168   1.40882
   A55        2.11736   0.00003   0.00007   0.00012   0.00019   2.11755
   A56        1.88186   0.00001   0.00016  -0.00000   0.00016   1.88202
   A57        1.98500   0.00000  -0.00140  -0.00033  -0.00173   1.98327
   A58        1.23691   0.00008   0.00088  -0.00022   0.00065   1.23755
   A59        1.39111   0.00009   0.00124  -0.00001   0.00122   1.39233
   A60        2.40973  -0.00007  -0.00394  -0.00246  -0.00641   2.40332
   A61        1.81301   0.00010   0.00305   0.00085   0.00391   1.81692
   A62        2.62512  -0.00001   0.00265   0.00245   0.00511   2.63023
   A63        2.12623   0.00010   0.00213   0.00071   0.00283   2.12906
   A64        1.70184  -0.00008  -0.00353  -0.00163  -0.00518   1.69667
   A65        1.97088   0.00016   0.00394   0.00131   0.00526   1.97614
   A66        2.13237  -0.00004   0.00023   0.00110   0.00136   2.13373
   A67        2.16561  -0.00011  -0.00346  -0.00190  -0.00534   2.16026
   A68        1.28778  -0.00025  -0.00226   0.00023  -0.00203   1.28575
    D1       -1.98493  -0.00004  -0.00122  -0.00136  -0.00255  -1.98748
    D2       -0.95246  -0.00007  -0.00303  -0.00194  -0.00493  -0.95740
    D3        0.22499   0.00006   0.00423   0.00219   0.00641   0.23140
    D4        1.25746   0.00003   0.00243   0.00162   0.00403   1.26149
    D5       -0.90218   0.00003   0.00080  -0.00002   0.00081  -0.90138
    D6        0.13028  -0.00000  -0.00101  -0.00059  -0.00157   0.12871
    D7        0.40775  -0.00004  -0.00188  -0.00020  -0.00211   0.40564
    D8       -0.65688  -0.00002  -0.00118  -0.00028  -0.00149  -0.65836
    D9       -0.54947  -0.00001  -0.00074   0.00019  -0.00054  -0.55001
   D10       -1.61410   0.00002  -0.00004   0.00011   0.00009  -1.61401
   D11        1.34673  -0.00000   0.00102   0.00195   0.00298   1.34972
   D12        0.28210   0.00002   0.00172   0.00187   0.00361   0.28571
   D13        1.04816   0.00006   0.00243   0.00186   0.00427   1.05243
   D14       -0.02329   0.00007   0.00298   0.00178   0.00479  -0.01850
   D15       -1.16307  -0.00002  -0.00247  -0.00148  -0.00399  -1.16706
   D16       -1.00975  -0.00004  -0.00303  -0.00208  -0.00510  -1.01485
   D17       -0.01844  -0.00009  -0.00581  -0.00382  -0.00962  -0.02806
   D18        1.19919   0.00002   0.00111   0.00083   0.00198   1.20117
   D19        2.19050  -0.00003  -0.00166  -0.00091  -0.00255   2.18796
   D20        0.14262  -0.00001  -0.00097  -0.00059  -0.00158   0.14104
   D21        1.13394  -0.00006  -0.00375  -0.00233  -0.00611   1.12783
   D22        0.71815   0.00004   0.00297   0.00114   0.00409   0.72224
   D23        1.79364   0.00000   0.00170   0.00095   0.00262   1.79626
   D24       -0.58356   0.00002   0.00180   0.00029   0.00210  -0.58147
   D25        0.49192  -0.00001   0.00052   0.00010   0.00063   0.49255
   D26       -1.38287   0.00005   0.00161  -0.00022   0.00138  -1.38149
   D27       -0.30738   0.00002   0.00034  -0.00041  -0.00009  -0.30747
   D28        0.46928  -0.00000   0.00161   0.00079   0.00238   0.47166
   D29       -0.58146  -0.00003  -0.00060   0.00014  -0.00046  -0.58192
   D30       -2.80542  -0.00002  -0.00015  -0.00010  -0.00022  -2.80564
   D31       -0.76841  -0.00001   0.00064  -0.00010   0.00053  -0.76787
   D32       -1.81915  -0.00004  -0.00157  -0.00075  -0.00231  -1.82146
   D33        2.24007  -0.00003  -0.00111  -0.00099  -0.00207   2.23800
   D34        1.35211   0.00001   0.00200   0.00112   0.00311   1.35522
   D35        0.30136  -0.00001  -0.00021   0.00046   0.00027   0.30163
   D36       -1.92260  -0.00001   0.00025   0.00023   0.00051  -1.92209
   D37        0.21639   0.00005   0.00140   0.00102   0.00242   0.21881
   D38       -0.89585   0.00003  -0.00055  -0.00018  -0.00072  -0.89658
   D39        1.34710   0.00002  -0.00015  -0.00006  -0.00021   1.34690
   D40        0.23486   0.00000  -0.00210  -0.00125  -0.00336   0.23150
   D41        0.56054  -0.00002  -0.00304  -0.00183  -0.00487   0.55567
   D42       -0.37206  -0.00001  -0.00050   0.00074   0.00026  -0.37179
   D43       -0.60908  -0.00001  -0.00384  -0.00161  -0.00546  -0.61454
   D44       -1.54167   0.00001  -0.00129   0.00096  -0.00032  -1.54200
   D45       -0.63718  -0.00001   0.00024   0.00058   0.00084  -0.63634
   D46        0.40971   0.00005   0.00252   0.00095   0.00349   0.41320
   D47        0.43605  -0.00004  -0.00021  -0.00004  -0.00024   0.43581
   D48        1.48294   0.00002   0.00208   0.00033   0.00241   1.48535
   D49        0.23176   0.00003   0.00158   0.00105   0.00263   0.23439
   D50       -0.84721  -0.00005   0.00105   0.00074   0.00179  -0.84541
   D51        1.46644   0.00004   0.00325   0.00158   0.00482   1.47126
   D52        0.38747  -0.00003   0.00272   0.00127   0.00399   0.39146
   D53        0.71417   0.00005   0.00344   0.00165   0.00510   0.71927
   D54        1.79450   0.00004   0.00227   0.00172   0.00400   1.79850
   D55       -1.33370   0.00001   0.00154   0.00017   0.00171  -1.33199
   D56       -0.25337  -0.00000   0.00036   0.00024   0.00061  -0.25276
   D57       -0.55574   0.00004   0.00504   0.00219   0.00724  -0.54851
   D58        0.52459   0.00003   0.00386   0.00226   0.00614   0.53072
   D59        1.04366  -0.00000   0.00223   0.00136   0.00360   1.04726
   D60        0.07823   0.00008   0.01180   0.00779   0.01957   0.09780
   D61       -1.18566   0.00007   0.00261   0.00130   0.00393  -1.18173
   D62       -0.96384   0.00002  -0.00152  -0.00106  -0.00258  -0.96642
   D63       -1.99811   0.00001  -0.00102  -0.00154  -0.00256  -2.00066
   D64        0.12715   0.00001  -0.00039  -0.00077  -0.00115   0.12600
   D65       -0.90712  -0.00001   0.00011  -0.00124  -0.00112  -0.90825
   D66        1.28268  -0.00004   0.00062   0.00026   0.00087   1.28355
   D67        0.24841  -0.00005   0.00112  -0.00022   0.00090   0.24931
   D68       -1.61743   0.00001  -0.00232  -0.00104  -0.00337  -1.62081
   D69       -0.56711  -0.00006  -0.00253  -0.00120  -0.00375  -0.57086
   D70       -0.79016  -0.00002  -0.01084  -0.00698  -0.01780  -0.80796
   D71        0.26016  -0.00009  -0.01105  -0.00715  -0.01817   0.24199
   D72        0.21942   0.00003  -0.00115  -0.00021  -0.00136   0.21806
   D73        1.26975  -0.00004  -0.00136  -0.00038  -0.00174   1.26801
   D74        1.31495   0.00001  -0.00014  -0.00020  -0.00036   1.31459
   D75        0.23882   0.00001  -0.00007  -0.00019  -0.00026   0.23856
   D76        0.48457   0.00000   0.00038   0.00091   0.00127   0.48584
   D77       -0.59156   0.00001   0.00045   0.00092   0.00137  -0.59019
   D78       -0.76442   0.00000   0.00125   0.00050   0.00173  -0.76269
   D79       -1.84055   0.00001   0.00132   0.00051   0.00183  -1.83872
   D80        0.13427  -0.00002  -0.00345  -0.00159  -0.00505   0.12922
   D81        1.09950   0.00000  -0.00310  -0.00182  -0.00492   1.09458
   D82       -2.82673   0.00001   0.00058   0.00092   0.00152  -2.82521
   D83        1.20568  -0.00002  -0.00078  -0.00015  -0.00096   1.20472
   D84        2.17091   0.00000  -0.00042  -0.00038  -0.00083   2.17008
   D85       -1.75533   0.00001   0.00326   0.00235   0.00561  -1.74971
   D86       -0.97153   0.00003  -0.00069   0.00031  -0.00038  -0.97191
   D87       -0.00630   0.00006  -0.00034   0.00009  -0.00025  -0.00655
   D88        2.35065   0.00007   0.00335   0.00282   0.00620   2.35684
   D89       -0.76881  -0.00001  -0.00053  -0.00038  -0.00091  -0.76972
   D90        0.06719  -0.00004  -0.00250  -0.00188  -0.00440   0.06279
   D91        0.24790   0.00002   0.00002  -0.00005  -0.00005   0.24785
   D92        1.08390  -0.00002  -0.00195  -0.00155  -0.00353   1.08037
   D93        0.37710  -0.00003  -0.00299  -0.00215  -0.00514   0.37196
   D94       -0.68795  -0.00002  -0.00237  -0.00196  -0.00432  -0.69227
   D95        0.78568  -0.00002   0.00078   0.00008   0.00085   0.78654
   D96       -0.13515   0.00005   0.00390   0.00179   0.00566  -0.12949
   D97       -0.27931  -0.00001  -0.00007  -0.00017  -0.00022  -0.27953
   D98       -1.20014   0.00006   0.00305   0.00154   0.00458  -1.19556
   D99        0.42375  -0.00004  -0.00002  -0.00007  -0.00007   0.42367
   D100      -0.66192   0.00001   0.00083  -0.00001   0.00084  -0.66107
   D101      -0.72282  -0.00002  -0.00020  -0.00039  -0.00059  -0.72341
   D102       0.45567  -0.00001   0.00012  -0.00070  -0.00059   0.45509
   D103      -0.25434  -0.00003  -0.00037   0.00022  -0.00015  -0.25449
   D104       0.83256   0.00013   0.00331   0.00142   0.00475   0.83731
   D105      -3.03630  -0.00003  -0.00366  -0.00251  -0.00619  -3.04248
   D106       0.37353  -0.00003  -0.00270  -0.00268  -0.00534   0.36819
   D107      -0.78434   0.00000  -0.00200  -0.00168  -0.00367  -0.78801
   D108      -0.78845  -0.00003   0.00262   0.00174   0.00435  -0.78410
   D109       0.44608   0.00009   0.00573   0.00366   0.00941   0.45549
   D110       0.29088  -0.00008   0.00078   0.00039   0.00118   0.29206
   D111       1.52541   0.00004   0.00390   0.00230   0.00624   1.53165
   D112      -0.20400   0.00007   0.00454   0.00367   0.00820  -0.19580
   D113       1.02508  -0.00006  -0.00030   0.00050   0.00020   1.02528
   D114       0.23450  -0.00005  -0.00193  -0.00063  -0.00256   0.23194
   D115      -0.90571  -0.00001  -0.00199  -0.00060  -0.00258  -0.90829
   D116       1.35606   0.00005  -0.00104   0.00011  -0.00089   1.35517
   D117       0.21585   0.00009  -0.00109   0.00014  -0.00090   0.21495
   D118       0.59585   0.00001  -0.00153  -0.00032  -0.00184   0.59401
   D119      -0.43413   0.00001  -0.00141   0.00043  -0.00097  -0.43510
   D120      -0.66198  -0.00008  -0.00516  -0.00297  -0.00813  -0.67011
   D121      -1.69196  -0.00008  -0.00504  -0.00222  -0.00726  -1.69922
   D122      -0.75238   0.00003   0.00195   0.00118   0.00313  -0.74925
   D123       0.13778   0.00005   0.00069   0.00073   0.00143   0.13921
   D124       0.32065  -0.00004  -0.00081   0.00019  -0.00062   0.32003
   D125       1.21081  -0.00002  -0.00207  -0.00026  -0.00232   1.20849
   D126       0.74410  -0.00000   0.00078  -0.00048   0.00029   0.74439
   D127      -0.10787  -0.00006   0.00127  -0.00023   0.00104  -0.10683
   D128      -3.07519  -0.00005  -0.00318  -0.00310  -0.00629  -3.08148
   D129      -0.32125   0.00003   0.00040  -0.00038   0.00001  -0.32124
   D130      -1.17322  -0.00003   0.00088  -0.00012   0.00076  -1.17246
   D131       2.14264  -0.00002  -0.00357  -0.00299  -0.00657   2.13607
   D132      -0.43610  -0.00015  -0.00554  -0.00224  -0.00778  -0.44388
   D133       0.66237   0.00001  -0.00265  -0.00113  -0.00376   0.65860
   D134      -2.65735   0.00001   0.00234   0.00216   0.00450  -2.65286
   D135      -1.64356  -0.00006  -0.00155   0.00027  -0.00133  -1.64489
   D136      -0.54510   0.00010   0.00134   0.00138   0.00269  -0.54241
   D137       2.41837   0.00010   0.00633   0.00468   0.01095   2.42932
   D138      -1.59744   0.00003   0.00340   0.00048   0.00385  -1.59359
   D139       1.28742  -0.00001  -0.00134  -0.00239  -0.00375   1.28367
   D140      -2.61827   0.00004   0.00335   0.00065   0.00399  -2.61427
   D141       2.72037   0.00001   0.00521   0.00169   0.00689   2.72727
   D142      -0.22720  -0.00001  -0.00058  -0.00187  -0.00238  -0.22958
         Item               Value     Threshold  Converged?
 Maximum Force            0.000560     0.000450     NO 
 RMS     Force            0.000071     0.000300     YES
 Maximum Displacement     0.011698     0.001800     NO 
 RMS     Displacement     0.002267     0.001200     NO 
 Predicted change in Energy=-1.490703D-05
 GradGradGradGradGradGradGradGradGradGradGradGradGradGradGradGradGradGrad

                          Input orientation:                          
 ---------------------------------------------------------------------
 Center     Atomic      Atomic             Coordinates (Angstroms)
 Number     Number       Type             X           Y           Z
 ---------------------------------------------------------------------
      1          4           0       -1.210863    0.244626    0.415211
      2          4           0       -0.773998    0.768143   -1.519766
      3          4           0        1.260404   -0.313981    0.394193
      4          4           0       -0.187894    2.099785    0.011268
      5          4           0       -1.624267   -1.977015    0.616942
      6          4           0        1.209097    1.342757   -1.311440
      7          4           0        1.694893    1.836319    0.602687
      8          4           0        0.741749   -0.651600   -1.559098
      9          4           0        0.233587   -2.104548   -0.063709
     10          4           0        0.241050    0.898393    1.755164
     11          4           0       -1.271327   -1.221660   -1.243038
     12          4           0       -0.156422   -1.114851    1.806440
     13          1           0       -0.466670   -1.878290    3.074003
     14          1           0       -0.168888   -1.143726    3.311757
 ---------------------------------------------------------------------
                    Distance matrix (angstroms):
                    1          2          3          4          5
     1  Be   0.000000
     2  Be   2.051599   0.000000
     3  Be   2.533701   2.995500   0.000000
     4  Be   2.156676   2.112073   2.840856   0.000000
     5  Be   2.268763   3.581112   3.337158   4.364665   0.000000
     6  Be   3.169136   2.075150   2.378360   2.067421   4.771530
     7  Be   3.318441   3.426548   2.203643   1.990999   5.055546
     8  Be   2.917844   2.077187   2.048985   3.301576   3.477054
     9  Be   2.799003   3.374563   2.114275   4.226071   1.982718
    10  Be   2.081090   3.431100   2.088342   2.160673   3.611500
    11  Be   2.214372   2.069596   3.148662   3.712022   2.038297
    12  Be   2.212587   3.871784   2.154815   3.682053   2.076729
    13  H    3.482781   5.310439   3.551229   5.028234   2.717891
    14  H    3.376863   5.231158   3.353137   4.627521   3.174039
                    6          7          8          9         10
     6  Be   0.000000
     7  Be   2.035554   0.000000
     8  Be   2.063301   3.430968   0.000000
     9  Be   3.793727   4.255577   2.146037   0.000000
    10  Be   3.246326   2.078838   3.692900   3.510841   0.000000
    11  Be   3.568392   4.642887   2.115972   2.105962   3.971288
    12  Be   4.198292   3.685891   3.513995   2.151526   2.052746
    13  H    5.693456   4.957628   4.942739   3.222854   3.154390
    14  H    5.427282   4.437726   4.979626   3.532554   2.600247
                   11         12         13         14
    11  Be   0.000000
    12  Be   3.248652   0.000000
    13  H    4.440212   1.511889   0.000000
    14  H    4.686961   1.505645   0.827517   0.000000
 Stoichiometry    Be12H2
 Framework group  C1[X(Be12H2)]
 Deg. of freedom    36
 Full point group                 C1      NOp   1
 Largest Abelian subgroup         C1      NOp   1
 Largest concise Abelian subgroup C1      NOp   1
                         Standard orientation:                         
 ---------------------------------------------------------------------
 Center     Atomic      Atomic             Coordinates (Angstroms)
 Number     Number       Type             X           Y           Z
 ---------------------------------------------------------------------
      1          4           0       -0.327913    0.064563   -1.242490
      2          4           0        0.939396   -1.513928   -0.908793
      3          4           0        0.229480    0.501886    1.190143
      4          4           0        1.802069    0.395693   -1.173360
      5          4           0       -2.448756   -0.400550   -0.584479
      6          4           0        2.178649   -0.696503    0.541144
      7          4           0        2.162348    1.338985    0.542587
      8          4           0        0.377321   -1.539339    1.090740
      9          4           0       -1.561096   -0.622280    1.174517
     10          4           0        0.382487    1.834764   -0.410231
     11          4           0       -1.044670   -1.871099   -0.440670
     12          4           0       -1.505192    1.284418    0.179308
     13          1           0       -2.701668    2.207691    0.136660
     14          1           0       -2.034822    2.685871    0.029678
 ---------------------------------------------------------------------
 Rotational constants (GHZ):           2.1148162           1.5420519           1.2526327
 Standard basis: def2TZVP (5D, 7F)
 There are   252 symmetry adapted cartesian basis functions of A   symmetry.
 There are   240 symmetry adapted basis functions of A   symmetry.
   240 basis functions,   364 primitive gaussians,   252 cartesian basis functions
    25 alpha electrons       25 beta electrons
       nuclear repulsion energy       222.1354819278 Hartrees.
 NAtoms=   14 NActive=   14 NUniq=   14 SFac= 1.00D+00 NAtFMM=   60 NAOKFM=F Big=F
 Integral buffers will be    131072 words long.
 Raffenetti 2 integral format.
 Two-electron integral symmetry is turned on.
 One-electron integrals computed using PRISM.
   1 Symmetry operations used in ECPInt.
 ECPInt:  NShTT=    6786 NPrTT=   21120 LenC2=    6603 LenP2D=   17065.
 LDataN:  DoStor=T MaxTD1= 4 Len=   56
 NBasis=   240 RedAO= T EigKep=  2.35D-04  NBF=   240
 NBsUse=   240 1.00D-06 EigRej= -1.00D+00 NBFU=   240
 Initial guess from the checkpoint file:  "/home/user/YCY/BeH/12-H-Be12.chk"
 B after Tr=    -0.000000    0.000000   -0.000000
         Rot=    1.000000   -0.000244   -0.000208    0.000803 Ang=  -0.10 deg.
 Requested convergence on RMS density matrix=1.00D-08 within 128 cycles.
 Requested convergence on MAX density matrix=1.00D-06.
 Requested convergence on             energy=1.00D-06.
 No special actions if energy rises.
 SCF Done:  E(RPBE1PBE) =  -177.736974087     A.U. after   13 cycles
            NFock= 13  Conv=0.44D-08     -V/T= 2.0075
   1 Symmetry operations used in ECPInt.
 ECPInt:  NShTT=    6786 NPrTT=   21120 LenC2=    6603 LenP2D=   17065.
 LDataN:  DoStor=T MaxTD1= 5 Len=  102
 Calling FoFJK, ICntrl=      2127 FMM=F ISym2X=0 I1Cent= 0 IOpClX= 0 NMat=1 NMatS=1 NMatT=0.
 ***** Axes restored to original set *****
 -------------------------------------------------------------------
 Center     Atomic                   Forces (Hartrees/Bohr)
 Number     Number              X              Y              Z
 -------------------------------------------------------------------
      1        4           0.000107057   -0.000334612    0.000214190
      2        4           0.000077899    0.000006642   -0.000290213
      3        4          -0.000027051   -0.000283927    0.000194617
      4        4          -0.000004581    0.000082810    0.000140760
      5        4          -0.000110678    0.000169723   -0.000132726
      6        4           0.000016346   -0.000042456   -0.000032677
      7        4          -0.000039980   -0.000008863   -0.000101366
      8        4          -0.000360606    0.000185737    0.000128598
      9        4           0.000359560   -0.000115050   -0.000048967
     10        4           0.000006409    0.000122474    0.000071215
     11        4           0.000053133    0.000010781    0.000175613
     12        4          -0.000111882   -0.000061403   -0.000229400
     13        1          -0.000089638   -0.000055359   -0.000367578
     14        1           0.000124013    0.000323504    0.000277935
 -------------------------------------------------------------------
 Cartesian Forces:  Max     0.000367578 RMS     0.000174001

 GradGradGradGradGradGradGradGradGradGradGradGradGradGradGradGradGradGrad
 Berny optimization.
 Using GEDIIS/GDIIS optimizer.
 FormGI is forming the generalized inverse of G from B-inverse, IUseBI=4.
 Internal  Forces:  Max     0.000411363 RMS     0.000044127
 Search for a local minimum.
 Step number  12 out of a maximum of  100
 All quantities printed in internal units (Hartrees-Bohrs-Radians)
 Mixed Optimization -- En-DIIS/RFO-DIIS
 Swapping is turned off.
 Update second derivatives using D2CorX and points    5    7    6    8    9
                                                     10   11   12
 DE= -2.56D-05 DEPred=-1.49D-05 R= 1.72D+00
 TightC=F SS=  1.41D+00  RLast= 6.65D-02 DXNew= 1.7250D+00 1.9964D-01
 Trust test= 1.72D+00 RLast= 6.65D-02 DXMaxT set to 1.03D+00
 ITU=  1  1  1  1  1 -1  1  1  1  1  1  0
     Eigenvalues ---    0.00361   0.00457   0.00895   0.01775   0.02099
     Eigenvalues ---    0.02462   0.02614   0.02924   0.03262   0.03420
     Eigenvalues ---    0.03994   0.04404   0.05184   0.05309   0.05598
     Eigenvalues ---    0.05875   0.06062   0.06241   0.06465   0.06718
     Eigenvalues ---    0.06890   0.06969   0.07482   0.07674   0.07836
     Eigenvalues ---    0.08234   0.08557   0.09076   0.09873   0.11107
     Eigenvalues ---    0.11594   0.12200   0.12235   0.12478   0.20039
     Eigenvalues ---    0.54248
 En-DIIS/RFO-DIIS/Sim-DIIS IScMMF=       -3 using points:    12   11   10    9    8
 RFO step:  Lambda=-6.58289072D-06.
 DIIS inversion failure, remove point   5.
 RFO-DIIS uses    4 points instead of    5
 DidBck=F Rises=F RFO-DIIS coefs:    1.36639   -0.35954   -0.06831    0.06146    0.00000
 Iteration  1 RMS(Cart)=  0.00087314 RMS(Int)=  0.00000478
 Iteration  2 RMS(Cart)=  0.00000106 RMS(Int)=  0.00000446
 Iteration  3 RMS(Cart)=  0.00000000 RMS(Int)=  0.00000446
 Variable       Old X    -DE/DX   Delta X   Delta X   Delta X     New X
                                 (Linear)    (Quad)   (Total)
    R1        3.87696   0.00007  -0.00070   0.00124   0.00053   3.87749
    R2        4.07553   0.00003  -0.00045   0.00062   0.00017   4.07569
    R3        4.28734  -0.00009   0.00026  -0.00161  -0.00134   4.28600
    R4        3.93269   0.00000  -0.00014   0.00017   0.00004   3.93273
    R5        4.18456  -0.00004  -0.00043  -0.00044  -0.00088   4.18368
    R6        4.18118  -0.00012  -0.00445  -0.00065  -0.00511   4.17608
    R7        3.99124   0.00008  -0.00040   0.00086   0.00047   3.99171
    R8        3.92147  -0.00003   0.00019  -0.00063  -0.00044   3.92103
    R9        3.92531  -0.00006   0.00053  -0.00156  -0.00102   3.92429
   R10        3.91097   0.00001  -0.00035   0.00041   0.00006   3.91103
   R11        4.49445   0.00003   0.00226   0.00113   0.00340   4.49784
   R12        4.16428   0.00002  -0.00183   0.00028  -0.00155   4.16274
   R13        3.87202  -0.00003  -0.00121   0.00074  -0.00046   3.87156
   R14        3.99540  -0.00003   0.00071  -0.00159  -0.00088   3.99452
   R15        3.94639   0.00005   0.00105  -0.00016   0.00089   3.94729
   R16        4.07201  -0.00010  -0.00476   0.00027  -0.00449   4.06752
   R17        3.90686   0.00002   0.00225  -0.00041   0.00184   3.90870
   R18        3.76244  -0.00002  -0.00029  -0.00038  -0.00067   3.76177
   R19        4.08308  -0.00003  -0.00119   0.00004  -0.00115   4.08193
   R20        3.74679   0.00006   0.00174   0.00045   0.00219   3.74898
   R21        3.85182  -0.00009  -0.00040  -0.00111  -0.00151   3.85032
   R22        3.92445  -0.00001   0.00140  -0.00056   0.00082   3.92527
   R23        3.84664   0.00001   0.00016  -0.00017  -0.00002   3.84662
   R24        3.89907  -0.00003  -0.00143  -0.00015  -0.00158   3.89749
   R25        3.92843  -0.00002   0.00156  -0.00022   0.00134   3.92977
   R26        4.05542  -0.00002  -0.00268   0.00050  -0.00218   4.05325
   R27        3.99861  -0.00008  -0.00070  -0.00098  -0.00167   3.99693
   R28        3.97969   0.00003   0.00079   0.00020   0.00098   3.98067
   R29        4.06579  -0.00001  -0.00114   0.00025  -0.00088   4.06491
   R30        3.87913  -0.00003   0.00047   0.00002   0.00050   3.87962
   R31        2.85706  -0.00022  -0.00188  -0.00124  -0.00312   2.85394
   R32        1.56378   0.00041  -0.00089   0.00132   0.00043   1.56421
    A1        1.95254  -0.00001   0.00001   0.00000   0.00002   1.95256
    A2        1.95902   0.00000   0.00062  -0.00009   0.00053   1.95955
    A3        2.27620   0.00000   0.00047   0.00036   0.00083   2.27703
    A4        2.80965   0.00002   0.00104   0.00012   0.00116   2.81081
    A5        2.02894   0.00001   0.00017   0.00001   0.00019   2.02913
    A6        2.00452  -0.00001   0.00020   0.00011   0.00030   2.00482
    A7        1.95789   0.00003   0.00161   0.00023   0.00184   1.95973
    A8        2.35921   0.00002   0.00176   0.00001   0.00177   2.36098
    A9        1.64790   0.00000   0.00039   0.00020   0.00060   1.64849
   A10        1.75124  -0.00002   0.00026  -0.00019   0.00007   1.75131
   A11        1.56963  -0.00004  -0.00130  -0.00021  -0.00151   1.56812
   A12        1.81539  -0.00002  -0.00073  -0.00002  -0.00075   1.81464
   A13        2.18455  -0.00004   0.00016  -0.00052  -0.00036   2.18419
   A14        2.07424  -0.00001  -0.00025   0.00003  -0.00022   2.07402
   A15        2.00881  -0.00000  -0.00108   0.00009  -0.00099   2.00782
   A16        1.62325  -0.00002   0.00042  -0.00024   0.00018   1.62344
   A17        2.36703  -0.00003   0.00005  -0.00025  -0.00020   2.36683
   A18        1.87642  -0.00002  -0.00073  -0.00051  -0.00123   1.87519
   A19        2.80125   0.00000   0.00018   0.00011   0.00027   2.80153
   A20        2.01562  -0.00002   0.00134  -0.00008   0.00126   2.01688
   A21        2.20603  -0.00003  -0.00012  -0.00032  -0.00043   2.20560
   A22        1.97916  -0.00002  -0.00074   0.00013  -0.00061   1.97855
   A23        1.97767   0.00002   0.00108   0.00034   0.00142   1.97910
   A24        1.69649  -0.00002  -0.00040  -0.00007  -0.00047   1.69602
   A25        1.85363  -0.00001  -0.00035  -0.00016  -0.00051   1.85313
   A26        1.97612  -0.00002  -0.00044  -0.00019  -0.00063   1.97549
   A27        1.86460   0.00001   0.00080   0.00010   0.00091   1.86550
   A28        1.75039   0.00000   0.00114   0.00013   0.00127   1.75166
   A29        1.43207   0.00002  -0.00068   0.00011  -0.00056   1.43151
   A30        1.81979  -0.00001  -0.00137   0.00046  -0.00091   1.81889
   A31        1.47035   0.00002  -0.00034   0.00005  -0.00029   1.47006
   A32        1.97101   0.00001  -0.00084   0.00031  -0.00052   1.97048
   A33        1.38048   0.00000  -0.00120  -0.00005  -0.00126   1.37922
   A34        1.85217  -0.00001  -0.00100  -0.00006  -0.00105   1.85112
   A35        1.98373  -0.00001  -0.00146  -0.00006  -0.00152   1.98221
   A36        1.48526   0.00002   0.00017   0.00015   0.00031   1.48557
   A37        1.81833   0.00001   0.00097   0.00015   0.00113   1.81946
   A38        1.62486   0.00005   0.00044   0.00045   0.00089   1.62575
   A39        1.85122   0.00006   0.00092   0.00055   0.00147   1.85269
   A40        1.71410   0.00001   0.00085  -0.00022   0.00063   1.71474
   A41        2.24517   0.00003   0.00220  -0.00026   0.00195   2.24712
   A42        2.04650   0.00002   0.00058   0.00040   0.00098   2.04748
   A43        1.90313  -0.00003  -0.00045  -0.00016  -0.00062   1.90252
   A44        1.68433  -0.00001  -0.00013   0.00011  -0.00002   1.68430
   A45        2.00153  -0.00006  -0.00048  -0.00077  -0.00125   2.00029
   A46        1.91471  -0.00005  -0.00151   0.00022  -0.00128   1.91343
   A47        1.73592  -0.00005  -0.00084  -0.00022  -0.00106   1.73486
   A48        1.30628  -0.00002  -0.00110  -0.00016  -0.00127   1.30501
   A49        1.84700  -0.00001  -0.00107  -0.00005  -0.00113   1.84587
   A50        1.46430   0.00001  -0.00029   0.00015  -0.00014   1.46416
   A51        2.12592  -0.00002  -0.00159   0.00008  -0.00151   2.12441
   A52        2.20404  -0.00003  -0.00251   0.00027  -0.00225   2.20179
   A53        1.47815  -0.00001  -0.00098   0.00004  -0.00093   1.47722
   A54        1.40882   0.00001  -0.00032  -0.00012  -0.00044   1.40838
   A55        2.11755   0.00002   0.00018   0.00014   0.00031   2.11786
   A56        1.88202   0.00002   0.00005  -0.00000   0.00005   1.88207
   A57        1.98327   0.00002  -0.00043   0.00043  -0.00000   1.98326
   A58        1.23755   0.00003   0.00073  -0.00008   0.00065   1.23820
   A59        1.39233   0.00004   0.00089  -0.00009   0.00081   1.39313
   A60        2.40332  -0.00003  -0.00206  -0.00026  -0.00232   2.40100
   A61        1.81692   0.00002   0.00149  -0.00044   0.00105   1.81797
   A62        2.63023  -0.00001   0.00108   0.00030   0.00137   2.63160
   A63        2.12906   0.00002   0.00115  -0.00012   0.00103   2.13009
   A64        1.69667  -0.00001  -0.00149   0.00038  -0.00111   1.69556
   A65        1.97614   0.00005   0.00201  -0.00043   0.00158   1.97772
   A66        2.13373  -0.00001   0.00027   0.00061   0.00089   2.13462
   A67        2.16026  -0.00004  -0.00200  -0.00022  -0.00222   2.15804
   A68        1.28575   0.00026  -0.00044   0.00100   0.00056   1.28631
    D1       -1.98748  -0.00002  -0.00054  -0.00030  -0.00083  -1.98831
    D2       -0.95740  -0.00002  -0.00138  -0.00004  -0.00142  -0.95881
    D3        0.23140   0.00002   0.00217  -0.00007   0.00210   0.23351
    D4        1.26149   0.00002   0.00133   0.00019   0.00152   1.26301
    D5       -0.90138   0.00001   0.00061  -0.00012   0.00049  -0.90089
    D6        0.12871   0.00001  -0.00023   0.00014  -0.00009   0.12861
    D7        0.40564  -0.00001  -0.00157  -0.00007  -0.00164   0.40400
    D8       -0.65836  -0.00001  -0.00118  -0.00012  -0.00132  -0.65968
    D9       -0.55001   0.00001  -0.00033   0.00020  -0.00012  -0.55013
   D10       -1.61401   0.00001   0.00005   0.00015   0.00020  -1.61381
   D11        1.34972   0.00001   0.00043   0.00055   0.00098   1.35070
   D12        0.28571   0.00002   0.00081   0.00049   0.00131   0.28702
   D13        1.05243   0.00003   0.00135   0.00036   0.00170   1.05413
   D14       -0.01850   0.00004   0.00230   0.00053   0.00284  -0.01566
   D15       -1.16706   0.00000  -0.00081   0.00029  -0.00053  -1.16759
   D16       -1.01485  -0.00003  -0.00157  -0.00027  -0.00184  -1.01669
   D17       -0.02806  -0.00003  -0.00271  -0.00016  -0.00287  -0.03093
   D18        1.20117  -0.00001   0.00027  -0.00016   0.00012   1.20129
   D19        2.18796  -0.00001  -0.00086  -0.00005  -0.00090   2.18706
   D20        0.14104  -0.00002  -0.00091  -0.00031  -0.00123   0.13981
   D21        1.12783  -0.00002  -0.00204  -0.00020  -0.00225   1.12558
   D22        0.72224   0.00000   0.00133  -0.00038   0.00095   0.72319
   D23        1.79626   0.00000   0.00067  -0.00012   0.00054   1.79681
   D24       -0.58147   0.00000   0.00112  -0.00025   0.00088  -0.58059
   D25        0.49255   0.00001   0.00046   0.00001   0.00048   0.49303
   D26       -1.38149   0.00000   0.00079  -0.00064   0.00015  -1.38135
   D27       -0.30747   0.00000   0.00012  -0.00038  -0.00026  -0.30773
   D28        0.47166  -0.00001   0.00057  -0.00021   0.00036   0.47202
   D29       -0.58192  -0.00000  -0.00024   0.00032   0.00008  -0.58185
   D30       -2.80564  -0.00002  -0.00055  -0.00040  -0.00093  -2.80658
   D31       -0.76787  -0.00002   0.00026  -0.00034  -0.00008  -0.76795
   D32       -1.82146  -0.00001  -0.00055   0.00019  -0.00036  -1.82182
   D33        2.23800  -0.00003  -0.00086  -0.00053  -0.00137   2.23663
   D34        1.35522  -0.00001   0.00077  -0.00016   0.00061   1.35583
   D35        0.30163  -0.00000  -0.00004   0.00037   0.00033   0.30196
   D36       -1.92209  -0.00001  -0.00035  -0.00035  -0.00068  -1.92277
   D37        0.21881   0.00003   0.00091   0.00025   0.00116   0.21997
   D38       -0.89658   0.00003  -0.00006   0.00027   0.00021  -0.89637
   D39        1.34690   0.00001   0.00013   0.00013   0.00026   1.34715
   D40        0.23150   0.00000  -0.00084   0.00014  -0.00070   0.23081
   D41        0.55567  -0.00000  -0.00150   0.00003  -0.00147   0.55420
   D42       -0.37179  -0.00001  -0.00060   0.00025  -0.00034  -0.37214
   D43       -0.61454   0.00003  -0.00169   0.00059  -0.00110  -0.61564
   D44       -1.54200   0.00003  -0.00079   0.00081   0.00003  -1.54197
   D45       -0.63634   0.00000   0.00005   0.00015   0.00021  -0.63614
   D46        0.41320   0.00001   0.00092  -0.00044   0.00048   0.41367
   D47        0.43581  -0.00002  -0.00018  -0.00004  -0.00023   0.43559
   D48        1.48535  -0.00002   0.00068  -0.00064   0.00004   1.48540
   D49        0.23439   0.00002   0.00078   0.00010   0.00087   0.23526
   D50       -0.84541  -0.00003   0.00022  -0.00019   0.00003  -0.84539
   D51        1.47126  -0.00001   0.00156  -0.00026   0.00130   1.47256
   D52        0.39146  -0.00005   0.00101  -0.00055   0.00045   0.39191
   D53        0.71927   0.00000   0.00182  -0.00015   0.00168   0.72095
   D54        1.79850   0.00003   0.00140   0.00027   0.00166   1.80016
   D55       -1.33199  -0.00001   0.00068  -0.00043   0.00025  -1.33174
   D56       -0.25276   0.00001   0.00026  -0.00002   0.00024  -0.25253
   D57       -0.54851  -0.00001   0.00241  -0.00056   0.00185  -0.54666
   D58        0.53072   0.00001   0.00198  -0.00015   0.00184   0.53256
   D59        1.04726  -0.00002   0.00097  -0.00012   0.00085   1.04812
   D60        0.09780   0.00004   0.00611   0.00071   0.00682   0.10462
   D61       -1.18173   0.00003   0.00155   0.00020   0.00175  -1.17998
   D62       -0.96642   0.00003  -0.00050   0.00011  -0.00039  -0.96681
   D63       -2.00066  -0.00000  -0.00046  -0.00044  -0.00090  -2.00157
   D64        0.12600  -0.00000  -0.00026  -0.00033  -0.00058   0.12541
   D65       -0.90825  -0.00003  -0.00023  -0.00088  -0.00110  -0.90935
   D66        1.28355  -0.00002   0.00013  -0.00031  -0.00018   1.28337
   D67        0.24931  -0.00005   0.00017  -0.00086  -0.00069   0.24862
   D68       -1.62081   0.00003  -0.00090   0.00039  -0.00051  -1.62132
   D69       -0.57086  -0.00002  -0.00142  -0.00001  -0.00144  -0.57229
   D70       -0.80796  -0.00000  -0.00529  -0.00030  -0.00558  -0.81355
   D71        0.24199  -0.00004  -0.00582  -0.00070  -0.00651   0.23548
   D72        0.21806   0.00002  -0.00034   0.00035   0.00001   0.21807
   D73        1.26801  -0.00002  -0.00087  -0.00005  -0.00092   1.26709
   D74        1.31459   0.00000   0.00004   0.00010   0.00014   1.31473
   D75        0.23856  -0.00001  -0.00008  -0.00001  -0.00009   0.23847
   D76        0.48584   0.00002   0.00046   0.00053   0.00099   0.48683
   D77       -0.59019   0.00001   0.00034   0.00042   0.00076  -0.58943
   D78       -0.76269   0.00001   0.00072   0.00002   0.00073  -0.76196
   D79       -1.83872  -0.00000   0.00060  -0.00010   0.00050  -1.83822
   D80        0.12922   0.00000  -0.00167   0.00038  -0.00130   0.12792
   D81        1.09458   0.00001  -0.00143   0.00026  -0.00116   1.09342
   D82       -2.82521   0.00002   0.00065   0.00080   0.00145  -2.82375
   D83        1.20472  -0.00002  -0.00058  -0.00001  -0.00059   1.20412
   D84        2.17008  -0.00001  -0.00034  -0.00012  -0.00046   2.16962
   D85       -1.74971  -0.00000   0.00174   0.00041   0.00216  -1.74755
   D86       -0.97191   0.00004  -0.00006   0.00066   0.00059  -0.97132
   D87       -0.00655   0.00004   0.00018   0.00055   0.00073  -0.00582
   D88        2.35684   0.00005   0.00226   0.00108   0.00334   2.36019
   D89       -0.76972  -0.00000  -0.00024   0.00006  -0.00017  -0.76990
   D90        0.06279  -0.00001  -0.00104   0.00011  -0.00093   0.06186
   D91        0.24785  -0.00001  -0.00006   0.00002  -0.00005   0.24780
   D92        1.08037  -0.00001  -0.00086   0.00006  -0.00081   1.07956
   D93        0.37196  -0.00002  -0.00149  -0.00024  -0.00174   0.37022
   D94       -0.69227  -0.00001  -0.00125  -0.00034  -0.00158  -0.69385
   D95        0.78654  -0.00002   0.00017  -0.00033  -0.00016   0.78637
   D96       -0.12949   0.00000   0.00166  -0.00055   0.00110  -0.12838
   D97       -0.27953   0.00001   0.00006  -0.00009  -0.00003  -0.27957
   D98       -1.19556   0.00003   0.00155  -0.00032   0.00123  -1.19432
   D99        0.42367  -0.00002  -0.00028  -0.00022  -0.00049   0.42318
   D100      -0.66107  -0.00000   0.00001  -0.00044  -0.00042  -0.66149
   D101      -0.72341  -0.00002  -0.00016  -0.00018  -0.00034  -0.72375
   D102       0.45509  -0.00002   0.00004  -0.00038  -0.00034   0.45475
   D103      -0.25449  -0.00001  -0.00031   0.00002  -0.00030  -0.25478
   D104       0.83731   0.00004   0.00164  -0.00034   0.00131   0.83862
   D105      -3.04248  -0.00001  -0.00187  -0.00036  -0.00223  -3.04471
   D106       0.36819  -0.00000  -0.00088  -0.00028  -0.00115   0.36704
   D107      -0.78801   0.00001  -0.00062   0.00003  -0.00058  -0.78859
   D108      -0.78410  -0.00004   0.00065  -0.00064   0.00001  -0.78409
   D109       0.45549   0.00002   0.00255  -0.00028   0.00227   0.45777
   D110       0.29206  -0.00005  -0.00030  -0.00070  -0.00100   0.29106
   D111       1.53165  -0.00000   0.00160  -0.00034   0.00127   1.53292
   D112      -0.19580   0.00002   0.00194   0.00034   0.00228  -0.19353
   D113       1.02528  -0.00002  -0.00061   0.00002  -0.00059   1.02469
   D114       0.23194  -0.00002  -0.00056   0.00040  -0.00017   0.23177
   D115      -0.90829   0.00002  -0.00038   0.00076   0.00038  -0.90791
   D116       1.35517   0.00003   0.00021   0.00091   0.00114   1.35631
   D117       0.21495   0.00007   0.00039   0.00128   0.00168   0.21663
   D118       0.59401   0.00002  -0.00063   0.00043  -0.00020   0.59381
   D119      -0.43510   0.00004  -0.00048   0.00084   0.00036  -0.43474
   D120      -0.67011  -0.00001  -0.00239   0.00026  -0.00213  -0.67224
   D121      -1.69922   0.00000  -0.00224   0.00068  -0.00156  -1.70078
   D122      -0.74925   0.00001   0.00092   0.00003   0.00096  -0.74830
   D123       0.13921   0.00004   0.00062   0.00039   0.00101   0.14022
   D124       0.32003  -0.00001  -0.00045   0.00031  -0.00014   0.31989
   D125       1.20849   0.00001  -0.00075   0.00067  -0.00009   1.20840
   D126       0.74439  -0.00003   0.00003  -0.00080  -0.00077   0.74363
   D127      -0.10683  -0.00006  -0.00012  -0.00119  -0.00131  -0.10814
   D128      -3.08148  -0.00004  -0.00177  -0.00090  -0.00267  -3.08416
   D129      -0.32124   0.00001   0.00020  -0.00032  -0.00012  -0.32136
   D130      -1.17246  -0.00002   0.00005  -0.00071  -0.00067  -1.17313
   D131       2.13607  -0.00000  -0.00160  -0.00042  -0.00203   2.13404
   D132      -0.44388  -0.00003  -0.00252   0.00084  -0.00169  -0.44556
   D133       0.65860   0.00002  -0.00080   0.00080   0.00001   0.65861
   D134      -2.65286   0.00001   0.00114   0.00060   0.00174  -2.65111
   D135      -1.64489  -0.00000  -0.00055   0.00081   0.00024  -1.64465
   D136      -0.54241   0.00005   0.00117   0.00077   0.00194  -0.54047
   D137       2.42932   0.00004   0.00312   0.00057   0.00367   2.43299
   D138      -1.59359   0.00001   0.00167  -0.00010   0.00156  -1.59203
   D139       1.28367  -0.00000  -0.00112  -0.00062  -0.00174   1.28193
   D140      -2.61427   0.00001   0.00140  -0.00026   0.00114  -2.61313
   D141       2.72727  -0.00001   0.00193  -0.00053   0.00140   2.72866
   D142      -0.22958  -0.00000  -0.00032  -0.00021  -0.00051  -0.23009
         Item               Value     Threshold  Converged?
 Maximum Force            0.000411     0.000450     YES
 RMS     Force            0.000044     0.000300     YES
 Maximum Displacement     0.004562     0.001800     NO 
 RMS     Displacement     0.000874     0.001200     YES
 Predicted change in Energy=-3.257329D-06
 GradGradGradGradGradGradGradGradGradGradGradGradGradGradGradGradGradGrad

                          Input orientation:                          
 ---------------------------------------------------------------------
 Center     Atomic      Atomic             Coordinates (Angstroms)
 Number     Number       Type             X           Y           Z
 ---------------------------------------------------------------------
      1          4           0       -1.209427    0.242991    0.416473
      2          4           0       -0.774691    0.768299   -1.518797
      3          4           0        1.260253   -0.314473    0.395293
      4          4           0       -0.187853    2.099124    0.013005
      5          4           0       -1.624129   -1.977848    0.616379
      6          4           0        1.208409    1.342743   -1.312364
      7          4           0        1.695301    1.835069    0.601791
      8          4           0        0.740773   -0.650967   -1.557718
      9          4           0        0.235013   -2.104982   -0.064205
     10          4           0        0.241407    0.898650    1.756702
     11          4           0       -1.271286   -1.221771   -1.242452
     12          4           0       -0.155476   -1.115048    1.805180
     13          1           0       -0.467751   -1.876124    3.071698
     14          1           0       -0.170092   -1.141312    3.309629
 ---------------------------------------------------------------------
                    Distance matrix (angstroms):
                    1          2          3          4          5
     1  Be   0.000000
     2  Be   2.051881   0.000000
     3  Be   2.531903   2.996187   0.000000
     4  Be   2.156764   2.112320   2.840529   0.000000
     5  Be   2.268054   3.580761   3.336968   4.364477   0.000000
     6  Be   3.169268   2.074918   2.380157   2.068396   4.771755
     7  Be   3.317604   3.425749   2.202825   1.990643   5.055410
     8  Be   2.915454   2.076646   2.048741   3.300382   3.475640
     9  Be   2.798292   3.375068   2.113807   4.226025   1.983877
    10  Be   2.081111   3.431959   2.088815   2.160065   3.613143
    11  Be   2.213908   2.069626   3.148665   3.711920   2.037500
    12  Be   2.209885   3.870303   2.152438   3.680196   2.077165
    13  H    3.477205   5.306584   3.547942   5.023599   2.715907
    14  H    3.371478   5.227414   3.350060   4.622604   3.172950
                    6          7          8          9         10
     6  Be   0.000000
     7  Be   2.035544   0.000000
     8  Be   2.062465   3.428553   0.000000
     9  Be   3.793707   4.254409   2.144885   0.000000
    10  Be   3.248304   2.079545   3.692704   3.512485   0.000000
    11  Be   3.567983   4.641782   2.115086   2.106481   3.972323
    12  Be   4.197618   3.684658   3.511084   2.151058   2.053009
    13  H    5.691276   4.955016   4.938930   3.221823   3.151426
    14  H    5.425275   4.435191   4.976060   3.532071   2.596605
                   11         12         13         14
    11  Be   0.000000
    12  Be   3.247227   0.000000
    13  H    4.436861   1.510239   0.000000
    14  H    4.684074   1.504749   0.827745   0.000000
 Stoichiometry    Be12H2
 Framework group  C1[X(Be12H2)]
 Deg. of freedom    36
 Full point group                 C1      NOp   1
 Largest Abelian subgroup         C1      NOp   1
 Largest concise Abelian subgroup C1      NOp   1
                         Standard orientation:                         
 ---------------------------------------------------------------------
 Center     Atomic      Atomic             Coordinates (Angstroms)
 Number     Number       Type             X           Y           Z
 ---------------------------------------------------------------------
      1          4           0       -0.328744    0.065831   -1.240825
      2          4           0        0.937894   -1.514135   -0.909839
      3          4           0        0.229288    0.502275    1.189947
      4          4           0        1.801616    0.395436   -1.173308
      5          4           0       -2.449280   -0.399279   -0.584266
      6          4           0        2.178284   -0.699702    0.540476
      7          4           0        2.163171    1.335784    0.543575
      8          4           0        0.375856   -1.538730    1.089153
      9          4           0       -1.561045   -0.621418    1.175693
     10          4           0        0.384239    1.835830   -0.410294
     11          4           0       -1.046302   -1.869836   -0.441018
     12          4           0       -1.503162    1.284514    0.180141
     13          1           0       -2.697315    2.207961    0.134711
     14          1           0       -2.029943    2.685759    0.027546
 ---------------------------------------------------------------------
 Rotational constants (GHZ):           2.1155624           1.5425032           1.2530358
 Standard basis: def2TZVP (5D, 7F)
 There are   252 symmetry adapted cartesian basis functions of A   symmetry.
 There are   240 symmetry adapted basis functions of A   symmetry.
   240 basis functions,   364 primitive gaussians,   252 cartesian basis functions
    25 alpha electrons       25 beta electrons
       nuclear repulsion energy       222.1719662964 Hartrees.
 NAtoms=   14 NActive=   14 NUniq=   14 SFac= 1.00D+00 NAtFMM=   60 NAOKFM=F Big=F
 Integral buffers will be    131072 words long.
 Raffenetti 2 integral format.
 Two-electron integral symmetry is turned on.
 One-electron integrals computed using PRISM.
   1 Symmetry operations used in ECPInt.
 ECPInt:  NShTT=    6786 NPrTT=   21120 LenC2=    6603 LenP2D=   17066.
 LDataN:  DoStor=T MaxTD1= 4 Len=   56
 NBasis=   240 RedAO= T EigKep=  2.35D-04  NBF=   240
 NBsUse=   240 1.00D-06 EigRej= -1.00D+00 NBFU=   240
 Initial guess from the checkpoint file:  "/home/user/YCY/BeH/12-H-Be12.chk"
 B after Tr=     0.000000   -0.000000    0.000000
         Rot=    1.000000   -0.000145   -0.000060    0.000422 Ang=  -0.05 deg.
 Requested convergence on RMS density matrix=1.00D-08 within 128 cycles.
 Requested convergence on MAX density matrix=1.00D-06.
 Requested convergence on             energy=1.00D-06.
 No special actions if energy rises.
 SCF Done:  E(RPBE1PBE) =  -177.736979034     A.U. after   11 cycles
            NFock= 11  Conv=0.96D-08     -V/T= 2.0075
   1 Symmetry operations used in ECPInt.
 ECPInt:  NShTT=    6786 NPrTT=   21120 LenC2=    6603 LenP2D=   17066.
 LDataN:  DoStor=T MaxTD1= 5 Len=  102
 Calling FoFJK, ICntrl=      2127 FMM=F ISym2X=0 I1Cent= 0 IOpClX= 0 NMat=1 NMatS=1 NMatT=0.
 ***** Axes restored to original set *****
 -------------------------------------------------------------------
 Center     Atomic                   Forces (Hartrees/Bohr)
 Number     Number              X              Y              Z
 -------------------------------------------------------------------
      1        4           0.000059368   -0.000194618    0.000102013
      2        4           0.000054808    0.000027616   -0.000239494
      3        4           0.000042511   -0.000210978    0.000106193
      4        4          -0.000001021    0.000078886    0.000064470
      5        4           0.000018537    0.000148049   -0.000058916
      6        4          -0.000017902    0.000025798    0.000054389
      7        4          -0.000032534    0.000011450   -0.000037156
      8        4          -0.000263591    0.000149764    0.000001531
      9        4           0.000183463   -0.000124005   -0.000006062
     10        4           0.000061185    0.000065914   -0.000035501
     11        4           0.000043698   -0.000039957    0.000116893
     12        4          -0.000157729   -0.000078024   -0.000103655
     13        1          -0.000125907   -0.000183110   -0.000237939
     14        1           0.000135114    0.000323215    0.000273232
 -------------------------------------------------------------------
 Cartesian Forces:  Max     0.000323215 RMS     0.000131452

 GradGradGradGradGradGradGradGradGradGradGradGradGradGradGradGradGradGrad
 Berny optimization.
 Using GEDIIS/GDIIS optimizer.
 FormGI is forming the generalized inverse of G from B-inverse, IUseBI=4.
 Internal  Forces:  Max     0.000413597 RMS     0.000036034
 Search for a local minimum.
 Step number  13 out of a maximum of  100
 All quantities printed in internal units (Hartrees-Bohrs-Radians)
 Mixed Optimization -- En-DIIS/RFO-DIIS
 Swapping is turned off.
 Update second derivatives using D2CorX and points    5    7    6    8    9
                                                     10   11   12   13
 DE= -4.95D-06 DEPred=-3.26D-06 R= 1.52D+00
 TightC=F SS=  1.41D+00  RLast= 2.23D-02 DXNew= 1.7250D+00 6.6993D-02
 Trust test= 1.52D+00 RLast= 2.23D-02 DXMaxT set to 1.03D+00
 ITU=  1  1  1  1  1  1 -1  1  1  1  1  1  0
     Eigenvalues ---    0.00355   0.00440   0.00863   0.01775   0.02073
     Eigenvalues ---    0.02292   0.02573   0.02911   0.03213   0.03391
     Eigenvalues ---    0.03483   0.04222   0.04869   0.05266   0.05527
     Eigenvalues ---    0.05803   0.06031   0.06275   0.06449   0.06809
     Eigenvalues ---    0.06890   0.06982   0.07409   0.07667   0.07860
     Eigenvalues ---    0.08210   0.08550   0.08813   0.09851   0.11100
     Eigenvalues ---    0.11552   0.12084   0.12210   0.12488   0.20332
     Eigenvalues ---    0.53050
 En-DIIS/RFO-DIIS/Sim-DIIS IScMMF=       -3 using points:    13   12   11   10    9    8
 RFO step:  Lambda=-3.61324828D-06.
 DIIS inversion failure, remove point   6.
 RFO-DIIS uses    5 points instead of    6
 DidBck=F Rises=F RFO-DIIS coefs:    2.45960   -2.00000    0.70733   -0.11760   -0.04932
                  RFO-DIIS coefs:    0.00000
 Iteration  1 RMS(Cart)=  0.00070784 RMS(Int)=  0.00000435
 Iteration  2 RMS(Cart)=  0.00000060 RMS(Int)=  0.00000421
 Variable       Old X    -DE/DX   Delta X   Delta X   Delta X     New X
                                 (Linear)    (Quad)   (Total)
    R1        3.87749   0.00006   0.00163   0.00032   0.00196   3.87945
    R2        4.07569   0.00003   0.00082   0.00014   0.00097   4.07667
    R3        4.28600  -0.00006  -0.00221  -0.00058  -0.00279   4.28321
    R4        3.93273  -0.00001   0.00023   0.00013   0.00035   3.93308
    R5        4.18368  -0.00002  -0.00068  -0.00032  -0.00099   4.18268
    R6        4.17608  -0.00004  -0.00155  -0.00201  -0.00357   4.17251
    R7        3.99171   0.00005   0.00115   0.00036   0.00150   3.99321
    R8        3.92103  -0.00002  -0.00085   0.00027  -0.00058   3.92044
    R9        3.92429  -0.00004  -0.00209  -0.00054  -0.00264   3.92166
   R10        3.91103   0.00003   0.00051   0.00037   0.00088   3.91191
   R11        4.49784   0.00004   0.00183   0.00145   0.00327   4.50111
   R12        4.16274   0.00003   0.00021  -0.00004   0.00017   4.16291
   R13        3.87156   0.00001   0.00088   0.00005   0.00093   3.87249
   R14        3.99452  -0.00000  -0.00212   0.00001  -0.00211   3.99241
   R15        3.94729   0.00001  -0.00007   0.00040   0.00033   3.94762
   R16        4.06752  -0.00002  -0.00028  -0.00115  -0.00143   4.06609
   R17        3.90870  -0.00001  -0.00024   0.00050   0.00026   3.90896
   R18        3.76177  -0.00001  -0.00056   0.00019  -0.00037   3.76140
   R19        4.08193  -0.00000  -0.00012  -0.00038  -0.00050   4.08143
   R20        3.74898   0.00001   0.00089   0.00090   0.00180   3.75078
   R21        3.85032  -0.00005  -0.00163  -0.00058  -0.00222   3.84810
   R22        3.92527  -0.00004  -0.00059  -0.00030  -0.00089   3.92438
   R23        3.84662   0.00000  -0.00023  -0.00035  -0.00058   3.84605
   R24        3.89749  -0.00000  -0.00042  -0.00028  -0.00069   3.89680
   R25        3.92977  -0.00002  -0.00011   0.00024   0.00013   3.92990
   R26        4.05325   0.00002   0.00033  -0.00020   0.00013   4.05337
   R27        3.99693  -0.00006  -0.00148  -0.00074  -0.00223   3.99471
   R28        3.98067   0.00002   0.00041   0.00051   0.00093   3.98160
   R29        4.06491   0.00002   0.00021   0.00023   0.00043   4.06534
   R30        3.87962   0.00000   0.00009   0.00039   0.00048   3.88010
   R31        2.85394  -0.00004  -0.00206  -0.00105  -0.00310   2.85084
   R32        1.56421   0.00041   0.00173   0.00040   0.00212   1.56633
    A1        1.95256   0.00000  -0.00000   0.00010   0.00009   1.95265
    A2        1.95955   0.00000  -0.00007   0.00016   0.00009   1.95964
    A3        2.27703   0.00001   0.00054   0.00049   0.00104   2.27807
    A4        2.81081   0.00001   0.00031   0.00050   0.00081   2.81162
    A5        2.02913   0.00001   0.00004   0.00017   0.00021   2.02934
    A6        2.00482   0.00001   0.00017   0.00026   0.00043   2.00525
    A7        1.95973   0.00001   0.00055   0.00062   0.00117   1.96090
    A8        2.36098   0.00001   0.00024   0.00057   0.00081   2.36179
    A9        1.64849   0.00000   0.00033   0.00019   0.00052   1.64902
   A10        1.75131  -0.00002  -0.00023  -0.00018  -0.00041   1.75090
   A11        1.56812  -0.00003  -0.00046  -0.00063  -0.00109   1.56703
   A12        1.81464  -0.00001  -0.00011  -0.00028  -0.00039   1.81425
   A13        2.18419  -0.00003  -0.00070  -0.00023  -0.00093   2.18326
   A14        2.07402  -0.00001  -0.00001  -0.00016  -0.00017   2.07385
   A15        2.00782   0.00000  -0.00001  -0.00022  -0.00023   2.00759
   A16        1.62344  -0.00002  -0.00029  -0.00025  -0.00054   1.62290
   A17        2.36683  -0.00002  -0.00036  -0.00037  -0.00072   2.36611
   A18        1.87519  -0.00002  -0.00080  -0.00059  -0.00140   1.87379
   A19        2.80153  -0.00000   0.00015   0.00004   0.00021   2.80173
   A20        2.01688  -0.00001   0.00005   0.00029   0.00035   2.01723
   A21        2.20560  -0.00003  -0.00047  -0.00045  -0.00092   2.20468
   A22        1.97855  -0.00001   0.00007  -0.00033  -0.00027   1.97828
   A23        1.97910   0.00001   0.00063   0.00058   0.00121   1.98031
   A24        1.69602  -0.00002  -0.00017  -0.00018  -0.00035   1.69568
   A25        1.85313  -0.00001  -0.00027  -0.00025  -0.00052   1.85261
   A26        1.97549  -0.00001  -0.00033  -0.00023  -0.00056   1.97492
   A27        1.86550   0.00000   0.00024   0.00031   0.00055   1.86605
   A28        1.75166  -0.00000   0.00030   0.00023   0.00053   1.75219
   A29        1.43151   0.00002   0.00008  -0.00001   0.00006   1.43157
   A30        1.81889   0.00001   0.00045  -0.00020   0.00024   1.81913
   A31        1.47006   0.00002   0.00004  -0.00002   0.00003   1.47009
   A32        1.97048   0.00002   0.00033   0.00001   0.00034   1.97082
   A33        1.37922   0.00001  -0.00022  -0.00023  -0.00044   1.37878
   A34        1.85112   0.00000  -0.00020  -0.00042  -0.00063   1.85049
   A35        1.98221  -0.00000  -0.00024  -0.00041  -0.00065   1.98156
   A36        1.48557   0.00001   0.00022   0.00016   0.00039   1.48596
   A37        1.81946  -0.00000   0.00033   0.00031   0.00064   1.82009
   A38        1.62575   0.00003   0.00068   0.00056   0.00125   1.62700
   A39        1.85269   0.00004   0.00090   0.00074   0.00164   1.85433
   A40        1.71474   0.00001  -0.00019   0.00026   0.00008   1.71482
   A41        2.24712   0.00001  -0.00006   0.00069   0.00062   2.24774
   A42        2.04748   0.00002   0.00064   0.00053   0.00118   2.04866
   A43        1.90252  -0.00003  -0.00029  -0.00042  -0.00071   1.90181
   A44        1.68430  -0.00001   0.00012  -0.00009   0.00003   1.68433
   A45        2.00029  -0.00005  -0.00117  -0.00074  -0.00191   1.99838
   A46        1.91343  -0.00003   0.00009  -0.00072  -0.00063   1.91279
   A47        1.73486  -0.00003  -0.00045  -0.00067  -0.00111   1.73375
   A48        1.30501  -0.00000  -0.00037  -0.00038  -0.00074   1.30427
   A49        1.84587   0.00000  -0.00021  -0.00026  -0.00046   1.84540
   A50        1.46416   0.00002   0.00019   0.00019   0.00038   1.46454
   A51        2.12441   0.00000  -0.00011  -0.00053  -0.00064   2.12377
   A52        2.20179   0.00000   0.00005  -0.00052  -0.00047   2.20132
   A53        1.47722  -0.00000  -0.00006  -0.00039  -0.00045   1.47677
   A54        1.40838   0.00001  -0.00020  -0.00001  -0.00020   1.40818
   A55        2.11786   0.00001   0.00022   0.00009   0.00031   2.11817
   A56        1.88207   0.00002   0.00001   0.00020   0.00021   1.88228
   A57        1.98326   0.00001   0.00054   0.00006   0.00061   1.98387
   A58        1.23820   0.00001   0.00001   0.00029   0.00030   1.23851
   A59        1.39313   0.00001   0.00003   0.00040   0.00043   1.39356
   A60        2.40100  -0.00001  -0.00065  -0.00102  -0.00167   2.39933
   A61        1.81797  -0.00000  -0.00041   0.00038  -0.00003   1.81794
   A62        2.63160   0.00000   0.00053   0.00060   0.00113   2.63273
   A63        2.13009  -0.00000  -0.00000   0.00050   0.00051   2.13060
   A64        1.69556   0.00000   0.00033  -0.00045  -0.00011   1.69544
   A65        1.97772   0.00001  -0.00032   0.00050   0.00018   1.97790
   A66        2.13462  -0.00000   0.00089   0.00043   0.00131   2.13593
   A67        2.15804  -0.00001  -0.00059  -0.00085  -0.00143   2.15661
   A68        1.28631   0.00025   0.00128   0.00010   0.00138   1.28769
    D1       -1.98831  -0.00001  -0.00047  -0.00035  -0.00083  -1.98914
    D2       -0.95881  -0.00000  -0.00023  -0.00051  -0.00074  -0.95956
    D3        0.23351   0.00001   0.00021   0.00069   0.00090   0.23441
    D4        1.26301   0.00001   0.00045   0.00053   0.00098   1.26399
    D5       -0.90089  -0.00000  -0.00006   0.00003  -0.00004  -0.90093
    D6        0.12861   0.00000   0.00018  -0.00013   0.00005   0.12866
    D7        0.40400  -0.00000  -0.00038  -0.00052  -0.00089   0.40311
    D8       -0.65968  -0.00000  -0.00039  -0.00025  -0.00064  -0.66031
    D9       -0.55013   0.00000   0.00023  -0.00019   0.00004  -0.55009
   D10       -1.61381   0.00000   0.00022   0.00008   0.00029  -1.61352
   D11        1.35070   0.00001   0.00080   0.00035   0.00115   1.35185
   D12        0.28702   0.00001   0.00078   0.00062   0.00140   0.28842
   D13        1.05413   0.00002   0.00067   0.00061   0.00129   1.05542
   D14       -0.01566   0.00001   0.00112   0.00075   0.00186  -0.01380
   D15       -1.16759   0.00000   0.00031  -0.00019   0.00014  -1.16745
   D16       -1.01669  -0.00002  -0.00059  -0.00083  -0.00143  -1.01812
   D17       -0.03093  -0.00001  -0.00057  -0.00103  -0.00160  -0.03253
   D18        1.20129  -0.00001  -0.00019  -0.00007  -0.00027   1.20102
   D19        2.18706  -0.00000  -0.00017  -0.00026  -0.00044   2.18661
   D20        0.13981  -0.00002  -0.00059  -0.00052  -0.00110   0.13871
   D21        1.12558  -0.00001  -0.00057  -0.00071  -0.00128   1.12430
   D22        0.72319  -0.00000  -0.00036   0.00025  -0.00010   0.72308
   D23        1.79681   0.00001  -0.00009   0.00028   0.00020   1.79700
   D24       -0.58059  -0.00000  -0.00016   0.00018   0.00002  -0.58057
   D25        0.49303   0.00001   0.00011   0.00021   0.00031   0.49335
   D26       -1.38135  -0.00002  -0.00077  -0.00023  -0.00101  -1.38235
   D27       -0.30773  -0.00000  -0.00051  -0.00020  -0.00071  -0.30844
   D28        0.47202  -0.00000  -0.00023   0.00015  -0.00008   0.47195
   D29       -0.58185   0.00000   0.00040   0.00013   0.00053  -0.58131
   D30       -2.80658  -0.00000  -0.00064  -0.00042  -0.00107  -2.80765
   D31       -0.76795  -0.00001  -0.00043  -0.00019  -0.00063  -0.76858
   D32       -1.82182  -0.00001   0.00020  -0.00021  -0.00001  -1.82184
   D33        2.23663  -0.00002  -0.00085  -0.00076  -0.00162   2.23501
   D34        1.35583  -0.00000  -0.00013   0.00022   0.00009   1.35592
   D35        0.30196   0.00000   0.00050   0.00020   0.00070   0.30266
   D36       -1.92277  -0.00001  -0.00055  -0.00035  -0.00090  -1.92368
   D37        0.21997   0.00002   0.00048   0.00043   0.00091   0.22088
   D38       -0.89637   0.00002   0.00038   0.00024   0.00062  -0.89575
   D39        1.34715  -0.00001   0.00020   0.00003   0.00023   1.34738
   D40        0.23081  -0.00000   0.00010  -0.00017  -0.00006   0.23074
   D41        0.55420   0.00000  -0.00015  -0.00038  -0.00053   0.55367
   D42       -0.37214  -0.00000   0.00024  -0.00010   0.00013  -0.37200
   D43       -0.61564   0.00003   0.00060  -0.00005   0.00055  -0.61509
   D44       -1.54197   0.00003   0.00099   0.00022   0.00121  -1.54076
   D45       -0.63614   0.00000   0.00021   0.00012   0.00033  -0.63580
   D46        0.41367   0.00000  -0.00050   0.00024  -0.00026   0.41342
   D47        0.43559  -0.00001  -0.00009  -0.00008  -0.00017   0.43541
   D48        1.48540  -0.00001  -0.00080   0.00004  -0.00076   1.48463
   D49        0.23526   0.00001   0.00024   0.00037   0.00061   0.23587
   D50       -0.84539  -0.00001  -0.00026  -0.00005  -0.00030  -0.84569
   D51        1.47256  -0.00002  -0.00015   0.00027   0.00012   1.47268
   D52        0.39191  -0.00004  -0.00065  -0.00014  -0.00079   0.39112
   D53        0.72095  -0.00001   0.00005   0.00041   0.00046   0.72141
   D54        1.80016   0.00001   0.00056   0.00040   0.00096   1.80113
   D55       -1.33174  -0.00001  -0.00051  -0.00006  -0.00056  -1.33230
   D56       -0.25253   0.00001   0.00001  -0.00006  -0.00005  -0.25258
   D57       -0.54666  -0.00002  -0.00045   0.00033  -0.00012  -0.54677
   D58        0.53256   0.00000   0.00006   0.00033   0.00039   0.53295
   D59        1.04812  -0.00002  -0.00004   0.00010   0.00006   1.04817
   D60        0.10462   0.00001   0.00180   0.00234   0.00415   0.10877
   D61       -1.17998   0.00001   0.00051   0.00082   0.00133  -1.17865
   D62       -0.96681   0.00002   0.00010  -0.00003   0.00008  -0.96673
   D63       -2.00157  -0.00000  -0.00066  -0.00039  -0.00105  -2.00262
   D64        0.12541  -0.00000  -0.00049  -0.00038  -0.00086   0.12455
   D65       -0.90935  -0.00003  -0.00125  -0.00074  -0.00199  -0.91134
   D66        1.28337  -0.00001  -0.00043  -0.00037  -0.00079   1.28258
   D67        0.24862  -0.00004  -0.00119  -0.00073  -0.00192   0.24670
   D68       -1.62132   0.00002   0.00044  -0.00001   0.00042  -1.62089
   D69       -0.57229   0.00000  -0.00022  -0.00042  -0.00064  -0.57293
   D70       -0.81355   0.00000  -0.00110  -0.00189  -0.00299  -0.81653
   D71        0.23548  -0.00002  -0.00175  -0.00229  -0.00405   0.23143
   D72        0.21807   0.00001   0.00045  -0.00010   0.00035   0.21842
   D73        1.26709  -0.00002  -0.00021  -0.00050  -0.00071   1.26638
   D74        1.31473  -0.00000   0.00015   0.00012   0.00027   1.31500
   D75        0.23847  -0.00001  -0.00003   0.00009   0.00007   0.23853
   D76        0.48683   0.00001   0.00081   0.00052   0.00133   0.48816
   D77       -0.58943   0.00001   0.00063   0.00049   0.00112  -0.58831
   D78       -0.76196   0.00001   0.00012   0.00033   0.00046  -0.76150
   D79       -1.83822  -0.00000  -0.00005   0.00030   0.00025  -1.83797
   D80        0.12792   0.00001   0.00030  -0.00021   0.00009   0.12802
   D81        1.09342   0.00001   0.00019  -0.00003   0.00016   1.09358
   D82       -2.82375   0.00001   0.00122   0.00101   0.00223  -2.82153
   D83        1.20412  -0.00001  -0.00011  -0.00034  -0.00044   1.20368
   D84        2.16962  -0.00001  -0.00022  -0.00016  -0.00037   2.16925
   D85       -1.74755  -0.00001   0.00082   0.00087   0.00169  -1.74586
   D86       -0.97132   0.00003   0.00091   0.00053   0.00145  -0.96987
   D87       -0.00582   0.00003   0.00081   0.00071   0.00152  -0.00431
   D88        2.36019   0.00003   0.00184   0.00174   0.00358   2.36377
   D89       -0.76990   0.00000   0.00006   0.00007   0.00013  -0.76977
   D90        0.06186   0.00000   0.00003  -0.00006  -0.00002   0.06184
   D91        0.24780  -0.00001   0.00001   0.00012   0.00014   0.24794
   D92        1.07956  -0.00000  -0.00002  -0.00000  -0.00001   1.07955
   D93        0.37022  -0.00001  -0.00053  -0.00064  -0.00117   0.36905
   D94       -0.69385  -0.00001  -0.00063  -0.00056  -0.00119  -0.69504
   D95        0.78637  -0.00001  -0.00044  -0.00016  -0.00060   0.78577
   D96       -0.12838  -0.00001  -0.00057  -0.00003  -0.00059  -0.12897
   D97       -0.27957   0.00001  -0.00012  -0.00018  -0.00030  -0.27987
   D98       -1.19432   0.00000  -0.00024  -0.00005  -0.00029  -1.19461
   D99        0.42318  -0.00001  -0.00035  -0.00011  -0.00046   0.42272
   D100      -0.66149   0.00001  -0.00062   0.00009  -0.00053  -0.66202
   D101      -0.72375  -0.00002  -0.00027  -0.00013  -0.00039  -0.72414
   D102       0.45475  -0.00002  -0.00051  -0.00019  -0.00070   0.45405
   D103      -0.25478  -0.00000  -0.00004  -0.00029  -0.00033  -0.25511
   D104       0.83862   0.00000  -0.00025   0.00019  -0.00006   0.83855
   D105      -3.04471  -0.00001  -0.00076  -0.00109  -0.00185  -3.04656
   D106       0.36704   0.00000  -0.00046  -0.00042  -0.00088   0.36616
   D107      -0.78859   0.00000  -0.00001  -0.00013  -0.00014  -0.78874
   D108      -0.78409  -0.00003  -0.00085  -0.00048  -0.00133  -0.78542
   D109       0.45777  -0.00000  -0.00007   0.00043   0.00036   0.45812
   D110       0.29106  -0.00003  -0.00105  -0.00063  -0.00168   0.28938
   D111       1.53292  -0.00000  -0.00027   0.00028   0.00001   1.53293
   D112      -0.19353   0.00001   0.00069   0.00083   0.00153  -0.19200
   D113       1.02469  -0.00000  -0.00008  -0.00023  -0.00031   1.02438
   D114       0.23177  -0.00002   0.00049  -0.00032   0.00017   0.23194
   D115      -0.90791   0.00002   0.00103   0.00033   0.00136  -0.90655
   D116       1.35631   0.00001   0.00134   0.00045   0.00178   1.35809
   D117       0.21663   0.00005   0.00189   0.00110   0.00297   0.21960
   D118       0.59381   0.00002   0.00052   0.00021   0.00073   0.59454
   D119      -0.43474   0.00003   0.00111   0.00049   0.00160  -0.43313
   D120      -0.67224   0.00000   0.00006  -0.00047  -0.00042  -0.67265
   D121      -1.70078   0.00002   0.00065  -0.00019   0.00046  -1.70032
   D122      -0.74830   0.00001   0.00017   0.00040   0.00057  -0.74773
   D123       0.14022   0.00002   0.00063   0.00041   0.00104   0.14126
   D124       0.31989  -0.00000   0.00035  -0.00001   0.00035   0.32023
   D125       1.20840   0.00001   0.00082   0.00000   0.00082   1.20923
   D126       0.74363  -0.00003  -0.00112  -0.00058  -0.00170   0.74193
   D127      -0.10814  -0.00004  -0.00170  -0.00094  -0.00264  -0.11078
   D128      -3.08416  -0.00003  -0.00149  -0.00137  -0.00286  -3.08702
   D129      -0.32136   0.00000  -0.00041  -0.00010  -0.00052  -0.32188
   D130      -1.17313  -0.00001  -0.00100  -0.00046  -0.00146  -1.17459
   D131       2.13404  -0.00000  -0.00079  -0.00089  -0.00168   2.13236
   D132      -0.44556   0.00001   0.00084  -0.00005   0.00079  -0.44478
   D133       0.65861   0.00002   0.00105   0.00058   0.00163   0.66024
   D134      -2.65111   0.00002   0.00099   0.00116   0.00215  -2.64896
   D135      -1.64465   0.00001   0.00103   0.00033   0.00138  -1.64327
   D136      -0.54047   0.00002   0.00124   0.00096   0.00222  -0.53825
   D137       2.43299   0.00002   0.00118   0.00154   0.00274   2.43573
   D138      -1.59203   0.00000  -0.00040   0.00057   0.00017  -1.59186
   D139       1.28193  -0.00000  -0.00151  -0.00088  -0.00239   1.27954
   D140      -2.61313   0.00000  -0.00066   0.00025  -0.00041  -2.61354
   D141       2.72866  -0.00001  -0.00099   0.00037  -0.00061   2.72805
   D142      -0.23009  -0.00000  -0.00078  -0.00025  -0.00105  -0.23114
         Item               Value     Threshold  Converged?
 Maximum Force            0.000414     0.000450     YES
 RMS     Force            0.000036     0.000300     YES
 Maximum Displacement     0.004363     0.001800     NO 
 RMS     Displacement     0.000708     0.001200     YES
 Predicted change in Energy=-1.166239D-06
 GradGradGradGradGradGradGradGradGradGradGradGradGradGradGradGradGradGrad

                          Input orientation:                          
 ---------------------------------------------------------------------
 Center     Atomic      Atomic             Coordinates (Angstroms)
 Number     Number       Type             X           Y           Z
 ---------------------------------------------------------------------
      1          4           0       -1.208425    0.241394    0.417358
[truncated: 249,981 more chars]
