# Supplementary material for: A DFT Study on Ben(n = 10–12) Clusters with Hydrogen Storage Capacity
Source: Molecules. 2026 Feb 6;31(3):566. doi: 10.3390/molecules31030566 (PMC12899933; doi:10.3390/molecules31030566)
Supplement: Supplementary file 1 [file molecules-31-00566-s001.zip › Supplementary Information/Be12/2-H-Be12.out]

 Entering Gaussian System, Link 0=g16
 Initial command:
 /home/user/software/g16/l1.exe "/home/user/software/g16/scratch/Gau-496815.inp" -scrdir="/home/user/software/g16/scratch/"
 Default is to use a total of   8 processors:
                                8 via shared-memory
                                1 via Linda
 Entering Link 1 = /home/user/software/g16/l1.exe PID=    496816.
  
 Copyright (c) 1988,1990,1992,1993,1995,1998,2003,2009,2016,
            Gaussian, Inc.  All Rights Reserved.
  
 This is part of the Gaussian(R) 16 program.  It is based on
 the Gaussian(R) 09 system (copyright 2009, Gaussian, Inc.),
 the Gaussian(R) 03 system (copyright 2003, Gaussian, Inc.),
 the Gaussian(R) 98 system (copyright 1998, Gaussian, Inc.),
 the Gaussian(R) 94 system (copyright 1995, Gaussian, Inc.),
 the Gaussian 92(TM) system (copyright 1992, Gaussian, Inc.),
 the Gaussian 90(TM) system (copyright 1990, Gaussian, Inc.),
 the Gaussian 88(TM) system (copyright 1988, Gaussian, Inc.),
 the Gaussian 86(TM) system (copyright 1986, Carnegie Mellon
 University), and the Gaussian 82(TM) system (copyright 1983,
 Carnegie Mellon University). Gaussian is a federally registered
 trademark of Gaussian, Inc.
  
 This software contains proprietary and confidential information,
 including trade secrets, belonging to Gaussian, Inc.
  
 This software is provided under written license and may be
 used, copied, transmitted, or stored only in accord with that
 written license.
  
 The following legend is applicable only to US Government
 contracts under FAR:
  
                    RESTRICTED RIGHTS LEGEND
  
 Use, reproduction and disclosure by the US Government is
 subject to restrictions as set forth in subparagraphs (a)
 and (c) of the Commercial Computer Software - Restricted
 Rights clause in FAR 52.227-19.
  
 Gaussian, Inc.
 340 Quinnipiac St., Bldg. 40, Wallingford CT 06492
  
  
 ---------------------------------------------------------------
 Warning -- This program may not be used in any manner that
 competes with the business of Gaussian, Inc. or will provide
 assistance to any competitor of Gaussian, Inc.  The licensee
 of this program is prohibited from giving any competitor of
 Gaussian, Inc. access to this program.  By using this program,
 the user acknowledges that Gaussian, Inc. is engaged in the
 business of creating and licensing software in the field of
 computational chemistry and represents and warrants to the
 licensee that it is not a competitor of Gaussian, Inc. and that
 it will not use this program in any manner prohibited above.
 ---------------------------------------------------------------
  

 Cite this work as:
 Gaussian 16, Revision A.03,
 M. J. Frisch, G. W. Trucks, H. B. Schlegel, G. E. Scuseria, 
 M. A. Robb, J. R. Cheeseman, G. Scalmani, V. Barone, 
 G. A. Petersson, H. Nakatsuji, X. Li, M. Caricato, A. V. Marenich, 
 J. Bloino, B. G. Janesko, R. Gomperts, B. Mennucci, H. P. Hratchian, 
 J. V. Ortiz, A. F. Izmaylov, J. L. Sonnenberg, D. Williams-Young, 
 F. Ding, F. Lipparini, F. Egidi, J. Goings, B. Peng, A. Petrone, 
 T. Henderson, D. Ranasinghe, V. G. Zakrzewski, J. Gao, N. Rega, 
 G. Zheng, W. Liang, M. Hada, M. Ehara, K. Toyota, R. Fukuda, 
 J. Hasegawa, M. Ishida, T. Nakajima, Y. Honda, O. Kitao, H. Nakai, 
 T. Vreven, K. Throssell, J. A. Montgomery, Jr., J. E. Peralta, 
 F. Ogliaro, M. J. Bearpark, J. J. Heyd, E. N. Brothers, K. N. Kudin, 
 V. N. Staroverov, T. A. Keith, R. Kobayashi, J. Normand, 
 K. Raghavachari, A. P. Rendell, J. C. Burant, S. S. Iyengar, 
 J. Tomasi, M. Cossi, J. M. Millam, M. Klene, C. Adamo, R. Cammi, 
 J. W. Ochterski, R. L. Martin, K. Morokuma, O. Farkas, 
 J. B. Foresman, and D. J. Fox, Gaussian, Inc., Wallingford CT, 2016.
 
 ******************************************
 Gaussian 16:  ES64L-G16RevA.03 25-Dec-2016
                26-Apr-2024 
 ******************************************
 %chk=/home/user/YCY/BeH/2-H-Be12.chk
 ------------------------------------
 # opt freq def2tzvp em=gd3bj pbe1pbe
 ------------------------------------
 1/18=20,19=15,26=3,38=1/1,3;
 2/9=110,12=2,17=6,18=5,40=1/2;
 3/5=44,7=101,11=2,25=1,30=1,71=1,74=-13,124=41/1,2,3;
 4//1;
 5/5=2,38=5/2;
 6/7=2,8=2,9=2,10=2,28=1/1;
 7//1,2,3,16;
 1/18=20,19=15,26=3/3(2);
 2/9=110/2;
 99//99;
 2/9=110/2;
 3/5=44,7=101,11=2,25=1,30=1,71=1,74=-13,124=41/1,2,3;
 4/5=5,16=3,69=1/1;
 5/5=2,38=5/2;
 7//1,2,3,16;
 1/18=20,19=15,26=3/3(-5);
 2/9=110/2;
 6/7=2,8=2,9=2,10=2,19=2,28=1/1;
 99/9=1/99;
 -------------------
 Title Card Required
 -------------------
 Symbolic Z-matrix:
 Charge =  0 Multiplicity = 1
 Be                   -1.2704    0.29839   0.4119 
 Be                   -0.74351   0.74903  -1.50004 
 Be                    1.2704   -0.29839   0.4119 
 Be                   -0.19625   2.17157  -0.03051 
 Be                   -1.66249  -1.98103   0.63916 
 Be                    1.2704    1.2371   -1.22354 
 Be                    1.66249   1.98103   0.63916 
 Be                    0.74351  -0.74903  -1.50004 
 Be                    0.19625  -2.17157  -0.03051 
 Be                    0.20426   1.00085   1.70303 
 Be                   -1.2704   -1.2371   -1.22354 
 Be                   -0.20426  -1.00085   1.70303 
 H                    -1.68763   1.11344  -2.69437 
 H                    -1.41918   1.6385   -2.58367 
 

 GradGradGradGradGradGradGradGradGradGradGradGradGradGradGradGradGradGrad
 Berny optimization.
 Initialization pass.
                           ----------------------------
                           !    Initial Parameters    !
                           ! (Angstroms and Degrees)  !
 --------------------------                            --------------------------
 ! Name  Definition              Value          Derivative Info.                !
 --------------------------------------------------------------------------------
 ! R1    R(1,2)                  2.0338         estimate D2E/DX2                !
 ! R2    R(1,4)                  2.2042         estimate D2E/DX2                !
 ! R3    R(1,5)                  2.324          estimate D2E/DX2                !
 ! R4    R(1,10)                 2.0821         estimate D2E/DX2                !
 ! R5    R(1,11)                 2.2433         estimate D2E/DX2                !
 ! R6    R(1,12)                 2.1194         estimate D2E/DX2                !
 ! R7    R(2,4)                  2.1172         estimate D2E/DX2                !
 ! R8    R(2,6)                  2.0906         estimate D2E/DX2                !
 ! R9    R(2,8)                  2.1108         estimate D2E/DX2                !
 ! R10   R(2,11)                 2.0734         estimate D2E/DX2                !
 ! R11   R(2,13)                 1.5654         estimate D2E/DX2                !
 ! R12   R(2,14)                 1.5563         estimate D2E/DX2                !
 ! R13   R(3,6)                  2.2433         estimate D2E/DX2                !
 ! R14   R(3,7)                  2.324          estimate D2E/DX2                !
 ! R15   R(3,8)                  2.0338         estimate D2E/DX2                !
 ! R16   R(3,9)                  2.2042         estimate D2E/DX2                !
 ! R17   R(3,10)                 2.1194         estimate D2E/DX2                !
 ! R18   R(3,12)                 2.0821         estimate D2E/DX2                !
 ! R19   R(4,6)                  2.1089         estimate D2E/DX2                !
 ! R20   R(4,7)                  1.9849         estimate D2E/DX2                !
 ! R21   R(4,10)                 2.1298         estimate D2E/DX2                !
 ! R22   R(5,9)                  1.9849         estimate D2E/DX2                !
 ! R23   R(5,11)                 2.0437         estimate D2E/DX2                !
 ! R24   R(5,12)                 2.054          estimate D2E/DX2                !
 ! R25   R(6,7)                  2.0437         estimate D2E/DX2                !
 ! R26   R(6,8)                  2.0734         estimate D2E/DX2                !
 ! R27   R(7,10)                 2.054          estimate D2E/DX2                !
 ! R28   R(8,9)                  2.1172         estimate D2E/DX2                !
 ! R29   R(8,11)                 2.0906         estimate D2E/DX2                !
 ! R30   R(9,11)                 2.1089         estimate D2E/DX2                !
 ! R31   R(9,12)                 2.1298         estimate D2E/DX2                !
 ! R32   R(10,12)                2.043          estimate D2E/DX2                !
 ! R33   R(13,14)                0.6            estimate D2E/DX2                !
 ! A1    A(2,1,5)              110.6688         estimate D2E/DX2                !
 ! A2    A(2,1,10)             108.9484         estimate D2E/DX2                !
 ! A3    A(2,1,12)             125.3257         estimate D2E/DX2                !
 ! A4    A(4,1,5)              159.2877         estimate D2E/DX2                !
 ! A5    A(4,1,11)             115.8086         estimate D2E/DX2                !
 ! A6    A(4,1,12)             113.4598         estimate D2E/DX2                !
 ! A7    A(5,1,10)             112.9395         estimate D2E/DX2                !
 ! A8    A(10,1,11)            133.0797         estimate D2E/DX2                !
 ! A9    A(11,1,12)             91.4053         estimate D2E/DX2                !
 ! A10   A(1,2,6)              100.193          estimate D2E/DX2                !
 ! A11   A(1,2,8)               91.447          estimate D2E/DX2                !
 ! A12   A(1,2,13)             127.7758         estimate D2E/DX2                !
 ! A13   A(1,2,14)             131.9712         estimate D2E/DX2                !
 ! A14   A(4,2,8)              107.1428         estimate D2E/DX2                !
 ! A15   A(4,2,11)             128.079          estimate D2E/DX2                !
 ! A16   A(4,2,13)             121.94           estimate D2E/DX2                !
 ! A17   A(4,2,14)             102.2107         estimate D2E/DX2                !
 ! A18   A(6,2,11)             116.7956         estimate D2E/DX2                !
 ! A19   A(6,2,13)             128.8693         estimate D2E/DX2                !
 ! A20   A(6,2,14)             112.1421         estimate D2E/DX2                !
 ! A21   A(8,2,13)             126.1633         estimate D2E/DX2                !
 ! A22   A(8,2,14)             135.3568         estimate D2E/DX2                !
 ! A23   A(11,2,13)             99.8735         estimate D2E/DX2                !
 ! A24   A(11,2,14)            122.0071         estimate D2E/DX2                !
 ! A25   A(6,3,9)              115.8086         estimate D2E/DX2                !
 ! A26   A(6,3,10)              91.4053         estimate D2E/DX2                !
 ! A27   A(6,3,12)             133.0797         estimate D2E/DX2                !
 ! A28   A(7,3,8)              110.6688         estimate D2E/DX2                !
 ! A29   A(7,3,9)              159.2877         estimate D2E/DX2                !
 ! A30   A(7,3,12)             112.9395         estimate D2E/DX2                !
 ! A31   A(8,3,10)             125.3257         estimate D2E/DX2                !
 ! A32   A(8,3,12)             108.9484         estimate D2E/DX2                !
 ! A33   A(9,3,10)             113.4598         estimate D2E/DX2                !
 ! A34   A(1,4,6)               94.3526         estimate D2E/DX2                !
 ! A35   A(1,4,7)              107.8824         estimate D2E/DX2                !
 ! A36   A(2,4,7)              114.3138         estimate D2E/DX2                !
 ! A37   A(2,4,10)             104.1362         estimate D2E/DX2                !
 ! A38   A(6,4,10)              94.9397         estimate D2E/DX2                !
 ! A39   A(1,5,9)               84.4434         estimate D2E/DX2                !
 ! A40   A(11,5,12)             99.3324         estimate D2E/DX2                !
 ! A41   A(2,6,3)               86.3664         estimate D2E/DX2                !
 ! A42   A(2,6,7)              112.9756         estimate D2E/DX2                !
 ! A43   A(3,6,4)               83.735          estimate D2E/DX2                !
 ! A44   A(4,6,8)              108.8546         estimate D2E/DX2                !
 ! A45   A(7,6,8)              121.2647         estimate D2E/DX2                !
 ! A46   A(3,7,4)               84.4434         estimate D2E/DX2                !
 ! A47   A(6,7,10)              99.3324         estimate D2E/DX2                !
 ! A48   A(2,8,3)               91.447          estimate D2E/DX2                !
 ! A49   A(2,8,9)              107.1428         estimate D2E/DX2                !
 ! A50   A(3,8,11)             100.193          estimate D2E/DX2                !
 ! A51   A(6,8,9)              128.079          estimate D2E/DX2                !
 ! A52   A(6,8,11)             116.7956         estimate D2E/DX2                !
 ! A53   A(3,9,5)              107.8824         estimate D2E/DX2                !
 ! A54   A(3,9,11)              94.3526         estimate D2E/DX2                !
 ! A55   A(5,9,8)              114.3138         estimate D2E/DX2                !
 ! A56   A(8,9,12)             104.1362         estimate D2E/DX2                !
 ! A57   A(11,9,12)             94.9397         estimate D2E/DX2                !
 ! A58   A(1,10,3)              76.8022         estimate D2E/DX2                !
 ! A59   A(1,10,7)             110.0378         estimate D2E/DX2                !
 ! A60   A(3,10,4)              86.3142         estimate D2E/DX2                !
 ! A61   A(4,10,12)            120.0644         estimate D2E/DX2                !
 ! A62   A(7,10,12)            127.5551         estimate D2E/DX2                !
 ! A63   A(1,11,8)              86.3664         estimate D2E/DX2                !
 ! A64   A(1,11,9)              83.735          estimate D2E/DX2                !
 ! A65   A(2,11,5)             121.2647         estimate D2E/DX2                !
 ! A66   A(2,11,9)             108.8546         estimate D2E/DX2                !
 ! A67   A(5,11,8)             112.9756         estimate D2E/DX2                !
 ! A68   A(1,12,3)              76.8022         estimate D2E/DX2                !
 ! A69   A(1,12,9)              86.3142         estimate D2E/DX2                !
 ! A70   A(3,12,5)             110.0378         estimate D2E/DX2                !
 ! A71   A(5,12,10)            127.5551         estimate D2E/DX2                !
 ! A72   A(9,12,10)            120.0644         estimate D2E/DX2                !
 ! D1    D(5,1,2,6)           -110.0762         estimate D2E/DX2                !
 ! D2    D(5,1,2,8)            -51.1947         estimate D2E/DX2                !
 ! D3    D(5,1,2,13)            88.8344         estimate D2E/DX2                !
 ! D4    D(5,1,2,14)           117.3292         estimate D2E/DX2                !
 ! D5    D(10,1,2,6)            14.6709         estimate D2E/DX2                !
 ! D6    D(10,1,2,8)            73.5523         estimate D2E/DX2                !
 ! D7    D(10,1,2,13)         -146.4185         estimate D2E/DX2                !
 ! D8    D(10,1,2,14)         -117.9238         estimate D2E/DX2                !
 ! D9    D(12,1,2,6)           -49.2298         estimate D2E/DX2                !
 ! D10   D(12,1,2,8)             9.6516         estimate D2E/DX2                !
 ! D11   D(12,1,2,13)          149.6808         estimate D2E/DX2                !
 ! D12   D(12,1,2,14)          178.1755         estimate D2E/DX2                !
 ! D13   D(5,1,4,6)             19.2526         estimate D2E/DX2                !
 ! D14   D(5,1,4,7)            -40.3875         estimate D2E/DX2                !
 ! D15   D(11,1,4,6)           -33.4762         estimate D2E/DX2                !
 ! D16   D(11,1,4,7)           -93.1163         estimate D2E/DX2                !
 ! D17   D(12,1,4,6)            70.385          estimate D2E/DX2                !
 ! D18   D(12,1,4,7)            10.7448         estimate D2E/DX2                !
 ! D19   D(2,1,5,9)             57.2088         estimate D2E/DX2                !
 ! D20   D(4,1,5,9)             -1.2509         estimate D2E/DX2                !
 ! D21   D(10,1,5,9)           -65.2382         estimate D2E/DX2                !
 ! D22   D(2,1,10,3)           -57.6251         estimate D2E/DX2                !
 ! D23   D(2,1,10,7)             2.3002         estimate D2E/DX2                !
 ! D24   D(5,1,10,3)            65.7789         estimate D2E/DX2                !
 ! D25   D(5,1,10,7)           125.7041         estimate D2E/DX2                !
 ! D26   D(11,1,10,3)            5.5346         estimate D2E/DX2                !
 ! D27   D(11,1,10,7)           65.4599         estimate D2E/DX2                !
 ! D28   D(4,1,11,8)            42.0816         estimate D2E/DX2                !
 ! D29   D(4,1,11,9)           102.8293         estimate D2E/DX2                !
 ! D30   D(10,1,11,8)          -29.2889         estimate D2E/DX2                !
 ! D31   D(10,1,11,9)           31.4588         estimate D2E/DX2                !
 ! D32   D(12,1,11,8)          -74.9326         estimate D2E/DX2                !
 ! D33   D(12,1,11,9)          -14.1849         estimate D2E/DX2                !
 ! D34   D(2,1,12,3)            26.7695         estimate D2E/DX2                !
 ! D35   D(2,1,12,9)           -36.4485         estimate D2E/DX2                !
 ! D36   D(4,1,12,3)           -41.8328         estimate D2E/DX2                !
 ! D37   D(4,1,12,9)          -105.0508         estimate D2E/DX2                !
 ! D38   D(11,1,12,3)           77.2049         estimate D2E/DX2                !
 ! D39   D(11,1,12,9)           13.9869         estimate D2E/DX2                !
 ! D40   D(8,2,4,7)             12.7896         estimate D2E/DX2                !
 ! D41   D(8,2,4,10)           -50.0846         estimate D2E/DX2                !
 ! D42   D(11,2,4,7)            77.6924         estimate D2E/DX2                !
 ! D43   D(11,2,4,10)           14.8182         estimate D2E/DX2                !
 ! D44   D(13,2,4,7)          -144.1355         estimate D2E/DX2                !
 ! D45   D(13,2,4,10)          152.9904         estimate D2E/DX2                !
 ! D46   D(14,2,4,7)          -133.1618         estimate D2E/DX2                !
 ! D47   D(14,2,4,10)          163.964          estimate D2E/DX2                !
 ! D48   D(1,2,6,3)             32.7808         estimate D2E/DX2                !
 ! D49   D(1,2,6,7)            -28.6041         estimate D2E/DX2                !
 ! D50   D(11,2,6,3)           -35.5996         estimate D2E/DX2                !
 ! D51   D(11,2,6,7)           -96.9845         estimate D2E/DX2                !
 ! D52   D(13,2,6,3)          -166.4284         estimate D2E/DX2                !
 ! D53   D(13,2,6,7)           132.1867         estimate D2E/DX2                !
 ! D54   D(14,2,6,3)           176.56           estimate D2E/DX2                !
 ! D55   D(14,2,6,7)           115.1751         estimate D2E/DX2                !
 ! D56   D(1,2,8,3)            -39.7632         estimate D2E/DX2                !
 ! D57   D(1,2,8,9)             23.5367         estimate D2E/DX2                !
 ! D58   D(4,2,8,3)             23.5367         estimate D2E/DX2                !
 ! D59   D(4,2,8,9)             86.8365         estimate D2E/DX2                !
 ! D60   D(13,2,8,3)           179.2081         estimate D2E/DX2                !
 ! D61   D(13,2,8,9)          -117.492          estimate D2E/DX2                !
 ! D62   D(14,2,8,3)           152.389          estimate D2E/DX2                !
 ! D63   D(14,2,8,9)          -144.3112         estimate D2E/DX2                !
 ! D64   D(4,2,11,5)            11.8396         estimate D2E/DX2                !
 ! D65   D(4,2,11,9)           -50.4823         estimate D2E/DX2                !
 ! D66   D(6,2,11,5)            83.6252         estimate D2E/DX2                !
 ! D67   D(6,2,11,9)            21.3033         estimate D2E/DX2                !
 ! D68   D(13,2,11,5)         -133.1003         estimate D2E/DX2                !
 ! D69   D(13,2,11,9)          164.5779         estimate D2E/DX2                !
 ! D70   D(14,2,11,5)         -131.9245         estimate D2E/DX2                !
 ! D71   D(14,2,11,9)          165.7536         estimate D2E/DX2                !
 ! D72   D(9,3,6,2)             42.0816         estimate D2E/DX2                !
 ! D73   D(9,3,6,4)            102.8293         estimate D2E/DX2                !
 ! D74   D(10,3,6,2)           -74.9326         estimate D2E/DX2                !
 ! D75   D(10,3,6,4)           -14.1849         estimate D2E/DX2                !
 ! D76   D(12,3,6,2)           -29.2889         estimate D2E/DX2                !
 ! D77   D(12,3,6,4)            31.4588         estimate D2E/DX2                !
 ! D78   D(8,3,7,4)             57.2088         estimate D2E/DX2                !
 ! D79   D(9,3,7,4)             -1.2509         estimate D2E/DX2                !
 ! D80   D(12,3,7,4)           -65.2382         estimate D2E/DX2                !
 ! D81   D(7,3,8,2)            -51.1947         estimate D2E/DX2                !
 ! D82   D(7,3,8,11)          -110.0762         estimate D2E/DX2                !
 ! D83   D(10,3,8,2)             9.6516         estimate D2E/DX2                !
 ! D84   D(10,3,8,11)          -49.2298         estimate D2E/DX2                !
 ! D85   D(12,3,8,2)            73.5523         estimate D2E/DX2                !
 ! D86   D(12,3,8,11)           14.6709         estimate D2E/DX2                !
 ! D87   D(6,3,9,5)            -93.1163         estimate D2E/DX2                !
 ! D88   D(6,3,9,11)           -33.4762         estimate D2E/DX2                !
 ! D89   D(7,3,9,5)            -40.3875         estimate D2E/DX2                !
 ! D90   D(7,3,9,11)            19.2526         estimate D2E/DX2                !
 ! D91   D(10,3,9,5)            10.7448         estimate D2E/DX2                !
 ! D92   D(10,3,9,11)           70.385          estimate D2E/DX2                !
 ! D93   D(6,3,10,1)            77.2049         estimate D2E/DX2                !
 ! D94   D(6,3,10,4)            13.9869         estimate D2E/DX2                !
 ! D95   D(8,3,10,1)            26.7695         estimate D2E/DX2                !
 ! D96   D(8,3,10,4)           -36.4485         estimate D2E/DX2                !
 ! D97   D(9,3,10,1)           -41.8328         estimate D2E/DX2                !
 ! D98   D(9,3,10,4)          -105.0508         estimate D2E/DX2                !
 ! D99   D(6,3,12,1)             5.5346         estimate D2E/DX2                !
 ! D100  D(6,3,12,5)            65.4599         estimate D2E/DX2                !
 ! D101  D(7,3,12,1)            65.7789         estimate D2E/DX2                !
 ! D102  D(7,3,12,5)           125.7041         estimate D2E/DX2                !
 ! D103  D(8,3,12,1)           -57.6251         estimate D2E/DX2                !
 ! D104  D(8,3,12,5)             2.3002         estimate D2E/DX2                !
 ! D105  D(1,4,6,3)            -43.4347         estimate D2E/DX2                !
 ! D106  D(1,4,6,8)              7.4295         estimate D2E/DX2                !
 ! D107  D(10,4,6,3)            14.1631         estimate D2E/DX2                !
 ! D108  D(10,4,6,8)            65.0273         estimate D2E/DX2                !
 ! D109  D(1,4,7,3)             23.8427         estimate D2E/DX2                !
 ! D110  D(2,4,7,3)            -36.3418         estimate D2E/DX2                !
 ! D111  D(2,4,10,3)            44.6029         estimate D2E/DX2                !
 ! D112  D(2,4,10,12)           -7.352          estimate D2E/DX2                !
 ! D113  D(6,4,10,3)           -14.9502         estimate D2E/DX2                !
 ! D114  D(6,4,10,12)          -66.9051         estimate D2E/DX2                !
 ! D115  D(1,5,9,3)             23.8427         estimate D2E/DX2                !
 ! D116  D(1,5,9,8)            -36.3418         estimate D2E/DX2                !
 ! D117  D(12,5,11,2)          -39.3085         estimate D2E/DX2                !
 ! D118  D(12,5,11,8)           29.5763         estimate D2E/DX2                !
 ! D119  D(11,5,12,3)          -18.4395         estimate D2E/DX2                !
 ! D120  D(11,5,12,10)          50.8532         estimate D2E/DX2                !
 ! D121  D(2,6,7,10)            29.5763         estimate D2E/DX2                !
 ! D122  D(8,6,7,10)           -39.3085         estimate D2E/DX2                !
 ! D123  D(4,6,8,9)            -50.4823         estimate D2E/DX2                !
 ! D124  D(4,6,8,11)            21.3033         estimate D2E/DX2                !
 ! D125  D(7,6,8,9)             11.8396         estimate D2E/DX2                !
 ! D126  D(7,6,8,11)            83.6252         estimate D2E/DX2                !
 ! D127  D(6,7,10,1)           -18.4395         estimate D2E/DX2                !
 ! D128  D(6,7,10,12)           50.8532         estimate D2E/DX2                !
 ! D129  D(2,8,9,5)             12.7896         estimate D2E/DX2                !
 ! D130  D(2,8,9,12)           -50.0846         estimate D2E/DX2                !
 ! D131  D(6,8,9,5)             77.6924         estimate D2E/DX2                !
 ! D132  D(6,8,9,12)            14.8182         estimate D2E/DX2                !
 ! D133  D(3,8,11,1)            32.7808         estimate D2E/DX2                !
 ! D134  D(3,8,11,5)           -28.6041         estimate D2E/DX2                !
 ! D135  D(6,8,11,1)           -35.5996         estimate D2E/DX2                !
 ! D136  D(6,8,11,5)           -96.9845         estimate D2E/DX2                !
 ! D137  D(3,9,11,1)           -43.4347         estimate D2E/DX2                !
 ! D138  D(3,9,11,2)             7.4295         estimate D2E/DX2                !
 ! D139  D(12,9,11,1)           14.1631         estimate D2E/DX2                !
 ! D140  D(12,9,11,2)           65.0273         estimate D2E/DX2                !
 ! D141  D(8,9,12,1)            44.6029         estimate D2E/DX2                !
 ! D142  D(8,9,12,10)           -7.352          estimate D2E/DX2                !
 ! D143  D(11,9,12,1)          -14.9502         estimate D2E/DX2                !
 ! D144  D(11,9,12,10)         -66.9051         estimate D2E/DX2                !
 ! D145  D(4,10,12,5)          -29.3359         estimate D2E/DX2                !
 ! D146  D(4,10,12,9)           39.741          estimate D2E/DX2                !
 ! D147  D(7,10,12,5)          -98.4129         estimate D2E/DX2                !
 ! D148  D(7,10,12,9)          -29.3359         estimate D2E/DX2                !
 --------------------------------------------------------------------------------
 Trust Radius=3.00D-01 FncErr=1.00D-07 GrdErr=1.00D-06 EigMax=2.50D+02 EigMin=1.00D-04
 Number of steps in this run=    100 maximum allowed number of steps=    100.
 GradGradGradGradGradGradGradGradGradGradGradGradGradGradGradGradGradGrad

                          Input orientation:                          
 ---------------------------------------------------------------------
 Center     Atomic      Atomic             Coordinates (Angstroms)
 Number     Number       Type             X           Y           Z
 ---------------------------------------------------------------------
      1          4           0       -1.270404    0.298388    0.411901
      2          4           0       -0.743511    0.749033   -1.500042
      3          4           0        1.270404   -0.298388    0.411901
      4          4           0       -0.196251    2.171568   -0.030507
      5          4           0       -1.662491   -1.981029    0.639164
      6          4           0        1.270404    1.237100   -1.223543
      7          4           0        1.662491    1.981029    0.639164
      8          4           0        0.743511   -0.749033   -1.500042
      9          4           0        0.196251   -2.171568   -0.030507
     10          4           0        0.204260    1.000854    1.703029
     11          4           0       -1.270404   -1.237100   -1.223543
     12          4           0       -0.204260   -1.000854    1.703029
     13          1           0       -1.687626    1.113442   -2.694374
     14          1           0       -1.419181    1.638495   -2.583666
 ---------------------------------------------------------------------
                    Distance matrix (angstroms):
                    1          2          3          4          5
     1  Be   0.000000
     2  Be   2.033771   0.000000
     3  Be   2.609952   2.967907   0.000000
     4  Be   2.204163   2.117223   2.906456   0.000000
     5  Be   2.324032   3.588031   3.388923   4.454479   0.000000
     6  Be   3.164105   2.090578   2.243301   2.108943   4.735811
     7  Be   3.388923   3.447153   2.324032   1.984864   5.172370
     8  Be   2.967907   2.110790   2.033771   3.401852   3.447153
     9  Be   2.906456   3.401852   2.204163   4.360836   1.984864
    10  Be   2.082091   3.349828   2.119364   2.129819   3.675350
    11  Be   2.243301   2.073353   3.164105   3.767779   2.043732
    12  Be   2.119364   3.689520   2.082091   3.615173   2.054018
    13  H    3.238415   1.565431   4.515767   3.231101   4.548500
    14  H    3.285033   1.556250   4.467528   2.880685   4.852504
                    6          7          8          9         10
     6  Be   0.000000
     7  Be   2.043732   0.000000
     8  Be   2.073353   3.588031   0.000000
     9  Be   3.767779   4.454479   2.117223   0.000000
    10  Be   3.123668   2.054018   3.689520   3.615173   0.000000
    11  Be   3.546459   4.735811   2.090578   2.108943   3.968362
    12  Be   3.968362   3.675350   3.349828   2.129819   2.042969
    13  H    3.305840   4.805046   3.287198   4.629954   4.788430
    14  H    3.040546   4.472210   3.398789   4.862594   4.627948
                   11         12         13         14
    11  Be   0.000000
    12  Be   3.123668   0.000000
    13  H    2.804009   5.099782   0.000000
    14  H    3.184512   5.178605   0.600000   0.000000
 Stoichiometry    Be12H2
 Framework group  C1[X(Be12H2)]
 Deg. of freedom    36
 Full point group                 C1      NOp   1
 Largest Abelian subgroup         C1      NOp   1
 Largest concise Abelian subgroup C1      NOp   1
                         Standard orientation:                         
 ---------------------------------------------------------------------
 Center     Atomic      Atomic             Coordinates (Angstroms)
 Number     Number       Type             X           Y           Z
 ---------------------------------------------------------------------
      1          4           0        0.330048   -0.075065   -1.293186
      2          4           0       -0.440887    1.588934   -0.413988
      3          4           0       -0.206994   -0.949007    1.106743
      4          4           0       -1.848734    0.133897   -1.033232
      5          4           0        2.570956   -0.334609   -0.734537
      6          4           0       -1.713966    0.708741    0.991375
      7          4           0       -2.414399   -1.117750    0.399629
      8          4           0        0.282081    0.990133    1.476565
      9          4           0        1.906568   -0.324232    1.135802
     10          4           0       -0.833487   -1.719163   -0.765707
     11          4           0        1.595921    1.349252   -0.109427
     12          4           0        1.146879   -1.738095   -0.264195
     13          1           0       -0.458176    3.049902   -0.975992
     14          1           0       -1.037768    2.897954   -1.007381
 ---------------------------------------------------------------------
 Rotational constants (GHZ):           2.1359348           1.4898641           1.2805580
 Standard basis: def2TZVP (5D, 7F)
 There are   252 symmetry adapted cartesian basis functions of A   symmetry.
 There are   240 symmetry adapted basis functions of A   symmetry.
   240 basis functions,   364 primitive gaussians,   252 cartesian basis functions
    25 alpha electrons       25 beta electrons
       nuclear repulsion energy       222.3034937335 Hartrees.
 NAtoms=   14 NActive=   14 NUniq=   14 SFac= 1.00D+00 NAtFMM=   60 NAOKFM=F Big=F
 Integral buffers will be    131072 words long.
 Raffenetti 2 integral format.
 Two-electron integral symmetry is turned on.
 Nuclear repulsion after empirical dispersion term =      222.2722090798 Hartrees.
 One-electron integrals computed using PRISM.
   1 Symmetry operations used in ECPInt.
 ECPInt:  NShTT=    6786 NPrTT=   21120 LenC2=    6608 LenP2D=   17077.
 LDataN:  DoStor=T MaxTD1= 4 Len=   56
 NBasis=   240 RedAO= T EigKep=  2.45D-04  NBF=   240
 NBsUse=   240 1.00D-06 EigRej= -1.00D+00 NBFU=   240
 ExpMin= 3.27D-02 ExpMax= 4.70D+03 ExpMxC= 1.60D+02 IAcc=3 IRadAn=         5 AccDes= 0.00D+00
 Harris functional with IExCor= 1009 and IRadAn=       5 diagonalized for initial guess.
 HarFok:  IExCor= 1009 AccDes= 0.00D+00 IRadAn=         5 IDoV= 1 UseB2=F ITyADJ=14
 ICtDFT=  3500011 ScaDFX=  1.000000  1.000000  1.000000  1.000000
 FoFCou: FMM=F IPFlag=           0 FMFlag=      100000 FMFlg1=           0
         NFxFlg=           0 DoJE=T BraDBF=F KetDBF=T FulRan=T
         wScrn=  0.000000 ICntrl=       500 IOpCl=  0 I1Cent=   200000004 NGrid=           0
         NMat0=    1 NMatS0=      1 NMatT0=    0 NMatD0=    1 NMtDS0=    0 NMtDT0=    0
 Petite list used in FoFCou.
 Requested convergence on RMS density matrix=1.00D-08 within 128 cycles.
 Requested convergence on MAX density matrix=1.00D-06.
 Requested convergence on             energy=1.00D-06.
 No special actions if energy rises.
 EnCoef did     6 forward-backward iterations
 SCF Done:  E(RPBE1PBE) =  -177.724397428     A.U. after   19 cycles
            NFock= 19  Conv=0.86D-08     -V/T= 2.0061

 **********************************************************************

            Population analysis using the SCF density.

 **********************************************************************

 Orbital symmetries:
       Occupied  (A) (A) (A) (A) (A) (A) (A) (A) (A) (A) (A) (A)
                 (A) (A) (A) (A) (A) (A) (A) (A) (A) (A) (A) (A)
                 (A)
       Virtual   (A) (A) (A) (A) (A) (A) (A) (A) (A) (A) (A) (A)
                 (A) (A) (A) (A) (A) (A) (A) (A) (A) (A) (A) (A)
                 (A) (A) (A) (A) (A) (A) (A) (A) (A) (A) (A) (A)
                 (A) (A) (A) (A) (A) (A) (A) (A) (A) (A) (A) (A)
                 (A) (A) (A) (A) (A) (A) (A) (A) (A) (A) (A) (A)
                 (A) (A) (A) (A) (A) (A) (A) (A) (A) (A) (A) (A)
                 (A) (A) (A) (A) (A) (A) (A) (A) (A) (A) (A) (A)
                 (A) (A) (A) (A) (A) (A) (A) (A) (A) (A) (A) (A)
                 (A) (A) (A) (A) (A) (A) (A) (A) (A) (A) (A) (A)
                 (A) (A) (A) (A) (A) (A) (A) (A) (A) (A) (A) (A)
                 (A) (A) (A) (A) (A) (A) (A) (A) (A) (A) (A) (A)
                 (A) (A) (A) (A) (A) (A) (A) (A) (A) (A) (A) (A)
                 (A) (A) (A) (A) (A) (A) (A) (A) (A) (A) (A) (A)
                 (A) (A) (A) (A) (A) (A) (A) (A) (A) (A) (A) (A)
                 (A) (A) (A) (A) (A) (A) (A) (A) (A) (A) (A) (A)
                 (A) (A) (A) (A) (A) (A) (A) (A) (A) (A) (A) (A)
                 (A) (A) (A) (A) (A) (A) (A) (A) (A) (A) (A) (A)
                 (A) (A) (A) (A) (A) (A) (A) (A) (A) (A) (A)
 The electronic state is 1-A.
 Alpha  occ. eigenvalues --   -4.06335  -4.06029  -4.03594  -4.03463  -4.03230
 Alpha  occ. eigenvalues --   -4.03098  -4.02269  -4.02175  -4.02140  -4.02119
 Alpha  occ. eigenvalues --   -4.01820  -4.01619  -0.60060  -0.49777  -0.41878
 Alpha  occ. eigenvalues --   -0.36690  -0.32689  -0.30187  -0.27420  -0.25003
 Alpha  occ. eigenvalues --   -0.22498  -0.21239  -0.19876  -0.19565  -0.18943
 Alpha virt. eigenvalues --   -0.12504  -0.10416  -0.09696  -0.07109  -0.05467
 Alpha virt. eigenvalues --   -0.04379  -0.03014  -0.02363  -0.01476  -0.00241
 Alpha virt. eigenvalues --    0.00767   0.01566   0.02615   0.03590   0.04346
 Alpha virt. eigenvalues --    0.04659   0.05216   0.05530   0.06143   0.06674
 Alpha virt. eigenvalues --    0.06789   0.06876   0.07713   0.08385   0.09078
 Alpha virt. eigenvalues --    0.09385   0.10190   0.11270   0.11874   0.12318
 Alpha virt. eigenvalues --    0.13086   0.13478   0.14415   0.14634   0.15152
 Alpha virt. eigenvalues --    0.16076   0.16426   0.16869   0.18056   0.18321
 Alpha virt. eigenvalues --    0.18541   0.19340   0.20214   0.21156   0.21367
 Alpha virt. eigenvalues --    0.22261   0.22759   0.23170   0.23328   0.23786
 Alpha virt. eigenvalues --    0.24536   0.24803   0.25311   0.25830   0.26293
 Alpha virt. eigenvalues --    0.26581   0.27056   0.27157   0.27786   0.28098
 Alpha virt. eigenvalues --    0.28871   0.29330   0.29451   0.29557   0.30308
 Alpha virt. eigenvalues --    0.31338   0.31610   0.32298   0.33237   0.33801
 Alpha virt. eigenvalues --    0.34262   0.35310   0.35737   0.36291   0.37304
 Alpha virt. eigenvalues --    0.38078   0.38604   0.39787   0.39926   0.40586
 Alpha virt. eigenvalues --    0.43231   0.43517   0.44122   0.44910   0.45755
 Alpha virt. eigenvalues --    0.46073   0.47904   0.48969   0.49842   0.51317
 Alpha virt. eigenvalues --    0.52215   0.53136   0.54266   0.55754   0.57481
 Alpha virt. eigenvalues --    0.58138   0.58500   0.60779   0.60881   0.61726
 Alpha virt. eigenvalues --    0.62822   0.63213   0.64154   0.65257   0.65412
 Alpha virt. eigenvalues --    0.65760   0.66316   0.67000   0.67524   0.68177
 Alpha virt. eigenvalues --    0.68664   0.69508   0.70203   0.70260   0.70711
 Alpha virt. eigenvalues --    0.71662   0.72016   0.72405   0.73898   0.74501
 Alpha virt. eigenvalues --    0.74629   0.75627   0.75903   0.76564   0.77441
 Alpha virt. eigenvalues --    0.77725   0.77970   0.78752   0.79141   0.79803
 Alpha virt. eigenvalues --    0.80675   0.82364   0.83071   0.83160   0.84283
 Alpha virt. eigenvalues --    0.85109   0.86638   0.87376   0.87935   0.89053
 Alpha virt. eigenvalues --    0.90604   0.91104   0.92110   0.92253   0.92409
 Alpha virt. eigenvalues --    0.93355   0.94556   0.95065   0.98172   0.98635
 Alpha virt. eigenvalues --    0.99058   1.02068   1.03377   1.03899   1.07219
 Alpha virt. eigenvalues --    1.08474   1.08887   1.15629   1.16104   1.55135
 Alpha virt. eigenvalues --    1.74629   1.93654   1.97103   2.11542   2.44301
 Alpha virt. eigenvalues --    2.81447   4.47206   5.25035   5.27915   5.28548
 Alpha virt. eigenvalues --    5.29868   5.35978   5.36825   5.38166   5.46327
 Alpha virt. eigenvalues --    5.48075   5.50868   5.60505   5.62127   5.63097
 Alpha virt. eigenvalues --    5.70858   5.74153   5.76782   5.78537   5.80775
 Alpha virt. eigenvalues --    5.83317   5.85377   5.85512   5.87382   5.90880
 Alpha virt. eigenvalues --    5.92627   5.95386   5.96982   5.98628   6.01684
 Alpha virt. eigenvalues --    6.02707   6.08984   6.10998   6.14078   6.16342
 Alpha virt. eigenvalues --    6.19554   6.23270   6.27301   7.38773   7.58151
 Alpha virt. eigenvalues --    7.72507   7.74447   7.77001   7.79924   7.82093
 Alpha virt. eigenvalues --    7.82421   7.87191   7.88106   7.98972   8.02009
          Condensed to atoms (all electrons):
               1          2          3          4          5          6
     1  Be   2.764755   0.100897   0.033353   0.183995   0.057625   0.009057
     2  Be   0.100897   2.955415  -0.007279   0.193617   0.089826   0.140690
     3  Be   0.033353  -0.007279   2.768401  -0.019298   0.045037   0.108129
     4  Be   0.183995   0.193617  -0.019298   2.951942  -0.006448   0.262292
     5  Be   0.057625   0.089826   0.045037  -0.006448   3.183449  -0.010718
     6  Be   0.009057   0.140690   0.108129   0.262292  -0.010718   2.909472
     7  Be   0.046265   0.035270   0.064637   0.292348  -0.013453   0.270728
     8  Be   0.031475   0.153206   0.144623   0.025377   0.019378   0.282114
     9  Be  -0.024310   0.014038   0.186388  -0.007503   0.312938   0.035297
    10  Be   0.099997   0.061249   0.140406   0.194490   0.063381   0.016327
    11  Be   0.128293   0.238822   0.005925   0.044272   0.277352   0.054736
    12  Be   0.141400   0.001835   0.126541   0.022041   0.259697   0.008447
    13  H    0.009633   0.003794  -0.004588  -0.038063  -0.000949  -0.022144
    14  H   -0.004204  -0.000850  -0.006900   0.011241  -0.000898   0.001519
               7          8          9         10         11         12
     1  Be   0.046265   0.031475  -0.024310   0.099997   0.128293   0.141400
     2  Be   0.035270   0.153206   0.014038   0.061249   0.238822   0.001835
     3  Be   0.064637   0.144623   0.186388   0.140406   0.005925   0.126541
     4  Be   0.292348   0.025377  -0.007503   0.194490   0.044272   0.022041
     5  Be  -0.013453   0.019378   0.312938   0.063381   0.277352   0.259697
     6  Be   0.270728   0.282114   0.035297   0.016327   0.054736   0.008447
     7  Be   3.207252   0.067200  -0.004935   0.252427  -0.014341   0.057224
     8  Be   0.067200   2.889625   0.228572   0.003780   0.223794   0.045997
     9  Be  -0.004935   0.228572   2.869064   0.035878   0.196598   0.202833
    10  Be   0.252427   0.003780   0.035878   2.883111   0.004960   0.310225
    11  Be  -0.014341   0.223794   0.196598   0.004960   2.957391   0.007264
    12  Be   0.057224   0.045997   0.202833   0.310225   0.007264   2.890121
    13  H    0.000627   0.001925  -0.000024  -0.000542  -0.001137   0.001012
    14  H    0.002940  -0.002550  -0.001243  -0.001567  -0.048262   0.001122
              13         14
     1  Be   0.009633  -0.004204
     2  Be   0.003794  -0.000850
     3  Be  -0.004588  -0.006900
     4  Be  -0.038063   0.011241
     5  Be  -0.000949  -0.000898
     6  Be  -0.022144   0.001519
     7  Be   0.000627   0.002940
     8  Be   0.001925  -0.002550
     9  Be  -0.000024  -0.001243
    10  Be  -0.000542  -0.001567
    11  Be  -0.001137  -0.048262
    12  Be   0.001012   0.001122
    13  H    0.568171   0.360225
    14  H    0.360225   0.577032
 Mulliken charges:
               1
     1  Be   0.421768
     2  Be   0.019469
     3  Be   0.414625
     4  Be  -0.110304
     5  Be  -0.276218
     6  Be  -0.065946
     7  Be  -0.264190
     8  Be  -0.114516
     9  Be  -0.043591
    10  Be  -0.064123
    11  Be  -0.075670
    12  Be  -0.075760
    13  H    0.122059
    14  H    0.112397
 Sum of Mulliken charges =  -0.00000
 Mulliken charges with hydrogens summed into heavy atoms:
               1
     1  Be   0.421768
     2  Be   0.253925
     3  Be   0.414625
     4  Be  -0.110304
     5  Be  -0.276218
     6  Be  -0.065946
     7  Be  -0.264190
     8  Be  -0.114516
     9  Be  -0.043591
    10  Be  -0.064123
    11  Be  -0.075670
    12  Be  -0.075760
 Electronic spatial extent (au):  <R**2>=            960.4587
 Charge=             -0.0000 electrons
 Dipole moment (field-independent basis, Debye):
    X=             -0.4429    Y=              1.4869    Z=             -0.8288  Tot=              1.7589
 Quadrupole moment (field-independent basis, Debye-Ang):
   XX=            -66.9517   YY=            -62.2008   ZZ=            -71.3605
   XY=              1.0864   XZ=             -3.1566   YZ=             -0.9062
 Traceless Quadrupole moment (field-independent basis, Debye-Ang):
   XX=             -0.1141   YY=              4.6369   ZZ=             -4.5228
   XY=              1.0864   XZ=             -3.1566   YZ=             -0.9062
 Octapole moment (field-independent basis, Debye-Ang**2):
  XXX=              1.7261  YYY=             36.9128  ZZZ=             -1.3322  XYY=            -13.8646
  XXY=             -7.9232  XXZ=             -7.3507  XZZ=              0.6001  YZZ=              9.5948
  YYZ=            -12.4881  XYZ=              5.6681
 Hexadecapole moment (field-independent basis, Debye-Ang**3):
 XXXX=          -1143.2452 YYYY=           -645.5677 ZZZZ=           -548.5440 XXXY=              8.3901
 XXXZ=            -43.5331 YYYX=             -1.6832 YYYZ=            -24.9740 ZZZX=             10.3747
 ZZZY=             -6.1140 XXYY=           -287.9608 XXZZ=           -244.9203 YYZZ=           -204.3265
 XXYZ=            -14.0921 YYXZ=             -4.1427 ZZXY=            -12.8298
 N-N= 2.222722090798D+02 E-N=-8.526590773273D+02  KE= 1.766531102209D+02
   1 Symmetry operations used in ECPInt.
 ECPInt:  NShTT=    6786 NPrTT=   21120 LenC2=    6608 LenP2D=   17077.
 LDataN:  DoStor=T MaxTD1= 5 Len=  102
 Calling FoFJK, ICntrl=      2127 FMM=F ISym2X=0 I1Cent= 0 IOpClX= 0 NMat=1 NMatS=1 NMatT=0.
 ***** Axes restored to original set *****
 -------------------------------------------------------------------
 Center     Atomic                   Forces (Hartrees/Bohr)
 Number     Number              X              Y              Z
 -------------------------------------------------------------------
      1        4           0.002675449   -0.000385772   -0.003591386
      2        4          -0.001958158   -0.000158986    0.000289697
      3        4           0.000720802   -0.000838010    0.004121758
      4        4           0.001448846   -0.003529344    0.001689751
      5        4           0.001588031   -0.000005639    0.001193921
      6        4           0.000009149   -0.001174993    0.002681421
      7        4          -0.000055990   -0.000979686   -0.001527594
      8        4          -0.002032476    0.002070832    0.001250120
      9        4          -0.000163681    0.000865695    0.002702877
     10        4           0.000005301   -0.004164289    0.000934843
     11        4           0.002901351    0.000439860    0.003702508
     12        4           0.001916993   -0.000074711    0.000578663
     13        1          -0.084766227   -0.156973739   -0.040301136
     14        1           0.077710612    0.164908785    0.026274557
 -------------------------------------------------------------------
 Cartesian Forces:  Max     0.164908785 RMS     0.040092942

 GradGradGradGradGradGradGradGradGradGradGradGradGradGradGradGradGradGrad
 Berny optimization.
 FormGI is forming the generalized inverse of G from B-inverse, IUseBI=4.
 Internal  Forces:  Max     0.108920418 RMS     0.008952107
 Search for a local minimum.
 Step number   1 out of a maximum of  100
 All quantities printed in internal units (Hartrees-Bohrs-Radians)
 Mixed Optimization -- RFO/linear search
 Second derivative matrix not updated -- first step.
 ITU=  0
     Eigenvalues ---    0.01991   0.02034   0.02447   0.02656   0.02833
     Eigenvalues ---    0.03259   0.03547   0.03829   0.04012   0.04316
     Eigenvalues ---    0.04970   0.05204   0.05480   0.05868   0.05912
     Eigenvalues ---    0.06105   0.06295   0.06605   0.06854   0.07131
     Eigenvalues ---    0.07458   0.07606   0.07866   0.08375   0.08580
     Eigenvalues ---    0.09526   0.09925   0.09937   0.10661   0.11262
     Eigenvalues ---    0.11496   0.11567   0.12297   0.12756   0.13333
     Eigenvalues ---    0.41158
 RFO step:  Lambda=-4.55587741D-02 EMin= 1.99078211D-02
 Linear search not attempted -- first point.
 Iteration  1 RMS(Cart)=  0.01245829 RMS(Int)=  0.00197165
 Iteration  2 RMS(Cart)=  0.00108312 RMS(Int)=  0.00020509
 Iteration  3 RMS(Cart)=  0.00000232 RMS(Int)=  0.00020507
 Iteration  4 RMS(Cart)=  0.00000000 RMS(Int)=  0.00020507
 Variable       Old X    -DE/DX   Delta X   Delta X   Delta X     New X
                                 (Linear)    (Quad)   (Total)
    R1        3.84327   0.00238   0.00000   0.01681   0.01698   3.86025
    R2        4.16526  -0.00089   0.00000  -0.00898  -0.00907   4.15619
    R3        4.39178  -0.00013   0.00000  -0.00156  -0.00154   4.39025
    R4        3.93458   0.00030   0.00000  -0.00004  -0.00004   3.93454
    R5        4.23922  -0.00152   0.00000  -0.01144  -0.01153   4.22770
    R6        4.00502   0.00150   0.00000   0.01142   0.01140   4.01642
    R7        4.00097  -0.00013   0.00000   0.00280   0.00297   4.00394
    R8        3.95062   0.00028   0.00000   0.00846   0.00860   3.95922
    R9        3.98882   0.00077   0.00000   0.01013   0.01027   3.99908
   R10        3.91807   0.00098   0.00000   0.00860   0.00877   3.92684
   R11        2.95824   0.02279   0.00000   0.07260   0.07225   3.03048
   R12        2.94089   0.02289   0.00000   0.08440   0.08407   3.02495
   R13        4.23922   0.00081   0.00000   0.00773   0.00768   4.24690
   R14        4.39178  -0.00032   0.00000  -0.00860  -0.00851   4.38328
   R15        3.84327   0.00111   0.00000   0.00685   0.00677   3.85004
   R16        4.16526  -0.00058   0.00000  -0.00912  -0.00911   4.15615
   R17        4.00502  -0.00144   0.00000  -0.01182  -0.01194   3.99308
   R18        3.93458  -0.00068   0.00000  -0.00839  -0.00845   3.92613
   R19        3.98533  -0.00129   0.00000  -0.00654  -0.00664   3.97869
   R20        3.75085   0.00006   0.00000   0.00203   0.00201   3.75286
   R21        4.02477   0.00086   0.00000   0.00898   0.00899   4.03376
   R22        3.75085  -0.00112   0.00000  -0.00754  -0.00760   3.74325
   R23        3.86209   0.00018   0.00000   0.00287   0.00289   3.86499
   R24        3.88153  -0.00025   0.00000  -0.00294  -0.00295   3.87858
   R25        3.86209  -0.00066   0.00000  -0.00432  -0.00433   3.85776
   R26        3.91807  -0.00046   0.00000  -0.00765  -0.00776   3.91031
   R27        3.88153   0.00042   0.00000   0.00036   0.00036   3.88189
   R28        4.00097   0.00105   0.00000   0.00759   0.00757   4.00854
   R29        3.95062  -0.00125   0.00000  -0.00754  -0.00763   3.94299
   R30        3.98533   0.00039   0.00000   0.00610   0.00612   3.99144
   R31        4.02477  -0.00108   0.00000  -0.01097  -0.01100   4.01377
   R32        3.86065  -0.00112   0.00000  -0.01272  -0.01271   3.84794
   R33        1.13384   0.10892   0.00000   0.23817   0.23968   1.37351
    A1        1.93154   0.00050   0.00000   0.00483   0.00486   1.93639
    A2        1.90151   0.00035   0.00000   0.00631   0.00637   1.90788
    A3        2.18735   0.00054   0.00000   0.00702   0.00709   2.19444
    A4        2.78009  -0.00028   0.00000  -0.00013  -0.00009   2.78000
    A5        2.02124  -0.00013   0.00000   0.00081   0.00083   2.02207
    A6        1.98025  -0.00020   0.00000  -0.00086  -0.00082   1.97943
    A7        1.97117  -0.00078   0.00000  -0.00710  -0.00710   1.96407
    A8        2.32268  -0.00039   0.00000  -0.00135  -0.00132   2.32136
    A9        1.59532   0.00005   0.00000   0.00114   0.00117   1.59649
   A10        1.74870  -0.00111   0.00000  -0.01143  -0.01154   1.73716
   A11        1.59605  -0.00120   0.00000  -0.01193  -0.01203   1.58402
   A12        2.23011  -0.00662   0.00000  -0.00359  -0.00396   2.22615
   A13        2.30333   0.00055   0.00000   0.00977   0.00913   2.31246
   A14        1.87000  -0.00102   0.00000  -0.01105  -0.01117   1.85883
   A15        2.23540  -0.00179   0.00000  -0.01485  -0.01495   2.22045
   A16        2.12825   0.01630   0.00000   0.03989   0.03939   2.16764
   A17        1.78391  -0.01401   0.00000  -0.02388  -0.02334   1.76057
   A18        2.03847  -0.00117   0.00000  -0.01160  -0.01171   2.02675
   A19        2.24919   0.01420   0.00000   0.02997   0.02938   2.27857
   A20        1.95725  -0.01199   0.00000  -0.02346  -0.02301   1.93424
   A21        2.20197  -0.00857   0.00000  -0.01539  -0.01539   2.18658
   A22        2.36242   0.00527   0.00000   0.01326   0.01251   2.37493
   A23        1.74312  -0.01734   0.00000  -0.02668  -0.02616   1.71696
   A24        2.12943   0.01724   0.00000   0.04515   0.04459   2.17402
   A25        2.02124  -0.00011   0.00000  -0.00105  -0.00105   2.02019
   A26        1.59532   0.00002   0.00000   0.00089   0.00088   1.59621
   A27        2.32268  -0.00002   0.00000   0.00005   0.00006   2.32274
   A28        1.93154  -0.00061   0.00000  -0.00512  -0.00513   1.92640
   A29        2.78009  -0.00018   0.00000  -0.00094  -0.00094   2.77915
   A30        1.97117   0.00029   0.00000   0.00175   0.00178   1.97295
   A31        2.18735  -0.00039   0.00000  -0.00343  -0.00343   2.18391
   A32        1.90151   0.00003   0.00000   0.00093   0.00092   1.90243
   A33        1.98025  -0.00022   0.00000  -0.00191  -0.00190   1.97835
   A34        1.64676   0.00030   0.00000   0.00078   0.00075   1.64752
   A35        1.88290   0.00024   0.00000  -0.00112  -0.00111   1.88179
   A36        1.99515   0.00065   0.00000   0.00478   0.00484   1.99999
   A37        1.81752   0.00096   0.00000   0.00751   0.00757   1.82509
   A38        1.65701  -0.00001   0.00000  -0.00068  -0.00070   1.65631
   A39        1.47382   0.00010   0.00000  -0.00034  -0.00036   1.47346
   A40        1.73368   0.00005   0.00000   0.00116   0.00115   1.73483
   A41        1.50738   0.00105   0.00000   0.00888   0.00894   1.51632
   A42        1.97180   0.00075   0.00000   0.00491   0.00498   1.97678
   A43        1.46145  -0.00002   0.00000  -0.00043  -0.00041   1.46104
   A44        1.89987  -0.00021   0.00000  -0.00186  -0.00187   1.89800
   A45        2.11647   0.00009   0.00000  -0.00174  -0.00171   2.11476
   A46        1.47382  -0.00004   0.00000   0.00165   0.00162   1.47543
   A47        1.73368  -0.00006   0.00000   0.00121   0.00116   1.73484
   A48        1.59605   0.00093   0.00000   0.00927   0.00934   1.60539
   A49        1.87000   0.00080   0.00000   0.00645   0.00653   1.87652
   A50        1.74870  -0.00014   0.00000  -0.00044  -0.00041   1.74829
   A51        2.23540  -0.00033   0.00000  -0.00199  -0.00195   2.23345
   A52        2.03847   0.00006   0.00000   0.00172   0.00174   2.04021
   A53        1.88290   0.00018   0.00000   0.00148   0.00147   1.88437
   A54        1.64676  -0.00012   0.00000   0.00025   0.00022   1.64699
   A55        1.99515  -0.00027   0.00000  -0.00242  -0.00244   1.99271
   A56        1.81752   0.00018   0.00000   0.00140   0.00137   1.81888
   A57        1.65701   0.00022   0.00000   0.00239   0.00240   1.65941
   A58        1.34045   0.00031   0.00000   0.00191   0.00189   1.34234
   A59        1.92052  -0.00033   0.00000  -0.00390  -0.00392   1.91660
   A60        1.50647   0.00002   0.00000   0.00060   0.00060   1.50707
   A61        2.09552   0.00012   0.00000   0.00156   0.00156   2.09708
   A62        2.22626   0.00027   0.00000   0.00054   0.00059   2.22685
   A63        1.50738   0.00029   0.00000  -0.00010  -0.00015   1.50722
   A64        1.46145   0.00010   0.00000  -0.00089  -0.00090   1.46055
   A65        2.11647   0.00101   0.00000   0.00697   0.00701   2.12348
   A66        1.89987   0.00098   0.00000   0.00766   0.00772   1.90759
   A67        1.97180   0.00014   0.00000  -0.00043  -0.00046   1.97134
   A68        1.34045  -0.00009   0.00000  -0.00115  -0.00119   1.33926
   A69        1.50647  -0.00026   0.00000  -0.00239  -0.00240   1.50406
   A70        1.92052  -0.00008   0.00000  -0.00034  -0.00034   1.92018
   A71        2.22626  -0.00025   0.00000  -0.00210  -0.00211   2.22415
   A72        2.09552  -0.00013   0.00000  -0.00064  -0.00065   2.09487
    D1       -1.92119   0.00056   0.00000   0.00418   0.00410  -1.91709
    D2       -0.89352   0.00012   0.00000  -0.00221  -0.00227  -0.89579
    D3        1.55045  -0.02138   0.00000  -0.04491  -0.04423   1.50622
    D4        2.04778   0.02212   0.00000   0.04990   0.04949   2.09727
    D5        0.25606   0.00015   0.00000   0.00287   0.00288   0.25894
    D6        1.28373  -0.00028   0.00000  -0.00352  -0.00349   1.28024
    D7       -2.55549  -0.02179   0.00000  -0.04622  -0.04545  -2.60093
    D8       -2.05816   0.02172   0.00000   0.04859   0.04828  -2.00988
    D9       -0.85922   0.00063   0.00000   0.00521   0.00516  -0.85406
   D10        0.16845   0.00019   0.00000  -0.00118  -0.00121   0.16724
   D11        2.61242  -0.02131   0.00000  -0.04388  -0.04317   2.56925
   D12        3.10975   0.02219   0.00000   0.05093   0.05055  -3.12288
   D13        0.33602   0.00086   0.00000   0.00934   0.00933   0.34535
   D14       -0.70490   0.00078   0.00000   0.00950   0.00949  -0.69541
   D15       -0.58427   0.00015   0.00000  -0.00007  -0.00012  -0.58439
   D16       -1.62519   0.00007   0.00000   0.00009   0.00004  -1.62514
   D17        1.22845   0.00002   0.00000   0.00130   0.00131   1.22976
   D18        0.18753  -0.00006   0.00000   0.00146   0.00147   0.18900
   D19        0.99848   0.00045   0.00000   0.00665   0.00671   1.00519
   D20       -0.02183  -0.00071   0.00000  -0.00778  -0.00777  -0.02960
   D21       -1.13862   0.00019   0.00000  -0.00006  -0.00007  -1.13869
   D22       -1.00575  -0.00037   0.00000  -0.00440  -0.00443  -1.01018
   D23        0.04015   0.00006   0.00000  -0.00216  -0.00216   0.03798
   D24        1.14806  -0.00001   0.00000   0.00154   0.00156   1.14962
   D25        2.19395   0.00042   0.00000   0.00378   0.00383   2.19778
   D26        0.09660   0.00031   0.00000   0.00444   0.00444   0.10104
   D27        1.14249   0.00074   0.00000   0.00668   0.00671   1.14920
   D28        0.73446  -0.00036   0.00000  -0.00142  -0.00136   0.73310
   D29        1.79471   0.00005   0.00000   0.00102   0.00108   1.79579
   D30       -0.51119  -0.00065   0.00000  -0.00727  -0.00726  -0.51845
   D31        0.54906  -0.00024   0.00000  -0.00484  -0.00482   0.54424
   D32       -1.30782  -0.00011   0.00000  -0.00129  -0.00130  -1.30912
   D33       -0.24757   0.00029   0.00000   0.00115   0.00114  -0.24643
   D34        0.46722  -0.00011   0.00000   0.00048   0.00051   0.46773
   D35       -0.63615  -0.00027   0.00000  -0.00033  -0.00032  -0.63647
   D36       -0.73012   0.00015   0.00000  -0.00050  -0.00051  -0.73063
   D37       -1.83348  -0.00001   0.00000  -0.00131  -0.00135  -1.83483
   D38        1.34748  -0.00003   0.00000   0.00076   0.00079   1.34827
   D39        0.24412  -0.00019   0.00000  -0.00005  -0.00005   0.24407
   D40        0.22322   0.00129   0.00000   0.00799   0.00805   0.23127
   D41       -0.87414   0.00092   0.00000   0.00669   0.00670  -0.86745
   D42        1.35599  -0.00018   0.00000  -0.00586  -0.00571   1.35028
   D43        0.25863  -0.00056   0.00000  -0.00716  -0.00706   0.25157
   D44       -2.51564  -0.01126   0.00000  -0.01709  -0.01736  -2.53300
   D45        2.67019  -0.01163   0.00000  -0.01839  -0.01871   2.65148
   D46       -2.32411   0.00727   0.00000   0.02030   0.01998  -2.30413
   D47        2.86171   0.00690   0.00000   0.01900   0.01864   2.88035
   D48        0.57213  -0.00050   0.00000  -0.00538  -0.00537   0.56677
   D49       -0.49924  -0.00065   0.00000  -0.00477  -0.00484  -0.50407
   D50       -0.62133   0.00117   0.00000   0.00863   0.00858  -0.61275
   D51       -1.69270   0.00102   0.00000   0.00924   0.00911  -1.68359
   D52       -2.90472   0.01604   0.00000   0.03515   0.03557  -2.86915
   D53        2.30709   0.01589   0.00000   0.03576   0.03610   2.34319
   D54        3.08155  -0.01108   0.00000  -0.02275  -0.02217   3.05938
   D55        2.01018  -0.01123   0.00000  -0.02214  -0.02164   1.98855
   D56       -0.69400   0.00011   0.00000   0.00327   0.00325  -0.69074
   D57        0.41079  -0.00023   0.00000   0.00020   0.00027   0.41106
   D58        0.41079  -0.00080   0.00000  -0.00532  -0.00533   0.40547
   D59        1.51558  -0.00113   0.00000  -0.00839  -0.00831   1.50727
   D60        3.12777   0.01995   0.00000   0.03763   0.03671  -3.11870
   D61       -2.05062   0.01961   0.00000   0.03456   0.03372  -2.01690
   D62        2.65969  -0.02218   0.00000  -0.05101  -0.05090   2.60879
   D63       -2.51871  -0.02252   0.00000  -0.05407  -0.05388  -2.57259
   D64        0.20664   0.00072   0.00000   0.00838   0.00832   0.21496
   D65       -0.88108   0.00063   0.00000   0.00808   0.00798  -0.87310
   D66        1.45953  -0.00105   0.00000  -0.00791  -0.00784   1.45170
   D67        0.37181  -0.00114   0.00000  -0.00821  -0.00818   0.36363
   D68       -2.32304   0.00015   0.00000  -0.00353  -0.00345  -2.32649
   D69        2.87243   0.00006   0.00000  -0.00383  -0.00379   2.86863
   D70       -2.30252   0.00169   0.00000   0.00076   0.00087  -2.30165
   D71        2.89295   0.00160   0.00000   0.00046   0.00052   2.89347
   D72        0.73446  -0.00035   0.00000  -0.00164  -0.00164   0.73282
   D73        1.79471  -0.00033   0.00000  -0.00187  -0.00187   1.79284
   D74       -1.30782  -0.00008   0.00000   0.00034   0.00032  -1.30750
   D75       -0.24757  -0.00006   0.00000   0.00011   0.00010  -0.24748
   D76       -0.51119  -0.00007   0.00000   0.00010   0.00011  -0.51108
   D77        0.54906  -0.00005   0.00000  -0.00013  -0.00012   0.54894
   D78        0.99848  -0.00026   0.00000  -0.00240  -0.00241   0.99608
   D79       -0.02183   0.00049   0.00000   0.00260   0.00265  -0.01918
   D80       -1.13862  -0.00005   0.00000  -0.00107  -0.00107  -1.13969
   D81       -0.89352   0.00044   0.00000   0.00242   0.00242  -0.89110
   D82       -1.92119  -0.00010   0.00000  -0.00155  -0.00155  -1.92275
   D83        0.16845   0.00044   0.00000   0.00235   0.00236   0.17081
   D84       -0.85922  -0.00011   0.00000  -0.00161  -0.00161  -0.86084
   D85        1.28373   0.00041   0.00000   0.00181   0.00183   1.28556
   D86        0.25606  -0.00013   0.00000  -0.00216  -0.00215   0.25391
   D87       -1.62519   0.00025   0.00000   0.00148   0.00149  -1.62370
   D88       -0.58427   0.00035   0.00000   0.00235   0.00235  -0.58192
   D89       -0.70490  -0.00052   0.00000  -0.00309  -0.00314  -0.70804
   D90        0.33602  -0.00043   0.00000  -0.00223  -0.00227   0.33375
   D91        0.18753   0.00008   0.00000   0.00084   0.00085   0.18838
   D92        1.22845   0.00018   0.00000   0.00171   0.00172   1.23017
   D93        1.34748  -0.00053   0.00000  -0.00533  -0.00534   1.34214
   D94        0.24412  -0.00008   0.00000  -0.00109  -0.00108   0.24303
   D95        0.46722  -0.00024   0.00000  -0.00239  -0.00240   0.46482
   D96       -0.63615   0.00021   0.00000   0.00184   0.00186  -0.63429
   D97       -0.73012  -0.00035   0.00000  -0.00409  -0.00410  -0.73422
   D98       -1.83348   0.00009   0.00000   0.00014   0.00016  -1.83333
   D99        0.09660   0.00002   0.00000   0.00014   0.00013   0.09672
   D100       1.14249  -0.00029   0.00000  -0.00268  -0.00270   1.13979
   D101       1.14806  -0.00004   0.00000   0.00038   0.00037   1.14843
   D102       2.19395  -0.00035   0.00000  -0.00243  -0.00245   2.19150
   D103      -1.00575   0.00052   0.00000   0.00508   0.00508  -1.00067
   D104       0.04015   0.00021   0.00000   0.00226   0.00225   0.04240
   D105      -0.75808  -0.00020   0.00000  -0.00158  -0.00157  -0.75965
   D106       0.12967   0.00014   0.00000   0.00081   0.00082   0.13049
   D107       0.24719  -0.00009   0.00000  -0.00144  -0.00143   0.24576
   D108       1.13494   0.00026   0.00000   0.00096   0.00097   1.13591
   D109       0.41613  -0.00016   0.00000  -0.00214  -0.00217   0.41397
   D110      -0.63428  -0.00120   0.00000  -0.00847  -0.00855  -0.64283
   D111       0.77847   0.00019   0.00000   0.00281   0.00280   0.78127
   D112      -0.12832   0.00001   0.00000   0.00174   0.00172  -0.12660
   D113      -0.26093  -0.00005   0.00000   0.00027   0.00026  -0.26067
   D114      -1.16771  -0.00023   0.00000  -0.00080  -0.00082  -1.16854
   D115       0.41613   0.00030   0.00000   0.00288   0.00288   0.41901
   D116      -0.63428  -0.00002   0.00000   0.00017   0.00021  -0.63407
   D117      -0.68606  -0.00048   0.00000  -0.00542  -0.00545  -0.69152
   D118       0.51620   0.00014   0.00000  -0.00069  -0.00071   0.51550
   D119      -0.32183  -0.00009   0.00000  -0.00054  -0.00053  -0.32236
   D120       0.88756  -0.00037   0.00000  -0.00138  -0.00141   0.88615
   D121       0.51620   0.00096   0.00000   0.00677   0.00687   0.52307
   D122      -0.68606   0.00028   0.00000   0.00138   0.00142  -0.68464
   D123      -0.88108  -0.00055   0.00000  -0.00487  -0.00488  -0.88596
   D124       0.37181  -0.00043   0.00000  -0.00203  -0.00201   0.36980
   D125       0.20664  -0.00031   0.00000  -0.00345  -0.00345   0.20319
   D126       1.45953  -0.00019   0.00000  -0.00062  -0.00058   1.45896
   D127      -0.32183  -0.00037   0.00000  -0.00121  -0.00123  -0.32306
   D128       0.88756   0.00015   0.00000   0.00292   0.00288   0.89043
   D129       0.22322   0.00002   0.00000  -0.00133  -0.00140   0.22182
   D130      -0.87414  -0.00031   0.00000  -0.00384  -0.00390  -0.87804
   D131       1.35599   0.00064   0.00000   0.00596   0.00594   1.36193
   D132       0.25863   0.00031   0.00000   0.00345   0.00344   0.26207
   D133       0.57213   0.00043   0.00000   0.00422   0.00421   0.57634
   D134      -0.49924   0.00009   0.00000   0.00283   0.00283  -0.49641
   D135      -0.62133   0.00033   0.00000   0.00156   0.00152  -0.61981
   D136      -1.69270  -0.00001   0.00000   0.00017   0.00014  -1.69256
   D137      -0.75808  -0.00016   0.00000  -0.00012  -0.00010  -0.75818
   D138       0.12967   0.00038   0.00000   0.00236   0.00237   0.13204
   D139       0.24719  -0.00012   0.00000   0.00031   0.00031   0.24751
   D140       1.13494   0.00041   0.00000   0.00279   0.00279   1.13773
   D141       0.77847  -0.00022   0.00000  -0.00261  -0.00263   0.77584
   D142      -0.12832  -0.00010   0.00000  -0.00106  -0.00105  -0.12937
   D143      -0.26093   0.00032   0.00000   0.00114   0.00114  -0.25979
   D144      -1.16771   0.00044   0.00000   0.00269   0.00271  -1.16500
   D145      -0.51201   0.00019   0.00000   0.00016   0.00020  -0.51181
   D146       0.69361  -0.00014   0.00000  -0.00118  -0.00116   0.69245
   D147      -1.71763   0.00024   0.00000   0.00004   0.00007  -1.71756
   D148      -0.51201  -0.00010   0.00000  -0.00130  -0.00129  -0.51330
         Item               Value     Threshold  Converged?
 Maximum Force            0.108920     0.000450     NO 
 RMS     Force            0.008952     0.000300     NO 
 Maximum Displacement     0.140813     0.001800     NO 
 RMS     Displacement     0.013211     0.001200     NO 
 Predicted change in Energy=-2.501353D-02
 GradGradGradGradGradGradGradGradGradGradGradGradGradGradGradGradGradGrad

                          Input orientation:                          
 ---------------------------------------------------------------------
 Center     Atomic      Atomic             Coordinates (Angstroms)
 Number     Number       Type             X           Y           Z
 ---------------------------------------------------------------------
      1          4           0       -1.266377    0.295477    0.413695
      2          4           0       -0.748060    0.754262   -1.508210
      3          4           0        1.273157   -0.302798    0.421756
      4          4           0       -0.195001    2.164957   -0.027213
      5          4           0       -1.655041   -1.983008    0.647765
      6          4           0        1.270654    1.234006   -1.218020
      7          4           0        1.664166    1.972715    0.643950
      8          4           0        0.742789   -0.747598   -1.494405
      9          4           0        0.200729   -2.171747   -0.018741
     10          4           0        0.207940    0.990608    1.709147
     11          4           0       -1.266464   -1.236762   -1.216430
     12          4           0       -0.197067   -1.004949    1.710913
     13          1           0       -1.729656    1.073763   -2.735452
     14          1           0       -1.408574    1.713010   -2.606792
 ---------------------------------------------------------------------
                    Distance matrix (angstroms):
                    1          2          3          4          5
     1  Be   0.000000
     2  Be   2.042756   0.000000
     3  Be   2.609067   2.987886   0.000000
     4  Be   2.199364   2.118793   2.906351   0.000000
     5  Be   2.323218   3.600485   3.383567   4.448924   0.000000
     6  Be   3.159091   2.095130   2.247363   2.105430   4.731810
     7  Be   3.384409   3.454743   2.319529   1.985930   5.163806
     8  Be   2.960675   2.116224   2.037354   3.393388   3.444520
     9  Be   2.902860   3.417638   2.199342   4.354730   1.980843
    10  Be   2.082070   3.364696   2.113045   2.134574   3.666009
    11  Be   2.237200   2.077994   3.163165   3.759516   2.045262
    12  Be   2.125396   3.709605   2.077618   3.615161   2.052455
    13  H    3.276810   1.603663   4.569439   3.298549   4.560217
    14  H    3.339604   1.600737   4.519653   2.886389   4.930866
                    6          7          8          9         10
     6  Be   0.000000
     7  Be   2.041439   0.000000
     8  Be   2.069248   3.580726   0.000000
     9  Be   3.765921   4.444926   2.121229   0.000000
    10  Be   3.123605   2.054208   3.683771   3.603628   0.000000
    11  Be   3.541421   4.727615   2.086540   2.112182   3.961571
    12  Be   3.968095   3.670025   3.350167   2.123996   2.036242
    13  H    3.366027   4.873038   3.312180   4.651908   4.849294
    14  H    3.055551   4.480680   3.452587   4.937530   4.665009
                   11         12         13         14
    11  Be   0.000000
    12  Be   3.125169   0.000000
    13  H    2.803659   5.141988   0.000000
    14  H    3.264117   5.243818   0.726831   0.000000
 Stoichiometry    Be12H2
 Framework group  C1[X(Be12H2)]
 Deg. of freedom    36
 Full point group                 C1      NOp   1
 Largest Abelian subgroup         C1      NOp   1
 Largest concise Abelian subgroup C1      NOp   1
                         Standard orientation:                         
 ---------------------------------------------------------------------
 Center     Atomic      Atomic             Coordinates (Angstroms)
 Number     Number       Type             X           Y           Z
 ---------------------------------------------------------------------
      1          4           0        0.329718   -0.057116   -1.291211
      2          4           0       -0.464325    1.601810   -0.402215
      3          4           0       -0.193112   -0.968488    1.096943
      4          4           0       -1.846517    0.123428   -1.029285
      5          4           0        2.572122   -0.303955   -0.736198
      6          4           0       -1.719620    0.677900    0.997854
      7          4           0       -2.395337   -1.150642    0.391792
      8          4           0        0.269698    0.977877    1.482015
      9          4           0        1.908760   -0.321853    1.130181
     10          4           0       -0.807356   -1.724156   -0.778324
     11          4           0        1.577454    1.364962   -0.097094
     12          4           0        1.166539   -1.727770   -0.278316
     13          1           0       -0.445242    3.108513   -0.951047
     14          1           0       -1.146848    2.923504   -0.993524
 ---------------------------------------------------------------------
 Rotational constants (GHZ):           2.1264017           1.4936100           1.2791780
 Standard basis: def2TZVP (5D, 7F)
 There are   252 symmetry adapted cartesian basis functions of A   symmetry.
 There are   240 symmetry adapted basis functions of A   symmetry.
   240 basis functions,   364 primitive gaussians,   252 cartesian basis functions
    25 alpha electrons       25 beta electrons
       nuclear repulsion energy       221.9827947313 Hartrees.
 NAtoms=   14 NActive=   14 NUniq=   14 SFac= 1.00D+00 NAtFMM=   60 NAOKFM=F Big=F
 Integral buffers will be    131072 words long.
 Raffenetti 2 integral format.
 Two-electron integral symmetry is turned on.
 Nuclear repulsion after empirical dispersion term =      221.9515532464 Hartrees.
 One-electron integrals computed using PRISM.
   1 Symmetry operations used in ECPInt.
 ECPInt:  NShTT=    6786 NPrTT=   21120 LenC2=    6606 LenP2D=   17066.
 LDataN:  DoStor=T MaxTD1= 4 Len=   56
 NBasis=   240 RedAO= T EigKep=  2.44D-04  NBF=   240
 NBsUse=   240 1.00D-06 EigRej= -1.00D+00 NBFU=   240
 Initial guess from the checkpoint file:  "/home/user/YCY/BeH/2-H-Be12.chk"
 B after Tr=     0.000000    0.000000   -0.000000
         Rot=    0.999972   -0.004865   -0.000231   -0.005659 Ang=  -0.86 deg.
 ExpMin= 3.27D-02 ExpMax= 4.70D+03 ExpMxC= 1.60D+02 IAcc=3 IRadAn=         5 AccDes= 0.00D+00
 Harris functional with IExCor= 1009 and IRadAn=       5 diagonalized for initial guess.
 HarFok:  IExCor= 1009 AccDes= 0.00D+00 IRadAn=         5 IDoV= 1 UseB2=F ITyADJ=14
 ICtDFT=  3500011 ScaDFX=  1.000000  1.000000  1.000000  1.000000
 FoFCou: FMM=F IPFlag=           0 FMFlag=      100000 FMFlg1=           0
         NFxFlg=           0 DoJE=T BraDBF=F KetDBF=T FulRan=T
         wScrn=  0.000000 ICntrl=       500 IOpCl=  0 I1Cent=   200000004 NGrid=           0
         NMat0=    1 NMatS0=      1 NMatT0=    0 NMatD0=    1 NMtDS0=    0 NMtDT0=    0
 Petite list used in FoFCou.
 Requested convergence on RMS density matrix=1.00D-08 within 128 cycles.
 Requested convergence on MAX density matrix=1.00D-06.
 Requested convergence on             energy=1.00D-06.
 No special actions if energy rises.
 EnCoef did     7 forward-backward iterations
 SCF Done:  E(RPBE1PBE) =  -177.749323798     A.U. after   17 cycles
            NFock= 17  Conv=0.46D-08     -V/T= 2.0071
   1 Symmetry operations used in ECPInt.
 ECPInt:  NShTT=    6786 NPrTT=   21120 LenC2=    6606 LenP2D=   17066.
 LDataN:  DoStor=T MaxTD1= 5 Len=  102
 Calling FoFJK, ICntrl=      2127 FMM=F ISym2X=0 I1Cent= 0 IOpClX= 0 NMat=1 NMatS=1 NMatT=0.
 ***** Axes restored to original set *****
 -------------------------------------------------------------------
 Center     Atomic                   Forces (Hartrees/Bohr)
 Number     Number              X              Y              Z
 -------------------------------------------------------------------
      1        4           0.002908955   -0.000124043   -0.003739671
      2        4          -0.004895643    0.001941234   -0.003447684
      3        4           0.001352804   -0.000614940    0.003538068
      4        4           0.001139487   -0.003404581    0.001266713
      5        4           0.001233853    0.000067776    0.001291680
      6        4          -0.000128387   -0.000782989    0.002383421
      7        4           0.000170932   -0.001076005   -0.001514338
      8        4          -0.001614879    0.001731840    0.001937894
      9        4           0.000023390    0.000825422    0.002123031
     10        4          -0.000407332   -0.003633451    0.000826033
     11        4           0.002323293    0.000903767    0.003242279
     12        4           0.001616647   -0.000865386    0.001086714
     13        1          -0.015305596   -0.025821249   -0.009997992
     14        1           0.011582476    0.030852606    0.001003852
 -------------------------------------------------------------------
 Cartesian Forces:  Max     0.030852606 RMS     0.007306497

 GradGradGradGradGradGradGradGradGradGradGradGradGradGradGradGradGradGrad
 Berny optimization.
 Using GEDIIS/GDIIS optimizer.
 FormGI is forming the generalized inverse of G from B-inverse, IUseBI=4.
 Internal  Forces:  Max     0.019179528 RMS     0.001762986
 Search for a local minimum.
 Step number   2 out of a maximum of  100
 All quantities printed in internal units (Hartrees-Bohrs-Radians)
 Mixed Optimization -- RFO/linear search
 Update second derivatives using D2CorX and points    1    2
 DE= -2.49D-02 DEPred=-2.50D-02 R= 9.97D-01
 TightC=F SS=  1.41D+00  RLast= 3.29D-01 DXNew= 5.0454D-01 9.8572D-01
 Trust test= 9.97D-01 RLast= 3.29D-01 DXMaxT set to 5.05D-01
 ITU=  1  0
 Use linear search instead of GDIIS.
     Eigenvalues ---    0.01994   0.02035   0.02447   0.02657   0.02836
     Eigenvalues ---    0.03244   0.03543   0.03819   0.04010   0.04250
     Eigenvalues ---    0.04951   0.05205   0.05477   0.05859   0.05914
     Eigenvalues ---    0.06102   0.06291   0.06598   0.06855   0.07131
     Eigenvalues ---    0.07448   0.07603   0.07860   0.08365   0.08576
     Eigenvalues ---    0.09242   0.09884   0.09920   0.10637   0.11210
     Eigenvalues ---    0.11478   0.11545   0.12111   0.12734   0.13321
     Eigenvalues ---    0.38946
 RFO step:  Lambda=-4.81042205D-03 EMin= 1.99364726D-02
 Quartic linear search produced a step of  0.51040.
 Iteration  1 RMS(Cart)=  0.01968254 RMS(Int)=  0.00034289
 Iteration  2 RMS(Cart)=  0.00013557 RMS(Int)=  0.00026908
 Iteration  3 RMS(Cart)=  0.00000009 RMS(Int)=  0.00026908
 Variable       Old X    -DE/DX   Delta X   Delta X   Delta X     New X
                                 (Linear)    (Quad)   (Total)
    R1        3.86025   0.00258   0.00867   0.01907   0.02814   3.88839
    R2        4.15619  -0.00128  -0.00463  -0.02093  -0.02583   4.13036
    R3        4.39025  -0.00012  -0.00078  -0.00281  -0.00342   4.38683
    R4        3.93454  -0.00010  -0.00002   0.00624   0.00645   3.94099
    R5        4.22770  -0.00157  -0.00588  -0.03361  -0.03996   4.18773
    R6        4.01642   0.00155   0.00582   0.03802   0.04384   4.06025
    R7        4.00394   0.00028   0.00151   0.00896   0.01117   4.01511
    R8        3.95922   0.00116   0.00439   0.02127   0.02627   3.98549
    R9        3.99908   0.00154   0.00524   0.01829   0.02398   4.02306
   R10        3.92684   0.00088   0.00448   0.02000   0.02520   3.95204
   R11        3.03048   0.00745   0.03687   0.07116   0.10772   3.13821
   R12        3.02495   0.00873   0.04291   0.09800   0.14054   3.16550
   R13        4.24690   0.00094   0.00392   0.01712   0.02094   4.26784
   R14        4.38328  -0.00102  -0.00434  -0.02653  -0.03092   4.35236
   R15        3.85004   0.00054   0.00346   0.01891   0.02235   3.87239
   R16        4.15615  -0.00092  -0.00465  -0.02487  -0.02981   4.12634
   R17        3.99308  -0.00113  -0.00610  -0.02700  -0.03324   3.95984
   R18        3.92613  -0.00047  -0.00431  -0.01765  -0.02209   3.90404
   R19        3.97869  -0.00115  -0.00339  -0.01421  -0.01811   3.96057
   R20        3.75286   0.00037   0.00103   0.00581   0.00678   3.75964
   R21        4.03376   0.00116   0.00459   0.01634   0.02104   4.05480
   R22        3.74325  -0.00099  -0.00388  -0.00806  -0.01207   3.73118
   R23        3.86499   0.00049   0.00148   0.00996   0.01152   3.87651
   R24        3.87858  -0.00031  -0.00151  -0.01344  -0.01515   3.86343
   R25        3.85776  -0.00054  -0.00221  -0.01390  -0.01606   3.84171
   R26        3.91031  -0.00114  -0.00396  -0.01244  -0.01668   3.89363
   R27        3.88189   0.00008   0.00018   0.00484   0.00484   3.88673
   R28        4.00854   0.00076   0.00386   0.01482   0.01874   4.02729
   R29        3.94299  -0.00105  -0.00389  -0.01353  -0.01797   3.92502
   R30        3.99144   0.00082   0.00312   0.01942   0.02258   4.01403
   R31        4.01377  -0.00106  -0.00562  -0.02759  -0.03328   3.98050
   R32        3.84794  -0.00116  -0.00649  -0.03170  -0.03840   3.80954
   R33        1.37351   0.01918   0.12233  -0.00387   0.11987   1.49339
    A1        1.93639   0.00056   0.00248   0.01567   0.01829   1.95469
    A2        1.90788   0.00087   0.00325   0.01461   0.01801   1.92589
    A3        2.19444   0.00104   0.00362   0.01444   0.01813   2.21257
    A4        2.78000  -0.00003  -0.00005  -0.00038  -0.00087   2.77913
    A5        2.02207  -0.00007   0.00042   0.00814   0.00859   2.03065
    A6        1.97943   0.00005  -0.00042  -0.00654  -0.00691   1.97252
    A7        1.96407  -0.00077  -0.00362  -0.02286  -0.02656   1.93750
    A8        2.32136  -0.00008  -0.00068  -0.00349  -0.00430   2.31706
    A9        1.59649   0.00023   0.00060   0.00140   0.00199   1.59848
   A10        1.73716  -0.00165  -0.00589  -0.02131  -0.02732   1.70984
   A11        1.58402  -0.00173  -0.00614  -0.02238  -0.02860   1.55542
   A12        2.22615   0.00006  -0.00202   0.03441   0.03206   2.25820
   A13        2.31246   0.00094   0.00466   0.02008   0.02414   2.33660
   A14        1.85883  -0.00163  -0.00570  -0.02280  -0.02875   1.83007
   A15        2.22045  -0.00204  -0.00763  -0.03068  -0.03849   2.18196
   A16        2.16764   0.00350   0.02010   0.01295   0.03246   2.20010
   A17        1.76057  -0.00119  -0.01191   0.01933   0.00803   1.76861
   A18        2.02675  -0.00160  -0.00598  -0.02261  -0.02892   1.99783
   A19        2.27857   0.00267   0.01500  -0.01101   0.00338   2.28196
   A20        1.93424  -0.00111  -0.01175   0.00775  -0.00345   1.93078
   A21        2.18658  -0.00077  -0.00785   0.00360  -0.00393   2.18265
   A22        2.37493   0.00143   0.00638   0.00365   0.00929   2.38422
   A23        1.71696  -0.00150  -0.01335   0.03383   0.02107   1.73803
   A24        2.17402   0.00374   0.02276   0.01904   0.04108   2.21510
   A25        2.02019  -0.00021  -0.00054  -0.00137  -0.00192   2.01827
   A26        1.59621   0.00002   0.00045   0.00207   0.00249   1.59869
   A27        2.32274  -0.00009   0.00003   0.00008   0.00008   2.32282
   A28        1.92640  -0.00066  -0.00262  -0.01065  -0.01331   1.91309
   A29        2.77915  -0.00024  -0.00048  -0.00024  -0.00077   2.77838
   A30        1.97295   0.00018   0.00091   0.00504   0.00595   1.97890
   A31        2.18391  -0.00054  -0.00175  -0.00942  -0.01122   2.17270
   A32        1.90243   0.00006   0.00047   0.00055   0.00101   1.90344
   A33        1.97835  -0.00031  -0.00097  -0.00560  -0.00661   1.97174
   A34        1.64752   0.00017   0.00038   0.00104   0.00140   1.64892
   A35        1.88179  -0.00015  -0.00057  -0.00053  -0.00113   1.88066
   A36        1.99999   0.00076   0.00247   0.00816   0.01076   2.01075
   A37        1.82509   0.00115   0.00386   0.01363   0.01759   1.84268
   A38        1.65631  -0.00002  -0.00036  -0.00070  -0.00104   1.65527
   A39        1.47346  -0.00005  -0.00018  -0.00171  -0.00189   1.47157
   A40        1.73483   0.00018   0.00059   0.00344   0.00404   1.73887
   A41        1.51632   0.00131   0.00456   0.01768   0.02228   1.53860
   A42        1.97678   0.00075   0.00254   0.01081   0.01348   1.99026
   A43        1.46104   0.00004  -0.00021  -0.00141  -0.00155   1.45949
   A44        1.89800  -0.00026  -0.00095  -0.00483  -0.00583   1.89218
   A45        2.11476  -0.00026  -0.00087  -0.00492  -0.00581   2.10894
   A46        1.47543   0.00019   0.00082   0.00482   0.00564   1.48107
   A47        1.73484   0.00013   0.00059   0.00267   0.00323   1.73807
   A48        1.60539   0.00140   0.00477   0.01912   0.02395   1.62934
   A49        1.87652   0.00093   0.00333   0.01426   0.01777   1.89429
   A50        1.74829   0.00009  -0.00021  -0.00080  -0.00100   1.74729
   A51        2.23345  -0.00007  -0.00099  -0.00674  -0.00775   2.22570
   A52        2.04021   0.00013   0.00089   0.00487   0.00577   2.04599
   A53        1.88437   0.00023   0.00075   0.00239   0.00312   1.88749
   A54        1.64699  -0.00003   0.00011   0.00234   0.00236   1.64935
   A55        1.99271  -0.00028  -0.00125  -0.00625  -0.00761   1.98510
   A56        1.81888   0.00017   0.00070   0.00495   0.00561   1.82450
   A57        1.65941   0.00029   0.00122   0.00445   0.00564   1.66505
   A58        1.34234   0.00024   0.00096   0.00534   0.00627   1.34861
   A59        1.91660  -0.00049  -0.00200  -0.01028  -0.01236   1.90424
   A60        1.50707   0.00000   0.00031   0.00191   0.00215   1.50922
   A61        2.09708   0.00015   0.00080   0.00623   0.00703   2.10411
   A62        2.22685   0.00007   0.00030  -0.00084  -0.00049   2.22635
   A63        1.50722  -0.00002  -0.00008  -0.00081  -0.00094   1.50628
   A64        1.46055  -0.00009  -0.00046  -0.00043  -0.00083   1.45972
   A65        2.12348   0.00108   0.00358   0.01217   0.01579   2.13928
   A66        1.90759   0.00117   0.00394   0.01235   0.01638   1.92397
   A67        1.97134  -0.00013  -0.00023  -0.00192  -0.00214   1.96920
   A68        1.33926  -0.00023  -0.00061  -0.00316  -0.00384   1.33542
   A69        1.50406  -0.00040  -0.00123  -0.00654  -0.00780   1.49626
   A70        1.92018  -0.00016  -0.00017   0.00179   0.00155   1.92173
   A71        2.22415  -0.00038  -0.00108  -0.00557  -0.00675   2.21739
   A72        2.09487  -0.00024  -0.00033  -0.00231  -0.00273   2.09213
    D1       -1.91709   0.00045   0.00209   0.01118   0.01278  -1.90431
    D2       -0.89579  -0.00046  -0.00116  -0.00053  -0.00180  -0.89759
    D3        1.50622  -0.00358  -0.02258   0.00877  -0.01379   1.49244
    D4        2.09727   0.00360   0.02526   0.00684   0.03180   2.12908
    D5        0.25894   0.00047   0.00147   0.00322   0.00459   0.26353
    D6        1.28024  -0.00044  -0.00178  -0.00850  -0.01000   1.27024
    D7       -2.60093  -0.00356  -0.02320   0.00081  -0.02198  -2.62291
    D8       -2.00988   0.00362   0.02464  -0.00113   0.02361  -1.98627
    D9       -0.85406   0.00055   0.00263   0.01251   0.01485  -0.83922
   D10        0.16724  -0.00036  -0.00062   0.00079   0.00026   0.16750
   D11        2.56925  -0.00348  -0.02203   0.01009  -0.01172   2.55753
   D12       -3.12288   0.00370   0.02580   0.00816   0.03387  -3.08902
   D13        0.34535   0.00067   0.00476   0.04949   0.05427   0.39962
   D14       -0.69541   0.00063   0.00484   0.05189   0.05666  -0.63875
   D15       -0.58439  -0.00015  -0.00006   0.00448   0.00441  -0.57998
   D16       -1.62514  -0.00019   0.00002   0.00688   0.00680  -1.61835
   D17        1.22976   0.00013   0.00067   0.00687   0.00752   1.23727
   D18        0.18900   0.00008   0.00075   0.00926   0.00991   0.19891
   D19        1.00519   0.00094   0.00342   0.01016   0.01364   1.01883
   D20       -0.02960  -0.00053  -0.00397  -0.04553  -0.04948  -0.07909
   D21       -1.13869  -0.00004  -0.00003  -0.00394  -0.00383  -1.14252
   D22       -1.01018  -0.00064  -0.00226  -0.00742  -0.00956  -1.01974
   D23        0.03798  -0.00043  -0.00110  -0.00445  -0.00559   0.03240
   D24        1.14962   0.00017   0.00080   0.00751   0.00833   1.15796
   D25        2.19778   0.00039   0.00196   0.01048   0.01231   2.21009
   D26        0.10104   0.00039   0.00227   0.01748   0.01979   0.12083
   D27        1.14920   0.00060   0.00342   0.02044   0.02376   1.17296
   D28        0.73310   0.00002  -0.00070  -0.00835  -0.00903   0.72407
   D29        1.79579   0.00028   0.00055  -0.00488  -0.00426   1.79153
   D30       -0.51845  -0.00066  -0.00371  -0.02411  -0.02776  -0.54621
   D31        0.54424  -0.00040  -0.00246  -0.02064  -0.02299   0.52125
   D32       -1.30912  -0.00014  -0.00066  -0.00388  -0.00461  -1.31374
   D33       -0.24643   0.00012   0.00058  -0.00041   0.00016  -0.24628
   D34        0.46773   0.00017   0.00026  -0.00054  -0.00036   0.46737
   D35       -0.63647   0.00012  -0.00016  -0.00159  -0.00179  -0.63826
   D36       -0.73063   0.00000  -0.00026  -0.00360  -0.00386  -0.73449
   D37       -1.83483  -0.00005  -0.00069  -0.00465  -0.00530  -1.84013
   D38        1.34827   0.00006   0.00040   0.00448   0.00490   1.35317
   D39        0.24407   0.00001  -0.00002   0.00343   0.00346   0.24754
   D40        0.23127   0.00114   0.00411   0.01496   0.01875   0.25002
   D41       -0.86745   0.00089   0.00342   0.01149   0.01448  -0.85296
   D42        1.35028  -0.00076  -0.00292  -0.01171  -0.01376   1.33652
   D43        0.25157  -0.00100  -0.00360  -0.01518  -0.01803   0.23353
   D44       -2.53300  -0.00131  -0.00886   0.03140   0.02277  -2.51023
   D45        2.65148  -0.00155  -0.00955   0.02793   0.01850   2.66998
   D46       -2.30413   0.00148   0.01020   0.01227   0.02214  -2.28199
   D47        2.88035   0.00123   0.00951   0.00880   0.01786   2.89821
   D48        0.56677  -0.00067  -0.00274  -0.01017  -0.01264   0.55412
   D49       -0.50407  -0.00068  -0.00247  -0.00611  -0.00844  -0.51251
   D50       -0.61275   0.00123   0.00438   0.01787   0.02163  -0.59112
   D51       -1.68359   0.00121   0.00465   0.02194   0.02583  -1.65775
   D52       -2.86915   0.00288   0.01815   0.00323   0.02126  -2.84789
   D53        2.34319   0.00287   0.01843   0.00729   0.02547   2.36866
   D54        3.05938  -0.00169  -0.01132   0.00431  -0.00638   3.05301
   D55        1.98855  -0.00171  -0.01104   0.00838  -0.00217   1.98637
   D56       -0.69074   0.00043   0.00166   0.00444   0.00587  -0.68488
   D57        0.41106   0.00027   0.00014  -0.00434  -0.00418   0.40687
   D58        0.40547  -0.00078  -0.00272  -0.01092  -0.01337   0.39210
   D59        1.50727  -0.00093  -0.00424  -0.01970  -0.02342   1.48385
   D60       -3.11870   0.00288   0.01874  -0.02509  -0.00718  -3.12588
   D61       -2.01690   0.00273   0.01721  -0.03388  -0.01723  -2.03413
   D62        2.60879  -0.00379  -0.02598  -0.00573  -0.03147   2.57732
   D63       -2.57259  -0.00394  -0.02750  -0.01451  -0.04152  -2.61411
   D64        0.21496   0.00115   0.00425   0.01499   0.01858   0.23355
   D65       -0.87310   0.00103   0.00407   0.01538   0.01860  -0.85450
   D66        1.45170  -0.00107  -0.00400  -0.01803  -0.02121   1.43048
   D67        0.36363  -0.00120  -0.00418  -0.01764  -0.02119   0.34244
   D68       -2.32649  -0.00022  -0.00176  -0.01982  -0.02130  -2.34779
   D69        2.86863  -0.00034  -0.00193  -0.01943  -0.02129   2.84735
   D70       -2.30165   0.00032   0.00044  -0.00895  -0.00844  -2.31009
   D71        2.89347   0.00019   0.00027  -0.00856  -0.00843   2.88504
   D72        0.73282  -0.00034  -0.00084  -0.00312  -0.00395   0.72887
   D73        1.79284  -0.00039  -0.00095  -0.00319  -0.00420   1.78865
   D74       -1.30750   0.00005   0.00016   0.00251   0.00276  -1.30474
   D75       -0.24748   0.00001   0.00005   0.00244   0.00251  -0.24497
   D76       -0.51108  -0.00001   0.00006   0.00045   0.00049  -0.51059
   D77        0.54894  -0.00005  -0.00006   0.00037   0.00024   0.54918
   D78        0.99608  -0.00045  -0.00123  -0.00480  -0.00614   0.98994
   D79       -0.01918   0.00023   0.00135   0.00751   0.00887  -0.01032
   D80       -1.13969  -0.00016  -0.00055  -0.00122  -0.00182  -1.14151
   D81       -0.89110   0.00041   0.00123   0.00409   0.00527  -0.88583
   D82       -1.92275  -0.00002  -0.00079  -0.00467  -0.00547  -1.92821
   D83        0.17081   0.00035   0.00120   0.00715   0.00841   0.17922
   D84       -0.86084  -0.00008  -0.00082  -0.00161  -0.00233  -0.86316
   D85        1.28556   0.00024   0.00093   0.00363   0.00452   1.29008
   D86        0.25391  -0.00020  -0.00110  -0.00513  -0.00622   0.24769
   D87       -1.62370   0.00028   0.00076   0.00209   0.00291  -1.62079
   D88       -0.58192   0.00040   0.00120   0.00356   0.00480  -0.57711
   D89       -0.70804  -0.00036  -0.00160  -0.00855  -0.01021  -0.71824
   D90        0.33375  -0.00024  -0.00116  -0.00708  -0.00831   0.32544
   D91        0.18838   0.00001   0.00043   0.00052   0.00096   0.18934
   D92        1.23017   0.00013   0.00088   0.00199   0.00285   1.23302
   D93        1.34214  -0.00070  -0.00273  -0.01448  -0.01726   1.32487
   D94        0.24303  -0.00015  -0.00055  -0.00435  -0.00492   0.23811
   D95        0.46482  -0.00030  -0.00122  -0.01029  -0.01156   0.45325
   D96       -0.63429   0.00025   0.00095  -0.00016   0.00078  -0.63351
   D97       -0.73422  -0.00039  -0.00209  -0.01249  -0.01461  -0.74883
   D98       -1.83333   0.00016   0.00008  -0.00236  -0.00226  -1.83559
   D99        0.09672  -0.00002   0.00006   0.00226   0.00234   0.09906
   D100       1.13979  -0.00038  -0.00138  -0.00665  -0.00803   1.13175
   D101       1.14843  -0.00002   0.00019   0.00345   0.00359   1.15203
   D102       2.19150  -0.00038  -0.00125  -0.00546  -0.00678   2.18472
   D103      -1.00067   0.00065   0.00259   0.01329   0.01589  -0.98478
   D104       0.04240   0.00030   0.00115   0.00437   0.00551   0.04791
   D105      -0.75965  -0.00016  -0.00080  -0.00780  -0.00861  -0.76826
   D106       0.13049   0.00012   0.00042  -0.00187  -0.00142   0.12907
   D107       0.24576  -0.00015  -0.00073  -0.00516  -0.00587   0.23989
   D108       1.13591   0.00013   0.00049   0.00077   0.00132   1.13722
   D109       0.41397  -0.00013  -0.00111  -0.00893  -0.01005   0.40391
   D110      -0.64283  -0.00112  -0.00436  -0.01754  -0.02198  -0.66481
   D111       0.78127   0.00043   0.00143   0.00888   0.01041   0.79167
   D112      -0.12660   0.00026   0.00088   0.00636   0.00730  -0.11929
   D113      -0.26067   0.00003   0.00013   0.00268   0.00285  -0.25782
   D114      -1.16854  -0.00015  -0.00042   0.00016  -0.00026  -1.16879
   D115       0.41901   0.00035   0.00147   0.01148   0.01299   0.43201
   D116      -0.63407   0.00010   0.00011   0.00381   0.00409  -0.62998
   D117      -0.69152  -0.00072  -0.00278  -0.01080  -0.01361  -0.70513
   D118       0.51550   0.00003  -0.00036  -0.00378  -0.00413   0.51137
   D119      -0.32236  -0.00014  -0.00027   0.00013  -0.00013  -0.32250
   D120       0.88615  -0.00041  -0.00072   0.00009  -0.00071   0.88544
   D121       0.52307   0.00090   0.00351   0.00949   0.01295   0.53603
   D122      -0.68464   0.00006   0.00073   0.00066   0.00140  -0.68324
   D123      -0.88596  -0.00052  -0.00249  -0.01400  -0.01646  -0.90242
   D124       0.36980  -0.00010  -0.00103  -0.00573  -0.00678   0.36302
   D125       0.20319  -0.00026  -0.00176  -0.01020  -0.01185   0.19134
   D126       1.45896   0.00016  -0.00030  -0.00193  -0.00218   1.45678
   D127      -0.32306  -0.00005  -0.00063  -0.00028  -0.00078  -0.32384
   D128       0.89043   0.00045   0.00147   0.01178   0.01337   0.90381
   D129       0.22182  -0.00043  -0.00071  -0.00058  -0.00128   0.22055
   D130      -0.87804  -0.00071  -0.00199  -0.00383  -0.00567  -0.88371
   D131       1.36193   0.00058   0.00303   0.01628   0.01918   1.38111
   D132       0.26207   0.00029   0.00175   0.01302   0.01479   0.27685
   D133       0.57634   0.00045   0.00215   0.01266   0.01482   0.59116
   D134      -0.49641   0.00023   0.00144   0.00834   0.00974  -0.48667
   D135      -0.61981  -0.00004   0.00078   0.00828   0.00908  -0.61073
   D136      -1.69256  -0.00026   0.00007   0.00395   0.00400  -1.68855
   D137      -0.75818  -0.00009  -0.00005   0.00226   0.00223  -0.75595
   D138       0.13204   0.00034   0.00121   0.00593   0.00710   0.13914
   D139       0.24751   0.00005   0.00016   0.00463   0.00486   0.25237
   D140       1.13773   0.00048   0.00142   0.00830   0.00972   1.14745
   D141       0.77584  -0.00034  -0.00134  -0.00852  -0.00996   0.76588
   D142      -0.12937  -0.00001  -0.00054  -0.00493  -0.00546  -0.13482
   D143      -0.25979   0.00014   0.00058  -0.00035   0.00023  -0.25956
   D144      -1.16500   0.00047   0.00139   0.00325   0.00473  -1.16027
   D145      -0.51181   0.00015   0.00010  -0.00440  -0.00428  -0.51609
   D146       0.69245  -0.00024  -0.00059  -0.00318  -0.00383   0.68862
   D147      -1.71756   0.00013   0.00004  -0.00616  -0.00609  -1.72365
   D148      -0.51330  -0.00026  -0.00066  -0.00493  -0.00564  -0.51894
         Item               Value     Threshold  Converged?
 Maximum Force            0.019180     0.000450     NO 
 RMS     Force            0.001763     0.000300     NO 
 Maximum Displacement     0.159299     0.001800     NO 
 RMS     Displacement     0.019688     0.001200     NO 
 Predicted change in Energy=-3.774088D-04
 GradGradGradGradGradGradGradGradGradGradGradGradGradGradGradGradGradGrad

                          Input orientation:                          
 ---------------------------------------------------------------------
 Center     Atomic      Atomic             Coordinates (Angstroms)
 Number     Number       Type             X           Y           Z
 ---------------------------------------------------------------------
      1          4           0       -1.260376    0.287935    0.411512
      2          4           0       -0.766875    0.766580   -1.527890
      3          4           0        1.279893   -0.312186    0.444144
      4          4           0       -0.195509    2.147765   -0.017842
      5          4           0       -1.633843   -1.987769    0.677286
      6          4           0        1.265630    1.228937   -1.206707
      7          4           0        1.667370    1.948654    0.651644
      8          4           0        0.734203   -0.742417   -1.483618
      9          4           0        0.216234   -2.169554    0.011969
     10          4           0        0.214972    0.961672    1.722490
     11          4           0       -1.262194   -1.237888   -1.195582
     12          4           0       -0.175568   -1.016043    1.730333
     13          1           0       -1.760206    1.086279   -2.819750
     14          1           0       -1.430539    1.789971   -2.676025
 ---------------------------------------------------------------------
                    Distance matrix (angstroms):
                    1          2          3          4          5
     1  Be   0.000000
     2  Be   2.057650   0.000000
     3  Be   2.610398   3.040052   0.000000
     4  Be   2.185693   2.124706   2.905443   0.000000
     5  Be   2.321409   3.633301   3.369242   4.433356   0.000000
     6  Be   3.144013   2.109029   2.258445   2.095846   4.722665
     7  Be   3.374514   3.474653   2.303169   1.989516   5.137517
     8  Be   2.937939   2.128912   2.049181   3.371352   3.439193
     9  Be   2.894696   3.458114   2.183566   4.337010   1.974456
    10  Be   2.085482   3.401037   2.095457   2.145709   3.634524
    11  Be   2.216053   2.091330   3.163516   3.739991   2.051360
    12  Be   2.148594   3.760772   2.065929   3.614719   2.044437
    13  H    3.365744   1.660667   4.674496   3.380195   4.657788
    14  H    3.437725   1.675110   4.636913   2.952838   5.055427
                    6          7          8          9         10
     6  Be   0.000000
     7  Be   2.032943   0.000000
     8  Be   2.060420   3.559776   0.000000
     9  Be   3.759806   4.413005   2.131148   0.000000
    10  Be   3.123381   2.056771   3.667785   3.567976   0.000000
    11  Be   3.532030   4.706234   2.077031   2.124131   3.941475
    12  Be   3.967768   3.653685   3.351423   2.106388   2.015921
    13  H    3.431900   4.954043   3.369192   4.746092   4.954674
    14  H    3.121375   4.549242   3.538493   5.061128   4.768724
                   11         12         13         14
    11  Be   0.000000
    12  Be   3.129049   0.000000
    13  H    2.878834   5.256813   0.000000
    14  H    3.374608   5.372584   0.790266   0.000000
 Stoichiometry    Be12H2
 Framework group  C1[X(Be12H2)]
 Deg. of freedom    36
 Full point group                 C1      NOp   1
 Largest Abelian subgroup         C1      NOp   1
 Largest concise Abelian subgroup C1      NOp   1
                         Standard orientation:                         
 ---------------------------------------------------------------------
 Center     Atomic      Atomic             Coordinates (Angstroms)
 Number     Number       Type             X           Y           Z
 ---------------------------------------------------------------------
      1          4           0        0.328814   -0.003776   -1.285120
      2          4           0       -0.538231    1.627288   -0.378597
      3          4           0       -0.149168   -1.015060    1.073484
      4          4           0       -1.839581    0.076109   -1.022573
      5          4           0        2.575341   -0.210474   -0.738003
      6          4           0       -1.739816    0.586837    1.007642
      7          4           0       -2.330854   -1.252380    0.374547
      8          4           0        0.229143    0.955343    1.490063
      9          4           0        1.912711   -0.297800    1.119892
     10          4           0       -0.720146   -1.741730   -0.807174
     11          4           0        1.519570    1.416824   -0.070671
     12          4           0        1.231978   -1.690028   -0.306702
     13          1           0       -0.582536    3.210530   -0.877797
     14          1           0       -1.336506    2.984856   -0.949353
 ---------------------------------------------------------------------
 Rotational constants (GHZ):           2.1032462           1.5055131           1.2768901
 Standard basis: def2TZVP (5D, 7F)
 There are   252 symmetry adapted cartesian basis functions of A   symmetry.
 There are   240 symmetry adapted basis functions of A   symmetry.
   240 basis functions,   364 primitive gaussians,   252 cartesian basis functions
    25 alpha electrons       25 beta electrons
       nuclear repulsion energy       221.6642994929 Hartrees.
 NAtoms=   14 NActive=   14 NUniq=   14 SFac= 1.00D+00 NAtFMM=   60 NAOKFM=F Big=F
 Integral buffers will be    131072 words long.
 Raffenetti 2 integral format.
 Two-electron integral symmetry is turned on.
 Nuclear repulsion after empirical dispersion term =      221.6331310481 Hartrees.
 One-electron integrals computed using PRISM.
   1 Symmetry operations used in ECPInt.
 ECPInt:  NShTT=    6786 NPrTT=   21120 LenC2=    6606 LenP2D=   17059.
 LDataN:  DoStor=T MaxTD1= 4 Len=   56
 NBasis=   240 RedAO= T EigKep=  2.43D-04  NBF=   240
 NBsUse=   240 1.00D-06 EigRej= -1.00D+00 NBFU=   240
 Initial guess from the checkpoint file:  "/home/user/YCY/BeH/2-H-Be12.chk"
 B after Tr=    -0.000000   -0.000000    0.000000
         Rot=    0.999758   -0.011066   -0.000288   -0.018985 Ang=  -2.52 deg.
 ExpMin= 3.27D-02 ExpMax= 4.70D+03 ExpMxC= 1.60D+02 IAcc=3 IRadAn=         5 AccDes= 0.00D+00
 Harris functional with IExCor= 1009 and IRadAn=       5 diagonalized for initial guess.
 HarFok:  IExCor= 1009 AccDes= 0.00D+00 IRadAn=         5 IDoV= 1 UseB2=F ITyADJ=14
 ICtDFT=  3500011 ScaDFX=  1.000000  1.000000  1.000000  1.000000
 FoFCou: FMM=F IPFlag=           0 FMFlag=      100000 FMFlg1=           0
         NFxFlg=           0 DoJE=T BraDBF=F KetDBF=T FulRan=T
         wScrn=  0.000000 ICntrl=       500 IOpCl=  0 I1Cent=   200000004 NGrid=           0
         NMat0=    1 NMatS0=      1 NMatT0=    0 NMatD0=    1 NMtDS0=    0 NMtDT0=    0
 Petite list used in FoFCou.
 Requested convergence on RMS density matrix=1.00D-08 within 128 cycles.
 Requested convergence on MAX density matrix=1.00D-06.
 Requested convergence on             energy=1.00D-06.
 No special actions if energy rises.
 SCF Done:  E(RPBE1PBE) =  -177.753148911     A.U. after   16 cycles
            NFock= 16  Conv=0.92D-08     -V/T= 2.0075
   1 Symmetry operations used in ECPInt.
 ECPInt:  NShTT=    6786 NPrTT=   21120 LenC2=    6606 LenP2D=   17059.
 LDataN:  DoStor=T MaxTD1= 5 Len=  102
 Calling FoFJK, ICntrl=      2127 FMM=F ISym2X=0 I1Cent= 0 IOpClX= 0 NMat=1 NMatS=1 NMatT=0.
 ***** Axes restored to original set *****
 -------------------------------------------------------------------
 Center     Atomic                   Forces (Hartrees/Bohr)
 Number     Number              X              Y              Z
 -------------------------------------------------------------------
      1        4           0.003612731    0.000280241   -0.002782612
      2        4          -0.005710660    0.003051539   -0.004857950
      3        4           0.002460390    0.000195077    0.001168131
      4        4           0.000943521   -0.002701306    0.000634705
      5        4           0.000409407   -0.000134126    0.000389869
      6        4          -0.000791031    0.000025554    0.001226110
      7        4           0.000260729   -0.000850137   -0.000757884
      8        4          -0.000726721    0.001034533    0.003484517
      9        4          -0.000527537    0.000102171   -0.000215396
     10        4          -0.000895012   -0.000664891    0.000142263
     11        4           0.001159734    0.000830979    0.002665275
     12        4           0.000236529   -0.002285313    0.002084402
     13        1           0.003586694    0.008536936   -0.000660615
     14        1          -0.004018774   -0.007421257   -0.002520816
 -------------------------------------------------------------------
 Cartesian Forces:  Max     0.008536936 RMS     0.002690975

 GradGradGradGradGradGradGradGradGradGradGradGradGradGradGradGradGradGrad
 Berny optimization.
 Using GEDIIS/GDIIS optimizer.
 FormGI is forming the generalized inverse of G from B-inverse, IUseBI=4.
 Internal  Forces:  Max     0.005671349 RMS     0.000663461
 Search for a local minimum.
 Step number   3 out of a maximum of  100
 All quantities printed in internal units (Hartrees-Bohrs-Radians)
 Mixed Optimization -- En-DIIS/RFO-DIIS
 Update second derivatives using D2CorX and points    2    3
 DE= -3.83D-03 DEPred=-3.77D-04 R= 1.01D+01
 TightC=F SS=  1.41D+00  RLast= 3.33D-01 DXNew= 8.4853D-01 9.9853D-01
 Trust test= 1.01D+01 RLast= 3.33D-01 DXMaxT set to 8.49D-01
 ITU=  1  1  0
 Use linear search instead of GDIIS.
     Eigenvalues ---    0.01933   0.01994   0.02437   0.02662   0.02843
     Eigenvalues ---    0.03217   0.03437   0.03796   0.03835   0.04047
     Eigenvalues ---    0.04812   0.05176   0.05338   0.05701   0.05875
     Eigenvalues ---    0.05930   0.06225   0.06533   0.06780   0.06982
     Eigenvalues ---    0.07138   0.07586   0.07685   0.07895   0.08376
     Eigenvalues ---    0.08565   0.09867   0.09896   0.10302   0.10812
     Eigenvalues ---    0.11347   0.11510   0.11671   0.12683   0.13299
     Eigenvalues ---    0.36770
 RFO step:  Lambda=-7.57555472D-04 EMin= 1.93346658D-02
 Quartic linear search produced a step of  0.11461.
 Iteration  1 RMS(Cart)=  0.00738698 RMS(Int)=  0.00007835
 Iteration  2 RMS(Cart)=  0.00002809 RMS(Int)=  0.00006629
 Iteration  3 RMS(Cart)=  0.00000000 RMS(Int)=  0.00006629
 Variable       Old X    -DE/DX   Delta X   Delta X   Delta X     New X
                                 (Linear)    (Quad)   (Total)
    R1        3.88839   0.00152   0.00323   0.00647   0.00983   3.89822
    R2        4.13036  -0.00104  -0.00296  -0.01168  -0.01471   4.11565
    R3        4.38683   0.00021  -0.00039   0.00376   0.00340   4.39023
    R4        3.94099  -0.00017   0.00074  -0.00040   0.00039   3.94138
    R5        4.18773  -0.00126  -0.00458  -0.01768  -0.02237   4.16536
    R6        4.06025   0.00124   0.00502   0.02006   0.02508   4.08534
    R7        4.01511   0.00026   0.00128   0.00407   0.00553   4.02064
    R8        3.98549   0.00102   0.00301   0.00953   0.01268   3.99816
    R9        4.02306   0.00117   0.00275   0.01092   0.01383   4.03689
   R10        3.95204   0.00065   0.00289   0.00650   0.00958   3.96162
   R11        3.13821   0.00126   0.01235   0.02304   0.03537   3.17357
   R12        3.16550   0.00023   0.01611   0.01132   0.02741   3.19291
   R13        4.26784   0.00058   0.00240   0.00677   0.00916   4.27700
   R14        4.35236  -0.00077  -0.00354  -0.01234  -0.01593   4.33643
   R15        3.87239  -0.00026   0.00256  -0.00024   0.00234   3.87473
   R16        4.12634  -0.00021  -0.00342   0.00011  -0.00339   4.12295
   R17        3.95984  -0.00035  -0.00381  -0.00655  -0.01038   3.94946
   R18        3.90404   0.00040  -0.00253   0.00326   0.00071   3.90475
   R19        3.96057  -0.00098  -0.00208  -0.01184  -0.01408   3.94650
   R20        3.75964   0.00028   0.00078   0.00339   0.00416   3.76380
   R21        4.05480   0.00056   0.00241   0.00397   0.00641   4.06121
   R22        3.73118  -0.00061  -0.00138  -0.00305  -0.00449   3.72669
   R23        3.87651   0.00015   0.00132   0.00092   0.00227   3.87878
   R24        3.86343  -0.00011  -0.00174  -0.00465  -0.00643   3.85700
   R25        3.84171  -0.00031  -0.00184  -0.00576  -0.00758   3.83413
   R26        3.89363  -0.00093  -0.00191  -0.00549  -0.00748   3.88615
   R27        3.88673  -0.00010   0.00055   0.00155   0.00205   3.88879
   R28        4.02729   0.00011   0.00215   0.00006   0.00221   4.02949
   R29        3.92502  -0.00071  -0.00206  -0.00266  -0.00488   3.92013
   R30        4.01403   0.00039   0.00259   0.00329   0.00589   4.01991
   R31        3.98050  -0.00036  -0.00381  -0.00610  -0.00992   3.97058
   R32        3.80954   0.00000  -0.00440  -0.00037  -0.00483   3.80471
   R33        1.49339  -0.00567   0.01374  -0.00945   0.00437   1.49776
    A1        1.95469   0.00038   0.00210   0.00573   0.00784   1.96253
    A2        1.92589   0.00075   0.00206   0.00804   0.01013   1.93602
    A3        2.21257   0.00098   0.00208   0.00847   0.01053   2.22310
    A4        2.77913   0.00013  -0.00010   0.00117   0.00093   2.78006
    A5        2.03065   0.00007   0.00098   0.00422   0.00520   2.03585
    A6        1.97252   0.00024  -0.00079   0.00065  -0.00015   1.97238
    A7        1.93750  -0.00034  -0.00304  -0.00690  -0.00997   1.92753
    A8        2.31706   0.00017  -0.00049   0.00124   0.00070   2.31775
    A9        1.59848   0.00018   0.00023  -0.00001   0.00021   1.59869
   A10        1.70984  -0.00124  -0.00313  -0.01070  -0.01383   1.69601
   A11        1.55542  -0.00141  -0.00328  -0.01201  -0.01528   1.54014
   A12        2.25820   0.00155   0.00367   0.01791   0.02151   2.27972
   A13        2.33660   0.00090   0.00277   0.00916   0.01187   2.34847
   A14        1.83007  -0.00134  -0.00330  -0.01262  -0.01595   1.81412
   A15        2.18196  -0.00142  -0.00441  -0.01364  -0.01807   2.16389
   A16        2.20010   0.00001   0.00372   0.00835   0.01194   2.21204
   A17        1.76861   0.00160   0.00092   0.00929   0.01025   1.77885
   A18        1.99783  -0.00114  -0.00332  -0.00897  -0.01238   1.98545
   A19        2.28196  -0.00042   0.00039  -0.00582  -0.00546   2.27649
   A20        1.93078   0.00123  -0.00040   0.00397   0.00363   1.93441
   A21        2.18265   0.00105  -0.00045   0.00091   0.00050   2.18315
   A22        2.38422   0.00044   0.00106   0.00343   0.00442   2.38864
   A23        1.73803   0.00200   0.00241   0.01350   0.01596   1.75399
   A24        2.21510   0.00002   0.00471   0.00731   0.01193   2.22703
   A25        2.01827  -0.00021  -0.00022  -0.00254  -0.00277   2.01550
   A26        1.59869  -0.00010   0.00028  -0.00094  -0.00067   1.59802
   A27        2.32282  -0.00012   0.00001  -0.00095  -0.00096   2.32186
   A28        1.91309  -0.00039  -0.00153  -0.00332  -0.00487   1.90822
   A29        2.77838  -0.00025  -0.00009  -0.00204  -0.00214   2.77624
   A30        1.97890   0.00012   0.00068   0.00326   0.00394   1.98284
   A31        2.17270  -0.00052  -0.00129  -0.00544  -0.00675   2.16594
   A32        1.90344  -0.00011   0.00012  -0.00217  -0.00205   1.90140
   A33        1.97174  -0.00025  -0.00076  -0.00336  -0.00414   1.96760
   A34        1.64892   0.00007   0.00016   0.00063   0.00079   1.64971
   A35        1.88066  -0.00016  -0.00013  -0.00056  -0.00070   1.87996
   A36        2.01075   0.00062   0.00123   0.00489   0.00615   2.01690
   A37        1.84268   0.00087   0.00202   0.00678   0.00880   1.85149
   A38        1.65527   0.00008  -0.00012   0.00128   0.00118   1.65645
   A39        1.47157  -0.00014  -0.00022  -0.00171  -0.00192   1.46965
   A40        1.73887   0.00017   0.00046   0.00166   0.00213   1.74100
   A41        1.53860   0.00094   0.00255   0.00854   0.01108   1.54968
   A42        1.99026   0.00054   0.00154   0.00621   0.00779   1.99805
   A43        1.45949   0.00009  -0.00018   0.00058   0.00041   1.45990
   A44        1.89218  -0.00026  -0.00067  -0.00217  -0.00285   1.88933
   A45        2.10894  -0.00036  -0.00067  -0.00451  -0.00520   2.10374
   A46        1.48107   0.00015   0.00065   0.00199   0.00264   1.48371
   A47        1.73807   0.00009   0.00037   0.00040   0.00076   1.73883
   A48        1.62934   0.00119   0.00274   0.01057   0.01331   1.64265
   A49        1.89429   0.00078   0.00204   0.00688   0.00893   1.90322
   A50        1.74729   0.00032  -0.00011   0.00229   0.00218   1.74947
   A51        2.22570   0.00033  -0.00089   0.00287   0.00197   2.22767
   A52        2.04599   0.00017   0.00066   0.00057   0.00122   2.04721
   A53        1.88749   0.00020   0.00036   0.00092   0.00127   1.88876
   A54        1.64935  -0.00002   0.00027   0.00037   0.00062   1.64997
   A55        1.98510  -0.00020  -0.00087  -0.00116  -0.00206   1.98304
   A56        1.82450   0.00003   0.00064   0.00095   0.00160   1.82610
   A57        1.66505   0.00017   0.00065   0.00124   0.00189   1.66693
   A58        1.34861   0.00007   0.00072   0.00189   0.00261   1.35122
   A59        1.90424  -0.00034  -0.00142  -0.00406  -0.00550   1.89874
   A60        1.50922  -0.00003   0.00025   0.00022   0.00044   1.50966
   A61        2.10411   0.00010   0.00081   0.00267   0.00347   2.10759
   A62        2.22635   0.00001  -0.00006  -0.00094  -0.00100   2.22536
   A63        1.50628  -0.00025  -0.00011  -0.00248  -0.00259   1.50369
   A64        1.45972  -0.00000  -0.00010   0.00190   0.00181   1.46153
   A65        2.13928   0.00084   0.00181   0.00802   0.00984   2.14911
   A66        1.92397   0.00089   0.00188   0.00749   0.00937   1.93334
   A67        1.96920  -0.00016  -0.00024  -0.00161  -0.00185   1.96735
   A68        1.33542  -0.00037  -0.00044  -0.00425  -0.00468   1.33074
   A69        1.49626  -0.00042  -0.00089  -0.00470  -0.00561   1.49065
   A70        1.92173  -0.00020   0.00018   0.00041   0.00056   1.92229
   A71        2.21739  -0.00039  -0.00077  -0.00519  -0.00599   2.21140
   A72        2.09213  -0.00036  -0.00031  -0.00368  -0.00403   2.08810
    D1       -1.90431   0.00010   0.00146   0.00100   0.00230  -1.90201
    D2       -0.89759  -0.00059  -0.00021  -0.00445  -0.00467  -0.90226
    D3        1.49244   0.00070  -0.00158  -0.00195  -0.00369   1.48875
    D4        2.12908  -0.00116   0.00365  -0.00002   0.00360   2.13267
    D5        0.26353   0.00049   0.00053   0.00213   0.00263   0.26615
    D6        1.27024  -0.00020  -0.00115  -0.00331  -0.00434   1.26590
    D7       -2.62291   0.00109  -0.00252  -0.00082  -0.00336  -2.62627
    D8       -1.98627  -0.00078   0.00271   0.00111   0.00392  -1.98235
    D9       -0.83922   0.00016   0.00170   0.00021   0.00181  -0.83741
   D10        0.16750  -0.00054   0.00003  -0.00523  -0.00516   0.16234
   D11        2.55753   0.00076  -0.00134  -0.00273  -0.00418   2.55335
   D12       -3.08902  -0.00111   0.00388  -0.00081   0.00310  -3.08591
   D13        0.39962   0.00032   0.00622   0.01627   0.02252   0.42214
   D14       -0.63875   0.00025   0.00649   0.01632   0.02281  -0.61594
   D15       -0.57998  -0.00019   0.00051   0.00059   0.00109  -0.57889
   D16       -1.61835  -0.00026   0.00078   0.00064   0.00139  -1.61696
   D17        1.23727   0.00022   0.00086   0.00336   0.00420   1.24148
   D18        0.19891   0.00015   0.00114   0.00340   0.00450   0.20340
   D19        1.01883   0.00081   0.00156   0.00532   0.00690   1.02572
   D20       -0.07909  -0.00025  -0.00567  -0.01582  -0.02151  -0.10060
   D21       -1.14252  -0.00019  -0.00044  -0.00423  -0.00461  -1.14713
   D22       -1.01974  -0.00059  -0.00110  -0.00420  -0.00526  -1.02499
   D23        0.03240  -0.00058  -0.00064  -0.00469  -0.00534   0.02706
   D24        1.15796   0.00020   0.00096   0.00406   0.00500   1.16295
   D25        2.21009   0.00021   0.00141   0.00357   0.00492   2.21501
   D26        0.12083   0.00030   0.00227   0.00777   0.01008   0.13091
   D27        1.17296   0.00031   0.00272   0.00728   0.01001   1.18297
   D28        0.72407   0.00017  -0.00103  -0.00072  -0.00174   0.72233
   D29        1.79153   0.00027  -0.00049  -0.00062  -0.00109   1.79044
   D30       -0.54621  -0.00040  -0.00318  -0.00857  -0.01175  -0.55796
   D31        0.52125  -0.00031  -0.00264  -0.00847  -0.01110   0.51015
   D32       -1.31374  -0.00022  -0.00053  -0.00264  -0.00316  -1.31690
   D33       -0.24628  -0.00012   0.00002  -0.00255  -0.00251  -0.24879
   D34        0.46737   0.00032  -0.00004   0.00440   0.00436   0.47173
   D35       -0.63826   0.00031  -0.00021   0.00295   0.00274  -0.63552
   D36       -0.73449  -0.00004  -0.00044  -0.00015  -0.00057  -0.73507
   D37       -1.84013  -0.00006  -0.00061  -0.00160  -0.00219  -1.84232
   D38        1.35317   0.00020   0.00056   0.00475   0.00532   1.35849
   D39        0.24754   0.00018   0.00040   0.00330   0.00370   0.25124
   D40        0.25002   0.00076   0.00215   0.00638   0.00840   0.25842
   D41       -0.85296   0.00055   0.00166   0.00409   0.00558  -0.84738
   D42        1.33652  -0.00059  -0.00158  -0.00489  -0.00620   1.33031
   D43        0.23353  -0.00079  -0.00207  -0.00718  -0.00902   0.22451
   D44       -2.51023   0.00127   0.00261   0.01575   0.01851  -2.49171
   D45        2.66998   0.00106   0.00212   0.01346   0.01569   2.68567
   D46       -2.28199  -0.00003   0.00254   0.00428   0.00680  -2.27519
   D47        2.89821  -0.00023   0.00205   0.00200   0.00398   2.90220
   D48        0.55412  -0.00043  -0.00145  -0.00313  -0.00450   0.54962
   D49       -0.51251  -0.00045  -0.00097  -0.00131  -0.00222  -0.51473
   D50       -0.59112   0.00085   0.00248   0.00923   0.01151  -0.57961
   D51       -1.65775   0.00083   0.00296   0.01105   0.01379  -1.64396
   D52       -2.84789  -0.00061   0.00244   0.00513   0.00746  -2.84043
   D53        2.36866  -0.00063   0.00292   0.00696   0.00974   2.37840
   D54        3.05301   0.00063  -0.00073   0.00296   0.00229   3.05530
   D55        1.98637   0.00061  -0.00025   0.00479   0.00457   1.99095
   D56       -0.68488   0.00026   0.00067   0.00172   0.00230  -0.68258
   D57        0.40687   0.00054  -0.00048   0.00471   0.00421   0.41109
   D58        0.39210  -0.00057  -0.00153  -0.00530  -0.00672   0.38538
   D59        1.48385  -0.00029  -0.00268  -0.00231  -0.00481   1.47904
   D60       -3.12588  -0.00136  -0.00082  -0.01240  -0.01327  -3.13915
   D61       -2.03413  -0.00108  -0.00197  -0.00941  -0.01135  -2.04548
   D62        2.57732   0.00081  -0.00361  -0.00356  -0.00715   2.57017
   D63       -2.61411   0.00109  -0.00476  -0.00057  -0.00523  -2.61934
   D64        0.23355   0.00090   0.00213   0.00695   0.00888   0.24243
   D65       -0.85450   0.00066   0.00213   0.00409   0.00595  -0.84855
   D66        1.43048  -0.00063  -0.00243  -0.00774  -0.00991   1.42058
   D67        0.34244  -0.00087  -0.00243  -0.01059  -0.01284   0.32960
   D68       -2.34779  -0.00026  -0.00244  -0.01065  -0.01300  -2.36079
   D69        2.84735  -0.00050  -0.00244  -0.01351  -0.01593   2.83142
   D70       -2.31009  -0.00005  -0.00097  -0.00268  -0.00363  -2.31372
   D71        2.88504  -0.00029  -0.00097  -0.00554  -0.00656   2.87849
   D72        0.72887  -0.00031  -0.00045  -0.00369  -0.00414   0.72473
   D73        1.78865  -0.00035  -0.00048  -0.00311  -0.00360   1.78504
   D74       -1.30474   0.00008   0.00032   0.00135   0.00168  -1.30305
   D75       -0.24497   0.00004   0.00029   0.00193   0.00222  -0.24274
   D76       -0.51059   0.00005   0.00006   0.00161   0.00165  -0.50894
   D77        0.54918   0.00002   0.00003   0.00219   0.00219   0.55137
   D78        0.98994  -0.00048  -0.00070  -0.00372  -0.00445   0.98549
   D79       -0.01032   0.00001   0.00102   0.00324   0.00423  -0.00608
   D80       -1.14151  -0.00014  -0.00021  -0.00073  -0.00095  -1.14246
   D81       -0.88583   0.00037   0.00060   0.00258   0.00317  -0.88266
   D82       -1.92821   0.00007  -0.00063   0.00021  -0.00043  -1.92864
   D83        0.17922   0.00028   0.00096   0.00405   0.00503   0.18425
   D84       -0.86316  -0.00002  -0.00027   0.00168   0.00143  -0.86173
   D85        1.29008   0.00019   0.00052   0.00299   0.00350   1.29358
   D86        0.24769  -0.00011  -0.00071   0.00062  -0.00010   0.24759
   D87       -1.62079   0.00026   0.00033   0.00162   0.00196  -1.61883
   D88       -0.57711   0.00030   0.00055   0.00179   0.00235  -0.57476
   D89       -0.71824  -0.00016  -0.00117  -0.00538  -0.00655  -0.72479
   D90        0.32544  -0.00012  -0.00095  -0.00520  -0.00615   0.31928
   D91        0.18934  -0.00012   0.00011  -0.00296  -0.00285   0.18649
   D92        1.23302  -0.00008   0.00033  -0.00279  -0.00246   1.23056
   D93        1.32487  -0.00050  -0.00198  -0.00686  -0.00885   1.31603
   D94        0.23811  -0.00013  -0.00056  -0.00282  -0.00339   0.23473
   D95        0.45325  -0.00027  -0.00133  -0.00557  -0.00689   0.44637
   D96       -0.63351   0.00010   0.00009  -0.00153  -0.00143  -0.63494
   D97       -0.74883  -0.00015  -0.00167  -0.00266  -0.00434  -0.75317
   D98       -1.83559   0.00021  -0.00026   0.00138   0.00112  -1.83447
   D99        0.09906  -0.00008   0.00027  -0.00178  -0.00148   0.09758
   D100       1.13175  -0.00036  -0.00092  -0.00637  -0.00729   1.12447
   D101       1.15203  -0.00005   0.00041  -0.00008   0.00032   1.15235
   D102       2.18472  -0.00033  -0.00078  -0.00468  -0.00548   2.17923
   D103      -0.98478   0.00045   0.00182   0.00355   0.00540  -0.97938
   D104       0.04791   0.00017   0.00063  -0.00104  -0.00041   0.04750
   D105      -0.76826  -0.00013  -0.00099  -0.00357  -0.00456  -0.77282
   D106       0.12907  -0.00004  -0.00016  -0.00295  -0.00310   0.12597
   D107       0.23989  -0.00010  -0.00067  -0.00250  -0.00316   0.23673
   D108       1.13722  -0.00001   0.00015  -0.00187  -0.00171   1.13552
   D109       0.40391  -0.00006  -0.00115  -0.00283  -0.00398   0.39993
   D110      -0.66481  -0.00067  -0.00252  -0.00639  -0.00892  -0.67373
   D111       0.79167   0.00042   0.00119   0.00574   0.00698   0.79865
   D112      -0.11929   0.00028   0.00084   0.00437   0.00524  -0.11406
   D113      -0.25782   0.00004   0.00033   0.00183   0.00216  -0.25566
   D114      -1.16879  -0.00010  -0.00003   0.00045   0.00043  -1.16837
   D115       0.43201   0.00023   0.00149   0.00531   0.00681   0.43881
   D116      -0.62998   0.00026   0.00047   0.00526   0.00575  -0.62423
   D117      -0.70513  -0.00054  -0.00156  -0.00541  -0.00697  -0.71210
   D118       0.51137  -0.00002  -0.00047  -0.00137  -0.00184   0.50953
   D119      -0.32250  -0.00008  -0.00002   0.00118   0.00117  -0.32133
   D120       0.88544  -0.00047  -0.00008  -0.00216  -0.00227   0.88318
   D121       0.53603   0.00046   0.00148   0.00132   0.00275   0.53878
   D122      -0.68324  -0.00009   0.00016  -0.00349  -0.00333  -0.68656
   D123      -0.90242  -0.00026  -0.00189  -0.00113  -0.00304  -0.90546
   D124       0.36302   0.00021  -0.00078   0.00180   0.00102   0.36404
   D125       0.19134  -0.00010  -0.00136   0.00159   0.00023   0.19157
   D126       1.45678   0.00037  -0.00025   0.00452   0.00430   1.46108
   D127      -0.32384   0.00022  -0.00009   0.00332   0.00327  -0.32057
   D128       0.90381   0.00050   0.00153   0.00826   0.00984   0.91365
   D129       0.22055  -0.00062  -0.00015  -0.00699  -0.00713   0.21342
   D130      -0.88371  -0.00074  -0.00065  -0.00728  -0.00790  -0.89161
   D131       1.38111   0.00024   0.00220   0.00022   0.00241   1.38353
   D132       0.27685   0.00012   0.00169  -0.00007   0.00165   0.27850
   D133       0.59116   0.00033   0.00170   0.00454   0.00625   0.59742
   D134      -0.48667   0.00012   0.00112   0.00074   0.00185  -0.48482
   D135      -0.61073  -0.00025   0.00104  -0.00000   0.00104  -0.60969
   D136      -1.68855  -0.00047   0.00046  -0.00381  -0.00336  -1.69192
   D137      -0.75595   0.00004   0.00026   0.00256   0.00282  -0.75312
   D138       0.13914   0.00026   0.00081   0.00452   0.00534   0.14448
   D139       0.25237   0.00023   0.00056   0.00431   0.00489   0.25725
   D140       1.14745   0.00045   0.00111   0.00627   0.00740   1.15485
   D141       0.76588  -0.00033  -0.00114  -0.00316  -0.00431   0.76157
   D142      -0.13482   0.00013  -0.00063   0.00275   0.00211  -0.13271
   D143      -0.25956  -0.00009   0.00003  -0.00216  -0.00210  -0.26167
   D144      -1.16027   0.00037   0.00054   0.00375   0.00432  -1.15595
   D145      -0.51609   0.00022  -0.00049  -0.00148  -0.00197  -0.51806
   D146       0.68862  -0.00027  -0.00044  -0.00455  -0.00500   0.68362
   D147      -1.72365   0.00013  -0.00070  -0.00302  -0.00371  -1.72736
   D148      -0.51894  -0.00035  -0.00065  -0.00609  -0.00674  -0.52568
         Item               Value     Threshold  Converged?
 Maximum Force            0.005671     0.000450     NO 
 RMS     Force            0.000663     0.000300     NO 
 Maximum Displacement     0.069628     0.001800     NO 
 RMS     Displacement     0.007387     0.001200     NO 
 Predicted change in Energy=-3.869533D-04
 GradGradGradGradGradGradGradGradGradGradGradGradGradGradGradGradGradGrad

                          Input orientation:                          
 ---------------------------------------------------------------------
 Center     Atomic      Atomic             Coordinates (Angstroms)
 Number     Number       Type             X           Y           Z
 ---------------------------------------------------------------------
      1          4           0       -1.255889    0.286234    0.409409
      2          4           0       -0.777761    0.773229   -1.537276
      3          4           0        1.285062   -0.314498    0.452256
      4          4           0       -0.195446    2.140634   -0.014801
      5          4           0       -1.626238   -1.990173    0.688876
      6          4           0        1.260868    1.229517   -1.202409
      7          4           0        1.669716    1.938755    0.654039
      8          4           0        0.730375   -0.738463   -1.475644
      9          4           0        0.220541   -2.169419    0.020755
     10          4           0        0.217539    0.951617    1.727128
     11          4           0       -1.262516   -1.235704   -1.185022
     12          4           0       -0.166883   -1.024670    1.739546
     13          1           0       -1.764397    1.099226   -2.856595
     14          1           0       -1.441779    1.805653   -2.698298
 ---------------------------------------------------------------------
                    Distance matrix (angstroms):
                    1          2          3          4          5
     1  Be   0.000000
     2  Be   2.062851   0.000000
     3  Be   2.611349   3.065392   0.000000
     4  Be   2.177910   2.127632   2.904775   0.000000
     5  Be   2.323207   3.648569   3.367424   4.427854   0.000000
     6  Be   3.133976   2.115737   2.263290   2.088396   4.720036
     7  Be   3.368951   3.485750   2.294738   1.991716   5.128450
     8  Be   2.923812   2.136232   2.050421   3.358632   3.435920
     9  Be   2.891562   3.476096   2.181772   4.330227   1.972082
    10  Be   2.085691   3.417423   2.089964   2.149102   3.623756
    11  Be   2.204213   2.096397   3.165352   3.729305   2.052562
    12  Be   2.161866   3.787238   2.066302   3.619074   2.041035
    13  H    3.403869   1.679383   4.716600   3.409096   4.704661
    14  H    3.464251   1.689613   4.675114   2.977703   5.090704
                    6          7          8          9         10
     6  Be   0.000000
     7  Be   2.028934   0.000000
     8  Be   2.056460   3.547592   0.000000
     9  Be   3.759145   4.402073   2.132317   0.000000
    10  Be   3.122171   2.057858   3.657475   3.557047   0.000000
    11  Be   3.527759   4.696522   2.074446   2.127247   3.931356
    12  Be   3.971767   3.651480   3.350289   2.101140   2.013366
    13  H    3.450440   4.982218   3.392347   4.785725   4.996037
    14  H    3.142279   4.575727   3.561694   5.094875   4.802823
                   11         12         13         14
    11  Be   0.000000
    12  Be   3.130183   0.000000
    13  H    2.915122   5.309190   0.000000
    14  H    3.401763   5.415768   0.792579   0.000000
 Stoichiometry    Be12H2
 Framework group  C1[X(Be12H2)]
 Deg. of freedom    36
 Full point group                 C1      NOp   1
 Largest Abelian subgroup         C1      NOp   1
 Largest concise Abelian subgroup C1      NOp   1
                         Standard orientation:                         
 ---------------------------------------------------------------------
 Center     Atomic      Atomic             Coordinates (Angstroms)
 Number     Number       Type             X           Y           Z
 ---------------------------------------------------------------------
      1          4           0        0.326240    0.019199   -1.280099
      2          4           0       -0.572566    1.637803   -0.370363
      3          4           0       -0.130858   -1.034446    1.065117
      4          4           0       -1.835782    0.053713   -1.019796
      5          4           0        2.577602   -0.165992   -0.737542
      6          4           0       -1.749637    0.546299    1.007848
      7          4           0       -2.300848   -1.298154    0.366963
      8          4           0        0.209503    0.941993    1.491814
      9          4           0        1.915847   -0.280475    1.116664
     10          4           0       -0.681490   -1.748096   -0.820475
     11          4           0        1.491416    1.439076   -0.061548
     12          4           0        1.266424   -1.672549   -0.316922
     13          1           0       -0.657981    3.247846   -0.840252
     14          1           0       -1.405425    2.998672   -0.926397
 ---------------------------------------------------------------------
 Rotational constants (GHZ):           2.0950806           1.5099739           1.2754023
 Standard basis: def2TZVP (5D, 7F)
 There are   252 symmetry adapted cartesian basis functions of A   symmetry.
 There are   240 symmetry adapted basis functions of A   symmetry.
   240 basis functions,   364 primitive gaussians,   252 cartesian basis functions
    25 alpha electrons       25 beta electrons
       nuclear repulsion energy       221.5735553391 Hartrees.
 NAtoms=   14 NActive=   14 NUniq=   14 SFac= 1.00D+00 NAtFMM=   60 NAOKFM=F Big=F
 Integral buffers will be    131072 words long.
 Raffenetti 2 integral format.
 Two-electron integral symmetry is turned on.
 Nuclear repulsion after empirical dispersion term =      221.5424142446 Hartrees.
 One-electron integrals computed using PRISM.
   1 Symmetry operations used in ECPInt.
 ECPInt:  NShTT=    6786 NPrTT=   21120 LenC2=    6606 LenP2D=   17052.
 LDataN:  DoStor=T MaxTD1= 4 Len=   56
 NBasis=   240 RedAO= T EigKep=  2.43D-04  NBF=   240
 NBsUse=   240 1.00D-06 EigRej= -1.00D+00 NBFU=   240
 Initial guess from the checkpoint file:  "/home/user/YCY/BeH/2-H-Be12.chk"
 B after Tr=     0.000000    0.000000   -0.000000
         Rot=    0.999950   -0.004552    0.000062   -0.008879 Ang=  -1.14 deg.
 ExpMin= 3.27D-02 ExpMax= 4.70D+03 ExpMxC= 1.60D+02 IAcc=3 IRadAn=         5 AccDes= 0.00D+00
 Harris functional with IExCor= 1009 and IRadAn=       5 diagonalized for initial guess.
 HarFok:  IExCor= 1009 AccDes= 0.00D+00 IRadAn=         5 IDoV= 1 UseB2=F ITyADJ=14
 ICtDFT=  3500011 ScaDFX=  1.000000  1.000000  1.000000  1.000000
 FoFCou: FMM=F IPFlag=           0 FMFlag=      100000 FMFlg1=           0
         NFxFlg=           0 DoJE=T BraDBF=F KetDBF=T FulRan=T
         wScrn=  0.000000 ICntrl=       500 IOpCl=  0 I1Cent=   200000004 NGrid=           0
         NMat0=    1 NMatS0=      1 NMatT0=    0 NMatD0=    1 NMtDS0=    0 NMtDT0=    0
 Petite list used in FoFCou.
 Requested convergence on RMS density matrix=1.00D-08 within 128 cycles.
 Requested convergence on MAX density matrix=1.00D-06.
 Requested convergence on             energy=1.00D-06.
 No special actions if energy rises.
 SCF Done:  E(RPBE1PBE) =  -177.753847967     A.U. after   15 cycles
            NFock= 15  Conv=0.50D-08     -V/T= 2.0075
   1 Symmetry operations used in ECPInt.
 ECPInt:  NShTT=    6786 NPrTT=   21120 LenC2=    6606 LenP2D=   17052.
 LDataN:  DoStor=T MaxTD1= 5 Len=  102
 Calling FoFJK, ICntrl=      2127 FMM=F ISym2X=0 I1Cent= 0 IOpClX= 0 NMat=1 NMatS=1 NMatT=0.
 ***** Axes restored to original set *****
 -------------------------------------------------------------------
 Center     Atomic                   Forces (Hartrees/Bohr)
 Number     Number              X              Y              Z
 -------------------------------------------------------------------
      1        4           0.003736308    0.000251651   -0.002238388
      2        4          -0.004992806    0.002595164   -0.004258478
      3        4           0.002511618    0.000376870    0.000725129
      4        4           0.000751025   -0.002145185    0.000398653
      5        4           0.000131902   -0.000235097    0.000084850
      6        4          -0.000989878    0.000181043    0.000518858
      7        4           0.000249832   -0.000765705   -0.000346978
      8        4          -0.000689164    0.000923872    0.003467164
      9        4          -0.000678466   -0.000167973   -0.000666829
     10        4          -0.001068137   -0.000131821   -0.000056260
     11        4           0.000753316    0.000686364    0.002166847
     12        4           0.000051266   -0.002027300    0.002075008
     13        1           0.004442984    0.009383536    0.000490400
     14        1          -0.004209798   -0.008925419   -0.002359976
 -------------------------------------------------------------------
 Cartesian Forces:  Max     0.009383536 RMS     0.002776799

 GradGradGradGradGradGradGradGradGradGradGradGradGradGradGradGradGradGrad
 Berny optimization.
 Using GEDIIS/GDIIS optimizer.
 FormGI is forming the generalized inverse of G from B-inverse, IUseBI=4.
 Internal  Forces:  Max     0.006508351 RMS     0.000645025
 Search for a local minimum.
 Step number   4 out of a maximum of  100
 All quantities printed in internal units (Hartrees-Bohrs-Radians)
 Mixed Optimization -- En-DIIS/RFO-DIIS
 Swapping is turned off.
 Update second derivatives using D2CorX and points    2    3    4
 DE= -6.99D-04 DEPred=-3.87D-04 R= 1.81D+00
 TightC=F SS=  1.41D+00  RLast= 1.25D-01 DXNew= 1.4270D+00 3.7497D-01
 Trust test= 1.81D+00 RLast= 1.25D-01 DXMaxT set to 8.49D-01
 ITU=  1  1  1  0
     Eigenvalues ---    0.01089   0.01997   0.02321   0.02531   0.02692
     Eigenvalues ---    0.02868   0.03207   0.03603   0.03818   0.04077
     Eigenvalues ---    0.04769   0.04998   0.05233   0.05533   0.05901
     Eigenvalues ---    0.05939   0.06166   0.06383   0.06685   0.06886
     Eigenvalues ---    0.07153   0.07568   0.07609   0.08059   0.08369
     Eigenvalues ---    0.08575   0.09849   0.09866   0.09935   0.10765
     Eigenvalues ---    0.11322   0.11561   0.11614   0.12677   0.13287
     Eigenvalues ---    0.32521
 En-DIIS/RFO-DIIS/Sim-DIIS IScMMF=       -3 using points:     4    3
 RFO step:  Lambda=-2.06055895D-03.
 DidBck=F Rises=F RFO-DIIS coefs:    3.00000   -2.00000
 Iteration  1 RMS(Cart)=  0.02193185 RMS(Int)=  0.00067128
 Iteration  2 RMS(Cart)=  0.00029505 RMS(Int)=  0.00051802
 Iteration  3 RMS(Cart)=  0.00000021 RMS(Int)=  0.00051802
 Variable       Old X    -DE/DX   Delta X   Delta X   Delta X     New X
                                 (Linear)    (Quad)   (Total)
    R1        3.89822   0.00109   0.01966   0.00738   0.02831   3.92653
    R2        4.11565  -0.00087  -0.02942  -0.01967  -0.04956   4.06610
    R3        4.39023   0.00027   0.00679   0.01064   0.01740   4.40763
    R4        3.94138  -0.00022   0.00079  -0.00692  -0.00591   3.93548
    R5        4.16536  -0.00104  -0.04475  -0.02718  -0.07256   4.09280
    R6        4.08534   0.00097   0.05016   0.02959   0.07978   4.16512
    R7        4.02064   0.00021   0.01106   0.00518   0.01730   4.03794
    R8        3.99816   0.00074   0.02535   0.00947   0.03543   4.03359
    R9        4.03689   0.00083   0.02766   0.01412   0.04328   4.08017
   R10        3.96162   0.00054   0.01915   0.00856   0.02889   3.99051
   R11        3.17357   0.00028   0.07074   0.02129   0.09196   3.26553
   R12        3.19291  -0.00057   0.05481   0.00573   0.06048   3.25338
   R13        4.27700   0.00052   0.01831   0.01270   0.03102   4.30802
   R14        4.33643  -0.00063  -0.03187  -0.02064  -0.05313   4.28330
   R15        3.87473  -0.00034   0.00468  -0.00441   0.00055   3.87529
   R16        4.12295   0.00003  -0.00678   0.01075   0.00346   4.12642
   R17        3.94946  -0.00019  -0.02076  -0.00664  -0.02753   3.92193
   R18        3.90475   0.00048   0.00141   0.01103   0.01233   3.91708
   R19        3.94650  -0.00084  -0.02815  -0.02219  -0.05159   3.89490
   R20        3.76380   0.00022   0.00831   0.00601   0.01429   3.77809
   R21        4.06121   0.00039   0.01282   0.00456   0.01751   4.07873
   R22        3.72669  -0.00049  -0.00897  -0.00620  -0.01568   3.71102
   R23        3.87878   0.00006   0.00454  -0.00171   0.00315   3.88193
   R24        3.85700   0.00003  -0.01286  -0.00154  -0.01456   3.84244
   R25        3.83413  -0.00014  -0.01515  -0.00265  -0.01758   3.81655
   R26        3.88615  -0.00077  -0.01497  -0.00926  -0.02486   3.86128
   R27        3.88879  -0.00013   0.00411   0.00101   0.00484   3.89363
   R28        4.02949  -0.00001   0.00442  -0.00321   0.00115   4.03065
   R29        3.92013  -0.00062  -0.00977  -0.00426  -0.01527   3.90486
   R30        4.01991   0.00023   0.01178   0.00103   0.01287   4.03279
   R31        3.97058  -0.00013  -0.01983  -0.00279  -0.02259   3.94799
   R32        3.80471   0.00016  -0.00966   0.00535  -0.00464   3.80007
   R33        1.49776  -0.00651   0.00874  -0.02340  -0.01434   1.48341
    A1        1.96253   0.00030   0.01568   0.00726   0.02281   1.98534
    A2        1.93602   0.00064   0.02026   0.01413   0.03438   1.97040
    A3        2.22310   0.00085   0.02107   0.01503   0.03572   2.25883
    A4        2.78006   0.00018   0.00186   0.00418   0.00517   2.78523
    A5        2.03585   0.00011   0.01040   0.00714   0.01745   2.05331
    A6        1.97238   0.00026  -0.00029   0.00416   0.00369   1.97607
    A7        1.92753  -0.00020  -0.01995  -0.00703  -0.02718   1.90034
    A8        2.31775   0.00024   0.00139   0.00547   0.00638   2.32413
    A9        1.59869   0.00017   0.00042   0.00066   0.00097   1.59966
   A10        1.69601  -0.00098  -0.02766  -0.01631  -0.04380   1.65221
   A11        1.54014  -0.00117  -0.03056  -0.01978  -0.05008   1.49006
   A12        2.27972   0.00142   0.04303   0.02970   0.07202   2.35174
   A13        2.34847   0.00078   0.02374   0.01551   0.03890   2.38737
   A14        1.81412  -0.00107  -0.03190  -0.01958  -0.05147   1.76265
   A15        2.16389  -0.00109  -0.03615  -0.01947  -0.05563   2.10825
   A16        2.21204  -0.00024   0.02387   0.01225   0.03470   2.24673
   A17        1.77885   0.00147   0.02049   0.01440   0.03482   1.81368
   A18        1.98545  -0.00086  -0.02475  -0.01160  -0.03691   1.94854
   A19        2.27649  -0.00060  -0.01093  -0.01142  -0.02229   2.25420
   A20        1.93441   0.00112   0.00726   0.00471   0.01217   1.94658
   A21        2.18315   0.00098   0.00100   0.00127   0.00224   2.18539
   A22        2.38864   0.00031   0.00884   0.00510   0.01358   2.40222
   A23        1.75399   0.00186   0.03192   0.02016   0.05211   1.80610
   A24        2.22703  -0.00024   0.02386   0.00958   0.03303   2.26005
   A25        2.01550  -0.00021  -0.00554  -0.00637  -0.01201   2.00349
   A26        1.59802  -0.00011  -0.00134  -0.00235  -0.00388   1.59414
   A27        2.32186  -0.00012  -0.00191  -0.00274  -0.00478   2.31708
   A28        1.90822  -0.00029  -0.00974  -0.00375  -0.01376   1.89446
   A29        2.77624  -0.00023  -0.00429  -0.00454  -0.00897   2.76727
   A30        1.98284   0.00008   0.00788   0.00485   0.01277   1.99561
   A31        2.16594  -0.00048  -0.01350  -0.01024  -0.02403   2.14192
   A32        1.90140  -0.00014  -0.00409  -0.00529  -0.00926   1.89214
   A33        1.96760  -0.00021  -0.00827  -0.00626  -0.01473   1.95287
   A34        1.64971   0.00002   0.00159   0.00028   0.00200   1.65171
   A35        1.87996  -0.00016  -0.00140  -0.00265  -0.00413   1.87583
   A36        2.01690   0.00050   0.01230   0.00814   0.02053   2.03743
   A37        1.85149   0.00068   0.01761   0.00986   0.02741   1.87889
   A38        1.65645   0.00010   0.00236   0.00402   0.00647   1.66292
   A39        1.46965  -0.00015  -0.00384  -0.00384  -0.00765   1.46200
   A40        1.74100   0.00014   0.00426   0.00230   0.00668   1.74768
   A41        1.54968   0.00074   0.02216   0.01318   0.03519   1.58487
   A42        1.99805   0.00042   0.01558   0.00968   0.02555   2.02359
   A43        1.45990   0.00008   0.00083   0.00112   0.00201   1.46191
   A44        1.88933  -0.00024  -0.00569  -0.00342  -0.00923   1.88010
   A45        2.10374  -0.00036  -0.01040  -0.01008  -0.02065   2.08309
   A46        1.48371   0.00013   0.00528   0.00325   0.00858   1.49230
   A47        1.73883   0.00006   0.00152  -0.00025   0.00110   1.73993
   A48        1.64265   0.00100   0.02662   0.01750   0.04390   1.68655
   A49        1.90322   0.00067   0.01785   0.01144   0.02903   1.93225
   A50        1.74947   0.00035   0.00435   0.00620   0.01059   1.76006
   A51        2.22767   0.00040   0.00394   0.00958   0.01352   2.24119
   A52        2.04721   0.00019   0.00244   0.00070   0.00301   2.05022
   A53        1.88876   0.00016   0.00254   0.00155   0.00406   1.89282
   A54        1.64997  -0.00002   0.00124   0.00004   0.00111   1.65108
   A55        1.98304  -0.00017  -0.00413  -0.00143  -0.00571   1.97732
   A56        1.82610  -0.00004   0.00320  -0.00073   0.00260   1.82870
   A57        1.66693   0.00013   0.00377   0.00169   0.00557   1.67250
   A58        1.35122   0.00002   0.00523   0.00232   0.00765   1.35887
   A59        1.89874  -0.00028  -0.01099  -0.00564  -0.01668   1.88206
   A60        1.50966  -0.00003   0.00088  -0.00015   0.00062   1.51028
   A61        2.10759   0.00010   0.00695   0.00464   0.01157   2.11916
   A62        2.22536   0.00001  -0.00199  -0.00200  -0.00411   2.22125
   A63        1.50369  -0.00029  -0.00518  -0.00653  -0.01175   1.49195
   A64        1.46153   0.00000   0.00363   0.00345   0.00707   1.46860
   A65        2.14911   0.00068   0.01968   0.01374   0.03342   2.18254
   A66        1.93334   0.00071   0.01874   0.01226   0.03086   1.96420
   A67        1.96735  -0.00014  -0.00370  -0.00272  -0.00643   1.96093
   A68        1.33074  -0.00035  -0.00936  -0.00854  -0.01763   1.31312
   A69        1.49065  -0.00038  -0.01122  -0.00875  -0.02000   1.47065
   A70        1.92229  -0.00018   0.00112  -0.00010   0.00069   1.92299
   A71        2.21140  -0.00034  -0.01199  -0.00967  -0.02190   2.18950
   A72        2.08810  -0.00032  -0.00807  -0.00644  -0.01486   2.07324
    D1       -1.90201  -0.00002   0.00461  -0.00270   0.00064  -1.90137
    D2       -0.90226  -0.00055  -0.00934  -0.01011  -0.01946  -0.92172
    D3        1.48875   0.00081  -0.00737  -0.00635  -0.01502   1.47373
    D4        2.13267  -0.00132   0.00719  -0.00322   0.00371   2.13638
    D5        0.26615   0.00043   0.00526   0.00420   0.00934   0.27550
    D6        1.26590  -0.00009  -0.00868  -0.00321  -0.01076   1.25514
    D7       -2.62627   0.00126  -0.00672   0.00055  -0.00631  -2.63258
    D8       -1.98235  -0.00087   0.00784   0.00369   0.01241  -1.96994
    D9       -0.83741   0.00005   0.00362  -0.00350  -0.00081  -0.83821
   D10        0.16234  -0.00047  -0.01032  -0.01091  -0.02091   0.14143
   D11        2.55335   0.00088  -0.00836  -0.00715  -0.01646   2.53689
   D12       -3.08591  -0.00124   0.00621  -0.00402   0.00226  -3.08365
   D13        0.42214   0.00021   0.04504   0.01823   0.06367   0.48581
   D14       -0.61594   0.00013   0.04563   0.01587   0.06173  -0.55420
   D15       -0.57889  -0.00019   0.00219  -0.00051   0.00151  -0.57738
   D16       -1.61696  -0.00027   0.00277  -0.00288  -0.00044  -1.61740
   D17        1.24148   0.00025   0.00840   0.00696   0.01514   1.25662
   D18        0.20340   0.00016   0.00899   0.00460   0.01320   0.21660
   D19        1.02572   0.00069   0.01379   0.00980   0.02376   1.04949
   D20       -0.10060  -0.00015  -0.04302  -0.01724  -0.06062  -0.16122
   D21       -1.14713  -0.00022  -0.00922  -0.00871  -0.01735  -1.16448
   D22       -1.02499  -0.00052  -0.01051  -0.00733  -0.01759  -1.04259
   D23        0.02706  -0.00054  -0.01067  -0.00972  -0.02047   0.00659
   D24        1.16295   0.00020   0.01000   0.00721   0.01694   1.17990
   D25        2.21501   0.00017   0.00984   0.00481   0.01407   2.22908
   D26        0.13091   0.00027   0.02017   0.01243   0.03322   0.16413
   D27        1.18297   0.00024   0.02001   0.01004   0.03035   1.21331
   D28        0.72233   0.00020  -0.00348   0.00200  -0.00121   0.72112
   D29        1.79044   0.00028  -0.00217   0.00203   0.00008   1.79052
   D30       -0.55796  -0.00033  -0.02350  -0.01249  -0.03620  -0.59416
   D31        0.51015  -0.00026  -0.02220  -0.01246  -0.03490   0.47525
   D32       -1.31690  -0.00023  -0.00632  -0.00522  -0.01121  -1.32811
   D33       -0.24879  -0.00015  -0.00502  -0.00519  -0.00992  -0.25871
   D34        0.47173   0.00031   0.00872   0.00981   0.01880   0.49053
   D35       -0.63552   0.00027   0.00549   0.00602   0.01165  -0.62388
   D36       -0.73507  -0.00007  -0.00115   0.00007  -0.00091  -0.73598
   D37       -1.84232  -0.00010  -0.00439  -0.00372  -0.00806  -1.85038
   D38        1.35849   0.00022   0.01064   0.00956   0.02025   1.37874
   D39        0.25124   0.00018   0.00740   0.00577   0.01310   0.26434
   D40        0.25842   0.00058   0.01680   0.00828   0.02405   0.28247
   D41       -0.84738   0.00042   0.01116   0.00511   0.01484  -0.83254
   D42        1.33031  -0.00045  -0.01241  -0.00781  -0.01821   1.31211
   D43        0.22451  -0.00062  -0.01804  -0.01098  -0.02741   0.19710
   D44       -2.49171   0.00124   0.03703   0.02472   0.06314  -2.42858
   D45        2.68567   0.00107   0.03139   0.02155   0.05393   2.73960
   D46       -2.27519  -0.00011   0.01361   0.00544   0.01914  -2.25604
   D47        2.90220  -0.00028   0.00797   0.00228   0.00994   2.91214
   D48        0.54962  -0.00034  -0.00900  -0.00445  -0.01285   0.53677
   D49       -0.51473  -0.00033  -0.00444   0.00021  -0.00378  -0.51851
   D50       -0.57961   0.00064   0.02303   0.01343   0.03510  -0.54450
   D51       -1.64396   0.00066   0.02759   0.01809   0.04418  -1.59978
   D52       -2.84043  -0.00073   0.01492   0.00812   0.02205  -2.81838
   D53        2.37840  -0.00072   0.01948   0.01278   0.03112   2.40952
   D54        3.05530   0.00068   0.00459   0.00581   0.01067   3.06597
   D55        1.99095   0.00069   0.00914   0.01047   0.01974   2.01069
   D56       -0.68258   0.00017   0.00459   0.00217   0.00590  -0.67668
   D57        0.41109   0.00052   0.00843   0.01184   0.02015   0.43124
   D58        0.38538  -0.00047  -0.01345  -0.00849  -0.02095   0.36442
   D59        1.47904  -0.00012  -0.00961   0.00118  -0.00671   1.47234
   D60       -3.13915  -0.00146  -0.02654  -0.02120  -0.04793   3.09610
   D61       -2.04548  -0.00110  -0.02271  -0.01154  -0.03369  -2.07916
   D62        2.57017   0.00093  -0.01430  -0.00611  -0.02042   2.54976
   D63       -2.61934   0.00128  -0.01046   0.00355  -0.00617  -2.62551
   D64        0.24243   0.00069   0.01776   0.00983   0.02628   0.26871
   D65       -0.84855   0.00047   0.01190   0.00407   0.01394  -0.83460
   D66        1.42058  -0.00045  -0.01982  -0.01064  -0.02853   1.39204
   D67        0.32960  -0.00067  -0.02568  -0.01640  -0.04087   0.28873
   D68       -2.36079  -0.00024  -0.02601  -0.01740  -0.04267  -2.40346
   D69        2.83142  -0.00046  -0.03187  -0.02316  -0.05501   2.77641
   D70       -2.31372  -0.00008  -0.00725  -0.00486  -0.01185  -2.32557
   D71        2.87849  -0.00031  -0.01311  -0.01062  -0.02419   2.85430
   D72        0.72473  -0.00027  -0.00828  -0.00698  -0.01517   0.70956
   D73        1.78504  -0.00028  -0.00721  -0.00514  -0.01236   1.77268
   D74       -1.30305   0.00008   0.00337   0.00311   0.00662  -1.29643
   D75       -0.24274   0.00007   0.00445   0.00495   0.00943  -0.23331
   D76       -0.50894   0.00007   0.00330   0.00411   0.00724  -0.50170
   D77        0.55137   0.00006   0.00438   0.00595   0.01005   0.56142
   D78        0.98549  -0.00046  -0.00890  -0.00853  -0.01757   0.96792
   D79       -0.00608  -0.00003   0.00846   0.00280   0.01105   0.00496
   D80       -1.14246  -0.00012  -0.00190  -0.00229  -0.00421  -1.14667
   D81       -0.88266   0.00035   0.00634   0.00545   0.01171  -0.87095
   D82       -1.92864   0.00007  -0.00085   0.00170   0.00071  -1.92793
   D83        0.18425   0.00026   0.01005   0.00791   0.01798   0.20223
   D84       -0.86173  -0.00001   0.00287   0.00416   0.00698  -0.85475
   D85        1.29358   0.00017   0.00700   0.00552   0.01259   1.30616
   D86        0.24759  -0.00011  -0.00019   0.00178   0.00159   0.24918
   D87       -1.61883   0.00023   0.00391   0.00339   0.00723  -1.61160
   D88       -0.57476   0.00025   0.00470   0.00339   0.00810  -0.56666
   D89       -0.72479  -0.00011  -0.01310  -0.00772  -0.02074  -0.74553
   D90        0.31928  -0.00009  -0.01231  -0.00772  -0.01987   0.29941
   D91        0.18649  -0.00014  -0.00570  -0.00668  -0.01234   0.17415
   D92        1.23056  -0.00012  -0.00491  -0.00668  -0.01147   1.21909
   D93        1.31603  -0.00042  -0.01770  -0.01181  -0.02949   1.28654
   D94        0.23473  -0.00014  -0.00677  -0.00636  -0.01304   0.22169
   D95        0.44637  -0.00024  -0.01377  -0.00987  -0.02340   0.42296
   D96       -0.63494   0.00004  -0.00285  -0.00443  -0.00696  -0.64189
   D97       -0.75317  -0.00008  -0.00868  -0.00193  -0.01067  -0.76384
   D98       -1.83447   0.00020   0.00225   0.00352   0.00577  -1.82869
   D99        0.09758  -0.00009  -0.00297  -0.00509  -0.00775   0.08983
   D100       1.12447  -0.00031  -0.01458  -0.01210  -0.02657   1.09789
   D101       1.15235  -0.00004   0.00064  -0.00055   0.00009   1.15244
   D102       2.17923  -0.00027  -0.01096  -0.00756  -0.01873   2.16050
   D103      -0.97938   0.00038   0.01080   0.00484   0.01595  -0.96343
   D104       0.04750   0.00015  -0.00081  -0.00217  -0.00288   0.04463
   D105      -0.77282  -0.00011  -0.00911  -0.00575  -0.01476  -0.78757
   D106       0.12597  -0.00008  -0.00620  -0.00624  -0.01229   0.11368
   D107       0.23673  -0.00010  -0.00633  -0.00540  -0.01164   0.22509
   D108       1.13552  -0.00007  -0.00341  -0.00589  -0.00916   1.12635
   D109       0.39993  -0.00005  -0.00796  -0.00290  -0.01081   0.38913
   D110      -0.67373  -0.00049  -0.01785  -0.00738  -0.02525  -0.69898
   D111       0.79865   0.00036   0.01395   0.01043   0.02478   0.82342
   D112      -0.11406   0.00024   0.01048   0.00845   0.01928  -0.09477
   D113      -0.25566   0.00006   0.00432   0.00460   0.00900  -0.24666
   D114      -1.16837  -0.00006   0.00085   0.00261   0.00351  -1.16486
   D115       0.43881   0.00018   0.01361   0.00734   0.02089   0.45971
   D116      -0.62423   0.00026   0.01150   0.00957   0.02093  -0.60330
   D117      -0.71210  -0.00041  -0.01394  -0.00728  -0.02115  -0.73324
   D118       0.50953  -0.00004  -0.00367  -0.00166  -0.00519   0.50434
   D119      -0.32133  -0.00007   0.00234   0.00170   0.00401  -0.31732
   D120       0.88318  -0.00042  -0.00453  -0.00512  -0.00985   0.87333
   D121       0.53878   0.00029   0.00550  -0.00173   0.00320   0.54197
   D122      -0.68656  -0.00009  -0.00665  -0.00828  -0.01484  -0.70141
   D123      -0.90546  -0.00017  -0.00609   0.00219  -0.00425  -0.90971
   D124       0.36404   0.00027   0.00204   0.00734   0.00935   0.37340
   D125       0.19157  -0.00007   0.00047   0.00613   0.00643   0.19801
   D126       1.46108   0.00037   0.00859   0.01127   0.02004   1.48111
   D127      -0.32057   0.00027   0.00655   0.00891   0.01567  -0.30489
   D128       0.91365   0.00046   0.01969   0.01662   0.03665   0.95030
   D129       0.21342  -0.00057  -0.01426  -0.01434  -0.02862   0.18479
   D130      -0.89161  -0.00065  -0.01580  -0.01489  -0.03072  -0.92234
   D131       1.38353   0.00016   0.00483  -0.00361   0.00145   1.38498
   D132       0.27850   0.00008   0.00329  -0.00417  -0.00065   0.27785
   D133       0.59742   0.00028   0.01251   0.00615   0.01875   0.61617
   D134      -0.48482   0.00010   0.00370  -0.00053   0.00313  -0.48168
   D135      -0.60969  -0.00029   0.00208  -0.00388  -0.00192  -0.61161
   D136      -1.69192  -0.00046  -0.00673  -0.01056  -0.01754  -1.70946
   D137      -0.75312   0.00008   0.00565   0.00552   0.01123  -0.74190
   D138       0.14448   0.00022   0.01068   0.00783   0.01876   0.16323
   D139       0.25725   0.00023   0.00977   0.00750   0.01738   0.27463
   D140       1.15485   0.00037   0.01481   0.00982   0.02491   1.17976
   D141       0.76157  -0.00029  -0.00862  -0.00473  -0.01324   0.74833
   D142      -0.13271   0.00015   0.00422   0.00823   0.01222  -0.12049
   D143      -0.26167  -0.00011  -0.00420  -0.00424  -0.00802  -0.26968
   D144      -1.15595   0.00033   0.00864   0.00871   0.01745  -1.13850
   D145      -0.51806   0.00020  -0.00395  -0.00238  -0.00638  -0.52444
   D146       0.68362  -0.00026  -0.01001  -0.01076  -0.02079   0.66283
   D147      -1.72736   0.00011  -0.00741  -0.00567  -0.01295  -1.74031
   D148      -0.52568  -0.00035  -0.01347  -0.01405  -0.02736  -0.55304
         Item               Value     Threshold  Converged?
 Maximum Force            0.006508     0.000450     NO 
 RMS     Force            0.000645     0.000300     NO 
 Maximum Displacement     0.205353     0.001800     NO 
 RMS     Displacement     0.021886     0.001200     NO 
 Predicted change in Energy=-1.179184D-03
 GradGradGradGradGradGradGradGradGradGradGradGradGradGradGradGradGradGrad

                          Input orientation:                          
 ---------------------------------------------------------------------
 Center     Atomic      Atomic             Coordinates (Angstroms)
 Number     Number       Type             X           Y           Z
 ---------------------------------------------------------------------
      1          4           0       -1.237989    0.282318    0.402466
      2          4           0       -0.813551    0.794318   -1.566059
      3          4           0        1.303452   -0.319162    0.475631
      4          4           0       -0.194997    2.119063   -0.007762
      5          4           0       -1.604616   -1.998875    0.721696
      6          4           0        1.241327    1.234150   -1.191828
      7          4           0        1.677249    1.908708    0.661240
      8          4           0        0.716844   -0.724109   -1.447215
      9          4           0        0.229991   -2.170735    0.042626
     10          4           0        0.224087    0.923550    1.739714
     11          4           0       -1.265606   -1.226282   -1.151279
     12          4           0       -0.140170   -1.053876    1.768984
     13          1           0       -1.766423    1.141303   -2.965263
     14          1           0       -1.476407    1.841567   -2.760986
 ---------------------------------------------------------------------
                    Distance matrix (angstroms):
                    1          2          3          4          5
     1  Be   0.000000
     2  Be   2.077831   0.000000
     3  Be   2.612671   3.144842   0.000000
     4  Be   2.151686   2.136785   2.902405   0.000000
     5  Be   2.332416   3.696151   3.367320   4.413224   0.000000
     6  Be   3.097542   2.134485   2.279705   2.061094   4.713111
     7  Be   3.348241   3.522330   2.266623   1.999279   5.103283
     8  Be   2.873254   2.159132   2.050713   3.314681   3.423212
     9  Be   2.881305   3.531060   2.183606   4.311093   1.963786
    10  Be   2.082564   3.467207   2.075395   2.158368   3.594590
    11  Be   2.165817   2.111687   3.173289   3.693937   2.054230
    12  Be   2.204085   3.871921   2.072827   3.636946   2.033332
    13  H    3.515494   1.728044   4.837027   3.488869   4.845674
    14  H    3.534901   1.721615   4.782473   3.049468   5.185990
                    6          7          8          9         10
     6  Be   0.000000
     7  Be   2.019633   0.000000
     8  Be   2.043302   3.507091   0.000000
     9  Be   3.760309   4.372539   2.132927   0.000000
    10  Be   3.118523   2.060418   3.621340   3.529127   0.000000
    11  Be   3.512846   4.666239   2.066365   2.134060   3.898564
    12  Be   3.988735   3.647878   3.344720   2.089187   2.010908
    13  H    3.492886   5.059576   3.457000   4.899251   5.113350
    14  H    3.196449   4.654211   3.622021   5.183686   4.898033
                   11         12         13         14
    11  Be   0.000000
    12  Be   3.134369   0.000000
    13  H    3.024370   5.465950   0.000000
    14  H    3.470921   5.539833   0.784989   0.000000
 Stoichiometry    Be12H2
 Framework group  C1[X(Be12H2)]
 Deg. of freedom    36
 Full point group                 C1      NOp   1
 Largest Abelian subgroup         C1      NOp   1
 Largest concise Abelian subgroup C1      NOp   1
                         Standard orientation:                         
 ---------------------------------------------------------------------
 Center     Atomic      Atomic             Coordinates (Angstroms)
 Number     Number       Type             X           Y           Z
 ---------------------------------------------------------------------
      1          4           0        0.312239    0.084630   -1.259710
      2          4           0       -0.691055    1.660306   -0.349751
      3          4           0       -0.067702   -1.089472    1.043153
      4          4           0       -1.822051   -0.027774   -1.010870
      5          4           0        2.582416   -0.012635   -0.733400
      6          4           0       -1.778784    0.416352    1.001340
      7          4           0       -2.194373   -1.448215    0.345905
      8          4           0        0.145182    0.900570    1.490185
      9          4           0        1.928133   -0.205978    1.108063
     10          4           0       -0.552692   -1.766692   -0.857747
     11          4           0        1.392457    1.511452   -0.039846
     12          4           0        1.384482   -1.608311   -0.341974
     13          1           0       -0.924472    3.331343   -0.722965
     14          1           0       -1.628534    3.011727   -0.858428
 ---------------------------------------------------------------------
 Rotational constants (GHZ):           2.0734074           1.5235910           1.2696658
 Standard basis: def2TZVP (5D, 7F)
 There are   252 symmetry adapted cartesian basis functions of A   symmetry.
 There are   240 symmetry adapted basis functions of A   symmetry.
   240 basis functions,   364 primitive gaussians,   252 cartesian basis functions
    25 alpha electrons       25 beta electrons
       nuclear repulsion energy       221.3707518514 Hartrees.
 NAtoms=   14 NActive=   14 NUniq=   14 SFac= 1.00D+00 NAtFMM=   60 NAOKFM=F Big=F
 Integral buffers will be    131072 words long.
 Raffenetti 2 integral format.
 Two-electron integral symmetry is turned on.
 Nuclear repulsion after empirical dispersion term =      221.3396894798 Hartrees.
 One-electron integrals computed using PRISM.
   1 Symmetry operations used in ECPInt.
 ECPInt:  NShTT=    6786 NPrTT=   21120 LenC2=    6602 LenP2D=   17039.
 LDataN:  DoStor=T MaxTD1= 4 Len=   56
 NBasis=   240 RedAO= T EigKep=  2.41D-04  NBF=   240
 NBsUse=   240 1.00D-06 EigRej= -1.00D+00 NBFU=   240
 Initial guess from the checkpoint file:  "/home/user/YCY/BeH/2-H-Be12.chk"
 B after Tr=    -0.000000    0.000000    0.000000
         Rot=    0.999458   -0.012356    0.000110   -0.030500 Ang=  -3.77 deg.
 ExpMin= 3.27D-02 ExpMax= 4.70D+03 ExpMxC= 1.60D+02 IAcc=3 IRadAn=         5 AccDes= 0.00D+00
 Harris functional with IExCor= 1009 and IRadAn=       5 diagonalized for initial guess.
 HarFok:  IExCor= 1009 AccDes= 0.00D+00 IRadAn=         5 IDoV= 1 UseB2=F ITyADJ=14
 ICtDFT=  3500011 ScaDFX=  1.000000  1.000000  1.000000  1.000000
 FoFCou: FMM=F IPFlag=           0 FMFlag=      100000 FMFlg1=           0
         NFxFlg=           0 DoJE=T BraDBF=F KetDBF=T FulRan=T
         wScrn=  0.000000 ICntrl=       500 IOpCl=  0 I1Cent=   200000004 NGrid=           0
         NMat0=    1 NMatS0=      1 NMatT0=    0 NMatD0=    1 NMtDS0=    0 NMtDT0=    0
 Petite list used in FoFCou.
 Requested convergence on RMS density matrix=1.00D-08 within 128 cycles.
 Requested convergence on MAX density matrix=1.00D-06.
 Requested convergence on             energy=1.00D-06.
 No special actions if energy rises.
 SCF Done:  E(RPBE1PBE) =  -177.755201104     A.U. after   16 cycles
            NFock= 16  Conv=0.50D-08     -V/T= 2.0075
   1 Symmetry operations used in ECPInt.
 ECPInt:  NShTT=    6786 NPrTT=   21120 LenC2=    6602 LenP2D=   17039.
 LDataN:  DoStor=T MaxTD1= 5 Len=  102
 Calling FoFJK, ICntrl=      2127 FMM=F ISym2X=0 I1Cent= 0 IOpClX= 0 NMat=1 NMatS=1 NMatT=0.
 ***** Axes restored to original set *****
 -------------------------------------------------------------------
 Center     Atomic                   Forces (Hartrees/Bohr)
 Number     Number              X              Y              Z
 -------------------------------------------------------------------
      1        4           0.003418217    0.000070298   -0.000605340
      2        4          -0.001999663    0.000647837   -0.001494814
      3        4           0.002270565    0.000436153   -0.000175436
      4        4          -0.000134898   -0.000011839    0.000011255
      5        4          -0.000737942   -0.000242589   -0.000402758
      6        4          -0.000945131    0.000756863   -0.001551868
      7        4           0.000270294   -0.000641925    0.000505810
      8        4          -0.000688593    0.000601694    0.002708875
      9        4          -0.000600500   -0.000621815   -0.001426906
     10        4          -0.001609522    0.000902028   -0.000404941
     11        4          -0.000604526   -0.000019832    0.000154906
     12        4          -0.000121894   -0.000965664    0.001593777
     13        1           0.003501083    0.005347474    0.001961219
     14        1          -0.002017488   -0.006258683   -0.000873778
 -------------------------------------------------------------------
 Cartesian Forces:  Max     0.006258683 RMS     0.001803381

 GradGradGradGradGradGradGradGradGradGradGradGradGradGradGradGradGradGrad
 Berny optimization.
 Using GEDIIS/GDIIS optimizer.
 FormGI is forming the generalized inverse of G from B-inverse, IUseBI=4.
 Internal  Forces:  Max     0.004172399 RMS     0.000390749
 Search for a local minimum.
 Step number   5 out of a maximum of  100
 All quantities printed in internal units (Hartrees-Bohrs-Radians)
 Mixed Optimization -- En-DIIS/RFO-DIIS
 Swapping is turned off.
 Update second derivatives using D2CorX and points    3    4    5
 DE= -1.35D-03 DEPred=-1.18D-03 R= 1.15D+00
 TightC=F SS=  1.41D+00  RLast= 3.90D-01 DXNew= 1.4270D+00 1.1713D+00
 Trust test= 1.15D+00 RLast= 3.90D-01 DXMaxT set to 1.17D+00
 ITU=  1  1  1  1  0
     Eigenvalues ---    0.00972   0.02012   0.02256   0.02495   0.02727
     Eigenvalues ---    0.02874   0.03153   0.03568   0.03757   0.04089
     Eigenvalues ---    0.04741   0.05002   0.05218   0.05538   0.05923
     Eigenvalues ---    0.05957   0.06156   0.06357   0.06691   0.06885
     Eigenvalues ---    0.07164   0.07543   0.07607   0.08087   0.08452
     Eigenvalues ---    0.08605   0.09845   0.09864   0.09919   0.10712
     Eigenvalues ---    0.11284   0.11598   0.11666   0.12692   0.13253
     Eigenvalues ---    0.30693
 En-DIIS/RFO-DIIS/Sim-DIIS IScMMF=       -3 using points:     5    4    3
 RFO step:  Lambda=-3.51746163D-04.
 DidBck=F Rises=F RFO-DIIS coefs:    1.21127   -2.00000    1.78873
 Iteration  1 RMS(Cart)=  0.00568831 RMS(Int)=  0.00044101
 Iteration  2 RMS(Cart)=  0.00004249 RMS(Int)=  0.00043663
 Iteration  3 RMS(Cart)=  0.00000001 RMS(Int)=  0.00043663
 Variable       Old X    -DE/DX   Delta X   Delta X   Delta X     New X
                                 (Linear)    (Quad)   (Total)
    R1        3.92653  -0.00019  -0.01160   0.01531   0.00283   3.92936
    R2        4.06610  -0.00024   0.01584  -0.03352  -0.01719   4.04890
    R3        4.40763   0.00026  -0.00240   0.01332   0.01081   4.41844
    R4        3.93548  -0.00037  -0.00195  -0.01025  -0.01247   3.92300
    R5        4.09280  -0.00019   0.02469  -0.04610  -0.02072   4.07208
    R6        4.16512   0.00017  -0.02801   0.05165   0.02367   4.18879
    R7        4.03794   0.00002  -0.00624   0.01278   0.00544   4.04338
    R8        4.03359  -0.00009  -0.01519   0.01909   0.00323   4.03682
    R9        4.08017  -0.00028  -0.01560   0.02405   0.00731   4.08748
   R10        3.99051   0.00013  -0.01102   0.01751   0.00530   3.99581
   R11        3.26553  -0.00146  -0.04384   0.04885   0.00500   3.27053
   R12        3.25338  -0.00151  -0.03625   0.03114  -0.00511   3.24827
   R13        4.30802   0.00042  -0.00983   0.02504   0.01523   4.32325
   R14        4.28330  -0.00017   0.01728  -0.03664  -0.01898   4.26431
   R15        3.87529  -0.00040  -0.00407  -0.00276  -0.00699   3.86830
   R16        4.12642   0.00052   0.00680   0.01007   0.01727   4.14369
   R17        3.92193   0.00028   0.01275  -0.01262   0.00022   3.92215
   R18        3.91708   0.00056   0.00134   0.01290   0.01437   3.93145
   R19        3.89490  -0.00011   0.01428  -0.03339  -0.01805   3.87686
   R20        3.77809   0.00011  -0.00442   0.01176   0.00744   3.78553
   R21        4.07873  -0.00003  -0.00777   0.01002   0.00204   4.08077
   R22        3.71102   0.00003   0.00471  -0.00730  -0.00219   3.70883
   R23        3.88193  -0.00010  -0.00340   0.00159  -0.00208   3.87986
   R24        3.84244   0.00038   0.00843  -0.00475   0.00395   3.84639
   R25        3.81655   0.00024   0.00984  -0.00654   0.00314   3.81969
   R26        3.86128  -0.00015   0.00813  -0.01521  -0.00650   3.85478
   R27        3.89363  -0.00005  -0.00265   0.00470   0.00236   3.89598
   R28        4.03065  -0.00027  -0.00371  -0.00231  -0.00595   4.02469
   R29        3.90486  -0.00020   0.00551  -0.00894  -0.00240   3.90246
   R30        4.03279  -0.00005  -0.00781   0.00697  -0.00090   4.03189
   R31        3.94799   0.00038   0.01296  -0.00946   0.00345   3.95144
   R32        3.80007   0.00042   0.00765   0.00111   0.00911   3.80917
   R33        1.48341  -0.00417  -0.01085  -0.01129  -0.02209   1.46132
    A1        1.98534   0.00006  -0.00921   0.01395   0.00470   1.99005
    A2        1.97040   0.00025  -0.01086   0.02422   0.01328   1.98368
    A3        2.25883   0.00037  -0.01130   0.02419   0.01309   2.27192
    A4        2.78523   0.00034  -0.00057   0.00676   0.00702   2.79225
    A5        2.05331   0.00020  -0.00561   0.01298   0.00737   2.06067
    A6        1.97607   0.00026   0.00104   0.00492   0.00604   1.98211
    A7        1.90034   0.00018   0.01210  -0.01492  -0.00266   1.89768
    A8        2.32413   0.00035   0.00010   0.00787   0.00837   2.33250
    A9        1.59966   0.00013  -0.00017   0.00139   0.00128   1.60094
   A10        1.65221  -0.00013   0.01548  -0.02725  -0.01191   1.64030
   A11        1.49006  -0.00035   0.01676  -0.03288  -0.01637   1.47369
   A12        2.35174   0.00066  -0.02327   0.04972   0.02707   2.37881
   A13        2.38737   0.00026  -0.01301   0.02544   0.01277   2.40014
   A14        1.76265  -0.00017   0.01766  -0.03247  -0.01481   1.74783
   A15        2.10825  -0.00004   0.02058  -0.03381  -0.01319   2.09506
   A16        2.24673  -0.00045  -0.01402   0.02231   0.00928   2.25602
   A17        1.81368   0.00048  -0.01097   0.02146   0.01058   1.82425
   A18        1.94854   0.00004   0.01434  -0.02044  -0.00566   1.94288
   A19        2.25420  -0.00066   0.00506  -0.01856  -0.01354   2.24067
   A20        1.94658   0.00029  -0.00392   0.00578   0.00175   1.94833
   A21        2.18539   0.00033  -0.00042  -0.00119  -0.00162   2.18377
   A22        2.40222   0.00004  -0.00504   0.00883   0.00410   2.40632
   A23        1.80610   0.00068  -0.01754   0.03173   0.01426   1.82036
   A24        2.26005  -0.00045  -0.01437   0.01934   0.00531   2.26536
   A25        2.00349  -0.00016   0.00242  -0.00975  -0.00727   1.99623
   A26        1.59414  -0.00010   0.00038  -0.00354  -0.00304   1.59110
   A27        2.31708  -0.00011   0.00070  -0.00430  -0.00351   2.31358
   A28        1.89446  -0.00005   0.00581  -0.00831  -0.00231   1.89215
   A29        2.76727  -0.00017   0.00194  -0.00725  -0.00518   2.76209
   A30        1.99561  -0.00002  -0.00435   0.00817   0.00380   1.99941
   A31        2.14192  -0.00033   0.00700  -0.01823  -0.01107   2.13085
   A32        1.89214  -0.00019   0.00170  -0.00772  -0.00613   1.88601
   A33        1.95287  -0.00012   0.00429  -0.01127  -0.00685   1.94602
   A34        1.65171  -0.00011  -0.00100   0.00038  -0.00071   1.65100
   A35        1.87583  -0.00018   0.00038  -0.00485  -0.00441   1.87142
   A36        2.03743   0.00002  -0.00666   0.01173   0.00499   2.04242
   A37        1.87889   0.00003  -0.00996   0.01604   0.00610   1.88500
   A38        1.66292   0.00012  -0.00074   0.00618   0.00535   1.66828
   A39        1.46200  -0.00017   0.00182  -0.00639  -0.00460   1.45739
   A40        1.74768   0.00006  -0.00240   0.00442   0.00191   1.74959
   A41        1.58487   0.00008  -0.01239   0.02169   0.00944   1.59431
   A42        2.02359   0.00001  -0.00854   0.01636   0.00759   2.03118
   A43        1.46191   0.00001  -0.00032   0.00106   0.00065   1.46256
   A44        1.88010  -0.00019   0.00314  -0.00705  -0.00385   1.87625
   A45        2.08309  -0.00033   0.00494  -0.01734  -0.01226   2.07083
   A46        1.49230   0.00011  -0.00291   0.00657   0.00362   1.49592
   A47        1.73993   0.00003  -0.00113   0.00052  -0.00056   1.73937
   A48        1.68655   0.00037  -0.01453   0.02976   0.01541   1.70196
   A49        1.93225   0.00028  -0.00983   0.01942   0.00966   1.94191
   A50        1.76006   0.00037  -0.00166   0.00981   0.00816   1.76823
   A51        2.24119   0.00047  -0.00067   0.01355   0.01290   2.25409
   A52        2.05022   0.00022  -0.00155   0.00241   0.00092   2.05114
   A53        1.89282   0.00006  -0.00142   0.00226   0.00091   1.89373
   A54        1.65108   0.00004  -0.00087   0.00099   0.00027   1.65135
   A55        1.97732  -0.00011   0.00248  -0.00398  -0.00137   1.97596
   A56        1.82870  -0.00016  -0.00231  -0.00001  -0.00243   1.82627
   A57        1.67250   0.00004  -0.00220   0.00385   0.00160   1.67411
   A58        1.35887  -0.00007  -0.00306   0.00458   0.00149   1.36035
   A59        1.88206  -0.00008   0.00631  -0.01083  -0.00445   1.87762
   A60        1.51028   0.00003  -0.00066   0.00052  -0.00001   1.51026
   A61        2.11916   0.00010  -0.00377   0.00876   0.00500   2.12416
   A62        2.22125  -0.00004   0.00091  -0.00457  -0.00362   2.21763
   A63        1.49195  -0.00037   0.00215  -0.01085  -0.00867   1.48328
   A64        1.46860  -0.00004  -0.00175   0.00428   0.00249   1.47109
   A65        2.18254   0.00010  -0.01054   0.02124   0.01071   2.19325
   A66        1.96420   0.00006  -0.01024   0.01903   0.00886   1.97306
   A67        1.96093  -0.00008   0.00195  -0.00475  -0.00279   1.95814
   A68        1.31312  -0.00022   0.00464  -0.01281  -0.00830   1.30482
   A69        1.47065  -0.00022   0.00580  -0.01439  -0.00853   1.46212
   A70        1.92299  -0.00008  -0.00085   0.00047  -0.00014   1.92285
   A71        2.18950  -0.00020   0.00610  -0.01699  -0.01067   2.17882
   A72        2.07324  -0.00015   0.00407  -0.01016  -0.00586   2.06738
    D1       -1.90137  -0.00031  -0.00398  -0.00484  -0.00770  -1.90907
    D2       -0.92172  -0.00033   0.00424  -0.01589  -0.01157  -0.93330
    D3        1.47373   0.00038   0.00342  -0.01565  -0.01106   1.46267
    D4        2.13638  -0.00088  -0.00565  -0.00032  -0.00585   2.13053
    D5        0.27550   0.00019  -0.00273   0.00627   0.00376   0.27926
    D6        1.25514   0.00016   0.00549  -0.00478  -0.00011   1.25503
    D7       -2.63258   0.00088   0.00468  -0.00454   0.00040  -2.63218
    D8       -1.96994  -0.00039  -0.00439   0.01079   0.00562  -1.96432
    D9       -0.83821  -0.00019  -0.00341  -0.00480  -0.00748  -0.84569
   D10        0.14143  -0.00021   0.00481  -0.01585  -0.01135   0.13008
   D11        2.53689   0.00050   0.00400  -0.01561  -0.01084   2.52605
   D12       -3.08365  -0.00076  -0.00508  -0.00028  -0.00562  -3.08927
   D13        0.48581  -0.00005  -0.02683   0.03955   0.01249   0.49831
   D14       -0.55420  -0.00011  -0.02777   0.03733   0.00949  -0.54471
   D15       -0.57738  -0.00017  -0.00164  -0.00062  -0.00222  -0.57960
   D16       -1.61740  -0.00023  -0.00257  -0.00285  -0.00522  -1.62262
   D17        1.25662   0.00028  -0.00432   0.01198   0.00782   1.26444
   D18        0.21660   0.00022  -0.00525   0.00976   0.00482   0.22143
   D19        1.04949   0.00028  -0.00732   0.01650   0.00909   1.05858
   D20       -0.16122   0.00010   0.02567  -0.03723  -0.01136  -0.17257
   D21       -1.16448  -0.00024   0.00458  -0.01422  -0.01008  -1.17457
   D22       -1.04259  -0.00023   0.00569  -0.01168  -0.00630  -1.04888
   D23        0.00659  -0.00033   0.00522  -0.01592  -0.01071  -0.00412
   D24        1.17990   0.00018  -0.00536   0.01315   0.00795   1.18785
   D25        2.22908   0.00008  -0.00583   0.00891   0.00354   2.23261
   D26        0.16413   0.00015  -0.01102   0.02321   0.01181   0.17595
   D27        1.21331   0.00004  -0.01149   0.01897   0.00740   1.22071
   D28        0.72112   0.00027   0.00285   0.00264   0.00537   0.72649
   D29        1.79052   0.00025   0.00196   0.00279   0.00461   1.79514
   D30       -0.59416  -0.00012   0.01337  -0.02391  -0.01050  -0.60465
   D31        0.47525  -0.00013   0.01248  -0.02375  -0.01126   0.46399
   D32       -1.32811  -0.00017   0.00329  -0.00790  -0.00479  -1.33290
   D33       -0.25871  -0.00018   0.00240  -0.00775  -0.00555  -0.26426
   D34        0.49053   0.00019  -0.00383   0.01486   0.01094   0.50147
   D35       -0.62388   0.00013  -0.00245   0.00898   0.00649  -0.61738
   D36       -0.73598  -0.00014   0.00084  -0.00136  -0.00067  -0.73664
   D37       -1.85038  -0.00020   0.00222  -0.00725  -0.00512  -1.85550
   D38        1.37874   0.00022  -0.00524   0.01543   0.01014   1.38888
   D39        0.26434   0.00016  -0.00385   0.00955   0.00569   0.27003
   D40        0.28247   0.00008  -0.00994   0.01403   0.00497   0.28743
   D41       -0.83254   0.00009  -0.00684   0.00824   0.00260  -0.82994
   D42        1.31211  -0.00006   0.00725  -0.00998  -0.00452   1.30758
   D43        0.19710  -0.00005   0.01035  -0.01578  -0.00689   0.19021
   D44       -2.42858   0.00061  -0.01978   0.04386   0.02304  -2.40554
   D45        2.73960   0.00062  -0.01668   0.03807   0.02067   2.76028
   D46       -2.25604  -0.00019  -0.00813   0.01130   0.00312  -2.25292
   D47        2.91214  -0.00018  -0.00503   0.00551   0.00075   2.91289
   D48        0.53677  -0.00007   0.00533  -0.00722  -0.00245   0.53432
   D49       -0.51851   0.00007   0.00317   0.00137   0.00411  -0.51439
   D50       -0.54450   0.00004  -0.01318   0.02157   0.00962  -0.53488
   D51       -1.59978   0.00018  -0.01534   0.03016   0.01619  -1.58360
   D52       -2.81838  -0.00043  -0.00868   0.01661   0.00866  -2.80972
   D53        2.40952  -0.00030  -0.01084   0.02519   0.01523   2.42475
   D54        3.06597   0.00037  -0.00185   0.00767   0.00562   3.07159
   D55        2.01069   0.00051  -0.00401   0.01625   0.01219   2.02287
   D56       -0.67668  -0.00005  -0.00286   0.00303   0.00081  -0.67587
   D57        0.43124   0.00034  -0.00328   0.01677   0.01363   0.44486
   D58        0.36442  -0.00016   0.00760  -0.01371  -0.00694   0.35748
   D59        1.47234   0.00024   0.00718   0.00003   0.00588   1.47821
   D60        3.09610  -0.00092   0.01361  -0.03379  -0.02012   3.07599
   D61       -2.07916  -0.00053   0.01319  -0.02005  -0.00730  -2.08646
   D62        2.54976   0.00049   0.00847  -0.01427  -0.00574   2.54402
   D63       -2.62551   0.00088   0.00805  -0.00053   0.00708  -2.61843
   D64        0.26871   0.00003  -0.01033   0.01443   0.00534   0.27406
   D65       -0.83460  -0.00005  -0.00770   0.00515  -0.00076  -0.83536
   D66        1.39204   0.00002   0.01169  -0.01659  -0.00661   1.38543
   D67        0.28873  -0.00006   0.01433  -0.02588  -0.01271   0.27601
   D68       -2.40346  -0.00020   0.01424  -0.03078  -0.01713  -2.42060
   D69        2.77641  -0.00028   0.01688  -0.04007  -0.02324   2.75317
   D70       -2.32557  -0.00009   0.00398  -0.00763  -0.00387  -2.32944
   D71        2.85430  -0.00017   0.00662  -0.01692  -0.00997   2.84432
   D72        0.70956  -0.00013   0.00420  -0.01128  -0.00708   0.70249
   D73        1.77268  -0.00010   0.00383  -0.00854  -0.00462   1.76806
   D74       -1.29643   0.00011  -0.00161   0.00562   0.00388  -1.29255
   D75       -0.23331   0.00013  -0.00198   0.00835   0.00634  -0.22697
   D76       -0.50170   0.00008  -0.00142   0.00535   0.00404  -0.49766
   D77        0.56142   0.00010  -0.00179   0.00809   0.00649   0.56791
   D78        0.96792  -0.00030   0.00425  -0.01325  -0.00888   0.95905
   D79        0.00496  -0.00006  -0.00523   0.00652   0.00147   0.00643
   D80       -1.14667  -0.00000   0.00081  -0.00271  -0.00185  -1.14851
   D81       -0.87095   0.00024  -0.00319   0.00880   0.00573  -0.86522
   D82       -1.92793   0.00006   0.00091   0.00134   0.00234  -1.92559
   D83        0.20223   0.00018  -0.00519   0.01345   0.00823   0.21045
   D84       -0.85475   0.00000  -0.00109   0.00599   0.00483  -0.84992
   D85        1.30616   0.00006  -0.00360   0.00864   0.00506   1.31122
   D86        0.24918  -0.00012   0.00051   0.00118   0.00166   0.25084
   D87       -1.61160   0.00012  -0.00197   0.00543   0.00344  -1.60816
   D88       -0.56666   0.00010  -0.00249   0.00581   0.00324  -0.56342
   D89       -0.74553   0.00001   0.00733  -0.01342  -0.00613  -0.75166
   D90        0.29941  -0.00001   0.00681  -0.01304  -0.00632   0.29309
   D91        0.17415  -0.00016   0.00249  -0.01018  -0.00768   0.16646
   D92        1.21909  -0.00018   0.00197  -0.00979  -0.00788   1.21121
   D93        1.28654  -0.00015   0.00960  -0.02034  -0.01070   1.27584
   D94        0.22169  -0.00013   0.00330  -0.01039  -0.00712   0.21457
   D95        0.42296  -0.00015   0.00738  -0.01673  -0.00947   0.41350
   D96       -0.64189  -0.00013   0.00108  -0.00678  -0.00589  -0.64778
   D97       -0.76384   0.00010   0.00550  -0.00529   0.00026  -0.76358
   D98       -1.82869   0.00013  -0.00079   0.00466   0.00383  -1.82486
   D99        0.08983  -0.00006   0.00102  -0.00632  -0.00547   0.08437
   D100       1.09789  -0.00016   0.00742  -0.01975  -0.01234   1.08555
   D101       1.15244  -0.00004  -0.00056  -0.00034  -0.00086   1.15158
   D102       2.16050  -0.00014   0.00585  -0.01377  -0.00773   2.15277
   D103      -0.96343   0.00018  -0.00629   0.01053   0.00407  -0.95937
   D104       0.04463   0.00008   0.00012  -0.00290  -0.00281   0.04182
   D105      -0.78757  -0.00003   0.00503  -0.00973  -0.00475  -0.79232
   D106       0.11368  -0.00013   0.00295  -0.00989  -0.00702   0.10666
   D107       0.22509  -0.00010   0.00320  -0.00920  -0.00608   0.21901
   D108       1.12635  -0.00021   0.00112  -0.00936  -0.00835   1.11800
   D109       0.38913  -0.00006   0.00483  -0.00712  -0.00231   0.38682
   D110      -0.69898   0.00004   0.01063  -0.01435  -0.00368  -0.70266
   D111       0.82342   0.00013  -0.00724   0.01738   0.00986   0.83328
   D112      -0.09477   0.00008  -0.00530   0.01431   0.00877  -0.08600
   D113      -0.24666   0.00011  -0.00196   0.00782   0.00581  -0.24084
   D114      -1.16486   0.00006  -0.00002   0.00475   0.00472  -1.16013
   D115       0.45971   0.00001  -0.00776   0.01335   0.00556   0.46527
   D116      -0.60330   0.00017  -0.00586   0.01526   0.00941  -0.59389
   D117      -0.73324  -0.00002   0.00800  -0.01359  -0.00566  -0.73890
   D118       0.50434  -0.00015   0.00219  -0.00532  -0.00325   0.50110
   D119      -0.31732   0.00001  -0.00125   0.00402   0.00277  -0.31455
   D120       0.87333  -0.00014   0.00197  -0.00499  -0.00287   0.87046
   D121       0.54197  -0.00021  -0.00424  -0.00358  -0.00735   0.53463
   D122      -0.70141  -0.00005   0.00281  -0.01240  -0.00954  -0.71094
   D123      -0.90971   0.00003   0.00455   0.00031   0.00518  -0.90453
   D124       0.37340   0.00040   0.00015   0.01091   0.01110   0.38449
   D125       0.19801  -0.00006   0.00094   0.00654   0.00758   0.20558
   D126       1.48111   0.00030  -0.00345   0.01715   0.01349   1.49461
   D127      -0.30489   0.00031  -0.00254   0.01464   0.01185  -0.29304
   D128       0.95030   0.00032  -0.00986   0.02867   0.01847   0.96877
   D129       0.18479  -0.00031   0.00671  -0.02214  -0.01549   0.16930
   D130      -0.92234  -0.00030   0.00764  -0.02305  -0.01555  -0.93788
   D131       1.38498  -0.00001  -0.00401  -0.00226  -0.00643   1.37855
   D132       0.27785  -0.00000  -0.00308  -0.00317  -0.00648   0.27137
   D133       0.61617   0.00010  -0.00722   0.01183   0.00452   0.62069
   D134      -0.48168   0.00011  -0.00265   0.00252  -0.00010  -0.48179
   D135      -0.61161  -0.00034  -0.00226  -0.00524  -0.00745  -0.61906
   D136      -1.70946  -0.00033   0.00231  -0.01455  -0.01208  -1.72154
   D137      -0.74190   0.00014  -0.00268   0.00892   0.00617  -0.73573
   D138       0.16323   0.00004  -0.00559   0.01298   0.00723   0.17046
   D139       0.27463   0.00018  -0.00507   0.01251   0.00733   0.28196
   D140       1.17976   0.00008  -0.00798   0.01657   0.00839   1.18815
   D141       0.74833  -0.00015   0.00491  -0.00859  -0.00372   0.74461
   D142      -0.12049   0.00017  -0.00119   0.01175   0.01065  -0.10984
   D143      -0.26968  -0.00016   0.00207  -0.00626  -0.00448  -0.27416
   D144      -1.13850   0.00017  -0.00404   0.01409   0.00989  -1.12861
   D145      -0.52444   0.00006   0.00218  -0.00669  -0.00449  -0.52893
   D146       0.66283  -0.00021   0.00456  -0.01759  -0.01295   0.64988
   D147      -1.74031  -0.00003   0.00389  -0.01185  -0.00804  -1.74835
   D148      -0.55304  -0.00030   0.00627  -0.02274  -0.01651  -0.56955
         Item               Value     Threshold  Converged?
 Maximum Force            0.004172     0.000450     NO 
 RMS     Force            0.000391     0.000300     NO 
 Maximum Displacement     0.045899     0.001800     NO 
 RMS     Displacement     0.005679     0.001200     NO 
 Predicted change in Energy=-1.492174D-04
 GradGradGradGradGradGradGradGradGradGradGradGradGradGradGradGradGradGrad

                          Input orientation:                          
 ---------------------------------------------------------------------
 Center     Atomic      Atomic             Coordinates (Angstroms)
 Number     Number       Type             X           Y           Z
 ---------------------------------------------------------------------
      1          4           0       -1.227876    0.282624    0.400425
      2          4           0       -0.824604    0.799923   -1.572738
      3          4           0        1.311882   -0.317859    0.479827
      4          4           0       -0.195322    2.115283   -0.006851
      5          4           0       -1.602533   -2.001945    0.727922
      6          4           0        1.231072    1.240076   -1.193546
      7          4           0        1.680330    1.900880    0.663100
      8          4           0        0.710819   -0.717403   -1.435731
      9          4           0        0.228342   -2.173229    0.042016
     10          4           0        0.223165    0.919143    1.741675
     11          4           0       -1.270070   -1.221703   -1.141848
     12          4           0       -0.132184   -1.064683    1.777953
     13          1           0       -1.754863    1.150001   -2.989552
     14          1           0       -1.484965    1.840830   -2.770687
 ---------------------------------------------------------------------
                    Distance matrix (angstroms):
                    1          2          3          4          5
     1  Be   0.000000
     2  Be   2.079327   0.000000
     3  Be   2.610988   3.166549   0.000000
     4  Be   2.142588   2.139666   2.903222   0.000000
     5  Be   2.338135   3.707921   3.375132   4.412675   0.000000
     6  Be   3.082838   2.136194   2.287765   2.051544   4.715089
     7  Be   3.338475   3.533521   2.256578   2.003216   5.100337
     8  Be   2.851326   2.163000   2.047015   3.299529   3.418046
     9  Be   2.877541   3.543410   2.192746   4.309665   1.962628
    10  Be   2.075965   3.478127   2.075510   2.159450   3.590769
    11  Be   2.154851   2.114492   3.180132   3.684939   2.053132
    12  Be   2.216610   3.896579   2.080434   3.647149   2.035424
    13  H    3.538644   1.730692   4.857584   3.501491   4.876226
    14  H    3.542605   1.718909   4.800847   3.062236   5.198174
                    6          7          8          9         10
     6  Be   0.000000
     7  Be   2.021294   0.000000
     8  Be   2.039862   3.492913   0.000000
     9  Be   3.765997   4.369483   2.129777   0.000000
    10  Be   3.120000   2.061665   3.607215   3.528687   0.000000
    11  Be   3.509807   4.659745   2.065093   2.133582   3.889431
    12  Be   4.000024   3.650023   3.340512   2.091012   2.015727
    13  H    3.485621   5.070131   3.461379   4.916031   5.133264
    14  H    3.197677   4.670502   3.626035   5.192243   4.912090
                   11         12         13         14
    11  Be   0.000000
    12  Be   3.137623   0.000000
    13  H    3.045326   5.501546   0.000000
    14  H    3.475400   5.564364   0.773299   0.000000
 Stoichiometry    Be12H2
 Framework group  C1[X(Be12H2)]
 Deg. of freedom    36
 Full point group                 C1      NOp   1
 Largest Abelian subgroup         C1      NOp   1
 Largest concise Abelian subgroup C1      NOp   1
                         Standard orientation:                         
 ---------------------------------------------------------------------
 Center     Atomic      Atomic             Coordinates (Angstroms)
 Number     Number       Type             X           Y           Z
 ---------------------------------------------------------------------
      1          4           0        0.305452    0.096503   -1.249445
      2          4           0       -0.719572    1.664403   -0.346882
      3          4           0       -0.055335   -1.102948    1.041495
      4          4           0       -1.818741   -0.047693   -1.009245
      5          4           0        2.584610    0.026568   -0.732314
      6          4           0       -1.787688    0.390582    0.994696
      7          4           0       -2.166665   -1.484657    0.342404
      8          4           0        0.129272    0.887026    1.484434
      9          4           0        1.933003   -0.180823    1.107334
     10          4           0       -0.522144   -1.768779   -0.868086
     11          4           0        1.367874    1.527823   -0.038673
     12          4           0        1.416507   -1.594507   -0.344238
     13          1           0       -0.993016    3.339564   -0.685052
     14          1           0       -1.673270    3.006448   -0.840867
 ---------------------------------------------------------------------
 Rotational constants (GHZ):           2.0702918           1.5261489           1.2671591
 Standard basis: def2TZVP (5D, 7F)
 There are   252 symmetry adapted cartesian basis functions of A   symmetry.
 There are   240 symmetry adapted basis functions of A   symmetry.
   240 basis functions,   364 primitive gaussians,   252 cartesian basis functions
    25 alpha electrons       25 beta electrons
       nuclear repulsion energy       221.3369485598 Hartrees.
 NAtoms=   14 NActive=   14 NUniq=   14 SFac= 1.00D+00 NAtFMM=   60 NAOKFM=F Big=F
 Integral buffers will be    131072 words long.
 Raffenetti 2 integral format.
 Two-electron integral symmetry is turned on.
 Nuclear repulsion after empirical dispersion term =      221.3059045793 Hartrees.
 One-electron integrals computed using PRISM.
   1 Symmetry operations used in ECPInt.
 ECPInt:  NShTT=    6786 NPrTT=   21120 LenC2=    6600 LenP2D=   17037.
 LDataN:  DoStor=T MaxTD1= 4 Len=   56
 NBasis=   240 RedAO= T EigKep=  2.42D-04  NBF=   240
 NBsUse=   240 1.00D-06 EigRej= -1.00D+00 NBFU=   240
 Initial guess from the checkpoint file:  "/home/user/YCY/BeH/2-H-Be12.chk"
 B after Tr=    -0.000000   -0.000000   -0.000000
         Rot=    0.999969   -0.002429    0.000162   -0.007464 Ang=  -0.90 deg.
 ExpMin= 3.27D-02 ExpMax= 4.70D+03 ExpMxC= 1.60D+02 IAcc=3 IRadAn=         5 AccDes= 0.00D+00
 Harris functional with IExCor= 1009 and IRadAn=       5 diagonalized for initial guess.
 HarFok:  IExCor= 1009 AccDes= 0.00D+00 IRadAn=         5 IDoV= 1 UseB2=F ITyADJ=14
 ICtDFT=  3500011 ScaDFX=  1.000000  1.000000  1.000000  1.000000
 FoFCou: FMM=F IPFlag=           0 FMFlag=      100000 FMFlg1=           0
         NFxFlg=           0 DoJE=T BraDBF=F KetDBF=T FulRan=T
         wScrn=  0.000000 ICntrl=       500 IOpCl=  0 I1Cent=   200000004 NGrid=           0
         NMat0=    1 NMatS0=      1 NMatT0=    0 NMatD0=    1 NMtDS0=    0 NMtDT0=    0
 Petite list used in FoFCou.
 Requested convergence on RMS density matrix=1.00D-08 within 128 cycles.
 Requested convergence on MAX density matrix=1.00D-06.
 Requested convergence on             energy=1.00D-06.
 No special actions if energy rises.
 SCF Done:  E(RPBE1PBE) =  -177.755523522     A.U. after   15 cycles
            NFock= 15  Conv=0.67D-08     -V/T= 2.0075
   1 Symmetry operations used in ECPInt.
 ECPInt:  NShTT=    6786 NPrTT=   21120 LenC2=    6600 LenP2D=   17037.
 LDataN:  DoStor=T MaxTD1= 5 Len=  102
 Calling FoFJK, ICntrl=      2127 FMM=F ISym2X=0 I1Cent= 0 IOpClX= 0 NMat=1 NMatS=1 NMatT=0.
 ***** Axes restored to original set *****
 -------------------------------------------------------------------
 Center     Atomic                   Forces (Hartrees/Bohr)
 Number     Number              X              Y              Z
 -------------------------------------------------------------------
      1        4           0.002708325   -0.000291219   -0.000261278
      2        4          -0.000983259    0.000205591   -0.000571812
      3        4           0.001638072    0.000103533    0.000185385
      4        4          -0.000434728    0.000678925    0.000010092
      5        4          -0.000529224   -0.000009171   -0.000155973
      6        4          -0.000453889    0.000819589   -0.001667389
      7        4           0.000066242   -0.000786238    0.000257989
      8        4          -0.000804195    0.000584020    0.001877294
      9        4          -0.000359688   -0.000271144   -0.000801804
     10        4          -0.001340120    0.000461173   -0.000265308
     11        4          -0.000888269   -0.000229386   -0.000613566
     12        4          -0.000023708   -0.000317861    0.000673092
     13        1           0.001052419   -0.000613027    0.000499568
     14        1           0.000352022   -0.000334784    0.000833711
 -------------------------------------------------------------------
 Cartesian Forces:  Max     0.002708325 RMS     0.000827038

 GradGradGradGradGradGradGradGradGradGradGradGradGradGradGradGradGradGrad
 Berny optimization.
 Using GEDIIS/GDIIS optimizer.
 FormGI is forming the generalized inverse of G from B-inverse, IUseBI=4.
 Internal  Forces:  Max     0.001090245 RMS     0.000176182
 Search for a local minimum.
 Step number   6 out of a maximum of  100
 All quantities printed in internal units (Hartrees-Bohrs-Radians)
 Mixed Optimization -- En-DIIS/RFO-DIIS
 Swapping is turned off.
 Update second derivatives using D2CorX and points    4    5    6
 DE= -3.22D-04 DEPred=-1.49D-04 R= 2.16D+00
 TightC=F SS=  1.41D+00  RLast= 1.41D-01 DXNew= 1.9699D+00 4.2387D-01
 Trust test= 2.16D+00 RLast= 1.41D-01 DXMaxT set to 1.17D+00
 ITU=  1  1  1  1  1  0
     Eigenvalues ---    0.00845   0.01999   0.02093   0.02432   0.02743
     Eigenvalues ---    0.02844   0.03134   0.03540   0.03730   0.03981
     Eigenvalues ---    0.04686   0.05095   0.05207   0.05585   0.05717
     Eigenvalues ---    0.05952   0.06095   0.06242   0.06622   0.06834
     Eigenvalues ---    0.06955   0.07219   0.07619   0.07702   0.08179
     Eigenvalues ---    0.08495   0.09127   0.09835   0.09890   0.10682
     Eigenvalues ---    0.11111   0.11330   0.11660   0.12665   0.13239
     Eigenvalues ---    0.31732
 En-DIIS/RFO-DIIS/Sim-DIIS IScMMF=       -3 using points:     6    5    4    3
 RFO step:  Lambda=-2.24853863D-04.
 DidBck=F Rises=F RFO-DIIS coefs:    1.27792    0.14525   -2.00000    1.57683
 Iteration  1 RMS(Cart)=  0.00399684 RMS(Int)=  0.00032040
 Iteration  2 RMS(Cart)=  0.00003797 RMS(Int)=  0.00031514
 Iteration  3 RMS(Cart)=  0.00000001 RMS(Int)=  0.00031514
 Variable       Old X    -DE/DX   Delta X   Delta X   Delta X     New X
                                 (Linear)    (Quad)   (Total)
    R1        3.92936  -0.00037  -0.00273   0.00052  -0.00283   3.92653
    R2        4.04890  -0.00003  -0.00256  -0.00802  -0.01019   4.03872
    R3        4.41844   0.00008   0.00501   0.00241   0.00730   4.42574
    R4        3.92300  -0.00036  -0.00659  -0.00803  -0.01478   3.90822
    R5        4.07208   0.00004  -0.00118  -0.01005  -0.01072   4.06135
    R6        4.18879  -0.00008   0.00079   0.01046   0.01134   4.20013
    R7        4.04338  -0.00006   0.00011   0.00370   0.00300   4.04638
    R8        4.03682  -0.00022  -0.00410   0.00084  -0.00375   4.03307
    R9        4.08748  -0.00051  -0.00147   0.00015  -0.00210   4.08538
   R10        3.99581   0.00002  -0.00140   0.00290   0.00060   3.99641
   R11        3.27053  -0.00109  -0.01547   0.00177  -0.01377   3.25676
   R12        3.24827  -0.00091  -0.01904   0.00253  -0.01658   3.23169
   R13        4.32325   0.00044   0.00292   0.01228   0.01521   4.33846
   R14        4.26431  -0.00016  -0.00263  -0.01244  -0.01488   4.24944
   R15        3.86830  -0.00025  -0.00540  -0.00160  -0.00708   3.86122
   R16        4.14369   0.00035   0.01161   0.00575   0.01762   4.16131
   R17        3.92215   0.00023   0.00478  -0.00048   0.00434   3.92648
   R18        3.93145   0.00028   0.00810   0.00393   0.01212   3.94357
   R19        3.87686   0.00014  -0.00465  -0.00623  -0.01012   3.86673
   R20        3.78553   0.00004   0.00156   0.00477   0.00642   3.79195
   R21        4.08077   0.00002  -0.00213   0.00250   0.00014   4.08091
   R22        3.70883   0.00004  -0.00017  -0.00036  -0.00024   3.70859
   R23        3.87986  -0.00004  -0.00282   0.00112  -0.00186   3.87800
   R24        3.84639   0.00025   0.00508   0.00094   0.00623   3.85262
   R25        3.81969   0.00012   0.00538   0.00104   0.00633   3.82602
   R26        3.85478   0.00002  -0.00053  -0.00294  -0.00302   3.85176
   R27        3.89598  -0.00001  -0.00054   0.00266   0.00235   3.89834
   R28        4.02469  -0.00022  -0.00465  -0.00186  -0.00644   4.01826
   R29        3.90246  -0.00007   0.00057  -0.00195  -0.00066   3.90180
   R30        4.03189   0.00001  -0.00409   0.00222  -0.00190   4.02999
   R31        3.95144   0.00020   0.00703  -0.00106   0.00591   3.95735
   R32        3.80917   0.00018   0.00818  -0.00012   0.00830   3.81747
   R33        1.46132  -0.00004  -0.01910   0.00660  -0.01217   1.44915
    A1        1.99005   0.00003  -0.00140   0.00342   0.00196   1.99201
    A2        1.98368   0.00012   0.00227   0.00731   0.00949   1.99318
    A3        2.27192   0.00018   0.00214   0.00677   0.00902   2.28093
    A4        2.79225   0.00030   0.00268   0.00486   0.00813   2.80038
    A5        2.06067   0.00016   0.00123   0.00454   0.00575   2.06642
    A6        1.98211   0.00019   0.00347   0.00287   0.00635   1.98846
    A7        1.89768   0.00016   0.00349  -0.00211   0.00145   1.89914
    A8        2.33250   0.00030   0.00393   0.00511   0.00931   2.34181
    A9        1.60094   0.00011   0.00043   0.00157   0.00203   1.60298
   A10        1.64030   0.00008  -0.00004  -0.00519  -0.00533   1.63497
   A11        1.47369  -0.00012  -0.00164  -0.00835  -0.01019   1.46350
   A12        2.37881   0.00024   0.00408   0.01597   0.02050   2.39932
   A13        2.40014  -0.00003   0.00129   0.00389   0.00546   2.40559
   A14        1.74783   0.00006  -0.00075  -0.00661  -0.00736   1.74048
   A15        2.09506   0.00019   0.00129  -0.00584  -0.00452   2.09054
   A16        2.25602  -0.00001  -0.00156   0.00774   0.00674   2.26276
   A17        1.82425  -0.00022   0.00152   0.00187   0.00352   1.82777
   A18        1.94288   0.00024   0.00232  -0.00159   0.00104   1.94392
   A19        2.24067  -0.00029  -0.00458  -0.00884  -0.01348   2.22719
   A20        1.94833  -0.00017  -0.00009  -0.00015  -0.00028   1.94806
   A21        2.18377  -0.00012  -0.00029  -0.00525  -0.00552   2.17825
   A22        2.40632   0.00017  -0.00008   0.00489   0.00502   2.41134
   A23        1.82036  -0.00013   0.00085   0.00432   0.00529   1.82565
   A24        2.26536  -0.00005  -0.00336   0.00396   0.00079   2.26615
   A25        1.99623  -0.00011  -0.00273  -0.00376  -0.00645   1.98977
   A26        1.59110  -0.00007  -0.00143  -0.00136  -0.00273   1.58837
   A27        2.31358  -0.00009  -0.00149  -0.00211  -0.00354   2.31004
   A28        1.89215  -0.00005   0.00122  -0.00241  -0.00107   1.89108
   A29        2.76209  -0.00015  -0.00185  -0.00286  -0.00460   2.75749
   A30        1.99941  -0.00003   0.00025   0.00200   0.00224   2.00165
   A31        2.13085  -0.00025  -0.00260  -0.00691  -0.00942   2.12143
   A32        1.88601  -0.00016  -0.00239  -0.00316  -0.00565   1.88035
   A33        1.94602  -0.00011  -0.00161  -0.00426  -0.00579   1.94023
   A34        1.65100  -0.00011  -0.00060  -0.00097  -0.00164   1.64937
   A35        1.87142  -0.00020  -0.00187  -0.00376  -0.00557   1.86584
   A36        2.04242  -0.00014   0.00038   0.00043   0.00074   2.04316
   A37        1.88500  -0.00013  -0.00059   0.00184   0.00126   1.88625
   A38        1.66828   0.00007   0.00237   0.00284   0.00514   1.67341
   A39        1.45739  -0.00013  -0.00149  -0.00268  -0.00419   1.45321
   A40        1.74959   0.00005  -0.00000   0.00138   0.00129   1.75087
   A41        1.59431  -0.00008   0.00004   0.00392   0.00407   1.59838
   A42        2.03118  -0.00011   0.00063   0.00314   0.00358   2.03477
   A43        1.46256  -0.00002   0.00038  -0.00042  -0.00012   1.46244
   A44        1.87625  -0.00017  -0.00049  -0.00302  -0.00349   1.87277
   A45        2.07083  -0.00030  -0.00395  -0.00801  -0.01185   2.05898
   A46        1.49592   0.00015   0.00048   0.00327   0.00373   1.49965
   A47        1.73937   0.00008  -0.00089   0.00085  -0.00007   1.73930
   A48        1.70196   0.00019   0.00187   0.00846   0.01048   1.71244
   A49        1.94191   0.00015   0.00089   0.00537   0.00626   1.94817
   A50        1.76823   0.00030   0.00332   0.00477   0.00812   1.77634
   A51        2.25409   0.00035   0.00620   0.00644   0.01266   2.26675
   A52        2.05114   0.00021  -0.00040   0.00182   0.00143   2.05257
   A53        1.89373   0.00004  -0.00003   0.00049   0.00051   1.89424
   A54        1.65135   0.00008  -0.00043   0.00112   0.00080   1.65215
   A55        1.97596  -0.00008   0.00046  -0.00160  -0.00106   1.97490
   A56        1.82627  -0.00013  -0.00210  -0.00124  -0.00343   1.82284
   A57        1.67411   0.00005  -0.00017   0.00154   0.00134   1.67545
   A58        1.36035  -0.00004  -0.00047   0.00095   0.00045   1.36080
   A59        1.87762  -0.00007   0.00037  -0.00311  -0.00268   1.87494
   A60        1.51026   0.00006  -0.00044   0.00075   0.00041   1.51068
   A61        2.12416   0.00009   0.00081   0.00340   0.00422   2.12838
   A62        2.21763  -0.00006  -0.00117  -0.00305  -0.00422   2.21341
   A63        1.48328  -0.00032  -0.00329  -0.00548  -0.00875   1.47453
   A64        1.47109  -0.00011   0.00082  -0.00039   0.00039   1.47148
   A65        2.19325  -0.00009   0.00161   0.00369   0.00531   2.19855
   A66        1.97306  -0.00013   0.00075   0.00299   0.00377   1.97684
   A67        1.95814  -0.00010  -0.00058  -0.00211  -0.00268   1.95546
   A68        1.30482  -0.00010  -0.00239  -0.00354  -0.00599   1.29882
   A69        1.46212  -0.00012  -0.00199  -0.00430  -0.00625   1.45587
   A70        1.92285  -0.00001  -0.00063   0.00073   0.00028   1.92313
   A71        2.17882  -0.00012  -0.00278  -0.00572  -0.00835   2.17048
   A72        2.06738  -0.00005  -0.00156  -0.00213  -0.00357   2.06381
    D1       -1.90907  -0.00026  -0.00550  -0.00450  -0.00916  -1.91824
    D2       -0.93330  -0.00019  -0.00409  -0.00587  -0.00987  -0.94316
    D3        1.46267  -0.00035  -0.00362  -0.01127  -0.01400   1.44867
    D4        2.13053  -0.00006  -0.00573  -0.00042  -0.00614   2.12439
    D5        0.27926   0.00008   0.00085   0.00176   0.00282   0.28208
    D6        1.25503   0.00016   0.00226   0.00039   0.00212   1.25715
    D7       -2.63218  -0.00000   0.00274  -0.00501  -0.00201  -2.63419
    D8       -1.96432   0.00029   0.00063   0.00584   0.00584  -1.95848
    D9       -0.84569  -0.00015  -0.00528  -0.00328  -0.00804  -0.85373
   D10        0.13008  -0.00008  -0.00387  -0.00464  -0.00874   0.12134
   D11        2.52605  -0.00024  -0.00339  -0.01004  -0.01288   2.51318
   D12       -3.08927   0.00005  -0.00550   0.00081  -0.00502  -3.09430
   D13        0.49831  -0.00005  -0.00509   0.01004   0.00475   0.50306
   D14       -0.54471  -0.00004  -0.00721   0.00939   0.00210  -0.54261
   D15       -0.57960  -0.00017  -0.00170  -0.00161  -0.00330  -0.58290
   D16       -1.62262  -0.00017  -0.00382  -0.00225  -0.00595  -1.62856
   D17        1.26444   0.00020   0.00196   0.00508   0.00718   1.27162
   D18        0.22143   0.00021  -0.00016   0.00443   0.00453   0.22596
   D19        1.05858   0.00013   0.00171   0.00490   0.00652   1.06510
   D20       -0.17257   0.00009   0.00511  -0.00873  -0.00344  -0.17602
   D21       -1.17457  -0.00018  -0.00287  -0.00583  -0.00905  -1.18361
   D22       -1.04888  -0.00012  -0.00091  -0.00336  -0.00455  -1.05343
   D23       -0.00412  -0.00021  -0.00323  -0.00627  -0.00957  -0.01370
   D24        1.18785   0.00014   0.00150   0.00514   0.00678   1.19463
   D25        2.23261   0.00006  -0.00082   0.00223   0.00175   2.23437
   D26        0.17595   0.00009   0.00144   0.00669   0.00792   0.18387
   D27        1.22071   0.00000  -0.00088   0.00378   0.00289   1.22360
   D28        0.72649   0.00025   0.00372   0.00342   0.00708   0.73357
   D29        1.79514   0.00022   0.00303   0.00318   0.00611   1.80125
   D30       -0.60465  -0.00006   0.00030  -0.00650  -0.00624  -0.61089
   D31        0.46399  -0.00009  -0.00039  -0.00674  -0.00721   0.45678
   D32       -1.33290  -0.00010  -0.00109  -0.00237  -0.00356  -1.33646
   D33       -0.26426  -0.00012  -0.00178  -0.00261  -0.00453  -0.26878
   D34        0.50147   0.00009   0.00412   0.00474   0.00883   0.51030
   D35       -0.61738   0.00003   0.00241   0.00239   0.00479  -0.61260
   D36       -0.73664  -0.00013   0.00034  -0.00149  -0.00128  -0.73792
   D37       -1.85550  -0.00019  -0.00137  -0.00384  -0.00532  -1.86082
   D38        1.38888   0.00017   0.00300   0.00537   0.00833   1.39722
   D39        0.27003   0.00011   0.00129   0.00302   0.00429   0.27432
   D40        0.28743  -0.00004  -0.00169   0.00212   0.00108   0.28851
   D41       -0.82994   0.00004  -0.00179   0.00158   0.00066  -0.82928
   D42        1.30758   0.00002   0.00082  -0.00190  -0.00239   1.30520
   D43        0.19021   0.00011   0.00071  -0.00244  -0.00281   0.18740
   D44       -2.40554   0.00013   0.00393   0.01368   0.01696  -2.38858
   D45        2.76028   0.00021   0.00382   0.01314   0.01653   2.77681
   D46       -2.25292  -0.00014  -0.00176  -0.00052  -0.00231  -2.25523
   D47        2.91289  -0.00006  -0.00187  -0.00106  -0.00273   2.91016
   D48        0.53432  -0.00002   0.00098  -0.00162  -0.00108   0.53325
   D49       -0.51439   0.00016   0.00304   0.00375   0.00647  -0.50793
   D50       -0.53488  -0.00009  -0.00063   0.00404   0.00431  -0.53057
   D51       -1.58360   0.00009   0.00144   0.00942   0.01186  -1.57174
   D52       -2.80972   0.00016  -0.00002   0.00918   0.00956  -2.80016
   D53        2.42475   0.00034   0.00205   0.01455   0.01711   2.44186
   D54        3.07159  -0.00011   0.00246  -0.00090   0.00147   3.07306
   D55        2.02287   0.00007   0.00453   0.00448   0.00902   2.03189
   D56       -0.67587  -0.00007  -0.00090   0.00039  -0.00010  -0.67597
   D57        0.44486   0.00018   0.00567   0.00571   0.01149   0.45635
   D58        0.35748  -0.00006  -0.00020  -0.00348  -0.00430   0.35318
   D59        1.47821   0.00019   0.00637   0.00184   0.00729   1.48550
   D60        3.07599  -0.00019  -0.00495  -0.00979  -0.01476   3.06122
   D61       -2.08646   0.00007   0.00162  -0.00447  -0.00318  -2.08964
   D62        2.54402  -0.00019   0.00104  -0.00500  -0.00388   2.54014
   D63       -2.61843   0.00006   0.00760   0.00031   0.00771  -2.61072
   D64        0.27406  -0.00017  -0.00140   0.00106   0.00059   0.27464
   D65       -0.83536  -0.00011  -0.00370  -0.00044  -0.00283  -0.83819
   D66        1.38543   0.00006   0.00171  -0.00330  -0.00283   1.38260
   D67        0.27601   0.00012  -0.00059  -0.00480  -0.00625   0.26976
   D68       -2.42060  -0.00026  -0.00231  -0.01306  -0.01579  -2.43639
   D69        2.75317  -0.00020  -0.00461  -0.01456  -0.01921   2.73396
   D70       -2.32944   0.00006  -0.00037   0.00089   0.00033  -2.32911
   D71        2.84432   0.00013  -0.00267  -0.00061  -0.00309   2.84124
   D72        0.70249  -0.00008  -0.00185  -0.00361  -0.00543   0.69705
   D73        1.76806  -0.00007  -0.00083  -0.00233  -0.00306   1.76500
   D74       -1.29255   0.00010   0.00123   0.00270   0.00384  -1.28871
   D75       -0.22697   0.00011   0.00225   0.00398   0.00621  -0.22076
   D76       -0.49766   0.00006   0.00158   0.00198   0.00362  -0.49405
   D77        0.56791   0.00007   0.00261   0.00326   0.00599   0.57390
   D78        0.95905  -0.00019  -0.00288  -0.00439  -0.00719   0.95186
   D79        0.00643   0.00001  -0.00159   0.00232   0.00086   0.00729
   D80       -1.14851   0.00007  -0.00080   0.00011  -0.00063  -1.14915
   D81       -0.86522   0.00017   0.00155   0.00295   0.00463  -0.86059
   D82       -1.92559   0.00004   0.00162   0.00035   0.00203  -1.92357
   D83        0.21045   0.00013   0.00197   0.00455   0.00649   0.21694
   D84       -0.84992  -0.00001   0.00204   0.00194   0.00389  -0.84603
   D85        1.31122   0.00001   0.00121   0.00190   0.00315   1.31437
   D86        0.25084  -0.00013   0.00128  -0.00070   0.00055   0.25139
   D87       -1.60816   0.00007   0.00093   0.00186   0.00273  -1.60543
   D88       -0.56342   0.00007   0.00062   0.00220   0.00273  -0.56068
   D89       -0.75166  -0.00002  -0.00015  -0.00401  -0.00418  -0.75584
   D90        0.29309  -0.00001  -0.00046  -0.00367  -0.00418   0.28891
   D91        0.16646  -0.00013  -0.00286  -0.00396  -0.00681   0.15966
   D92        1.21121  -0.00012  -0.00317  -0.00362  -0.00681   1.20441
   D93        1.27584  -0.00008  -0.00150  -0.00601  -0.00746   1.26839
   D94        0.21457  -0.00010  -0.00216  -0.00426  -0.00643   0.20814
   D95        0.41350  -0.00010  -0.00167  -0.00515  -0.00687   0.40662
   D96       -0.64778  -0.00013  -0.00233  -0.00340  -0.00584  -0.65362
   D97       -0.76358   0.00010   0.00239  -0.00032   0.00208  -0.76150
   D98       -1.82486   0.00007   0.00174   0.00143   0.00311  -1.82175
   D99        0.08437  -0.00004  -0.00246  -0.00229  -0.00480   0.07956
   D100       1.08555  -0.00010  -0.00318  -0.00642  -0.00958   1.07597
   D101       1.15158  -0.00007  -0.00071  -0.00044  -0.00109   1.15049
   D102       2.15277  -0.00012  -0.00143  -0.00457  -0.00586   2.14691
   D103      -0.95937   0.00014  -0.00063   0.00364   0.00293  -0.95643
   D104       0.04182   0.00008  -0.00136  -0.00049  -0.00184   0.03998
   D105      -0.79232   0.00001  -0.00038  -0.00243  -0.00285  -0.79517
   D106       0.10666  -0.00009  -0.00227  -0.00378  -0.00608   0.10058
   D107       0.21901  -0.00009  -0.00163  -0.00393  -0.00563   0.21338
   D108       1.11800  -0.00019  -0.00351  -0.00528  -0.00887   1.10913
   D109       0.38682  -0.00009   0.00106  -0.00282  -0.00179   0.38503
   D110      -0.70266   0.00011   0.00237  -0.00214   0.00026  -0.70240
   D111       0.83328   0.00005   0.00223   0.00498   0.00702   0.84031
   D112      -0.08600   0.00001   0.00234   0.00457   0.00675  -0.07925
   D113      -0.24084   0.00009   0.00202   0.00363   0.00565  -0.23520
   D114      -1.16013   0.00006   0.00213   0.00323   0.00537  -1.15476
   D115       0.46527   0.00000  -0.00034   0.00336   0.00301   0.46828
   D116      -0.59389   0.00010   0.00241   0.00455   0.00696  -0.58693
   D117      -0.73890   0.00008   0.00047  -0.00272  -0.00231  -0.74121
   D118       0.50110  -0.00018  -0.00020  -0.00350  -0.00379   0.49731
   D119      -0.31455   0.00002   0.00062   0.00177   0.00238  -0.31216
   D120       0.87046   0.00000  -0.00139   0.00064  -0.00064   0.86982
   D121       0.53463  -0.00027  -0.00503  -0.00584  -0.01053   0.52409
   D122      -0.71094   0.00001  -0.00369  -0.00480  -0.00840  -0.71934
   D123      -0.90453   0.00002   0.00444   0.00174   0.00645  -0.89809
   D124       0.38449   0.00034   0.00543   0.00660   0.01206   0.39655
   D125       0.20558  -0.00011   0.00446   0.00225   0.00678   0.21237
   D126       1.49461   0.00020   0.00546   0.00711   0.01240   1.50701
   D127      -0.29304   0.00024   0.00477   0.00739   0.01197  -0.28106
   D128       0.96877   0.00020   0.00512   0.01078   0.01564   0.98441
   D129       0.16930  -0.00015  -0.00517  -0.00698  -0.01225   0.15705
   D130      -0.93788  -0.00014  -0.00487  -0.00698  -0.01199  -0.94987
   D131       1.37855   0.00002  -0.00498  -0.00160  -0.00671   1.37183
   D132       0.27137   0.00003  -0.00467  -0.00159  -0.00646   0.26491
   D133       0.62069   0.00005  -0.00067   0.00289   0.00217   0.62286
   D134      -0.48179   0.00016  -0.00162   0.00238   0.00078  -0.48100
   D135      -0.61906  -0.00030  -0.00452  -0.00470  -0.00917  -0.62823
   D136      -1.72154  -0.00020  -0.00547  -0.00521  -0.01057  -1.73210
   D137      -0.73573   0.00010   0.00201   0.00310   0.00505  -0.73067
   D138       0.17046  -0.00004   0.00153   0.00289   0.00431   0.17477
   D139       0.28196   0.00011   0.00169   0.00363   0.00523   0.28719
   D140       1.18815  -0.00003   0.00120   0.00341   0.00448   1.19263
   D141       0.74461  -0.00009   0.00016  -0.00245  -0.00232   0.74229
   D142      -0.10984   0.00012   0.00480   0.00490   0.00972  -0.10012
   D143      -0.27416  -0.00012  -0.00132  -0.00225  -0.00376  -0.27792
   D144      -1.12861   0.00009   0.00332   0.00511   0.00828  -1.12032
   D145      -0.52893  -0.00002  -0.00083  -0.00405  -0.00488  -0.53381
   D146       0.64988  -0.00014  -0.00451  -0.00698  -0.01141   0.63847
   D147      -1.74835  -0.00006  -0.00187  -0.00572  -0.00766  -1.75602
   D148      -0.56955  -0.00019  -0.00555  -0.00865  -0.01419  -0.58374
         Item               Value     Threshold  Converged?
 Maximum Force            0.001090     0.000450     NO 
 RMS     Force            0.000176     0.000300     YES
 Maximum Displacement     0.032765     0.001800     NO 
 RMS     Displacement     0.003991     0.001200     NO 
 Predicted change in Energy=-1.105768D-04
 GradGradGradGradGradGradGradGradGradGradGradGradGradGradGradGradGradGrad

                          Input orientation:                          
 ---------------------------------------------------------------------
 Center     Atomic      Atomic             Coordinates (Angstroms)
 Number     Number       Type             X           Y           Z
 ---------------------------------------------------------------------
      1          4           0       -1.218972    0.283264    0.398919
      2          4           0       -0.830719    0.802610   -1.575142
      3          4           0        1.318238   -0.315752    0.480867
      4          4           0       -0.196116    2.115358   -0.007044
      5          4           0       -1.603850   -2.003104    0.729611
      6          4           0        1.222533    1.246666   -1.198554
      7          4           0        1.682435    1.895755    0.663262
      8          4           0        0.705321   -0.711524   -1.427706
      9          4           0        0.224689   -2.175098    0.038035
     10          4           0        0.220337    0.918296    1.741429
     11          4           0       -1.275188   -1.218178   -1.137789
     12          4           0       -0.127504   -1.071230    1.782410
     13          1           0       -1.737524    1.148522   -2.999281
     14          1           0       -1.490486    1.836352   -2.767051
 ---------------------------------------------------------------------
                    Distance matrix (angstroms):
                    1          2          3          4          5
     1  Be   0.000000
     2  Be   2.077830   0.000000
     3  Be   2.608250   3.177408   0.000000
     4  Be   2.137197   2.141252   2.905447   0.000000
     5  Be   2.342000   3.712364   3.383434   4.414307   0.000000
     6  Be   3.072622   2.134209   2.295814   2.046188   4.718820
     7  Be   3.329890   3.538553   2.248705   2.006611   5.099527
     8  Be   2.833561   2.161888   2.043270   3.289701   3.413864
     9  Be   2.873663   3.547248   2.202071   4.311279   1.962502
    10  Be   2.068142   3.481056   2.077806   2.159526   3.589709
    11  Be   2.149176   2.114808   3.187519   3.681771   2.052148
    12  Be   2.222611   3.908829   2.086847   3.655297   2.038718
    13  H    3.544761   1.723404   4.857284   3.502026   4.884183
    14  H    3.536831   1.710136   4.803067   3.061189   5.194316
                    6          7          8          9         10
     6  Be   0.000000
     7  Be   2.024644   0.000000
     8  Be   2.038266   3.482069   0.000000
     9  Be   3.772706   4.368957   2.126371   0.000000
    10  Be   3.123415   2.062911   3.596518   3.531382   0.000000
    11  Be   3.509666   4.657026   2.064744   2.132578   3.884716
    12  Be   4.010160   3.651215   3.335840   2.094137   2.020120
    13  H    3.466149   5.066428   3.449219   4.911417   5.134253
    14  H    3.188791   4.673115   3.620372   5.186721   4.908782
                   11         12         13         14
    11  Be   0.000000
    12  Be   3.141072   0.000000
    13  H    3.046337   5.512171   0.000000
    14  H    3.468573   5.568604   0.766856   0.000000
 Stoichiometry    Be12H2
 Framework group  C1[X(Be12H2)]
 Deg. of freedom    36
 Full point group                 C1      NOp   1
 Largest Abelian subgroup         C1      NOp   1
 Largest concise Abelian subgroup C1      NOp   1
                         Standard orientation:                         
 ---------------------------------------------------------------------
 Center     Atomic      Atomic             Coordinates (Angstroms)
 Number     Number       Type             X           Y           Z
 ---------------------------------------------------------------------
      1          4           0        0.301111    0.098908   -1.240627
      2          4           0       -0.729720    1.666055   -0.346863
      3          4           0       -0.053316   -1.109908    1.043254
      4          4           0       -1.817997   -0.054807   -1.009618
      5          4           0        2.586491    0.042435   -0.731893
      6          4           0       -1.794133    0.385856    0.988413
      7          4           0       -2.154328   -1.498863    0.342444
      8          4           0        0.122145    0.878945    1.477567
      9          4           0        1.935865   -0.167504    1.107679
     10          4           0       -0.510074   -1.767843   -0.873976
     11          4           0        1.358639    1.534330   -0.040563
     12          4           0        1.430873   -1.591361   -0.342502
     13          1           0       -1.018867    3.336520   -0.656802
     14          1           0       -1.683356    2.998513   -0.836454
 ---------------------------------------------------------------------
 Rotational constants (GHZ):           2.0708705           1.5273000           1.2657588
 Standard basis: def2TZVP (5D, 7F)
 There are   252 symmetry adapted cartesian basis functions of A   symmetry.
 There are   240 symmetry adapted basis functions of A   symmetry.
   240 basis functions,   364 primitive gaussians,   252 cartesian basis functions
    25 alpha electrons       25 beta electrons
       nuclear repulsion energy       221.3588851500 Hartrees.
 NAtoms=   14 NActive=   14 NUniq=   14 SFac= 1.00D+00 NAtFMM=   60 NAOKFM=F Big=F
 Integral buffers will be    131072 words long.
 Raffenetti 2 integral format.
 Two-electron integral symmetry is turned on.
 Nuclear repulsion after empirical dispersion term =      221.3278416104 Hartrees.
 One-electron integrals computed using PRISM.
   1 Symmetry operations used in ECPInt.
 ECPInt:  NShTT=    6786 NPrTT=   21120 LenC2=    6600 LenP2D=   17036.
 LDataN:  DoStor=T MaxTD1= 4 Len=   56
 NBasis=   240 RedAO= T EigKep=  2.42D-04  NBF=   240
 NBsUse=   240 1.00D-06 EigRej= -1.00D+00 NBFU=   240
 Initial guess from the checkpoint file:  "/home/user/YCY/BeH/2-H-Be12.chk"
 B after Tr=    -0.000000    0.000000   -0.000000
         Rot=    0.999996   -0.000728    0.000248   -0.002831 Ang=  -0.34 deg.
 ExpMin= 3.27D-02 ExpMax= 4.70D+03 ExpMxC= 1.60D+02 IAcc=3 IRadAn=         5 AccDes= 0.00D+00
 Harris functional with IExCor= 1009 and IRadAn=       5 diagonalized for initial guess.
 HarFok:  IExCor= 1009 AccDes= 0.00D+00 IRadAn=         5 IDoV= 1 UseB2=F ITyADJ=14
 ICtDFT=  3500011 ScaDFX=  1.000000  1.000000  1.000000  1.000000
 FoFCou: FMM=F IPFlag=           0 FMFlag=      100000 FMFlg1=           0
         NFxFlg=           0 DoJE=T BraDBF=F KetDBF=T FulRan=T
         wScrn=  0.000000 ICntrl=       500 IOpCl=  0 I1Cent=   200000004 NGrid=           0
         NMat0=    1 NMatS0=      1 NMatT0=    0 NMatD0=    1 NMtDS0=    0 NMtDT0=    0
 Petite list used in FoFCou.
 Requested convergence on RMS density matrix=1.00D-08 within 128 cycles.
 Requested convergence on MAX density matrix=1.00D-06.
 Requested convergence on             energy=1.00D-06.
 No special actions if energy rises.
 SCF Done:  E(RPBE1PBE) =  -177.755687200     A.U. after   15 cycles
            NFock= 15  Conv=0.59D-08     -V/T= 2.0075
   1 Symmetry operations used in ECPInt.
 ECPInt:  NShTT=    6786 NPrTT=   21120 LenC2=    6600 LenP2D=   17036.
 LDataN:  DoStor=T MaxTD1= 5 Len=  102
 Calling FoFJK, ICntrl=      2127 FMM=F ISym2X=0 I1Cent= 0 IOpClX= 0 NMat=1 NMatS=1 NMatT=0.
 ***** Axes restored to original set *****
 -------------------------------------------------------------------
 Center     Atomic                   Forces (Hartrees/Bohr)
 Number     Number              X              Y              Z
 -------------------------------------------------------------------
      1        4           0.001931898   -0.000655344   -0.000179132
      2        4          -0.000605547    0.000261456   -0.000328110
      3        4           0.001037727   -0.000210270    0.000659198
      4        4          -0.000571014    0.000945896   -0.000013414
      5        4          -0.000173742    0.000220300    0.000145501
      6        4           0.000080522    0.000817594   -0.001305391
      7        4          -0.000166114   -0.000945346   -0.000148408
      8        4          -0.000846001    0.000572857    0.001155871
      9        4          -0.000120347    0.000136045   -0.000080465
     10        4          -0.000830548   -0.000022324   -0.000023203
     11        4          -0.000965132   -0.000318489   -0.001000152
     12        4           0.000039754    0.000067223   -0.000132242
     13        1          -0.000401842   -0.004283387   -0.000739487
     14        1           0.001590388    0.003413788    0.001989433
 -------------------------------------------------------------------
 Cartesian Forces:  Max     0.004283387 RMS     0.001126511

 GradGradGradGradGradGradGradGradGradGradGradGradGradGradGradGradGradGrad
 Berny optimization.
 Using GEDIIS/GDIIS optimizer.
 FormGI is forming the generalized inverse of G from B-inverse, IUseBI=4.
 Internal  Forces:  Max     0.002514756 RMS     0.000251992
 Search for a local minimum.
 Step number   7 out of a maximum of  100
 All quantities printed in internal units (Hartrees-Bohrs-Radians)
 Mixed Optimization -- En-DIIS/RFO-DIIS
 Swapping is turned off.
 Update second derivatives using D2CorX and points    5    6    7
 DE= -1.64D-04 DEPred=-1.11D-04 R= 1.48D+00
 TightC=F SS=  1.41D+00  RLast= 1.13D-01 DXNew= 1.9699D+00 3.4026D-01
 Trust test= 1.48D+00 RLast= 1.13D-01 DXMaxT set to 1.17D+00
 ITU=  1  1  1  1  1  1  0
     Eigenvalues ---    0.00616   0.01822   0.02056   0.02390   0.02748
     Eigenvalues ---    0.02797   0.03126   0.03451   0.03632   0.03905
     Eigenvalues ---    0.04431   0.04937   0.05202   0.05336   0.05619
     Eigenvalues ---    0.05954   0.06125   0.06200   0.06458   0.06736
     Eigenvalues ---    0.06896   0.07196   0.07602   0.07690   0.08253
     Eigenvalues ---    0.08491   0.09042   0.09836   0.09894   0.10693
     Eigenvalues ---    0.10961   0.11323   0.11677   0.12657   0.13241
     Eigenvalues ---    0.44685
 En-DIIS/RFO-DIIS/Sim-DIIS IScMMF=       -3 using points:     7    6    5    4    3
 RFO step:  Lambda=-2.07089735D-04.
 DIIS inversion failure, remove point   5.
 RFO-DIIS uses    4 points instead of    5
 DidBck=T Rises=F RFO-DIIS coefs:    0.73234    1.53431   -1.41533    0.14868    0.00000
 Iteration  1 RMS(Cart)=  0.00367209 RMS(Int)=  0.00013085
 Iteration  2 RMS(Cart)=  0.00003264 RMS(Int)=  0.00012094
 Iteration  3 RMS(Cart)=  0.00000001 RMS(Int)=  0.00012094
 Variable       Old X    -DE/DX   Delta X   Delta X   Delta X     New X
                                 (Linear)    (Quad)   (Total)
    R1        3.92653  -0.00031   0.00013  -0.00151  -0.00125   3.92528
    R2        4.03872   0.00009  -0.01168   0.00166  -0.00983   4.02889
    R3        4.42574  -0.00010   0.00915  -0.00292   0.00612   4.43186
    R4        3.90822  -0.00026  -0.01096  -0.00129  -0.01226   3.89596
    R5        4.06135   0.00012  -0.01259   0.00106  -0.01133   4.05003
    R6        4.20013  -0.00018   0.01508  -0.00344   0.01176   4.21189
    R7        4.04638  -0.00009   0.00352  -0.00015   0.00309   4.04947
    R8        4.03307  -0.00016  -0.00017  -0.00153  -0.00190   4.03117
    R9        4.08538  -0.00049   0.00339  -0.00386  -0.00045   4.08492
   R10        3.99641   0.00001   0.00226  -0.00045   0.00148   3.99788
   R11        3.25676  -0.00064  -0.00365  -0.00426  -0.00807   3.24869
   R12        3.23169  -0.00046  -0.01103   0.00035  -0.01083   3.22086
   R13        4.33846   0.00046   0.01061   0.00315   0.01374   4.35220
   R14        4.24944  -0.00023  -0.01216  -0.00200  -0.01439   4.23505
   R15        3.86122  -0.00011  -0.00704   0.00152  -0.00538   3.85584
   R16        4.16131   0.00010   0.01665  -0.00260   0.01397   4.17528
   R17        3.92648   0.00010   0.00321  -0.00089   0.00230   3.92878
   R18        3.94357   0.00001   0.01313  -0.00345   0.00969   3.95326
   R19        3.86673   0.00023  -0.01248   0.00254  -0.00986   3.85688
   R20        3.79195  -0.00000   0.00558   0.00006   0.00573   3.79767
   R21        4.08091   0.00014  -0.00005   0.00110   0.00081   4.08173
   R22        3.70859  -0.00002  -0.00038  -0.00045  -0.00078   3.70781
   R23        3.87800   0.00005  -0.00260   0.00144  -0.00116   3.87684
   R24        3.85262   0.00006   0.00551  -0.00136   0.00430   3.85692
   R25        3.82602  -0.00008   0.00490  -0.00056   0.00441   3.83044
   R26        3.85176   0.00008  -0.00373   0.00032  -0.00327   3.84850
   R27        3.89834  -0.00001   0.00163   0.00049   0.00222   3.90055
   R28        4.01826  -0.00013  -0.00599   0.00091  -0.00500   4.01325
   R29        3.90180   0.00001  -0.00060  -0.00061  -0.00118   3.90062
   R30        4.02999   0.00011  -0.00255   0.00174  -0.00081   4.02917
   R31        3.95735  -0.00007   0.00614  -0.00255   0.00353   3.96087
   R32        3.81747  -0.00006   0.01000  -0.00409   0.00595   3.82342
   R33        1.44915   0.00251  -0.02259   0.01411  -0.00780   1.44135
    A1        1.99201   0.00004   0.00204   0.00057   0.00245   1.99446
    A2        1.99318   0.00006   0.00917  -0.00017   0.00888   2.00206
    A3        2.28093   0.00007   0.00886  -0.00025   0.00844   2.28937
    A4        2.80038   0.00022   0.00595   0.00084   0.00681   2.80720
    A5        2.06642   0.00011   0.00520   0.00025   0.00532   2.07173
    A6        1.98846   0.00012   0.00540  -0.00013   0.00515   1.99361
    A7        1.89914   0.00008   0.00028  -0.00017   0.00003   1.89916
    A8        2.34181   0.00021   0.00716   0.00067   0.00780   2.34961
    A9        1.60298   0.00010   0.00094   0.00085   0.00174   1.60472
   A10        1.63497   0.00013  -0.00715   0.00139  -0.00574   1.62923
   A11        1.46350  -0.00005  -0.01056   0.00061  -0.00999   1.45352
   A12        2.39932   0.00002   0.01810   0.00122   0.01932   2.41864
   A13        2.40559  -0.00021   0.00893  -0.00345   0.00557   2.41116
   A14        1.74048   0.00012  -0.00914   0.00149  -0.00766   1.73282
   A15        2.09054   0.00023  -0.00723   0.00167  -0.00552   2.08502
   A16        2.26276   0.00033   0.00479   0.00229   0.00663   2.26939
   A17        1.82777  -0.00058   0.00728  -0.00362   0.00382   1.83159
   A18        1.94392   0.00025  -0.00196   0.00159  -0.00035   1.94357
   A19        2.22719  -0.00003  -0.01022  -0.00167  -0.01196   2.21523
   A20        1.94806  -0.00036   0.00048  -0.00042   0.00017   1.94823
   A21        2.17825  -0.00037  -0.00090  -0.00409  -0.00487   2.17338
   A22        2.41134   0.00030   0.00183   0.00292   0.00471   2.41605
   A23        1.82565  -0.00055   0.00890  -0.00323   0.00591   1.83155
   A24        2.26615   0.00024   0.00160   0.00032   0.00180   2.26795
   A25        1.98977  -0.00006  -0.00569   0.00007  -0.00563   1.98414
   A26        1.58837  -0.00004  -0.00254   0.00028  -0.00234   1.58603
   A27        2.31004  -0.00007  -0.00278  -0.00024  -0.00303   2.30701
   A28        1.89108  -0.00010  -0.00059  -0.00089  -0.00152   1.88956
   A29        2.75749  -0.00015  -0.00399  -0.00007  -0.00404   2.75345
   A30        2.00165  -0.00001   0.00232  -0.00000   0.00231   2.00396
   A31        2.12143  -0.00020  -0.00792  -0.00059  -0.00862   2.11280
   A32        1.88035  -0.00012  -0.00487   0.00000  -0.00490   1.87545
   A33        1.94023  -0.00010  -0.00493  -0.00031  -0.00531   1.93492
   A34        1.64937  -0.00008  -0.00075  -0.00057  -0.00130   1.64806
   A35        1.86584  -0.00021  -0.00348  -0.00133  -0.00480   1.86105
   A36        2.04316  -0.00021   0.00306  -0.00191   0.00111   2.04427
   A37        1.88625  -0.00017   0.00332  -0.00146   0.00181   1.88806
   A38        1.67341   0.00001   0.00444  -0.00005   0.00437   1.67778
   A39        1.45321  -0.00008  -0.00357  -0.00013  -0.00369   1.44951
   A40        1.75087   0.00006   0.00108   0.00025   0.00129   1.75216
   A41        1.59838  -0.00013   0.00564  -0.00124   0.00440   1.60279
   A42        2.03477  -0.00015   0.00486  -0.00107   0.00372   2.03849
   A43        1.46244  -0.00003   0.00056  -0.00063  -0.00013   1.46231
   A44        1.87277  -0.00016  -0.00257  -0.00065  -0.00330   1.86947
   A45        2.05898  -0.00026  -0.00929  -0.00120  -0.01045   2.04853
   A46        1.49965   0.00019   0.00232   0.00113   0.00346   1.50311
   A47        1.73930   0.00015  -0.00086   0.00104   0.00000   1.73931
   A48        1.71244   0.00012   0.01019  -0.00019   0.01005   1.72249
   A49        1.94817   0.00008   0.00624  -0.00004   0.00603   1.95420
   A50        1.77634   0.00023   0.00659   0.00031   0.00697   1.78332
   A51        2.26675   0.00022   0.01094  -0.00028   0.01066   2.27741
   A52        2.05257   0.00019   0.00034   0.00111   0.00132   2.05390
   A53        1.89424   0.00005   0.00042   0.00008   0.00055   1.89479
   A54        1.65215   0.00012  -0.00003   0.00077   0.00076   1.65292
   A55        1.97490  -0.00006  -0.00060  -0.00052  -0.00114   1.97376
   A56        1.82284  -0.00008  -0.00255  -0.00012  -0.00268   1.82016
   A57        1.67545   0.00008   0.00084   0.00047   0.00135   1.67680
   A58        1.36080  -0.00001   0.00062  -0.00001   0.00066   1.36146
   A59        1.87494  -0.00009  -0.00243  -0.00045  -0.00285   1.87208
   A60        1.51068   0.00008  -0.00022   0.00059   0.00042   1.51110
   A61        2.12838   0.00007   0.00349   0.00038   0.00389   2.13228
   A62        2.21341  -0.00008  -0.00284  -0.00079  -0.00372   2.20969
   A63        1.47453  -0.00026  -0.00689  -0.00073  -0.00759   1.46693
   A64        1.47148  -0.00016   0.00200  -0.00156   0.00037   1.47185
   A65        2.19855  -0.00017   0.00718  -0.00186   0.00532   2.20387
   A66        1.97684  -0.00019   0.00563  -0.00165   0.00392   1.98076
   A67        1.95546  -0.00014  -0.00186  -0.00063  -0.00247   1.95299
   A68        1.29882  -0.00001  -0.00629   0.00086  -0.00531   1.29351
   A69        1.45587  -0.00005  -0.00616   0.00039  -0.00572   1.45015
   A70        1.92313   0.00005  -0.00035   0.00072   0.00036   1.92349
   A71        2.17048  -0.00006  -0.00803   0.00052  -0.00750   2.16297
   A72        2.06381   0.00002  -0.00426   0.00104  -0.00337   2.06044
    D1       -1.91824  -0.00017  -0.00740  -0.00025  -0.00750  -1.92573
    D2       -0.94316  -0.00009  -0.00913   0.00042  -0.00860  -0.95176
    D3        1.44867  -0.00080  -0.00803  -0.00478  -0.01269   1.43598
    D4        2.12439   0.00047  -0.00631   0.00176  -0.00472   2.11967
    D5        0.28208   0.00002   0.00262  -0.00014   0.00267   0.28475
    D6        1.25715   0.00011   0.00089   0.00054   0.00157   1.25872
    D7       -2.63419  -0.00060   0.00199  -0.00466  -0.00252  -2.63672
    D8       -1.95848   0.00067   0.00370   0.00188   0.00545  -1.95303
    D9       -0.85373  -0.00008  -0.00720   0.00066  -0.00656  -0.86029
   D10        0.12134   0.00001  -0.00892   0.00133  -0.00766   0.11368
   D11        2.51318  -0.00070  -0.00783  -0.00387  -0.01176   2.50142
   D12       -3.09430   0.00057  -0.00611   0.00267  -0.00378  -3.09808
   D13        0.50306  -0.00001   0.00509   0.00163   0.00675   0.50981
   D14       -0.54261   0.00006   0.00228   0.00229   0.00463  -0.53797
   D15       -0.58290  -0.00018  -0.00215  -0.00050  -0.00278  -0.58568
   D16       -1.62856  -0.00011  -0.00496   0.00016  -0.00490  -1.63346
   D17        1.27162   0.00011   0.00574   0.00066   0.00642   1.27804
   D18        0.22596   0.00017   0.00294   0.00133   0.00430   0.23026
   D19        1.06510   0.00006   0.00624  -0.00011   0.00611   1.07121
   D20       -0.17602   0.00003  -0.00446  -0.00107  -0.00554  -0.18155
   D21       -1.18361  -0.00012  -0.00777  -0.00020  -0.00799  -1.19160
   D22       -1.05343  -0.00006  -0.00414  -0.00005  -0.00436  -1.05779
   D23       -0.01370  -0.00013  -0.00796  -0.00047  -0.00860  -0.02230
   D24        1.19463   0.00011   0.00574   0.00045   0.00620   1.20083
   D25        2.23437   0.00004   0.00192   0.00003   0.00195   2.23631
   D26        0.18387   0.00005   0.00790  -0.00022   0.00788   0.19175
   D27        1.22360  -0.00001   0.00408  -0.00064   0.00363   1.22723
   D28        0.73357   0.00022   0.00509   0.00061   0.00583   0.73940
   D29        1.80125   0.00019   0.00419   0.00083   0.00507   1.80632
   D30       -0.61089  -0.00004  -0.00624  -0.00018  -0.00662  -0.61751
   D31        0.45678  -0.00007  -0.00714   0.00003  -0.00738   0.44940
   D32       -1.33646  -0.00003  -0.00345   0.00015  -0.00319  -1.33964
   D33       -0.26878  -0.00006  -0.00435   0.00036  -0.00395  -0.27273
   D34        0.51030   0.00002   0.00870  -0.00102   0.00780   0.51811
   D35       -0.61260  -0.00003   0.00521  -0.00109   0.00419  -0.60840
   D36       -0.73792  -0.00009  -0.00037  -0.00076  -0.00117  -0.73909
   D37       -1.86082  -0.00015  -0.00386  -0.00083  -0.00478  -1.86560
   D38        1.39722   0.00012   0.00760  -0.00005   0.00754   1.40475
   D39        0.27432   0.00007   0.00411  -0.00012   0.00393   0.27824
   D40        0.28851  -0.00008   0.00242  -0.00089   0.00161   0.29013
   D41       -0.82928   0.00004   0.00091  -0.00003   0.00099  -0.82830
   D42        1.30520   0.00003  -0.00239   0.00020  -0.00239   1.30281
   D43        0.18740   0.00015  -0.00390   0.00106  -0.00302   0.18438
   D44       -2.38858  -0.00012   0.01526   0.00107   0.01653  -2.37205
   D45        2.77681  -0.00000   0.01374   0.00193   0.01591   2.79272
   D46       -2.25523  -0.00014   0.00172  -0.00309  -0.00137  -2.25660
   D47        2.91016  -0.00002   0.00021  -0.00222  -0.00199   2.90817
   D48        0.53325  -0.00002  -0.00091  -0.00036  -0.00137   0.53187
   D49       -0.50793   0.00018   0.00404   0.00128   0.00525  -0.50268
   D50       -0.53057  -0.00012   0.00582  -0.00135   0.00461  -0.52595
   D51       -1.57174   0.00007   0.01076   0.00028   0.01123  -1.56051
   D52       -2.80016   0.00052   0.00514   0.00398   0.00874  -2.79142
   D53        2.44186   0.00071   0.01008   0.00562   0.01536   2.45722
   D54        3.07306  -0.00043   0.00514  -0.00395   0.00131   3.07437
   D55        2.03189  -0.00024   0.01009  -0.00232   0.00793   2.03982
   D56       -0.67597  -0.00006   0.00017  -0.00007  -0.00001  -0.67598
   D57        0.45635   0.00005   0.01119  -0.00139   0.00987   0.46622
   D58        0.35318  -0.00002  -0.00453   0.00049  -0.00415   0.34903
   D59        1.48550   0.00010   0.00649  -0.00082   0.00573   1.49123
   D60        3.06122   0.00027  -0.01441   0.00088  -0.01368   3.04754
   D61       -2.08964   0.00038  -0.00339  -0.00043  -0.00380  -2.09344
   D62        2.54014  -0.00058  -0.00320  -0.00089  -0.00398   2.53616
   D63       -2.61072  -0.00047   0.00782  -0.00221   0.00590  -2.60482
   D64        0.27464  -0.00025   0.00270  -0.00179   0.00109   0.27573
   D65       -0.83819  -0.00008  -0.00228   0.00011  -0.00197  -0.84016
   D66        1.38260   0.00001  -0.00337   0.00026  -0.00332   1.37928
   D67        0.26976   0.00018  -0.00835   0.00217  -0.00638   0.26339
   D68       -2.43639  -0.00032  -0.01113  -0.00370  -0.01481  -2.45120
   D69        2.73396  -0.00015  -0.01611  -0.00179  -0.01786   2.71610
   D70       -2.32911   0.00020  -0.00323   0.00334   0.00001  -2.32910
   D71        2.84124   0.00037  -0.00821   0.00524  -0.00305   2.83819
   D72        0.69705  -0.00006  -0.00525   0.00029  -0.00484   0.69221
   D73        1.76500  -0.00008  -0.00319   0.00025  -0.00283   1.76217
   D74       -1.28871   0.00009   0.00290   0.00049   0.00339  -1.28532
   D75       -0.22076   0.00007   0.00496   0.00045   0.00541  -0.21535
   D76       -0.49405   0.00005   0.00307   0.00013   0.00313  -0.49091
   D77        0.57390   0.00003   0.00513   0.00008   0.00515   0.57905
   D78        0.95186  -0.00012  -0.00671   0.00031  -0.00640   0.94546
   D79        0.00729   0.00007  -0.00001   0.00127   0.00127   0.00857
   D80       -1.14915   0.00011  -0.00154   0.00095  -0.00053  -1.14967
   D81       -0.86059   0.00012   0.00428  -0.00022   0.00416  -0.85643
   D82       -1.92357   0.00001   0.00231  -0.00077   0.00152  -1.92205
   D83        0.21694   0.00009   0.00601  -0.00008   0.00590   0.22285
   D84       -0.84603  -0.00002   0.00404  -0.00063   0.00326  -0.84277
   D85        1.31437  -0.00002   0.00369  -0.00078   0.00301   1.31737
   D86        0.25139  -0.00014   0.00172  -0.00132   0.00036   0.25176
   D87       -1.60543   0.00004   0.00255  -0.00010   0.00234  -1.60310
   D88       -0.56068   0.00008   0.00217   0.00037   0.00243  -0.55825
   D89       -0.75584  -0.00006  -0.00356  -0.00074  -0.00426  -0.76010
   D90        0.28891  -0.00003  -0.00393  -0.00028  -0.00417   0.28474
   D91        0.15966  -0.00009  -0.00608   0.00010  -0.00591   0.15374
   D92        1.20441  -0.00005  -0.00645   0.00057  -0.00582   1.19858
   D93        1.26839  -0.00004  -0.00717   0.00001  -0.00705   1.26133
   D94        0.20814  -0.00006  -0.00536  -0.00036  -0.00566   0.20247
   D95        0.40662  -0.00006  -0.00667   0.00021  -0.00633   0.40030
   D96       -0.65362  -0.00008  -0.00486  -0.00016  -0.00494  -0.65856
   D97       -0.76150   0.00007   0.00135  -0.00011   0.00120  -0.76030
   D98       -1.82175   0.00004   0.00317  -0.00049   0.00259  -1.81915
   D99        0.07956  -0.00001  -0.00449   0.00033  -0.00401   0.07555
   D100       1.07597  -0.00006  -0.00912   0.00038  -0.00863   1.06734
   D101       1.15049  -0.00009  -0.00081  -0.00009  -0.00085   1.14965
   D102       2.14691  -0.00013  -0.00544  -0.00004  -0.00547   2.14143
   D103      -0.95643   0.00013   0.00199   0.00105   0.00315  -0.95328
   D104       0.03998   0.00009  -0.00264   0.00110  -0.00147   0.03851
   D105      -0.79517   0.00004  -0.00306   0.00024  -0.00278  -0.79795
   D106       0.10058  -0.00003  -0.00544   0.00007  -0.00529   0.09529
   D107       0.21338  -0.00007  -0.00446  -0.00054  -0.00503   0.20835
   D108       1.10913  -0.00014  -0.00684  -0.00071  -0.00754   1.10159
   D109       0.38503  -0.00011  -0.00084  -0.00117  -0.00201   0.38302
   D110      -0.70240   0.00009  -0.00097   0.00024  -0.00071  -0.70311
   D111       0.84031   0.00001   0.00693  -0.00036   0.00659   0.84690
   D112      -0.07925  -0.00002   0.00643  -0.00026   0.00622  -0.07304
   D113      -0.23520   0.00006   0.00452   0.00039   0.00497  -0.23023
   D114      -1.15476   0.00004   0.00402   0.00049   0.00460  -1.15016
   D115       0.46828   0.00002   0.00314   0.00015   0.00323   0.47151
   D116      -0.58693   0.00005   0.00694  -0.00054   0.00633  -0.58060
   D117      -0.74121   0.00012  -0.00341   0.00092  -0.00250  -0.74371
   D118       0.49731  -0.00018  -0.00233  -0.00104  -0.00338   0.49393
   D119      -0.31216   0.00001   0.00228  -0.00020   0.00208  -0.31009
   D120       0.86982   0.00008  -0.00200   0.00135  -0.00067   0.86915
   D121       0.52409  -0.00025  -0.00696  -0.00166  -0.00864   0.51545
   D122      -0.71934   0.00006  -0.00762   0.00029  -0.00715  -0.72649
   D123      -0.89809  -0.00003   0.00546  -0.00066   0.00491  -0.89317
   D124       0.39655   0.00024   0.00944   0.00066   0.01010   0.40666
   D125       0.21237  -0.00015   0.00682  -0.00137   0.00547   0.21784
   D126       1.50701   0.00012   0.01080  -0.00005   0.01066   1.51767
   D127      -0.28106   0.00017   0.00948   0.00091   0.01032  -0.27075
   D128       0.98441   0.00010   0.01376   0.00031   0.01399   0.99840
   D129       0.15705  -0.00005  -0.01209   0.00133  -0.01088   0.14617
   D130      -0.94987  -0.00005  -0.01191   0.00133  -0.01076  -0.96063
   D131       1.37183   0.00007  -0.00657   0.00144  -0.00517   1.36666
   D132       0.26491   0.00007  -0.00639   0.00144  -0.00505   0.25986
   D133       0.62286   0.00004   0.00236   0.00011   0.00248   0.62535
   D134      -0.48100   0.00019  -0.00081   0.00174   0.00095  -0.48005
   D135      -0.62823  -0.00025  -0.00669  -0.00084  -0.00756  -0.63579
   D136      -1.73210  -0.00010  -0.00986   0.00079  -0.00909  -1.74119
   D137      -0.73067   0.00005   0.00479  -0.00024   0.00451  -0.72617
   D138       0.17477  -0.00009   0.00522  -0.00106   0.00416   0.17894
   D139       0.28719   0.00006   0.00530  -0.00043   0.00483   0.29202
   D140       1.19263  -0.00008   0.00573  -0.00126   0.00449   1.19712
   D141       0.74229  -0.00005  -0.00212  -0.00027  -0.00237   0.73992
   D142      -0.10012   0.00006   0.00907  -0.00080   0.00813  -0.09199
   D143      -0.27792  -0.00007  -0.00348   0.00017  -0.00325  -0.28118
   D144      -1.12032   0.00003   0.00772  -0.00036   0.00725  -1.11308
   D145      -0.53381  -0.00007  -0.00343  -0.00098  -0.00443  -0.53824
   D146       0.63847  -0.00008  -0.01026   0.00023  -0.00997   0.62850
   D147      -1.75602  -0.00005  -0.00621  -0.00062  -0.00678  -1.76280
   D148      -0.58374  -0.00006  -0.01305   0.00059  -0.01232  -0.59606
         Item               Value     Threshold  Converged?
 Maximum Force            0.002515     0.000450     NO 
 RMS     Force            0.000252     0.000300     YES
 Maximum Displacement     0.027626     0.001800     NO 
 RMS     Displacement     0.003666     0.001200     NO 
 Predicted change in Energy=-4.907745D-05
 GradGradGradGradGradGradGradGradGradGradGradGradGradGradGradGradGradGrad

                          Input orientation:                          
 ---------------------------------------------------------------------
 Center     Atomic      Atomic             Coordinates (Angstroms)
 Number     Number       Type             X           Y           Z
 ---------------------------------------------------------------------
      1          4           0       -1.211152    0.283533    0.397358
      2          4           0       -0.836911    0.805485   -1.578026
      3          4           0        1.323951   -0.314211    0.482559
      4          4           0       -0.196828    2.114675   -0.006948
      5          4           0       -1.604090   -2.004172    0.732250
      6          4           0        1.214873    1.252201   -1.202274
      7          4           0        1.684349    1.890300    0.663488
      8          4           0        0.700233   -0.706142   -1.420252
      9          4           0        0.222086   -2.176447    0.035692
     10          4           0        0.218164    0.916412    1.741581
     11          4           0       -1.279522   -1.214936   -1.133376
     12          4           0       -0.122663   -1.077430    1.786847
     13          1           0       -1.722905    1.148343   -3.010813
     14          1           0       -1.496392    1.834327   -2.766122
 ---------------------------------------------------------------------
                    Distance matrix (angstroms):
                    1          2          3          4          5
     1  Be   0.000000
     2  Be   2.077168   0.000000
     3  Be   2.606014   3.188896   0.000000
     4  Be   2.131994   2.142889   2.907211   0.000000
     5  Be   2.345238   3.717540   3.389946   4.414941   0.000000
     6  Be   3.063126   2.133205   2.303087   2.040972   4.721536
     7  Be   3.322116   3.543721   2.241091   2.009641   5.097594
     8  Be   2.817190   2.161648   2.040423   3.280116   3.409993
     9  Be   2.869926   3.552109   2.209462   4.311733   1.962088
    10  Be   2.061654   3.485008   2.079022   2.159956   3.587362
    11  Be   2.143182   2.115589   3.193842   3.677959   2.051535
    12  Be   2.228836   3.921465   2.091976   3.662340   2.040993
    13  H    3.553226   1.719133   4.860663   3.505127   4.895200
    14  H    3.534675   1.704407   4.808792   3.062760   5.194639
                    6          7          8          9         10
     6  Be   0.000000
     7  Be   2.026979   0.000000
     8  Be   2.036536   3.471595   0.000000
     9  Be   3.778071   4.367010   2.123722   0.000000
    10  Be   3.126094   2.064083   3.586400   3.532117   0.000000
    11  Be   3.509063   4.653573   2.064122   2.132147   3.879573
    12  Be   4.018834   3.651663   3.331741   2.096005   2.023269
    13  H    3.451397   5.065607   3.441017   4.911050   5.138754
    14  H    3.183622   4.677870   3.618081   5.185522   4.909344
                   11         12         13         14
    11  Be   0.000000
    12  Be   3.144032   0.000000
    13  H    3.050647   5.525612   0.000000
    14  H    3.465674   5.576288   0.762730   0.000000
 Stoichiometry    Be12H2
 Framework group  C1[X(Be12H2)]
 Deg. of freedom    36
 Full point group                 C1      NOp   1
 Largest Abelian subgroup         C1      NOp   1
 Largest concise Abelian subgroup C1      NOp   1
                         Standard orientation:                         
 ---------------------------------------------------------------------
 Center     Atomic      Atomic             Coordinates (Angstroms)
 Number     Number       Type             X           Y           Z
 ---------------------------------------------------------------------
      1          4           0        0.297046    0.103035   -1.232633
      2          4           0       -0.743071    1.667357   -0.346246
      3          4           0       -0.048675   -1.117317    1.043884
      4          4           0       -1.816647   -0.064437   -1.009795
      5          4           0        2.587690    0.061770   -0.731243
      6          4           0       -1.800424    0.376626    0.982883
      7          4           0       -2.139244   -1.516228    0.341830
      8          4           0        0.113752    0.871147    1.471616
      9          4           0        1.938247   -0.153063    1.107741
     10          4           0       -0.494606   -1.767587   -0.879818
     11          4           0        1.346732    1.542660   -0.041469
     12          4           0        1.447231   -1.585401   -0.341586
     13          1           0       -1.050958    3.334821   -0.629422
     14          1           0       -1.701166    2.990932   -0.831229
 ---------------------------------------------------------------------
 Rotational constants (GHZ):           2.0706991           1.5288635           1.2644971
 Standard basis: def2TZVP (5D, 7F)
 There are   252 symmetry adapted cartesian basis functions of A   symmetry.
 There are   240 symmetry adapted basis functions of A   symmetry.
   240 basis functions,   364 primitive gaussians,   252 cartesian basis functions
    25 alpha electrons       25 beta electrons
       nuclear repulsion energy       221.3774760979 Hartrees.
 NAtoms=   14 NActive=   14 NUniq=   14 SFac= 1.00D+00 NAtFMM=   60 NAOKFM=F Big=F
 Integral buffers will be    131072 words long.
 Raffenetti 2 integral format.
 Two-electron integral symmetry is turned on.
 Nuclear repulsion after empirical dispersion term =      221.3464343792 Hartrees.
 One-electron integrals computed using PRISM.
   1 Symmetry operations used in ECPInt.
 ECPInt:  NShTT=    6786 NPrTT=   21120 LenC2=    6600 LenP2D=   17037.
 LDataN:  DoStor=T MaxTD1= 4 Len=   56
 NBasis=   240 RedAO= T EigKep=  2.43D-04  NBF=   240
 NBsUse=   240 1.00D-06 EigRej= -1.00D+00 NBFU=   240
 Initial guess from the checkpoint file:  "/home/user/YCY/BeH/2-H-Be12.chk"
 B after Tr=     0.000000    0.000000    0.000000
         Rot=    0.999993   -0.000959    0.000223   -0.003619 Ang=  -0.43 deg.
 ExpMin= 3.27D-02 ExpMax= 4.70D+03 ExpMxC= 1.60D+02 IAcc=3 IRadAn=         5 AccDes= 0.00D+00
 Harris functional with IExCor= 1009 and IRadAn=       5 diagonalized for initial guess.
 HarFok:  IExCor= 1009 AccDes= 0.00D+00 IRadAn=         5 IDoV= 1 UseB2=F ITyADJ=14
 ICtDFT=  3500011 ScaDFX=  1.000000  1.000000  1.000000  1.000000
 FoFCou: FMM=F IPFlag=           0 FMFlag=      100000 FMFlg1=           0
         NFxFlg=           0 DoJE=T BraDBF=F KetDBF=T FulRan=T
         wScrn=  0.000000 ICntrl=       500 IOpCl=  0 I1Cent=   200000004 NGrid=           0
         NMat0=    1 NMatS0=      1 NMatT0=    0 NMatD0=    1 NMtDS0=    0 NMtDT0=    0
 Petite list used in FoFCou.
 Requested convergence on RMS density matrix=1.00D-08 within 128 cycles.
 Requested convergence on MAX density matrix=1.00D-06.
 Requested convergence on             energy=1.00D-06.
 No special actions if energy rises.
 SCF Done:  E(RPBE1PBE) =  -177.755738110     A.U. after   14 cycles
            NFock= 14  Conv=0.95D-08     -V/T= 2.0074
   1 Symmetry operations used in ECPInt.
 ECPInt:  NShTT=    6786 NPrTT=   21120 LenC2=    6600 LenP2D=   17037.
 LDataN:  DoStor=T MaxTD1= 5 Len=  102
 Calling FoFJK, ICntrl=      2127 FMM=F ISym2X=0 I1Cent= 0 IOpClX= 0 NMat=1 NMatS=1 NMatT=0.
 ***** Axes restored to original set *****
 -------------------------------------------------------------------
 Center     Atomic                   Forces (Hartrees/Bohr)
 Number     Number              X              Y              Z
 -------------------------------------------------------------------
      1        4           0.001267818   -0.000939928   -0.000059518
      2        4          -0.000211436    0.000251219   -0.000058758
      3        4           0.000576514   -0.000477830    0.000973272
      4        4          -0.000727715    0.001244206   -0.000029097
      5        4           0.000069461    0.000405175    0.000362376
      6        4           0.000545262    0.000856904   -0.001095032
      7        4          -0.000342621   -0.001052894   -0.000447843
      8        4          -0.000881984    0.000544153    0.000571236
      9        4           0.000079180    0.000425850    0.000439033
     10        4          -0.000423833   -0.000300816    0.000178439
     11        4          -0.001073980   -0.000446826   -0.001387377
     12        4           0.000065392    0.000356712   -0.000744290
     13        1          -0.001215322   -0.006814016   -0.001629667
     14        1           0.002273263    0.005948092    0.002927227
 -------------------------------------------------------------------
 Cartesian Forces:  Max     0.006814016 RMS     0.001661005

 GradGradGradGradGradGradGradGradGradGradGradGradGradGradGradGradGradGrad
 Berny optimization.
 Using GEDIIS/GDIIS optimizer.
 FormGI is forming the generalized inverse of G from B-inverse, IUseBI=4.
 Internal  Forces:  Max     0.004225827 RMS     0.000373673
 Search for a local minimum.
 Step number   8 out of a maximum of  100
 All quantities printed in internal units (Hartrees-Bohrs-Radians)
 Mixed Optimization -- En-DIIS/RFO-DIIS
 Swapping is turned off.
 Update second derivatives using D2CorX and points    5    6    7    8
 DE= -5.09D-05 DEPred=-4.91D-05 R= 1.04D+00
 TightC=F SS=  1.41D+00  RLast= 1.01D-01 DXNew= 1.9699D+00 3.0350D-01
 Trust test= 1.04D+00 RLast= 1.01D-01 DXMaxT set to 1.17D+00
 ITU=  1  1  1  1  1  1  1  0
     Eigenvalues ---    0.00545   0.01778   0.02067   0.02376   0.02751
     Eigenvalues ---    0.02780   0.03113   0.03415   0.03597   0.03904
     Eigenvalues ---    0.04388   0.04907   0.05187   0.05342   0.05619
     Eigenvalues ---    0.05957   0.06143   0.06197   0.06438   0.06730
     Eigenvalues ---    0.06894   0.07181   0.07591   0.07698   0.08230
     Eigenvalues ---    0.08491   0.09038   0.09830   0.09887   0.10676
     Eigenvalues ---    0.10916   0.11322   0.11695   0.12662   0.13243
     Eigenvalues ---    0.41708
 En-DIIS/RFO-DIIS/Sim-DIIS IScMMF=       -3 using points:     8    7    6    5    4    3
 RFO step:  Lambda=-1.57667262D-04.
 DIIS inversion failure, remove point   6.
 DIIS inversion failure, remove point   5.
 RFO-DIIS uses    4 points instead of    6
 DidBck=T Rises=F RFO-DIIS coefs:   -0.98935    3.00000   -0.72513   -0.28552    0.00000
                  RFO-DIIS coefs:    0.00000
 Iteration  1 RMS(Cart)=  0.00221985 RMS(Int)=  0.00012547
 Iteration  2 RMS(Cart)=  0.00001562 RMS(Int)=  0.00012296
 Iteration  3 RMS(Cart)=  0.00000001 RMS(Int)=  0.00012296
 Variable       Old X    -DE/DX   Delta X   Delta X   Delta X     New X
                                 (Linear)    (Quad)   (Total)
    R1        3.92528  -0.00031   0.00044  -0.00331  -0.00262   3.92266
    R2        4.02889   0.00020   0.00435  -0.00624  -0.00178   4.02710
    R3        4.43186  -0.00024  -0.00171   0.00188   0.00008   4.43194
    R4        3.89596  -0.00017   0.00589  -0.01266  -0.00675   3.88921
    R5        4.05003   0.00023   0.00578  -0.00848  -0.00260   4.04743
    R6        4.21189  -0.00027  -0.00518   0.00561   0.00052   4.21241
    R7        4.04947  -0.00011  -0.00157   0.00195   0.00028   4.04975
    R8        4.03117  -0.00012   0.00090  -0.00366  -0.00286   4.02832
    R9        4.08492  -0.00051   0.00086  -0.00543  -0.00439   4.08053
   R10        3.99788   0.00000  -0.00082   0.00045  -0.00051   3.99737
   R11        3.24869  -0.00039   0.00357  -0.01641  -0.01302   3.23567
   R12        3.22086  -0.00019   0.00332  -0.01440  -0.01123   3.20963
   R13        4.35220   0.00047  -0.00762   0.01647   0.00884   4.36104
   R14        4.23505  -0.00026   0.00817  -0.01562  -0.00771   4.22734
   R15        3.85584  -0.00000   0.00155  -0.00349  -0.00179   3.85405
   R16        4.17528  -0.00007  -0.00504   0.01057   0.00541   4.18069
   R17        3.92878   0.00004  -0.00013   0.00151   0.00138   3.93016
   R18        3.95326  -0.00018  -0.00293   0.00541   0.00248   3.95574
   R19        3.85688   0.00034   0.00423  -0.00601  -0.00186   3.85501
   R20        3.79767  -0.00003  -0.00278   0.00552   0.00281   3.80048
   R21        4.08173   0.00023  -0.00089   0.00218   0.00112   4.08284
   R22        3.70781  -0.00005   0.00069  -0.00103  -0.00036   3.70745
   R23        3.87684   0.00011  -0.00017   0.00031   0.00018   3.87702
   R24        3.85692  -0.00007  -0.00113   0.00282   0.00179   3.85871
   R25        3.83044  -0.00022  -0.00149   0.00321   0.00182   3.83226
   R26        3.84850   0.00017   0.00160  -0.00205  -0.00041   3.84809
   R27        3.90055  -0.00001  -0.00136   0.00208   0.00076   3.90131
   R28        4.01325  -0.00007   0.00175  -0.00384  -0.00205   4.01121
   R29        3.90062   0.00009   0.00099  -0.00113  -0.00024   3.90039
   R30        4.02917   0.00019  -0.00055   0.00118   0.00062   4.02979
   R31        3.96087  -0.00025  -0.00007   0.00077   0.00066   3.96154
   R32        3.82342  -0.00021  -0.00085   0.00171   0.00085   3.82428
   R33        1.44135   0.00423  -0.00310   0.00633   0.00396   1.44531
    A1        1.99446   0.00004  -0.00155   0.00265   0.00095   1.99541
    A2        2.00206  -0.00001  -0.00428   0.00759   0.00320   2.00526
    A3        2.28937  -0.00002  -0.00394   0.00738   0.00326   2.29263
    A4        2.80720   0.00017  -0.00333   0.00754   0.00414   2.81133
    A5        2.07173   0.00007  -0.00266   0.00492   0.00213   2.07386
    A6        1.99361   0.00007  -0.00209   0.00491   0.00269   1.99630
    A7        1.89916   0.00003   0.00065   0.00054   0.00111   1.90027
    A8        2.34961   0.00015  -0.00371   0.00832   0.00452   2.35414
    A9        1.60472   0.00009  -0.00104   0.00279   0.00169   1.60641
   A10        1.62923   0.00020   0.00264  -0.00322  -0.00055   1.62868
   A11        1.45352   0.00004   0.00490  -0.00821  -0.00330   1.45021
   A12        2.41864  -0.00014  -0.00999   0.01888   0.00880   2.42744
   A13        2.41116  -0.00039  -0.00191   0.00073  -0.00114   2.41001
   A14        1.73282   0.00020   0.00357  -0.00485  -0.00128   1.73154
   A15        2.08502   0.00030   0.00264  -0.00228   0.00040   2.08542
   A16        2.26939   0.00053  -0.00372   0.00804   0.00370   2.27309
   A17        1.83159  -0.00086  -0.00103  -0.00073  -0.00161   1.82998
   A18        1.94357   0.00030   0.00012   0.00222   0.00230   1.94587
   A19        2.21523   0.00012   0.00631  -0.01322  -0.00698   2.20825
   A20        1.94823  -0.00048  -0.00012  -0.00004  -0.00005   1.94818
   A21        2.17338  -0.00055   0.00365  -0.00918  -0.00538   2.16800
   A22        2.41605   0.00040  -0.00312   0.00775   0.00454   2.42059
   A23        1.83155  -0.00086  -0.00233   0.00130  -0.00080   1.83075
   A24        2.26795   0.00041  -0.00127   0.00095  -0.00049   2.26746
   A25        1.98414  -0.00002   0.00261  -0.00512  -0.00252   1.98161
   A26        1.58603  -0.00001   0.00103  -0.00198  -0.00103   1.58501
   A27        2.30701  -0.00005   0.00145  -0.00315  -0.00172   2.30530
   A28        1.88956  -0.00013   0.00128  -0.00238  -0.00116   1.88840
   A29        2.75345  -0.00014   0.00190  -0.00394  -0.00204   2.75141
   A30        2.00396  -0.00000  -0.00126   0.00210   0.00084   2.00480
   A31        2.11280  -0.00015   0.00447  -0.00856  -0.00421   2.10859
   A32        1.87545  -0.00009   0.00229  -0.00468  -0.00240   1.87305
   A33        1.93492  -0.00009   0.00274  -0.00512  -0.00244   1.93248
   A34        1.64806  -0.00006   0.00074  -0.00182  -0.00105   1.64702
   A35        1.86105  -0.00022   0.00265  -0.00630  -0.00365   1.85740
   A36        2.04427  -0.00027  -0.00004  -0.00145  -0.00152   2.04276
   A37        1.88806  -0.00022  -0.00058  -0.00032  -0.00095   1.88711
   A38        1.67778  -0.00003  -0.00198   0.00390   0.00191   1.67969
   A39        1.44951  -0.00004   0.00180  -0.00362  -0.00180   1.44771
   A40        1.75216   0.00008  -0.00072   0.00150   0.00077   1.75293
   A41        1.60279  -0.00019  -0.00195   0.00214   0.00017   1.60296
   A42        2.03849  -0.00019  -0.00162   0.00185   0.00021   2.03870
   A43        1.46231  -0.00003   0.00033  -0.00079  -0.00049   1.46182
   A44        1.86947  -0.00016   0.00193  -0.00391  -0.00205   1.86742
   A45        2.04853  -0.00024   0.00531  -0.01119  -0.00587   2.04266
   A46        1.50311   0.00022  -0.00207   0.00461   0.00256   1.50567
   A47        1.73931   0.00021  -0.00023   0.00143   0.00104   1.74034
   A48        1.72249   0.00005  -0.00499   0.00879   0.00381   1.72630
   A49        1.95420   0.00002  -0.00291   0.00522   0.00215   1.95635
   A50        1.78332   0.00018  -0.00334   0.00701   0.00372   1.78704
   A51        2.27741   0.00012  -0.00473   0.00979   0.00505   2.28246
   A52        2.05390   0.00018  -0.00093   0.00253   0.00149   2.05538
   A53        1.89479   0.00004  -0.00031   0.00063   0.00035   1.89513
   A54        1.65292   0.00015  -0.00063   0.00171   0.00108   1.65399
   A55        1.97376  -0.00004   0.00081  -0.00159  -0.00081   1.97294
   A56        1.82016  -0.00004   0.00117  -0.00276  -0.00158   1.81858
   A57        1.67680   0.00010  -0.00087   0.00175   0.00092   1.67771
   A58        1.36146   0.00001  -0.00043   0.00042   0.00004   1.36150
   A59        1.87208  -0.00010   0.00170  -0.00299  -0.00127   1.87081
   A60        1.51110   0.00009  -0.00042   0.00108   0.00068   1.51178
   A61        2.13228   0.00004  -0.00205   0.00373   0.00170   2.13398
   A62        2.20969  -0.00010   0.00211  -0.00439  -0.00237   2.20732
   A63        1.46693  -0.00021   0.00379  -0.00808  -0.00427   1.46266
   A64        1.47185  -0.00020   0.00036  -0.00173  -0.00141   1.47044
   A65        2.20387  -0.00025  -0.00216   0.00237   0.00021   2.20408
   A66        1.98076  -0.00027  -0.00145   0.00126  -0.00026   1.98050
   A67        1.95299  -0.00016   0.00142  -0.00313  -0.00170   1.95129
   A68        1.29351   0.00007   0.00214  -0.00379  -0.00152   1.29199
   A69        1.45015   0.00000   0.00262  -0.00473  -0.00208   1.44808
   A70        1.92349   0.00010  -0.00048   0.00121   0.00069   1.92418
   A71        2.16297  -0.00001   0.00345  -0.00613  -0.00271   2.16026
   A72        2.06044   0.00008   0.00142  -0.00191  -0.00064   2.05980
    D1       -1.92573  -0.00011   0.00345  -0.00765  -0.00421  -1.92994
    D2       -0.95176  -0.00001   0.00383  -0.00764  -0.00374  -0.95551
    D3        1.43598  -0.00111   0.00794  -0.01749  -0.00961   1.42638
    D4        2.11967   0.00083   0.00151  -0.00354  -0.00224   2.11743
    D5        0.28475  -0.00003  -0.00138   0.00241   0.00115   0.28591
    D6        1.25872   0.00007  -0.00101   0.00241   0.00162   1.26035
    D7       -2.63672  -0.00103   0.00310  -0.00744  -0.00424  -2.64096
    D8       -1.95303   0.00091  -0.00333   0.00651   0.00313  -1.94991
    D9       -0.86029  -0.00002   0.00279  -0.00554  -0.00286  -0.86316
   D10        0.11368   0.00008   0.00317  -0.00554  -0.00239   0.11128
   D11        2.50142  -0.00102   0.00728  -0.01538  -0.00826   2.49317
   D12       -3.09808   0.00091   0.00085  -0.00143  -0.00089  -3.09897
   D13        0.50981   0.00000  -0.00506   0.00635   0.00136   0.51117
   D14       -0.53797   0.00012  -0.00438   0.00524   0.00093  -0.53704
   D15       -0.58568  -0.00018   0.00156  -0.00376  -0.00232  -0.58799
   D16       -1.63346  -0.00006   0.00224  -0.00487  -0.00275  -1.63621
   D17        1.27804   0.00003  -0.00329   0.00647   0.00317   1.28122
   D18        0.23026   0.00015  -0.00260   0.00536   0.00274   0.23300
   D19        1.07121  -0.00001  -0.00297   0.00553   0.00256   1.07377
   D20       -0.18155   0.00000   0.00430  -0.00474  -0.00050  -0.18205
   D21       -1.19160  -0.00006   0.00386  -0.00749  -0.00357  -1.19517
   D22       -1.05779  -0.00001   0.00227  -0.00423  -0.00205  -1.05983
   D23       -0.02230  -0.00006   0.00438  -0.00877  -0.00452  -0.02682
   D24        1.20083   0.00007  -0.00320   0.00611   0.00288   1.20371
   D25        2.23631   0.00002  -0.00110   0.00156   0.00040   2.23671
   D26        0.19175   0.00002  -0.00429   0.00646   0.00239   0.19414
   D27        1.22723  -0.00003  -0.00218   0.00192  -0.00008   1.22715
   D28        0.73940   0.00019  -0.00291   0.00664   0.00385   0.74326
   D29        1.80632   0.00016  -0.00260   0.00604   0.00352   1.80984
   D30       -0.61751  -0.00001   0.00387  -0.00563  -0.00194  -0.61945
   D31        0.44940  -0.00004   0.00418  -0.00622  -0.00227   0.44713
   D32       -1.33964   0.00003   0.00138  -0.00270  -0.00120  -1.34084
   D33       -0.27273  -0.00001   0.00169  -0.00329  -0.00153  -0.27426
   D34        0.51811  -0.00004  -0.00348   0.00606   0.00270   0.52081
   D35       -0.60840  -0.00009  -0.00165   0.00258   0.00100  -0.60740
   D36       -0.73909  -0.00007   0.00084  -0.00183  -0.00100  -0.74009
   D37       -1.86560  -0.00011   0.00267  -0.00530  -0.00270  -1.86830
   D38        1.40475   0.00009  -0.00368   0.00698   0.00329   1.40804
   D39        0.27824   0.00004  -0.00185   0.00350   0.00159   0.27983
   D40        0.29013  -0.00013  -0.00070  -0.00006  -0.00081   0.28932
   D41       -0.82830   0.00003  -0.00056   0.00074   0.00012  -0.82818
   D42        1.30281   0.00005   0.00106  -0.00198  -0.00087   1.30193
   D43        0.18438   0.00021   0.00119  -0.00118   0.00005   0.18443
   D44       -2.37205  -0.00029  -0.00917   0.01616   0.00735  -2.36470
   D45        2.79272  -0.00013  -0.00903   0.01697   0.00827   2.80099
   D46       -2.25660  -0.00018   0.00128  -0.00571  -0.00441  -2.26101
   D47        2.90817  -0.00002   0.00142  -0.00490  -0.00349   2.90468
   D48        0.53187  -0.00000   0.00094  -0.00161  -0.00068   0.53119
   D49       -0.50268   0.00020  -0.00274   0.00658   0.00384  -0.49883
   D50       -0.52595  -0.00016  -0.00207   0.00233   0.00023  -0.52572
   D51       -1.56051   0.00005  -0.00574   0.01051   0.00476  -1.55575
   D52       -2.79142   0.00077  -0.00525   0.01223   0.00646  -2.78495
   D53        2.45722   0.00097  -0.00892   0.02042   0.01099   2.46820
   D54        3.07437  -0.00067   0.00048  -0.00325  -0.00260   3.07177
   D55        2.03982  -0.00047  -0.00319   0.00493   0.00192   2.04174
   D56       -0.67598  -0.00006   0.00016  -0.00025  -0.00026  -0.67625
   D57        0.46622  -0.00005  -0.00413   0.00763   0.00354   0.46977
   D58        0.34903   0.00003   0.00193  -0.00297  -0.00103   0.34800
   D59        1.49123   0.00004  -0.00236   0.00491   0.00278   1.49401
   D60        3.04754   0.00057   0.00655  -0.01158  -0.00519   3.04235
   D61       -2.09344   0.00058   0.00226  -0.00370  -0.00138  -2.09482
   D62        2.53616  -0.00083   0.00236  -0.00382  -0.00133   2.53483
   D63       -2.60482  -0.00083  -0.00193   0.00406   0.00248  -2.60234
   D64        0.27573  -0.00033  -0.00004  -0.00146  -0.00150   0.27423
   D65       -0.84016  -0.00007   0.00084  -0.00188  -0.00110  -0.84126
   D66        1.37928  -0.00001   0.00185  -0.00254  -0.00065   1.37863
   D67        0.26339   0.00026   0.00274  -0.00297  -0.00025   0.26314
   D68       -2.45120  -0.00038   0.00860  -0.01780  -0.00908  -2.46027
   D69        2.71610  -0.00011   0.00949  -0.01823  -0.00868   2.70742
   D70       -2.32910   0.00032  -0.00079   0.00413   0.00326  -2.32585
   D71        2.83819   0.00058   0.00009   0.00370   0.00365   2.84184
   D72        0.69221  -0.00004   0.00213  -0.00412  -0.00190   0.69031
   D73        1.76217  -0.00008   0.00122  -0.00246  -0.00115   1.76102
   D74       -1.28532   0.00007  -0.00176   0.00357   0.00182  -1.28349
   D75       -0.21535   0.00003  -0.00267   0.00524   0.00257  -0.21279
   D76       -0.49091   0.00004  -0.00143   0.00305   0.00155  -0.48937
   D77        0.57905  -0.00000  -0.00234   0.00472   0.00229   0.58134
   D78        0.94546  -0.00006   0.00293  -0.00560  -0.00268   0.94278
   D79        0.00857   0.00013  -0.00124   0.00264   0.00139   0.00995
   D80       -1.14967   0.00015  -0.00012   0.00074   0.00068  -1.14900
   D81       -0.85643   0.00008  -0.00197   0.00353   0.00162  -0.85481
   D82       -1.92205  -0.00001  -0.00031   0.00057   0.00022  -1.92183
   D83        0.22285   0.00005  -0.00284   0.00509   0.00223   0.22507
   D84       -0.84277  -0.00004  -0.00118   0.00213   0.00082  -0.84195
   D85        1.31737  -0.00005  -0.00136   0.00175   0.00047   1.31784
   D86        0.25176  -0.00014   0.00030  -0.00122  -0.00094   0.25082
   D87       -1.60310   0.00001  -0.00091   0.00206   0.00106  -1.60204
   D88       -0.55825   0.00007  -0.00114   0.00262   0.00138  -0.55687
   D89       -0.76010  -0.00010   0.00250  -0.00479  -0.00225  -0.76235
   D90        0.28474  -0.00004   0.00226  -0.00424  -0.00192   0.28282
   D91        0.15374  -0.00006   0.00269  -0.00535  -0.00260   0.15114
   D92        1.19858  -0.00000   0.00245  -0.00479  -0.00228   1.19631
   D93        1.26133   0.00000   0.00344  -0.00602  -0.00249   1.25884
   D94        0.20247  -0.00003   0.00274  -0.00538  -0.00258   0.19989
   D95        0.40030  -0.00003   0.00294  -0.00518  -0.00210   0.39819
   D96       -0.65856  -0.00006   0.00223  -0.00454  -0.00220  -0.66076
   D97       -0.76030   0.00005  -0.00022   0.00144   0.00118  -0.75911
   D98       -1.81915   0.00002  -0.00092   0.00208   0.00109  -1.81806
   D99        0.07555   0.00001   0.00156  -0.00328  -0.00157   0.07398
   D100       1.06734  -0.00002   0.00397  -0.00740  -0.00333   1.06401
   D101       1.14965  -0.00011   0.00034  -0.00104  -0.00067   1.14898
   D102       2.14143  -0.00014   0.00275  -0.00515  -0.00243   2.13901
   D103      -0.95328   0.00011  -0.00215   0.00403   0.00200  -0.95128
   D104       0.03851   0.00009   0.00026  -0.00008   0.00024   0.03875
   D105      -0.79795   0.00007   0.00130  -0.00189  -0.00055  -0.79850
   D106       0.09529   0.00001   0.00237  -0.00451  -0.00206   0.09323
   D107       0.20835  -0.00004   0.00259  -0.00500  -0.00242   0.20593
   D108       1.10159  -0.00010   0.00366  -0.00762  -0.00393   1.09766
   D109       0.38302  -0.00013   0.00154  -0.00305  -0.00149   0.38152
   D110      -0.70311   0.00009   0.00063   0.00011   0.00074  -0.70237
   D111       0.84690  -0.00004  -0.00320   0.00544   0.00231   0.84920
   D112      -0.07304  -0.00005  -0.00304   0.00513   0.00216  -0.07088
   D113      -0.23023   0.00003  -0.00253   0.00478   0.00232  -0.22791
   D114      -1.15016   0.00001  -0.00237   0.00447   0.00217  -1.14799
   D115       0.47151   0.00003  -0.00181   0.00287   0.00102   0.47253
   D116      -0.58060   0.00000  -0.00287   0.00507   0.00213  -0.57846
   D117      -0.74371   0.00015   0.00103  -0.00090   0.00013  -0.74359
   D118       0.49393  -0.00020   0.00197  -0.00438  -0.00240   0.49153
   D119      -0.31009   0.00002  -0.00093   0.00166   0.00073  -0.30936
   D120       0.86915   0.00015  -0.00013   0.00084   0.00067   0.86982
   D121       0.51545  -0.00024   0.00445  -0.01039  -0.00602   0.50943
   D122      -0.72649   0.00010   0.00301  -0.00624  -0.00308  -0.72957
   D123      -0.89317  -0.00007  -0.00178   0.00386   0.00211  -0.89107
   D124       0.40666   0.00017  -0.00474   0.01023   0.00549   0.41215
   D125       0.21784  -0.00019  -0.00187   0.00357   0.00169   0.21953
   D126       1.51767   0.00006  -0.00483   0.00994   0.00507   1.52275
   D127      -0.27075   0.00011  -0.00504   0.01087   0.00580  -0.26495
   D128       0.99840   0.00001  -0.00675   0.01296   0.00619   1.00458
   D129       0.14617   0.00004   0.00485  -0.00854  -0.00378   0.14239
   D130      -0.96063   0.00003   0.00485  -0.00840  -0.00370  -0.96433
   D131       1.36666   0.00011   0.00167  -0.00331  -0.00164   1.36503
   D132       0.25986   0.00009   0.00166  -0.00317  -0.00155   0.25831
   D133       0.62535   0.00002  -0.00145   0.00210   0.00067   0.62602
   D134      -0.48005   0.00022  -0.00113   0.00288   0.00176  -0.47829
   D135      -0.63579  -0.00021   0.00363  -0.00839  -0.00480  -0.64059
   D136      -1.74119  -0.00001   0.00395  -0.00762  -0.00372  -1.74491
   D137      -0.72617   0.00001  -0.00210   0.00386   0.00173  -0.72444
   D138       0.17894  -0.00013  -0.00186   0.00242   0.00059   0.17953
   D139       0.29202   0.00002  -0.00224   0.00390   0.00165   0.29366
   D140       1.19712  -0.00013  -0.00200   0.00246   0.00051   1.19763
   D141       0.73992  -0.00001   0.00131  -0.00234  -0.00100   0.73892
   D142      -0.09199   0.00002  -0.00331   0.00651   0.00308  -0.08891
   D143      -0.28118  -0.00004   0.00140  -0.00288  -0.00139  -0.28257
   D144      -1.11308  -0.00002  -0.00322   0.00598   0.00268  -1.11039
   D145      -0.53824  -0.00011   0.00260  -0.00490  -0.00233  -0.54057
   D146       0.62850  -0.00003   0.00460  -0.00862  -0.00398   0.62452
   D147      -1.76280  -0.00004   0.00345  -0.00655  -0.00304  -1.76584
   D148      -0.59606   0.00004   0.00545  -0.01027  -0.00469  -0.60075
         Item               Value     Threshold  Converged?
 Maximum Force            0.004226     0.000450     NO 
 RMS     Force            0.000374     0.000300     NO 
 Maximum Displacement     0.022061     0.001800     NO 
 RMS     Displacement     0.002219     0.001200     NO 
 Predicted change in Energy=-6.974653D-05
 GradGradGradGradGradGradGradGradGradGradGradGradGradGradGradGradGradGrad

                          Input orientation:                          
 ---------------------------------------------------------------------
 Center     Atomic      Atomic             Coordinates (Angstroms)
 Number     Number       Type             X           Y           Z
 ---------------------------------------------------------------------
      1          4           0       -1.207562    0.283338    0.396386
      2          4           0       -0.838444    0.806201   -1.578265
      3          4           0        1.325988   -0.313396    0.482801
      4          4           0       -0.197621    2.115857   -0.007677
      5          4           0       -1.605093   -2.003477    0.732219
      6          4           0        1.211755    1.255614   -1.205668
      7          4           0        1.684767    1.887340    0.662416
      8          4           0        0.697339   -0.703205   -1.417808
      9          4           0        0.220230   -2.176283    0.034091
     10          4           0        0.216454    0.916134    1.740799
     11          4           0       -1.282235   -1.213664   -1.133563
     12          4           0       -0.121401   -1.078646    1.787141
     13          1           0       -1.711231    1.143148   -3.012311
     14          1           0       -1.499755    1.832975   -2.758598
 ---------------------------------------------------------------------
                    Distance matrix (angstroms):
                    1          2          3          4          5
     1  Be   0.000000
     2  Be   2.075785   0.000000
     3  Be   2.604311   3.191592   0.000000
     4  Be   2.131050   2.143035   2.909162   0.000000
     5  Be   2.345280   3.717577   3.392612   4.415579   0.000000
     6  Be   3.060228   2.131693   2.307763   2.039986   4.723527
     7  Be   3.318005   3.543460   2.237012   2.011126   5.095734
     8  Be   2.809487   2.159325   2.039477   3.276665   3.408007
     9  Be   2.866982   3.551858   2.212326   4.312634   1.961899
    10  Be   2.058081   3.484405   2.079752   2.160546   3.586000
    11  Be   2.141807   2.115317   3.197802   3.678276   2.051629
    12  Be   2.229113   3.923360   2.093286   3.664973   2.041939
    13  H    3.551363   1.712244   4.854074   3.502143   4.892241
    14  H    3.527134   1.698465   4.806079   3.056655   5.187992
                    6          7          8          9         10
     6  Be   0.000000
     7  Be   2.027944   0.000000
     8  Be   2.036320   3.466016   0.000000
     9  Be   3.781275   4.364938   2.122640   0.000000
    10  Be   3.128504   2.064483   3.581942   3.532125   0.000000
    11  Be   3.510344   4.652404   2.063995   2.132475   3.878668
    12  Be   4.022808   3.650249   3.329112   2.096355   2.023719
    13  H    3.438089   5.058680   3.428217   4.902013   5.134156
    14  H    3.177612   4.674128   3.613468   5.179923   4.902095
                   11         12         13         14
    11  Be   0.000000
    12  Be   3.145835   0.000000
    13  H    3.044388   5.522560   0.000000
    14  H    3.459778   5.571457   0.764823   0.000000
 Stoichiometry    Be12H2
 Framework group  C1[X(Be12H2)]
 Deg. of freedom    36
 Full point group                 C1      NOp   1
 Largest Abelian subgroup         C1      NOp   1
 Largest concise Abelian subgroup C1      NOp   1
                         Standard orientation:                         
 ---------------------------------------------------------------------
 Center     Atomic      Atomic             Coordinates (Angstroms)
 Number     Number       Type             X           Y           Z
 ---------------------------------------------------------------------
      1          4           0        0.296367    0.102652   -1.228645
      2          4           0       -0.744566    1.667116   -0.346718
      3          4           0       -0.049086   -1.119616    1.044933
      4          4           0       -1.816867   -0.065378   -1.010974
      5          4           0        2.587895    0.064765   -0.730847
      6          4           0       -1.803678    0.378044    0.980192
      7          4           0       -2.135242   -1.518306    0.342638
      8          4           0        0.111422    0.869041    1.467956
      9          4           0        1.938382   -0.149879    1.107933
     10          4           0       -0.491465   -1.766699   -0.881450
     11          4           0        1.345174    1.544915   -0.042383
     12          4           0        1.449992   -1.585057   -0.339977
     13          1           0       -1.053710    3.329642   -0.615450
     14          1           0       -1.699604    2.983964   -0.835179
 ---------------------------------------------------------------------
 Rotational constants (GHZ):           2.0720367           1.5296930           1.2645038
 Standard basis: def2TZVP (5D, 7F)
 There are   252 symmetry adapted cartesian basis functions of A   symmetry.
 There are   240 symmetry adapted basis functions of A   symmetry.
   240 basis functions,   364 primitive gaussians,   252 cartesian basis functions
    25 alpha electrons       25 beta electrons
       nuclear repulsion energy       221.4249737299 Hartrees.
 NAtoms=   14 NActive=   14 NUniq=   14 SFac= 1.00D+00 NAtFMM=   60 NAOKFM=F Big=F
 Integral buffers will be    131072 words long.
 Raffenetti 2 integral format.
 Two-electron integral symmetry is turned on.
 Nuclear repulsion after empirical dispersion term =      221.3939229936 Hartrees.
 One-electron integrals computed using PRISM.
   1 Symmetry operations used in ECPInt.
 ECPInt:  NShTT=    6786 NPrTT=   21120 LenC2=    6600 LenP2D=   17035.
 LDataN:  DoStor=T MaxTD1= 4 Len=   56
 NBasis=   240 RedAO= T EigKep=  2.43D-04  NBF=   240
 NBsUse=   240 1.00D-06 EigRej= -1.00D+00 NBFU=   240
 Initial guess from the checkpoint file:  "/home/user/YCY/BeH/2-H-Be12.chk"
 B after Tr=    -0.000000   -0.000000   -0.000000
         Rot=    1.000000   -0.000024    0.000205   -0.000522 Ang=  -0.06 deg.
 ExpMin= 3.27D-02 ExpMax= 4.70D+03 ExpMxC= 1.60D+02 IAcc=3 IRadAn=         5 AccDes= 0.00D+00
 Harris functional with IExCor= 1009 and IRadAn=       5 diagonalized for initial guess.
 HarFok:  IExCor= 1009 AccDes= 0.00D+00 IRadAn=         5 IDoV= 1 UseB2=F ITyADJ=14
 ICtDFT=  3500011 ScaDFX=  1.000000  1.000000  1.000000  1.000000
 FoFCou: FMM=F IPFlag=           0 FMFlag=      100000 FMFlg1=           0
         NFxFlg=           0 DoJE=T BraDBF=F KetDBF=T FulRan=T
         wScrn=  0.000000 ICntrl=       500 IOpCl=  0 I1Cent=   200000004 NGrid=           0
         NMat0=    1 NMatS0=      1 NMatT0=    0 NMatD0=    1 NMtDS0=    0 NMtDT0=    0
 Petite list used in FoFCou.
 Requested convergence on RMS density matrix=1.00D-08 within 128 cycles.
 Requested convergence on MAX density matrix=1.00D-06.
 Requested convergence on             energy=1.00D-06.
 No special actions if energy rises.
 SCF Done:  E(RPBE1PBE) =  -177.755836576     A.U. after   14 cycles
            NFock= 14  Conv=0.55D-08     -V/T= 2.0074
   1 Symmetry operations used in ECPInt.
 ECPInt:  NShTT=    6786 NPrTT=   21120 LenC2=    6600 LenP2D=   17035.
 LDataN:  DoStor=T MaxTD1= 5 Len=  102
 Calling FoFJK, ICntrl=      2127 FMM=F ISym2X=0 I1Cent= 0 IOpClX= 0 NMat=1 NMatS=1 NMatT=0.
 ***** Axes restored to original set *****
 -------------------------------------------------------------------
 Center     Atomic                   Forces (Hartrees/Bohr)
 Number     Number              X              Y              Z
 -------------------------------------------------------------------
      1        4           0.000938269   -0.001001273   -0.000079666
      2        4          -0.000303479    0.000439043   -0.000250050
      3        4           0.000414957   -0.000578834    0.001074789
      4        4          -0.000713463    0.001171004   -0.000056981
      5        4           0.000168765    0.000466431    0.000440329
      6        4           0.000740492    0.000858619   -0.000835379
      7        4          -0.000399108   -0.001057096   -0.000590799
      8        4          -0.000829245    0.000506448    0.000389469
      9        4           0.000173338    0.000547029    0.000603449
     10        4          -0.000181011   -0.000352501    0.000299018
     11        4          -0.001039087   -0.000469720   -0.001385104
     12        4           0.000064262    0.000325353   -0.000851324
     13        1          -0.000893993   -0.005935691   -0.001427956
     14        1           0.001859304    0.005081187    0.002670206
 -------------------------------------------------------------------
 Cartesian Forces:  Max     0.005935691 RMS     0.001467076

 GradGradGradGradGradGradGradGradGradGradGradGradGradGradGradGradGradGrad
 Berny optimization.
 Using GEDIIS/GDIIS optimizer.
 FormGI is forming the generalized inverse of G from B-inverse, IUseBI=4.
 Internal  Forces:  Max     0.003627707 RMS     0.000327773
 Search for a local minimum.
 Step number   9 out of a maximum of  100
 All quantities printed in internal units (Hartrees-Bohrs-Radians)
 Mixed Optimization -- En-DIIS/RFO-DIIS
 Swapping is turned off.
 Update second derivatives using D2CorX and points    5    6    7    8    9
 DE= -9.85D-05 DEPred=-6.97D-05 R= 1.41D+00
 TightC=F SS=  1.41D+00  RLast= 5.15D-02 DXNew= 1.9699D+00 1.5440D-01
 Trust test= 1.41D+00 RLast= 5.15D-02 DXMaxT set to 1.17D+00
 ITU=  1  1  1  1  1  1  1  1  0
     Eigenvalues ---    0.00308   0.01480   0.02060   0.02276   0.02667
     Eigenvalues ---    0.02755   0.02957   0.03165   0.03549   0.03872
     Eigenvalues ---    0.04250   0.04846   0.05179   0.05338   0.05624
     Eigenvalues ---    0.05976   0.06065   0.06183   0.06361   0.06703
     Eigenvalues ---    0.06903   0.07097   0.07547   0.07791   0.08189
     Eigenvalues ---    0.08489   0.09057   0.09817   0.10041   0.10543
     Eigenvalues ---    0.10953   0.11285   0.11701   0.12642   0.13271
     Eigenvalues ---    0.27034
 En-DIIS/RFO-DIIS/Sim-DIIS IScMMF=       -3 using points:     9    8    7    6    5    4    3
 RFO step:  Lambda=-6.95440062D-04.
 DIIS inversion failure, remove point   7.
 DIIS inversion failure, remove point   6.
 DIIS inversion failure, remove point   5.
 RFO-DIIS uses    2 points instead of    7
 DidBck=F Rises=F RFO-DIIS coefs:    2.44770    0.00000    0.00000   -1.44770    0.00000
                  RFO-DIIS coefs:    0.00000    0.00000
 Iteration  1 RMS(Cart)=  0.01627764 RMS(Int)=  0.00177226
 Iteration  2 RMS(Cart)=  0.00084857 RMS(Int)=  0.00109582
 Iteration  3 RMS(Cart)=  0.00000357 RMS(Int)=  0.00109582
 Iteration  4 RMS(Cart)=  0.00000004 RMS(Int)=  0.00109582
 Variable       Old X    -DE/DX   Delta X   Delta X   Delta X     New X
                                 (Linear)    (Quad)   (Total)
    R1        3.92266  -0.00021  -0.00969  -0.00743  -0.01584   3.90682
    R2        4.02710   0.00021  -0.03156   0.01603  -0.01467   4.01243
    R3        4.43194  -0.00028   0.01955  -0.01930  -0.00003   4.43191
    R4        3.88921  -0.00010  -0.04893   0.00030  -0.04832   3.84089
    R5        4.04743   0.00022  -0.03569   0.01212  -0.02273   4.02470
    R6        4.21241  -0.00023   0.03420  -0.02499   0.00968   4.22209
    R7        4.04975  -0.00009   0.00922  -0.00558   0.00304   4.05279
    R8        4.02832  -0.00001  -0.01231  -0.00417  -0.01688   4.01144
    R9        4.08053  -0.00040  -0.01006  -0.01948  -0.02881   4.05172
   R10        3.99737   0.00004   0.00226  -0.00345  -0.00229   3.99508
   R11        3.23567  -0.00039  -0.05047  -0.04282  -0.09525   3.14042
   R12        3.20963  -0.00026  -0.05593  -0.02789  -0.08561   3.12402
   R13        4.36104   0.00047   0.05471   0.01408   0.06854   4.42958
   R14        4.22734  -0.00029  -0.05353  -0.00663  -0.06189   4.16545
   R15        3.85405   0.00004  -0.02062   0.00764  -0.01206   3.84199
   R16        4.18069  -0.00015   0.05357  -0.01412   0.03880   4.21949
   R17        3.93016   0.00001   0.01161  -0.00294   0.00897   3.93913
   R18        3.95574  -0.00022   0.03516  -0.01614   0.01876   3.97450
   R19        3.85501   0.00032  -0.03162   0.01533  -0.01668   3.83833
   R20        3.80048  -0.00003   0.02164   0.00082   0.02284   3.82332
   R21        4.08284   0.00028   0.00300   0.00791   0.00985   4.09269
   R22        3.70745  -0.00007  -0.00199  -0.00070  -0.00268   3.70477
   R23        3.87702   0.00014  -0.00411   0.00631   0.00219   3.87921
   R24        3.85871  -0.00012   0.01782  -0.00626   0.01182   3.87053
   R25        3.83226  -0.00029   0.01819  -0.00807   0.01090   3.84316
   R26        3.84809   0.00017  -0.00969   0.00618  -0.00305   3.84504
   R27        3.90131  -0.00003   0.00771  -0.00193   0.00574   3.90704
   R28        4.01121  -0.00004  -0.01953   0.00424  -0.01520   3.99601
   R29        3.90039   0.00012  -0.00300   0.00136  -0.00169   3.89869
   R30        4.02979   0.00023  -0.00303   0.00960   0.00640   4.03619
   R31        3.96154  -0.00032   0.01462  -0.01199   0.00250   3.96403
   R32        3.82428  -0.00023   0.02187  -0.01482   0.00672   3.83100
   R33        1.44531   0.00363  -0.02319   0.04474   0.02954   1.47485
    A1        1.99541   0.00006   0.00776   0.00123   0.00818   2.00359
    A2        2.00526  -0.00001   0.03124  -0.00555   0.02509   2.03035
    A3        2.29263  -0.00003   0.02999  -0.00352   0.02567   2.31830
    A4        2.81133   0.00013   0.02762   0.00348   0.03056   2.84189
    A5        2.07386   0.00005   0.01909  -0.00222   0.01580   2.08966
    A6        1.99630   0.00005   0.02055  -0.00022   0.01960   2.01590
    A7        1.90027  -0.00000   0.00375   0.00289   0.00600   1.90627
    A8        2.35414   0.00012   0.03133   0.00260   0.03351   2.38765
    A9        1.60641   0.00009   0.00792   0.00493   0.01253   1.61894
   A10        1.62868   0.00016  -0.01682   0.01001  -0.00662   1.62206
   A11        1.45021   0.00002  -0.03399   0.00635  -0.02765   1.42257
   A12        2.42744  -0.00011   0.07039  -0.00037   0.06886   2.49630
   A13        2.41001  -0.00036   0.01430  -0.02020  -0.00490   2.40512
   A14        1.73154   0.00016  -0.02360   0.01082  -0.01293   1.71861
   A15        2.08542   0.00025  -0.01396   0.01355  -0.00038   2.08505
   A16        2.27309   0.00047   0.02471   0.00544   0.02452   2.29760
   A17        1.82998  -0.00075   0.00830  -0.01771  -0.00757   1.82242
   A18        1.94587   0.00025   0.00433   0.01065   0.01487   1.96074
   A19        2.20825   0.00010  -0.04693  -0.00640  -0.05431   2.15394
   A20        1.94818  -0.00039  -0.00022   0.00086   0.00126   1.94945
   A21        2.16800  -0.00048  -0.02283  -0.01703  -0.03723   2.13077
   A22        2.42059   0.00038   0.02065   0.01368   0.03309   2.45367
   A23        1.83075  -0.00074   0.01505  -0.01786   0.00001   1.83076
   A24        2.26746   0.00035   0.00304  -0.00521  -0.00398   2.26348
   A25        1.98161  -0.00001  -0.02115   0.00189  -0.01927   1.96235
   A26        1.58501  -0.00001  -0.00882   0.00085  -0.00848   1.57653
   A27        2.30530  -0.00004  -0.01199  -0.00093  -0.01301   2.29228
   A28        1.88840  -0.00014  -0.00543  -0.00455  -0.01042   1.87799
   A29        2.75141  -0.00014  -0.01546  -0.00058  -0.01617   2.73524
   A30        2.00480   0.00001   0.00781  -0.00044   0.00729   2.01209
   A31        2.10859  -0.00013  -0.03222  -0.00040  -0.03319   2.07540
   A32        1.87305  -0.00007  -0.01876   0.00037  -0.01839   1.85467
   A33        1.93248  -0.00009  -0.01961   0.00085  -0.01911   1.91337
   A34        1.64702  -0.00004  -0.00577  -0.00154  -0.00706   1.63996
   A35        1.85740  -0.00021  -0.02029  -0.00724  -0.02755   1.82985
   A36        2.04276  -0.00025   0.00049  -0.01082  -0.01056   2.03220
   A37        1.88711  -0.00018   0.00306  -0.00821  -0.00529   1.88181
   A38        1.67969  -0.00004   0.01653  -0.00234   0.01411   1.69381
   A39        1.44771  -0.00003  -0.01402   0.00022  -0.01360   1.43411
   A40        1.75293   0.00009   0.00484   0.00174   0.00649   1.75942
   A41        1.60296  -0.00016   0.01251  -0.00937   0.00305   1.60601
   A42        2.03870  -0.00018   0.01088  -0.00772   0.00263   2.04133
   A43        1.46182  -0.00003  -0.00108  -0.00229  -0.00349   1.45833
   A44        1.86742  -0.00016  -0.01279  -0.00345  -0.01648   1.85094
   A45        2.04266  -0.00022  -0.04079  -0.00430  -0.04499   1.99766
   A46        1.50567   0.00023   0.01411   0.00577   0.02018   1.52585
   A47        1.74034   0.00023   0.00141   0.00746   0.00797   1.74831
   A48        1.72630   0.00006   0.03523  -0.00398   0.03145   1.75775
   A49        1.95635   0.00002   0.02091  -0.00296   0.01737   1.97372
   A50        1.78704   0.00016   0.02724   0.00115   0.02846   1.81551
   A51        2.28246   0.00008   0.04107  -0.00296   0.03797   2.32043
   A52        2.05538   0.00017   0.00614   0.00565   0.01080   2.06619
   A53        1.89513   0.00005   0.00203   0.00078   0.00286   1.89799
   A54        1.65399   0.00016   0.00382   0.00482   0.00864   1.66263
   A55        1.97294  -0.00003  -0.00436  -0.00204  -0.00655   1.96640
   A56        1.81858  -0.00001  -0.01113  -0.00002  -0.01107   1.80751
   A57        1.67771   0.00011   0.00522   0.00226   0.00757   1.68528
   A58        1.36150   0.00002   0.00166  -0.00090   0.00102   1.36252
   A59        1.87081  -0.00011  -0.00985  -0.00085  -0.01080   1.86001
   A60        1.51178   0.00008   0.00219   0.00309   0.00536   1.51714
   A61        2.13398   0.00003   0.01422  -0.00130   0.01307   2.14706
   A62        2.20732  -0.00011  -0.01492  -0.00295  -0.01839   2.18893
   A63        1.46266  -0.00019  -0.02984  -0.00278  -0.03234   1.43032
   A64        1.47044  -0.00022  -0.00094  -0.00952  -0.01057   1.45987
   A65        2.20408  -0.00025   0.01569  -0.01262   0.00308   2.20717
   A66        1.98050  -0.00026   0.01076  -0.01117  -0.00055   1.97995
   A67        1.95129  -0.00017  -0.00992  -0.00352  -0.01343   1.93787
   A68        1.29199   0.00008  -0.01857   0.00634  -0.01161   1.28038
   A69        1.44808   0.00001  -0.02033   0.00356  -0.01656   1.43152
   A70        1.92418   0.00010   0.00192   0.00352   0.00529   1.92946
   A71        2.16026  -0.00000  -0.02687   0.00528  -0.02180   2.13846
   A72        2.05980   0.00008  -0.01096   0.00537  -0.00634   2.05347
    D1       -1.92994  -0.00008  -0.03022  -0.00115  -0.03131  -1.96126
    D2       -0.95551   0.00000  -0.03215   0.00297  -0.02894  -0.98445
    D3        1.42638  -0.00097  -0.05254  -0.01903  -0.07218   1.35420
    D4        2.11743   0.00071  -0.01897   0.00185  -0.01943   2.09800
    D5        0.28591  -0.00003   0.00962  -0.00096   0.00941   0.29532
    D6        1.26035   0.00005   0.00769   0.00316   0.01178   1.27213
    D7       -2.64096  -0.00093  -0.01271  -0.01883  -0.03145  -2.67241
    D8       -1.94991   0.00075   0.02087   0.00204   0.02130  -1.92861
    D9       -0.86316   0.00000  -0.02529   0.00423  -0.02144  -0.88459
   D10        0.11128   0.00008  -0.02722   0.00835  -0.01907   0.09221
   D11        2.49317  -0.00089  -0.04761  -0.01365  -0.06230   2.43086
   D12       -3.09897   0.00079  -0.01404   0.00722  -0.00955  -3.10852
   D13        0.51117   0.00002   0.01863  -0.00475   0.01424   0.52541
   D14       -0.53704   0.00015   0.01110   0.00026   0.01157  -0.52547
   D15       -0.58799  -0.00018  -0.01215  -0.00536  -0.01812  -0.60611
   D16       -1.63621  -0.00005  -0.01968  -0.00035  -0.02079  -1.65700
   D17        1.28122   0.00000   0.02429  -0.00049   0.02382   1.30504
   D18        0.23300   0.00013   0.01676   0.00452   0.02115   0.25415
   D19        1.07377  -0.00001   0.02199  -0.00153   0.02040   1.09417
   D20       -0.18205  -0.00002  -0.01372   0.00602  -0.00805  -0.19011
   D21       -1.19517  -0.00004  -0.02983   0.00254  -0.02720  -1.22238
   D22       -1.05983  -0.00002  -0.01585  -0.00040  -0.01682  -1.07665
   D23       -0.02682  -0.00006  -0.03286  -0.00185  -0.03549  -0.06232
   D24        1.20371   0.00006   0.02295  -0.00075   0.02213   1.22584
   D25        2.23671   0.00002   0.00594  -0.00219   0.00346   2.24017
   D26        0.19414   0.00001   0.02634  -0.00753   0.01997   0.21411
   D27        1.22715  -0.00004   0.00932  -0.00897   0.00130   1.22844
   D28        0.74326   0.00018   0.02427   0.00426   0.02904   0.77230
   D29        1.80984   0.00014   0.02128   0.00462   0.02637   1.83620
   D30       -0.61945  -0.00000  -0.02142   0.00573  -0.01682  -0.63627
   D31        0.44713  -0.00004  -0.02441   0.00609  -0.01949   0.42764
   D32       -1.34084   0.00004  -0.01150   0.00208  -0.00908  -1.34993
   D33       -0.27426   0.00000  -0.01449   0.00244  -0.01175  -0.28602
   D34        0.52081  -0.00005   0.02799  -0.00715   0.02128   0.54209
   D35       -0.60740  -0.00009   0.01445  -0.00645   0.00831  -0.59909
   D36       -0.74009  -0.00005  -0.00499  -0.00220  -0.00731  -0.74740
   D37       -1.86830  -0.00009  -0.01853  -0.00150  -0.02028  -1.88857
   D38        1.40804   0.00007   0.02773  -0.00204   0.02558   1.43362
   D39        0.27983   0.00003   0.01419  -0.00134   0.01261   0.29245
   D40        0.28932  -0.00012   0.00274  -0.00727  -0.00450   0.28482
   D41       -0.82818   0.00004   0.00255  -0.00049   0.00200  -0.82618
   D42        1.30193   0.00003  -0.00818   0.00081  -0.00729   1.29464
   D43        0.18443   0.00019  -0.00836   0.00760  -0.00078   0.18365
   D44       -2.36470  -0.00024   0.05912  -0.00081   0.06082  -2.30388
   D45        2.80099  -0.00008   0.05894   0.00598   0.06733   2.86832
   D46       -2.26101  -0.00019  -0.01171  -0.01988  -0.03108  -2.29209
   D47        2.90468  -0.00003  -0.01189  -0.01309  -0.02458   2.88010
   D48        0.53119  -0.00001  -0.00453  -0.00112  -0.00570   0.52550
   D49       -0.49883   0.00018   0.02253   0.00605   0.02865  -0.47018
   D50       -0.52572  -0.00014   0.01326  -0.00928   0.00403  -0.52169
   D51       -1.55575   0.00006   0.04031  -0.00211   0.03838  -1.51737
   D52       -2.78495   0.00067   0.03585   0.01409   0.04389  -2.74106
   D53        2.46820   0.00087   0.06291   0.02126   0.07824   2.54644
   D54        3.07177  -0.00060   0.00026  -0.01840  -0.01619   3.05557
   D55        2.04174  -0.00041   0.02732  -0.01122   0.01815   2.05990
   D56       -0.67625  -0.00004  -0.00054  -0.00083  -0.00208  -0.67833
   D57        0.46977  -0.00007   0.03605  -0.00888   0.02743   0.49719
   D58        0.34800   0.00003  -0.01372   0.00507  -0.00877   0.33923
   D59        1.49401   0.00001   0.02287  -0.00298   0.02073   1.51474
   D60        3.04235   0.00049  -0.04870   0.00699  -0.04312   2.99923
   D61       -2.09482   0.00046  -0.01210  -0.00106  -0.01362  -2.10844
   D62        2.53483  -0.00070  -0.01330   0.00296  -0.00899   2.52584
   D63       -2.60234  -0.00073   0.02329  -0.00509   0.02052  -2.58183
   D64        0.27423  -0.00030   0.00026  -0.01009  -0.00977   0.26446
   D65       -0.84126  -0.00003  -0.00854   0.00118  -0.00737  -0.84863
   D66        1.37863  -0.00003  -0.00985   0.00318  -0.00677   1.37186
   D67        0.26314   0.00024  -0.01864   0.01446  -0.00437   0.25877
   D68       -2.46027  -0.00036  -0.05744  -0.01292  -0.06870  -2.52897
   D69        2.70742  -0.00009  -0.06624  -0.00164  -0.06630   2.64112
   D70       -2.32585   0.00029   0.00520   0.01787   0.02144  -2.30441
   D71        2.84184   0.00056  -0.00359   0.02915   0.02384   2.86568
   D72        0.69031  -0.00004  -0.01762   0.00214  -0.01496   0.67535
   D73        1.76102  -0.00009  -0.01020   0.00006  -0.00966   1.75137
   D74       -1.28349   0.00006   0.01311   0.00041   0.01357  -1.26993
   D75       -0.21279   0.00001   0.02054  -0.00167   0.01888  -0.19391
   D76       -0.48937   0.00003   0.01201  -0.00027   0.01116  -0.47821
   D77        0.58134  -0.00003   0.01944  -0.00236   0.01647   0.59781
   D78        0.94278  -0.00004  -0.02355   0.00279  -0.02061   0.92217
   D79        0.00995   0.00014   0.00510   0.00712   0.01202   0.02197
   D80       -1.14900   0.00015  -0.00070   0.00590   0.00562  -1.14338
   D81       -0.85481   0.00007   0.01508  -0.00264   0.01266  -0.84215
   D82       -1.92183  -0.00001   0.00545  -0.00393   0.00111  -1.92073
   D83        0.22507   0.00003   0.02116  -0.00401   0.01693   0.24201
   D84       -0.84195  -0.00005   0.01154  -0.00530   0.00538  -0.83657
   D85        1.31784  -0.00006   0.00959  -0.00570   0.00437   1.32221
   D86        0.25082  -0.00013  -0.00003  -0.00699  -0.00718   0.24364
   D87       -1.60204   0.00001   0.00887  -0.00042   0.00789  -1.59414
   D88       -0.55687   0.00007   0.00948   0.00154   0.01048  -0.54638
   D89       -0.76235  -0.00011  -0.01548  -0.00364  -0.01877  -0.78112
   D90        0.28282  -0.00005  -0.01487  -0.00168  -0.01618   0.26664
   D91        0.15114  -0.00005  -0.02219   0.00190  -0.02005   0.13109
   D92        1.19631   0.00002  -0.02158   0.00385  -0.01746   1.17885
   D93        1.25884   0.00001  -0.02461   0.00466  -0.01945   1.23939
   D94        0.19989  -0.00001  -0.02124   0.00189  -0.01907   0.18082
   D95        0.39819  -0.00001  -0.02216   0.00539  -0.01594   0.38225
   D96       -0.66076  -0.00003  -0.01879   0.00263  -0.01556  -0.67631
   D97       -0.75911   0.00004   0.00647   0.00207   0.00830  -0.75081
   D98       -1.81806   0.00003   0.00984  -0.00069   0.00868  -1.80938
   D99        0.07398   0.00002  -0.01503   0.00300  -0.01117   0.06281
   D100       1.06401  -0.00002  -0.03119   0.00451  -0.02602   1.03799
   D101       1.14898  -0.00012  -0.00377  -0.00158  -0.00543   1.14355
   D102       2.13901  -0.00015  -0.01992  -0.00007  -0.02028   2.11873
   D103      -0.95128   0.00011   0.01171   0.00422   0.01633  -0.93495
   D104       0.03875   0.00008  -0.00445   0.00573   0.00148   0.04023
   D105      -0.79850   0.00008  -0.00895   0.00431  -0.00437  -0.80287
   D106       0.09323   0.00003  -0.01945   0.00374  -0.01513   0.07810
   D107       0.20593  -0.00002  -0.01894   0.00100  -0.01795   0.18798
   D108       1.09766  -0.00007  -0.02944   0.00044  -0.02871   1.06895
   D109       0.38152  -0.00013  -0.00767  -0.00449  -0.01195   0.36957
   D110      -0.70237   0.00006   0.00042   0.00320   0.00342  -0.69894
   D111       0.84920  -0.00004   0.02305  -0.00484   0.01846   0.86766
   D112      -0.07088  -0.00005   0.02190  -0.00528   0.01700  -0.05388
   D113      -0.22791   0.00000   0.01872  -0.00193   0.01724  -0.21067
   D114      -1.14799  -0.00001   0.01758  -0.00237   0.01578  -1.13221
   D115       0.47253   0.00004   0.01051  -0.00125   0.00912   0.48165
   D116      -0.57846  -0.00001   0.02233  -0.00511   0.01689  -0.56157
   D117      -0.74359   0.00013  -0.00678   0.00603  -0.00073  -0.74432
   D118       0.49153  -0.00020  -0.01385  -0.00512  -0.01877   0.47275
   D119      -0.30936   0.00002   0.00751  -0.00139   0.00611  -0.30325
   D120       0.86982   0.00016  -0.00093   0.00585   0.00465   0.87447
   D121       0.50943  -0.00021  -0.03648  -0.00819  -0.04522   0.46421
   D122      -0.72957   0.00010  -0.02696   0.00325  -0.02332  -0.75289
   D123      -0.89107  -0.00009   0.01949  -0.00506   0.01425  -0.87682
   D124       0.41215   0.00014   0.04004   0.00093   0.04105   0.45320
   D125       0.21953  -0.00020   0.02018  -0.00785   0.01228   0.23181
   D126       1.52275   0.00004   0.04073  -0.00186   0.03908   1.56182
   D127      -0.26495   0.00009   0.04067   0.00348   0.04419  -0.22076
   D128       1.00458  -0.00001   0.05185  -0.00403   0.04792   1.05250
   D129       0.14239   0.00005  -0.03896   0.00924  -0.03026   0.11212
   D130      -0.96433   0.00003  -0.03828   0.00918  -0.02982  -0.99415
   D131       1.36503   0.00013  -0.01958   0.00804  -0.01142   1.35361
   D132       0.25831   0.00011  -0.01890   0.00797  -0.01098   0.24733
   D133       0.62602   0.00002   0.00772  -0.00150   0.00649   0.63251
   D134      -0.47829   0.00023   0.00506   0.00895   0.01406  -0.46423
   D135      -0.64059  -0.00019  -0.03117  -0.00466  -0.03613  -0.67673
   D136      -1.74491   0.00002  -0.03384   0.00580  -0.02856  -1.77347
   D137      -0.72444  -0.00001   0.01634  -0.00296   0.01316  -0.71128
   D138       0.17953  -0.00013   0.01312  -0.00771   0.00550   0.18503
   D139       0.29366   0.00001   0.01694  -0.00349   0.01326   0.30693
   D140       1.19763  -0.00012   0.01373  -0.00824   0.00560   1.20323
   D141       0.73892  -0.00000  -0.00824   0.00011  -0.00803   0.73089
   D142      -0.08891  -0.00000   0.03030  -0.00691   0.02297  -0.06594
   D143      -0.28257  -0.00003  -0.01217   0.00116  -0.01065  -0.29322
   D144      -1.11039  -0.00004   0.02637  -0.00586   0.02035  -1.09004
   D145      -0.54057  -0.00010  -0.01685  -0.00062  -0.01758  -0.55814
   D146       0.62452  -0.00001  -0.03671   0.00650  -0.03028   0.59424
   D147      -1.76584  -0.00001  -0.02531   0.00219  -0.02259  -1.78842
   D148      -0.60075   0.00008  -0.04516   0.00931  -0.03529  -0.63604
         Item               Value     Threshold  Converged?
 Maximum Force            0.003628     0.000450     NO 
 RMS     Force            0.000328     0.000300     NO 
 Maximum Displacement     0.164233     0.001800     NO 
 RMS     Displacement     0.016248     0.001200     NO 
 Predicted change in Energy=-3.399680D-04
 GradGradGradGradGradGradGradGradGradGradGradGradGradGradGradGradGradGrad

                          Input orientation:                          
 ---------------------------------------------------------------------
 Center     Atomic      Atomic             Coordinates (Angstroms)
 Number     Number       Type             X           Y           Z
 ---------------------------------------------------------------------
      1          4           0       -1.181087    0.281302    0.388193
      2          4           0       -0.852329    0.812581   -1.582546
      3          4           0        1.342327   -0.307716    0.486119
      4          4           0       -0.204299    2.123260   -0.013572
      5          4           0       -1.611336   -1.998110    0.733794
      6          4           0        1.187719    1.281578   -1.229902
      7          4           0        1.687872    1.862834    0.653706
      8          4           0        0.675428   -0.680395   -1.397981
      9          4           0        0.207490   -2.174240    0.023631
     10          4           0        0.203934    0.912565    1.735164
     11          4           0       -1.302635   -1.203649   -1.133685
     12          4           0       -0.110510   -1.089410    1.790623
     13          1           0       -1.624322    1.112144   -3.023379
     14          1           0       -1.525058    1.819194   -2.708201
 ---------------------------------------------------------------------
                    Distance matrix (angstroms):
                    1          2          3          4          5
     1  Be   0.000000
     2  Be   2.067402   0.000000
     3  Be   2.593097   3.217290   0.000000
     4  Be   2.123284   2.144645   2.924275   0.000000
     5  Be   2.345267   3.720418   3.412170   4.418597   0.000000
     6  Be   3.038096   2.122760   2.344032   2.031158   4.737844
     7  Be   3.286740   3.543511   2.204262   2.023213   5.079181
     8  Be   2.749896   2.144080   2.033096   3.248229   3.392658
     9  Be   2.844422   3.553043   2.232859   4.317344   1.960480
    10  Be   2.032513   3.483230   2.084500   2.165760   3.573511
    11  Be   2.129781   2.114103   3.228356   3.678222   2.052789
    12  Be   2.234233   3.942859   2.103214   3.685805   2.048196
    13  H    3.539149   1.661840   4.809738   3.478183   4.877520
    14  H    3.474347   1.653160   4.790546   3.016271   5.140680
                    6          7          8          9         10
     6  Be   0.000000
     7  Be   2.033713   0.000000
     8  Be   2.034707   3.420888   0.000000
     9  Be   3.804585   4.345858   2.114596   0.000000
    10  Be   3.145731   2.067519   3.546326   3.529550   0.000000
    11  Be   3.519584   4.641251   2.063100   2.135862   3.870195
    12  Be   4.053462   3.639024   3.309409   2.097675   2.027277
    13  H    3.339588   5.005508   3.338258   4.841500   5.101577
    14  H    3.135851   4.650510   3.578654   5.139275   4.853338
                   11         12         13         14
    11  Be   0.000000
    12  Be   3.160031   0.000000
    13  H    3.006214   5.505732   0.000000
    14  H    3.415575   5.540790   0.780455   0.000000
 Stoichiometry    Be12H2
 Framework group  C1[X(Be12H2)]
 Deg. of freedom    36
 Full point group                 C1      NOp   1
 Largest Abelian subgroup         C1      NOp   1
 Largest concise Abelian subgroup C1      NOp   1
                         Standard orientation:                         
 ---------------------------------------------------------------------
 Center     Atomic      Atomic             Coordinates (Angstroms)
 Number     Number       Type             X           Y           Z
 ---------------------------------------------------------------------
      1          4           0        0.291021    0.104644   -1.198321
      2          4           0       -0.764303    1.666077   -0.348398
      3          4           0       -0.046856   -1.140729    1.050909
      4          4           0       -1.816885   -0.077668   -1.019909
      5          4           0        2.588482    0.098653   -0.727244
      6          4           0       -1.830140    0.377831    0.959473
      7          4           0       -2.096535   -1.543021    0.346813
      8          4           0        0.089576    0.849926    1.440979
      9          4           0        1.938638   -0.120896    1.109324
     10          4           0       -0.458823   -1.760198   -0.896315
     11          4           0        1.325842    1.567221   -0.046810
     12          4           0        1.478923   -1.576409   -0.329559
     13          1           0       -1.096647    3.286464   -0.508411
     14          1           0       -1.699107    2.931807   -0.855355
 ---------------------------------------------------------------------
 Rotational constants (GHZ):           2.0804205           1.5367154           1.2644561
 Standard basis: def2TZVP (5D, 7F)
 There are   252 symmetry adapted cartesian basis functions of A   symmetry.
 There are   240 symmetry adapted basis functions of A   symmetry.
   240 basis functions,   364 primitive gaussians,   252 cartesian basis functions
    25 alpha electrons       25 beta electrons
       nuclear repulsion energy       221.7763564096 Hartrees.
 NAtoms=   14 NActive=   14 NUniq=   14 SFac= 1.00D+00 NAtFMM=   60 NAOKFM=F Big=F
 Integral buffers will be    131072 words long.
 Raffenetti 2 integral format.
 Two-electron integral symmetry is turned on.
 Nuclear repulsion after empirical dispersion term =      221.7452413418 Hartrees.
 One-electron integrals computed using PRISM.
   1 Symmetry operations used in ECPInt.
 ECPInt:  NShTT=    6786 NPrTT=   21120 LenC2=    6605 LenP2D=   17048.
 LDataN:  DoStor=T MaxTD1= 4 Len=   56
 NBasis=   240 RedAO= T EigKep=  2.42D-04  NBF=   240
 NBsUse=   240 1.00D-06 EigRej= -1.00D+00 NBFU=   240
 Initial guess from the checkpoint file:  "/home/user/YCY/BeH/2-H-Be12.chk"
 B after Tr=    -0.000000    0.000000   -0.000000
         Rot=    0.999979   -0.001109    0.001625   -0.006139 Ang=  -0.74 deg.
 ExpMin= 3.27D-02 ExpMax= 4.70D+03 ExpMxC= 1.60D+02 IAcc=3 IRadAn=         5 AccDes= 0.00D+00
 Harris functional with IExCor= 1009 and IRadAn=       5 diagonalized for initial guess.
 HarFok:  IExCor= 1009 AccDes= 0.00D+00 IRadAn=         5 IDoV= 1 UseB2=F ITyADJ=14
 ICtDFT=  3500011 ScaDFX=  1.000000  1.000000  1.000000  1.000000
 FoFCou: FMM=F IPFlag=           0 FMFlag=      100000 FMFlg1=           0
         NFxFlg=           0 DoJE=T BraDBF=F KetDBF=T FulRan=T
         wScrn=  0.000000 ICntrl=       500 IOpCl=  0 I1Cent=   200000004 NGrid=           0
         NMat0=    1 NMatS0=      1 NMatT0=    0 NMatD0=    1 NMtDS0=    0 NMtDT0=    0
 Petite list used in FoFCou.
 Requested convergence on RMS density matrix=1.00D-08 within 128 cycles.
 Requested convergence on MAX density matrix=1.00D-06.
 Requested convergence on             energy=1.00D-06.
 No special actions if energy rises.
 SCF Done:  E(RPBE1PBE) =  -177.756122344     A.U. after   16 cycles
            NFock= 16  Conv=0.78D-08     -V/T= 2.0075
   1 Symmetry operations used in ECPInt.
 ECPInt:  NShTT=    6786 NPrTT=   21120 LenC2=    6605 LenP2D=   17048.
 LDataN:  DoStor=T MaxTD1= 5 Len=  102
 Calling FoFJK, ICntrl=      2127 FMM=F ISym2X=0 I1Cent= 0 IOpClX= 0 NMat=1 NMatS=1 NMatT=0.
 ***** Axes restored to original set *****
 -------------------------------------------------------------------
 Center     Atomic                   Forces (Hartrees/Bohr)
 Number     Number              X              Y              Z
 -------------------------------------------------------------------
      1        4          -0.001422480   -0.001460331   -0.000294835
      2        4          -0.000525465    0.001437521   -0.000996045
      3        4          -0.000837608   -0.001517044    0.001732186
      4        4          -0.000645131    0.000717345   -0.000128742
      5        4           0.000913421    0.000854523    0.000925606
      6        4           0.002209734    0.000917501    0.000798478
      7        4          -0.000803446   -0.000853987   -0.001578841
      8        4          -0.000573470    0.000350230   -0.000888891
      9        4           0.000750290    0.001261752    0.001692056
     10        4           0.001593029   -0.000564785    0.001243115
     11        4          -0.000741000   -0.000740491   -0.001452159
     12        4          -0.000012754    0.000242816   -0.001615974
     13        1          -0.000000975    0.000064910    0.000408766
     14        1           0.000095854   -0.000709961    0.000155279
 -------------------------------------------------------------------
 Cartesian Forces:  Max     0.002209734 RMS     0.001028483

 GradGradGradGradGradGradGradGradGradGradGradGradGradGradGradGradGradGrad
 Berny optimization.
 Using GEDIIS/GDIIS optimizer.
 FormGI is forming the generalized inverse of G from B-inverse, IUseBI=4.
 Internal  Forces:  Max     0.000783128 RMS     0.000191362
 Search for a local minimum.
 Step number  10 out of a maximum of  100
 All quantities printed in internal units (Hartrees-Bohrs-Radians)
 Mixed Optimization -- En-DIIS/RFO-DIIS
 Swapping is turned off.
 Update second derivatives using D2CorX and points    7    8    9   10
 DE= -2.86D-04 DEPred=-3.40D-04 R= 8.41D-01
 TightC=F SS=  1.41D+00  RLast= 3.91D-01 DXNew= 1.9699D+00 1.1724D+00
 Trust test= 8.41D-01 RLast= 3.91D-01 DXMaxT set to 1.17D+00
 ITU=  1  1  1  1  1  1  1  1  1  0
     Eigenvalues ---    0.00377   0.01426   0.02078   0.02241   0.02636
     Eigenvalues ---    0.02766   0.02960   0.03140   0.03496   0.03768
     Eigenvalues ---    0.04266   0.04784   0.05177   0.05292   0.05544
     Eigenvalues ---    0.05998   0.06017   0.06174   0.06365   0.06715
     Eigenvalues ---    0.06894   0.07085   0.07507   0.07802   0.08096
     Eigenvalues ---    0.08481   0.09037   0.09796   0.10023   0.10509
     Eigenvalues ---    0.10896   0.11329   0.11793   0.12706   0.13318
     Eigenvalues ---    0.27612
 En-DIIS/RFO-DIIS/Sim-DIIS IScMMF=       -3 using points:    10    9    8    7    6    5    4    3
 RFO step:  Lambda=-1.32480758D-04.
 DIIS inversion failure, remove point   8.
 DIIS inversion failure, remove point   7.
 DIIS inversion failure, remove point   6.
 RFO-DIIS uses    5 points instead of    8
 DidBck=F Rises=F RFO-DIIS coefs:    0.92687   -2.00000    1.74292   -0.00398    0.33419
                  RFO-DIIS coefs:    0.00000    0.00000    0.00000
 Iteration  1 RMS(Cart)=  0.00374530 RMS(Int)=  0.00070893
 Iteration  2 RMS(Cart)=  0.00004716 RMS(Int)=  0.00070555
 Iteration  3 RMS(Cart)=  0.00000023 RMS(Int)=  0.00070555
 Variable       Old X    -DE/DX   Delta X   Delta X   Delta X     New X
                                 (Linear)    (Quad)   (Total)
    R1        3.90682   0.00041   0.00794  -0.00352   0.00362   3.91044
    R2        4.01243   0.00032   0.01142   0.00001   0.01086   4.02329
    R3        4.43191  -0.00057  -0.00462  -0.00631  -0.01080   4.42111
    R4        3.84089   0.00047   0.02652  -0.00778   0.01852   3.85941
    R5        4.02470   0.00020   0.01438  -0.00482   0.00899   4.03369
    R6        4.22209  -0.00003  -0.00947   0.00001  -0.00974   4.21234
    R7        4.05279   0.00006  -0.00282   0.00098  -0.00145   4.05134
    R8        4.01144   0.00069   0.00904   0.00067   0.00996   4.02139
    R9        4.05172   0.00024   0.01206  -0.00972   0.00189   4.05362
   R10        3.99508   0.00030   0.00055   0.00135   0.00264   3.99772
   R11        3.14042  -0.00027   0.04122  -0.03432   0.00812   3.14854
   R12        3.12402  -0.00051   0.03866  -0.03236   0.00740   3.13142
   R13        4.42958   0.00046  -0.03295   0.02515  -0.00763   4.42195
   R14        4.16545  -0.00034   0.03023  -0.01770   0.01365   4.17911
   R15        3.84199   0.00029   0.00873  -0.00056   0.00757   3.84956
   R16        4.21949  -0.00068  -0.02456   0.00447  -0.01970   4.19979
   R17        3.93913  -0.00019  -0.00572   0.00092  -0.00507   3.93406
   R18        3.97450  -0.00053  -0.01375   0.00085  -0.01272   3.96178
   R19        3.83833   0.00022   0.01172  -0.00110   0.01087   3.84921
   R20        3.82332  -0.00005  -0.01152   0.00767  -0.00408   3.81924
   R21        4.09269   0.00066  -0.00335   0.00720   0.00454   4.09723
   R22        3.70477  -0.00023   0.00127  -0.00094   0.00031   3.70508
   R23        3.87921   0.00032   0.00048   0.00324   0.00377   3.88298
   R24        3.87053  -0.00045  -0.00807  -0.00043  -0.00863   3.86190
   R25        3.84316  -0.00073  -0.00815  -0.00363  -0.01232   3.83084
   R26        3.84504   0.00021   0.00316   0.00229   0.00513   3.85017
   R27        3.90704  -0.00009  -0.00351   0.00130  -0.00216   3.90489
   R28        3.99601   0.00014   0.00916  -0.00237   0.00677   4.00277
   R29        3.89869   0.00026   0.00123  -0.00017   0.00102   3.89972
   R30        4.03619   0.00047  -0.00085   0.00559   0.00487   4.04107
   R31        3.96403  -0.00078  -0.00469  -0.00432  -0.00896   3.95507
   R32        3.83100  -0.00035  -0.00700   0.00020  -0.00656   3.82444
   R33        1.47485  -0.00028  -0.00372   0.00583  -0.00285   1.47200
    A1        2.00359   0.00014  -0.00403   0.00394   0.00043   2.00402
    A2        2.03035  -0.00003  -0.01458   0.00589  -0.00830   2.02206
    A3        2.31830  -0.00004  -0.01444   0.00751  -0.00643   2.31187
    A4        2.84189  -0.00008  -0.01578   0.00920  -0.00620   2.83568
    A5        2.08966  -0.00009  -0.00924   0.00414  -0.00437   2.08530
    A6        2.01590  -0.00008  -0.01084   0.00503  -0.00533   2.01057
    A7        1.90627  -0.00019  -0.00323   0.00101  -0.00180   1.90447
    A8        2.38765  -0.00006  -0.01752   0.00937  -0.00789   2.37976
    A9        1.61894   0.00007  -0.00568   0.00470  -0.00078   1.61817
   A10        1.62206  -0.00006   0.00530  -0.00120   0.00395   1.62602
   A11        1.42257  -0.00009   0.01557  -0.00818   0.00739   1.42996
   A12        2.49630  -0.00006  -0.03650   0.01672  -0.01907   2.47723
   A13        2.40512   0.00006  -0.00093   0.00091  -0.00058   2.40454
   A14        1.71861  -0.00009   0.00859  -0.00309   0.00561   1.72422
   A15        2.08505  -0.00002   0.00254   0.00107   0.00360   2.08865
   A16        2.29760   0.00006  -0.01391   0.00640  -0.00377   2.29384
   A17        1.82242   0.00009   0.00145  -0.00109  -0.00078   1.82164
   A18        1.96074  -0.00006  -0.00610   0.00486  -0.00119   1.95956
   A19        2.15394   0.00013   0.02689  -0.01343   0.01418   2.16811
   A20        1.94945   0.00010   0.00004  -0.00045  -0.00083   1.94862
   A21        2.13077   0.00008   0.01734  -0.00953   0.00606   2.13683
   A22        2.45367   0.00003  -0.01506   0.00731  -0.00705   2.44662
   A23        1.83076  -0.00005  -0.00206  -0.00201  -0.00599   1.82477
   A24        2.26348  -0.00005   0.00046  -0.00252  -0.00092   2.26256
   A25        1.96235   0.00008   0.01066  -0.00425   0.00642   1.96876
   A26        1.57653   0.00004   0.00444  -0.00274   0.00201   1.57853
   A27        2.29228   0.00004   0.00669  -0.00355   0.00319   2.29548
   A28        1.87799  -0.00026   0.00402  -0.00599  -0.00167   1.87632
   A29        2.73524  -0.00014   0.00828  -0.00526   0.00313   2.73837
   A30        2.01209   0.00007  -0.00379   0.00275  -0.00099   2.01111
   A31        2.07540   0.00001   0.01715  -0.00960   0.00790   2.08330
   A32        1.85467   0.00004   0.00983  -0.00487   0.00494   1.85961
   A33        1.91337  -0.00002   0.01015  -0.00442   0.00595   1.91932
   A34        1.63996   0.00010   0.00366  -0.00170   0.00179   1.64175
   A35        1.82985  -0.00015   0.01302  -0.00908   0.00394   1.83379
   A36        2.03220  -0.00012   0.00330  -0.00513  -0.00168   2.03053
   A37        1.88181   0.00004   0.00134  -0.00174  -0.00033   1.88148
   A38        1.69381  -0.00012  -0.00815   0.00254  -0.00556   1.68824
   A39        1.43411   0.00005   0.00734  -0.00367   0.00353   1.43764
   A40        1.75942   0.00017  -0.00292   0.00316   0.00028   1.75970
   A41        1.60601  -0.00004  -0.00339  -0.00093  -0.00426   1.60175
   A42        2.04133  -0.00010  -0.00305  -0.00041  -0.00306   2.03826
   A43        1.45833  -0.00001   0.00136  -0.00135   0.00007   1.45840
   A44        1.85094  -0.00015   0.00771  -0.00682   0.00103   1.85197
   A45        1.99766  -0.00012   0.02288  -0.01347   0.00933   2.00699
   A46        1.52585   0.00024  -0.00917   0.00734  -0.00205   1.52380
   A47        1.74831   0.00039  -0.00271   0.00529   0.00316   1.75148
   A48        1.75775   0.00011  -0.01702   0.00981  -0.00735   1.75039
   A49        1.97372  -0.00002  -0.00982   0.00509  -0.00440   1.96932
   A50        1.81551   0.00001  -0.01482   0.00840  -0.00645   1.80906
   A51        2.32043  -0.00020  -0.02100   0.00939  -0.01153   2.30890
   A52        2.06619   0.00014  -0.00478   0.00539   0.00128   2.06747
   A53        1.89799   0.00009  -0.00128   0.00110  -0.00019   1.89781
   A54        1.66263   0.00023  -0.00338   0.00432   0.00094   1.66357
   A55        1.96640   0.00001   0.00289  -0.00281   0.00017   1.96657
   A56        1.80751   0.00016   0.00611  -0.00241   0.00366   1.81117
   A57        1.68528   0.00021  -0.00335   0.00337  -0.00003   1.68526
   A58        1.36252   0.00003  -0.00053  -0.00031  -0.00100   1.36152
   A59        1.86001  -0.00020   0.00527  -0.00454   0.00082   1.86082
   A60        1.51714   0.00003  -0.00208   0.00265   0.00052   1.51766
   A61        2.14706  -0.00012  -0.00719   0.00239  -0.00491   2.14215
   A62        2.18893  -0.00011   0.00889  -0.00548   0.00373   2.19266
   A63        1.43032  -0.00005   0.01665  -0.01005   0.00640   1.43673
   A64        1.45987  -0.00029   0.00345  -0.00559  -0.00208   1.45779
   A65        2.20717  -0.00022  -0.00419  -0.00204  -0.00624   2.20093
   A66        1.97995  -0.00017  -0.00198  -0.00209  -0.00401   1.97594
   A67        1.93787  -0.00023   0.00621  -0.00513   0.00109   1.93896
   A68        1.28038   0.00018   0.00776  -0.00172   0.00566   1.28604
   A69        1.43152   0.00003   0.00949  -0.00439   0.00497   1.43648
   A70        1.92946   0.00011  -0.00203   0.00232   0.00039   1.92985
   A71        2.13846   0.00007   0.01249  -0.00477   0.00786   2.14631
   A72        2.05347   0.00010   0.00409  -0.00118   0.00336   2.05682
    D1       -1.96126   0.00013   0.01656  -0.00869   0.00782  -1.95344
    D2       -0.98445   0.00007   0.01601  -0.00783   0.00805  -0.97640
    D3        1.35420   0.00000   0.03406  -0.02265   0.01206   1.36626
    D4        2.09800  -0.00001   0.00967  -0.00701   0.00414   2.10214
    D5        0.29532  -0.00004  -0.00490   0.00273  -0.00266   0.29267
    D6        1.27213  -0.00011  -0.00545   0.00359  -0.00242   1.26971
    D7       -2.67241  -0.00017   0.01260  -0.01123   0.00158  -2.67082
    D8       -1.92861  -0.00019  -0.01179   0.00441  -0.00634  -1.93495
    D9       -0.88459   0.00019   0.01236  -0.00439   0.00818  -0.87641
   D10        0.09221   0.00012   0.01181  -0.00353   0.00842   0.10063
   D11        2.43086   0.00006   0.02986  -0.01835   0.01242   2.44328
   D12       -3.10852   0.00004   0.00547  -0.00271   0.00450  -3.10402
   D13        0.52541   0.00010  -0.00768   0.00637  -0.00156   0.52386
   D14       -0.52547   0.00031  -0.00501   0.00833   0.00319  -0.52228
   D15       -0.60611  -0.00018   0.00815  -0.00702   0.00150  -0.60461
   D16       -1.65700   0.00004   0.01082  -0.00506   0.00625  -1.65075
   D17        1.30504  -0.00021  -0.01284   0.00617  -0.00670   1.29834
   D18        0.25415   0.00001  -0.01017   0.00813  -0.00195   0.25220
   D19        1.09417   0.00002  -0.01100   0.00618  -0.00477   1.08941
   D20       -0.19011  -0.00015   0.00460  -0.00498  -0.00013  -0.19023
   D21       -1.22238   0.00012   0.01506  -0.00672   0.00831  -1.21407
   D22       -1.07665  -0.00004   0.00843  -0.00631   0.00248  -1.07417
   D23       -0.06232  -0.00001   0.01801  -0.01090   0.00761  -0.05471
   D24        1.22584  -0.00005  -0.01190   0.00573  -0.00611   1.21972
   D25        2.24017  -0.00002  -0.00231   0.00114  -0.00099   2.23918
   D26        0.21411  -0.00009  -0.01167   0.00373  -0.00868   0.20543
   D27        1.22844  -0.00005  -0.00209  -0.00086  -0.00355   1.22489
   D28        0.77230   0.00005  -0.01440   0.00878  -0.00593   0.76637
   D29        1.83620   0.00001  -0.01294   0.00828  -0.00497   1.83123
   D30       -0.63627   0.00005   0.00952  -0.00407   0.00618  -0.63009
   D31        0.42764   0.00001   0.01098  -0.00457   0.00714   0.43478
   D32       -1.34993   0.00013   0.00539  -0.00235   0.00286  -1.34706
   D33       -0.28602   0.00010   0.00685  -0.00285   0.00382  -0.28220
   D34        0.54209  -0.00013  -0.01269   0.00406  -0.00888   0.53321
   D35       -0.59909  -0.00012  -0.00567   0.00091  -0.00495  -0.60403
   D36       -0.74740   0.00007   0.00342  -0.00292   0.00057  -0.74683
   D37       -1.88857   0.00008   0.01043  -0.00607   0.00450  -1.88407
   D38        1.43362  -0.00003  -0.01397   0.00681  -0.00708   1.42654
   D39        0.29245  -0.00002  -0.00695   0.00366  -0.00315   0.28930
   D40        0.28482  -0.00005   0.00110  -0.00129  -0.00024   0.28458
   D41       -0.82618   0.00008  -0.00094   0.00194   0.00101  -0.82517
   D42        1.29464  -0.00009   0.00393  -0.00193   0.00196   1.29661
   D43        0.18365   0.00004   0.00189   0.00130   0.00321   0.18686
   D44       -2.30388  -0.00015  -0.03081   0.01446  -0.01802  -2.32190
   D45        2.86832  -0.00001  -0.03285   0.01768  -0.01678   2.85154
   D46       -2.29209  -0.00008   0.01264  -0.00738   0.00501  -2.28708
   D47        2.88010   0.00005   0.01060  -0.00416   0.00626   2.88636
   D48        0.52550  -0.00007   0.00264  -0.00219   0.00047   0.52597
   D49       -0.47018   0.00004  -0.01396   0.00852  -0.00550  -0.47568
   D50       -0.52169  -0.00000  -0.00374   0.00043  -0.00336  -0.52505
   D51       -1.51737   0.00010  -0.02034   0.01114  -0.00933  -1.52670
   D52       -2.74106   0.00001  -0.02269   0.01170  -0.00705  -2.74812
   D53        2.54644   0.00011  -0.03929   0.02241  -0.01302   2.53342
   D54        3.05557   0.00003   0.00565  -0.00226   0.00224   3.05781
   D55        2.05990   0.00013  -0.01094   0.00845  -0.00373   2.05617
   D56       -0.67833   0.00005   0.00074  -0.00048   0.00069  -0.67764
   D57        0.49719  -0.00021  -0.01645   0.00542  -0.01120   0.48599
   D58        0.33923   0.00007   0.00558  -0.00148   0.00420   0.34342
   D59        1.51474  -0.00019  -0.01160   0.00441  -0.00769   1.50705
   D60        2.99923   0.00016   0.02337  -0.00873   0.01566   3.01488
   D61       -2.10844  -0.00010   0.00618  -0.00283   0.00377  -2.10467
   D62        2.52584   0.00013   0.00603  -0.00085   0.00431   2.53014
   D63       -2.58183  -0.00013  -0.01116   0.00505  -0.00758  -2.58941
   D64        0.26446  -0.00011   0.00327  -0.00375  -0.00050   0.26396
   D65       -0.84863   0.00023   0.00442  -0.00039   0.00400  -0.84463
   D66        1.37186  -0.00019   0.00388  -0.00210   0.00188   1.37374
   D67        0.25877   0.00016   0.00503   0.00126   0.00639   0.26515
   D68       -2.52897  -0.00010   0.03401  -0.01811   0.01489  -2.51408
   D69        2.64112   0.00025   0.03516  -0.01475   0.01939   2.66051
   D70       -2.30441  -0.00017  -0.00843   0.00246  -0.00498  -2.30939
   D71        2.86568   0.00017  -0.00727   0.00582  -0.00048   2.86520
   D72        0.67535  -0.00005   0.00844  -0.00428   0.00384   0.67918
   D73        1.75137  -0.00017   0.00506  -0.00393   0.00082   1.75218
   D74       -1.26993  -0.00006  -0.00718   0.00250  -0.00471  -1.27463
   D75       -0.19391  -0.00018  -0.01057   0.00285  -0.00773  -0.20163
   D76       -0.47821  -0.00005  -0.00627   0.00188  -0.00401  -0.48222
   D77        0.59781  -0.00017  -0.00966   0.00222  -0.00703   0.59078
   D78        0.92217   0.00006   0.01158  -0.00462   0.00684   0.92901
   D79        0.02197   0.00024  -0.00446   0.00795   0.00362   0.02560
   D80       -1.14338   0.00015  -0.00143   0.00409   0.00237  -1.14101
   D81       -0.84215  -0.00004  -0.00721   0.00268  -0.00465  -0.84680
   D82       -1.92073  -0.00007  -0.00171  -0.00177  -0.00317  -1.92390
   D83        0.24201  -0.00010  -0.00997   0.00259  -0.00724   0.23476
   D84       -0.83657  -0.00014  -0.00446  -0.00185  -0.00577  -0.84234
   D85        1.32221  -0.00008  -0.00334  -0.00026  -0.00391   1.31831
   D86        0.24364  -0.00012   0.00217  -0.00470  -0.00243   0.24121
   D87       -1.59414  -0.00002  -0.00445   0.00204  -0.00205  -1.59620
   D88       -0.54638   0.00010  -0.00535   0.00357  -0.00144  -0.54782
   D89       -0.78112  -0.00022   0.00885  -0.00861   0.00001  -0.78111
   D90        0.26664  -0.00010   0.00795  -0.00708   0.00063   0.26727
   D91        0.13109   0.00005   0.01109  -0.00504   0.00591   0.13700
   D92        1.17885   0.00017   0.01020  -0.00352   0.00652   1.18537
   D93        1.23939   0.00007   0.01141  -0.00378   0.00731   1.24669
   D94        0.18082   0.00015   0.01077  -0.00308   0.00752   0.18834
   D95        0.38225   0.00009   0.00991  -0.00220   0.00720   0.38945
   D96       -0.67631   0.00017   0.00927  -0.00150   0.00740  -0.66891
   D97       -0.75081  -0.00003  -0.00415   0.00259  -0.00141  -0.75222
   D98       -1.80938   0.00005  -0.00479   0.00329  -0.00120  -1.81058
   D99        0.06281   0.00010   0.00701  -0.00100   0.00546   0.06828
   D100       1.03799   0.00002   0.01486  -0.00579   0.00865   1.04664
   D101       1.14355  -0.00014   0.00243  -0.00242   0.00010   1.14365
   D102       2.11873  -0.00021   0.01028  -0.00721   0.00329   2.12201
   D103      -0.93495   0.00013  -0.00736   0.00688  -0.00070  -0.93565
   D104       0.04023   0.00005   0.00050   0.00210   0.00249   0.04272
   D105      -0.80287   0.00012   0.00333   0.00038   0.00353  -0.79933
   D106       0.07810   0.00016   0.00916  -0.00248   0.00630   0.08440
   D107       0.18798   0.00013   0.00987  -0.00298   0.00687   0.19485
   D108       1.06895   0.00017   0.01570  -0.00584   0.00964   1.07859
   D109       0.36957  -0.00012   0.00523  -0.00584  -0.00076   0.36882
   D110      -0.69894  -0.00013  -0.00165  -0.00059  -0.00208  -0.70103
   D111       0.86766  -0.00005  -0.01066   0.00327  -0.00754   0.86013
   D112      -0.05388  -0.00004  -0.01004   0.00223  -0.00803  -0.06191
   D113      -0.21067  -0.00018  -0.00959   0.00225  -0.00763  -0.21830
   D114      -1.13221  -0.00017  -0.00897   0.00122  -0.00813  -1.14034
   D115       0.48165   0.00012  -0.00485   0.00343  -0.00135   0.48030
   D116      -0.56157  -0.00008  -0.01007   0.00409  -0.00578  -0.56735
   D117      -0.74432  -0.00000   0.00139  -0.00034   0.00101  -0.74331
   D118       0.47275  -0.00020   0.00873  -0.00775   0.00084   0.47359
   D119      -0.30325   0.00004  -0.00343   0.00192  -0.00152  -0.30476
   D120       0.87447   0.00020  -0.00129   0.00262   0.00151   0.87598
   D121       0.46421   0.00003   0.02217  -0.01347   0.00907   0.47328
   D122      -0.75289   0.00018   0.01325  -0.00444   0.00862  -0.74426
   D123      -0.87682  -0.00027  -0.00918   0.00020  -0.00879  -0.88561
   D124       0.45320  -0.00011  -0.02176   0.01059  -0.01123   0.44197
   D125       0.23181  -0.00027  -0.00847  -0.00025  -0.00866   0.22315
   D126       1.56182  -0.00011  -0.02104   0.01014  -0.01110   1.55072
   D127      -0.22076  -0.00006  -0.02266   0.01278  -0.00993  -0.23069
   D128       1.05250  -0.00023  -0.02618   0.01092  -0.01536   1.03714
   D129       0.11212   0.00013   0.01774  -0.00702   0.01107   0.12319
   D130      -0.99415   0.00004   0.01740  -0.00681   0.01105  -0.98310
   D131       1.35361   0.00027   0.00818   0.00046   0.00852   1.36213
   D132       0.24733   0.00018   0.00784   0.00068   0.00851   0.25584
   D133       0.63251   0.00004  -0.00342   0.00285  -0.00077   0.63174
   D134      -0.46423   0.00028  -0.00525   0.00791   0.00260  -0.46163
   D135      -0.67673  -0.00004   0.01816  -0.01068   0.00769  -0.66903
   D136      -1.77347   0.00020   0.01633  -0.00562   0.01107  -1.76240
   D137      -0.71128  -0.00012  -0.00772   0.00291  -0.00467  -0.71595
   D138       0.18503  -0.00016  -0.00444  -0.00028  -0.00476   0.18027
   D139       0.30693  -0.00004  -0.00772   0.00347  -0.00412   0.30281
   D140       1.20323  -0.00008  -0.00445   0.00028  -0.00421   1.19902
   D141       0.73089   0.00006   0.00422  -0.00272   0.00144   0.73233
   D142      -0.06594  -0.00013  -0.01399   0.00324  -0.01053  -0.07646
   D143      -0.29322   0.00003   0.00599  -0.00294   0.00285  -0.29037
   D144      -1.09004  -0.00016  -0.01221   0.00302  -0.00912  -1.09917
   D145      -0.55814  -0.00008   0.00921  -0.00350   0.00576  -0.55238
   D146       0.59424   0.00012   0.01757  -0.00495   0.01271   0.60695
   D147      -1.78842   0.00016   0.01275  -0.00362   0.00877  -1.77965
   D148      -0.63604   0.00036   0.02111  -0.00506   0.01571  -0.62032
         Item               Value     Threshold  Converged?
 Maximum Force            0.000783     0.000450     NO 
 RMS     Force            0.000191     0.000300     YES
 Maximum Displacement     0.033998     0.001800     NO 
 RMS     Displacement     0.003765     0.001200     NO 
 Predicted change in Energy=-6.104328D-05
 GradGradGradGradGradGradGradGradGradGradGradGradGradGradGradGradGradGrad

                          Input orientation:                          
 ---------------------------------------------------------------------
 Center     Atomic      Atomic             Coordinates (Angstroms)
 Number     Number       Type             X           Y           Z
 ---------------------------------------------------------------------
      1          4           0       -1.189128    0.279470    0.389036
      2          4           0       -0.848367    0.811787   -1.581394
      3          4           0        1.336762   -0.311062    0.486637
      4          4           0       -0.204776    2.123993   -0.012916
      5          4           0       -1.609872   -1.996092    0.732959
      6          4           0        1.197035    1.278454   -1.224938
      7          4           0        1.686134    1.866348    0.652473
      8          4           0        0.679196   -0.683815   -1.405041
      9          4           0        0.211226   -2.171731    0.028063
     10          4           0        0.208393    0.912505    1.737086
     11          4           0       -1.299132   -1.207173   -1.138718
     12          4           0       -0.114679   -1.084734    1.786638
     13          1           0       -1.642313    1.113404   -3.014814
     14          1           0       -1.517285    1.820584   -2.713108
 ---------------------------------------------------------------------
                    Distance matrix (angstroms):
                    1          2          3          4          5
     1  Be   0.000000
     2  Be   2.069318   0.000000
     3  Be   2.595837   3.211282   0.000000
     4  Be   2.129033   2.143879   2.924959   0.000000
     5  Be   2.339550   3.717568   3.403330   4.416529   0.000000
     6  Be   3.049042   2.128029   2.339995   2.036912   4.736533
     7  Be   3.294649   3.539202   2.211488   2.021055   5.078246
     8  Be   2.763560   2.145082   2.037102   3.256257   3.396020
     9  Be   2.845993   3.551685   2.222434   4.316015   1.960645
    10  Be   2.042312   3.484135   2.081816   2.168160   3.574116
    11  Be   2.134536   2.115503   3.223777   3.682624   2.054782
    12  Be   2.229076   3.934302   2.096486   3.680006   2.043628
    13  H    3.533698   1.666138   4.812915   3.478390   4.869890
    14  H    3.479371   1.657076   4.788306   3.017578   5.143051
                    6          7          8          9         10
     6  Be   0.000000
     7  Be   2.027192   0.000000
     8  Be   2.037424   3.427918   0.000000
     9  Be   3.800738   4.344114   2.118177   0.000000
    10  Be   3.144029   2.066378   3.555680   3.526087   0.000000
    11  Be   3.523724   4.643998   2.063641   2.138442   3.877618
    12  Be   4.046584   3.638426   3.313274   2.092932   2.023808
    13  H    3.360476   5.009438   3.348249   4.846320   5.103531
    14  H    3.142625   4.646625   3.578769   5.142018   4.858683
                   11         12         13         14
    11  Be   0.000000
    12  Be   3.158422   0.000000
    13  H    3.003762   5.497219   0.000000
    14  H    3.419592   5.536776   0.778949   0.000000
 Stoichiometry    Be12H2
 Framework group  C1[X(Be12H2)]
 Deg. of freedom    36
 Full point group                 C1      NOp   1
 Largest Abelian subgroup         C1      NOp   1
 Largest concise Abelian subgroup C1      NOp   1
                         Standard orientation:                         
 ---------------------------------------------------------------------
 Center     Atomic      Atomic             Coordinates (Angstroms)
 Number     Number       Type             X           Y           Z
 ---------------------------------------------------------------------
      1          4           0        0.296412    0.104839   -1.205177
      2          4           0       -0.758046    1.665769   -0.348620
      3          4           0       -0.046184   -1.136573    1.048685
      4          4           0       -1.817274   -0.072423   -1.021632
      5          4           0        2.586518    0.087480   -0.727048
      6          4           0       -1.827991    0.377926    0.964843
      7          4           0       -2.105316   -1.532433    0.345871
      8          4           0        0.092993    0.856471    1.446413
      9          4           0        1.935553   -0.132451    1.109253
     10          4           0       -0.466566   -1.763449   -0.891485
     11          4           0        1.332883    1.564991   -0.043314
     12          4           0        1.469250   -1.577313   -0.331337
     13          1           0       -1.076375    3.290809   -0.532817
     14          1           0       -1.692555    2.937857   -0.852987
 ---------------------------------------------------------------------
 Rotational constants (GHZ):           2.0788637           1.5357532           1.2651000
 Standard basis: def2TZVP (5D, 7F)
 There are   252 symmetry adapted cartesian basis functions of A   symmetry.
 There are   240 symmetry adapted basis functions of A   symmetry.
   240 basis functions,   364 primitive gaussians,   252 cartesian basis functions
    25 alpha electrons       25 beta electrons
       nuclear repulsion energy       221.7244314309 Hartrees.
 NAtoms=   14 NActive=   14 NUniq=   14 SFac= 1.00D+00 NAtFMM=   60 NAOKFM=F Big=F
 Integral buffers will be    131072 words long.
 Raffenetti 2 integral format.
 Two-electron integral symmetry is turned on.
 Nuclear repulsion after empirical dispersion term =      221.6933208837 Hartrees.
 One-electron integrals computed using PRISM.
   1 Symmetry operations used in ECPInt.
 ECPInt:  NShTT=    6786 NPrTT=   21120 LenC2=    6605 LenP2D=   17044.
 LDataN:  DoStor=T MaxTD1= 4 Len=   56
 NBasis=   240 RedAO= T EigKep=  2.42D-04  NBF=   240
 NBsUse=   240 1.00D-06 EigRej= -1.00D+00 NBFU=   240
 Initial guess from the checkpoint file:  "/home/user/YCY/BeH/2-H-Be12.chk"
 B after Tr=     0.000000   -0.000000    0.000000
         Rot=    0.999998    0.000295   -0.000005    0.001871 Ang=   0.22 deg.
 ExpMin= 3.27D-02 ExpMax= 4.70D+03 ExpMxC= 1.60D+02 IAcc=3 IRadAn=         5 AccDes= 0.00D+00
 Harris functional with IExCor= 1009 and IRadAn=       5 diagonalized for initial guess.
 HarFok:  IExCor= 1009 AccDes= 0.00D+00 IRadAn=         5 IDoV= 1 UseB2=F ITyADJ=14
 ICtDFT=  3500011 ScaDFX=  1.000000  1.000000  1.000000  1.000000
 FoFCou: FMM=F IPFlag=           0 FMFlag=      100000 FMFlg1=           0
         NFxFlg=           0 DoJE=T BraDBF=F KetDBF=T FulRan=T
         wScrn=  0.000000 ICntrl=       500 IOpCl=  0 I1Cent=   200000004 NGrid=           0
         NMat0=    1 NMatS0=      1 NMatT0=    0 NMatD0=    1 NMtDS0=    0 NMtDT0=    0
 Petite list used in FoFCou.
 Requested convergence on RMS density matrix=1.00D-08 within 128 cycles.
 Requested convergence on MAX density matrix=1.00D-06.
 Requested convergence on             energy=1.00D-06.
 No special actions if energy rises.
 SCF Done:  E(RPBE1PBE) =  -177.756238181     A.U. after   15 cycles
            NFock= 15  Conv=0.44D-08     -V/T= 2.0075
   1 Symmetry operations used in ECPInt.
 ECPInt:  NShTT=    6786 NPrTT=   21120 LenC2=    6605 LenP2D=   17044.
 LDataN:  DoStor=T MaxTD1= 5 Len=  102
 Calling FoFJK, ICntrl=      2127 FMM=F ISym2X=0 I1Cent= 0 IOpClX= 0 NMat=1 NMatS=1 NMatT=0.
 ***** Axes restored to original set *****
 -------------------------------------------------------------------
 Center     Atomic                   Forces (Hartrees/Bohr)
 Number     Number              X              Y              Z
 -------------------------------------------------------------------
      1        4          -0.000513580   -0.000832283   -0.000143495
      2        4          -0.000543784    0.001114241   -0.000984652
      3        4          -0.000218358   -0.000963344    0.001180854
      4        4          -0.000329919    0.000309333   -0.000161651
      5        4           0.000508261    0.000582154    0.000489966
      6        4           0.001189014    0.000627730    0.000210912
      7        4          -0.000566791   -0.000711983   -0.000901056
      8        4          -0.000453931    0.000414027   -0.000194224
      9        4           0.000447952    0.000907593    0.000871660
     10        4           0.000770300   -0.000374313    0.000673937
     11        4          -0.000584185   -0.000537913   -0.000994035
     12        4           0.000050607    0.000035961   -0.000623770
     13        1           0.000103371   -0.000411921    0.000188522
     14        1           0.000141044   -0.000159282    0.000387032
 -------------------------------------------------------------------
 Cartesian Forces:  Max     0.001189014 RMS     0.000621518

 GradGradGradGradGradGradGradGradGradGradGradGradGradGradGradGradGradGrad
 Berny optimization.
 Using GEDIIS/GDIIS optimizer.
 FormGI is forming the generalized inverse of G from B-inverse, IUseBI=4.
 Internal  Forces:  Max     0.000454372 RMS     0.000121989
 Search for a local minimum.
 Step number  11 out of a maximum of  100
 All quantities printed in internal units (Hartrees-Bohrs-Radians)
 Mixed Optimization -- En-DIIS/RFO-DIIS
 Swapping is turned off.
 Update second derivatives using D2CorX and points    6    7    8    9   10
                                                     11
 DE= -1.16D-04 DEPred=-6.10D-05 R= 1.90D+00
 TightC=F SS=  1.41D+00  RLast= 1.08D-01 DXNew= 1.9718D+00 3.2494D-01
 Trust test= 1.90D+00 RLast= 1.08D-01 DXMaxT set to 1.17D+00
 ITU=  1  1  1  1  1  1  1  1  1  1  0
     Eigenvalues ---    0.00453   0.01327   0.01554   0.02083   0.02423
     Eigenvalues ---    0.02733   0.02800   0.03110   0.03470   0.03513
     Eigenvalues ---    0.03796   0.04541   0.04919   0.05277   0.05536
     Eigenvalues ---    0.05614   0.06010   0.06117   0.06250   0.06708
     Eigenvalues ---    0.06769   0.07035   0.07155   0.07604   0.08047
     Eigenvalues ---    0.08419   0.08494   0.09709   0.09862   0.10283
     Eigenvalues ---    0.10833   0.11349   0.11780   0.12668   0.13228
     Eigenvalues ---    0.27215
 En-DIIS/RFO-DIIS/Sim-DIIS IScMMF=       -3 using points:    11   10    9    8    7    6    5    4    3
 RFO step:  Lambda=-2.01408188D-04.
 DIIS inversion failure, remove point   9.
 DIIS inversion failure, remove point   8.
 DIIS inversion failure, remove point   7.
 DIIS inversion failure, remove point   6.
 RFO-DIIS uses    5 points instead of    9
 DidBck=F Rises=F RFO-DIIS coefs:    1.20156   -0.42949   -2.00000    2.65609   -0.42816
                  RFO-DIIS coefs:    0.00000    0.00000    0.00000    0.00000
 Iteration  1 RMS(Cart)=  0.00347030 RMS(Int)=  0.00030637
 Iteration  2 RMS(Cart)=  0.00001166 RMS(Int)=  0.00030540
 Iteration  3 RMS(Cart)=  0.00000001 RMS(Int)=  0.00030540
 Variable       Old X    -DE/DX   Delta X   Delta X   Delta X     New X
                                 (Linear)    (Quad)   (Total)
    R1        3.91044   0.00029   0.00963  -0.00610   0.00338   3.91383
    R2        4.02329   0.00012   0.00530   0.00483   0.00991   4.03320
    R3        4.42111  -0.00038   0.00027  -0.02106  -0.02082   4.40028
    R4        3.85941   0.00023   0.02454  -0.01123   0.01318   3.87259
    R5        4.03369   0.00014   0.00793  -0.00537   0.00239   4.03608
    R6        4.21234   0.00007  -0.00030  -0.00604  -0.00644   4.20590
    R7        4.05134   0.00000  -0.00028  -0.00015  -0.00043   4.05091
    R8        4.02139   0.00038   0.01141   0.00355   0.01495   4.03635
    R9        4.05362   0.00010   0.01653  -0.02332  -0.00690   4.04672
   R10        3.99772   0.00020   0.00283   0.00400   0.00704   4.00476
   R11        3.14854  -0.00030   0.04890  -0.07570  -0.02624   3.12230
   R12        3.13142  -0.00043   0.04139  -0.06812  -0.02622   3.10520
   R13        4.42195   0.00038  -0.03096   0.05426   0.02334   4.44529
   R14        4.17911  -0.00030   0.02787  -0.03662  -0.00832   4.17078
   R15        3.84956   0.00017   0.00596   0.00372   0.00951   3.85908
   R16        4.19979  -0.00045  -0.01889  -0.00212  -0.02092   4.17887
   R17        3.93406  -0.00010  -0.00516  -0.00206  -0.00740   3.92667
   R18        3.96178  -0.00025  -0.00820  -0.00591  -0.01402   3.94776
   R19        3.84921   0.00010   0.00592   0.00233   0.00839   3.85759
   R20        3.81924  -0.00006  -0.00983   0.01445   0.00457   3.82381
   R21        4.09723   0.00042  -0.00347   0.01943   0.01613   4.11336
   R22        3.70508  -0.00014   0.00113  -0.00222  -0.00110   3.70398
   R23        3.88298   0.00021  -0.00063   0.00940   0.00883   3.89180
   R24        3.86190  -0.00023  -0.00658  -0.00510  -0.01157   3.85033
   R25        3.83084  -0.00041  -0.00714  -0.01284  -0.02022   3.81062
   R26        3.85017   0.00005   0.00124   0.00510   0.00623   3.85640
   R27        3.90489  -0.00009  -0.00248   0.00088  -0.00148   3.90341
   R28        4.00277   0.00004   0.00724  -0.00193   0.00537   4.00814
   R29        3.89972   0.00015   0.00062  -0.00013   0.00035   3.90007
   R30        4.04107   0.00031  -0.00221   0.01613   0.01401   4.05508
   R31        3.95507  -0.00042  -0.00234  -0.01479  -0.01714   3.93793
   R32        3.82444  -0.00023  -0.00220  -0.00693  -0.00897   3.81547
   R33        1.47200   0.00005  -0.01946   0.02584   0.00413   1.47613
    A1        2.00402   0.00009  -0.00284   0.00899   0.00627   2.01029
    A2        2.02206   0.00001  -0.01073   0.00942  -0.00122   2.02084
    A3        2.31187   0.00002  -0.01080   0.01362   0.00289   2.31476
    A4        2.83568  -0.00003  -0.01451   0.01743   0.00303   2.83871
    A5        2.08530  -0.00006  -0.00694   0.00658  -0.00009   2.08521
    A6        2.01057  -0.00004  -0.00934   0.00869  -0.00051   2.01006
    A7        1.90447  -0.00012  -0.00418   0.00115  -0.00287   1.90160
    A8        2.37976  -0.00001  -0.01597   0.01723   0.00132   2.38108
    A9        1.61817   0.00008  -0.00604   0.01081   0.00483   1.62300
   A10        1.62602  -0.00005   0.00107  -0.00017   0.00086   1.62687
   A11        1.42996  -0.00010   0.01087  -0.01432  -0.00344   1.42652
   A12        2.47723   0.00000  -0.03086   0.03069   0.00015   2.47738
   A13        2.40454   0.00001   0.00593  -0.00364   0.00204   2.40658
   A14        1.72422  -0.00010   0.00366  -0.00385  -0.00013   1.72409
   A15        2.08865  -0.00004  -0.00243   0.00473   0.00235   2.09100
   A16        2.29384   0.00010  -0.01175   0.01577   0.00546   2.29930
   A17        1.82164   0.00003   0.00679  -0.00633  -0.00002   1.82162
   A18        1.95956  -0.00003  -0.00891   0.01082   0.00191   1.96146
   A19        2.16811   0.00007   0.02566  -0.02541   0.00066   2.16877
   A20        1.94862   0.00006  -0.00028   0.00018  -0.00025   1.94837
   A21        2.13683   0.00003   0.01962  -0.02270  -0.00392   2.13291
   A22        2.44662   0.00010  -0.01705   0.01800   0.00122   2.44784
   A23        1.82477  -0.00006   0.00310  -0.00953  -0.00731   1.81747
   A24        2.26256  -0.00000   0.00259  -0.00562  -0.00246   2.26010
   A25        1.96876   0.00001   0.00890  -0.00713   0.00175   1.97051
   A26        1.57853   0.00002   0.00363  -0.00459  -0.00089   1.57765
   A27        2.29548   0.00001   0.00613  -0.00666  -0.00051   2.29497
   A28        1.87632  -0.00020   0.00397  -0.01465  -0.01057   1.86575
   A29        2.73837  -0.00013   0.00713  -0.01039  -0.00321   2.73516
   A30        2.01111   0.00003  -0.00275   0.00537   0.00266   2.01376
   A31        2.08330  -0.00005   0.01484  -0.01816  -0.00326   2.08004
   A32        1.85961   0.00002   0.00843  -0.00817   0.00023   1.85984
   A33        1.91932  -0.00004   0.00873  -0.00747   0.00132   1.92064
   A34        1.64175   0.00007   0.00374  -0.00280   0.00088   1.64263
   A35        1.83379  -0.00011   0.01314  -0.01945  -0.00630   1.82749
   A36        2.03053  -0.00006   0.00592  -0.01260  -0.00660   2.02393
   A37        1.88148   0.00005   0.00403  -0.00453  -0.00051   1.88097
   A38        1.68824  -0.00004  -0.00672   0.00352  -0.00320   1.68504
   A39        1.43764   0.00001   0.00624  -0.00660  -0.00042   1.43723
   A40        1.75970   0.00016  -0.00258   0.00776   0.00517   1.76488
   A41        1.60175  -0.00000  -0.00005  -0.00411  -0.00413   1.59762
   A42        2.03826  -0.00007  -0.00008  -0.00309  -0.00296   2.03531
   A43        1.45840  -0.00002   0.00185  -0.00348  -0.00165   1.45675
   A44        1.85197  -0.00013   0.00712  -0.01465  -0.00757   1.84440
   A45        2.00699  -0.00014   0.02074  -0.02686  -0.00616   2.00083
   A46        1.52380   0.00018  -0.00924   0.01628   0.00691   1.53071
   A47        1.75148   0.00027  -0.00349   0.01411   0.01078   1.76226
   A48        1.75039   0.00013  -0.01283   0.01836   0.00545   1.75585
   A49        1.96932   0.00002  -0.00706   0.00937   0.00233   1.97165
   A50        1.80906   0.00006  -0.01310   0.01563   0.00258   1.81164
   A51        2.30890  -0.00007  -0.01767   0.01517  -0.00248   2.30642
   A52        2.06747   0.00012  -0.00495   0.01320   0.00855   2.07602
   A53        1.89781   0.00007  -0.00123   0.00260   0.00142   1.89922
   A54        1.66357   0.00018  -0.00385   0.01085   0.00700   1.67058
   A55        1.96657  -0.00000   0.00285  -0.00648  -0.00363   1.96294
   A56        1.81117   0.00012   0.00563  -0.00317   0.00244   1.81360
   A57        1.68526   0.00017  -0.00320   0.00800   0.00481   1.69007
   A58        1.36152   0.00003  -0.00025  -0.00055  -0.00084   1.36068
   A59        1.86082  -0.00015   0.00424  -0.00988  -0.00553   1.85529
   A60        1.51766   0.00001  -0.00245   0.00606   0.00359   1.52125
   A61        2.14215  -0.00004  -0.00610   0.00361  -0.00254   2.13960
   A62        2.19266  -0.00007   0.00862  -0.01084  -0.00214   2.19053
   A63        1.43673  -0.00008   0.01493  -0.01973  -0.00489   1.43183
   A64        1.45779  -0.00021   0.00530  -0.01454  -0.00927   1.44851
   A65        2.20093  -0.00014  -0.00015  -0.00841  -0.00856   2.19237
   A66        1.97594  -0.00012   0.00157  -0.00770  -0.00617   1.96977
   A67        1.93896  -0.00017   0.00600  -0.01131  -0.00528   1.93368
   A68        1.28604   0.00008   0.00491  -0.00085   0.00398   1.29001
   A69        1.43648  -0.00004   0.00695  -0.00754  -0.00061   1.43587
   A70        1.92985   0.00003  -0.00251   0.00516   0.00266   1.93251
   A71        2.14631  -0.00002   0.00939  -0.00721   0.00222   2.14854
   A72        2.05682   0.00000   0.00210  -0.00109   0.00106   2.05788
    D1       -1.95344   0.00007   0.01489  -0.01539  -0.00052  -1.95396
    D2       -0.97640   0.00001   0.01288  -0.01344  -0.00055  -0.97695
    D3        1.36626  -0.00010   0.03485  -0.04871  -0.01354   1.35272
    D4        2.10214   0.00003   0.00823  -0.01211  -0.00321   2.09893
    D5        0.29267  -0.00001  -0.00411   0.00447   0.00025   0.29292
    D6        1.26971  -0.00007  -0.00612   0.00642   0.00022   1.26993
    D7       -2.67082  -0.00017   0.01586  -0.02885  -0.01277  -2.68359
    D8       -1.93495  -0.00005  -0.01077   0.00775  -0.00244  -1.93738
    D9       -0.87641   0.00012   0.01011  -0.00515   0.00498  -0.87143
   D10        0.10063   0.00006   0.00810  -0.00320   0.00494   0.10558
   D11        2.44328  -0.00005   0.03007  -0.03847  -0.00805   2.43524
   D12       -3.10402   0.00008   0.00345  -0.00187   0.00229  -3.10173
   D13        0.52386   0.00005  -0.00370   0.01209   0.00835   0.53220
   D14       -0.52228   0.00016  -0.00209   0.01802   0.01598  -0.50631
   D15       -0.60461  -0.00012   0.00841  -0.01480  -0.00634  -0.61095
   D16       -1.65075  -0.00001   0.01002  -0.00887   0.00129  -1.64946
   D17        1.29834  -0.00009  -0.01110   0.01086  -0.00029   1.29805
   D18        0.25220   0.00002  -0.00948   0.01679   0.00733   0.25954
   D19        1.08941   0.00004  -0.00870   0.01164   0.00295   1.09236
   D20       -0.19023  -0.00007   0.00055  -0.00899  -0.00837  -0.19861
   D21       -1.21407   0.00005   0.01242  -0.01067   0.00182  -1.21225
   D22       -1.07417  -0.00004   0.00703  -0.01231  -0.00520  -1.07937
   D23       -0.05471  -0.00003   0.01602  -0.02056  -0.00443  -0.05914
   D24        1.21972  -0.00001  -0.01003   0.00997  -0.00009   1.21963
   D25        2.23918  -0.00000  -0.00104   0.00172   0.00068   2.23986
   D26        0.20543  -0.00003  -0.00826   0.00408  -0.00433   0.20110
   D27        1.22489  -0.00002   0.00073  -0.00416  -0.00356   1.22133
   D28        0.76637   0.00005  -0.01390   0.01669   0.00277   0.76914
   D29        1.83123   0.00002  -0.01268   0.01603   0.00325   1.83448
   D30       -0.63009   0.00001   0.00656  -0.00631   0.00046  -0.62963
   D31        0.43478  -0.00003   0.00778  -0.00697   0.00093   0.43571
   D32       -1.34706   0.00007   0.00395  -0.00392   0.00008  -1.34698
   D33       -0.28220   0.00003   0.00517  -0.00458   0.00056  -0.28164
   D34        0.53321  -0.00008  -0.00932   0.00414  -0.00520   0.52801
   D35       -0.60403  -0.00006  -0.00333  -0.00058  -0.00394  -0.60797
   D36       -0.74683   0.00003   0.00350  -0.00600  -0.00245  -0.74928
   D37       -1.88407   0.00005   0.00949  -0.01072  -0.00119  -1.88526
   D38        1.42654  -0.00001  -0.01137   0.01153   0.00018   1.42672
   D39        0.28930   0.00002  -0.00538   0.00681   0.00145   0.29074
   D40        0.28458  -0.00002   0.00346  -0.00426  -0.00088   0.28369
   D41       -0.82517   0.00006  -0.00009   0.00418   0.00406  -0.82111
   D42        1.29661  -0.00006   0.00298  -0.00414  -0.00123   1.29537
   D43        0.18686   0.00001  -0.00058   0.00429   0.00371   0.19057
   D44       -2.32190  -0.00007  -0.02679   0.02584  -0.00166  -2.32356
   D45        2.85154   0.00001  -0.03034   0.03427   0.00328   2.85482
   D46       -2.28708  -0.00008   0.01734  -0.01947  -0.00229  -2.28937
   D47        2.88636  -0.00001   0.01378  -0.01104   0.00265   2.88900
   D48        0.52597  -0.00006   0.00232  -0.00513  -0.00283   0.52314
   D49       -0.47568   0.00005  -0.01395   0.01750   0.00352  -0.47216
   D50       -0.52505  -0.00000  -0.00014  -0.00177  -0.00192  -0.52697
   D51       -1.52670   0.00010  -0.01641   0.02085   0.00443  -1.52227
   D52       -2.74812   0.00006  -0.02208   0.02706   0.00679  -2.74133
   D53        2.53342   0.00016  -0.03836   0.04969   0.01314   2.54656
   D54        3.05781  -0.00005   0.01050  -0.00975   0.00026   3.05807
   D55        2.05617   0.00006  -0.00577   0.01287   0.00661   2.06277
   D56       -0.67764   0.00003   0.00120  -0.00035   0.00089  -0.67675
   D57        0.48599  -0.00010  -0.01218   0.00583  -0.00638   0.47961
   D58        0.34342   0.00002   0.00336  -0.00080   0.00259   0.34602
   D59        1.50705  -0.00011  -0.01001   0.00538  -0.00468   1.50237
   D60        3.01488   0.00010   0.01870  -0.01219   0.00696   3.02184
   D61       -2.10467  -0.00003   0.00532  -0.00602  -0.00032  -2.10499
   D62        2.53014   0.00002   0.00418  -0.00005   0.00363   2.53377
   D63       -2.58941  -0.00012  -0.00919   0.00613  -0.00365  -2.59306
   D64        0.26396  -0.00008   0.00593  -0.00930  -0.00335   0.26061
   D65       -0.84463   0.00015   0.00410   0.00140   0.00550  -0.83913
   D66        1.37374  -0.00013   0.00194  -0.00356  -0.00160   1.37214
   D67        0.26515   0.00010   0.00011   0.00714   0.00724   0.27239
   D68       -2.51408  -0.00011   0.03254  -0.03762  -0.00557  -2.51966
   D69        2.66051   0.00011   0.03071  -0.02692   0.00327   2.66378
   D70       -2.30939  -0.00006  -0.01314   0.00944  -0.00321  -2.31260
   D71        2.86520   0.00017  -0.01497   0.02015   0.00563   2.87084
   D72        0.67918  -0.00005   0.00634  -0.00724  -0.00096   0.67823
   D73        1.75218  -0.00012   0.00373  -0.00794  -0.00429   1.74789
   D74       -1.27463  -0.00001  -0.00665   0.00434  -0.00232  -1.27695
   D75       -0.20163  -0.00009  -0.00927   0.00363  -0.00565  -0.20729
   D76       -0.48222  -0.00002  -0.00546   0.00300  -0.00231  -0.48453
   D77        0.59078  -0.00010  -0.00807   0.00230  -0.00565   0.58513
   D78        0.92901  -0.00001   0.00931  -0.00757   0.00167   0.93067
   D79        0.02560   0.00015  -0.00456   0.01947   0.01498   0.04058
   D80       -1.14101   0.00008  -0.00254   0.00984   0.00721  -1.13379
   D81       -0.84680   0.00001  -0.00566   0.00362  -0.00202  -0.84883
   D82       -1.92390  -0.00004  -0.00072  -0.00577  -0.00637  -1.93027
   D83        0.23476  -0.00004  -0.00775   0.00253  -0.00518   0.22958
   D84       -0.84234  -0.00009  -0.00281  -0.00686  -0.00952  -0.85186
   D85        1.31831  -0.00005  -0.00154  -0.00309  -0.00472   1.31359
   D86        0.24121  -0.00011   0.00339  -0.01248  -0.00906   0.23215
   D87       -1.59620  -0.00001  -0.00357   0.00363   0.00015  -1.59604
   D88       -0.54782   0.00008  -0.00472   0.00747   0.00283  -0.54499
   D89       -0.78111  -0.00015   0.00747  -0.01949  -0.01209  -0.79320
   D90        0.26727  -0.00007   0.00632  -0.01565  -0.00941   0.25786
   D91        0.13700  -0.00000   0.00903  -0.00849   0.00053   0.13752
   D92        1.18537   0.00009   0.00787  -0.00464   0.00321   1.18858
   D93        1.24669   0.00000   0.00844  -0.00584   0.00254   1.24923
   D94        0.18834   0.00007   0.00919  -0.00431   0.00485   0.19319
   D95        0.38945   0.00004   0.00706  -0.00173   0.00520   0.39465
   D96       -0.66891   0.00011   0.00782  -0.00021   0.00752  -0.66139
   D97       -0.75222  -0.00001  -0.00430   0.00501   0.00078  -0.75144
   D98       -1.81058   0.00006  -0.00354   0.00653   0.00309  -1.80748
   D99        0.06828   0.00006   0.00543  -0.00017   0.00511   0.07339
   D100       1.04664  -0.00002   0.01140  -0.00929   0.00196   1.04860
   D101       1.14365  -0.00009   0.00238  -0.00531  -0.00285   1.14080
   D102       2.12201  -0.00017   0.00835  -0.01444  -0.00600   2.11601
   D103      -0.93565   0.00013  -0.00696   0.01566   0.00868  -0.92696
   D104       0.04272   0.00005  -0.00099   0.00654   0.00554   0.04826
   D105      -0.79933   0.00006   0.00175   0.00226   0.00396  -0.79538
   D106       0.08440   0.00008   0.00705  -0.00269   0.00423   0.08864
   D107       0.19485   0.00006   0.00871  -0.00446   0.00421   0.19906
   D108       1.07859   0.00008   0.01401  -0.00941   0.00448   1.08308
   D109       0.36882  -0.00007   0.00504  -0.01299  -0.00804   0.36078
   D110      -0.70103  -0.00009  -0.00316  -0.00179  -0.00484  -0.70586
   D111       0.86013  -0.00000  -0.00804   0.00435  -0.00374   0.85639
   D112      -0.06191  -0.00001  -0.00765   0.00178  -0.00593  -0.06783
   D113      -0.21830  -0.00009  -0.00850   0.00233  -0.00627  -0.22457
   D114      -1.14034  -0.00010  -0.00811  -0.00024  -0.00845  -1.14879
   D115       0.48030   0.00010  -0.00324   0.00701   0.00375   0.48405
   D116      -0.56735  -0.00004  -0.00706   0.00554  -0.00148  -0.56883
   D117      -0.74331  -0.00000  -0.00098   0.00037  -0.00063  -0.74394
   D118       0.47359  -0.00016   0.00835  -0.01734  -0.00909   0.46450
   D119      -0.30476   0.00003  -0.00243   0.00335   0.00093  -0.30383
   D120       0.87598   0.00009  -0.00253   0.00674   0.00426   0.88025
   D121       0.47328  -0.00001   0.02185  -0.02669  -0.00471   0.46857
   D122      -0.74426   0.00011   0.01085  -0.00633   0.00463  -0.73963
   D123      -0.88561  -0.00016  -0.00761  -0.00369  -0.01107  -0.89667
   D124       0.44197   0.00001  -0.01953   0.01901  -0.00056   0.44140
   D125       0.22315  -0.00019  -0.00596  -0.00513  -0.01103   0.21212
   D126       1.55072  -0.00003  -0.01789   0.01757  -0.00053   1.55019
   D127      -0.23069  -0.00001  -0.02057   0.02432   0.00365  -0.22704
   D128       1.03714  -0.00008  -0.02182   0.01838  -0.00358   1.03356
   D129       0.12319   0.00005   0.01289  -0.00914   0.00385   0.12704
   D130      -0.98310  -0.00002   0.01265  -0.00896   0.00380  -0.97929
   D131       1.36213   0.00018   0.00575   0.00606   0.01170   1.37383
   D132       0.25584   0.00011   0.00551   0.00624   0.01166   0.26750
   D133       0.63174   0.00005  -0.00207   0.00602   0.00382   0.63555
   D134      -0.46163   0.00022  -0.00620   0.01988   0.01364  -0.44799
   D135      -0.66903  -0.00009   0.01725  -0.02089  -0.00355  -0.67258
   D136      -1.76240   0.00009   0.01313  -0.00703   0.00627  -1.75613
   D137      -0.71595  -0.00006  -0.00586   0.00415  -0.00168  -0.71763
   D138       0.18027  -0.00009  -0.00175  -0.00322  -0.00498   0.17529
   D139       0.30281   0.00001  -0.00545   0.00578   0.00037   0.30318
   D140       1.19902  -0.00002  -0.00134  -0.00159  -0.00292   1.19610
   D141       0.73233   0.00002   0.00334  -0.00568  -0.00234   0.72999
   D142      -0.07646  -0.00005  -0.01073   0.00199  -0.00878  -0.08525
   D143      -0.29037  -0.00001   0.00471  -0.00537  -0.00069  -0.29106
   D144      -1.09917  -0.00008  -0.00936   0.00229  -0.00713  -1.10630
   D145      -0.55238  -0.00003   0.00846  -0.00558   0.00289  -0.54949
   D146       0.60695   0.00003   0.01406  -0.00557   0.00857   0.61552
   D147      -1.77965   0.00011   0.01079  -0.00438   0.00630  -1.77336
   D148      -0.62032   0.00017   0.01639  -0.00437   0.01198  -0.60834
         Item               Value     Threshold  Converged?
 Maximum Force            0.000454     0.000450     NO 
 RMS     Force            0.000122     0.000300     YES
 Maximum Displacement     0.015279     0.001800     NO 
 RMS     Displacement     0.003471     0.001200     NO 
 Predicted change in Energy=-9.358167D-05
 GradGradGradGradGradGradGradGradGradGradGradGradGradGradGradGradGradGrad

                          Input orientation:                          
 ---------------------------------------------------------------------
 Center     Atomic      Atomic             Coordinates (Angstroms)
 Number     Number       Type             X           Y           Z
 ---------------------------------------------------------------------
      1          4           0       -1.190719    0.274653    0.386080
      2          4           0       -0.850480    0.815356   -1.584039
      3          4           0        1.335435   -0.315552    0.491569
      4          4           0       -0.209108    2.126985   -0.014482
      5          4           0       -1.608589   -1.989492    0.734048
      6          4           0        1.202032    1.285938   -1.226271
      7          4           0        1.684518    1.858263    0.646134
      8          4           0        0.674784   -0.677229   -1.406601
      9          4           0        0.213338   -2.165054    0.032901
     10          4           0        0.211676    0.908346    1.739334
     11          4           0       -1.302522   -1.208401   -1.146795
     12          4           0       -0.115512   -1.083538    1.783521
     13          1           0       -1.636895    1.105882   -3.007794
     14          1           0       -1.514764    1.815780   -2.705641
 ---------------------------------------------------------------------
                    Distance matrix (angstroms):
                    1          2          3          4          5
     1  Be   0.000000
     2  Be   2.071108   0.000000
     3  Be   2.596329   3.219522   0.000000
     4  Be   2.134278   2.143651   2.933886   0.000000
     5  Be   2.328530   3.716911   3.395313   4.411828   0.000000
     6  Be   3.057389   2.135942   2.352348   2.041350   4.740347
     7  Be   3.292786   3.533772   2.207084   2.023474   5.065324
     8  Be   2.756789   2.141431   2.042136   3.253134   3.393848
     9  Be   2.836949   3.553737   2.211365   4.313039   1.960063
    10  Be   2.049287   3.490219   2.077902   2.176697   3.566711
    11  Be   2.135803   2.119226   3.231135   3.688155   2.059453
    12  Be   2.225667   3.935281   2.089065   3.680901   2.037505
    13  H    3.522555   1.652251   4.806325   3.470036   4.856287
    14  H    3.469699   1.643202   4.784178   3.007312   5.130337
                    6          7          8          9         10
     6  Be   0.000000
     7  Be   2.016495   0.000000
     8  Be   2.040719   3.414968   0.000000
     9  Be   3.804258   4.327528   2.121019   0.000000
    10  Be   3.149317   2.065597   3.553227   3.515352   0.000000
    11  Be   3.535652   4.641275   2.063828   2.145856   3.886278
    12  Be   4.050826   3.631522   3.311576   2.083864   2.019060
    13  H    3.356449   4.994903   3.329740   4.834068   5.098182
    14  H    3.138510   4.633747   3.563246   5.131568   4.854053
                   11         12         13         14
    11  Be   0.000000
    12  Be   3.164069   0.000000
    13  H    2.988483   5.483144   0.000000
    14  H    3.408918   5.524177   0.781133   0.000000
 Stoichiometry    Be12H2
 Framework group  C1[X(Be12H2)]
 Deg. of freedom    36
 Full point group                 C1      NOp   1
 Largest Abelian subgroup         C1      NOp   1
 Largest concise Abelian subgroup C1      NOp   1
                         Standard orientation:                         
 ---------------------------------------------------------------------
 Center     Atomic      Atomic             Coordinates (Angstroms)
 Number     Number       Type             X           Y           Z
 ---------------------------------------------------------------------
      1          4           0        0.303092    0.111142   -1.202113
      2          4           0       -0.767289    1.665236   -0.348555
      3          4           0       -0.036606   -1.143318    1.045521
      4          4           0       -1.815875   -0.076262   -1.028914
      5          4           0        2.581959    0.097742   -0.723952
      6          4           0       -1.839606    0.365350    0.963955
      7          4           0       -2.091913   -1.536831    0.344034
      8          4           0        0.082420    0.856245    1.442884
      9          4           0        1.929124   -0.132424    1.109808
     10          4           0       -0.453154   -1.768079   -0.891962
     11          4           0        1.327034    1.578862   -0.036354
     12          4           0        1.476134   -1.567903   -0.331264
     13          1           0       -1.082978    3.277602   -0.523341
     14          1           0       -1.698297    2.923360   -0.849015
 ---------------------------------------------------------------------
 Rotational constants (GHZ):           2.0777572           1.5386884           1.2657987
 Standard basis: def2TZVP (5D, 7F)
 There are   252 symmetry adapted cartesian basis functions of A   symmetry.
 There are   240 symmetry adapted basis functions of A   symmetry.
   240 basis functions,   364 primitive gaussians,   252 cartesian basis functions
    25 alpha electrons       25 beta electrons
       nuclear repulsion energy       221.7829897974 Hartrees.
 NAtoms=   14 NActive=   14 NUniq=   14 SFac= 1.00D+00 NAtFMM=   60 NAOKFM=F Big=F
 Integral buffers will be    131072 words long.
 Raffenetti 2 integral format.
 Two-electron integral symmetry is turned on.
 Nuclear repulsion after empirical dispersion term =      221.7518627348 Hartrees.
 One-electron integrals computed using PRISM.
   1 Symmetry operations used in ECPInt.
 ECPInt:  NShTT=    6786 NPrTT=   21120 LenC2=    6605 LenP2D=   17048.
 LDataN:  DoStor=T MaxTD1= 4 Len=   56
 NBasis=   240 RedAO= T EigKep=  2.42D-04  NBF=   240
 NBsUse=   240 1.00D-06 EigRej= -1.00D+00 NBFU=   240
 Initial guess from the checkpoint file:  "/home/user/YCY/BeH/2-H-Be12.chk"
 B after Tr=    -0.000000   -0.000000   -0.000000
         Rot=    0.999996   -0.000887    0.000912   -0.002366 Ang=  -0.31 deg.
 Requested convergence on RMS density matrix=1.00D-08 within 128 cycles.
 Requested convergence on MAX density matrix=1.00D-06.
 Requested convergence on             energy=1.00D-06.
 No special actions if energy rises.
 EnCoef did     6 forward-backward iterations
 SCF Done:  E(RPBE1PBE) =  -177.756347522     A.U. after   14 cycles
            NFock= 14  Conv=0.67D-08     -V/T= 2.0075
   1 Symmetry operations used in ECPInt.
 ECPInt:  NShTT=    6786 NPrTT=   21120 LenC2=    6605 LenP2D=   17048.
 LDataN:  DoStor=T MaxTD1= 5 Len=  102
 Calling FoFJK, ICntrl=      2127 FMM=F ISym2X=0 I1Cent= 0 IOpClX= 0 NMat=1 NMatS=1 NMatT=0.
 ***** Axes restored to original set *****
 -------------------------------------------------------------------
 Center     Atomic                   Forces (Hartrees/Bohr)
 Number     Number              X              Y              Z
 -------------------------------------------------------------------
      1        4           0.000070652    0.000118557    0.000067204
      2        4          -0.000261985    0.000556142   -0.000766923
      3        4           0.000374462   -0.000396903    0.000330585
      4        4           0.000216558   -0.000457864   -0.000150129
      5        4           0.000064359    0.000214256   -0.000133364
      6        4          -0.000016282    0.000200461   -0.000418888
      7        4          -0.000247198   -0.000243241   -0.000009308
      8        4          -0.000164617    0.000434016    0.000502053
      9        4           0.000082606    0.000438255   -0.000232831
     10        4          -0.000063210    0.000004999    0.000019223
     11        4          -0.000189910   -0.000280900   -0.000290589
     12        4           0.000081437   -0.000316576    0.000840309
     13        1           0.000074039    0.000081673    0.000271750
     14        1          -0.000020910   -0.000352876   -0.000029092
 -------------------------------------------------------------------
 Cartesian Forces:  Max     0.000840309 RMS     0.000309727

 GradGradGradGradGradGradGradGradGradGradGradGradGradGradGradGradGradGrad
 Berny optimization.
 Using GEDIIS/GDIIS optimizer.
 FormGI is forming the generalized inverse of G from B-inverse, IUseBI=4.
 Internal  Forces:  Max     0.000281775 RMS     0.000067869
 Search for a local minimum.
 Step number  12 out of a maximum of  100
 All quantities printed in internal units (Hartrees-Bohrs-Radians)
 Mixed Optimization -- En-DIIS/RFO-DIIS
 Swapping is turned off.
 Update second derivatives using D2CorX and points    6    7    8    9   10
                                                     11   12
 DE= -1.09D-04 DEPred=-9.36D-05 R= 1.17D+00
 TightC=F SS=  1.41D+00  RLast= 1.08D-01 DXNew= 1.9718D+00 3.2279D-01
 Trust test= 1.17D+00 RLast= 1.08D-01 DXMaxT set to 1.17D+00
 ITU=  1  1  1  1  1  1  1  1  1  1  1  0
     Eigenvalues ---    0.00308   0.01275   0.01486   0.02100   0.02413
     Eigenvalues ---    0.02747   0.02810   0.03144   0.03403   0.03515
     Eigenvalues ---    0.03782   0.04482   0.04910   0.05268   0.05508
     Eigenvalues ---    0.05656   0.06010   0.06135   0.06263   0.06705
     Eigenvalues ---    0.06846   0.07052   0.07171   0.07619   0.08074
     Eigenvalues ---    0.08374   0.08500   0.09744   0.09876   0.10315
     Eigenvalues ---    0.10826   0.11434   0.11801   0.12663   0.13298
     Eigenvalues ---    0.27088
 En-DIIS/RFO-DIIS/Sim-DIIS IScMMF=       -3 using points:    12   11   10    9    8    7    6    5    4    3
 RFO step:  Lambda=-8.25450027D-05.
 DIIS inversion failure, remove point  10.
 DIIS inversion failure, remove point   9.
 DIIS inversion failure, remove point   8.
 DIIS inversion failure, remove point   7.
 DIIS inversion failure, remove point   6.
 DIIS inversion failure, remove point   5.
 RFO-DIIS uses    4 points instead of   10
 DidBck=F Rises=F RFO-DIIS coefs:    1.53920   -2.00000    1.21781    0.24300    0.00000
                  RFO-DIIS coefs:    0.00000    0.00000    0.00000    0.00000    0.00000
 Iteration  1 RMS(Cart)=  0.00483738 RMS(Int)=  0.00015093
 Iteration  2 RMS(Cart)=  0.00005643 RMS(Int)=  0.00011865
 Iteration  3 RMS(Cart)=  0.00000003 RMS(Int)=  0.00011865
 Variable       Old X    -DE/DX   Delta X   Delta X   Delta X     New X
                                 (Linear)    (Quad)   (Total)
    R1        3.91383   0.00020   0.00039   0.00275   0.00316   3.91699
    R2        4.03320  -0.00013  -0.00696   0.00153  -0.00550   4.02770
    R3        4.40028  -0.00014   0.00456  -0.01262  -0.00800   4.39228
    R4        3.87259   0.00003  -0.00820   0.00239  -0.00586   3.86673
    R5        4.03608   0.00005  -0.00631  -0.00224  -0.00857   4.02751
    R6        4.20590   0.00028   0.00841   0.00312   0.01147   4.21737
    R7        4.05091  -0.00004   0.00114   0.00064   0.00175   4.05266
    R8        4.03635   0.00006  -0.00238   0.00866   0.00617   4.04251
    R9        4.04672  -0.00001   0.00052  -0.00662  -0.00602   4.04070
   R10        4.00476   0.00007   0.00049   0.00542   0.00593   4.01068
   R11        3.12230  -0.00021  -0.00287  -0.02630  -0.02890   3.09340
   R12        3.10520  -0.00015  -0.00414  -0.02455  -0.02845   3.07675
   R13        4.44529   0.00025   0.00708   0.02782   0.03488   4.48018
   R14        4.17078  -0.00014  -0.00939  -0.01471  -0.02394   4.14685
   R15        3.85908   0.00003  -0.00300   0.00452   0.00152   3.86059
   R16        4.17887  -0.00018   0.00807  -0.00928  -0.00111   4.17776
   R17        3.92667   0.00003   0.00124  -0.00333  -0.00201   3.92465
   R18        3.94776   0.00016   0.00645  -0.00375   0.00269   3.95045
   R19        3.85759  -0.00007  -0.00731   0.00023  -0.00710   3.85049
   R20        3.82381  -0.00009   0.00287   0.00589   0.00865   3.83246
   R21        4.11336   0.00008  -0.00032   0.01266   0.01245   4.12581
   R22        3.70398  -0.00003  -0.00039  -0.00087  -0.00126   3.70273
   R23        3.89180   0.00006  -0.00127   0.00567   0.00427   3.89608
   R24        3.85033   0.00006   0.00350  -0.00508  -0.00157   3.84875
   R25        3.81062   0.00004   0.00445  -0.01001  -0.00554   3.80508
   R26        3.85640  -0.00015  -0.00340   0.00127  -0.00219   3.85421
   R27        3.90341  -0.00006   0.00096  -0.00017   0.00081   3.90422
   R28        4.00814  -0.00008  -0.00330   0.00055  -0.00282   4.00532
   R29        3.90007   0.00001  -0.00089  -0.00044  -0.00124   3.89882
   R30        4.05508   0.00007  -0.00112   0.00959   0.00836   4.06344
   R31        3.93793   0.00009   0.00325  -0.00842  -0.00507   3.93286
   R32        3.81547  -0.00001   0.00311  -0.00340  -0.00032   3.81515
   R33        1.47613  -0.00018  -0.00079   0.00353   0.00167   1.47780
    A1        2.01029   0.00001   0.00076   0.00514   0.00590   2.01619
    A2        2.02084   0.00005   0.00537   0.00407   0.00943   2.03027
    A3        2.31476   0.00007   0.00471   0.00671   0.01144   2.32620
    A4        2.83871  -0.00003   0.00327   0.00540   0.00869   2.84741
    A5        2.08521  -0.00004   0.00249   0.00191   0.00442   2.08963
    A6        2.01006  -0.00001   0.00276   0.00245   0.00528   2.01535
    A7        1.90160  -0.00004  -0.00037  -0.00207  -0.00238   1.89921
    A8        2.38108   0.00002   0.00409   0.00506   0.00916   2.39023
    A9        1.62300   0.00007   0.00070   0.00473   0.00542   1.62842
   A10        1.62687  -0.00005  -0.00370  -0.00195  -0.00562   1.62126
   A11        1.42652  -0.00009  -0.00593  -0.00781  -0.01369   1.41283
   A12        2.47738   0.00002   0.01121   0.00903   0.02021   2.49759
   A13        2.40658   0.00004   0.00313   0.00383   0.00679   2.41337
   A14        1.72409  -0.00013  -0.00513  -0.00473  -0.00983   1.71427
   A15        2.09100  -0.00009  -0.00390  -0.00098  -0.00486   2.08614
   A16        2.29930   0.00008   0.00249   0.00780   0.01069   2.30998
   A17        1.82162   0.00011   0.00296   0.00211   0.00480   1.82643
   A18        1.96146  -0.00004  -0.00085   0.00160   0.00078   1.96224
   A19        2.16877   0.00003  -0.00716  -0.00523  -0.01230   2.15647
   A20        1.94837   0.00004   0.00077  -0.00014   0.00054   1.94891
   A21        2.13291   0.00009  -0.00192  -0.00497  -0.00701   2.12589
   A22        2.44784   0.00005   0.00292   0.00400   0.00708   2.45492
   A23        1.81747   0.00002   0.00481  -0.00340   0.00118   1.81865
   A24        2.26010  -0.00001   0.00098  -0.00127  -0.00004   2.26006
   A25        1.97051  -0.00008  -0.00375  -0.00272  -0.00647   1.96404
   A26        1.57765   0.00001  -0.00135  -0.00204  -0.00331   1.57433
   A27        2.29497   0.00000  -0.00177  -0.00225  -0.00398   2.29098
   A28        1.86575  -0.00010  -0.00073  -0.00948  -0.01024   1.85551
   A29        2.73516  -0.00010  -0.00237  -0.00523  -0.00765   2.72751
   A30        2.01376  -0.00003   0.00110   0.00280   0.00393   2.01769
   A31        2.08004  -0.00009  -0.00523  -0.00784  -0.01298   2.06706
   A32        1.85984   0.00003  -0.00263  -0.00202  -0.00459   1.85525
   A33        1.92064  -0.00004  -0.00334  -0.00195  -0.00527   1.91537
   A34        1.64263   0.00008  -0.00042   0.00065   0.00024   1.64287
   A35        1.82749   0.00000  -0.00246  -0.00738  -0.00983   1.81766
   A36        2.02393   0.00007   0.00145  -0.00395  -0.00249   2.02144
   A37        1.88097   0.00011   0.00150   0.00083   0.00235   1.88332
   A38        1.68504   0.00008   0.00297   0.00108   0.00408   1.68912
   A39        1.43723  -0.00001  -0.00208  -0.00222  -0.00430   1.43293
   A40        1.76488   0.00014   0.00080   0.00555   0.00637   1.77125
   A41        1.59762   0.00005   0.00325  -0.00086   0.00236   1.59998
   A42        2.03531  -0.00003   0.00224  -0.00087   0.00141   2.03672
   A43        1.45675  -0.00005  -0.00015  -0.00191  -0.00203   1.45472
   A44        1.84440  -0.00009  -0.00158  -0.00781  -0.00933   1.83507
   A45        2.00083  -0.00011  -0.00601  -0.01150  -0.01748   1.98335
   A46        1.53071   0.00005   0.00181   0.00736   0.00920   1.53991
   A47        1.76226   0.00010  -0.00074   0.00835   0.00767   1.76993
   A48        1.75585   0.00015   0.00604   0.01028   0.01629   1.77214
   A49        1.97165   0.00006   0.00345   0.00504   0.00855   1.98019
   A50        1.81164   0.00007   0.00389   0.00605   0.00986   1.82150
   A51        2.30642   0.00006   0.00628   0.00485   0.01116   2.31757
   A52        2.07602   0.00007   0.00011   0.00740   0.00752   2.08353
   A53        1.89922   0.00004   0.00034   0.00144   0.00175   1.90097
   A54        1.67058   0.00011   0.00030   0.00638   0.00669   1.67726
   A55        1.96294  -0.00001  -0.00062  -0.00350  -0.00410   1.95885
   A56        1.81360   0.00009  -0.00134   0.00083  -0.00047   1.81313
   A57        1.69007   0.00012   0.00079   0.00494   0.00572   1.69579
   A58        1.36068   0.00002   0.00076   0.00002   0.00081   1.36149
   A59        1.85529  -0.00007  -0.00155  -0.00585  -0.00741   1.84788
   A60        1.52125  -0.00003  -0.00013   0.00263   0.00250   1.52376
   A61        2.13960   0.00003   0.00262   0.00056   0.00318   2.14278
   A62        2.19053   0.00001  -0.00214  -0.00367  -0.00573   2.18480
   A63        1.43183  -0.00007  -0.00414  -0.00815  -0.01227   1.41957
   A64        1.44851  -0.00008   0.00061  -0.00703  -0.00640   1.44211
   A65        2.19237  -0.00002   0.00375  -0.00394  -0.00019   2.19218
   A66        1.96977  -0.00003   0.00267  -0.00286  -0.00016   1.96961
   A67        1.93368  -0.00008  -0.00118  -0.00545  -0.00661   1.92706
   A68        1.29001  -0.00005  -0.00330  -0.00013  -0.00346   1.28656
   A69        1.43587  -0.00013  -0.00356  -0.00433  -0.00789   1.42798
   A70        1.93251  -0.00012  -0.00042   0.00094   0.00051   1.93302
   A71        2.14854  -0.00013  -0.00498  -0.00340  -0.00838   2.14016
   A72        2.05788  -0.00015  -0.00279  -0.00239  -0.00508   2.05280
    D1       -1.95396   0.00001  -0.00409  -0.00463  -0.00880  -1.96276
    D2       -0.97695  -0.00004  -0.00503  -0.00542  -0.01051  -0.98746
    D3        1.35272  -0.00001  -0.00738  -0.01846  -0.02612   1.32659
    D4        2.09893  -0.00003  -0.00305  -0.00513  -0.00793   2.09100
    D5        0.29292   0.00001   0.00173   0.00144   0.00310   0.29601
    D6        1.26993  -0.00004   0.00079   0.00066   0.00139   1.27132
    D7       -2.68359  -0.00002  -0.00155  -0.01239  -0.01422  -2.69782
    D8       -1.93738  -0.00003   0.00277   0.00094   0.00397  -1.93341
    D9       -0.87143   0.00003  -0.00406  -0.00034  -0.00441  -0.87585
   D10        0.10558  -0.00002  -0.00500  -0.00112  -0.00612   0.09946
   D11        2.43524   0.00000  -0.00735  -0.01416  -0.02173   2.41351
   D12       -3.10173  -0.00002  -0.00302  -0.00084  -0.00354  -3.10527
   D13        0.53220  -0.00000   0.00332   0.00836   0.01174   0.54394
   D14       -0.50631  -0.00006   0.00115   0.01170   0.01294  -0.49337
   D15       -0.61095   0.00001  -0.00121  -0.00562  -0.00682  -0.61777
   D16       -1.64946  -0.00005  -0.00338  -0.00227  -0.00562  -1.65508
   D17        1.29805   0.00006   0.00384   0.00394   0.00771   1.30576
   D18        0.25954   0.00000   0.00167   0.00729   0.00891   0.26845
   D19        1.09236   0.00004   0.00360   0.00552   0.00913   1.10149
   D20       -0.19861   0.00004  -0.00237  -0.00708  -0.00955  -0.20815
   D21       -1.21225  -0.00001  -0.00454  -0.00285  -0.00732  -1.21957
   D22       -1.07937  -0.00002  -0.00234  -0.00611  -0.00836  -1.08773
   D23       -0.05914  -0.00002  -0.00487  -0.00795  -0.01271  -0.07185
   D24        1.21963   0.00000   0.00351   0.00286   0.00630   1.22594
   D25        2.23986   0.00000   0.00097   0.00102   0.00196   2.24182
   D26        0.20110   0.00001   0.00549   0.00098   0.00637   0.20747
   D27        1.22133   0.00001   0.00295  -0.00086   0.00203   1.22335
   D28        0.76914   0.00000   0.00310   0.00502   0.00810   0.77724
   D29        1.83448  -0.00002   0.00261   0.00490   0.00753   1.84201
   D30       -0.62963  -0.00002  -0.00469  -0.00355  -0.00814  -0.63777
   D31        0.43571  -0.00005  -0.00519  -0.00367  -0.00871   0.42700
   D32       -1.34698  -0.00002  -0.00193  -0.00202  -0.00398  -1.35096
   D33       -0.28164  -0.00004  -0.00242  -0.00214  -0.00455  -0.28619
   D34        0.52801  -0.00002   0.00499   0.00047   0.00543   0.53344
   D35       -0.60797   0.00004   0.00308   0.00024   0.00331  -0.60466
   D36       -0.74928  -0.00001  -0.00038  -0.00236  -0.00269  -0.75198
   D37       -1.88526   0.00006  -0.00229  -0.00258  -0.00481  -1.89007
   D38        1.42672  -0.00002   0.00423   0.00370   0.00794   1.43466
   D39        0.29074   0.00005   0.00232   0.00348   0.00582   0.29656
   D40        0.28369   0.00004   0.00097  -0.00037   0.00056   0.28425
   D41       -0.82111   0.00001   0.00023   0.00289   0.00310  -0.81802
   D42        1.29537  -0.00002  -0.00176  -0.00286  -0.00462   1.29076
   D43        0.19057  -0.00005  -0.00250   0.00040  -0.00208   0.18849
   D44       -2.32356  -0.00002   0.01066   0.00623   0.01676  -2.30680
   D45        2.85482  -0.00005   0.00992   0.00949   0.01930   2.87412
   D46       -2.28937   0.00000  -0.00101  -0.00339  -0.00446  -2.29384
   D47        2.88900  -0.00003  -0.00174  -0.00013  -0.00192   2.88708
   D48        0.52314  -0.00003  -0.00083  -0.00279  -0.00359   0.51955
   D49       -0.47216   0.00003   0.00297   0.00661   0.00962  -0.46254
   D50       -0.52697   0.00001   0.00288   0.00042   0.00330  -0.52367
   D51       -1.52227   0.00007   0.00668   0.00982   0.01651  -1.50575
   D52       -2.74133  -0.00001   0.00330   0.00932   0.01301  -2.72832
   D53        2.54656   0.00005   0.00710   0.01872   0.02623   2.57279
   D54        3.05807   0.00001   0.00080   0.00046   0.00101   3.05908
   D55        2.06277   0.00007   0.00460   0.00985   0.01423   2.07700
   D56       -0.67675   0.00002  -0.00002   0.00107   0.00108  -0.67567
   D57        0.47961   0.00003   0.00626   0.00121   0.00744   0.48705
   D58        0.34602  -0.00003  -0.00260   0.00017  -0.00236   0.34365
   D59        1.50237  -0.00003   0.00367   0.00031   0.00399   1.50637
   D60        3.02184   0.00003  -0.00864  -0.00036  -0.00888   3.01296
   D61       -2.10499   0.00003  -0.00237  -0.00023  -0.00252  -2.10751
   D62        2.53377   0.00001  -0.00215   0.00081  -0.00156   2.53221
   D63       -2.59306   0.00002   0.00412   0.00095   0.00480  -2.58826
   D64        0.26061   0.00002   0.00130  -0.00146  -0.00023   0.26038
   D65       -0.83913   0.00007  -0.00109   0.00350   0.00243  -0.83670
   D66        1.37214  -0.00004  -0.00197  -0.00231  -0.00432   1.36783
   D67        0.27239   0.00001  -0.00437   0.00265  -0.00165   0.27074
   D68       -2.51966  -0.00001  -0.00807  -0.01106  -0.01924  -2.53890
   D69        2.66378   0.00004  -0.01046  -0.00609  -0.01657   2.64720
   D70       -2.31260  -0.00003   0.00033  -0.00176  -0.00126  -2.31386
   D71        2.87084   0.00002  -0.00206   0.00320   0.00141   2.87225
   D72        0.67823  -0.00003  -0.00248  -0.00305  -0.00555   0.67268
   D73        1.74789  -0.00005  -0.00116  -0.00436  -0.00555   1.74234
   D74       -1.27695   0.00003   0.00233   0.00052   0.00286  -1.27409
   D75       -0.20729   0.00001   0.00365  -0.00079   0.00286  -0.20443
   D76       -0.48453  -0.00001   0.00191  -0.00004   0.00190  -0.48263
   D77        0.58513  -0.00004   0.00323  -0.00135   0.00190   0.58703
   D78        0.93067  -0.00008  -0.00409  -0.00279  -0.00680   0.92388
   D79        0.04058   0.00002  -0.00013   0.01225   0.01207   0.05265
   D80       -1.13379  -0.00004  -0.00094   0.00472   0.00380  -1.12999
   D81       -0.84883   0.00005   0.00263   0.00069   0.00321  -0.84562
   D82       -1.93027   0.00000   0.00094  -0.00439  -0.00354  -1.93380
   D83        0.22958   0.00001   0.00368  -0.00120   0.00252   0.23210
   D84       -0.85186  -0.00005   0.00198  -0.00628  -0.00422  -0.85608
   D85        1.31359  -0.00002   0.00210  -0.00246  -0.00038   1.31320
   D86        0.23215  -0.00007   0.00041  -0.00754  -0.00713   0.22501
   D87       -1.59604  -0.00000   0.00116   0.00117   0.00234  -1.59370
   D88       -0.54499   0.00004   0.00108   0.00339   0.00447  -0.54052
   D89       -0.79320  -0.00007  -0.00198  -0.01215  -0.01410  -0.80730
   D90        0.25786  -0.00003  -0.00206  -0.00993  -0.01198   0.24588
   D91        0.13752  -0.00005  -0.00347  -0.00337  -0.00687   0.13066
   D92        1.18858  -0.00001  -0.00356  -0.00114  -0.00474   1.18384
   D93        1.24923  -0.00006  -0.00458  -0.00244  -0.00703   1.24220
   D94        0.19319  -0.00001  -0.00373   0.00007  -0.00366   0.18953
   D95        0.39465  -0.00000  -0.00384   0.00087  -0.00302   0.39163
   D96       -0.66139   0.00004  -0.00298   0.00338   0.00035  -0.66104
   D97       -0.75144   0.00002   0.00046   0.00167   0.00216  -0.74928
   D98       -1.80748   0.00007   0.00131   0.00417   0.00552  -1.80196
   D99        0.07339   0.00002  -0.00251   0.00156  -0.00104   0.07234
   D100       1.04860  -0.00006  -0.00526  -0.00348  -0.00879   1.03981
   D101       1.14080  -0.00001  -0.00036  -0.00279  -0.00325   1.13755
   D102       2.11601  -0.00010  -0.00311  -0.00784  -0.01100   2.10502
   D103      -0.92696   0.00011   0.00173   0.00886   0.01050  -0.91646
   D104       0.04826   0.00002  -0.00101   0.00382   0.00275   0.05101
   D105      -0.79538  -0.00003  -0.00197   0.00119  -0.00074  -0.79612
   D106       0.08864  -0.00004  -0.00325  -0.00036  -0.00360   0.08504
   D107       0.19906  -0.00001  -0.00341  -0.00001  -0.00334   0.19572
   D108       1.08308  -0.00002  -0.00469  -0.00156  -0.00619   1.07688
   D109       0.36078   0.00003  -0.00033  -0.00641  -0.00675   0.35403
   D110      -0.70586  -0.00006  -0.00040  -0.00379  -0.00419  -0.71006
   D111       0.85639   0.00005   0.00451   0.00130   0.00579   0.86217
   D112      -0.06783   0.00003   0.00441  -0.00048   0.00388  -0.06396
   D113      -0.22457  -0.00000   0.00357  -0.00153   0.00199  -0.22258
   D114      -1.14879  -0.00002   0.00348  -0.00331   0.00008  -1.14871
   D115       0.48405   0.00006   0.00178   0.00471   0.00650   0.49055
   D116      -0.56883   0.00000   0.00354   0.00214   0.00566  -0.56317
   D117      -0.74394  -0.00002  -0.00164  -0.00192  -0.00350  -0.74744
   D118       0.46450  -0.00009  -0.00156  -0.00922  -0.01075   0.45374
   D119      -0.30383   0.00003   0.00123   0.00197   0.00322  -0.30061
   D120       0.88025  -0.00007  -0.00104   0.00210   0.00110   0.88135
   D121       0.46857  -0.00001  -0.00480  -0.00932  -0.01420   0.45437
   D122      -0.73963   0.00003  -0.00443  -0.00081  -0.00537  -0.74500
   D123      -0.89667  -0.00000   0.00340  -0.00486  -0.00167  -0.89835
   D124       0.44140   0.00012   0.00612   0.00668   0.01280   0.45421
   D125       0.21212  -0.00007   0.00372  -0.00521  -0.00159   0.21053
   D126       1.55019   0.00005   0.00644   0.00633   0.01289   1.56308
   D127      -0.22704   0.00002   0.00573   0.00880   0.01455  -0.21249
   D128       1.03356   0.00008   0.00886   0.00606   0.01498   1.04855
   D129       0.12704  -0.00005  -0.00674  -0.00356  -0.01026   0.11678
   D130      -0.97929  -0.00009  -0.00684  -0.00358  -0.01039  -0.98968
   D131       1.37383   0.00006  -0.00336   0.00589   0.00268   1.37651
   D132       0.26750   0.00002  -0.00347   0.00588   0.00254   0.27004
   D133       0.63555   0.00005   0.00161   0.00480   0.00642   0.64197
   D134      -0.44799   0.00013   0.00014   0.01186   0.01201  -0.43598
   D135      -0.67258  -0.00011  -0.00437  -0.00796  -0.01239  -0.68497
   D136      -1.75613  -0.00003  -0.00585  -0.00090  -0.00680  -1.76293
   D137      -0.71763  -0.00001   0.00272   0.00121   0.00396  -0.71367
   D138       0.17529  -0.00000   0.00293  -0.00144   0.00146   0.17675
   D139       0.30318   0.00006   0.00300   0.00332   0.00633   0.30951
   D140       1.19610   0.00007   0.00321   0.00067   0.00383   1.19993
   D141       0.72999  -0.00002  -0.00142  -0.00323  -0.00462   0.72537
   D142      -0.08525   0.00004   0.00506  -0.00193   0.00323  -0.08201
   D143      -0.29106  -0.00005  -0.00194  -0.00271  -0.00467  -0.29574
   D144      -1.10630   0.00001   0.00454  -0.00141   0.00318  -1.10312
   D145      -0.54949   0.00007  -0.00259   0.00041  -0.00215  -0.55165
   D146       0.61552  -0.00008  -0.00658   0.00026  -0.00633   0.60918
   D147      -1.77336   0.00009  -0.00393   0.00187  -0.00205  -1.77540
   D148      -0.60834  -0.00006  -0.00792   0.00173  -0.00623  -0.61457
         Item               Value     Threshold  Converged?
 Maximum Force            0.000282     0.000450     YES
 RMS     Force            0.000068     0.000300     YES
 Maximum Displacement     0.036524     0.001800     NO 
 RMS     Displacement     0.004838     0.001200     NO 
 Predicted change in Energy=-3.873480D-05
 GradGradGradGradGradGradGradGradGradGradGradGradGradGradGradGradGradGrad

                          Input orientation:                          
 ---------------------------------------------------------------------
 Center     Atomic      Atomic             Coordinates (Angstroms)
 Number     Number       Type             X           Y           Z
 ---------------------------------------------------------------------
      1          4           0       -1.183240    0.272340    0.382373
      2          4           0       -0.858407    0.820990   -1.589905
      3          4           0        1.341241   -0.317450    0.497775
      4          4           0       -0.212080    2.127175   -0.016579
      5          4           0       -1.607841   -1.985193    0.736792
      6          4           0        1.196366    1.296799   -1.232528
      7          4           0        1.685087    1.845036    0.642312
      8          4           0        0.666499   -0.665698   -1.398812
      9          4           0        0.212486   -2.160747    0.033350
     10          4           0        0.210729    0.902973    1.741062
     11          4           0       -1.308997   -1.205412   -1.148228
     12          4           0       -0.110987   -1.089564    1.788129
     13          1           0       -1.617568    1.100201   -3.013050
     14          1           0       -1.520096    1.810487   -2.700727
 ---------------------------------------------------------------------
                    Distance matrix (angstroms):
                    1          2          3          4          5
     1  Be   0.000000
     2  Be   2.072780   0.000000
     3  Be   2.595029   3.239275   0.000000
     4  Be   2.131368   2.144577   2.941693   0.000000
     5  Be   2.324296   3.721537   3.396407   4.407639   0.000000
     6  Be   3.052859   2.139206   2.370808   2.037591   4.744814
     7  Be   3.281500   3.535650   2.194417   2.028049   5.052024
     8  Be   2.733875   2.138246   2.042938   3.237686   3.387402
     9  Be   2.826620   3.559849   2.210775   4.309179   1.959398
    10  Be   2.046187   3.499302   2.076837   2.183287   3.557704
    11  Be   2.131269   2.122361   3.243696   3.686461   2.061714
    12  Be   2.231738   3.952211   2.090489   3.689797   2.036672
    13  H    3.521775   1.636956   4.805224   3.465387   4.856034
    14  H    3.461918   1.628147   4.790175   3.002640   5.121662
                    6          7          8          9         10
     6  Be   0.000000
     7  Be   2.013563   0.000000
     8  Be   2.039559   3.392270   0.000000
     9  Be   3.811179   4.311112   2.119526   0.000000
    10  Be   3.157343   2.066026   3.539388   3.507516   0.000000
    11  Be   3.541893   4.634199   2.063169   2.150279   3.886239
    12  Be   4.065497   3.626383   3.307680   2.081182   2.018891
    13  H    3.335736   4.982367   3.307737   4.823218   5.097367
    14  H    3.130280   4.631447   3.550728   5.123253   4.852713
                   11         12         13         14
    11  Be   0.000000
    12  Be   3.173459   0.000000
    13  H    2.981381   5.487821   0.000000
    14  H    3.398597   5.526818   0.782018   0.000000
 Stoichiometry    Be12H2
 Framework group  C1[X(Be12H2)]
 Deg. of freedom    36
 Full point group                 C1      NOp   1
 Largest Abelian subgroup         C1      NOp   1
 Largest concise Abelian subgroup C1      NOp   1
                         Standard orientation:                         
 ---------------------------------------------------------------------
 Center     Atomic      Atomic             Coordinates (Angstroms)
 Number     Number       Type             X           Y           Z
 ---------------------------------------------------------------------
      1          4           0        0.302470    0.120175   -1.191553
      2          4           0       -0.791977    1.664914   -0.347525
      3          4           0       -0.021832   -1.157039    1.044007
      4          4           0       -1.812340   -0.092393   -1.033050
      5          4           0        2.578483    0.131684   -0.720402
      6          4           0       -1.854928    0.343923    0.956822
      7          4           0       -2.061002   -1.562333    0.341877
      8          4           0        0.063440    0.846678    1.433162
      9          4           0        1.925649   -0.112825    1.110790
     10          4           0       -0.422480   -1.770818   -0.899189
     11          4           0        1.305744    1.600152   -0.031633
     12          4           0        1.502448   -1.553051   -0.330726
     13          1           0       -1.127720    3.260824   -0.488858
     14          1           0       -1.726984    2.902913   -0.841468
 ---------------------------------------------------------------------
 Rotational constants (GHZ):           2.0759634           1.5433849           1.2651363
 Standard basis: def2TZVP (5D, 7F)
 There are   252 symmetry adapted cartesian basis functions of A   symmetry.
 There are   240 symmetry adapted basis functions of A   symmetry.
   240 basis functions,   364 primitive gaussians,   252 cartesian basis functions
    25 alpha electrons       25 beta electrons
       nuclear repulsion energy       221.8556764186 Hartrees.
 NAtoms=   14 NActive=   14 NUniq=   14 SFac= 1.00D+00 NAtFMM=   60 NAOKFM=F Big=F
 Integral buffers will be    131072 words long.
 Raffenetti 2 integral format.
 Two-electron integral symmetry is turned on.
 Nuclear repulsion after empirical dispersion term =      221.8245371062 Hartrees.
 One-electron integrals computed using PRISM.
   1 Symmetry operations used in ECPInt.
 ECPInt:  NShTT=    6786 NPrTT=   21120 LenC2=    6605 LenP2D=   17053.
 LDataN:  DoStor=T MaxTD1= 4 Len=   56
 NBasis=   240 RedAO= T EigKep=  2.42D-04  NBF=   240
 NBsUse=   240 1.00D-06 EigRej= -1.00D+00 NBFU=   240
 Initial guess from the checkpoint file:  "/home/user/YCY/BeH/2-H-Be12.chk"
 B after Tr=     0.000000   -0.000000    0.000000
         Rot=    0.999976   -0.001699    0.000956   -0.006615 Ang=  -0.79 deg.
 ExpMin= 3.27D-02 ExpMax= 4.70D+03 ExpMxC= 1.60D+02 IAcc=3 IRadAn=         5 AccDes= 0.00D+00
 Harris functional with IExCor= 1009 and IRadAn=       5 diagonalized for initial guess.
 HarFok:  IExCor= 1009 AccDes= 0.00D+00 IRadAn=         5 IDoV= 1 UseB2=F ITyADJ=14
 ICtDFT=  3500011 ScaDFX=  1.000000  1.000000  1.000000  1.000000
 FoFCou: FMM=F IPFlag=           0 FMFlag=      100000 FMFlg1=           0
         NFxFlg=           0 DoJE=T BraDBF=F KetDBF=T FulRan=T
         wScrn=  0.000000 ICntrl=       500 IOpCl=  0 I1Cent=   200000004 NGrid=           0
         NMat0=    1 NMatS0=      1 NMatT0=    0 NMatD0=    1 NMtDS0=    0 NMtDT0=    0
 Petite list used in FoFCou.
 Requested convergence on RMS density matrix=1.00D-08 within 128 cycles.
 Requested convergence on MAX density matrix=1.00D-06.
 Requested convergence on             energy=1.00D-06.
 No special actions if energy rises.
 SCF Done:  E(RPBE1PBE) =  -177.756399722     A.U. after   15 cycles
            NFock= 15  Conv=0.64D-08     -V/T= 2.0074
   1 Symmetry operations used in ECPInt.
 ECPInt:  NShTT=    6786 NPrTT=   21120 LenC2=    6605 LenP2D=   17053.
 LDataN:  DoStor=T MaxTD1= 5 Len=  102
 Calling FoFJK, ICntrl=      2127 FMM=F ISym2X=0 I1Cent= 0 IOpClX= 0 NMat=1 NMatS=1 NMatT=0.
 ***** Axes restored to original set *****
 -------------------------------------------------------------------
 Center     Atomic                   Forces (Hartrees/Bohr)
 Number     Number              X              Y              Z
 -------------------------------------------------------------------
      1        4          -0.000305761    0.000274955    0.000164297
      2        4           0.000308001    0.000093805   -0.000167299
      3        4           0.000212031   -0.000449531    0.000071673
      4        4           0.000287949   -0.000551470   -0.000045175
      5        4           0.000085740    0.000172966   -0.000232772
      6        4          -0.000016371    0.000279579   -0.000447646
      7        4          -0.000144662   -0.000004007    0.000026923
      8        4          -0.000061469    0.000314754    0.000396537
      9        4           0.000010074    0.000355170   -0.000296341
     10        4          -0.000132399    0.000114177   -0.000121409
     11        4          -0.000033843   -0.000180447   -0.000211418
     12        4           0.000063255   -0.000346440    0.000907742
     13        1          -0.000282172   -0.000297142    0.000045781
     14        1           0.000009628    0.000223633   -0.000090894
 -------------------------------------------------------------------
 Cartesian Forces:  Max     0.000907742 RMS     0.000273216

 GradGradGradGradGradGradGradGradGradGradGradGradGradGradGradGradGradGrad
 Berny optimization.
 Using GEDIIS/GDIIS optimizer.
 FormGI is forming the generalized inverse of G from B-inverse, IUseBI=4.
 Internal  Forces:  Max     0.000277370 RMS     0.000059149
 Search for a local minimum.
 Step number  13 out of a maximum of  100
 All quantities printed in internal units (Hartrees-Bohrs-Radians)
 Mixed Optimization -- En-DIIS/RFO-DIIS
 Swapping is turned off.
 Update second derivatives using D2CorX and points    8    9   10   11   12
                                                     13
 DE= -5.22D-05 DEPred=-3.87D-05 R= 1.35D+00
 TightC=F SS=  1.41D+00  RLast= 1.35D-01 DXNew= 1.9718D+00 4.0492D-01
 Trust test= 1.35D+00 RLast= 1.35D-01 DXMaxT set to 1.17D+00
 ITU=  1  1  1  1  1  1  1  1  1  1  1  1  0
     Eigenvalues ---    0.00302   0.01158   0.01440   0.02099   0.02409
     Eigenvalues ---    0.02705   0.02805   0.03153   0.03353   0.03526
     Eigenvalues ---    0.03742   0.04464   0.04857   0.05222   0.05471
     Eigenvalues ---    0.05677   0.06027   0.06131   0.06279   0.06697
     Eigenvalues ---    0.06851   0.07050   0.07221   0.07539   0.08120
     Eigenvalues ---    0.08179   0.08480   0.09608   0.09906   0.10295
     Eigenvalues ---    0.10891   0.11414   0.11854   0.12644   0.13212
     Eigenvalues ---    0.26613
 En-DIIS/RFO-DIIS/Sim-DIIS IScMMF=       -3 using points:    13   12   11   10    9    8    7    6    5    4
 RFO step:  Lambda=-2.11566435D-05.
 DIIS inversion failure, remove point  10.
 DIIS inversion failure, remove point   9.
 DIIS inversion failure, remove point   8.
 DIIS inversion failure, remove point   7.
 DIIS inversion failure, remove point   6.
 DIIS inversion failure, remove point   5.
 RFO-DIIS uses    4 points instead of   10
 DidBck=F Rises=F RFO-DIIS coefs:    1.68724   -0.90088    0.58370   -0.37006    0.00000
                  RFO-DIIS coefs:    0.00000    0.00000    0.00000    0.00000    0.00000
 Iteration  1 RMS(Cart)=  0.00201895 RMS(Int)=  0.00002195
 Iteration  2 RMS(Cart)=  0.00000633 RMS(Int)=  0.00001931
 Iteration  3 RMS(Cart)=  0.00000000 RMS(Int)=  0.00001931
 Variable       Old X    -DE/DX   Delta X   Delta X   Delta X     New X
                                 (Linear)    (Quad)   (Total)
    R1        3.91699   0.00010   0.00279   0.00057   0.00338   3.92037
    R2        4.02770  -0.00011  -0.00188  -0.00100  -0.00287   4.02483
    R3        4.39228  -0.00012  -0.00505  -0.00042  -0.00550   4.38679
    R4        3.86673   0.00002   0.00001  -0.00093  -0.00091   3.86582
    R5        4.02751   0.00005  -0.00308   0.00128  -0.00180   4.02571
    R6        4.21737   0.00028   0.00565   0.00221   0.00789   4.22526
    R7        4.05266  -0.00005   0.00076  -0.00053   0.00021   4.05288
    R8        4.04251   0.00003   0.00473  -0.00060   0.00411   4.04663
    R9        4.04070  -0.00006  -0.00196  -0.00089  -0.00283   4.03787
   R10        4.01068  -0.00001   0.00355  -0.00093   0.00261   4.01329
   R11        3.09340   0.00001  -0.01125   0.00042  -0.01086   3.08254
   R12        3.07675   0.00016  -0.01121   0.00259  -0.00864   3.06811
   R13        4.48018   0.00020   0.01616   0.00297   0.01912   4.49930
   R14        4.14685  -0.00001  -0.00962   0.00039  -0.00926   4.13759
   R15        3.86059  -0.00001   0.00181  -0.00067   0.00120   3.86179
   R16        4.17776  -0.00015  -0.00359  -0.00155  -0.00517   4.17259
   R17        3.92465   0.00006  -0.00168   0.00108  -0.00064   3.92401
   R18        3.95045   0.00020   0.00014   0.00171   0.00183   3.95228
   R19        3.85049  -0.00004  -0.00265  -0.00094  -0.00359   3.84690
   R20        3.83246  -0.00012   0.00346  -0.00071   0.00275   3.83521
   R21        4.12581  -0.00004   0.00679  -0.00061   0.00615   4.13196
   R22        3.70273  -0.00002  -0.00051   0.00014  -0.00039   3.70234
   R23        3.89608   0.00000   0.00244  -0.00047   0.00202   3.89809
   R24        3.84875   0.00005  -0.00180   0.00072  -0.00106   3.84769
   R25        3.80508   0.00007  -0.00405   0.00112  -0.00292   3.80216
   R26        3.85421  -0.00007  -0.00094  -0.00072  -0.00164   3.85257
   R27        3.90422   0.00001   0.00007   0.00052   0.00061   3.90484
   R28        4.00532  -0.00008  -0.00058  -0.00091  -0.00148   4.00384
   R29        3.89882   0.00001  -0.00055  -0.00026  -0.00083   3.89799
   R30        4.06344   0.00001   0.00455  -0.00070   0.00386   4.06730
   R31        3.93286   0.00014  -0.00314   0.00195  -0.00118   3.93168
[truncated: 1,535,730 more chars]
