# Supplementary material for: A DFT Study on Ben(n = 10–12) Clusters with Hydrogen Storage Capacity
Source: Molecules. 2026 Feb 6;31(3):566. doi: 10.3390/molecules31030566 (PMC12899933; doi:10.3390/molecules31030566)
Supplement: Supplementary file 1 [file molecules-31-00566-s001.zip › Supplementary Information/Be12/4-H-Be12.out]

 Entering Gaussian System, Link 0=g16
 Initial command:
 /home/user/software/g16/l1.exe "/home/user/software/g16/scratch/Gau-510008.inp" -scrdir="/home/user/software/g16/scratch/"
 Default is to use a total of   8 processors:
                                8 via shared-memory
                                1 via Linda
 Entering Link 1 = /home/user/software/g16/l1.exe PID=    510009.
  
 Copyright (c) 1988,1990,1992,1993,1995,1998,2003,2009,2016,
            Gaussian, Inc.  All Rights Reserved.
  
 This is part of the Gaussian(R) 16 program.  It is based on
 the Gaussian(R) 09 system (copyright 2009, Gaussian, Inc.),
 the Gaussian(R) 03 system (copyright 2003, Gaussian, Inc.),
 the Gaussian(R) 98 system (copyright 1998, Gaussian, Inc.),
 the Gaussian(R) 94 system (copyright 1995, Gaussian, Inc.),
 the Gaussian 92(TM) system (copyright 1992, Gaussian, Inc.),
 the Gaussian 90(TM) system (copyright 1990, Gaussian, Inc.),
 the Gaussian 88(TM) system (copyright 1988, Gaussian, Inc.),
 the Gaussian 86(TM) system (copyright 1986, Carnegie Mellon
 University), and the Gaussian 82(TM) system (copyright 1983,
 Carnegie Mellon University). Gaussian is a federally registered
 trademark of Gaussian, Inc.
  
 This software contains proprietary and confidential information,
 including trade secrets, belonging to Gaussian, Inc.
  
 This software is provided under written license and may be
 used, copied, transmitted, or stored only in accord with that
 written license.
  
 The following legend is applicable only to US Government
 contracts under FAR:
  
                    RESTRICTED RIGHTS LEGEND
  
 Use, reproduction and disclosure by the US Government is
 subject to restrictions as set forth in subparagraphs (a)
 and (c) of the Commercial Computer Software - Restricted
 Rights clause in FAR 52.227-19.
  
 Gaussian, Inc.
 340 Quinnipiac St., Bldg. 40, Wallingford CT 06492
  
  
 ---------------------------------------------------------------
 Warning -- This program may not be used in any manner that
 competes with the business of Gaussian, Inc. or will provide
 assistance to any competitor of Gaussian, Inc.  The licensee
 of this program is prohibited from giving any competitor of
 Gaussian, Inc. access to this program.  By using this program,
 the user acknowledges that Gaussian, Inc. is engaged in the
 business of creating and licensing software in the field of
 computational chemistry and represents and warrants to the
 licensee that it is not a competitor of Gaussian, Inc. and that
 it will not use this program in any manner prohibited above.
 ---------------------------------------------------------------
  

 Cite this work as:
 Gaussian 16, Revision A.03,
 M. J. Frisch, G. W. Trucks, H. B. Schlegel, G. E. Scuseria, 
 M. A. Robb, J. R. Cheeseman, G. Scalmani, V. Barone, 
 G. A. Petersson, H. Nakatsuji, X. Li, M. Caricato, A. V. Marenich, 
 J. Bloino, B. G. Janesko, R. Gomperts, B. Mennucci, H. P. Hratchian, 
 J. V. Ortiz, A. F. Izmaylov, J. L. Sonnenberg, D. Williams-Young, 
 F. Ding, F. Lipparini, F. Egidi, J. Goings, B. Peng, A. Petrone, 
 T. Henderson, D. Ranasinghe, V. G. Zakrzewski, J. Gao, N. Rega, 
 G. Zheng, W. Liang, M. Hada, M. Ehara, K. Toyota, R. Fukuda, 
 J. Hasegawa, M. Ishida, T. Nakajima, Y. Honda, O. Kitao, H. Nakai, 
 T. Vreven, K. Throssell, J. A. Montgomery, Jr., J. E. Peralta, 
 F. Ogliaro, M. J. Bearpark, J. J. Heyd, E. N. Brothers, K. N. Kudin, 
 V. N. Staroverov, T. A. Keith, R. Kobayashi, J. Normand, 
 K. Raghavachari, A. P. Rendell, J. C. Burant, S. S. Iyengar, 
 J. Tomasi, M. Cossi, J. M. Millam, M. Klene, C. Adamo, R. Cammi, 
 J. W. Ochterski, R. L. Martin, K. Morokuma, O. Farkas, 
 J. B. Foresman, and D. J. Fox, Gaussian, Inc., Wallingford CT, 2016.
 
 ******************************************
 Gaussian 16:  ES64L-G16RevA.03 25-Dec-2016
                26-Apr-2024 
 ******************************************
 %chk=/home/user/YCY/BeH/4-H-Be12.chk
 ------------------------------------
 # opt freq def2tzvp em=gd3bj pbe1pbe
 ------------------------------------
 1/18=20,19=15,26=3,38=1/1,3;
 2/9=110,12=2,17=6,18=5,40=1/2;
 3/5=44,7=101,11=2,25=1,30=1,71=1,74=-13,124=41/1,2,3;
 4//1;
 5/5=2,38=5/2;
 6/7=2,8=2,9=2,10=2,28=1/1;
 7//1,2,3,16;
 1/18=20,19=15,26=3/3(2);
 2/9=110/2;
 99//99;
 2/9=110/2;
 3/5=44,7=101,11=2,25=1,30=1,71=1,74=-13,124=41/1,2,3;
 4/5=5,16=3,69=1/1;
 5/5=2,38=5/2;
 7//1,2,3,16;
 1/18=20,19=15,26=3/3(-5);
 2/9=110/2;
 6/7=2,8=2,9=2,10=2,19=2,28=1/1;
 99/9=1/99;
 -------------------
 Title Card Required
 -------------------
 Symbolic Z-matrix:
 Charge =  0 Multiplicity = 1
 Be                   -1.2704    0.29839   0.4119 
 Be                   -0.74351   0.74903  -1.50004 
 Be                    1.2704   -0.29839   0.4119 
 Be                   -0.19625   2.17157  -0.03051 
 Be                   -1.66249  -1.98103   0.63916 
 Be                    1.2704    1.2371   -1.22354 
 Be                    1.66249   1.98103   0.63916 
 Be                    0.74351  -0.74903  -1.50004 
 Be                    0.19625  -2.17157  -0.03051 
 Be                    0.20426   1.00085   1.70303 
 Be                   -1.2704   -1.2371   -1.22354 
 Be                   -0.20426  -1.00085   1.70303 
 H                    -0.67953   3.73854   0.23504 
 H                    -0.94138   3.62247  -0.29219 
 
 Add virtual bond connecting atoms H13        and Be4        Dist= 3.14D+00.
 Add virtual bond connecting atoms H14        and Be4        Dist= 3.12D+00.

 GradGradGradGradGradGradGradGradGradGradGradGradGradGradGradGradGradGrad
 Berny optimization.
 Initialization pass.
                           ----------------------------
                           !    Initial Parameters    !
                           ! (Angstroms and Degrees)  !
 --------------------------                            --------------------------
 ! Name  Definition              Value          Derivative Info.                !
 --------------------------------------------------------------------------------
 ! R1    R(1,2)                  2.0338         estimate D2E/DX2                !
 ! R2    R(1,4)                  2.2042         estimate D2E/DX2                !
 ! R3    R(1,5)                  2.324          estimate D2E/DX2                !
 ! R4    R(1,10)                 2.0821         estimate D2E/DX2                !
 ! R5    R(1,11)                 2.2433         estimate D2E/DX2                !
 ! R6    R(1,12)                 2.1194         estimate D2E/DX2                !
 ! R7    R(2,4)                  2.1172         estimate D2E/DX2                !
 ! R8    R(2,6)                  2.0906         estimate D2E/DX2                !
 ! R9    R(2,8)                  2.1108         estimate D2E/DX2                !
 ! R10   R(2,11)                 2.0734         estimate D2E/DX2                !
 ! R11   R(3,6)                  2.2433         estimate D2E/DX2                !
 ! R12   R(3,7)                  2.324          estimate D2E/DX2                !
 ! R13   R(3,8)                  2.0338         estimate D2E/DX2                !
 ! R14   R(3,9)                  2.2042         estimate D2E/DX2                !
 ! R15   R(3,10)                 2.1194         estimate D2E/DX2                !
 ! R16   R(3,12)                 2.0821         estimate D2E/DX2                !
 ! R17   R(4,6)                  2.1089         estimate D2E/DX2                !
 ! R18   R(4,7)                  1.9849         estimate D2E/DX2                !
 ! R19   R(4,10)                 2.1298         estimate D2E/DX2                !
 ! R20   R(4,13)                 1.6612         estimate D2E/DX2                !
 ! R21   R(4,14)                 1.6519         estimate D2E/DX2                !
 ! R22   R(5,9)                  1.9849         estimate D2E/DX2                !
 ! R23   R(5,11)                 2.0437         estimate D2E/DX2                !
 ! R24   R(5,12)                 2.054          estimate D2E/DX2                !
 ! R25   R(6,7)                  2.0437         estimate D2E/DX2                !
 ! R26   R(6,8)                  2.0734         estimate D2E/DX2                !
 ! R27   R(7,10)                 2.054          estimate D2E/DX2                !
 ! R28   R(8,9)                  2.1172         estimate D2E/DX2                !
 ! R29   R(8,11)                 2.0906         estimate D2E/DX2                !
 ! R30   R(9,11)                 2.1089         estimate D2E/DX2                !
 ! R31   R(9,12)                 2.1298         estimate D2E/DX2                !
 ! R32   R(10,12)                2.043          estimate D2E/DX2                !
 ! R33   R(13,14)                0.6            estimate D2E/DX2                !
 ! A1    A(2,1,5)              110.6688         estimate D2E/DX2                !
 ! A2    A(2,1,10)             108.9484         estimate D2E/DX2                !
 ! A3    A(2,1,12)             125.3257         estimate D2E/DX2                !
 ! A4    A(4,1,5)              159.2877         estimate D2E/DX2                !
 ! A5    A(4,1,11)             115.8086         estimate D2E/DX2                !
 ! A6    A(4,1,12)             113.4598         estimate D2E/DX2                !
 ! A7    A(5,1,10)             112.9395         estimate D2E/DX2                !
 ! A8    A(10,1,11)            133.0797         estimate D2E/DX2                !
 ! A9    A(11,1,12)             91.4053         estimate D2E/DX2                !
 ! A10   A(1,2,6)              100.193          estimate D2E/DX2                !
 ! A11   A(1,2,8)               91.447          estimate D2E/DX2                !
 ! A12   A(4,2,8)              107.1428         estimate D2E/DX2                !
 ! A13   A(4,2,11)             128.079          estimate D2E/DX2                !
 ! A14   A(6,2,11)             116.7956         estimate D2E/DX2                !
 ! A15   A(6,3,9)              115.8086         estimate D2E/DX2                !
 ! A16   A(6,3,10)              91.4053         estimate D2E/DX2                !
 ! A17   A(6,3,12)             133.0797         estimate D2E/DX2                !
 ! A18   A(7,3,8)              110.6688         estimate D2E/DX2                !
 ! A19   A(7,3,9)              159.2877         estimate D2E/DX2                !
 ! A20   A(7,3,12)             112.9395         estimate D2E/DX2                !
 ! A21   A(8,3,10)             125.3257         estimate D2E/DX2                !
 ! A22   A(8,3,12)             108.9484         estimate D2E/DX2                !
 ! A23   A(9,3,10)             113.4598         estimate D2E/DX2                !
 ! A24   A(1,4,6)               94.3526         estimate D2E/DX2                !
 ! A25   A(1,4,7)              107.8824         estimate D2E/DX2                !
 ! A26   A(1,4,13)             128.8871         estimate D2E/DX2                !
 ! A27   A(1,4,14)             123.9455         estimate D2E/DX2                !
 ! A28   A(2,4,7)              114.3138         estimate D2E/DX2                !
 ! A29   A(2,4,10)             104.1362         estimate D2E/DX2                !
 ! A30   A(2,4,13)             132.0318         estimate D2E/DX2                !
 ! A31   A(2,4,14)             111.3208         estimate D2E/DX2                !
 ! A32   A(6,4,10)              94.9397         estimate D2E/DX2                !
 ! A33   A(6,4,13)             135.294          estimate D2E/DX2                !
 ! A34   A(6,4,14)             127.8257         estimate D2E/DX2                !
 ! A35   A(7,4,13)             108.0026         estimate D2E/DX2                !
 ! A36   A(7,4,14)             124.0674         estimate D2E/DX2                !
 ! A37   A(10,4,13)            116.3023         estimate D2E/DX2                !
 ! A38   A(10,4,14)            134.1509         estimate D2E/DX2                !
 ! A39   A(1,5,9)               84.4434         estimate D2E/DX2                !
 ! A40   A(11,5,12)             99.3324         estimate D2E/DX2                !
 ! A41   A(2,6,3)               86.3664         estimate D2E/DX2                !
 ! A42   A(2,6,7)              112.9756         estimate D2E/DX2                !
 ! A43   A(3,6,4)               83.735          estimate D2E/DX2                !
 ! A44   A(4,6,8)              108.8546         estimate D2E/DX2                !
 ! A45   A(7,6,8)              121.2647         estimate D2E/DX2                !
 ! A46   A(3,7,4)               84.4434         estimate D2E/DX2                !
 ! A47   A(6,7,10)              99.3324         estimate D2E/DX2                !
 ! A48   A(2,8,3)               91.447          estimate D2E/DX2                !
 ! A49   A(2,8,9)              107.1428         estimate D2E/DX2                !
 ! A50   A(3,8,11)             100.193          estimate D2E/DX2                !
 ! A51   A(6,8,9)              128.079          estimate D2E/DX2                !
 ! A52   A(6,8,11)             116.7956         estimate D2E/DX2                !
 ! A53   A(3,9,5)              107.8824         estimate D2E/DX2                !
 ! A54   A(3,9,11)              94.3526         estimate D2E/DX2                !
 ! A55   A(5,9,8)              114.3138         estimate D2E/DX2                !
 ! A56   A(8,9,12)             104.1362         estimate D2E/DX2                !
 ! A57   A(11,9,12)             94.9397         estimate D2E/DX2                !
 ! A58   A(1,10,3)              76.8022         estimate D2E/DX2                !
 ! A59   A(1,10,7)             110.0378         estimate D2E/DX2                !
 ! A60   A(3,10,4)              86.3142         estimate D2E/DX2                !
 ! A61   A(4,10,12)            120.0644         estimate D2E/DX2                !
 ! A62   A(7,10,12)            127.5551         estimate D2E/DX2                !
 ! A63   A(1,11,8)              86.3664         estimate D2E/DX2                !
 ! A64   A(1,11,9)              83.735          estimate D2E/DX2                !
 ! A65   A(2,11,5)             121.2647         estimate D2E/DX2                !
 ! A66   A(2,11,9)             108.8546         estimate D2E/DX2                !
 ! A67   A(5,11,8)             112.9756         estimate D2E/DX2                !
 ! A68   A(1,12,3)              76.8022         estimate D2E/DX2                !
 ! A69   A(1,12,9)              86.3142         estimate D2E/DX2                !
 ! A70   A(3,12,5)             110.0378         estimate D2E/DX2                !
 ! A71   A(5,12,10)            127.5551         estimate D2E/DX2                !
 ! A72   A(9,12,10)            120.0644         estimate D2E/DX2                !
 ! D1    D(5,1,2,6)           -110.0762         estimate D2E/DX2                !
 ! D2    D(5,1,2,8)            -51.1947         estimate D2E/DX2                !
 ! D3    D(10,1,2,6)            14.6709         estimate D2E/DX2                !
 ! D4    D(10,1,2,8)            73.5523         estimate D2E/DX2                !
 ! D5    D(12,1,2,6)           -49.2298         estimate D2E/DX2                !
 ! D6    D(12,1,2,8)             9.6516         estimate D2E/DX2                !
 ! D7    D(5,1,4,6)             19.2526         estimate D2E/DX2                !
 ! D8    D(5,1,4,7)            -40.3875         estimate D2E/DX2                !
 ! D9    D(5,1,4,13)          -173.031          estimate D2E/DX2                !
 ! D10   D(5,1,4,14)           161.6842         estimate D2E/DX2                !
 ! D11   D(11,1,4,6)           -33.4762         estimate D2E/DX2                !
 ! D12   D(11,1,4,7)           -93.1163         estimate D2E/DX2                !
 ! D13   D(11,1,4,13)          134.2402         estimate D2E/DX2                !
 ! D14   D(11,1,4,14)          108.9555         estimate D2E/DX2                !
 ! D15   D(12,1,4,6)            70.385          estimate D2E/DX2                !
 ! D16   D(12,1,4,7)            10.7448         estimate D2E/DX2                !
 ! D17   D(12,1,4,13)         -121.8987         estimate D2E/DX2                !
 ! D18   D(12,1,4,14)         -147.1834         estimate D2E/DX2                !
 ! D19   D(2,1,5,9)             57.2088         estimate D2E/DX2                !
 ! D20   D(4,1,5,9)             -1.2509         estimate D2E/DX2                !
 ! D21   D(10,1,5,9)           -65.2382         estimate D2E/DX2                !
 ! D22   D(2,1,10,3)           -57.6251         estimate D2E/DX2                !
 ! D23   D(2,1,10,7)             2.3002         estimate D2E/DX2                !
 ! D24   D(5,1,10,3)            65.7789         estimate D2E/DX2                !
 ! D25   D(5,1,10,7)           125.7041         estimate D2E/DX2                !
 ! D26   D(11,1,10,3)            5.5346         estimate D2E/DX2                !
 ! D27   D(11,1,10,7)           65.4599         estimate D2E/DX2                !
 ! D28   D(4,1,11,8)            42.0816         estimate D2E/DX2                !
 ! D29   D(4,1,11,9)           102.8293         estimate D2E/DX2                !
 ! D30   D(10,1,11,8)          -29.2889         estimate D2E/DX2                !
 ! D31   D(10,1,11,9)           31.4588         estimate D2E/DX2                !
 ! D32   D(12,1,11,8)          -74.9326         estimate D2E/DX2                !
 ! D33   D(12,1,11,9)          -14.1849         estimate D2E/DX2                !
 ! D34   D(2,1,12,3)            26.7695         estimate D2E/DX2                !
 ! D35   D(2,1,12,9)           -36.4485         estimate D2E/DX2                !
 ! D36   D(4,1,12,3)           -41.8328         estimate D2E/DX2                !
 ! D37   D(4,1,12,9)          -105.0508         estimate D2E/DX2                !
 ! D38   D(11,1,12,3)           77.2049         estimate D2E/DX2                !
 ! D39   D(11,1,12,9)           13.9869         estimate D2E/DX2                !
 ! D40   D(8,2,4,7)             12.7896         estimate D2E/DX2                !
 ! D41   D(8,2,4,10)           -50.0846         estimate D2E/DX2                !
 ! D42   D(8,2,4,13)           162.5412         estimate D2E/DX2                !
 ! D43   D(8,2,4,14)           159.5294         estimate D2E/DX2                !
 ! D44   D(11,2,4,7)            77.6924         estimate D2E/DX2                !
 ! D45   D(11,2,4,10)           14.8182         estimate D2E/DX2                !
 ! D46   D(11,2,4,13)         -132.556          estimate D2E/DX2                !
 ! D47   D(11,2,4,14)         -135.5677         estimate D2E/DX2                !
 ! D48   D(1,2,6,3)             32.7808         estimate D2E/DX2                !
 ! D49   D(1,2,6,7)            -28.6041         estimate D2E/DX2                !
 ! D50   D(11,2,6,3)           -35.5996         estimate D2E/DX2                !
 ! D51   D(11,2,6,7)           -96.9845         estimate D2E/DX2                !
 ! D52   D(1,2,8,3)            -39.7632         estimate D2E/DX2                !
 ! D53   D(1,2,8,9)             23.5367         estimate D2E/DX2                !
 ! D54   D(4,2,8,3)             23.5367         estimate D2E/DX2                !
 ! D55   D(4,2,8,9)             86.8365         estimate D2E/DX2                !
 ! D56   D(4,2,11,5)            11.8396         estimate D2E/DX2                !
 ! D57   D(4,2,11,9)           -50.4823         estimate D2E/DX2                !
 ! D58   D(6,2,11,5)            83.6252         estimate D2E/DX2                !
 ! D59   D(6,2,11,9)            21.3033         estimate D2E/DX2                !
 ! D60   D(9,3,6,2)             42.0816         estimate D2E/DX2                !
 ! D61   D(9,3,6,4)            102.8293         estimate D2E/DX2                !
 ! D62   D(10,3,6,2)           -74.9326         estimate D2E/DX2                !
 ! D63   D(10,3,6,4)           -14.1849         estimate D2E/DX2                !
 ! D64   D(12,3,6,2)           -29.2889         estimate D2E/DX2                !
 ! D65   D(12,3,6,4)            31.4588         estimate D2E/DX2                !
 ! D66   D(8,3,7,4)             57.2088         estimate D2E/DX2                !
 ! D67   D(9,3,7,4)             -1.2509         estimate D2E/DX2                !
 ! D68   D(12,3,7,4)           -65.2382         estimate D2E/DX2                !
 ! D69   D(7,3,8,2)            -51.1947         estimate D2E/DX2                !
 ! D70   D(7,3,8,11)          -110.0762         estimate D2E/DX2                !
 ! D71   D(10,3,8,2)             9.6516         estimate D2E/DX2                !
 ! D72   D(10,3,8,11)          -49.2298         estimate D2E/DX2                !
 ! D73   D(12,3,8,2)            73.5523         estimate D2E/DX2                !
 ! D74   D(12,3,8,11)           14.6709         estimate D2E/DX2                !
 ! D75   D(6,3,9,5)            -93.1163         estimate D2E/DX2                !
 ! D76   D(6,3,9,11)           -33.4762         estimate D2E/DX2                !
 ! D77   D(7,3,9,5)            -40.3875         estimate D2E/DX2                !
 ! D78   D(7,3,9,11)            19.2526         estimate D2E/DX2                !
 ! D79   D(10,3,9,5)            10.7448         estimate D2E/DX2                !
 ! D80   D(10,3,9,11)           70.385          estimate D2E/DX2                !
 ! D81   D(6,3,10,1)            77.2049         estimate D2E/DX2                !
 ! D82   D(6,3,10,4)            13.9869         estimate D2E/DX2                !
 ! D83   D(8,3,10,1)            26.7695         estimate D2E/DX2                !
 ! D84   D(8,3,10,4)           -36.4485         estimate D2E/DX2                !
 ! D85   D(9,3,10,1)           -41.8328         estimate D2E/DX2                !
 ! D86   D(9,3,10,4)          -105.0508         estimate D2E/DX2                !
 ! D87   D(6,3,12,1)             5.5346         estimate D2E/DX2                !
 ! D88   D(6,3,12,5)            65.4599         estimate D2E/DX2                !
 ! D89   D(7,3,12,1)            65.7789         estimate D2E/DX2                !
 ! D90   D(7,3,12,5)           125.7041         estimate D2E/DX2                !
 ! D91   D(8,3,12,1)           -57.6251         estimate D2E/DX2                !
 ! D92   D(8,3,12,5)             2.3002         estimate D2E/DX2                !
 ! D93   D(1,4,6,3)            -43.4347         estimate D2E/DX2                !
 ! D94   D(1,4,6,8)              7.4295         estimate D2E/DX2                !
 ! D95   D(10,4,6,3)            14.1631         estimate D2E/DX2                !
 ! D96   D(10,4,6,8)            65.0273         estimate D2E/DX2                !
 ! D97   D(13,4,6,3)           150.181          estimate D2E/DX2                !
 ! D98   D(13,4,6,8)          -158.9548         estimate D2E/DX2                !
 ! D99   D(14,4,6,3)           176.3828         estimate D2E/DX2                !
 ! D100  D(14,4,6,8)          -132.7531         estimate D2E/DX2                !
 ! D101  D(1,4,7,3)             23.8427         estimate D2E/DX2                !
 ! D102  D(2,4,7,3)            -36.3418         estimate D2E/DX2                !
 ! D103  D(13,4,7,3)           166.8265         estimate D2E/DX2                !
 ! D104  D(14,4,7,3)          -178.2624         estimate D2E/DX2                !
 ! D105  D(2,4,10,3)            44.6029         estimate D2E/DX2                !
 ! D106  D(2,4,10,12)           -7.352          estimate D2E/DX2                !
 ! D107  D(6,4,10,3)           -14.9502         estimate D2E/DX2                !
 ! D108  D(6,4,10,12)          -66.9051         estimate D2E/DX2                !
 ! D109  D(13,4,10,3)         -161.9302         estimate D2E/DX2                !
 ! D110  D(13,4,10,12)         146.1149         estimate D2E/DX2                !
 ! D111  D(14,4,10,3)         -175.3064         estimate D2E/DX2                !
 ! D112  D(14,4,10,12)         132.7387         estimate D2E/DX2                !
 ! D113  D(1,5,9,3)             23.8427         estimate D2E/DX2                !
 ! D114  D(1,5,9,8)            -36.3418         estimate D2E/DX2                !
 ! D115  D(12,5,11,2)          -39.3085         estimate D2E/DX2                !
 ! D116  D(12,5,11,8)           29.5763         estimate D2E/DX2                !
 ! D117  D(11,5,12,3)          -18.4395         estimate D2E/DX2                !
 ! D118  D(11,5,12,10)          50.8532         estimate D2E/DX2                !
 ! D119  D(2,6,7,10)            29.5763         estimate D2E/DX2                !
 ! D120  D(8,6,7,10)           -39.3085         estimate D2E/DX2                !
 ! D121  D(4,6,8,9)            -50.4823         estimate D2E/DX2                !
 ! D122  D(4,6,8,11)            21.3033         estimate D2E/DX2                !
 ! D123  D(7,6,8,9)             11.8396         estimate D2E/DX2                !
 ! D124  D(7,6,8,11)            83.6252         estimate D2E/DX2                !
 ! D125  D(6,7,10,1)           -18.4395         estimate D2E/DX2                !
 ! D126  D(6,7,10,12)           50.8532         estimate D2E/DX2                !
 ! D127  D(2,8,9,5)             12.7896         estimate D2E/DX2                !
 ! D128  D(2,8,9,12)           -50.0846         estimate D2E/DX2                !
 ! D129  D(6,8,9,5)             77.6924         estimate D2E/DX2                !
 ! D130  D(6,8,9,12)            14.8182         estimate D2E/DX2                !
 ! D131  D(3,8,11,1)            32.7808         estimate D2E/DX2                !
 ! D132  D(3,8,11,5)           -28.6041         estimate D2E/DX2                !
 ! D133  D(6,8,11,1)           -35.5996         estimate D2E/DX2                !
 ! D134  D(6,8,11,5)           -96.9845         estimate D2E/DX2                !
 ! D135  D(3,9,11,1)           -43.4347         estimate D2E/DX2                !
 ! D136  D(3,9,11,2)             7.4295         estimate D2E/DX2                !
 ! D137  D(12,9,11,1)           14.1631         estimate D2E/DX2                !
 ! D138  D(12,9,11,2)           65.0273         estimate D2E/DX2                !
 ! D139  D(8,9,12,1)            44.6029         estimate D2E/DX2                !
 ! D140  D(8,9,12,10)           -7.352          estimate D2E/DX2                !
 ! D141  D(11,9,12,1)          -14.9502         estimate D2E/DX2                !
 ! D142  D(11,9,12,10)         -66.9051         estimate D2E/DX2                !
 ! D143  D(4,10,12,5)          -29.3359         estimate D2E/DX2                !
 ! D144  D(4,10,12,9)           39.741          estimate D2E/DX2                !
 ! D145  D(7,10,12,5)          -98.4129         estimate D2E/DX2                !
 ! D146  D(7,10,12,9)          -29.3359         estimate D2E/DX2                !
 --------------------------------------------------------------------------------
 Trust Radius=3.00D-01 FncErr=1.00D-07 GrdErr=1.00D-06 EigMax=2.50D+02 EigMin=1.00D-04
 Number of steps in this run=    100 maximum allowed number of steps=    100.
 GradGradGradGradGradGradGradGradGradGradGradGradGradGradGradGradGradGrad

                          Input orientation:                          
 ---------------------------------------------------------------------
 Center     Atomic      Atomic             Coordinates (Angstroms)
 Number     Number       Type             X           Y           Z
 ---------------------------------------------------------------------
      1          4           0       -1.270404    0.298388    0.411901
      2          4           0       -0.743511    0.749033   -1.500042
      3          4           0        1.270404   -0.298388    0.411901
      4          4           0       -0.196251    2.171568   -0.030507
      5          4           0       -1.662491   -1.981029    0.639164
      6          4           0        1.270404    1.237100   -1.223543
      7          4           0        1.662491    1.981029    0.639164
      8          4           0        0.743511   -0.749033   -1.500042
      9          4           0        0.196251   -2.171568   -0.030507
     10          4           0        0.204260    1.000854    1.703029
     11          4           0       -1.270404   -1.237100   -1.223543
     12          4           0       -0.204260   -1.000854    1.703029
     13          1           0       -0.679527    3.738543    0.235037
     14          1           0       -0.941375    3.622472   -0.292185
 ---------------------------------------------------------------------
                    Distance matrix (angstroms):
                    1          2          3          4          5
     1  Be   0.000000
     2  Be   2.033771   0.000000
     3  Be   2.609952   2.967907   0.000000
     4  Be   2.204163   2.117223   2.906456   0.000000
     5  Be   2.324032   3.588031   3.388923   4.454479   0.000000
     6  Be   3.164105   2.090578   2.243301   2.108943   4.735811
     7  Be   3.388923   3.447153   2.324032   1.984864   5.172370
     8  Be   2.967907   2.110790   2.033771   3.401852   3.447153
     9  Be   2.906456   3.401852   2.204163   4.360836   1.984864
    10  Be   2.082091   3.349828   2.119364   2.129819   3.675350
    11  Be   2.243301   2.073353   3.164105   3.767779   2.043732
    12  Be   2.119364   3.689520   2.082091   3.615173   2.054018
    13  H    3.495008   3.457132   4.486683   1.661168   5.817477
    14  H    3.413727   3.123255   4.556407   1.651911   5.725962
                    6          7          8          9         10
     6  Be   0.000000
     7  Be   2.043732   0.000000
     8  Be   2.073353   3.588031   0.000000
     9  Be   3.767779   4.454479   2.117223   0.000000
    10  Be   3.123668   2.054018   3.689520   3.615173   0.000000
    11  Be   3.546459   4.735811   2.090578   2.108943   3.968362
    12  Be   3.968362   3.675350   3.349828   2.129819   2.042969
    13  H    3.490975   2.955879   5.017357   5.980544   3.229709
    14  H    3.383695   3.215877   4.838162   5.910463   3.488014
                   11         12         13         14
    11  Be   0.000000
    12  Be   3.123668   0.000000
    13  H    5.218583   4.984251   0.000000
    14  H    4.958944   5.089142   0.600000   0.000000
 Stoichiometry    Be12H2
 Framework group  C1[X(Be12H2)]
 Deg. of freedom    36
 Full point group                 C1      NOp   1
 Largest Abelian subgroup         C1      NOp   1
 Largest concise Abelian subgroup C1      NOp   1
                         Standard orientation:                         
 ---------------------------------------------------------------------
 Center     Atomic      Atomic             Coordinates (Angstroms)
 Number     Number       Type             X           Y           Z
 ---------------------------------------------------------------------
      1          4           0        0.237860    0.395321    1.230126
      2          4           0       -0.356529   -1.510244    0.840583
      3          4           0        0.023846    0.432354   -1.370773
      4          4           0       -1.875763   -0.036919    0.778355
      5          4           0        2.527739    0.623021    0.904963
      6          4           0       -1.440113   -1.206922   -0.921335
      7          4           0       -2.265205    0.659135   -1.039207
      8          4           0        0.611276   -1.485580   -1.035098
      9          4           0        2.135860   -0.020131   -0.931466
     10          4           0       -0.881941    1.705082    0.061504
     11          4           0        1.695867   -1.235960    0.734610
     12          4           0        1.148347    1.704589   -0.165774
     13          1           0       -3.217513    0.217770    1.724039
     14          1           0       -3.027461   -0.312754    1.930013
 ---------------------------------------------------------------------
 Rotational constants (GHZ):           2.2411887           1.4013258           1.2763943
 Standard basis: def2TZVP (5D, 7F)
 There are   252 symmetry adapted cartesian basis functions of A   symmetry.
 There are   240 symmetry adapted basis functions of A   symmetry.
   240 basis functions,   364 primitive gaussians,   252 cartesian basis functions
    25 alpha electrons       25 beta electrons
       nuclear repulsion energy       221.3610558550 Hartrees.
 NAtoms=   14 NActive=   14 NUniq=   14 SFac= 1.00D+00 NAtFMM=   60 NAOKFM=F Big=F
 Integral buffers will be    131072 words long.
 Raffenetti 2 integral format.
 Two-electron integral symmetry is turned on.
 Nuclear repulsion after empirical dispersion term =      221.3300277449 Hartrees.
 One-electron integrals computed using PRISM.
   1 Symmetry operations used in ECPInt.
 ECPInt:  NShTT=    6786 NPrTT=   21120 LenC2=    6595 LenP2D=   17036.
 LDataN:  DoStor=T MaxTD1= 4 Len=   56
 NBasis=   240 RedAO= T EigKep=  2.28D-04  NBF=   240
 NBsUse=   240 1.00D-06 EigRej= -1.00D+00 NBFU=   240
 ExpMin= 3.27D-02 ExpMax= 4.70D+03 ExpMxC= 1.60D+02 IAcc=3 IRadAn=         5 AccDes= 0.00D+00
 Harris functional with IExCor= 1009 and IRadAn=       5 diagonalized for initial guess.
 HarFok:  IExCor= 1009 AccDes= 0.00D+00 IRadAn=         5 IDoV= 1 UseB2=F ITyADJ=14
 ICtDFT=  3500011 ScaDFX=  1.000000  1.000000  1.000000  1.000000
 FoFCou: FMM=F IPFlag=           0 FMFlag=      100000 FMFlg1=           0
         NFxFlg=           0 DoJE=T BraDBF=F KetDBF=T FulRan=T
         wScrn=  0.000000 ICntrl=       500 IOpCl=  0 I1Cent=   200000004 NGrid=           0
         NMat0=    1 NMatS0=      1 NMatT0=    0 NMatD0=    1 NMtDS0=    0 NMtDT0=    0
 Petite list used in FoFCou.
 Requested convergence on RMS density matrix=1.00D-08 within 128 cycles.
 Requested convergence on MAX density matrix=1.00D-06.
 Requested convergence on             energy=1.00D-06.
 No special actions if energy rises.
 SCF Done:  E(RPBE1PBE) =  -177.734052507     A.U. after   17 cycles
            NFock= 17  Conv=0.93D-08     -V/T= 2.0062

 **********************************************************************

            Population analysis using the SCF density.

 **********************************************************************

 Orbital symmetries:
       Occupied  (A) (A) (A) (A) (A) (A) (A) (A) (A) (A) (A) (A)
                 (A) (A) (A) (A) (A) (A) (A) (A) (A) (A) (A) (A)
                 (A)
       Virtual   (A) (A) (A) (A) (A) (A) (A) (A) (A) (A) (A) (A)
                 (A) (A) (A) (A) (A) (A) (A) (A) (A) (A) (A) (A)
                 (A) (A) (A) (A) (A) (A) (A) (A) (A) (A) (A) (A)
                 (A) (A) (A) (A) (A) (A) (A) (A) (A) (A) (A) (A)
                 (A) (A) (A) (A) (A) (A) (A) (A) (A) (A) (A) (A)
                 (A) (A) (A) (A) (A) (A) (A) (A) (A) (A) (A) (A)
                 (A) (A) (A) (A) (A) (A) (A) (A) (A) (A) (A) (A)
                 (A) (A) (A) (A) (A) (A) (A) (A) (A) (A) (A) (A)
                 (A) (A) (A) (A) (A) (A) (A) (A) (A) (A) (A) (A)
                 (A) (A) (A) (A) (A) (A) (A) (A) (A) (A) (A) (A)
                 (A) (A) (A) (A) (A) (A) (A) (A) (A) (A) (A) (A)
                 (A) (A) (A) (A) (A) (A) (A) (A) (A) (A) (A) (A)
                 (A) (A) (A) (A) (A) (A) (A) (A) (A) (A) (A) (A)
                 (A) (A) (A) (A) (A) (A) (A) (A) (A) (A) (A) (A)
                 (A) (A) (A) (A) (A) (A) (A) (A) (A) (A) (A) (A)
                 (A) (A) (A) (A) (A) (A) (A) (A) (A) (A) (A) (A)
                 (A) (A) (A) (A) (A) (A) (A) (A) (A) (A) (A) (A)
                 (A) (A) (A) (A) (A) (A) (A) (A) (A) (A) (A)
 The electronic state is 1-A.
 Alpha  occ. eigenvalues --   -4.06071  -4.05987  -4.03628  -4.03416  -4.02980
 Alpha  occ. eigenvalues --   -4.02889  -4.02213  -4.02154  -4.02112  -4.02109
 Alpha  occ. eigenvalues --   -4.02076  -4.02017  -0.58415  -0.49866  -0.41633
 Alpha  occ. eigenvalues --   -0.37109  -0.32828  -0.30120  -0.27298  -0.24321
 Alpha  occ. eigenvalues --   -0.22358  -0.21859  -0.19936  -0.19665  -0.19068
 Alpha virt. eigenvalues --   -0.11987  -0.10203  -0.09566  -0.07769  -0.05489
 Alpha virt. eigenvalues --   -0.03934  -0.02753  -0.02370  -0.01867   0.00732
 Alpha virt. eigenvalues --    0.00917   0.01754   0.02722   0.03512   0.04335
 Alpha virt. eigenvalues --    0.04783   0.05209   0.05487   0.05890   0.06032
 Alpha virt. eigenvalues --    0.06393   0.06752   0.08018   0.08850   0.09022
 Alpha virt. eigenvalues --    0.09166   0.09884   0.10867   0.11583   0.12413
 Alpha virt. eigenvalues --    0.13173   0.13710   0.14412   0.14537   0.15621
 Alpha virt. eigenvalues --    0.16169   0.16375   0.17104   0.17997   0.18183
 Alpha virt. eigenvalues --    0.18567   0.19317   0.20411   0.21082   0.21484
 Alpha virt. eigenvalues --    0.21883   0.22208   0.22930   0.23167   0.24236
 Alpha virt. eigenvalues --    0.24588   0.25204   0.25389   0.26274   0.26536
 Alpha virt. eigenvalues --    0.26934   0.27204   0.27300   0.27994   0.28333
 Alpha virt. eigenvalues --    0.28798   0.29187   0.29479   0.29667   0.30908
 Alpha virt. eigenvalues --    0.31421   0.32118   0.32566   0.33282   0.33700
 Alpha virt. eigenvalues --    0.34576   0.35057   0.36015   0.36331   0.36821
 Alpha virt. eigenvalues --    0.37735   0.38672   0.39678   0.40063   0.41070
 Alpha virt. eigenvalues --    0.41798   0.42838   0.44202   0.45627   0.46005
 Alpha virt. eigenvalues --    0.46977   0.47584   0.48899   0.49886   0.50550
 Alpha virt. eigenvalues --    0.51533   0.53068   0.55354   0.56527   0.58078
 Alpha virt. eigenvalues --    0.58298   0.58639   0.59684   0.60623   0.61211
 Alpha virt. eigenvalues --    0.62431   0.62731   0.64273   0.64930   0.65288
 Alpha virt. eigenvalues --    0.65860   0.66646   0.66955   0.67428   0.68619
 Alpha virt. eigenvalues --    0.68745   0.69084   0.69331   0.69761   0.70232
 Alpha virt. eigenvalues --    0.71407   0.71716   0.72598   0.73072   0.73946
 Alpha virt. eigenvalues --    0.75043   0.75583   0.76124   0.77030   0.77528
 Alpha virt. eigenvalues --    0.77840   0.78606   0.78820   0.79972   0.80554
 Alpha virt. eigenvalues --    0.81295   0.81957   0.83009   0.84005   0.84312
 Alpha virt. eigenvalues --    0.85035   0.86979   0.88011   0.88430   0.89891
 Alpha virt. eigenvalues --    0.90396   0.91090   0.91293   0.92162   0.93212
 Alpha virt. eigenvalues --    0.93903   0.94867   0.96458   0.97496   0.98345
 Alpha virt. eigenvalues --    1.00015   1.00420   1.01645   1.03328   1.05632
 Alpha virt. eigenvalues --    1.08409   1.10000   1.14288   1.16314   1.48085
 Alpha virt. eigenvalues --    1.71061   1.90898   1.97061   2.09220   2.40125
 Alpha virt. eigenvalues --    2.75174   4.47915   5.24222   5.27951   5.28853
 Alpha virt. eigenvalues --    5.30705   5.34602   5.35196   5.41143   5.43507
 Alpha virt. eigenvalues --    5.48445   5.51318   5.58234   5.61185   5.62478
 Alpha virt. eigenvalues --    5.71306   5.73961   5.75343   5.79242   5.80255
 Alpha virt. eigenvalues --    5.83079   5.85278   5.85981   5.87015   5.90679
 Alpha virt. eigenvalues --    5.94203   5.96743   5.97840   5.98416   6.01325
 Alpha virt. eigenvalues --    6.04951   6.07226   6.10805   6.11687   6.14381
 Alpha virt. eigenvalues --    6.17695   6.19569   6.27586   7.36327   7.60136
 Alpha virt. eigenvalues --    7.72488   7.73468   7.76901   7.80208   7.82358
 Alpha virt. eigenvalues --    7.83433   7.86144   7.87601   7.94100   8.03058
          Condensed to atoms (all electrons):
               1          2          3          4          5          6
     1  Be   2.798569   0.172603   0.032639   0.111659   0.018627   0.019787
     2  Be   0.172603   2.911793  -0.008267   0.222146   0.060308   0.215880
     3  Be   0.032639  -0.008267   2.737574  -0.012651   0.043956   0.092568
     4  Be   0.111659   0.222146  -0.012651   2.963487   0.010139   0.183128
     5  Be   0.018627   0.060308   0.043956   0.010139   3.240373  -0.016130
     6  Be   0.019787   0.215880   0.092568   0.183128  -0.016130   2.863585
     7  Be   0.062388   0.030498   0.078472   0.251072  -0.018599   0.298117
     8  Be   0.000128   0.213478   0.166651  -0.009148   0.024832   0.267290
     9  Be  -0.030474   0.003560   0.170415  -0.000457   0.313599   0.039330
    10  Be   0.121555   0.034920   0.110409   0.196203   0.049066   0.023437
    11  Be   0.089088   0.247192   0.003401   0.058427   0.292455   0.044010
    12  Be   0.131152   0.012846   0.132711   0.027701   0.270189   0.015162
    13  H   -0.005411  -0.017309  -0.003685  -0.006619   0.001050  -0.007606
    14  H    0.000676   0.010495  -0.000687  -0.004442   0.001066   0.002460
               7          8          9         10         11         12
     1  Be   0.062388   0.000128  -0.030474   0.121555   0.089088   0.131152
     2  Be   0.030498   0.213478   0.003560   0.034920   0.247192   0.012846
     3  Be   0.078472   0.166651   0.170415   0.110409   0.003401   0.132711
     4  Be   0.251072  -0.009148  -0.000457   0.196203   0.058427   0.027701
     5  Be  -0.018599   0.024832   0.313599   0.049066   0.292455   0.270189
     6  Be   0.298117   0.267290   0.039330   0.023437   0.044010   0.015162
     7  Be   3.270684   0.061719  -0.005132   0.310482  -0.016017   0.049489
     8  Be   0.061719   2.861590   0.238374   0.016571   0.193441   0.032070
     9  Be  -0.005132   0.238374   2.888119   0.023133   0.206960   0.211076
    10  Be   0.310482   0.016571   0.023133   2.919740   0.009484   0.307405
    11  Be  -0.016017   0.193441   0.206960   0.009484   2.872586   0.025199
    12  Be   0.049489   0.032070   0.211076   0.307405   0.025199   2.876222
    13  H   -0.000577  -0.002022   0.000695   0.018922  -0.000815  -0.002034
    14  H   -0.035196   0.000193   0.000410  -0.013541  -0.000671  -0.001649
              13         14
     1  Be  -0.005411   0.000676
     2  Be  -0.017309   0.010495
     3  Be  -0.003685  -0.000687
     4  Be  -0.006619  -0.004442
     5  Be   0.001050   0.001066
     6  Be  -0.007606   0.002460
     7  Be  -0.000577  -0.035196
     8  Be  -0.002022   0.000193
     9  Be   0.000695   0.000410
    10  Be   0.018922  -0.013541
    11  Be  -0.000815  -0.000671
    12  Be  -0.002034  -0.001649
    13  H    0.547684   0.374848
    14  H    0.374848   0.567448
 Mulliken charges:
               1
     1  Be   0.477014
     2  Be  -0.110142
     3  Be   0.456494
     4  Be   0.009356
     5  Be  -0.290930
     6  Be  -0.041018
     7  Be  -0.337400
     8  Be  -0.065168
     9  Be  -0.059609
    10  Be  -0.127786
    11  Be  -0.024739
    12  Be  -0.087540
    13  H    0.102878
    14  H    0.098591
 Sum of Mulliken charges =  -0.00000
 Mulliken charges with hydrogens summed into heavy atoms:
               1
     1  Be   0.477014
     2  Be  -0.110142
     3  Be   0.456494
     4  Be   0.210824
     5  Be  -0.290930
     6  Be  -0.041018
     7  Be  -0.337400
     8  Be  -0.065168
     9  Be  -0.059609
    10  Be  -0.127786
    11  Be  -0.024739
    12  Be  -0.087540
 Electronic spatial extent (au):  <R**2>=            979.4726
 Charge=             -0.0000 electrons
 Dipole moment (field-independent basis, Debye):
    X=             -1.5108    Y=              0.4912    Z=              1.0597  Tot=              1.9097
 Quadrupole moment (field-independent basis, Debye-Ang):
   XX=            -62.2135   YY=            -67.2472   ZZ=            -69.5780
   XY=             -0.1574   XZ=              1.4809   YZ=             -0.3205
 Traceless Quadrupole moment (field-independent basis, Debye-Ang):
   XX=              4.1327   YY=             -0.9009   ZZ=             -3.2318
   XY=             -0.1574   XZ=              1.4809   YZ=             -0.3205
 Octapole moment (field-independent basis, Debye-Ang**2):
  XXX=            -30.0831  YYY=              0.4139  ZZZ=             12.1013  XYY=             -5.7580
  XXY=             13.2761  XXZ=             18.8792  XZZ=            -11.9577  YZZ=             -2.7408
  YYZ=              1.6810  XYZ=              5.9517
 Hexadecapole moment (field-independent basis, Debye-Ang**3):
 XXXX=          -1154.2044 YYYY=           -630.0237 ZZZZ=           -570.9590 XXXY=              1.0239
 XXXZ=            -27.7926 YYYX=             -0.5574 YYYZ=             -1.0476 ZZZX=            -25.2537
 ZZZY=             -0.9662 XXYY=           -302.2897 XXZZ=           -222.7888 YYZZ=           -198.8087
 XXYZ=             -1.4772 YYXZ=              5.9894 ZZXY=              0.2577
 N-N= 2.213300277449D+02 E-N=-8.508101567249D+02  KE= 1.766332623405D+02
   1 Symmetry operations used in ECPInt.
 ECPInt:  NShTT=    6786 NPrTT=   21120 LenC2=    6595 LenP2D=   17036.
 LDataN:  DoStor=T MaxTD1= 5 Len=  102
 Calling FoFJK, ICntrl=      2127 FMM=F ISym2X=0 I1Cent= 0 IOpClX= 0 NMat=1 NMatS=1 NMatT=0.
 ***** Axes restored to original set *****
 -------------------------------------------------------------------
 Center     Atomic                   Forces (Hartrees/Bohr)
 Number     Number              X              Y              Z
 -------------------------------------------------------------------
      1        4           0.001138721   -0.000037706    0.000070516
      2        4           0.001436332   -0.000568481    0.001481504
      3        4           0.001682717   -0.002372922   -0.000046162
      4        4          -0.003568347    0.006692108   -0.000106652
      5        4           0.001228415    0.000860810    0.000731741
      6        4          -0.001026400   -0.001565507    0.002012864
      7        4           0.002211178   -0.005229499   -0.001394417
      8        4           0.001475795   -0.000168743    0.000942578
      9        4          -0.000201834   -0.000472640   -0.002125699
     10        4          -0.002005832   -0.002002931   -0.002127144
     11        4           0.000581691    0.000001859    0.001297295
     12        4          -0.000031684    0.000983721   -0.000023213
     13        1           0.079630659    0.036758224    0.161680345
     14        1          -0.082551410   -0.032878293   -0.162393556
 -------------------------------------------------------------------
 Cartesian Forces:  Max     0.162393556 RMS     0.040308322

 GradGradGradGradGradGradGradGradGradGradGradGradGradGradGradGradGradGrad
 Berny optimization.
 FormGI is forming the generalized inverse of G from B-inverse, IUseBI=4.
 Internal  Forces:  Max     0.116766882 RMS     0.009278218
 Search for a local minimum.
 Step number   1 out of a maximum of  100
 All quantities printed in internal units (Hartrees-Bohrs-Radians)
 Mixed Optimization -- RFO/linear search
 Second derivative matrix not updated -- first step.
 ITU=  0
     Eigenvalues ---    0.01562   0.02020   0.02431   0.02609   0.02843
     Eigenvalues ---    0.03488   0.03570   0.03649   0.04170   0.04587
     Eigenvalues ---    0.04758   0.05329   0.05451   0.05871   0.05988
     Eigenvalues ---    0.06176   0.06443   0.06635   0.06837   0.07108
     Eigenvalues ---    0.07526   0.07622   0.07863   0.07879   0.08122
     Eigenvalues ---    0.08387   0.08680   0.10087   0.10538   0.11383
     Eigenvalues ---    0.11416   0.11704   0.11927   0.12779   0.13810
     Eigenvalues ---    0.43483
 RFO step:  Lambda=-4.54563689D-02 EMin= 1.56186105D-02
 Linear search not attempted -- first point.
 Iteration  1 RMS(Cart)=  0.01023467 RMS(Int)=  0.00222074
 Iteration  2 RMS(Cart)=  0.00126528 RMS(Int)=  0.00016392
 Iteration  3 RMS(Cart)=  0.00000263 RMS(Int)=  0.00016389
 Iteration  4 RMS(Cart)=  0.00000000 RMS(Int)=  0.00016389
 Variable       Old X    -DE/DX   Delta X   Delta X   Delta X     New X
                                 (Linear)    (Quad)   (Total)
    R1        3.84327  -0.00031   0.00000  -0.00334  -0.00338   3.83989
    R2        4.16526  -0.00013   0.00000   0.00454   0.00463   4.16989
    R3        4.39178  -0.00004   0.00000  -0.00028  -0.00025   4.39153
    R4        3.93458  -0.00050   0.00000  -0.00982  -0.00985   3.92473
    R5        4.23922   0.00012   0.00000  -0.00078  -0.00076   4.23847
    R6        4.00502   0.00069   0.00000   0.00083   0.00085   4.00587
    R7        4.00097  -0.00015   0.00000   0.00067   0.00077   4.00175
    R8        3.95062  -0.00078   0.00000  -0.00334  -0.00341   3.94721
    R9        3.98882   0.00046   0.00000   0.00577   0.00577   3.99459
   R10        3.91807  -0.00012   0.00000   0.00082   0.00082   3.91889
   R11        4.23922   0.00028   0.00000  -0.00161  -0.00172   4.23750
   R12        4.39178  -0.00124   0.00000  -0.00765  -0.00769   4.38409
   R13        3.84327  -0.00028   0.00000  -0.00649  -0.00643   3.83684
   R14        4.16526  -0.00041   0.00000  -0.00419  -0.00421   4.16105
   R15        4.00502   0.00111   0.00000   0.00620   0.00627   4.01128
   R16        3.93458  -0.00030   0.00000  -0.00143  -0.00155   3.93303
   R17        3.98533   0.00133   0.00000   0.01249   0.01256   3.99788
   R18        3.75085   0.00150   0.00000   0.01667   0.01677   3.76762
   R19        4.02477   0.00057   0.00000   0.00818   0.00830   4.03307
   R20        3.13915   0.01447   0.00000   0.02821   0.02812   3.16728
   R21        3.12166   0.01468   0.00000   0.04267   0.04258   3.16424
   R22        3.75085   0.00014   0.00000  -0.00038  -0.00041   3.75044
   R23        3.86209  -0.00047   0.00000  -0.00207  -0.00209   3.86000
   R24        3.88153  -0.00063   0.00000  -0.00672  -0.00669   3.87484
   R25        3.86209  -0.00082   0.00000  -0.01007  -0.01014   3.85196
   R26        3.91807  -0.00037   0.00000  -0.00324  -0.00331   3.91476
   R27        3.88153  -0.00017   0.00000   0.00185   0.00180   3.88333
   R28        4.00097  -0.00023   0.00000  -0.00407  -0.00407   3.99690
   R29        3.95062  -0.00027   0.00000  -0.00034  -0.00039   3.95023
   R30        3.98533  -0.00019   0.00000  -0.00405  -0.00402   3.98130
   R31        4.02477   0.00033   0.00000   0.00363   0.00360   4.02837
   R32        3.86065  -0.00051   0.00000  -0.00516  -0.00511   3.85554
   R33        1.13384   0.11677   0.00000   0.24354   0.24394   1.37778
    A1        1.93154  -0.00016   0.00000   0.00027   0.00026   1.93180
    A2        1.90151  -0.00011   0.00000  -0.00005  -0.00001   1.90149
    A3        2.18735  -0.00054   0.00000  -0.00113  -0.00113   2.18622
    A4        2.78009  -0.00013   0.00000   0.00224   0.00228   2.78237
    A5        2.02124   0.00003   0.00000   0.00131   0.00134   2.02258
    A6        1.98025   0.00005   0.00000   0.00333   0.00336   1.98360
    A7        1.97117  -0.00042   0.00000  -0.00214  -0.00213   1.96904
    A8        2.32268  -0.00049   0.00000  -0.00165  -0.00161   2.32107
    A9        1.59532  -0.00047   0.00000  -0.00221  -0.00221   1.59311
   A10        1.74870   0.00030   0.00000   0.00038   0.00033   1.74903
   A11        1.59605   0.00035   0.00000   0.00058   0.00057   1.59662
   A12        1.87000   0.00055   0.00000   0.00473   0.00477   1.87476
   A13        2.23540   0.00017   0.00000   0.00275   0.00279   2.23819
   A14        2.03847  -0.00019   0.00000  -0.00237  -0.00240   2.03607
   A15        2.02124  -0.00013   0.00000   0.00001  -0.00001   2.02123
   A16        1.59532  -0.00034   0.00000  -0.00296  -0.00298   1.59234
   A17        2.32268  -0.00047   0.00000  -0.00270  -0.00271   2.31997
   A18        1.93154  -0.00019   0.00000  -0.00123  -0.00125   1.93029
   A19        2.78009  -0.00015   0.00000  -0.00020  -0.00021   2.77988
   A20        1.97117  -0.00025   0.00000  -0.00133  -0.00133   1.96984
   A21        2.18735  -0.00040   0.00000  -0.00279  -0.00279   2.18455
   A22        1.90151   0.00004   0.00000   0.00118   0.00119   1.90270
   A23        1.98025  -0.00014   0.00000  -0.00112  -0.00110   1.97915
   A24        1.64676  -0.00034   0.00000  -0.00598  -0.00607   1.64069
   A25        1.88290  -0.00078   0.00000  -0.00969  -0.00976   1.87314
   A26        2.24950   0.00101   0.00000   0.00569   0.00520   2.25470
   A27        2.16326  -0.00543   0.00000  -0.01038  -0.01055   2.15271
   A28        1.99515  -0.00120   0.00000  -0.01125  -0.01128   1.98387
   A29        1.81752  -0.00050   0.00000  -0.00723  -0.00727   1.81025
   A30        2.30439   0.01693   0.00000   0.03950   0.03924   2.34363
   A31        1.94291  -0.01874   0.00000  -0.03479  -0.03457   1.90834
   A32        1.65701  -0.00052   0.00000  -0.00761  -0.00766   1.64935
   A33        2.36133   0.00448   0.00000   0.01219   0.01137   2.37270
   A34        2.23098  -0.01053   0.00000  -0.01500  -0.01546   2.21552
   A35        1.88500  -0.01213   0.00000  -0.01993  -0.01981   1.86519
   A36        2.16538   0.01388   0.00000   0.03616   0.03559   2.20097
   A37        2.02986  -0.01497   0.00000  -0.02798  -0.02773   2.00213
   A38        2.34138   0.01694   0.00000   0.03604   0.03571   2.37709
   A39        1.47382   0.00054   0.00000   0.00243   0.00243   1.47625
   A40        1.73368   0.00003   0.00000   0.00015   0.00015   1.73383
   A41        1.50738   0.00019   0.00000   0.00136   0.00141   1.50879
   A42        1.97180  -0.00003   0.00000   0.00089   0.00092   1.97271
   A43        1.46145   0.00049   0.00000   0.00613   0.00619   1.46764
   A44        1.89987   0.00033   0.00000   0.00383   0.00390   1.90378
   A45        2.11647  -0.00036   0.00000  -0.00154  -0.00149   2.11498
   A46        1.47382   0.00086   0.00000   0.00708   0.00712   1.48093
   A47        1.73368   0.00030   0.00000   0.00035   0.00034   1.73402
   A48        1.59605   0.00004   0.00000   0.00039   0.00038   1.59643
   A49        1.87000   0.00003   0.00000  -0.00006  -0.00005   1.86994
   A50        1.74870  -0.00009   0.00000  -0.00067  -0.00067   1.74803
   A51        2.23540   0.00008   0.00000   0.00097   0.00092   2.23632
   A52        2.03847  -0.00029   0.00000  -0.00194  -0.00195   2.03652
   A53        1.88290  -0.00025   0.00000  -0.00166  -0.00167   1.88123
   A54        1.64676  -0.00007   0.00000  -0.00030  -0.00030   1.64647
   A55        1.99515  -0.00019   0.00000   0.00042   0.00040   1.99555
   A56        1.81752  -0.00018   0.00000  -0.00138  -0.00139   1.81613
   A57        1.65701  -0.00033   0.00000  -0.00224  -0.00223   1.65478
   A58        1.34045   0.00039   0.00000   0.00237   0.00234   1.34279
   A59        1.92052  -0.00009   0.00000   0.00041   0.00038   1.92090
   A60        1.50647   0.00048   0.00000   0.00539   0.00540   1.51187
   A61        2.09552   0.00027   0.00000   0.00472   0.00472   2.10024
   A62        2.22626  -0.00074   0.00000  -0.00454  -0.00461   2.22164
   A63        1.50738   0.00039   0.00000   0.00141   0.00140   1.50878
   A64        1.46145   0.00056   0.00000   0.00325   0.00325   1.46470
   A65        2.11647  -0.00008   0.00000  -0.00062  -0.00062   2.11584
   A66        1.89987   0.00022   0.00000   0.00168   0.00168   1.90156
   A67        1.97180   0.00006   0.00000  -0.00041  -0.00042   1.97137
   A68        1.34045   0.00044   0.00000   0.00180   0.00180   1.34226
   A69        1.50647   0.00033   0.00000   0.00128   0.00129   1.50775
   A70        1.92052  -0.00002   0.00000  -0.00043  -0.00043   1.92009
   A71        2.22626  -0.00022   0.00000  -0.00144  -0.00146   2.22479
   A72        2.09552   0.00021   0.00000   0.00019   0.00022   2.09574
    D1       -1.92119   0.00052   0.00000   0.00332   0.00333  -1.91786
    D2       -0.89352   0.00050   0.00000   0.00207   0.00208  -0.89144
    D3        0.25606  -0.00019   0.00000   0.00076   0.00081   0.25686
    D4        1.28373  -0.00022   0.00000  -0.00049  -0.00045   1.28328
    D5       -0.85922   0.00011   0.00000   0.00116   0.00117  -0.85805
    D6        0.16845   0.00009   0.00000  -0.00009  -0.00009   0.16837
    D7        0.33602  -0.00001   0.00000  -0.00407  -0.00412   0.33190
    D8       -0.70490   0.00072   0.00000   0.00462   0.00455  -0.70034
    D9       -3.01996   0.02179   0.00000   0.04618   0.04598  -2.97398
   D10        2.82192  -0.02234   0.00000  -0.04514  -0.04476   2.77716
   D11       -0.58427   0.00014   0.00000  -0.00347  -0.00351  -0.58778
   D12       -1.62519   0.00087   0.00000   0.00522   0.00516  -1.62003
   D13        2.34293   0.02193   0.00000   0.04678   0.04659   2.38952
   D14        1.90163  -0.02219   0.00000  -0.04454  -0.04415   1.85748
   D15        1.22845  -0.00040   0.00000  -0.00347  -0.00348   1.22497
   D16        0.18753   0.00033   0.00000   0.00522   0.00519   0.19273
   D17       -2.12753   0.02140   0.00000   0.04679   0.04663  -2.08091
   D18       -2.56884  -0.02273   0.00000  -0.04453  -0.04412  -2.61295
   D19        0.99848  -0.00050   0.00000  -0.00301  -0.00299   0.99549
   D20       -0.02183  -0.00024   0.00000  -0.00077  -0.00073  -0.02256
   D21       -1.13862   0.00006   0.00000  -0.00162  -0.00165  -1.14027
   D22       -1.00575   0.00019   0.00000  -0.00055  -0.00058  -1.00633
   D23        0.04015  -0.00019   0.00000  -0.00379  -0.00383   0.03631
   D24        1.14806  -0.00039   0.00000  -0.00171  -0.00172   1.14634
   D25        2.19395  -0.00076   0.00000  -0.00495  -0.00497   2.18898
   D26        0.09660   0.00011   0.00000   0.00057   0.00056   0.09716
   D27        1.14249  -0.00026   0.00000  -0.00267  -0.00269   1.13980
   D28        0.73446   0.00003   0.00000   0.00363   0.00367   0.73813
   D29        1.79471  -0.00002   0.00000   0.00293   0.00297   1.79768
   D30       -0.51119  -0.00024   0.00000  -0.00114  -0.00115  -0.51234
   D31        0.54906  -0.00029   0.00000  -0.00184  -0.00185   0.54721
   D32       -1.30782   0.00022   0.00000   0.00069   0.00069  -1.30713
   D33       -0.24757   0.00018   0.00000  -0.00001  -0.00001  -0.24758
   D34        0.46722  -0.00024   0.00000  -0.00188  -0.00187   0.46534
   D35       -0.63615  -0.00005   0.00000  -0.00003  -0.00003  -0.63618
   D36       -0.73012  -0.00019   0.00000  -0.00349  -0.00351  -0.73363
   D37       -1.83348  -0.00000   0.00000  -0.00164  -0.00168  -1.83516
   D38        1.34748  -0.00038   0.00000  -0.00225  -0.00224   1.34524
   D39        0.24412  -0.00020   0.00000  -0.00040  -0.00040   0.24372
   D40        0.22322  -0.00040   0.00000  -0.00466  -0.00466   0.21855
   D41       -0.87414   0.00023   0.00000   0.00195   0.00192  -0.87222
   D42        2.83688   0.00407   0.00000   0.00741   0.00750   2.84438
   D43        2.78431  -0.00396   0.00000  -0.00544  -0.00554   2.77877
   D44        1.35599  -0.00017   0.00000  -0.00269  -0.00268   1.35331
   D45        0.25863   0.00046   0.00000   0.00391   0.00391   0.26253
   D46       -2.31354   0.00429   0.00000   0.00937   0.00948  -2.30405
   D47       -2.36610  -0.00373   0.00000  -0.00347  -0.00356  -2.36966
   D48        0.57213   0.00033   0.00000   0.00156   0.00155   0.57368
   D49       -0.49924   0.00056   0.00000   0.00175   0.00170  -0.49753
   D50       -0.62133   0.00006   0.00000   0.00118   0.00118  -0.62015
   D51       -1.69270   0.00029   0.00000   0.00136   0.00133  -1.69137
   D52       -0.69400  -0.00003   0.00000   0.00041   0.00042  -0.69358
   D53        0.41079  -0.00006   0.00000   0.00097   0.00097   0.41176
   D54        0.41079   0.00006   0.00000   0.00186   0.00188   0.41267
   D55        1.51558   0.00002   0.00000   0.00242   0.00242   1.51800
   D56        0.20664  -0.00035   0.00000  -0.00353  -0.00357   0.20307
   D57       -0.88108  -0.00061   0.00000  -0.00523  -0.00525  -0.88633
   D58        1.45953   0.00025   0.00000   0.00087   0.00084   1.46037
   D59        0.37181  -0.00001   0.00000  -0.00082  -0.00084   0.37097
   D60        0.73446   0.00001   0.00000   0.00020   0.00020   0.73467
   D61        1.79471  -0.00014   0.00000  -0.00118  -0.00116   1.79355
   D62       -1.30782   0.00039   0.00000   0.00312   0.00312  -1.30470
   D63       -0.24757   0.00024   0.00000   0.00174   0.00176  -0.24582
   D64       -0.51119  -0.00006   0.00000  -0.00186  -0.00184  -0.51303
   D65        0.54906  -0.00022   0.00000  -0.00324  -0.00320   0.54585
   D66        0.99848   0.00011   0.00000   0.00193   0.00191   1.00039
   D67       -0.02183   0.00038   0.00000   0.00427   0.00428  -0.01755
   D68       -1.13862   0.00038   0.00000   0.00226   0.00224  -1.13638
   D69       -0.89352   0.00009   0.00000  -0.00073  -0.00071  -0.89422
   D70       -1.92119   0.00014   0.00000  -0.00029  -0.00028  -1.92147
   D71        0.16845  -0.00002   0.00000  -0.00038  -0.00039   0.16806
   D72       -0.85922   0.00003   0.00000   0.00006   0.00004  -0.85918
   D73        1.28373  -0.00033   0.00000  -0.00242  -0.00241   1.28132
   D74        0.25606  -0.00028   0.00000  -0.00199  -0.00198   0.25407
   D75       -1.62519   0.00026   0.00000   0.00022   0.00023  -1.62496
   D76       -0.58427   0.00012   0.00000   0.00039   0.00039  -0.58388
   D77       -0.70490  -0.00019   0.00000  -0.00418  -0.00421  -0.70911
   D78        0.33602  -0.00033   0.00000  -0.00402  -0.00405   0.33197
   D79        0.18753  -0.00032   0.00000  -0.00415  -0.00415   0.18338
   D80        1.22845  -0.00046   0.00000  -0.00398  -0.00399   1.22446
   D81        1.34748  -0.00033   0.00000  -0.00094  -0.00095   1.34653
   D82        0.24412  -0.00019   0.00000  -0.00136  -0.00138   0.24274
   D83        0.46722  -0.00009   0.00000   0.00007   0.00008   0.46729
   D84       -0.63615   0.00006   0.00000  -0.00035  -0.00035  -0.63649
   D85       -0.73012   0.00002   0.00000   0.00086   0.00086  -0.72926
   D86       -1.83348   0.00017   0.00000   0.00044   0.00044  -1.83305
   D87        0.09660   0.00001   0.00000   0.00191   0.00189   0.09849
   D88        1.14249   0.00023   0.00000   0.00414   0.00412   1.14661
   D89        1.14806  -0.00030   0.00000  -0.00111  -0.00113   1.14693
   D90        2.19395  -0.00008   0.00000   0.00112   0.00110   2.19505
   D91       -1.00575   0.00009   0.00000   0.00052   0.00053  -1.00522
   D92        0.04015   0.00031   0.00000   0.00276   0.00275   0.04290
   D93       -0.75808   0.00001   0.00000   0.00301   0.00301  -0.75507
   D94        0.12967   0.00005   0.00000   0.00328   0.00333   0.13300
   D95        0.24719  -0.00022   0.00000  -0.00201  -0.00202   0.24518
   D96        1.13494  -0.00018   0.00000  -0.00175  -0.00169   1.13325
   D97        2.62115  -0.02333   0.00000  -0.05103  -0.05129   2.56986
   D98       -2.77429  -0.02330   0.00000  -0.05076  -0.05097  -2.82526
   D99        3.07846   0.02045   0.00000   0.04363   0.04283   3.12129
   D100      -2.31698   0.02048   0.00000   0.04390   0.04315  -2.27382
   D101       0.41613  -0.00023   0.00000  -0.00318  -0.00316   0.41297
   D102      -0.63428   0.00023   0.00000   0.00316   0.00315  -0.63114
   D103       2.91167  -0.01127   0.00000  -0.02370  -0.02331   2.88836
   D104      -3.11127   0.01757   0.00000   0.03389   0.03482  -3.07644
   D105       0.77847  -0.00023   0.00000  -0.00185  -0.00186   0.77661
   D106      -0.12832  -0.00022   0.00000  -0.00272  -0.00267  -0.13098
   D107      -0.26093   0.00028   0.00000   0.00256   0.00257  -0.25836
   D108      -1.16771   0.00029   0.00000   0.00169   0.00176  -1.16596
   D109      -2.82622   0.00810   0.00000   0.01857   0.01828  -2.80793
   D110       2.55019   0.00810   0.00000   0.01771   0.01747   2.56765
   D111      -3.05967  -0.01393   0.00000  -0.03161  -0.03248  -3.09215
   D112       2.31673  -0.01393   0.00000  -0.03247  -0.03329   2.28343
   D113       0.41613   0.00019   0.00000   0.00204   0.00204   0.41818
   D114      -0.63428   0.00029   0.00000   0.00335   0.00334  -0.63094
   D115      -0.68606  -0.00019   0.00000  -0.00070  -0.00070  -0.68677
   D116       0.51620   0.00005   0.00000   0.00091   0.00091   0.51711
   D117      -0.32183  -0.00020   0.00000  -0.00224  -0.00224  -0.32407
   D118       0.88756   0.00035   0.00000   0.00093   0.00097   0.88853
   D119       0.51620  -0.00066   0.00000  -0.00424  -0.00421   0.51200
   D120      -0.68606  -0.00093   0.00000  -0.00753  -0.00755  -0.69361
   D121      -0.88108  -0.00006   0.00000  -0.00196  -0.00203  -0.88311
   D122       0.37181  -0.00021   0.00000  -0.00366  -0.00372   0.36809
   D123       0.20664   0.00049   0.00000   0.00496   0.00494   0.21158
   D124       1.45953   0.00034   0.00000   0.00326   0.00324   1.46277
   D125      -0.32183   0.00046   0.00000   0.00435   0.00437  -0.31746
   D126       0.88756   0.00079   0.00000   0.00743   0.00741   0.89497
   D127       0.22322  -0.00021   0.00000  -0.00328  -0.00326   0.21996
   D128      -0.87414   0.00016   0.00000   0.00001   0.00002  -0.87412
   D129       1.35599  -0.00050   0.00000  -0.00511  -0.00509   1.35090
   D130       0.25863  -0.00013   0.00000  -0.00181  -0.00181   0.25682
   D131       0.57213   0.00039   0.00000   0.00219   0.00219   0.57432
   D132      -0.49924   0.00017   0.00000   0.00094   0.00094  -0.49830
   D133      -0.62133   0.00021   0.00000   0.00123   0.00127  -0.62006
   D134      -1.69270  -0.00001   0.00000  -0.00002   0.00002  -1.69268
   D135      -0.75808  -0.00008   0.00000   0.00016   0.00019  -0.75789
   D136       0.12967   0.00002   0.00000   0.00015   0.00016   0.12983
   D137       0.24719  -0.00016   0.00000  -0.00020  -0.00020   0.24699
   D138       1.13494  -0.00006   0.00000  -0.00021  -0.00023   1.13471
   D139       0.77847   0.00011   0.00000   0.00086   0.00085   0.77932
   D140      -0.12832   0.00020   0.00000   0.00288   0.00291  -0.12540
   D141      -0.26093   0.00020   0.00000   0.00024   0.00025  -0.26068
   D142      -1.16771   0.00028   0.00000   0.00225   0.00231  -1.16541
   D143      -0.51201  -0.00012   0.00000   0.00086   0.00079  -0.51121
   D144       0.69361   0.00003   0.00000   0.00079   0.00073   0.69434
   D145      -1.71763  -0.00052   0.00000  -0.00489  -0.00491  -1.72254
   D146      -0.51201  -0.00037   0.00000  -0.00496  -0.00497  -0.51698
         Item               Value     Threshold  Converged?
 Maximum Force            0.116767     0.000450     NO 
 RMS     Force            0.009278     0.000300     NO 
 Maximum Displacement     0.112529     0.001800     NO 
 RMS     Displacement     0.011374     0.001200     NO 
 Predicted change in Energy=-2.488918D-02
 GradGradGradGradGradGradGradGradGradGradGradGradGradGradGradGradGradGrad

                          Input orientation:                          
 ---------------------------------------------------------------------
 Center     Atomic      Atomic             Coordinates (Angstroms)
 Number     Number       Type             X           Y           Z
 ---------------------------------------------------------------------
      1          4           0       -1.269360    0.299444    0.412856
      2          4           0       -0.741876    0.750062   -1.497029
      3          4           0        1.272463   -0.304991    0.410868
      4          4           0       -0.199762    2.177955   -0.030195
      5          4           0       -1.659865   -1.980073    0.640472
      6          4           0        1.271488    1.232940   -1.221028
      7          4           0        1.667169    1.969852    0.637827
      8          4           0        0.745884   -0.751573   -1.498497
      9          4           0        0.196883   -2.174384   -0.032987
     10          4           0        0.202480    0.997062    1.701435
     11          4           0       -1.268436   -1.236730   -1.221394
     12          4           0       -0.203304   -1.002440    1.702131
     13          1           0       -0.657594    3.758123    0.290129
     14          1           0       -0.977073    3.625769   -0.351733
 ---------------------------------------------------------------------
                    Distance matrix (angstroms):
                    1          2          3          4          5
     1  Be   0.000000
     2  Be   2.031983   0.000000
     3  Be   2.612701   2.968294   0.000000
     4  Be   2.206612   2.117633   2.920104   0.000000
     5  Be   2.323898   3.586817   3.384843   4.457679   0.000000
     6  Be   3.161787   2.088775   2.242391   2.115588   4.730905
     7  Be   3.385864   3.442236   2.319960   1.993738   5.164404
     8  Be   2.969700   2.113845   2.030369   3.410615   3.445582
     9  Be   2.910063   3.402509   2.201933   4.370377   1.984645
    10  Be   2.076877   3.344098   2.122680   2.134210   3.668420
    11  Be   2.242902   2.073785   3.160473   3.771087   2.042627
    12  Be   2.119813   3.687268   2.081270   3.621586   2.050477
    13  H    3.514509   3.499924   4.499844   1.676051   5.835596
    14  H    3.425560   3.104305   4.592695   1.674444   5.733772
                    6          7          8          9         10
     6  Be   0.000000
     7  Be   2.038367   0.000000
     8  Be   2.071603   3.580335   0.000000
     9  Be   3.765112   4.448193   2.115068   0.000000
    10  Be   3.120770   2.054969   3.686812   3.614737   0.000000
    11  Be   3.542666   4.728282   2.090371   2.106814   3.961863
    12  Be   3.964441   3.669596   3.347823   2.131722   2.040263
    13  H    3.518736   2.953528   5.050376   6.002430   3.217913
    14  H    3.396664   3.273118   4.841980   5.926343   3.537929
                   11         12         13         14
    11  Be   0.000000
    12  Be   3.120321   0.000000
    13  H    5.254178   4.986290   0.000000
    14  H    4.948242   5.122245   0.729089   0.000000
 Stoichiometry    Be12H2
 Framework group  C1[X(Be12H2)]
 Deg. of freedom    36
 Full point group                 C1      NOp   1
 Largest Abelian subgroup         C1      NOp   1
 Largest concise Abelian subgroup C1      NOp   1
                         Standard orientation:                         
 ---------------------------------------------------------------------
 Center     Atomic      Atomic             Coordinates (Angstroms)
 Number     Number       Type             X           Y           Z
 ---------------------------------------------------------------------
      1          4           0        0.232165    0.395589    1.231439
      2          4           0       -0.362552   -1.507418    0.839225
      3          4           0        0.032748    0.431349   -1.373395
      4          4           0       -1.884119   -0.035815    0.779367
      5          4           0        2.522754    0.622146    0.911475
      6          4           0       -1.435672   -1.203477   -0.926848
      7          4           0       -2.253548    0.659389   -1.052355
      8          4           0        0.613910   -1.484487   -1.035432
      9          4           0        2.139981   -0.024165   -0.925529
     10          4           0       -0.877843    1.703786    0.061004
     11          4           0        1.690858   -1.235392    0.738768
     12          4           0        1.150165    1.702665   -0.162273
     13          1           0       -3.248634    0.274722    1.701763
     14          1           0       -3.026753   -0.371399    1.956455
 ---------------------------------------------------------------------
 Rotational constants (GHZ):           2.2386414           1.4005604           1.2781020
 Standard basis: def2TZVP (5D, 7F)
 There are   252 symmetry adapted cartesian basis functions of A   symmetry.
 There are   240 symmetry adapted basis functions of A   symmetry.
   240 basis functions,   364 primitive gaussians,   252 cartesian basis functions
    25 alpha electrons       25 beta electrons
       nuclear repulsion energy       221.1610925291 Hartrees.
 NAtoms=   14 NActive=   14 NUniq=   14 SFac= 1.00D+00 NAtFMM=   60 NAOKFM=F Big=F
 Integral buffers will be    131072 words long.
 Raffenetti 2 integral format.
 Two-electron integral symmetry is turned on.
 Nuclear repulsion after empirical dispersion term =      221.1300750882 Hartrees.
 One-electron integrals computed using PRISM.
   1 Symmetry operations used in ECPInt.
 ECPInt:  NShTT=    6786 NPrTT=   21120 LenC2=    6595 LenP2D=   17029.
 LDataN:  DoStor=T MaxTD1= 4 Len=   56
 NBasis=   240 RedAO= T EigKep=  2.27D-04  NBF=   240
 NBsUse=   240 1.00D-06 EigRej= -1.00D+00 NBFU=   240
 Initial guess from the checkpoint file:  "/home/user/YCY/BeH/4-H-Be12.chk"
 B after Tr=     0.000000   -0.000000   -0.000000
         Rot=    0.999998   -0.000005    0.001712    0.000440 Ang=  -0.20 deg.
 ExpMin= 3.27D-02 ExpMax= 4.70D+03 ExpMxC= 1.60D+02 IAcc=3 IRadAn=         5 AccDes= 0.00D+00
 Harris functional with IExCor= 1009 and IRadAn=       5 diagonalized for initial guess.
 HarFok:  IExCor= 1009 AccDes= 0.00D+00 IRadAn=         5 IDoV= 1 UseB2=F ITyADJ=14
 ICtDFT=  3500011 ScaDFX=  1.000000  1.000000  1.000000  1.000000
 FoFCou: FMM=F IPFlag=           0 FMFlag=      100000 FMFlg1=           0
         NFxFlg=           0 DoJE=T BraDBF=F KetDBF=T FulRan=T
         wScrn=  0.000000 ICntrl=       500 IOpCl=  0 I1Cent=   200000004 NGrid=           0
         NMat0=    1 NMatS0=      1 NMatT0=    0 NMatD0=    1 NMtDS0=    0 NMtDT0=    0
 Petite list used in FoFCou.
 Requested convergence on RMS density matrix=1.00D-08 within 128 cycles.
 Requested convergence on MAX density matrix=1.00D-06.
 Requested convergence on             energy=1.00D-06.
 No special actions if energy rises.
 SCF Done:  E(RPBE1PBE) =  -177.758184285     A.U. after   15 cycles
            NFock= 15  Conv=0.67D-08     -V/T= 2.0072
   1 Symmetry operations used in ECPInt.
 ECPInt:  NShTT=    6786 NPrTT=   21120 LenC2=    6595 LenP2D=   17029.
 LDataN:  DoStor=T MaxTD1= 5 Len=  102
 Calling FoFJK, ICntrl=      2127 FMM=F ISym2X=0 I1Cent= 0 IOpClX= 0 NMat=1 NMatS=1 NMatT=0.
 ***** Axes restored to original set *****
 -------------------------------------------------------------------
 Center     Atomic                   Forces (Hartrees/Bohr)
 Number     Number              X              Y              Z
 -------------------------------------------------------------------
      1        4           0.000999153   -0.000517536    0.000041841
      2        4           0.001426144   -0.000528428    0.001211783
      3        4           0.001828846   -0.002118013    0.000262323
      4        4          -0.004155318    0.010113699   -0.000066335
      5        4           0.001027871    0.000561896    0.000856450
      6        4          -0.001029138   -0.001603769    0.001883039
      7        4           0.001387081   -0.004654093   -0.001375787
      8        4           0.001213205   -0.000135498    0.000490392
      9        4          -0.000336203   -0.000638168   -0.001958148
     10        4          -0.001942516   -0.001521070   -0.002205396
     11        4           0.000638983    0.000192693    0.001161901
     12        4           0.000006935    0.000795255    0.000119062
     13        1           0.013595381    0.005130373    0.027035963
     14        1          -0.014660423   -0.005077340   -0.027457086
 -------------------------------------------------------------------
 Cartesian Forces:  Max     0.027457086 RMS     0.007110426

 GradGradGradGradGradGradGradGradGradGradGradGradGradGradGradGradGradGrad
 Berny optimization.
 Using GEDIIS/GDIIS optimizer.
 FormGI is forming the generalized inverse of G from B-inverse, IUseBI=4.
 Internal  Forces:  Max     0.019668864 RMS     0.001627741
 Search for a local minimum.
 Step number   2 out of a maximum of  100
 All quantities printed in internal units (Hartrees-Bohrs-Radians)
 Mixed Optimization -- RFO/linear search
 Update second derivatives using D2CorX and points    1    2
 DE= -2.41D-02 DEPred=-2.49D-02 R= 9.70D-01
 TightC=F SS=  1.41D+00  RLast= 3.13D-01 DXNew= 5.0454D-01 9.3821D-01
 Trust test= 9.70D-01 RLast= 3.13D-01 DXMaxT set to 5.05D-01
 ITU=  1  0
 Use linear search instead of GDIIS.
     Eigenvalues ---    0.01550   0.02018   0.02430   0.02607   0.02843
     Eigenvalues ---    0.03486   0.03561   0.03631   0.04174   0.04562
     Eigenvalues ---    0.04692   0.05324   0.05447   0.05867   0.05992
     Eigenvalues ---    0.06174   0.06445   0.06630   0.06836   0.07104
     Eigenvalues ---    0.07526   0.07621   0.07823   0.07858   0.08094
     Eigenvalues ---    0.08382   0.08674   0.10082   0.10521   0.11385
     Eigenvalues ---    0.11405   0.11702   0.11929   0.12754   0.13672
     Eigenvalues ---    0.40399
 RFO step:  Lambda=-1.65436163D-03 EMin= 1.54955662D-02
 Quartic linear search produced a step of  0.44772.
 Iteration  1 RMS(Cart)=  0.00919400 RMS(Int)=  0.00019515
 Iteration  2 RMS(Cart)=  0.00006303 RMS(Int)=  0.00015791
 Iteration  3 RMS(Cart)=  0.00000002 RMS(Int)=  0.00015791
 Variable       Old X    -DE/DX   Delta X   Delta X   Delta X     New X
                                 (Linear)    (Quad)   (Total)
    R1        3.83989  -0.00042  -0.00151  -0.00396  -0.00563   3.83426
    R2        4.16989   0.00096   0.00207   0.01364   0.01594   4.18584
    R3        4.39153   0.00015  -0.00011   0.00000  -0.00001   4.39153
    R4        3.92473  -0.00118  -0.00441  -0.02396  -0.02861   3.89612
    R5        4.23847  -0.00005  -0.00034  -0.00756  -0.00785   4.23062
    R6        4.00587   0.00033   0.00038  -0.00189  -0.00148   4.00438
    R7        4.00175   0.00045   0.00035   0.00165   0.00225   4.00400
    R8        3.94721  -0.00078  -0.00153  -0.00494  -0.00657   3.94064
    R9        3.99459   0.00072   0.00258   0.01130   0.01391   4.00850
   R10        3.91889   0.00013   0.00037   0.00262   0.00301   3.92190
   R11        4.23750  -0.00007  -0.00077   0.00056  -0.00034   4.23717
   R12        4.38409  -0.00086  -0.00344  -0.01929  -0.02299   4.36110
   R13        3.83684  -0.00055  -0.00288  -0.01255  -0.01540   3.82144
   R14        4.16105  -0.00035  -0.00189  -0.00664  -0.00863   4.15242
   R15        4.01128   0.00072   0.00281   0.01538   0.01819   4.02947
   R16        3.93303  -0.00020  -0.00070  -0.00580  -0.00666   3.92637
   R17        3.99788   0.00168   0.00562   0.02339   0.02920   4.02708
   R18        3.76762   0.00142   0.00751   0.04061   0.04857   3.81619
   R19        4.03307   0.00118   0.00372   0.00841   0.01222   4.04529
   R20        3.16728   0.00197   0.01259  -0.01152   0.00097   3.16825
   R21        3.16424   0.00345   0.01906   0.02894   0.04788   3.21212
   R22        3.75044   0.00011  -0.00019  -0.00410  -0.00421   3.74623
   R23        3.86000  -0.00026  -0.00094   0.00262   0.00162   3.86162
   R24        3.87484  -0.00080  -0.00300  -0.01669  -0.01960   3.85524
   R25        3.85196  -0.00122  -0.00454  -0.02647  -0.03121   3.82075
   R26        3.91476  -0.00033  -0.00148  -0.00701  -0.00851   3.90625
   R27        3.88333  -0.00038   0.00080   0.00955   0.01027   3.89360
   R28        3.99690  -0.00022  -0.00182  -0.01288  -0.01470   3.98220
   R29        3.95023  -0.00037  -0.00017   0.00702   0.00671   3.95694
   R30        3.98130  -0.00027  -0.00180  -0.01678  -0.01852   3.96278
   R31        4.02837   0.00028   0.00161   0.02256   0.02403   4.05240
   R32        3.85554  -0.00039  -0.00229  -0.01139  -0.01359   3.84195
   R33        1.37778   0.01967   0.10922  -0.00111   0.10858   1.48636
    A1        1.93180   0.00001   0.00012   0.00351   0.00360   1.93540
    A2        1.90149  -0.00007  -0.00001  -0.00160  -0.00161   1.89988
    A3        2.18622  -0.00023  -0.00050  -0.00065  -0.00115   2.18507
    A4        2.78237   0.00032   0.00102   0.00369   0.00471   2.78708
    A5        2.02258   0.00020   0.00060   0.00276   0.00339   2.02597
    A6        1.98360   0.00045   0.00150   0.00500   0.00650   1.99011
    A7        1.96904  -0.00027  -0.00095  -0.00410  -0.00501   1.96402
    A8        2.32107  -0.00033  -0.00072   0.00000  -0.00069   2.32038
    A9        1.59311  -0.00040  -0.00099  -0.00114  -0.00214   1.59097
   A10        1.74903   0.00008   0.00015   0.00078   0.00087   1.74989
   A11        1.59662   0.00011   0.00025   0.00064   0.00088   1.59750
   A12        1.87476   0.00073   0.00213   0.00851   0.01070   1.88546
   A13        2.23819   0.00041   0.00125   0.00428   0.00559   2.24377
   A14        2.03607  -0.00033  -0.00108  -0.00343  -0.00456   2.03151
   A15        2.02123  -0.00001  -0.00000  -0.00252  -0.00252   2.01871
   A16        1.59234  -0.00046  -0.00133  -0.00820  -0.00958   1.58277
   A17        2.31997  -0.00044  -0.00121  -0.00498  -0.00623   2.31373
   A18        1.93029  -0.00022  -0.00056  -0.00455  -0.00518   1.92511
   A19        2.77988  -0.00018  -0.00009   0.00045   0.00020   2.78009
   A20        1.96984  -0.00025  -0.00060  -0.00140  -0.00204   1.96780
   A21        2.18455  -0.00043  -0.00125  -0.00724  -0.00851   2.17605
   A22        1.90270   0.00005   0.00053   0.00570   0.00626   1.90896
   A23        1.97915  -0.00012  -0.00049  -0.00027  -0.00077   1.97837
   A24        1.64069  -0.00095  -0.00272  -0.01144  -0.01425   1.62644
   A25        1.87314  -0.00135  -0.00437  -0.02026  -0.02464   1.84850
   A26        2.25470   0.00055   0.00233   0.00923   0.01111   2.26581
   A27        2.15271  -0.00058  -0.00472   0.00017  -0.00450   2.14821
   A28        1.98387  -0.00152  -0.00505  -0.02438  -0.02933   1.95454
   A29        1.81025  -0.00110  -0.00326  -0.01385  -0.01719   1.79305
   A30        2.34363   0.00332   0.01757   0.00912   0.02638   2.37001
   A31        1.90834  -0.00259  -0.01548   0.00926  -0.00588   1.90246
   A32        1.64935  -0.00110  -0.00343  -0.01314  -0.01660   1.63275
   A33        2.37270   0.00114   0.00509   0.00403   0.00845   2.38115
   A34        2.21552  -0.00120  -0.00692   0.01668   0.00946   2.22498
   A35        1.86519  -0.00107  -0.00887   0.01575   0.00695   1.87214
   A36        2.20097   0.00323   0.01593   0.02120   0.03645   2.23742
   A37        2.00213  -0.00183  -0.01242   0.00805  -0.00405   1.99808
   A38        2.37709   0.00332   0.01599  -0.00036   0.01516   2.39225
   A39        1.47625   0.00038   0.00109   0.00393   0.00497   1.48121
   A40        1.73383  -0.00006   0.00007   0.00025   0.00030   1.73413
   A41        1.50879   0.00027   0.00063   0.00163   0.00231   1.51110
   A42        1.97271   0.00000   0.00041   0.00432   0.00471   1.97743
   A43        1.46764   0.00090   0.00277   0.01148   0.01427   1.48191
   A44        1.90378   0.00068   0.00175   0.00746   0.00927   1.91305
   A45        2.11498  -0.00016  -0.00067  -0.00409  -0.00484   2.11013
   A46        1.48093   0.00119   0.00319   0.01336   0.01647   1.49740
   A47        1.73402   0.00013   0.00015   0.00012   0.00020   1.73422
   A48        1.59643   0.00003   0.00017   0.00094   0.00108   1.59751
   A49        1.86994   0.00008  -0.00002  -0.00118  -0.00121   1.86873
   A50        1.74803  -0.00008  -0.00030  -0.00394  -0.00425   1.74378
   A51        2.23632   0.00007   0.00041   0.00413   0.00447   2.24079
   A52        2.03652  -0.00031  -0.00087  -0.00440  -0.00530   2.03122
   A53        1.88123  -0.00025  -0.00075  -0.00542  -0.00625   1.87498
   A54        1.64647  -0.00016  -0.00013   0.00112   0.00097   1.64744
   A55        1.99555  -0.00014   0.00018   0.00742   0.00750   2.00305
   A56        1.81613  -0.00022  -0.00062  -0.00395  -0.00458   1.81155
   A57        1.65478  -0.00035  -0.00100  -0.00536  -0.00635   1.64843
   A58        1.34279   0.00037   0.00105   0.00403   0.00504   1.34783
   A59        1.92090   0.00001   0.00017   0.00333   0.00339   1.92429
   A60        1.51187   0.00085   0.00242   0.01170   0.01415   1.52601
   A61        2.10024   0.00071   0.00211   0.01203   0.01426   2.11450
   A62        2.22164  -0.00045  -0.00206  -0.01324  -0.01544   2.20620
   A63        1.50878   0.00027   0.00063   0.00268   0.00329   1.51207
   A64        1.46470   0.00049   0.00145   0.00828   0.00974   1.47444
   A65        2.11584  -0.00004  -0.00028   0.00024  -0.00008   2.11577
   A66        1.90156   0.00032   0.00075   0.00327   0.00402   1.90557
   A67        1.97137   0.00007  -0.00019  -0.00318  -0.00339   1.96799
   A68        1.34226   0.00026   0.00081   0.00397   0.00477   1.34703
   A69        1.50775   0.00030   0.00058  -0.00170  -0.00112   1.50663
   A70        1.92009   0.00002  -0.00019  -0.00131  -0.00157   1.91851
   A71        2.22479  -0.00023  -0.00066  -0.00214  -0.00288   2.22191
   A72        2.09574   0.00007   0.00010  -0.00169  -0.00164   2.09411
    D1       -1.91786   0.00042   0.00149   0.00866   0.01019  -1.90767
    D2       -0.89144   0.00034   0.00093   0.00569   0.00665  -0.88479
    D3        0.25686   0.00003   0.00036   0.00473   0.00516   0.26202
    D4        1.28328  -0.00004  -0.00020   0.00176   0.00162   1.28490
    D5       -0.85805   0.00009   0.00052   0.00546   0.00601  -0.85204
    D6        0.16837   0.00001  -0.00004   0.00248   0.00247   0.17084
    D7        0.33190  -0.00042  -0.00184  -0.00050  -0.00222   0.32968
    D8       -0.70034   0.00061   0.00204   0.01899   0.02071  -0.67963
    D9       -2.97398   0.00362   0.02059   0.00915   0.02967  -2.94431
   D10        2.77716  -0.00378  -0.02004   0.01189  -0.00772   2.76945
   D11       -0.58778  -0.00032  -0.00157  -0.00823  -0.00974  -0.59752
   D12       -1.62003   0.00071   0.00231   0.01126   0.01320  -1.60683
   D13        2.38952   0.00372   0.02086   0.00142   0.02215   2.41167
   D14        1.85748  -0.00368  -0.01977   0.00417  -0.01523   1.84225
   D15        1.22497  -0.00043  -0.00156  -0.00504  -0.00649   1.21848
   D16        0.19273   0.00060   0.00233   0.01446   0.01645   0.20917
   D17       -2.08091   0.00361   0.02088   0.00462   0.02540  -2.05551
   D18       -2.61295  -0.00379  -0.01975   0.00736  -0.01198  -2.62493
   D19        0.99549  -0.00032  -0.00134  -0.01333  -0.01466   0.98083
   D20       -0.02256  -0.00005  -0.00033  -0.01528  -0.01566  -0.03823
   D21       -1.14027  -0.00005  -0.00074  -0.01090  -0.01164  -1.15191
   D22       -1.00633  -0.00008  -0.00026  -0.00479  -0.00511  -1.01144
   D23        0.03631  -0.00025  -0.00172  -0.01599  -0.01773   0.01859
   D24        1.14634  -0.00030  -0.00077  -0.00427  -0.00509   1.14124
   D25        2.18898  -0.00048  -0.00223  -0.01547  -0.01771   2.17127
   D26        0.09716   0.00002   0.00025  -0.00290  -0.00268   0.09448
   D27        1.13980  -0.00016  -0.00120  -0.01409  -0.01529   1.12451
   D28        0.73813   0.00042   0.00164   0.00727   0.00893   0.74706
   D29        1.79768   0.00042   0.00133   0.00464   0.00599   1.80368
   D30       -0.51234  -0.00015  -0.00052   0.00034  -0.00016  -0.51250
   D31        0.54721  -0.00015  -0.00083  -0.00228  -0.00309   0.54412
   D32       -1.30713   0.00008   0.00031   0.00142   0.00174  -1.30539
   D33       -0.24758   0.00008  -0.00000  -0.00121  -0.00120  -0.24878
   D34        0.46534  -0.00017  -0.00084  -0.00782  -0.00867   0.45668
   D35       -0.63618   0.00001  -0.00002  -0.00358  -0.00362  -0.63980
   D36       -0.73363  -0.00042  -0.00157  -0.00911  -0.01072  -0.74436
   D37       -1.83516  -0.00025  -0.00075  -0.00487  -0.00567  -1.84083
   D38        1.34524  -0.00028  -0.00100  -0.00524  -0.00625   1.33899
   D39        0.24372  -0.00010  -0.00018  -0.00101  -0.00119   0.24252
   D40        0.21855  -0.00070  -0.00209  -0.00926  -0.01116   0.20740
   D41       -0.87222   0.00031   0.00086   0.00121   0.00195  -0.87027
   D42        2.84438   0.00061   0.00336  -0.00591  -0.00255   2.84183
   D43        2.77877  -0.00063  -0.00248   0.00733   0.00471   2.78349
   D44        1.35331  -0.00048  -0.00120  -0.00321  -0.00418   1.34913
   D45        0.26253   0.00053   0.00175   0.00726   0.00893   0.27146
   D46       -2.30405   0.00083   0.00425   0.00014   0.00443  -2.29963
   D47       -2.36966  -0.00041  -0.00159   0.01337   0.01169  -2.35797
   D48        0.57368   0.00023   0.00069   0.00224   0.00293   0.57661
   D49       -0.49753   0.00017   0.00076   0.00504   0.00583  -0.49170
   D50       -0.62015   0.00016   0.00053   0.00424   0.00476  -0.61539
   D51       -1.69137   0.00010   0.00060   0.00704   0.00766  -1.68371
   D52       -0.69358  -0.00000   0.00019   0.00199   0.00221  -0.69136
   D53        0.41176   0.00001   0.00043   0.00463   0.00506   0.41682
   D54        0.41267   0.00023   0.00084   0.00580   0.00672   0.41939
   D55        1.51800   0.00025   0.00108   0.00844   0.00956   1.52757
   D56        0.20307  -0.00037  -0.00160  -0.01253  -0.01416   0.18891
   D57       -0.88633  -0.00065  -0.00235  -0.01527  -0.01765  -0.90398
   D58        1.46037   0.00021   0.00038  -0.00418  -0.00381   1.45657
   D59        0.37097  -0.00007  -0.00038  -0.00692  -0.00730   0.36367
   D60        0.73467   0.00001   0.00009   0.00096   0.00106   0.73573
   D61        1.79355  -0.00004  -0.00052  -0.00164  -0.00214   1.79141
   D62       -1.30470   0.00040   0.00139   0.00647   0.00785  -1.29685
   D63       -0.24582   0.00036   0.00079   0.00387   0.00465  -0.24117
   D64       -0.51303  -0.00012  -0.00083  -0.00732  -0.00811  -0.52115
   D65        0.54585  -0.00016  -0.00143  -0.00992  -0.01132   0.53454
   D66        1.00039   0.00006   0.00085   0.00789   0.00865   1.00904
   D67       -0.01755   0.00027   0.00192   0.02479   0.02670   0.00916
   D68       -1.13638   0.00033   0.00100   0.00485   0.00580  -1.13059
   D69       -0.89422   0.00019  -0.00032  -0.00616  -0.00639  -0.90061
   D70       -1.92147   0.00020  -0.00012  -0.00475  -0.00479  -1.92626
   D71        0.16806  -0.00002  -0.00018  -0.00453  -0.00470   0.16336
   D72       -0.85918  -0.00001   0.00002  -0.00312  -0.00311  -0.86229
   D73        1.28132  -0.00023  -0.00108  -0.00706  -0.00815   1.27317
   D74        0.25407  -0.00023  -0.00089  -0.00565  -0.00656   0.24751
   D75       -1.62496   0.00024   0.00010  -0.00892  -0.00874  -1.63370
   D76       -0.58388   0.00016   0.00017  -0.00372  -0.00354  -0.58742
   D77       -0.70911  -0.00018  -0.00189  -0.03137  -0.03326  -0.74237
   D78        0.33197  -0.00025  -0.00181  -0.02618  -0.02806   0.30391
   D79        0.18338  -0.00041  -0.00186  -0.02070  -0.02251   0.16088
   D80        1.22446  -0.00049  -0.00179  -0.01550  -0.01730   1.20715
   D81        1.34653  -0.00021  -0.00043   0.00117   0.00081   1.34734
   D82        0.24274  -0.00031  -0.00062  -0.00277  -0.00340   0.23934
   D83        0.46729  -0.00000   0.00003   0.00537   0.00545   0.47274
   D84       -0.63649  -0.00010  -0.00016   0.00143   0.00124  -0.63526
   D85       -0.72926   0.00007   0.00039   0.00821   0.00864  -0.72062
   D86       -1.83305  -0.00003   0.00020   0.00427   0.00443  -1.82862
   D87        0.09849   0.00008   0.00085   0.00849   0.00931   0.10780
   D88        1.14661   0.00035   0.00184   0.01491   0.01673   1.16333
   D89        1.14693  -0.00038  -0.00051   0.00136   0.00081   1.14773
   D90        2.19505  -0.00011   0.00049   0.00778   0.00822   2.20327
   D91       -1.00522   0.00003   0.00024   0.00402   0.00431  -1.00092
   D92        0.04290   0.00030   0.00123   0.01043   0.01172   0.05462
   D93       -0.75507   0.00029   0.00135   0.00700   0.00828  -0.74679
   D94        0.13300   0.00037   0.00149   0.00682   0.00831   0.14131
   D95        0.24518  -0.00040  -0.00090  -0.00364  -0.00452   0.24066
   D96        1.13325  -0.00033  -0.00076  -0.00383  -0.00448   1.12877
   D97        2.56986  -0.00409  -0.02297  -0.00442  -0.02742   2.54244
   D98       -2.82526  -0.00402  -0.02282  -0.00460  -0.02739  -2.85265
   D99        3.12129   0.00346   0.01918   0.00483   0.02356  -3.13833
   D100      -2.27382   0.00354   0.01932   0.00465   0.02360  -2.25023
   D101       0.41297  -0.00039  -0.00142  -0.00903  -0.01016   0.40281
   D102      -0.63114   0.00054   0.00141   0.00367   0.00482  -0.62631
   D103       2.88836  -0.00179  -0.01044  -0.00031  -0.01055   2.87781
   D104      -3.07644   0.00318   0.01559  -0.00722   0.00910  -3.06734
   D105       0.77661  -0.00028  -0.00083  -0.00281  -0.00356   0.77305
   D106      -0.13098  -0.00042  -0.00119  -0.00242  -0.00349  -0.13448
   D107      -0.25836   0.00046   0.00115   0.00469   0.00579  -0.25257
   D108      -1.16596   0.00032   0.00079   0.00508   0.00586  -1.16010
   D109      -2.80793   0.00144   0.00818   0.00487   0.01281  -2.79512
   D110       2.56765   0.00130   0.00782   0.00526   0.01288   2.58053
   D111      -3.09215  -0.00267  -0.01454  -0.00932  -0.02448  -3.11663
   D112       2.28343  -0.00281  -0.01491  -0.00893  -0.02441   2.25902
   D113       0.41818   0.00016   0.00092   0.01200   0.01291   0.43109
   D114      -0.63094   0.00034   0.00150   0.01411   0.01572  -0.61523
   D115      -0.68677  -0.00024  -0.00031   0.00544   0.00512  -0.68164
   D116       0.51711   0.00009   0.00041   0.00618   0.00659   0.52371
   D117      -0.32407  -0.00020  -0.00100  -0.01026  -0.01126  -0.33533
   D118       0.88853   0.00018   0.00043  -0.00222  -0.00180   0.88672
   D119       0.51200  -0.00032  -0.00188  -0.01547  -0.01731   0.49468
   D120      -0.69361  -0.00073  -0.00338  -0.02275  -0.02607  -0.71968
   D121      -0.88311  -0.00029  -0.00091  -0.00156  -0.00243  -0.88554
   D122       0.36809  -0.00047  -0.00167  -0.00852  -0.01021   0.35788
   D123       0.21158   0.00042   0.00221   0.01569   0.01790   0.22948
   D124       1.46277   0.00024   0.00145   0.00874   0.01012   1.47289
   D125      -0.31746   0.00030   0.00196   0.01752   0.01955  -0.29791
   D126       0.89497   0.00070   0.00332   0.02461   0.02777   0.92274
   D127       0.21996  -0.00025  -0.00146  -0.01441  -0.01591   0.20405
   D128      -0.87412   0.00016   0.00001  -0.00436  -0.00433  -0.87845
   D129       1.35090  -0.00056  -0.00228  -0.01812  -0.02052   1.33038
   D130       0.25682  -0.00015  -0.00081  -0.00806  -0.00894   0.24788
   D131       0.57432   0.00032   0.00098   0.00453   0.00554   0.57986
   D132      -0.49830   0.00010   0.00042   0.00110   0.00154  -0.49675
   D133      -0.62006   0.00022   0.00057   0.00250   0.00312  -0.61694
   D134      -1.69268  -0.00000   0.00001  -0.00093  -0.00088  -1.69356
   D135      -0.75789  -0.00002   0.00008   0.00325   0.00340  -0.75449
   D136       0.12983  -0.00003   0.00007   0.00595   0.00604   0.13586
   D137       0.24699  -0.00008  -0.00009  -0.00044  -0.00052   0.24648
   D138       1.13471  -0.00009  -0.00010   0.00227   0.00213   1.13683
   D139       0.77932  -0.00001   0.00038   0.00591   0.00629   0.78561
   D140      -0.12540   0.00023   0.00130   0.01292   0.01434  -0.11106
   D141      -0.26068   0.00010   0.00011   0.00055   0.00066  -0.26003
   D142      -1.16541   0.00034   0.00103   0.00756   0.00871  -1.15670
   D143      -0.51121   0.00014   0.00036  -0.00048  -0.00019  -0.51141
   D144       0.69434   0.00023   0.00033  -0.00524  -0.00506   0.68928
   D145      -1.72254  -0.00050  -0.00220  -0.01515  -0.01704  -1.73958
   D146      -0.51698  -0.00041  -0.00223  -0.01991  -0.02190  -0.53889
         Item               Value     Threshold  Converged?
 Maximum Force            0.019669     0.000450     NO 
 RMS     Force            0.001628     0.000300     NO 
 Maximum Displacement     0.073291     0.001800     NO 
 RMS     Displacement     0.009191     0.001200     NO 
 Predicted change in Energy=-7.849246D-05
 GradGradGradGradGradGradGradGradGradGradGradGradGradGradGradGradGradGrad

                          Input orientation:                          
 ---------------------------------------------------------------------
 Center     Atomic      Atomic             Coordinates (Angstroms)
 Number     Number       Type             X           Y           Z
 ---------------------------------------------------------------------
      1          4           0       -1.268095    0.300632    0.413244
      2          4           0       -0.736621    0.752641   -1.492034
      3          4           0        1.275113   -0.320152    0.410623
      4          4           0       -0.208791    2.194369   -0.031819
      5          4           0       -1.650260   -1.979556    0.648150
      6          4           0        1.275442    1.224831   -1.214351
      7          4           0        1.681339    1.940756    0.632428
      8          4           0        0.754627   -0.755901   -1.494261
      9          4           0        0.196429   -2.179662   -0.044438
     10          4           0        0.191444    0.993123    1.694249
     11          4           0       -1.264515   -1.235335   -1.215490
     12          4           0       -0.203123   -1.001279    1.702098
     13          1           0       -0.648036    3.776039    0.309136
     14          1           0       -1.015856    3.650508   -0.374681
 ---------------------------------------------------------------------
                    Distance matrix (angstroms):
                    1          2          3          4          5
     1  Be   0.000000
     2  Be   2.029004   0.000000
     3  Be   2.617878   2.969522   0.000000
     4  Be   2.215049   2.118823   2.953056   0.000000
     5  Be   2.323895   3.588874   3.371624   4.467867   0.000000
     6  Be   3.157972   2.085299   2.242211   2.131040   4.721942
     7  Be   3.381893   3.430959   2.307795   2.019438   5.144768
     8  Be   2.974263   2.121208   2.022218   3.430889   3.445393
     9  Be   2.916533   3.400664   2.197367   4.392779   1.982417
    10  Be   2.061740   3.327392   2.132305   2.140676   3.650070
    11  Be   2.238746   2.075379   3.151431   3.778690   2.043481
    12  Be   2.119029   3.682843   2.077745   3.635748   2.040107
    13  H    3.531822   3.520369   4.526321   1.676565   5.852030
    14  H    3.450524   3.118346   4.650955   1.699779   5.757279
                    6          7          8          9         10
     6  Be   0.000000
     7  Be   2.021853   0.000000
     8  Be   2.067099   3.557184   0.000000
     9  Be   3.758130   4.431811   2.107289   0.000000
    10  Be   3.112667   2.060403   3.680062   3.617959   0.000000
    11  Be   3.536072   4.709608   2.093921   2.097015   3.943656
    12  Be   3.955679   3.653896   3.345775   2.144439   2.033072
    13  H    3.539695   2.983080   5.075252   6.025655   3.219921
    14  H    3.440785   3.348489   4.878986   5.964024   3.577672
                   11         12         13         14
    11  Be   0.000000
    12  Be   3.113464   0.000000
    13  H    5.274316   4.996104   0.000000
    14  H    4.963895   5.158746   0.786546   0.000000
 Stoichiometry    Be12H2
 Framework group  C1[X(Be12H2)]
 Deg. of freedom    36
 Full point group                 C1      NOp   1
 Largest Abelian subgroup         C1      NOp   1
 Largest concise Abelian subgroup C1      NOp   1
                         Standard orientation:                         
 ---------------------------------------------------------------------
 Center     Atomic      Atomic             Coordinates (Angstroms)
 Number     Number       Type             X           Y           Z
 ---------------------------------------------------------------------
      1          4           0        0.221846    0.412253    1.228888
      2          4           0       -0.377956   -1.489850    0.855925
      3          4           0        0.054534    0.411563   -1.383638
      4          4           0       -1.904097   -0.021838    0.783495
      5          4           0        2.513242    0.635660    0.912529
      6          4           0       -1.428230   -1.206094   -0.923086
      7          4           0       -2.223331    0.644816   -1.095811
      8          4           0        0.616193   -1.496348   -1.017881
      9          4           0        2.149034   -0.054334   -0.909898
     10          4           0       -0.868516    1.699302    0.043398
     11          4           0        1.678320   -1.223705    0.765952
     12          4           0        1.152698    1.696980   -0.175845
     13          1           0       -3.280578    0.325741    1.675323
     14          1           0       -3.054374   -0.359363    1.988564
 ---------------------------------------------------------------------
 Rotational constants (GHZ):           2.2343596           1.3992342           1.2828234
 Standard basis: def2TZVP (5D, 7F)
 There are   252 symmetry adapted cartesian basis functions of A   symmetry.
 There are   240 symmetry adapted basis functions of A   symmetry.
   240 basis functions,   364 primitive gaussians,   252 cartesian basis functions
    25 alpha electrons       25 beta electrons
       nuclear repulsion energy       221.0920215191 Hartrees.
 NAtoms=   14 NActive=   14 NUniq=   14 SFac= 1.00D+00 NAtFMM=   60 NAOKFM=F Big=F
 Integral buffers will be    131072 words long.
 Raffenetti 2 integral format.
 Two-electron integral symmetry is turned on.
 Nuclear repulsion after empirical dispersion term =      221.0610091856 Hartrees.
 One-electron integrals computed using PRISM.
   1 Symmetry operations used in ECPInt.
 ECPInt:  NShTT=    6786 NPrTT=   21120 LenC2=    6593 LenP2D=   17025.
 LDataN:  DoStor=T MaxTD1= 4 Len=   56
 NBasis=   240 RedAO= T EigKep=  2.28D-04  NBF=   240
 NBsUse=   240 1.00D-06 EigRej= -1.00D+00 NBFU=   240
 Initial guess from the checkpoint file:  "/home/user/YCY/BeH/4-H-Be12.chk"
 B after Tr=    -0.000000    0.000000    0.000000
         Rot=    0.999968    0.006903    0.003801    0.001406 Ang=   0.92 deg.
 ExpMin= 3.27D-02 ExpMax= 4.70D+03 ExpMxC= 1.60D+02 IAcc=3 IRadAn=         5 AccDes= 0.00D+00
 Harris functional with IExCor= 1009 and IRadAn=       5 diagonalized for initial guess.
 HarFok:  IExCor= 1009 AccDes= 0.00D+00 IRadAn=         5 IDoV= 1 UseB2=F ITyADJ=14
 ICtDFT=  3500011 ScaDFX=  1.000000  1.000000  1.000000  1.000000
 FoFCou: FMM=F IPFlag=           0 FMFlag=      100000 FMFlg1=           0
         NFxFlg=           0 DoJE=T BraDBF=F KetDBF=T FulRan=T
         wScrn=  0.000000 ICntrl=       500 IOpCl=  0 I1Cent=   200000004 NGrid=           0
         NMat0=    1 NMatS0=      1 NMatT0=    0 NMatD0=    1 NMtDS0=    0 NMtDT0=    0
 Petite list used in FoFCou.
 Requested convergence on RMS density matrix=1.00D-08 within 128 cycles.
 Requested convergence on MAX density matrix=1.00D-06.
 Requested convergence on             energy=1.00D-06.
 No special actions if energy rises.
 SCF Done:  E(RPBE1PBE) =  -177.760288637     A.U. after   15 cycles
            NFock= 15  Conv=0.49D-08     -V/T= 2.0075
   1 Symmetry operations used in ECPInt.
 ECPInt:  NShTT=    6786 NPrTT=   21120 LenC2=    6593 LenP2D=   17025.
 LDataN:  DoStor=T MaxTD1= 5 Len=  102
 Calling FoFJK, ICntrl=      2127 FMM=F ISym2X=0 I1Cent= 0 IOpClX= 0 NMat=1 NMatS=1 NMatT=0.
 ***** Axes restored to original set *****
 -------------------------------------------------------------------
 Center     Atomic                   Forces (Hartrees/Bohr)
 Number     Number              X              Y              Z
 -------------------------------------------------------------------
      1        4           0.000378726   -0.000869434   -0.000452662
      2        4           0.001595111   -0.000741594    0.000582602
      3        4           0.001809858   -0.001168342    0.001047879
      4        4          -0.001899585    0.010148673    0.000179327
      5        4           0.000125203   -0.000121373    0.000461244
      6        4          -0.001708356   -0.001379931    0.000718457
      7        4          -0.001490646   -0.002893807   -0.000354710
      8        4           0.000003133    0.000055827   -0.000699253
      9        4          -0.000340297   -0.000954615   -0.000372956
     10        4          -0.000273055   -0.000073203   -0.002103233
     11        4           0.000788007    0.000553431    0.000571140
     12        4           0.000335414   -0.000021445    0.000102552
     13        1          -0.001806254   -0.001521710   -0.004018919
     14        1           0.002482742   -0.001012476    0.004338530
 -------------------------------------------------------------------
 Cartesian Forces:  Max     0.010148673 RMS     0.002118498

 GradGradGradGradGradGradGradGradGradGradGradGradGradGradGradGradGradGrad
 Berny optimization.
 Using GEDIIS/GDIIS optimizer.
 FormGI is forming the generalized inverse of G from B-inverse, IUseBI=4.
 Internal  Forces:  Max     0.003144262 RMS     0.000428655
 Search for a local minimum.
 Step number   3 out of a maximum of  100
 All quantities printed in internal units (Hartrees-Bohrs-Radians)
 Mixed Optimization -- En-DIIS/RFO-DIIS
 Update second derivatives using D2CorX and points    1    2    3
 DE= -2.10D-03 DEPred=-7.85D-05 R= 2.68D+01
 TightC=F SS=  1.41D+00  RLast= 2.28D-01 DXNew= 8.4853D-01 6.8342D-01
 Trust test= 2.68D+01 RLast= 2.28D-01 DXMaxT set to 6.83D-01
 ITU=  1  1  0
 Use linear search instead of GDIIS.
     Eigenvalues ---    0.01513   0.01972   0.02423   0.02601   0.02811
     Eigenvalues ---    0.03452   0.03524   0.03560   0.04116   0.04498
     Eigenvalues ---    0.04623   0.05294   0.05447   0.05853   0.05986
     Eigenvalues ---    0.06167   0.06350   0.06596   0.06839   0.07092
     Eigenvalues ---    0.07469   0.07597   0.07784   0.07854   0.08100
     Eigenvalues ---    0.08342   0.08463   0.10040   0.10139   0.10502
     Eigenvalues ---    0.11378   0.11476   0.11805   0.12039   0.13006
     Eigenvalues ---    0.32036
 RFO step:  Lambda=-2.92850292D-04 EMin= 1.51347768D-02
 Quartic linear search produced a step of -0.00613.
 Iteration  1 RMS(Cart)=  0.00193659 RMS(Int)=  0.00001354
 Iteration  2 RMS(Cart)=  0.00000701 RMS(Int)=  0.00000897
 Iteration  3 RMS(Cart)=  0.00000000 RMS(Int)=  0.00000897
 Variable       Old X    -DE/DX   Delta X   Delta X   Delta X     New X
                                 (Linear)    (Quad)   (Total)
    R1        3.83426  -0.00027   0.00003  -0.00157  -0.00155   3.83272
    R2        4.18584   0.00130  -0.00010   0.01396   0.01389   4.19972
    R3        4.39153   0.00039   0.00000   0.00364   0.00364   4.39517
    R4        3.89612  -0.00077   0.00018  -0.00627  -0.00612   3.89001
    R5        4.23062  -0.00010   0.00005  -0.00300  -0.00295   4.22766
    R6        4.00438   0.00026   0.00001   0.00266   0.00266   4.00704
    R7        4.00400   0.00091  -0.00001   0.00948   0.00948   4.01348
    R8        3.94064  -0.00103   0.00004  -0.00966  -0.00964   3.93100
    R9        4.00850   0.00026  -0.00009   0.00093   0.00084   4.00935
   R10        3.92190   0.00011  -0.00002   0.00145   0.00143   3.92333
   R11        4.23717   0.00010   0.00000   0.00245   0.00246   4.23962
   R12        4.36110  -0.00043   0.00014  -0.00657  -0.00643   4.35468
   R13        3.82144   0.00003   0.00009   0.00135   0.00144   3.82288
   R14        4.15242  -0.00000   0.00005   0.00107   0.00112   4.15355
   R15        4.02947   0.00025  -0.00011   0.00429   0.00417   4.03364
   R16        3.92637  -0.00028   0.00004  -0.00266  -0.00262   3.92374
   R17        4.02708   0.00093  -0.00018   0.00740   0.00724   4.03432
   R18        3.81619  -0.00002  -0.00030   0.00067   0.00042   3.81660
   R19        4.04529   0.00080  -0.00007   0.00341   0.00336   4.04865
   R20        3.16825  -0.00114  -0.00001  -0.01084  -0.01084   3.15741
   R21        3.21212  -0.00210  -0.00029  -0.02087  -0.02116   3.19095
   R22        3.74623   0.00010   0.00003  -0.00226  -0.00224   3.74399
   R23        3.86162  -0.00004  -0.00001   0.00264   0.00262   3.86424
   R24        3.85524  -0.00021   0.00012  -0.00299  -0.00286   3.85238
   R25        3.82075  -0.00072   0.00019  -0.00372  -0.00354   3.81720
   R26        3.90625  -0.00017   0.00005  -0.00231  -0.00226   3.90399
   R27        3.89360  -0.00110  -0.00006  -0.00802  -0.00810   3.88550
   R28        3.98220   0.00018   0.00009   0.00188   0.00197   3.98417
   R29        3.95694  -0.00050  -0.00004  -0.00331  -0.00335   3.95359
   R30        3.96278  -0.00006   0.00011  -0.00217  -0.00205   3.96073
   R31        4.05240   0.00012  -0.00015   0.00363   0.00349   4.05589
   R32        3.84195   0.00017   0.00008   0.00151   0.00160   3.84355
   R33        1.48636  -0.00314  -0.00067  -0.00064  -0.00130   1.48506
    A1        1.93540   0.00003  -0.00002   0.00152   0.00150   1.93690
    A2        1.89988  -0.00009   0.00001  -0.00125  -0.00124   1.89864
    A3        2.18507  -0.00008   0.00001  -0.00047  -0.00046   2.18461
    A4        2.78708   0.00037  -0.00003   0.00203   0.00198   2.78907
    A5        2.02597   0.00023  -0.00002   0.00219   0.00217   2.02814
    A6        1.99011   0.00035  -0.00004   0.00126   0.00122   1.99132
    A7        1.96402  -0.00002   0.00003  -0.00073  -0.00070   1.96333
    A8        2.32038  -0.00014   0.00000  -0.00013  -0.00012   2.32026
    A9        1.59097  -0.00023   0.00001  -0.00093  -0.00092   1.59005
   A10        1.74989  -0.00000  -0.00001   0.00080   0.00079   1.75068
   A11        1.59750   0.00004  -0.00001   0.00035   0.00034   1.59784
   A12        1.88546   0.00059  -0.00007   0.00446   0.00439   1.88985
   A13        2.24377   0.00035  -0.00003   0.00249   0.00246   2.24623
   A14        2.03151  -0.00017   0.00003  -0.00103  -0.00100   2.03051
   A15        2.01871  -0.00006   0.00002  -0.00133  -0.00132   2.01740
   A16        1.58277  -0.00043   0.00006  -0.00373  -0.00367   1.57909
   A17        2.31373  -0.00032   0.00004  -0.00249  -0.00245   2.31129
   A18        1.92511  -0.00022   0.00003  -0.00160  -0.00157   1.92353
   A19        2.78009  -0.00027  -0.00000  -0.00168  -0.00168   2.77840
   A20        1.96780  -0.00021   0.00001  -0.00163  -0.00162   1.96617
   A21        2.17605  -0.00033   0.00005  -0.00349  -0.00344   2.17261
   A22        1.90896   0.00000  -0.00004   0.00064   0.00060   1.90956
   A23        1.97837   0.00004   0.00000   0.00014   0.00015   1.97852
   A24        1.62644  -0.00093   0.00009  -0.00791  -0.00780   1.61863
   A25        1.84850  -0.00108   0.00015  -0.00911  -0.00897   1.83953
   A26        2.26581   0.00046  -0.00007   0.00448   0.00440   2.27021
   A27        2.14821   0.00048   0.00003   0.00038   0.00040   2.14861
   A28        1.95454  -0.00105   0.00018  -0.00909  -0.00892   1.94562
   A29        1.79305  -0.00094   0.00011  -0.00766  -0.00755   1.78550
   A30        2.37001   0.00019  -0.00016   0.00569   0.00551   2.37553
   A31        1.90246   0.00093   0.00004   0.00310   0.00313   1.90558
   A32        1.63275  -0.00082   0.00010  -0.00504  -0.00495   1.62780
   A33        2.38115   0.00045  -0.00005   0.00380   0.00375   2.38490
   A34        2.22498   0.00081  -0.00006   0.00546   0.00538   2.23036
   A35        1.87214   0.00098  -0.00004   0.00504   0.00501   1.87714
   A36        2.23742   0.00055  -0.00022   0.00950   0.00927   2.24669
   A37        1.99808   0.00085   0.00002   0.00291   0.00294   2.00102
   A38        2.39225   0.00008  -0.00009   0.00201   0.00190   2.39415
   A39        1.48121   0.00016  -0.00003   0.00126   0.00122   1.48244
   A40        1.73413  -0.00015  -0.00000  -0.00111  -0.00111   1.73302
   A41        1.51110   0.00027  -0.00001   0.00207   0.00205   1.51315
   A42        1.97743  -0.00005  -0.00003  -0.00008  -0.00011   1.97731
   A43        1.48191   0.00072  -0.00009   0.00522   0.00513   1.48704
   A44        1.91305   0.00075  -0.00006   0.00644   0.00638   1.91943
   A45        2.11013  -0.00004   0.00003  -0.00156  -0.00153   2.10860
   A46        1.49740   0.00108  -0.00010   0.00902   0.00893   1.50633
   A47        1.73422   0.00015  -0.00000   0.00117   0.00117   1.73539
   A48        1.59751  -0.00001  -0.00001  -0.00003  -0.00004   1.59747
   A49        1.86873   0.00013   0.00001   0.00090   0.00090   1.86964
   A50        1.74378  -0.00009   0.00003  -0.00113  -0.00111   1.74267
   A51        2.24079  -0.00004  -0.00003   0.00023   0.00020   2.24099
   A52        2.03122  -0.00028   0.00003  -0.00210  -0.00207   2.02915
   A53        1.87498  -0.00015   0.00004  -0.00133  -0.00129   1.87369
   A54        1.64744  -0.00020  -0.00001  -0.00131  -0.00132   1.64611
   A55        2.00305  -0.00017  -0.00005   0.00035   0.00030   2.00335
   A56        1.81155  -0.00017   0.00003  -0.00161  -0.00159   1.80996
   A57        1.64843  -0.00022   0.00004  -0.00153  -0.00149   1.64695
   A58        1.34783   0.00019  -0.00003   0.00118   0.00114   1.34898
   A59        1.92429  -0.00000  -0.00002   0.00079   0.00077   1.92506
   A60        1.52601   0.00074  -0.00009   0.00587   0.00578   1.53179
   A61        2.11450   0.00065  -0.00009   0.00648   0.00640   2.12089
   A62        2.20620  -0.00014   0.00009  -0.00324  -0.00315   2.20305
   A63        1.51207   0.00017  -0.00002   0.00163   0.00161   1.51368
   A64        1.47444   0.00030  -0.00006   0.00282   0.00276   1.47720
   A65        2.11577   0.00007   0.00000   0.00095   0.00095   2.11671
   A66        1.90557   0.00027  -0.00002   0.00218   0.00216   1.90773
   A67        1.96799   0.00016   0.00002   0.00047   0.00050   1.96848
   A68        1.34703   0.00009  -0.00003   0.00082   0.00078   1.34781
   A69        1.50663   0.00019   0.00001   0.00025   0.00026   1.50689
   A70        1.91851   0.00005   0.00001   0.00029   0.00030   1.91881
   A71        2.22191  -0.00018   0.00002  -0.00136  -0.00134   2.22057
   A72        2.09411   0.00002   0.00001   0.00016   0.00016   2.09427
    D1       -1.90767   0.00014  -0.00006   0.00265   0.00258  -1.90509
    D2       -0.88479   0.00020  -0.00004   0.00320   0.00315  -0.88164
    D3        0.26202   0.00007  -0.00003   0.00188   0.00185   0.26387
    D4        1.28490   0.00013  -0.00001   0.00243   0.00242   1.28732
    D5       -0.85204  -0.00002  -0.00004   0.00158   0.00154  -0.85050
    D6        0.17084   0.00005  -0.00002   0.00213   0.00211   0.17295
    D7        0.32968  -0.00015   0.00001   0.00558   0.00561   0.33529
    D8       -0.67963   0.00037  -0.00013   0.00935   0.00921  -0.67042
    D9       -2.94431  -0.00034  -0.00018   0.00816   0.00799  -2.93632
   D10        2.76945   0.00045   0.00005   0.00542   0.00549   2.77493
   D11       -0.59752  -0.00017   0.00006   0.00007   0.00013  -0.59739
   D12       -1.60683   0.00036  -0.00008   0.00384   0.00373  -1.60310
   D13        2.41167  -0.00035  -0.00014   0.00264   0.00251   2.41418
   D14        1.84225   0.00043   0.00009  -0.00009   0.00001   1.84225
   D15        1.21848  -0.00011   0.00004   0.00095   0.00099   1.21947
   D16        0.20917   0.00042  -0.00010   0.00472   0.00459   0.21376
   D17       -2.05551  -0.00029  -0.00016   0.00352   0.00337  -2.05214
   D18       -2.62493   0.00049   0.00007   0.00079   0.00087  -2.62407
   D19        0.98083  -0.00009   0.00009  -0.00325  -0.00316   0.97767
   D20       -0.03823  -0.00001   0.00010  -0.00734  -0.00726  -0.04549
   D21       -1.15191   0.00001   0.00007  -0.00222  -0.00215  -1.15406
   D22       -1.01144  -0.00020   0.00003  -0.00252  -0.00249  -1.01393
   D23        0.01859  -0.00009   0.00011  -0.00393  -0.00382   0.01476
   D24        1.14124  -0.00024   0.00003  -0.00197  -0.00194   1.13930
   D25        2.17127  -0.00013   0.00011  -0.00338  -0.00328   2.16799
   D26        0.09448  -0.00016   0.00002  -0.00212  -0.00211   0.09237
   D27        1.12451  -0.00005   0.00009  -0.00354  -0.00344   1.12107
   D28        0.74706   0.00030  -0.00005   0.00135   0.00129   0.74835
   D29        1.80368   0.00042  -0.00004   0.00255   0.00251   1.80619
   D30       -0.51250  -0.00002   0.00000   0.00018   0.00018  -0.51231
   D31        0.54412   0.00009   0.00002   0.00138   0.00140   0.54552
   D32       -1.30539  -0.00003  -0.00001  -0.00018  -0.00019  -1.30559
   D33       -0.24878   0.00008   0.00001   0.00102   0.00102  -0.24775
   D34        0.45668  -0.00005   0.00005  -0.00204  -0.00199   0.45469
   D35       -0.63980  -0.00003   0.00002  -0.00215  -0.00213  -0.64193
   D36       -0.74436  -0.00034   0.00007  -0.00351  -0.00344  -0.74779
   D37       -1.84083  -0.00032   0.00003  -0.00362  -0.00358  -1.84441
   D38        1.33899  -0.00011   0.00004  -0.00118  -0.00114   1.33786
   D39        0.24252  -0.00009   0.00001  -0.00129  -0.00128   0.24125
   D40        0.20740  -0.00065   0.00007  -0.00598  -0.00589   0.20151
   D41       -0.87027   0.00020  -0.00001   0.00018   0.00014  -0.87012
   D42        2.84183  -0.00017   0.00002  -0.00124  -0.00123   2.84060
   D43        2.78349   0.00012  -0.00003   0.00229   0.00225   2.78574
   D44        1.34913  -0.00048   0.00003  -0.00442  -0.00436   1.34476
   D45        0.27146   0.00037  -0.00005   0.00174   0.00167   0.27313
   D46       -2.29963   0.00000  -0.00003   0.00032   0.00029  -2.29934
   D47       -2.35797   0.00029  -0.00007   0.00385   0.00378  -2.35419
   D48        0.57661   0.00013  -0.00002   0.00033   0.00031   0.57692
   D49       -0.49170   0.00002  -0.00004   0.00133   0.00129  -0.49041
   D50       -0.61539   0.00013  -0.00003   0.00098   0.00095  -0.61445
   D51       -1.68371   0.00003  -0.00005   0.00199   0.00193  -1.68177
   D52       -0.69136  -0.00000  -0.00001  -0.00043  -0.00045  -0.69181
   D53        0.41682  -0.00006  -0.00003  -0.00077  -0.00080   0.41602
   D54        0.41939   0.00023  -0.00004   0.00212   0.00208   0.42147
   D55        1.52757   0.00017  -0.00006   0.00179   0.00173   1.52930
   D56        0.18891  -0.00023   0.00009  -0.00331  -0.00322   0.18570
   D57       -0.90398  -0.00042   0.00011  -0.00367  -0.00355  -0.90753
   D58        1.45657   0.00012   0.00002  -0.00056  -0.00054   1.45603
   D59        0.36367  -0.00007   0.00004  -0.00092  -0.00087   0.36280
   D60        0.73573  -0.00004  -0.00001  -0.00025  -0.00026   0.73547
   D61        1.79141   0.00019   0.00001   0.00253   0.00254   1.79396
   D62       -1.29685   0.00016  -0.00005   0.00194   0.00189  -1.29496
   D63       -0.24117   0.00040  -0.00003   0.00472   0.00469  -0.23648
   D64       -0.52115  -0.00003   0.00005  -0.00034  -0.00029  -0.52144
   D65        0.53454   0.00021   0.00007   0.00244   0.00251   0.53705
   D66        1.00904  -0.00014  -0.00005  -0.00086  -0.00092   1.00812
   D67        0.00916  -0.00000  -0.00016   0.00105   0.00088   0.01004
   D68       -1.13059   0.00016  -0.00004   0.00064   0.00060  -1.12999
   D69       -0.90061   0.00037   0.00004   0.00217   0.00222  -0.89839
   D70       -1.92626   0.00030   0.00003   0.00134   0.00138  -1.92489
   D71        0.16336  -0.00009   0.00003  -0.00095  -0.00092   0.16244
   D72       -0.86229  -0.00016   0.00002  -0.00178  -0.00176  -0.86405
   D73        1.27317  -0.00004   0.00005  -0.00054  -0.00049   1.27268
   D74        0.24751  -0.00011   0.00004  -0.00137  -0.00133   0.24618
   D75       -1.63370   0.00026   0.00005  -0.00007  -0.00002  -1.63371
   D76       -0.58742   0.00020   0.00002   0.00117   0.00119  -0.58623
   D77       -0.74237   0.00003   0.00020  -0.00292  -0.00271  -0.74508
   D78        0.30391  -0.00004   0.00017  -0.00168  -0.00151   0.30240
   D79        0.16088  -0.00028   0.00014  -0.00534  -0.00520   0.15568
   D80        1.20715  -0.00034   0.00011  -0.00410  -0.00400   1.20316
   D81        1.34734  -0.00016  -0.00000  -0.00104  -0.00104   1.34630
   D82        0.23934  -0.00038   0.00002  -0.00439  -0.00437   0.23497
   D83        0.47274   0.00014  -0.00003   0.00193   0.00190   0.47464
   D84       -0.63526  -0.00008  -0.00001  -0.00142  -0.00144  -0.63670
   D85       -0.72062   0.00011  -0.00005   0.00227   0.00222  -0.71840
   D86       -1.82862  -0.00010  -0.00003  -0.00109  -0.00112  -1.82973
   D87        0.10780  -0.00005  -0.00006   0.00040   0.00034   0.10814
   D88        1.16333   0.00010  -0.00010   0.00202   0.00192   1.16525
   D89        1.14773  -0.00040  -0.00000  -0.00139  -0.00140   1.14633
   D90        2.20327  -0.00026  -0.00005   0.00024   0.00018   2.20345
   D91       -1.00092   0.00002  -0.00003   0.00133   0.00131  -0.99961
   D92        0.05462   0.00017  -0.00007   0.00296   0.00289   0.05751
   D93       -0.74679   0.00011  -0.00005  -0.00021  -0.00027  -0.74707
   D94        0.14131   0.00021  -0.00005   0.00027   0.00022   0.14152
   D95        0.24066  -0.00044   0.00003  -0.00472  -0.00469   0.23597
   D96        1.12877  -0.00034   0.00003  -0.00425  -0.00421   1.12456
   D97        2.54244   0.00033   0.00017  -0.00305  -0.00288   2.53955
   D98       -2.85265   0.00042   0.00017  -0.00257  -0.00240  -2.85504
   D99       -3.13833  -0.00027  -0.00014   0.00364   0.00350  -3.13483
   D100      -2.25023  -0.00017  -0.00014   0.00411   0.00399  -2.24624
   D101       0.40281  -0.00029   0.00006  -0.00296  -0.00287   0.39994
   D102      -0.62631   0.00052  -0.00003   0.00438   0.00432  -0.62200
   D103       2.87781   0.00023   0.00006  -0.00048  -0.00041   2.87740
   D104      -3.06734  -0.00041  -0.00006  -0.00121  -0.00127  -3.06861
   D105       0.77305  -0.00023   0.00002  -0.00087  -0.00083   0.77222
   D106      -0.13448  -0.00029   0.00002  -0.00003   0.00001  -0.13447
   D107      -0.25257   0.00046  -0.00004   0.00504   0.00500  -0.24757
   D108      -1.16010   0.00040  -0.00004   0.00589   0.00584  -1.15426
   D109      -2.79512  -0.00006  -0.00008   0.00219   0.00211  -2.79301
   D110       2.58053  -0.00013  -0.00008   0.00303   0.00295   2.58348
   D111      -3.11663   0.00011   0.00015  -0.00538  -0.00522  -3.12185
   D112       2.25902   0.00004   0.00015  -0.00453  -0.00438   2.25464
   D113       0.43109   0.00004  -0.00008   0.00261   0.00252   0.43361
   D114      -0.61523   0.00012  -0.00010   0.00304   0.00294  -0.61228
   D115      -0.68164  -0.00017  -0.00003   0.00102   0.00099  -0.68066
   D116       0.52371   0.00009  -0.00004   0.00213   0.00208   0.52579
   D117      -0.33533  -0.00009   0.00007  -0.00253  -0.00245  -0.33778
   D118       0.88672   0.00004   0.00001  -0.00060  -0.00059   0.88613
   D119       0.49468  -0.00002   0.00011  -0.00336  -0.00325   0.49143
   D120      -0.71968  -0.00030   0.00016  -0.00546  -0.00530  -0.72497
   D121      -0.88554  -0.00016   0.00001   0.00017   0.00020  -0.88534
   D122       0.35788  -0.00031   0.00006  -0.00173  -0.00166   0.35621
   D123       0.22948   0.00014  -0.00011   0.00264   0.00252   0.23200
   D124       1.47289  -0.00001  -0.00006   0.00073   0.00067   1.47356
   D125      -0.29791   0.00008  -0.00012   0.00443   0.00431  -0.29360
   D126       0.92274   0.00028  -0.00017   0.00650   0.00632   0.92906
   D127       0.20405   0.00000   0.00010  -0.00133  -0.00123   0.20282
   D128      -0.87845   0.00018   0.00003   0.00060   0.00063  -0.87782
   D129       1.33038  -0.00031   0.00013  -0.00405  -0.00393   1.32645
   D130       0.24788  -0.00013   0.00005  -0.00211  -0.00207   0.24581
   D131       0.57986   0.00020  -0.00003   0.00187   0.00184   0.58170
   D132      -0.49675   0.00001  -0.00001  -0.00020  -0.00021  -0.49696
   D133      -0.61694   0.00018  -0.00002   0.00134   0.00132  -0.61563
   D134      -1.69356  -0.00002   0.00001  -0.00074  -0.00073  -1.69429
   D135      -0.75449   0.00003  -0.00002   0.00038   0.00036  -0.75413
   D136       0.13586   0.00000  -0.00004   0.00080   0.00076   0.13663
   D137       0.24648  -0.00008   0.00000  -0.00109  -0.00109   0.24539
   D138       1.13683  -0.00011  -0.00001  -0.00067  -0.00069   1.13615
   D139       0.78561  -0.00011  -0.00004   0.00022   0.00018   0.78579
   D140      -0.11106   0.00012  -0.00009   0.00325   0.00316  -0.10790
   D141      -0.26003   0.00010  -0.00000   0.00145   0.00145  -0.25858
   D142      -1.15670   0.00033  -0.00005   0.00448   0.00443  -1.15227
   D143      -0.51141   0.00015   0.00000  -0.00083  -0.00084  -0.51224
   D144       0.68928   0.00015   0.00003  -0.00224  -0.00222   0.68707
   D145      -1.73958  -0.00019   0.00010  -0.00423  -0.00410  -1.74368
   D146      -0.53889  -0.00019   0.00013  -0.00563  -0.00548  -0.54437
         Item               Value     Threshold  Converged?
 Maximum Force            0.003144     0.000450     NO 
 RMS     Force            0.000429     0.000300     NO 
 Maximum Displacement     0.018318     0.001800     NO 
 RMS     Displacement     0.001937     0.001200     NO 
 Predicted change in Energy=-1.474687D-04
 GradGradGradGradGradGradGradGradGradGradGradGradGradGradGradGradGradGrad

                          Input orientation:                          
 ---------------------------------------------------------------------
 Center     Atomic      Atomic             Coordinates (Angstroms)
 Number     Number       Type             X           Y           Z
 ---------------------------------------------------------------------
      1          4           0       -1.268293    0.300650    0.411918
      2          4           0       -0.735044    0.753309   -1.491836
      3          4           0        1.275664   -0.322651    0.411365
      4          4           0       -0.210498    2.204062   -0.032087
      5          4           0       -1.647503   -1.981663    0.650040
      6          4           0        1.272226    1.223477   -1.214310
      7          4           0        1.677899    1.935622    0.631927
      8          4           0        0.755128   -0.756922   -1.494652
      9          4           0        0.196885   -2.182469   -0.045085
     10          4           0        0.187715    0.994626    1.690932
     11          4           0       -1.262170   -1.235543   -1.214446
     12          4           0       -0.202360   -1.001506    1.702045
     13          1           0       -0.645088    3.780968    0.308740
     14          1           0       -1.015465    3.649053   -0.371695
 ---------------------------------------------------------------------
                    Distance matrix (angstroms):
                    1          2          3          4          5
     1  Be   0.000000
     2  Be   2.028186   0.000000
     3  Be   2.619203   2.970322   0.000000
     4  Be   2.222397   2.123842   2.964727   0.000000
     5  Be   2.325823   3.591696   3.369598   4.477786   0.000000
     6  Be   3.154436   2.080195   2.243511   2.134870   4.719484
     7  Be   3.376624   3.424986   2.304395   2.019658   5.138458
     8  Be   2.974508   2.121654   2.022980   3.440778   3.445624
     9  Be   2.919157   3.402994   2.197962   4.405427   1.981234
    10  Be   2.058503   3.322609   2.134512   2.142452   3.648256
    11  Be   2.237183   2.076135   3.149164   3.786142   2.044867
    12  Be   2.120437   3.682935   2.076356   3.644578   2.038593
    13  H    3.537181   3.523761   4.532054   1.670827   5.859116
    14  H    3.448155   3.117481   4.651546   1.688580   5.757462
                    6          7          8          9         10
     6  Be   0.000000
     7  Be   2.019978   0.000000
     8  Be   2.065905   3.552976   0.000000
     9  Be   3.758179   4.428366   2.108331   0.000000
    10  Be   3.109496   2.056117   3.679377   3.620465   0.000000
    11  Be   3.531280   4.702062   2.092148   2.095928   3.939167
    12  Be   3.953490   3.647911   3.345964   2.146284   2.033919
    13  H    3.540697   2.984296   5.079889   6.032967   3.219894
    14  H    3.439032   3.346238   4.879410   5.965158   3.570441
                   11         12         13         14
    11  Be   0.000000
    12  Be   3.111895   0.000000
    13  H    5.278851   5.000937   0.000000
    14  H    4.962899   5.156476   0.785858   0.000000
 Stoichiometry    Be12H2
 Framework group  C1[X(Be12H2)]
 Deg. of freedom    36
 Full point group                 C1      NOp   1
 Largest Abelian subgroup         C1      NOp   1
 Largest concise Abelian subgroup C1      NOp   1
                         Standard orientation:                         
 ---------------------------------------------------------------------
 Center     Atomic      Atomic             Coordinates (Angstroms)
 Number     Number       Type             X           Y           Z
 ---------------------------------------------------------------------
      1          4           0        0.218363    0.415449    1.228069
      2          4           0       -0.382551   -1.486158    0.858840
      3          4           0        0.060650    0.407363   -1.386369
      4          4           0       -1.915334   -0.018010    0.782537
      5          4           0        2.511940    0.639675    0.913935
      6          4           0       -1.424275   -1.208500   -0.920185
      7          4           0       -2.214204    0.641625   -1.102821
      8          4           0        0.618830   -1.500623   -1.011573
      9          4           0        2.153859   -0.059310   -0.904990
     10          4           0       -0.868320    1.696765    0.038622
     11          4           0        1.674729   -1.220600    0.772733
     12          4           0        1.153848    1.695813   -0.179691
     13          1           0       -3.290976    0.333390    1.663327
     14          1           0       -3.059159   -0.347342    1.980246
 ---------------------------------------------------------------------
 Rotational constants (GHZ):           2.2350568           1.3986872           1.2828584
 Standard basis: def2TZVP (5D, 7F)
 There are   252 symmetry adapted cartesian basis functions of A   symmetry.
 There are   240 symmetry adapted basis functions of A   symmetry.
   240 basis functions,   364 primitive gaussians,   252 cartesian basis functions
    25 alpha electrons       25 beta electrons
       nuclear repulsion energy       221.0942938849 Hartrees.
 NAtoms=   14 NActive=   14 NUniq=   14 SFac= 1.00D+00 NAtFMM=   60 NAOKFM=F Big=F
 Integral buffers will be    131072 words long.
 Raffenetti 2 integral format.
 Two-electron integral symmetry is turned on.
 Nuclear repulsion after empirical dispersion term =      221.0632828293 Hartrees.
 One-electron integrals computed using PRISM.
   1 Symmetry operations used in ECPInt.
 ECPInt:  NShTT=    6786 NPrTT=   21120 LenC2=    6591 LenP2D=   17021.
 LDataN:  DoStor=T MaxTD1= 4 Len=   56
 NBasis=   240 RedAO= T EigKep=  2.29D-04  NBF=   240
 NBsUse=   240 1.00D-06 EigRej= -1.00D+00 NBFU=   240
 Initial guess from the checkpoint file:  "/home/user/YCY/BeH/4-H-Be12.chk"
 B after Tr=    -0.000000    0.000000    0.000000
         Rot=    0.999998    0.001747    0.001301    0.000224 Ang=   0.25 deg.
 Requested convergence on RMS density matrix=1.00D-08 within 128 cycles.
 Requested convergence on MAX density matrix=1.00D-06.
 Requested convergence on             energy=1.00D-06.
 No special actions if energy rises.
 SCF Done:  E(RPBE1PBE) =  -177.760559972     A.U. after   13 cycles
            NFock= 13  Conv=0.62D-08     -V/T= 2.0075
   1 Symmetry operations used in ECPInt.
 ECPInt:  NShTT=    6786 NPrTT=   21120 LenC2=    6591 LenP2D=   17021.
 LDataN:  DoStor=T MaxTD1= 5 Len=  102
 Calling FoFJK, ICntrl=      2127 FMM=F ISym2X=0 I1Cent= 0 IOpClX= 0 NMat=1 NMatS=1 NMatT=0.
 ***** Axes restored to original set *****
 -------------------------------------------------------------------
 Center     Atomic                   Forces (Hartrees/Bohr)
 Number     Number              X              Y              Z
 -------------------------------------------------------------------
      1        4           0.000291022   -0.000869268   -0.000510035
      2        4           0.001196132   -0.000607914    0.000630091
      3        4           0.001754423   -0.001014206    0.000837797
      4        4          -0.001603953    0.008832113    0.000083038
      5        4          -0.000150952   -0.000055670    0.000333188
      6        4          -0.001463286   -0.001130125    0.000816015
      7        4          -0.001147705   -0.002513579   -0.000364764
      8        4           0.000102574    0.000008489   -0.000525856
      9        4          -0.000076602   -0.000733623   -0.000356557
     10        4          -0.000300578   -0.000224912   -0.001840077
     11        4           0.000569578    0.000599345    0.000646662
     12        4           0.000300745    0.000124764    0.000073894
     13        1          -0.001460313   -0.001593218   -0.003421562
     14        1           0.001988915   -0.000822197    0.003598165
 -------------------------------------------------------------------
 Cartesian Forces:  Max     0.008832113 RMS     0.001827935

 GradGradGradGradGradGradGradGradGradGradGradGradGradGradGradGradGradGrad
 Berny optimization.
 Using GEDIIS/GDIIS optimizer.
 FormGI is forming the generalized inverse of G from B-inverse, IUseBI=4.
 Internal  Forces:  Max     0.002630036 RMS     0.000364339
 Search for a local minimum.
 Step number   4 out of a maximum of  100
 All quantities printed in internal units (Hartrees-Bohrs-Radians)
 Mixed Optimization -- En-DIIS/RFO-DIIS
 Swapping is turned off.
 Update second derivatives using D2CorX and points    1    2    3    4
 DE= -2.71D-04 DEPred=-1.47D-04 R= 1.84D+00
 TightC=F SS=  1.41D+00  RLast= 5.82D-02 DXNew= 1.1494D+00 1.7471D-01
 Trust test= 1.84D+00 RLast= 5.82D-02 DXMaxT set to 6.83D-01
 ITU=  1  1  1  0
     Eigenvalues ---    0.00976   0.01776   0.02071   0.02431   0.02670
     Eigenvalues ---    0.02882   0.03463   0.03542   0.03673   0.04322
     Eigenvalues ---    0.04593   0.04844   0.05337   0.05505   0.05854
     Eigenvalues ---    0.06037   0.06177   0.06367   0.06738   0.06846
     Eigenvalues ---    0.07093   0.07503   0.07607   0.07844   0.08087
     Eigenvalues ---    0.08346   0.08610   0.08948   0.10148   0.10496
     Eigenvalues ---    0.11401   0.11486   0.11791   0.12047   0.12989
     Eigenvalues ---    0.25231
 En-DIIS/RFO-DIIS/Sim-DIIS IScMMF=       -3 using points:     4    3
 RFO step:  Lambda=-1.39799720D-03.
 DidBck=F Rises=F RFO-DIIS coefs:    3.00000   -2.00000
 Iteration  1 RMS(Cart)=  0.01049343 RMS(Int)=  0.00047946
 Iteration  2 RMS(Cart)=  0.00024408 RMS(Int)=  0.00032932
 Iteration  3 RMS(Cart)=  0.00000012 RMS(Int)=  0.00032932
 Variable       Old X    -DE/DX   Delta X   Delta X   Delta X     New X
                                 (Linear)    (Quad)   (Total)
    R1        3.83272  -0.00031  -0.00309  -0.01224  -0.01586   3.81685
    R2        4.19972   0.00110   0.02777   0.05172   0.08008   4.27981
    R3        4.39517   0.00028   0.00729   0.00704   0.01451   4.40968
    R4        3.89001  -0.00064  -0.01223  -0.02305  -0.03618   3.85382
    R5        4.22766  -0.00020  -0.00591  -0.02042  -0.02623   4.20143
    R6        4.00704   0.00021   0.00532   0.00830   0.01330   4.02034
    R7        4.01348   0.00070   0.01897   0.02784   0.04743   4.06090
    R8        3.93100  -0.00082  -0.01929  -0.03046  -0.05043   3.88057
    R9        4.00935   0.00027   0.00169   0.00801   0.00957   4.01892
   R10        3.92333   0.00004   0.00286   0.00062   0.00344   3.92677
   R11        4.23962   0.00005   0.00491   0.00575   0.01073   4.25036
   R12        4.35468  -0.00039  -0.01285  -0.02813  -0.04101   4.31366
   R13        3.82288  -0.00001   0.00288   0.00145   0.00415   3.82703
   R14        4.15355  -0.00003   0.00225   0.00097   0.00312   4.15667
   R15        4.03364   0.00020   0.00834   0.01499   0.02315   4.05680
   R16        3.92374  -0.00021  -0.00525  -0.00733  -0.01293   3.91081
   R17        4.03432   0.00075   0.01447   0.02389   0.03890   4.07322
   R18        3.81660   0.00007   0.00083   0.00955   0.01206   3.82866
   R19        4.04865   0.00069   0.00671   0.01595   0.02334   4.07199
   R20        3.15741  -0.00126  -0.02168  -0.06389  -0.08552   3.07189
   R21        3.19095  -0.00170  -0.04233  -0.07286  -0.11513   3.07582
   R22        3.74399   0.00022  -0.00447   0.00265  -0.00180   3.74219
   R23        3.86424  -0.00008   0.00524   0.00264   0.00752   3.87176
   R24        3.85238  -0.00011  -0.00572  -0.00562  -0.01099   3.84140
   R25        3.81720  -0.00069  -0.00709  -0.02081  -0.02864   3.78857
   R26        3.90399  -0.00016  -0.00451  -0.00926  -0.01373   3.89027
   R27        3.88550  -0.00090  -0.01620  -0.02666  -0.04355   3.84195
   R28        3.98417   0.00010   0.00394   0.00234   0.00618   3.99035
   R29        3.95359  -0.00036  -0.00670  -0.00632  -0.01313   3.94046
   R30        3.96073  -0.00001  -0.00411  -0.00428  -0.00834   3.95239
   R31        4.05589   0.00008   0.00697   0.01170   0.01879   4.07468
   R32        3.84355   0.00007   0.00320  -0.00047   0.00293   3.84648
   R33        1.48506  -0.00263  -0.00260  -0.00252  -0.00537   1.47969
    A1        1.93690   0.00005   0.00299   0.00661   0.00951   1.94641
    A2        1.89864  -0.00009  -0.00248  -0.00505  -0.00762   1.89102
    A3        2.18461  -0.00006  -0.00093  -0.00122  -0.00204   2.18257
    A4        2.78907   0.00032   0.00397   0.00890   0.01248   2.80155
    A5        2.02814   0.00019   0.00434   0.00767   0.01185   2.03998
    A6        1.99132   0.00028   0.00244   0.00404   0.00635   1.99768
    A7        1.96333  -0.00002  -0.00139  -0.00176  -0.00285   1.96048
    A8        2.32026  -0.00013  -0.00024  -0.00074  -0.00090   2.31936
    A9        1.59005  -0.00019  -0.00184  -0.00245  -0.00429   1.58576
   A10        1.75068   0.00001   0.00158   0.00321   0.00474   1.75543
   A11        1.59784   0.00004   0.00068   0.00132   0.00197   1.59981
   A12        1.88985   0.00048   0.00878   0.01547   0.02401   1.91386
   A13        2.24623   0.00031   0.00492   0.01039   0.01531   2.26155
   A14        2.03051  -0.00015  -0.00200  -0.00378  -0.00574   2.02477
   A15        2.01740  -0.00006  -0.00263  -0.00489  -0.00752   2.00988
   A16        1.57909  -0.00039  -0.00734  -0.01465  -0.02219   1.55691
   A17        2.31129  -0.00031  -0.00490  -0.01172  -0.01663   2.29466
   A18        1.92353  -0.00019  -0.00315  -0.00618  -0.00959   1.91394
   A19        2.77840  -0.00025  -0.00337  -0.00714  -0.01084   2.76756
   A20        1.96617  -0.00019  -0.00324  -0.00653  -0.00999   1.95619
   A21        2.17261  -0.00031  -0.00688  -0.01462  -0.02147   2.15114
   A22        1.90956  -0.00002   0.00120   0.00084   0.00211   1.91167
   A23        1.97852   0.00000   0.00029  -0.00172  -0.00143   1.97709
   A24        1.61863  -0.00077  -0.01561  -0.02818  -0.04331   1.57532
   A25        1.83953  -0.00090  -0.01793  -0.03408  -0.05201   1.78753
   A26        2.27021   0.00037   0.00879   0.01542   0.02378   2.29398
   A27        2.14861   0.00037   0.00081  -0.00185  -0.00102   2.14760
   A28        1.94562  -0.00089  -0.01784  -0.03324  -0.05124   1.89438
   A29        1.78550  -0.00081  -0.01511  -0.02933  -0.04429   1.74121
   A30        2.37553   0.00015   0.01103   0.02001   0.03062   2.40615
   A31        1.90558   0.00076   0.00625   0.00922   0.01521   1.92080
   A32        1.62780  -0.00072  -0.00989  -0.02055  -0.03071   1.59709
   A33        2.38490   0.00038   0.00750   0.01431   0.02162   2.40652
   A34        2.23036   0.00070   0.01076   0.02217   0.03208   2.26244
   A35        1.87714   0.00084   0.01001   0.02008   0.03012   1.90726
   A36        2.24669   0.00049   0.01854   0.03864   0.05683   2.30352
   A37        2.00102   0.00073   0.00588   0.01161   0.01767   2.01868
   A38        2.39415   0.00008   0.00380   0.00769   0.01096   2.40511
   A39        1.48244   0.00011   0.00245   0.00330   0.00561   1.48805
   A40        1.73302  -0.00015  -0.00223  -0.00559  -0.00785   1.72517
   A41        1.51315   0.00024   0.00411   0.00830   0.01241   1.52557
   A42        1.97731  -0.00003  -0.00022   0.00035  -0.00006   1.97725
   A43        1.48704   0.00064   0.01025   0.02160   0.03164   1.51868
   A44        1.91943   0.00063   0.01276   0.02337   0.03619   1.95562
   A45        2.10860  -0.00003  -0.00306  -0.00572  -0.00885   2.09975
   A46        1.50633   0.00092   0.01786   0.03378   0.05195   1.55828
   A47        1.73539   0.00011   0.00233   0.00328   0.00559   1.74098
   A48        1.59747   0.00001  -0.00008   0.00067   0.00047   1.59794
   A49        1.86964   0.00009   0.00180   0.00213   0.00392   1.87356
   A50        1.74267  -0.00006  -0.00222  -0.00368  -0.00594   1.73673
   A51        2.24099  -0.00003   0.00040   0.00057   0.00094   2.24193
   A52        2.02915  -0.00025  -0.00414  -0.00962  -0.01392   2.01524
   A53        1.87369  -0.00011  -0.00258  -0.00362  -0.00632   1.86737
   A54        1.64611  -0.00015  -0.00265  -0.00387  -0.00661   1.63950
   A55        2.00335  -0.00015   0.00059  -0.00029   0.00016   2.00351
   A56        1.80996  -0.00015  -0.00318  -0.00566  -0.00890   1.80106
   A57        1.64695  -0.00021  -0.00298  -0.00800  -0.01102   1.63592
   A58        1.34898   0.00019   0.00229   0.00660   0.00880   1.35778
   A59        1.92506   0.00001   0.00153   0.00355   0.00495   1.93001
   A60        1.53179   0.00064   0.01156   0.02196   0.03338   1.56517
   A61        2.12089   0.00055   0.01279   0.02394   0.03694   2.15784
   A62        2.20305  -0.00011  -0.00630  -0.01179  -0.01820   2.18485
   A63        1.51368   0.00016   0.00322   0.00660   0.00971   1.52339
   A64        1.47720   0.00027   0.00552   0.01114   0.01667   1.49388
   A65        2.11671   0.00007   0.00189   0.00457   0.00636   2.12307
   A66        1.90773   0.00022   0.00431   0.00718   0.01146   1.91919
   A67        1.96848   0.00015   0.00099   0.00309   0.00410   1.97259
   A68        1.34781   0.00011   0.00157   0.00493   0.00637   1.35418
   A69        1.50689   0.00016   0.00051   0.00099   0.00146   1.50834
   A70        1.91881   0.00007   0.00059   0.00226   0.00270   1.92151
   A71        2.22057  -0.00017  -0.00269  -0.00654  -0.00938   2.21119
   A72        2.09427   0.00001   0.00032  -0.00022  -0.00015   2.09412
    D1       -1.90509   0.00011   0.00517   0.00816   0.01320  -1.89189
    D2       -0.88164   0.00014   0.00631   0.00852   0.01473  -0.86691
    D3        0.26387   0.00006   0.00370   0.00687   0.01065   0.27452
    D4        1.28732   0.00009   0.00484   0.00722   0.01217   1.29949
    D5       -0.85050   0.00002   0.00308   0.00791   0.01091  -0.83959
    D6        0.17295   0.00005   0.00422   0.00827   0.01244   0.18538
    D7        0.33529  -0.00014   0.01122   0.01454   0.02639   0.36168
    D8       -0.67042   0.00032   0.01842   0.03033   0.04812  -0.62230
    D9       -2.93632  -0.00029   0.01597   0.02535   0.04181  -2.89451
   D10        2.77493   0.00037   0.01098   0.01534   0.02681   2.80175
   D11       -0.59739  -0.00016   0.00026  -0.00254  -0.00206  -0.59945
   D12       -1.60310   0.00030   0.00746   0.01325   0.01968  -1.58342
   D13        2.41418  -0.00030   0.00501   0.00828   0.01337   2.42755
   D14        1.84225   0.00035   0.00001  -0.00174  -0.00163   1.84062
   D15        1.21947  -0.00011   0.00198   0.00137   0.00353   1.22301
   D16        0.21376   0.00035   0.00918   0.01716   0.02527   0.23903
   D17       -2.05214  -0.00025   0.00673   0.01218   0.01896  -2.03318
   D18       -2.62407   0.00040   0.00173   0.00217   0.00396  -2.62011
   D19        0.97767  -0.00006  -0.00632  -0.00890  -0.01515   0.96252
   D20       -0.04549   0.00001  -0.01452  -0.02114  -0.03612  -0.08161
   D21       -1.15406   0.00003  -0.00430  -0.00593  -0.01016  -1.16421
   D22       -1.01393  -0.00017  -0.00498  -0.00923  -0.01430  -1.02823
   D23        0.01476  -0.00008  -0.00765  -0.01526  -0.02297  -0.00820
   D24        1.13930  -0.00019  -0.00389  -0.00561  -0.00956   1.12974
   D25        2.16799  -0.00010  -0.00655  -0.01164  -0.01822   2.14977
   D26        0.09237  -0.00013  -0.00422  -0.00691  -0.01121   0.08116
   D27        1.12107  -0.00004  -0.00689  -0.01294  -0.01988   1.10119
   D28        0.74835   0.00026   0.00258   0.00640   0.00868   0.75703
   D29        1.80619   0.00033   0.00502   0.00801   0.01282   1.81900
   D30       -0.51231  -0.00001   0.00037   0.00132   0.00175  -0.51057
   D31        0.54552   0.00006   0.00280   0.00293   0.00588   0.55140
   D32       -1.30559  -0.00001  -0.00039   0.00099   0.00046  -1.30513
   D33       -0.24775   0.00006   0.00205   0.00260   0.00459  -0.24316
   D34        0.45469  -0.00006  -0.00398  -0.00880  -0.01278   0.44191
   D35       -0.64193  -0.00004  -0.00426  -0.00827  -0.01251  -0.65444
   D36       -0.74779  -0.00028  -0.00687  -0.01228  -0.01893  -0.76673
   D37       -1.84441  -0.00026  -0.00715  -0.01175  -0.01867  -1.86307
   D38        1.33786  -0.00009  -0.00227  -0.00379  -0.00603   1.33183
   D39        0.24125  -0.00006  -0.00255  -0.00327  -0.00576   0.23548
   D40        0.20151  -0.00056  -0.01177  -0.02434  -0.03510   0.16641
   D41       -0.87012   0.00015   0.00029  -0.00111  -0.00150  -0.87162
   D42        2.84060  -0.00014  -0.00246  -0.00407  -0.00670   2.83390
   D43        2.78574   0.00011   0.00451   0.00966   0.01374   2.79948
   D44        1.34476  -0.00040  -0.00873  -0.01708  -0.02460   1.32017
   D45        0.27313   0.00031   0.00333   0.00615   0.00901   0.28214
   D46       -2.29934   0.00002   0.00058   0.00319   0.00381  -2.29553
   D47       -2.35419   0.00027   0.00755   0.01692   0.02424  -2.32995
   D48        0.57692   0.00011   0.00062   0.00138   0.00195   0.57887
   D49       -0.49041   0.00001   0.00259   0.00447   0.00695  -0.48346
   D50       -0.61445   0.00013   0.00190   0.00480   0.00658  -0.60786
   D51       -1.68177   0.00003   0.00387   0.00789   0.01158  -1.67019
   D52       -0.69181  -0.00002  -0.00089  -0.00263  -0.00348  -0.69529
   D53        0.41602  -0.00006  -0.00159  -0.00302  -0.00459   0.41143
   D54        0.42147   0.00021   0.00416   0.00930   0.01363   0.43510
   D55        1.52930   0.00017   0.00346   0.00891   0.01253   1.54182
   D56        0.18570  -0.00016  -0.00644  -0.00971  -0.01586   0.16983
   D57       -0.90753  -0.00036  -0.00711  -0.01490  -0.02181  -0.92935
   D58        1.45603   0.00013  -0.00107  -0.00018  -0.00110   1.45493
   D59        0.36280  -0.00008  -0.00174  -0.00537  -0.00705   0.35576
   D60        0.73547  -0.00006  -0.00051  -0.00183  -0.00224   0.73324
   D61        1.79396   0.00012   0.00509   0.00601   0.01135   1.80531
   D62       -1.29496   0.00016   0.00378   0.00922   0.01275  -1.28221
   D63       -0.23648   0.00034   0.00938   0.01706   0.02634  -0.21014
   D64       -0.52144  -0.00002  -0.00058  -0.00119  -0.00185  -0.52329
   D65        0.53705   0.00016   0.00502   0.00666   0.01174   0.54879
   D66        1.00812  -0.00013  -0.00184  -0.00417  -0.00610   1.00202
   D67        0.01004   0.00000   0.00177   0.00368   0.00532   0.01536
   D68       -1.12999   0.00016   0.00120   0.00384   0.00491  -1.12508
   D69       -0.89839   0.00031   0.00444   0.00707   0.01176  -0.88663
   D70       -1.92489   0.00028   0.00275   0.00678   0.00981  -1.91508
   D71        0.16244  -0.00007  -0.00184  -0.00290  -0.00467   0.15777
   D72       -0.86405  -0.00010  -0.00352  -0.00319  -0.00662  -0.87067
   D73        1.27268  -0.00008  -0.00097  -0.00480  -0.00579   1.26689
   D74        0.24618  -0.00011  -0.00266  -0.00509  -0.00774   0.23845
   D75       -1.63371   0.00027  -0.00003   0.00365   0.00372  -1.63000
   D76       -0.58623   0.00017   0.00237   0.00395   0.00630  -0.57993
   D77       -0.74508   0.00004  -0.00542  -0.00852  -0.01379  -0.75887
   D78        0.30240  -0.00006  -0.00302  -0.00822  -0.01121   0.29119
   D79        0.15568  -0.00024  -0.01040  -0.01817  -0.02844   0.12724
   D80        1.20316  -0.00033  -0.00799  -0.01787  -0.02585   1.17730
   D81        1.34630  -0.00014  -0.00207  -0.00429  -0.00606   1.34024
   D82        0.23497  -0.00033  -0.00875  -0.01625  -0.02505   0.20992
   D83        0.47464   0.00010   0.00380   0.00546   0.00932   0.48397
   D84       -0.63670  -0.00009  -0.00287  -0.00649  -0.00966  -0.64636
   D85       -0.71840   0.00011   0.00444   0.00883   0.01339  -0.70501
   D86       -1.82973  -0.00007  -0.00224  -0.00312  -0.00560  -1.83533
   D87        0.10814  -0.00002   0.00068   0.00302   0.00369   0.11183
   D88        1.16525   0.00008   0.00384   0.00651   0.01039   1.17564
   D89        1.14633  -0.00034  -0.00281  -0.00521  -0.00834   1.13799
   D90        2.20345  -0.00024   0.00036  -0.00172  -0.00164   2.20181
   D91       -0.99961   0.00005   0.00261   0.00663   0.00920  -0.99041
   D92        0.05751   0.00015   0.00577   0.01012   0.01590   0.07341
   D93       -0.74707   0.00008  -0.00054  -0.00046  -0.00147  -0.74854
   D94        0.14152   0.00018   0.00043   0.00235   0.00271   0.14423
   D95        0.23597  -0.00038  -0.00939  -0.01733  -0.02657   0.20940
   D96        1.12456  -0.00028  -0.00841  -0.01452  -0.02239   1.10217
   D97        2.53955   0.00025  -0.00577  -0.01222  -0.01832   2.52123
   D98       -2.85504   0.00035  -0.00480  -0.00941  -0.01414  -2.86919
   D99       -3.13483  -0.00021   0.00700   0.01592   0.02343  -3.11140
   D100      -2.24624  -0.00011   0.00797   0.01874   0.02761  -2.21863
   D101       0.39994  -0.00024  -0.00574  -0.01036  -0.01502   0.38491
   D102      -0.62200   0.00044   0.00863   0.01727   0.02448  -0.59752
   D103       2.87740   0.00019  -0.00082  -0.00193  -0.00284   2.87455
   D104      -3.06861  -0.00035  -0.00254  -0.00506  -0.00776  -3.07637
   D105       0.77222  -0.00015  -0.00166  -0.00028  -0.00122   0.77100
   D106      -0.13447  -0.00024   0.00001   0.00034   0.00078  -0.13369
   D107      -0.24757   0.00040   0.01000   0.01857   0.02832  -0.21925
   D108      -1.15426   0.00031   0.01167   0.01918   0.03032  -1.12395
   D109      -2.79301  -0.00003   0.00423   0.00878   0.01324  -2.77977
   D110       2.58348  -0.00012   0.00590   0.00939   0.01524   2.59872
   D111      -3.12185   0.00007  -0.01044  -0.02290  -0.03314   3.12819
   D112       2.25464  -0.00002  -0.00877  -0.02229  -0.03115   2.22349
   D113       0.43361   0.00004   0.00505   0.00849   0.01335   0.44696
   D114      -0.61228   0.00010   0.00589   0.00981   0.01561  -0.59667
   D115      -0.68066  -0.00017   0.00197   0.00094   0.00287  -0.67779
   D116       0.52579   0.00007   0.00417   0.00729   0.01144   0.53723
   D117      -0.33778  -0.00009  -0.00491  -0.00896  -0.01381  -0.35160
   D118       0.88613   0.00005  -0.00118  -0.00088  -0.00228   0.88385
   D119       0.49143  -0.00003  -0.00651  -0.01316  -0.01962   0.47181
   D120      -0.72497  -0.00028  -0.01060  -0.02201  -0.03256  -0.75753
   D121      -0.88534  -0.00015   0.00039  -0.00124  -0.00053  -0.88587
   D122       0.35621  -0.00028  -0.00333  -0.00842  -0.01155   0.34467
   D123       0.23200   0.00015   0.00505   0.01157   0.01651   0.24851
   D124       1.47356   0.00001   0.00133   0.00439   0.00549   1.47905
   D125      -0.29360   0.00007   0.00862   0.01672   0.02544  -0.26816
   D126       0.92906   0.00026   0.01264   0.02531   0.03760   0.96665
   D127       0.20282   0.00001  -0.00246  -0.00398  -0.00639   0.19643
   D128      -0.87782   0.00015   0.00126   0.00257   0.00383  -0.87398
   D129       1.32645  -0.00025  -0.00785  -0.01367  -0.02173   1.30472
   D130       0.24581  -0.00011  -0.00413  -0.00712  -0.01151   0.23431
   D131       0.58170   0.00018   0.00368   0.00674   0.01043   0.59213
   D132      -0.49696  -0.00000  -0.00042  -0.00168  -0.00212  -0.49909
   D133      -0.61563   0.00016   0.00263   0.00486   0.00746  -0.60817
   D134      -1.69429  -0.00003  -0.00146  -0.00356  -0.00510  -1.69939
   D135      -0.75413   0.00002   0.00072   0.00124   0.00206  -0.75207
   D136       0.13663   0.00001   0.00153   0.00367   0.00521   0.14184
   D137       0.24539  -0.00006  -0.00218  -0.00292  -0.00504   0.24035
   D138       1.13615  -0.00007  -0.00137  -0.00049  -0.00189   1.13425
   D139       0.78579  -0.00008   0.00036   0.00144   0.00173   0.78752
   D140      -0.10790   0.00009   0.00633   0.01074   0.01716  -0.09074
   D141      -0.25858   0.00008   0.00289   0.00465   0.00744  -0.25114
   D142      -1.15227   0.00026   0.00886   0.01395   0.02287  -1.12940
   D143      -0.51224   0.00011  -0.00167  -0.00355  -0.00540  -0.51764
   D144       0.68707   0.00015  -0.00444  -0.00615  -0.01106   0.67600
   D145      -1.74368  -0.00020  -0.00820  -0.01733  -0.02477  -1.76845
   D146      -0.54437  -0.00016  -0.01097  -0.01993  -0.03044  -0.57481
         Item               Value     Threshold  Converged?
 Maximum Force            0.002630     0.000450     NO 
 RMS     Force            0.000364     0.000300     NO 
 Maximum Displacement     0.104454     0.001800     NO 
 RMS     Displacement     0.010508     0.001200     NO 
 Predicted change in Energy=-7.752162D-04
 GradGradGradGradGradGradGradGradGradGradGradGradGradGradGradGradGradGrad

                          Input orientation:                          
 ---------------------------------------------------------------------
 Center     Atomic      Atomic             Coordinates (Angstroms)
 Number     Number       Type             X           Y           Z
 ---------------------------------------------------------------------
      1          4           0       -1.269460    0.300719    0.404357
      2          4           0       -0.727871    0.758908   -1.486754
      3          4           0        1.281975   -0.336856    0.415324
      4          4           0       -0.220431    2.259337   -0.034462
      5          4           0       -1.635991   -1.989735    0.658714
      6          4           0        1.254753    1.216994   -1.210612
      7          4           0        1.660813    1.904063    0.628509
      8          4           0        0.759736   -0.760926   -1.494851
      9          4           0        0.201792   -2.195727   -0.049543
     10          4           0        0.167321    1.000771    1.671070
     11          4           0       -1.250764   -1.232439   -1.205656
     12          4           0       -0.197378   -1.001541    1.700854
     13          1           0       -0.627028    3.796639    0.302986
     14          1           0       -1.018369    3.640811   -0.357081
 ---------------------------------------------------------------------
                    Distance matrix (angstroms):
                    1          2          3          4          5
     1  Be   0.000000
     2  Be   2.019791   0.000000
     3  Be   2.629913   2.976253   0.000000
     4  Be   2.264775   2.148938   3.033110   0.000000
     5  Be   2.333501   3.603159   3.362406   4.531988   0.000000
     6  Be   3.133582   2.053508   2.249192   2.155453   4.704668
     7  Be   3.347754   3.389916   2.282692   2.026038   5.102107
     8  Be   2.975183   2.126719   2.025176   3.495061   3.447799
     9  Be   2.933062   3.414633   2.199613   4.475053   1.980280
    10  Be   2.039356   3.291157   2.146764   2.154804   3.635921
    11  Be   2.223301   2.077955   3.137581   3.824367   2.048847
    12  Be   2.127474   3.679871   2.069512   3.693939   2.032779
    13  H    3.555903   3.527201   4.554415   1.625573   5.884443
    14  H    3.434974   3.109006   4.659402   1.627654   5.754680
                    6          7          8          9         10
     6  Be   0.000000
     7  Be   2.004823   0.000000
     8  Be   2.058641   3.524594   0.000000
     9  Be   3.755460   4.404177   2.111604   0.000000
    10  Be   3.087613   2.033074   3.671183   3.630330   0.000000
    11  Be   3.503907   4.656081   2.085202   2.091517   3.908163
    12  Be   3.937921   3.611832   3.344622   2.156226   2.035472
    13  H    3.533645   2.986977   5.091830   6.059676   3.212401
    14  H    3.430814   3.341512   4.881748   5.970641   3.533987
                   11         12         13         14
    11  Be   0.000000
    12  Be   3.100119   0.000000
    13  H    5.287407   5.016091   0.000000
    14  H    4.952035   5.143982   0.783018   0.000000
 Stoichiometry    Be12H2
 Framework group  C1[X(Be12H2)]
 Deg. of freedom    36
 Full point group                 C1      NOp   1
 Largest Abelian subgroup         C1      NOp   1
 Largest concise Abelian subgroup C1      NOp   1
                         Standard orientation:                         
 ---------------------------------------------------------------------
 Center     Atomic      Atomic             Coordinates (Angstroms)
 Number     Number       Type             X           Y           Z
 ---------------------------------------------------------------------
      1          4           0        0.201273    0.428844    1.224362
      2          4           0       -0.408612   -1.464226    0.872393
      3          4           0        0.093764    0.387307   -1.403025
      4          4           0       -1.977640    0.001143    0.778698
      5          4           0        2.504421    0.655718    0.925594
      6          4           0       -1.404463   -1.214956   -0.906101
      7          4           0       -2.160973    0.626923   -1.139536
      8          4           0        0.630047   -1.519782   -0.982610
      9          4           0        2.177345   -0.086461   -0.880978
     10          4           0       -0.863605    1.681219    0.017480
     11          4           0        1.651905   -1.203584    0.807333
     12          4           0        1.160492    1.687774   -0.197307
     13          1           0       -3.334746    0.367946    1.594915
     14          1           0       -3.081069   -0.287625    1.939868
 ---------------------------------------------------------------------
 Rotational constants (GHZ):           2.2400686           1.3959428           1.2855228
 Standard basis: def2TZVP (5D, 7F)
 There are   252 symmetry adapted cartesian basis functions of A   symmetry.
 There are   240 symmetry adapted basis functions of A   symmetry.
   240 basis functions,   364 primitive gaussians,   252 cartesian basis functions
    25 alpha electrons       25 beta electrons
       nuclear repulsion energy       221.2056531972 Hartrees.
 NAtoms=   14 NActive=   14 NUniq=   14 SFac= 1.00D+00 NAtFMM=   60 NAOKFM=F Big=F
 Integral buffers will be    131072 words long.
 Raffenetti 2 integral format.
 Two-electron integral symmetry is turned on.
 Nuclear repulsion after empirical dispersion term =      221.1746300334 Hartrees.
 One-electron integrals computed using PRISM.
   1 Symmetry operations used in ECPInt.
 ECPInt:  NShTT=    6786 NPrTT=   21120 LenC2=    6591 LenP2D=   17028.
 LDataN:  DoStor=T MaxTD1= 4 Len=   56
 NBasis=   240 RedAO= T EigKep=  2.35D-04  NBF=   240
 NBsUse=   240 1.00D-06 EigRej= -1.00D+00 NBFU=   240
 Initial guess from the checkpoint file:  "/home/user/YCY/BeH/4-H-Be12.chk"
 B after Tr=     0.000000    0.000000   -0.000000
         Rot=    0.999941    0.008286    0.006896    0.001635 Ang=   1.25 deg.
 ExpMin= 3.27D-02 ExpMax= 4.70D+03 ExpMxC= 1.60D+02 IAcc=3 IRadAn=         5 AccDes= 0.00D+00
 Harris functional with IExCor= 1009 and IRadAn=       5 diagonalized for initial guess.
 HarFok:  IExCor= 1009 AccDes= 0.00D+00 IRadAn=         5 IDoV= 1 UseB2=F ITyADJ=14
 ICtDFT=  3500011 ScaDFX=  1.000000  1.000000  1.000000  1.000000
 FoFCou: FMM=F IPFlag=           0 FMFlag=      100000 FMFlg1=           0
         NFxFlg=           0 DoJE=T BraDBF=F KetDBF=T FulRan=T
         wScrn=  0.000000 ICntrl=       500 IOpCl=  0 I1Cent=   200000004 NGrid=           0
         NMat0=    1 NMatS0=      1 NMatT0=    0 NMatD0=    1 NMtDS0=    0 NMtDT0=    0
 Petite list used in FoFCou.
 Requested convergence on RMS density matrix=1.00D-08 within 128 cycles.
 Requested convergence on MAX density matrix=1.00D-06.
 Requested convergence on             energy=1.00D-06.
 No special actions if energy rises.
 SCF Done:  E(RPBE1PBE) =  -177.761319203     A.U. after   14 cycles
            NFock= 14  Conv=0.83D-08     -V/T= 2.0075
   1 Symmetry operations used in ECPInt.
 ECPInt:  NShTT=    6786 NPrTT=   21120 LenC2=    6591 LenP2D=   17028.
 LDataN:  DoStor=T MaxTD1= 5 Len=  102
 Calling FoFJK, ICntrl=      2127 FMM=F ISym2X=0 I1Cent= 0 IOpClX= 0 NMat=1 NMatS=1 NMatT=0.
 ***** Axes restored to original set *****
 -------------------------------------------------------------------
 Center     Atomic                   Forces (Hartrees/Bohr)
 Number     Number              X              Y              Z
 -------------------------------------------------------------------
      1        4          -0.000430584   -0.000839909   -0.000439107
      2        4          -0.000771802    0.000113564    0.000197110
      3        4           0.001264082   -0.000224433   -0.000079414
      4        4           0.001105462    0.000508023   -0.000165235
      5        4          -0.000841954    0.000019515   -0.000085313
      6        4          -0.000181559    0.000196464    0.000580575
      7        4           0.000254081    0.000206234   -0.000042376
      8        4           0.000182361   -0.000260299    0.000111089
      9        4           0.000566456    0.000310315    0.000128587
     10        4          -0.000344396   -0.000455297   -0.000250734
     11        4          -0.000268563    0.000748636    0.000458534
     12        4          -0.000077740    0.000426296   -0.000155786
     13        1           0.000214579   -0.000791961   -0.000085688
     14        1          -0.000670422    0.000042852   -0.000172242
 -------------------------------------------------------------------
 Cartesian Forces:  Max     0.001264082 RMS     0.000470041

 GradGradGradGradGradGradGradGradGradGradGradGradGradGradGradGradGradGrad
 Berny optimization.
 Using GEDIIS/GDIIS optimizer.
 FormGI is forming the generalized inverse of G from B-inverse, IUseBI=4.
 Internal  Forces:  Max     0.000843332 RMS     0.000114206
 Search for a local minimum.
 Step number   5 out of a maximum of  100
 All quantities printed in internal units (Hartrees-Bohrs-Radians)
 Mixed Optimization -- En-DIIS/RFO-DIIS
 Swapping is turned off.
 Update second derivatives using D2CorX and points    2    3    4    5
 DE= -7.59D-04 DEPred=-7.75D-04 R= 9.79D-01
 TightC=F SS=  1.41D+00  RLast= 3.34D-01 DXNew= 1.1494D+00 1.0024D+00
 Trust test= 9.79D-01 RLast= 3.34D-01 DXMaxT set to 1.00D+00
 ITU=  1  1  1  1  0
     Eigenvalues ---    0.00998   0.01722   0.02078   0.02416   0.02636
     Eigenvalues ---    0.02867   0.03453   0.03498   0.03675   0.04324
     Eigenvalues ---    0.04476   0.04881   0.05330   0.05512   0.05848
     Eigenvalues ---    0.06078   0.06162   0.06375   0.06723   0.06834
     Eigenvalues ---    0.07086   0.07490   0.07603   0.07853   0.08055
     Eigenvalues ---    0.08340   0.08712   0.09036   0.10239   0.10461
     Eigenvalues ---    0.11378   0.11535   0.11825   0.12105   0.13034
     Eigenvalues ---    0.25027
 En-DIIS/RFO-DIIS/Sim-DIIS IScMMF=       -3 using points:     5    4    3
 RFO step:  Lambda=-4.19335249D-05.
 DidBck=F Rises=F RFO-DIIS coefs:    1.08060   -2.00000    1.91940
 Iteration  1 RMS(Cart)=  0.00143527 RMS(Int)=  0.00019624
 Iteration  2 RMS(Cart)=  0.00000413 RMS(Int)=  0.00019613
 Iteration  3 RMS(Cart)=  0.00000000 RMS(Int)=  0.00019613
 Variable       Old X    -DE/DX   Delta X   Delta X   Delta X     New X
                                 (Linear)    (Quad)   (Total)
    R1        3.81685  -0.00017   0.00169  -0.00580  -0.00379   3.81306
    R2        4.27981   0.00012  -0.02020   0.02579   0.00523   4.28504
    R3        4.40968  -0.00017  -0.00582   0.00151  -0.00443   4.40525
    R4        3.85382   0.00010   0.00882  -0.00878   0.00057   3.85439
    R5        4.20143  -0.00046   0.00355  -0.01223  -0.00873   4.19270
    R6        4.02034  -0.00007  -0.00404   0.00272  -0.00112   4.01922
    R7        4.06090  -0.00019  -0.01438   0.01287  -0.00187   4.05903
    R8        3.88057   0.00026   0.01445  -0.01140   0.00347   3.88404
    R9        4.01892   0.00018  -0.00085   0.00438   0.00362   4.02253
   R10        3.92677  -0.00022  -0.00247  -0.00138  -0.00382   3.92295
   R11        4.25036  -0.00002  -0.00385   0.00330  -0.00058   4.24978
   R12        4.31366   0.00006   0.00903  -0.00942  -0.00040   4.31326
   R13        3.82703  -0.00000  -0.00243   0.00160  -0.00072   3.82630
   R14        4.15667  -0.00003  -0.00191   0.00081  -0.00103   4.15563
   R15        4.05680   0.00000  -0.00614   0.00686   0.00085   4.05765
   R16        3.91081   0.00019   0.00400  -0.00130   0.00292   3.91373
   R17        4.07322  -0.00029  -0.01076   0.00769  -0.00341   4.06981
   R18        3.82866   0.00011   0.00017   0.00207   0.00123   3.82989
   R19        4.07199  -0.00005  -0.00456   0.00656   0.00160   4.07358
   R20        3.07189  -0.00084   0.01392  -0.02815  -0.01425   3.05763
   R21        3.07582   0.00038   0.03134  -0.02751   0.00380   3.07962
   R22        3.74219   0.00043   0.00415   0.00212   0.00625   3.74844
   R23        3.87176  -0.00008  -0.00442   0.00145  -0.00275   3.86901
   R24        3.84140   0.00023   0.00461  -0.00180   0.00258   3.84398
   R25        3.78857  -0.00014   0.00449  -0.00732  -0.00238   3.78619
   R26        3.89027   0.00001   0.00323  -0.00252   0.00069   3.89095
   R27        3.84195   0.00021   0.01204  -0.00987   0.00257   3.84453
   R28        3.99035  -0.00013  -0.00328   0.00130  -0.00194   3.98841
   R29        3.94046   0.00022   0.00537  -0.00261   0.00282   3.94328
   R30        3.95239   0.00018   0.00327   0.00044   0.00368   3.95607
   R31        4.07468  -0.00014  -0.00518   0.00283  -0.00242   4.07226
   R32        3.84648  -0.00021  -0.00283  -0.00020  -0.00318   3.84331
   R33        1.47969   0.00010   0.00207  -0.00095   0.00123   1.48092
    A1        1.94641   0.00008  -0.00211   0.00365   0.00161   1.94802
    A2        1.89102  -0.00006   0.00177  -0.00256  -0.00074   1.89028
    A3        2.18257   0.00001   0.00073   0.00002   0.00068   2.18324
    A4        2.80155   0.00001  -0.00280   0.00316   0.00061   2.80216
    A5        2.03998  -0.00004  -0.00321   0.00278  -0.00033   2.03965
    A6        1.99768  -0.00011  -0.00183   0.00049  -0.00125   1.99642
    A7        1.96048   0.00003   0.00110  -0.00034   0.00057   1.96105
    A8        2.31936  -0.00003   0.00016   0.00001   0.00011   2.31947
    A9        1.58576   0.00006   0.00142  -0.00027   0.00114   1.58690
   A10        1.75543   0.00001  -0.00113   0.00157   0.00046   1.75589
   A11        1.59981  -0.00002  -0.00050   0.00007  -0.00041   1.59940
   A12        1.91386  -0.00011  -0.00649   0.00531  -0.00103   1.91283
   A13        2.26155  -0.00000  -0.00349   0.00435   0.00087   2.26242
   A14        2.02477   0.00000   0.00145  -0.00150  -0.00008   2.02469
   A15        2.00988  -0.00005   0.00192  -0.00213  -0.00022   2.00965
   A16        1.55691  -0.00008   0.00526  -0.00652  -0.00116   1.55575
   A17        2.29466  -0.00019   0.00336  -0.00591  -0.00255   2.29210
   A18        1.91394  -0.00004   0.00225  -0.00256  -0.00016   1.91378
   A19        2.76756  -0.00012   0.00236  -0.00397  -0.00142   2.76614
   A20        1.95619  -0.00003   0.00231  -0.00316  -0.00074   1.95545
   A21        2.15114  -0.00016   0.00488  -0.00714  -0.00228   2.14886
   A22        1.91167  -0.00014  -0.00098  -0.00091  -0.00194   1.90973
   A23        1.97709  -0.00015  -0.00040  -0.00199  -0.00239   1.97470
   A24        1.57532   0.00007   0.01149  -0.01136  -0.00018   1.57514
   A25        1.78753   0.00011   0.01302  -0.01307  -0.00003   1.78749
   A26        2.29398  -0.00006  -0.00652   0.00584  -0.00041   2.29358
   A27        2.14760  -0.00021  -0.00086  -0.00380  -0.00466   2.14293
   A28        1.89438   0.00013   0.01299  -0.01211   0.00097   1.89535
   A29        1.74121  -0.00000   0.01093  -0.01238  -0.00155   1.73966
   A30        2.40615  -0.00007  -0.00812   0.00693  -0.00091   2.40524
   A31        1.92080  -0.00014  -0.00477   0.00239  -0.00224   1.91856
   A32        1.59709  -0.00001   0.00702  -0.00788  -0.00069   1.59640
   A33        2.40652  -0.00001  -0.00545   0.00586   0.00052   2.40704
   A34        2.26244   0.00008  -0.00774   0.01043   0.00317   2.26561
   A35        1.90726  -0.00004  -0.00718   0.00802   0.00079   1.90805
   A36        2.30352   0.00009  -0.01321   0.01730   0.00426   2.30778
   A37        2.01868   0.00001  -0.00422   0.00538   0.00104   2.01973
   A38        2.40511  -0.00004  -0.00277   0.00121  -0.00129   2.40382
   A39        1.48805  -0.00010  -0.00190   0.00083  -0.00098   1.48707
   A40        1.72517  -0.00013   0.00151  -0.00300  -0.00148   1.72369
   A41        1.52557   0.00007  -0.00294   0.00383   0.00088   1.52645
   A42        1.97725   0.00007   0.00021   0.00002   0.00034   1.97760
   A43        1.51868   0.00009  -0.00729   0.00913   0.00198   1.52066
   A44        1.95562  -0.00002  -0.00933   0.00994   0.00059   1.95620
   A45        2.09975   0.00004   0.00222  -0.00216   0.00009   2.09984
   A46        1.55828  -0.00003  -0.01295   0.01412   0.00096   1.55924
   A47        1.74098  -0.00013  -0.00179   0.00039  -0.00139   1.73959
   A48        1.59794   0.00009   0.00012   0.00066   0.00084   1.59878
   A49        1.87356  -0.00005  -0.00142   0.00077  -0.00063   1.87292
   A50        1.73673   0.00006   0.00165  -0.00105   0.00064   1.73737
   A51        2.24193  -0.00002  -0.00031  -0.00014  -0.00043   2.24150
   A52        2.01524  -0.00008   0.00285  -0.00459  -0.00164   2.01359
   A53        1.86737   0.00013   0.00197  -0.00048   0.00157   1.86894
   A54        1.63950   0.00008   0.00201  -0.00157   0.00050   1.64000
   A55        2.00351  -0.00001  -0.00056  -0.00037  -0.00084   2.00267
   A56        1.80106   0.00002   0.00233  -0.00201   0.00036   1.80141
   A57        1.63592  -0.00009   0.00197  -0.00372  -0.00172   1.63420
   A58        1.35778   0.00014  -0.00149   0.00324   0.00181   1.35959
   A59        1.93001   0.00010  -0.00107   0.00212   0.00113   1.93114
   A60        1.56517   0.00003  -0.00840   0.00887   0.00054   1.56571
   A61        2.15784   0.00001  -0.00930   0.01053   0.00111   2.15895
   A62        2.18485   0.00007   0.00458  -0.00415   0.00050   2.18535
   A63        1.52339   0.00005  -0.00230   0.00333   0.00110   1.52449
   A64        1.49388   0.00002  -0.00395   0.00441   0.00045   1.49433
   A65        2.12307   0.00010  -0.00130   0.00263   0.00139   2.12446
   A66        1.91919  -0.00002  -0.00321   0.00318  -0.00002   1.91917
   A67        1.97259   0.00005  -0.00062   0.00143   0.00079   1.97338
   A68        1.35418   0.00014  -0.00099   0.00266   0.00174   1.35592
   A69        1.50834  -0.00000  -0.00037   0.00036   0.00002   1.50836
   A70        1.92151   0.00013  -0.00035   0.00169   0.00144   1.92295
   A71        2.21119  -0.00001   0.00182  -0.00277  -0.00087   2.21032
   A72        2.09412  -0.00003  -0.00032  -0.00020  -0.00037   2.09375
    D1       -1.89189  -0.00005  -0.00390   0.00327  -0.00054  -1.89242
    D2       -0.86691  -0.00011  -0.00487   0.00332  -0.00149  -0.86840
    D3        0.27452   0.00000  -0.00269   0.00348   0.00074   0.27525
    D4        1.29949  -0.00006  -0.00366   0.00352  -0.00022   1.29928
    D5       -0.83959   0.00012  -0.00207   0.00422   0.00220  -0.83740
    D6        0.18538   0.00005  -0.00304   0.00426   0.00124   0.18663
    D7        0.36168   0.00001  -0.00864   0.00886  -0.00015   0.36153
    D8       -0.62230   0.00002  -0.01380   0.01365   0.00023  -0.62208
    D9       -2.89451   0.00000  -0.01196   0.01161  -0.00063  -2.89514
   D10        2.80175   0.00003  -0.00837   0.00924   0.00057   2.80232
   D11       -0.59945  -0.00003  -0.00042  -0.00031  -0.00085  -0.60030
   D12       -1.58342  -0.00002  -0.00557   0.00448  -0.00047  -1.58390
   D13        2.42755  -0.00004  -0.00373   0.00244  -0.00133   2.42622
   D14        1.84062  -0.00001  -0.00015   0.00007  -0.00013   1.84049
   D15        1.22301  -0.00004  -0.00162   0.00133  -0.00040   1.22261
   D16        0.23903  -0.00004  -0.00677   0.00611  -0.00003   0.23900
   D17       -2.03318  -0.00005  -0.00493   0.00408  -0.00089  -2.03407
   D18       -2.62011  -0.00002  -0.00134   0.00171   0.00032  -2.61979
   D19        0.96252   0.00009   0.00485  -0.00290   0.00191   0.96443
   D20       -0.08161   0.00002   0.01102  -0.01046   0.00085  -0.08076
   D21       -1.16421   0.00009   0.00331  -0.00199   0.00129  -1.16293
   D22       -1.02823  -0.00002   0.00362  -0.00439  -0.00072  -1.02894
   D23       -0.00820  -0.00000   0.00549  -0.00653  -0.00101  -0.00921
   D24        1.12974   0.00006   0.00296  -0.00181   0.00119   1.13093
   D25        2.14977   0.00008   0.00482  -0.00395   0.00090   2.15066
   D26        0.08116  -0.00003   0.00315  -0.00354  -0.00034   0.08083
   D27        1.10119  -0.00001   0.00501  -0.00567  -0.00063   1.10056
   D28        0.75703  -0.00001  -0.00178   0.00210   0.00051   0.75754
   D29        1.81900  -0.00011  -0.00378   0.00255  -0.00110   1.81790
   D30       -0.51057   0.00009  -0.00021   0.00166   0.00140  -0.50916
   D31        0.55140  -0.00001  -0.00222   0.00210  -0.00021   0.55119
   D32       -1.30513   0.00009   0.00041   0.00089   0.00139  -1.30374
   D33       -0.24316  -0.00001  -0.00160   0.00134  -0.00022  -0.24338
   D34        0.44191  -0.00006   0.00279  -0.00413  -0.00135   0.44056
   D35       -0.65444  -0.00006   0.00308  -0.00413  -0.00107  -0.65551
   D36       -0.76673   0.00006   0.00507  -0.00450   0.00043  -0.76629
   D37       -1.86307   0.00007   0.00536  -0.00450   0.00071  -1.86236
   D38        1.33183   0.00002   0.00169  -0.00135   0.00031   1.33214
   D39        0.23548   0.00003   0.00198  -0.00136   0.00059   0.23607
   D40        0.16641  -0.00004   0.00847  -0.01015  -0.00227   0.16414
   D41       -0.87162  -0.00010  -0.00040  -0.00220  -0.00218  -0.87380
   D42        2.83390   0.00004   0.00182  -0.00129   0.00064   2.83454
   D43        2.79948   0.00010  -0.00322   0.00635   0.00335   2.80283
   D44        1.32017  -0.00003   0.00639  -0.00767  -0.00197   1.31820
   D45        0.28214  -0.00009  -0.00247   0.00029  -0.00188   0.28025
   D46       -2.29553   0.00004  -0.00025   0.00119   0.00094  -2.29459
   D47       -2.32995   0.00011  -0.00530   0.00884   0.00365  -2.32630
   D48        0.57887   0.00000  -0.00043   0.00007  -0.00034   0.57853
   D49       -0.48346  -0.00007  -0.00192   0.00081  -0.00104  -0.48451
   D50       -0.60786   0.00008  -0.00129   0.00225   0.00103  -0.60683
   D51       -1.67019   0.00002  -0.00278   0.00299   0.00033  -1.66987
   D52       -0.69529  -0.00008   0.00058  -0.00209  -0.00154  -0.69683
   D53        0.41143  -0.00003   0.00116  -0.00219  -0.00105   0.41039
   D54        0.43510   0.00003  -0.00289   0.00409   0.00111   0.43621
   D55        1.54182   0.00008  -0.00231   0.00399   0.00161   1.54343
   D56        0.16983   0.00015   0.00490  -0.00240   0.00233   0.17216
   D57       -0.92935   0.00002   0.00506  -0.00468   0.00025  -0.92909
   D58        1.45493   0.00003   0.00094   0.00007   0.00093   1.45586
   D59        0.35576  -0.00010   0.00110  -0.00221  -0.00115   0.35461
   D60        0.73324  -0.00012   0.00031  -0.00154  -0.00129   0.73195
   D61        1.80531  -0.00017  -0.00397   0.00225  -0.00186   1.80346
   D62       -1.28221   0.00011  -0.00260   0.00449   0.00203  -1.28018
   D63       -0.21014   0.00005  -0.00688   0.00828   0.00147  -0.20867
   D64       -0.52329   0.00004   0.00041   0.00018   0.00065  -0.52264
   D65        0.54879  -0.00001  -0.00387   0.00397   0.00008   0.54887
   D66        1.00202  -0.00010   0.00127  -0.00320  -0.00187   1.00015
   D67        0.01536  -0.00005  -0.00127  -0.00110  -0.00228   0.01308
   D68       -1.12508   0.00013  -0.00075   0.00188   0.00120  -1.12387
   D69       -0.88663   0.00001  -0.00331   0.00385   0.00039  -0.88624
   D70       -1.91508   0.00012  -0.00185   0.00435   0.00233  -1.91274
   D71        0.15777   0.00004   0.00138  -0.00032   0.00101   0.15878
   D72       -0.87067   0.00015   0.00285   0.00018   0.00295  -0.86772
   D73        1.26689  -0.00015   0.00047  -0.00240  -0.00192   1.26497
   D74        0.23845  -0.00004   0.00193  -0.00190   0.00003   0.23847
   D75       -1.63000   0.00017   0.00033   0.00287   0.00314  -1.62686
   D76       -0.57993   0.00006  -0.00177   0.00249   0.00073  -0.57920
   D77       -0.75887   0.00008   0.00409  -0.00094   0.00306  -0.75581
   D78        0.29119  -0.00003   0.00199  -0.00131   0.00066   0.29185
   D79        0.12724  -0.00004   0.00769  -0.00735   0.00027   0.12751
   D80        1.17730  -0.00015   0.00559  -0.00772  -0.00213   1.17517
   D81        1.34024  -0.00003   0.00150  -0.00175  -0.00042   1.33983
   D82        0.20992  -0.00007   0.00638  -0.00812  -0.00170   0.20821
   D83        0.48397  -0.00006  -0.00290   0.00169  -0.00123   0.48274
   D84       -0.64636  -0.00010   0.00198  -0.00468  -0.00251  -0.64887
   D85       -0.70501   0.00009  -0.00318   0.00413   0.00087  -0.70414
   D86       -1.83533   0.00006   0.00170  -0.00224  -0.00042  -1.83575
   D87        0.11183   0.00004  -0.00035   0.00124   0.00088   0.11270
   D88        1.17564  -0.00003  -0.00285   0.00221  -0.00066   1.17498
   D89        1.13799  -0.00003   0.00202  -0.00243  -0.00022   1.13777
   D90        2.20181  -0.00010  -0.00047  -0.00146  -0.00176   2.20004
   D91       -0.99041   0.00014  -0.00176   0.00358   0.00183  -0.98858
   D92        0.07341   0.00007  -0.00426   0.00456   0.00029   0.07369
   D93       -0.74854  -0.00007   0.00040  -0.00144  -0.00077  -0.74931
   D94        0.14423  -0.00001  -0.00019   0.00004  -0.00011   0.14413
   D95        0.20940  -0.00005   0.00687  -0.00829  -0.00151   0.20789
   D96        1.10217   0.00001   0.00627  -0.00681  -0.00084   1.10132
   D97        2.52123  -0.00006   0.00406  -0.00435  -0.00011   2.52112
   D98       -2.86919  -0.00000   0.00346  -0.00287   0.00056  -2.86863
   D99       -3.11140   0.00011  -0.00483   0.00907   0.00399  -3.10742
   D100      -2.21863   0.00016  -0.00543   0.01056   0.00465  -2.21398
   D101       0.38491   0.00002   0.00430  -0.00344   0.00022   0.38513
   D102      -0.59752   0.00002  -0.00631   0.00726   0.00180  -0.59572
   D103       2.87455  -0.00001   0.00056  -0.00033   0.00029   2.87484
   D104      -3.07637  -0.00007   0.00182  -0.00438  -0.00246  -3.07884
   D105       0.77100   0.00019   0.00149   0.00229   0.00334   0.77434
   D106      -0.13369   0.00007   0.00005   0.00219   0.00197  -0.13172
   D107      -0.21925   0.00005  -0.00731   0.00880   0.00163  -0.21761
   D108      -1.12395  -0.00007  -0.00876   0.00871   0.00027  -1.12368
   D109      -2.77977   0.00007  -0.00299   0.00387   0.00075  -2.77902
   D110       2.59872  -0.00006  -0.00444   0.00378  -0.00062   2.59810
   D111       3.12819  -0.00015   0.00735  -0.01274  -0.00552   3.12267
   D112       2.22349  -0.00027   0.00590  -0.01284  -0.00688   2.21661
   D113       0.44696   0.00002  -0.00377   0.00341  -0.00024   0.44672
   D114      -0.59667  -0.00004  -0.00439   0.00342  -0.00093  -0.59759
   D115      -0.67779  -0.00008  -0.00166   0.00022  -0.00143  -0.67922
   D116       0.53723   0.00003  -0.00308   0.00380   0.00073   0.53796
   D117      -0.35160  -0.00007   0.00360  -0.00433  -0.00077  -0.35237
   D118       0.88385   0.00002   0.00095  -0.00066   0.00041   0.88426
   D119       0.47181   0.00001   0.00467  -0.00489  -0.00025   0.47156
   D120      -0.75753  -0.00004   0.00754  -0.00848  -0.00096  -0.75849
   D121      -0.88587  -0.00003  -0.00042  -0.00014  -0.00076  -0.88663
   D122       0.34467  -0.00004   0.00226  -0.00286  -0.00073   0.34394
   D123       0.24851   0.00008  -0.00352   0.00437   0.00092   0.24943
   D124       1.47905   0.00007  -0.00083   0.00165   0.00096   1.48001
   D125      -0.26816  -0.00002  -0.00622   0.00671   0.00043  -0.26773
   D126       0.96665   0.00005  -0.00910   0.01017   0.00129   0.96795
   D127       0.19643   0.00005   0.00185  -0.00058   0.00125   0.19768
   D128      -0.87398   0.00000  -0.00090   0.00162   0.00071  -0.87327
   D129       1.30472   0.00008   0.00579  -0.00464   0.00128   1.30600
   D130       0.23431   0.00003   0.00304  -0.00245   0.00074   0.23505
   D131       0.59213   0.00000  -0.00269   0.00237  -0.00033   0.59181
   D132      -0.49909  -0.00006   0.00023  -0.00161  -0.00137  -0.50046
   D133      -0.60817  -0.00001  -0.00193   0.00149  -0.00042  -0.60859
   D134      -1.69939  -0.00007   0.00099  -0.00249  -0.00146  -1.70085
   D135      -0.75207  -0.00006  -0.00053  -0.00036  -0.00094  -0.75301
   D136       0.14184   0.00001  -0.00105   0.00110   0.00005   0.14189
   D137       0.24035   0.00001   0.00168  -0.00139   0.00027   0.24061
   D138       1.13425   0.00008   0.00116   0.00007   0.00125   1.13551
   D139       0.78752   0.00005  -0.00021   0.00051   0.00035   0.78787
   D140      -0.09074  -0.00006  -0.00469   0.00389  -0.00085  -0.09158
   D141      -0.25114   0.00001  -0.00217   0.00229   0.00018  -0.25097
   D142      -1.12940  -0.00010  -0.00666   0.00567  -0.00102  -1.13041
   D143      -0.51764  -0.00007   0.00117  -0.00285  -0.00156  -0.51920
   D144       0.67600   0.00006   0.00337  -0.00334   0.00032   0.67632
   D145      -1.76845  -0.00013   0.00588  -0.00751  -0.00209  -1.77054
   D146      -0.57481  -0.00000   0.00807  -0.00801  -0.00021  -0.57502
         Item               Value     Threshold  Converged?
 Maximum Force            0.000843     0.000450     NO 
 RMS     Force            0.000114     0.000300     YES
 Maximum Displacement     0.011853     0.001800     NO 
 RMS     Displacement     0.001435     0.001200     NO 
 Predicted change in Energy=-1.818178D-05
 GradGradGradGradGradGradGradGradGradGradGradGradGradGradGradGradGradGrad

                          Input orientation:                          
 ---------------------------------------------------------------------
 Center     Atomic      Atomic             Coordinates (Angstroms)
 Number     Number       Type             X           Y           Z
 ---------------------------------------------------------------------
      1          4           0       -1.270210    0.299586    0.403599
      2          4           0       -0.729278    0.759930   -1.485032
      3          4           0        1.284989   -0.337015    0.415373
      4          4           0       -0.218914    2.260219   -0.035090
      5          4           0       -1.638720   -1.988181    0.657802
      6          4           0        1.255317    1.217860   -1.209117
      7          4           0        1.662518    1.903889    0.628771
      8          4           0        0.760539   -0.760414   -1.493940
      9          4           0        0.203132   -2.194367   -0.049082
     10          4           0        0.167126    0.999450    1.670271
     11          4           0       -1.252007   -1.229368   -1.204045
     12          4           0       -0.197470   -1.001170    1.700088
     13          1           0       -0.624167    3.790366    0.300232
     14          1           0       -1.023758    3.640229   -0.356975
 ---------------------------------------------------------------------
                    Distance matrix (angstroms):
                    1          2          3          4          5
     1  Be   0.000000
     2  Be   2.017784   0.000000
     3  Be   2.633333   2.978607   0.000000
     4  Be   2.267543   2.147946   3.034842   0.000000
     5  Be   2.331158   3.601518   3.366481   4.532642   0.000000
     6  Be   3.134065   2.055345   2.248885   2.153650   4.705266
     7  Be   3.350430   3.390795   2.282480   2.026689   5.103647
     8  Be   2.974592   2.128633   2.024793   3.494538   3.448746
     9  Be   2.931802   3.414559   2.199066   4.474557   1.983586
    10  Be   2.039657   3.288898   2.147213   2.155648   3.634847
    11  Be   2.218682   2.075935   3.139292   3.822428   2.047392
    12  Be   2.126881   3.678217   2.071058   3.694315   2.034146
    13  H    3.551563   3.518773   4.549001   1.618030   5.877821
    14  H    3.434982   3.107306   4.663186   1.629666   5.752125
                    6          7          8          9         10
     6  Be   0.000000
     7  Be   2.003566   0.000000
     8  Be   2.059004   3.523914   0.000000
     9  Be   3.754473   4.402839   2.110578   0.000000
    10  Be   3.085893   2.034435   3.668990   3.627388   0.000000
    11  Be   3.503659   4.655208   2.086696   2.093464   3.904262
    12  Be   3.936770   3.612014   3.343286   2.154947   2.033790
    13  H    3.525391   2.982559   5.083902   6.051734   3.208171
    14  H    3.433394   3.347036   4.882833   5.970140   3.535766
                   11         12         13         14
    11  Be   0.000000
    12  Be   3.098081   0.000000
    13  H    5.277761   5.010039   0.000000
    14  H    4.947989   5.143622   0.783669   0.000000
 Stoichiometry    Be12H2
 Framework group  C1[X(Be12H2)]
 Deg. of freedom    36
 Full point group                 C1      NOp   1
 Largest Abelian subgroup         C1      NOp   1
 Largest concise Abelian subgroup C1      NOp   1
                         Standard orientation:                         
 ---------------------------------------------------------------------
 Center     Atomic      Atomic             Coordinates (Angstroms)
 Number     Number       Type             X           Y           Z
 ---------------------------------------------------------------------
      1          4           0        0.204412    0.424137    1.225891
      2          4           0       -0.408727   -1.465011    0.870036
      3          4           0        0.092375    0.391297   -1.404852
      4          4           0       -1.977739   -0.000886    0.779431
      5          4           0        2.505380    0.650532    0.928257
      6          4           0       -1.406549   -1.210116   -0.908678
      7          4           0       -2.161588    0.631610   -1.137238
      8          4           0        0.627981   -1.516439   -0.988370
      9          4           0        2.175209   -0.084736   -0.884196
     10          4           0       -0.860897    1.680662    0.023201
     11          4           0        1.649859   -1.205407    0.804205
     12          4           0        1.161346    1.686789   -0.193125
     13          1           0       -3.327396    0.361979    1.594767
     14          1           0       -3.076852   -0.291708    1.946984
 ---------------------------------------------------------------------
 Rotational constants (GHZ):           2.2399913           1.3956240           1.2866152
 Standard basis: def2TZVP (5D, 7F)
 There are   252 symmetry adapted cartesian basis functions of A   symmetry.
 There are   240 symmetry adapted basis functions of A   symmetry.
   240 basis functions,   364 primitive gaussians,   252 cartesian basis functions
    25 alpha electrons       25 beta electrons
       nuclear repulsion energy       221.2225556595 Hartrees.
 NAtoms=   14 NActive=   14 NUniq=   14 SFac= 1.00D+00 NAtFMM=   60 NAOKFM=F Big=F
 Integral buffers will be    131072 words long.
 Raffenetti 2 integral format.
 Two-electron integral symmetry is turned on.
 Nuclear repulsion after empirical dispersion term =      221.1915266838 Hartrees.
 One-electron integrals computed using PRISM.
   1 Symmetry operations used in ECPInt.
 ECPInt:  NShTT=    6786 NPrTT=   21120 LenC2=    6591 LenP2D=   17026.
 LDataN:  DoStor=T MaxTD1= 4 Len=   56
 NBasis=   240 RedAO= T EigKep=  2.34D-04  NBF=   240
 NBsUse=   240 1.00D-06 EigRej= -1.00D+00 NBFU=   240
 Initial guess from the checkpoint file:  "/home/user/YCY/BeH/4-H-Be12.chk"
 B after Tr=    -0.000000   -0.000000   -0.000000
         Rot=    0.999999   -0.001481   -0.000369    0.000342 Ang=  -0.18 deg.
 Requested convergence on RMS density matrix=1.00D-08 within 128 cycles.
 Requested convergence on MAX density matrix=1.00D-06.
 Requested convergence on             energy=1.00D-06.
 No special actions if energy rises.
 SCF Done:  E(RPBE1PBE) =  -177.761359152     A.U. after   13 cycles
            NFock= 13  Conv=0.62D-08     -V/T= 2.0075
   1 Symmetry operations used in ECPInt.
 ECPInt:  NShTT=    6786 NPrTT=   21120 LenC2=    6591 LenP2D=   17026.
 LDataN:  DoStor=T MaxTD1= 5 Len=  102
 Calling FoFJK, ICntrl=      2127 FMM=F ISym2X=0 I1Cent= 0 IOpClX= 0 NMat=1 NMatS=1 NMatT=0.
 ***** Axes restored to original set *****
 -------------------------------------------------------------------
 Center     Atomic                   Forces (Hartrees/Bohr)
 Number     Number              X              Y              Z
 -------------------------------------------------------------------
      1        4          -0.000346537   -0.000495439   -0.000150802
      2        4          -0.000383686    0.000196302   -0.000063238
      3        4           0.001055637   -0.000284265    0.000068739
      4        4           0.001032379    0.000314082   -0.000244126
      5        4          -0.000315784   -0.000120902    0.000010339
      6        4          -0.000391530    0.000058906    0.000302388
      7        4          -0.000044506    0.000279694    0.000161140
      8        4          -0.000046582   -0.000238979    0.000032893
      9        4           0.000085115    0.000272543    0.000230749
     10        4          -0.000189569   -0.000162628   -0.000375333
     11        4          -0.000041619    0.000541239    0.000174347
     12        4          -0.000110404    0.000156845   -0.000182711
     13        1          -0.000021404   -0.000205306   -0.000084438
     14        1          -0.000281510   -0.000312090    0.000120053
 -------------------------------------------------------------------
 Cartesian Forces:  Max     0.001055637 RMS     0.000327518

 GradGradGradGradGradGradGradGradGradGradGradGradGradGradGradGradGradGrad
 Berny optimization.
 Using GEDIIS/GDIIS optimizer.
 FormGI is forming the generalized inverse of G from B-inverse, IUseBI=4.
 Internal  Forces:  Max     0.000265477 RMS     0.000066891
 Search for a local minimum.
 Step number   6 out of a maximum of  100
 All quantities printed in internal units (Hartrees-Bohrs-Radians)
 Mixed Optimization -- En-DIIS/RFO-DIIS
 Swapping is turned off.
 Update second derivatives using D2CorX and points    2    3    4    5    6
 DE= -3.99D-05 DEPred=-1.82D-05 R= 2.20D+00
 TightC=F SS=  1.41D+00  RLast= 3.21D-02 DXNew= 1.6859D+00 9.6250D-02
 Trust test= 2.20D+00 RLast= 3.21D-02 DXMaxT set to 1.00D+00
 ITU=  1  1  1  1  1  0
     Eigenvalues ---    0.00918   0.01514   0.01855   0.02416   0.02491
     Eigenvalues ---    0.02720   0.03112   0.03454   0.03667   0.04013
     Eigenvalues ---    0.04373   0.04527   0.05138   0.05365   0.05702
     Eigenvalues ---    0.05980   0.06150   0.06269   0.06609   0.06847
     Eigenvalues ---    0.07078   0.07326   0.07630   0.07710   0.08032
     Eigenvalues ---    0.08330   0.08834   0.09024   0.10132   0.10453
     Eigenvalues ---    0.11104   0.11489   0.11690   0.12051   0.13041
     Eigenvalues ---    0.25024
 En-DIIS/RFO-DIIS/Sim-DIIS IScMMF=       -3 using points:     6    5    4    3
 RFO step:  Lambda=-5.08212567D-05.
 DidBck=F Rises=F RFO-DIIS coefs:    2.82529   -2.00000    1.62890   -1.45419
 Iteration  1 RMS(Cart)=  0.00243061 RMS(Int)=  0.00012538
 Iteration  2 RMS(Cart)=  0.00001618 RMS(Int)=  0.00012311
 Iteration  3 RMS(Cart)=  0.00000000 RMS(Int)=  0.00012311
 Variable       Old X    -DE/DX   Delta X   Delta X   Delta X     New X
                                 (Linear)    (Quad)   (Total)
    R1        3.81306  -0.00003  -0.00640   0.00071  -0.00589   3.80717
    R2        4.28504   0.00009   0.01575  -0.00035   0.01560   4.30063
    R3        4.40525  -0.00005  -0.00532   0.00071  -0.00454   4.40071
    R4        3.85439   0.00003  -0.00153  -0.00045  -0.00232   3.85207
    R5        4.19270  -0.00027  -0.01564  -0.00109  -0.01670   4.17600
    R6        4.01922  -0.00004  -0.00050  -0.00012  -0.00075   4.01847
    R7        4.05903  -0.00009   0.00208  -0.00136   0.00096   4.05998
    R8        3.88404   0.00008   0.00112  -0.00179  -0.00094   3.88310
    R9        4.02253   0.00010   0.00615   0.00032   0.00641   4.02895
   R10        3.92295  -0.00012  -0.00549  -0.00035  -0.00585   3.91709
   R11        4.24978   0.00003   0.00064   0.00083   0.00150   4.25128
   R12        4.31326   0.00011  -0.00291   0.00247  -0.00043   4.31283
   R13        3.82630   0.00007   0.00005   0.00086   0.00084   3.82714
   R14        4.15563  -0.00000  -0.00080   0.00010  -0.00071   4.15492
   R15        4.05765  -0.00000   0.00357  -0.00023   0.00329   4.06093
   R16        3.91373   0.00011   0.00378   0.00037   0.00406   3.91779
   R17        4.06981  -0.00025  -0.00249  -0.00300  -0.00528   4.06453
   R18        3.82989  -0.00003   0.00074  -0.00236  -0.00101   3.82888
   R19        4.07358  -0.00008   0.00372  -0.00124   0.00272   4.07631
   R20        3.05763  -0.00020  -0.02685   0.00538  -0.02150   3.03613
   R21        3.07962  -0.00015  -0.00372  -0.00885  -0.01261   3.06701
   R22        3.74844   0.00015   0.00847  -0.00203   0.00645   3.75488
   R23        3.86901   0.00000  -0.00252   0.00087  -0.00180   3.86721
   R24        3.84398   0.00009   0.00247  -0.00029   0.00231   3.84629
   R25        3.78619  -0.00001  -0.00449   0.00259  -0.00216   3.78403
   R26        3.89095   0.00001   0.00037   0.00081   0.00120   3.89215
   R27        3.84453   0.00005   0.00053  -0.00163  -0.00136   3.84316
   R28        3.98841  -0.00007  -0.00175  -0.00007  -0.00185   3.98656
   R29        3.94328   0.00006   0.00257  -0.00164   0.00092   3.94421
   R30        3.95607   0.00009   0.00519   0.00085   0.00605   3.96212
   R31        4.07226  -0.00014  -0.00262  -0.00262  -0.00523   4.06703
   R32        3.84331  -0.00007  -0.00399   0.00054  -0.00338   3.83992
   R33        1.48092  -0.00002   0.00129  -0.00049   0.00095   1.48187
    A1        1.94802   0.00005   0.00346   0.00023   0.00365   1.95167
    A2        1.89028  -0.00004  -0.00183  -0.00031  -0.00219   1.88809
    A3        2.18324   0.00001   0.00091   0.00013   0.00107   2.18432
    A4        2.80216  -0.00002   0.00182  -0.00045   0.00123   2.80339
    A5        2.03965  -0.00003   0.00048  -0.00048  -0.00006   2.03960
    A6        1.99642  -0.00006  -0.00162  -0.00010  -0.00177   1.99466
    A7        1.96105   0.00002   0.00052   0.00008   0.00072   1.96176
    A8        2.31947  -0.00002   0.00018   0.00002   0.00023   2.31969
    A9        1.58690   0.00003   0.00149   0.00015   0.00164   1.58853
   A10        1.75589  -0.00002   0.00115  -0.00019   0.00095   1.75684
   A11        1.59940  -0.00003  -0.00060  -0.00064  -0.00125   1.59815
   A12        1.91283  -0.00008   0.00031  -0.00030  -0.00008   1.91275
   A13        2.26242  -0.00002   0.00249  -0.00044   0.00205   2.26447
   A14        2.02469  -0.00001  -0.00059  -0.00006  -0.00063   2.02406
   A15        2.00965  -0.00006  -0.00101  -0.00033  -0.00134   2.00832
   A16        1.55575  -0.00008  -0.00357  -0.00069  -0.00433   1.55142
   A17        2.29210  -0.00015  -0.00532  -0.00095  -0.00627   2.28583
   A18        1.91378  -0.00003  -0.00091   0.00025  -0.00075   1.91303
   A19        2.76614  -0.00011  -0.00314  -0.00108  -0.00435   2.76180
   A20        1.95545  -0.00003  -0.00196  -0.00060  -0.00264   1.95281
   A21        2.14886  -0.00014  -0.00541  -0.00090  -0.00631   2.14256
   A22        1.90973  -0.00011  -0.00304  -0.00100  -0.00402   1.90571
   A23        1.97470  -0.00010  -0.00390  -0.00079  -0.00470   1.97000
   A24        1.57514   0.00004  -0.00411   0.00034  -0.00359   1.57155
   A25        1.78749   0.00008  -0.00401   0.00082  -0.00321   1.78428
   A26        2.29358  -0.00005   0.00150  -0.00086   0.00047   2.29405
   A27        2.14293  -0.00017  -0.00775  -0.00279  -0.01051   2.13243
   A28        1.89535   0.00012  -0.00225   0.00171  -0.00062   1.89473
   A29        1.73966   0.00001  -0.00607   0.00057  -0.00547   1.73420
   A30        2.40524  -0.00007   0.00101  -0.00115  -0.00035   2.40489
   A31        1.91856  -0.00009  -0.00219  -0.00141  -0.00371   1.91485
   A32        1.59640   0.00000  -0.00308   0.00051  -0.00270   1.59370
   A33        2.40704   0.00001   0.00262   0.00037   0.00293   2.40997
   A34        2.26561   0.00009   0.00802   0.00147   0.00916   2.27478
   A35        1.90805  -0.00004   0.00345  -0.00039   0.00314   1.91119
   A36        2.30778   0.00006   0.01133   0.00126   0.01242   2.32020
   A37        2.01973   0.00001   0.00310   0.00007   0.00328   2.02301
   A38        2.40382  -0.00006  -0.00150  -0.00140  -0.00323   2.40059
   A39        1.48707  -0.00006  -0.00100  -0.00026  -0.00131   1.48576
   A40        1.72369  -0.00008  -0.00295  -0.00036  -0.00332   1.72037
   A41        1.52645   0.00009   0.00243   0.00086   0.00329   1.52974
   A42        1.97760   0.00006   0.00047   0.00013   0.00054   1.97813
   A43        1.52066   0.00007   0.00554   0.00027   0.00573   1.52639
   A44        1.95620   0.00002   0.00402   0.00014   0.00418   1.96038
   A45        2.09984   0.00004  -0.00051   0.00020  -0.00033   2.09951
   A46        1.55924  -0.00001   0.00566  -0.00032   0.00547   1.56471
   A47        1.73959  -0.00010  -0.00182  -0.00094  -0.00277   1.73682
   A48        1.59878   0.00007   0.00139   0.00041   0.00177   1.60055
   A49        1.87292  -0.00001  -0.00053   0.00034  -0.00019   1.87273
   A50        1.73737   0.00005   0.00059   0.00063   0.00121   1.73858
   A51        2.24150  -0.00003  -0.00065  -0.00036  -0.00102   2.24048
   A52        2.01359  -0.00006  -0.00358  -0.00059  -0.00422   2.00937
   A53        1.86894   0.00011   0.00209   0.00111   0.00316   1.87210
   A54        1.64000   0.00006   0.00014   0.00011   0.00021   1.64021
   A55        2.00267   0.00001  -0.00113   0.00021  -0.00098   2.00168
   A56        1.80141   0.00002  -0.00011   0.00036   0.00023   1.80164
   A57        1.63420  -0.00003  -0.00338   0.00032  -0.00308   1.63113
   A58        1.35959   0.00010   0.00343   0.00051   0.00392   1.36351
   A59        1.93114   0.00008   0.00231   0.00080   0.00307   1.93422
   A60        1.56571   0.00004   0.00355   0.00014   0.00364   1.56935
   A61        2.15895   0.00002   0.00487   0.00000   0.00495   2.16390
   A62        2.18535   0.00007  -0.00049   0.00113   0.00061   2.18595
   A63        1.52449   0.00004   0.00265   0.00029   0.00289   1.52738
   A64        1.49433   0.00000   0.00192  -0.00043   0.00149   1.49581
   A65        2.12446   0.00008   0.00280   0.00065   0.00342   2.12787
   A66        1.91917   0.00001   0.00110   0.00026   0.00135   1.92052
   A67        1.97338   0.00002   0.00145  -0.00031   0.00114   1.97452
   A68        1.35592   0.00009   0.00321   0.00033   0.00349   1.35941
   A69        1.50836   0.00000   0.00015   0.00014   0.00027   1.50864
   A70        1.92295   0.00009   0.00258   0.00046   0.00298   1.92593
   A71        2.21032   0.00000  -0.00190   0.00012  -0.00183   2.20849
   A72        2.09375  -0.00003  -0.00041  -0.00003  -0.00054   2.09322
    D1       -1.89242  -0.00001   0.00047   0.00015   0.00056  -1.89186
    D2       -0.86840  -0.00004  -0.00071   0.00047  -0.00027  -0.86868
    D3        0.27525   0.00001   0.00217   0.00018   0.00237   0.27763
    D4        1.29928  -0.00002   0.00100   0.00051   0.00154   1.30081
    D5       -0.83740   0.00006   0.00434   0.00008   0.00440  -0.83300
    D6        0.18663   0.00003   0.00316   0.00041   0.00356   0.19019
    D7        0.36153   0.00003   0.00328   0.00017   0.00367   0.36520
    D8       -0.62208  -0.00001   0.00540  -0.00135   0.00383  -0.61824
    D9       -2.89514  -0.00001   0.00315  -0.00091   0.00236  -2.89279
   D10        2.80232   0.00006   0.00434   0.00045   0.00503   2.80735
   D11       -0.60030  -0.00000  -0.00100   0.00024  -0.00070  -0.60099
   D12       -1.58390  -0.00004   0.00112  -0.00128  -0.00053  -1.58443
   D13        2.42622  -0.00003  -0.00113  -0.00084  -0.00201   2.42421
   D14        1.84049   0.00003   0.00006   0.00051   0.00066   1.84116
   D15        1.22261  -0.00002   0.00009   0.00007   0.00022   1.22283
   D16        0.23900  -0.00006   0.00221  -0.00145   0.00038   0.23939
   D17       -2.03407  -0.00005  -0.00003  -0.00101  -0.00109  -2.03516
   D18       -2.61979   0.00001   0.00115   0.00035   0.00158  -2.61821
   D19        0.96443   0.00005   0.00154   0.00039   0.00195   0.96638
   D20       -0.08076  -0.00000  -0.00269   0.00051  -0.00236  -0.08312
   D21       -1.16293   0.00006   0.00100   0.00058   0.00160  -1.16132
   D22       -1.02894  -0.00004  -0.00243  -0.00048  -0.00293  -1.03188
   D23       -0.00921   0.00001  -0.00338   0.00065  -0.00274  -0.01195
   D24        1.13093   0.00000   0.00101  -0.00036   0.00063   1.13156
   D25        2.15066   0.00005   0.00006   0.00077   0.00082   2.15149
   D26        0.08083  -0.00006  -0.00172  -0.00077  -0.00253   0.07830
   D27        1.10056  -0.00001  -0.00268   0.00036  -0.00234   1.09823
   D28        0.75754  -0.00001   0.00129   0.00021   0.00139   0.75893
   D29        1.81790  -0.00006  -0.00060   0.00029  -0.00038   1.81751
   D30       -0.50916   0.00008   0.00253   0.00093   0.00348  -0.50568
   D31        0.55119   0.00003   0.00063   0.00101   0.00171   0.55290
   D32       -1.30374   0.00005   0.00217   0.00038   0.00250  -1.30124
   D33       -0.24338   0.00001   0.00028   0.00046   0.00072  -0.24266
   D34        0.44056  -0.00002  -0.00312   0.00010  -0.00303   0.43753
   D35       -0.65551  -0.00003  -0.00287  -0.00029  -0.00316  -0.65867
   D36       -0.76629   0.00006  -0.00090   0.00064  -0.00018  -0.76647
   D37       -1.86236   0.00005  -0.00065   0.00025  -0.00031  -1.86267
   D38        1.33214   0.00002  -0.00002   0.00014   0.00013   1.33227
   D39        0.23607   0.00001   0.00023  -0.00025  -0.00000   0.23607
   D40        0.16414  -0.00001  -0.00656   0.00055  -0.00567   0.15847
   D41       -0.87380  -0.00004  -0.00351   0.00037  -0.00335  -0.87716
   D42        2.83454   0.00004   0.00055   0.00122   0.00170   2.83625
   D43        2.80283   0.00013   0.00700   0.00314   0.00997   2.81280
   D44        1.31820  -0.00004  -0.00564  -0.00030  -0.00554   1.31266
   D45        0.28025  -0.00008  -0.00259  -0.00048  -0.00322   0.27703
   D46       -2.29459   0.00001   0.00147   0.00037   0.00184  -2.29275
   D47       -2.32630   0.00009   0.00793   0.00229   0.01010  -2.31619
   D48        0.57853  -0.00000  -0.00051  -0.00011  -0.00064   0.57789
   D49       -0.48451  -0.00006  -0.00124  -0.00078  -0.00207  -0.48657
   D50       -0.60683   0.00007   0.00211   0.00041   0.00248  -0.60436
   D51       -1.66987   0.00001   0.00138  -0.00027   0.00105  -1.66881
   D52       -0.69683  -0.00005  -0.00285  -0.00069  -0.00354  -0.70037
   D53        0.41039  -0.00003  -0.00226  -0.00069  -0.00295   0.40743
   D54        0.43621  -0.00001   0.00268  -0.00087   0.00185   0.43806
   D55        1.54343   0.00002   0.00326  -0.00087   0.00243   1.54586
   D56        0.17216   0.00009   0.00234   0.00009   0.00254   0.17470
   D57       -0.92909   0.00005  -0.00089   0.00088   0.00007  -0.92903
   D58        1.45586  -0.00002   0.00111  -0.00062   0.00055   1.45641
   D59        0.35461  -0.00006  -0.00213   0.00017  -0.00193   0.35268
   D60        0.73195  -0.00011  -0.00234  -0.00106  -0.00337   0.72858
   D61        1.80346  -0.00011  -0.00167  -0.00076  -0.00235   1.80111
   D62       -1.28018   0.00006   0.00423   0.00025   0.00439  -1.27580
   D63       -0.20867   0.00006   0.00490   0.00055   0.00540  -0.20327
   D64       -0.52264   0.00004   0.00108   0.00050   0.00153  -0.52111
   D65        0.54887   0.00004   0.00175   0.00079   0.00255   0.55142
   D66        1.00015  -0.00011  -0.00368  -0.00173  -0.00546   0.99470
   D67        0.01308  -0.00007  -0.00381  -0.00333  -0.00716   0.00592
   D68       -1.12387   0.00008   0.00221  -0.00023   0.00191  -1.12196
   D69       -0.88624   0.00006   0.00188   0.00165   0.00363  -0.88262
   D70       -1.91274   0.00010   0.00455   0.00154   0.00619  -1.90655
   D71        0.15878   0.00003   0.00132   0.00085   0.00219   0.16097
   D72       -0.86772   0.00008   0.00399   0.00074   0.00476  -0.86296
   D73        1.26497  -0.00008  -0.00320   0.00041  -0.00278   1.26219
   D74        0.23847  -0.00003  -0.00053   0.00030  -0.00022   0.23826
   D75       -1.62686   0.00011   0.00505   0.00111   0.00621  -1.62065
   D76       -0.57920   0.00008   0.00196   0.00147   0.00343  -0.57577
   D77       -0.75581   0.00006   0.00406   0.00270   0.00678  -0.74903
   D78        0.29185   0.00003   0.00096   0.00305   0.00400   0.29585
   D79        0.12751  -0.00007  -0.00209  -0.00034  -0.00237   0.12515
   D80        1.17517  -0.00010  -0.00519   0.00002  -0.00515   1.17003
   D81        1.33983  -0.00003  -0.00121  -0.00044  -0.00153   1.33830
   D82        0.20821  -0.00007  -0.00509  -0.00064  -0.00574   0.20247
   D83        0.48274  -0.00003  -0.00110  -0.00037  -0.00144   0.48130
   D84       -0.64887  -0.00006  -0.00499  -0.00056  -0.00566  -0.65453
   D85       -0.70414   0.00009   0.00247   0.00041   0.00290  -0.70124
   D86       -1.83575   0.00005  -0.00142   0.00021  -0.00131  -1.83707
   D87        0.11270  -0.00001   0.00145  -0.00059   0.00087   0.11357
   D88        1.17498  -0.00002  -0.00023  -0.00029  -0.00048   1.17449
   D89        1.13777  -0.00005  -0.00099  -0.00062  -0.00171   1.13606
   D90        2.20004  -0.00007  -0.00267  -0.00031  -0.00306   2.19698
   D91       -0.98858   0.00009   0.00363   0.00017   0.00376  -0.98482
   D92        0.07369   0.00007   0.00195   0.00047   0.00241   0.07610
   D93       -0.74931  -0.00006  -0.00155  -0.00056  -0.00227  -0.75158
   D94        0.14413  -0.00002  -0.00036  -0.00044  -0.00082   0.14331
   D95        0.20789  -0.00006  -0.00493  -0.00049  -0.00538   0.20250
   D96        1.10132  -0.00001  -0.00374  -0.00037  -0.00393   1.09739
   D97        2.52112  -0.00002  -0.00119   0.00080  -0.00043   2.52070
   D98       -2.86863   0.00003   0.00000   0.00093   0.00102  -2.86760
   D99       -3.10742   0.00008   0.00828   0.00212   0.01063  -3.09679
   D100      -2.21398   0.00013   0.00947   0.00225   0.01208  -2.20190
   D101       0.38513   0.00003  -0.00115   0.00100   0.00024   0.38538
   D102      -0.59572   0.00001   0.00528   0.00030   0.00511  -0.59060
   D103       2.87484   0.00000   0.00043   0.00024   0.00067   2.87551
   D104      -3.07884  -0.00011  -0.00499  -0.00205  -0.00727  -3.08611
   D105       0.77434   0.00013   0.00510   0.00059   0.00595   0.78030
   D106      -0.13172   0.00005   0.00348   0.00038   0.00399  -0.12773
   D107      -0.21761   0.00006   0.00530   0.00046   0.00569  -0.21193
   D108      -1.12368  -0.00002   0.00368   0.00024   0.00372  -1.11995
   D109      -2.77902   0.00003   0.00213  -0.00056   0.00162  -2.77740
   D110       2.59810  -0.00004   0.00050  -0.00078  -0.00034   2.59776
   D111       3.12267  -0.00013  -0.01187  -0.00310  -0.01472   3.10795
   D112       2.21661  -0.00020  -0.01350  -0.00332  -0.01668   2.19993
   D113       0.44672   0.00003   0.00090  -0.00002   0.00079   0.44751
   D114      -0.59759  -0.00004  -0.00013  -0.00069  -0.00085  -0.59844
   D115      -0.67922  -0.00003  -0.00167   0.00046  -0.00123  -0.68044
   D116       0.53796   0.00005   0.00237   0.00092   0.00328   0.54125
   D117      -0.35237  -0.00008  -0.00257  -0.00078  -0.00332  -0.35569
   D118       0.88426  -0.00002   0.00029  -0.00073  -0.00053   0.88373
   D119       0.47156   0.00004  -0.00177   0.00108  -0.00067   0.47088
   D120      -0.75849  -0.00002  -0.00377   0.00067  -0.00307  -0.76156
   D121      -0.88663   0.00000  -0.00101   0.00057  -0.00032  -0.88695
   D122       0.34394  -0.00001  -0.00173   0.00073  -0.00092   0.34302
   D123       0.24943   0.00005   0.00247   0.00004   0.00248   0.25191
   D124       1.48001   0.00005   0.00176   0.00020   0.00187   1.48188
   D125      -0.26773  -0.00003   0.00261  -0.00082   0.00181  -0.26591
   D126       0.96795   0.00003   0.00498  -0.00022   0.00464   0.97258
   D127       0.19768   0.00005   0.00161   0.00110   0.00272   0.20040
   D128      -0.87327   0.00000   0.00154   0.00030   0.00185  -0.87142
   D129       1.30600   0.00005   0.00043   0.00050   0.00085   1.30685
   D130       0.23505   0.00000   0.00036  -0.00030  -0.00002   0.23503
   D131       0.59181   0.00001   0.00026  -0.00032  -0.00007   0.59174
   D132      -0.50046  -0.00004  -0.00244  -0.00086  -0.00331  -0.50377
   D133      -0.60859  -0.00001  -0.00015  -0.00057  -0.00074  -0.60933
   D134      -1.70085  -0.00006  -0.00285  -0.00111  -0.00398  -1.70484
   D135      -0.75301  -0.00005  -0.00155  -0.00074  -0.00226  -0.75527
   D136       0.14189  -0.00000   0.00029  -0.00062  -0.00033   0.14156
   D137       0.24061  -0.00000  -0.00022  -0.00030  -0.00050   0.24012
   D138       1.13551   0.00005   0.00162  -0.00018   0.00143   1.13694
   D139       0.78787   0.00002   0.00059  -0.00017   0.00039   0.78826
   D140      -0.09158  -0.00003   0.00006  -0.00006   0.00002  -0.09156
   D141      -0.25097   0.00001   0.00112   0.00038   0.00147  -0.24950
   D142      -1.13041  -0.00004   0.00059   0.00049   0.00109  -1.12932
   D143      -0.51920  -0.00003  -0.00312  -0.00012  -0.00329  -0.52249
   D144       0.67632   0.00002  -0.00071  -0.00030  -0.00117   0.67515
   D145      -1.77054  -0.00007  -0.00545  -0.00027  -0.00547  -1.77601
   D146      -0.57502  -0.00002  -0.00304  -0.00046  -0.00334  -0.57837
         Item               Value     Threshold  Converged?
 Maximum Force            0.000265     0.000450     YES
 RMS     Force            0.000067     0.000300     YES
 Maximum Displacement     0.014953     0.001800     NO 
 RMS     Displacement     0.002429     0.001200     NO 
 Predicted change in Energy=-2.458463D-05
 GradGradGradGradGradGradGradGradGradGradGradGradGradGradGradGradGradGrad

                          Input orientation:                          
 ---------------------------------------------------------------------
 Center     Atomic      Atomic             Coordinates (Angstroms)
 Number     Number       Type             X           Y           Z
 ---------------------------------------------------------------------
      1          4           0       -1.271348    0.297888    0.401433
      2          4           0       -0.730497    0.762650   -1.482809
      3          4           0        1.290843   -0.338574    0.416008
      4          4           0       -0.215700    2.265854   -0.036709
      5          4           0       -1.641754   -1.986955    0.657135
      6          4           0        1.254024    1.218776   -1.207065
      7          4           0        1.662933    1.902961    0.629885
      8          4           0        0.761251   -0.760545   -1.492670
      9          4           0        0.204597   -2.193129   -0.047593
     10          4           0        0.165315    0.998309    1.666580
     11          4           0       -1.252999   -1.223400   -1.201300
     12          4           0       -0.197475   -1.000789    1.698415
     13          1           0       -0.618423    3.785405    0.295114
     14          1           0       -1.031671    3.632563   -0.353570
 ---------------------------------------------------------------------
                    Distance matrix (angstroms):
                    1          2          3          4          5
     1  Be   0.000000
     2  Be   2.014669   0.000000
     3  Be   2.640098   2.983960   0.000000
     4  Be   2.275797   2.148451   3.042642   0.000000
     5  Be   2.328753   3.601400   3.372748   4.538880   0.000000
     6  Be   3.132539   2.054850   2.249681   2.150858   4.705049
     7  Be   3.352381   3.390029   2.282253   2.026154   5.104229
     8  Be   2.973107   2.132026   2.025235   3.497620   3.449663
     9  Be   2.930052   3.416267   2.198688   4.478760   1.986999
    10  Be   2.038428   3.282784   2.148953   2.157090   3.632669
    11  Be   2.209843   2.072837   3.141614   3.821931   2.046442
    12  Be   2.126482   3.676142   2.073206   3.698911   2.035370
    13  H    3.549703   3.508649   4.546111   1.606652   5.873534
    14  H    3.427468   3.098756   4.664360   1.622993   5.742187
                    6          7          8          9         10
     6  Be   0.000000
     7  Be   2.002424   0.000000
     8  Be   2.059638   3.523143   0.000000
     9  Be   3.753234   4.400418   2.109598   0.000000
    10  Be   3.080865   2.033714   3.664638   3.622873   0.000000
    11  Be   3.499918   4.650811   2.087184   2.096664   3.895170
    12  Be   3.933844   3.610352   3.340642   2.152180   2.032000
    13  H    3.514283   2.976618   5.075957   6.044641   3.203603
    14  H    3.432087   3.349567   4.879705   5.963277   3.528892
                   11         12         13         14
    11  Be   0.000000
    12  Be   3.093870   0.000000
    13  H    5.265935   5.005408   0.000000
    14  H    4.934371   5.135609   0.784172   0.000000
 Stoichiometry    Be12H2
 Framework group  C1[X(Be12H2)]
 Deg. of freedom    36
 Full point group                 C1      NOp   1
 Largest Abelian subgroup         C1      NOp   1
 Largest concise Abelian subgroup C1      NOp   1
                         Standard orientation:                         
 ---------------------------------------------------------------------
 Center     Atomic      Atomic             Coordinates (Angstroms)
 Number     Number       Type             X           Y           Z
 ---------------------------------------------------------------------
      1          4           0        0.208135    0.415296    1.228513
      2          4           0       -0.411437   -1.466860    0.864491
      3          4           0        0.092773    0.398877   -1.409012
      4          4           0       -1.982951   -0.004383    0.778777
      5          4           0        2.506967    0.642221    0.933611
      6          4           0       -1.408039   -1.201891   -0.912862
      7          4           0       -2.159858    0.640848   -1.133730
      8          4           0        0.626540   -1.510874   -0.997283
      9          4           0        2.173884   -0.081216   -0.886790
     10          4           0       -0.856685    1.677673    0.033628
     11          4           0        1.644235   -1.208643    0.799739
     12          4           0        1.163515    1.684690   -0.184928
     13          1           0       -3.322424    0.352107    1.591215
     14          1           0       -3.065891   -0.295062    1.952170
 ---------------------------------------------------------------------
 Rotational constants (GHZ):           2.2409808           1.3949069           1.2881664
 Standard basis: def2TZVP (5D, 7F)
 There are   252 symmetry adapted cartesian basis functions of A   symmetry.
 There are   240 symmetry adapted basis functions of A   symmetry.
   240 basis functions,   364 primitive gaussians,   252 cartesian basis functions
    25 alpha electrons       25 beta electrons
       nuclear repulsion energy       221.2644326229 Hartrees.
 NAtoms=   14 NActive=   14 NUniq=   14 SFac= 1.00D+00 NAtFMM=   60 NAOKFM=F Big=F
 Integral buffers will be    131072 words long.
 Raffenetti 2 integral format.
 Two-electron integral symmetry is turned on.
 Nuclear repulsion after empirical dispersion term =      221.2333931507 Hartrees.
 One-electron integrals computed using PRISM.
   1 Symmetry operations used in ECPInt.
 ECPInt:  NShTT=    6786 NPrTT=   21120 LenC2=    6592 LenP2D=   17029.
 LDataN:  DoStor=T MaxTD1= 4 Len=   56
 NBasis=   240 RedAO= T EigKep=  2.34D-04  NBF=   240
 NBsUse=   240 1.00D-06 EigRej= -1.00D+00 NBFU=   240
 Initial guess from the checkpoint file:  "/home/user/YCY/BeH/4-H-Be12.chk"
 B after Tr=     0.000000    0.000000    0.000000
         Rot=    0.999996   -0.002608   -0.000082    0.000627 Ang=  -0.31 deg.
 Requested convergence on RMS density matrix=1.00D-08 within 128 cycles.
 Requested convergence on MAX density matrix=1.00D-06.
 Requested convergence on             energy=1.00D-06.
 No special actions if energy rises.
 SCF Done:  E(RPBE1PBE) =  -177.761393831     A.U. after   14 cycles
            NFock= 14  Conv=0.35D-08     -V/T= 2.0075
   1 Symmetry operations used in ECPInt.
 ECPInt:  NShTT=    6786 NPrTT=   21120 LenC2=    6592 LenP2D=   17029.
 LDataN:  DoStor=T MaxTD1= 5 Len=  102
 Calling FoFJK, ICntrl=      2127 FMM=F ISym2X=0 I1Cent= 0 IOpClX= 0 NMat=1 NMatS=1 NMatT=0.
 ***** Axes restored to original set *****
 -------------------------------------------------------------------
 Center     Atomic                   Forces (Hartrees/Bohr)
 Number     Number              X              Y              Z
 -------------------------------------------------------------------
      1        4          -0.000296061    0.000057080    0.000240702
      2        4          -0.000112057    0.000356277   -0.000425235
      3        4           0.000651104   -0.000252197    0.000123611
      4        4           0.001011589   -0.000567670   -0.000213430
      5        4           0.000223969   -0.000242362    0.000080197
      6        4          -0.000361562   -0.000073280    0.000060507
      7        4          -0.000153425    0.000412262    0.000272474
      8        4          -0.000194952   -0.000136696    0.000079029
      9        4          -0.000368910    0.000291029    0.000222892
     10        4          -0.000009474    0.000068384   -0.000321273
     11        4           0.000102486    0.000137776   -0.000151734
     12        4          -0.000135537   -0.000107972   -0.000152093
     13        1          -0.000091738    0.000391721    0.000171055
     14        1          -0.000265433   -0.000334350    0.000013298
 -------------------------------------------------------------------
 Cartesian Forces:  Max     0.001011589 RMS     0.000301051

 GradGradGradGradGradGradGradGradGradGradGradGradGradGradGradGradGradGrad
 Berny optimization.
 Using GEDIIS/GDIIS optimizer.
 FormGI is forming the generalized inverse of G from B-inverse, IUseBI=4.
 Internal  Forces:  Max     0.000402305 RMS     0.000059398
 Search for a local minimum.
 Step number   7 out of a maximum of  100
 All quantities printed in internal units (Hartrees-Bohrs-Radians)
 Mixed Optimization -- En-DIIS/RFO-DIIS
 Swapping is turned off.
 Update second derivatives using D2CorX and points    2    3    4    5    6
                                                      7
 DE= -3.47D-05 DEPred=-2.46D-05 R= 1.41D+00
 TightC=F SS=  1.41D+00  RLast= 6.80D-02 DXNew= 1.6859D+00 2.0387D-01
 Trust test= 1.41D+00 RLast= 6.80D-02 DXMaxT set to 1.00D+00
 ITU=  1  1  1  1  1  1  0
     Eigenvalues ---    0.00758   0.01286   0.01827   0.02408   0.02426
     Eigenvalues ---    0.02714   0.03062   0.03452   0.03685   0.03957
     Eigenvalues ---    0.04376   0.04527   0.05235   0.05373   0.05800
     Eigenvalues ---    0.06060   0.06144   0.06276   0.06706   0.06892
     Eigenvalues ---    0.07080   0.07315   0.07628   0.07724   0.08045
     Eigenvalues ---    0.08327   0.08915   0.09104   0.10414   0.10740
     Eigenvalues ---    0.11062   0.11631   0.11746   0.12787   0.13223
     Eigenvalues ---    0.25175
 En-DIIS/RFO-DIIS/Sim-DIIS IScMMF=       -3 using points:     7    6    5    4    3
 RFO step:  Lambda=-1.85639075D-05.
 DidBck=F Rises=F RFO-DIIS coefs:    2.16982   -1.84977    0.48389    0.69631   -0.50024
 Iteration  1 RMS(Cart)=  0.00185184 RMS(Int)=  0.00002301
 Iteration  2 RMS(Cart)=  0.00001012 RMS(Int)=  0.00001689
 Iteration  3 RMS(Cart)=  0.00000000 RMS(Int)=  0.00001689
 Variable       Old X    -DE/DX   Delta X   Delta X   Delta X     New X
                                 (Linear)    (Quad)   (Total)
    R1        3.80717   0.00014  -0.00197   0.00198   0.00001   3.80718
    R2        4.30063  -0.00004   0.00593  -0.00109   0.00484   4.30548
    R3        4.40071   0.00006  -0.00333   0.00192  -0.00141   4.39930
    R4        3.85207   0.00001   0.00093  -0.00092   0.00003   3.85210
    R5        4.17600  -0.00001  -0.00994   0.00179  -0.00815   4.16784
    R6        4.01847   0.00000  -0.00139   0.00059  -0.00079   4.01768
    R7        4.05998  -0.00004  -0.00216  -0.00036  -0.00252   4.05746
    R8        3.88310  -0.00001   0.00161  -0.00116   0.00045   3.88355
    R9        4.02895   0.00003   0.00359   0.00019   0.00378   4.03272
   R10        3.91709   0.00002  -0.00421   0.00133  -0.00287   3.91422
   R11        4.25128   0.00005   0.00128   0.00007   0.00133   4.25261
   R12        4.31283   0.00014   0.00460   0.00128   0.00588   4.31871
   R13        3.82714   0.00010   0.00138   0.00003   0.00139   3.82853
   R14        4.15492   0.00001  -0.00018   0.00037   0.00020   4.15511
   R15        4.06093  -0.00001   0.00082   0.00009   0.00090   4.06184
   R16        3.91779   0.00005   0.00398  -0.00021   0.00380   3.92159
   R17        4.06453  -0.00021  -0.00786   0.00003  -0.00783   4.05671
   R18        3.82888  -0.00010  -0.00417  -0.00024  -0.00443   3.82445
   R19        4.07631  -0.00012  -0.00080  -0.00043  -0.00125   4.07506
   R20        3.03613   0.00040  -0.00412   0.00400  -0.00014   3.03599
   R21        3.06701  -0.00018  -0.00535   0.00083  -0.00455   3.06246
   R22        3.75488  -0.00013   0.00253  -0.00245   0.00008   3.75496
   R23        3.86721   0.00008  -0.00040   0.00132   0.00093   3.86815
   R24        3.84629  -0.00003   0.00167  -0.00089   0.00077   3.84706
   R25        3.78403   0.00011   0.00293   0.00066   0.00361   3.78765
   R26        3.89215  -0.00002   0.00250  -0.00036   0.00213   3.89428
   R27        3.84316  -0.00002   0.00114  -0.00096   0.00018   3.84334
   R28        3.98656  -0.00003  -0.00108  -0.00028  -0.00134   3.98523
   R29        3.94421  -0.00004   0.00005  -0.00069  -0.00063   3.94358
   R30        3.96212  -0.00001   0.00518  -0.00092   0.00425   3.96637
   R31        4.06703  -0.00011  -0.00641  -0.00024  -0.00669   4.06034
   R32        3.83992   0.00003  -0.00157   0.00068  -0.00089   3.83903
   R33        1.48187   0.00012   0.00068   0.00051   0.00128   1.48315
    A1        1.95167   0.00000   0.00206  -0.00027   0.00178   1.95345
    A2        1.88809  -0.00002  -0.00118  -0.00015  -0.00133   1.88676
    A3        2.18432   0.00001   0.00097  -0.00028   0.00069   2.18500
    A4        2.80339  -0.00006  -0.00043  -0.00050  -0.00092   2.80246
    A5        2.03960  -0.00004  -0.00108  -0.00028  -0.00135   2.03825
    A6        1.99466  -0.00003  -0.00185   0.00035  -0.00150   1.99316
    A7        1.96176  -0.00001   0.00066  -0.00032   0.00034   1.96211
    A8        2.31969  -0.00002   0.00031  -0.00031  -0.00000   2.31969
    A9        1.58853   0.00001   0.00152  -0.00037   0.00115   1.58969
   A10        1.75684  -0.00005   0.00027  -0.00049  -0.00022   1.75662
   A11        1.59815  -0.00005  -0.00140  -0.00040  -0.00180   1.59635
   A12        1.91275  -0.00008  -0.00190   0.00001  -0.00189   1.91086
   A13        2.26447  -0.00007   0.00003  -0.00053  -0.00051   2.26396
   A14        2.02406  -0.00004  -0.00006  -0.00042  -0.00048   2.02358
   A15        2.00832  -0.00006  -0.00060  -0.00034  -0.00093   2.00738
   A16        1.55142  -0.00005  -0.00177  -0.00036  -0.00213   1.54929
   A17        2.28583  -0.00007  -0.00357  -0.00018  -0.00375   2.28208
   A18        1.91303  -0.00002   0.00032  -0.00013   0.00021   1.91324
   A19        2.76180  -0.00008  -0.00284  -0.00065  -0.00349   2.75831
   A20        1.95281  -0.00002  -0.00144  -0.00023  -0.00168   1.95113
   A21        2.14256  -0.00008  -0.00334  -0.00036  -0.00371   2.13885
   A22        1.90571  -0.00007  -0.00350  -0.00011  -0.00360   1.90211
   A23        1.97000  -0.00005  -0.00353  -0.00012  -0.00365   1.96635
   A24        1.57155   0.00005   0.00051   0.00006   0.00057   1.57211
   A25        1.78428   0.00009   0.00198   0.00010   0.00205   1.78634
   A26        2.29405  -0.00006  -0.00164  -0.00038  -0.00203   2.29202
   A27        2.13243  -0.00014  -0.00872  -0.00167  -0.01041   2.12202
   A28        1.89473   0.00013   0.00420   0.00023   0.00444   1.89917
   A29        1.73420   0.00008  -0.00044   0.00042  -0.00003   1.73417
   A30        2.40489  -0.00008  -0.00303  -0.00084  -0.00389   2.40100
   A31        1.91485  -0.00010  -0.00423  -0.00069  -0.00494   1.90992
   A32        1.59370   0.00004   0.00086  -0.00024   0.00061   1.59431
   A33        2.40997   0.00001   0.00071   0.00023   0.00095   2.41091
   A34        2.27478   0.00005   0.00496   0.00133   0.00633   2.28110
   A35        1.91119  -0.00006  -0.00026   0.00038   0.00015   1.91134
   A36        2.32020   0.00002   0.00513   0.00117   0.00630   2.32650
   A37        2.02301  -0.00003   0.00113   0.00051   0.00165   2.02466
   A38        2.40059  -0.00008  -0.00410  -0.00080  -0.00493   2.39566
   A39        1.48576  -0.00002  -0.00135   0.00014  -0.00121   1.48455
   A40        1.72037  -0.00001  -0.00190   0.00013  -0.00177   1.71860
   A41        1.52974   0.00008   0.00185   0.00068   0.00252   1.53227
   A42        1.97813   0.00005   0.00035   0.00022   0.00057   1.97870
   A43        1.52639   0.00001   0.00171   0.00023   0.00195   1.52834
   A44        1.96038  -0.00000   0.00058   0.00007   0.00065   1.96102
   A45        2.09951   0.00004   0.00052   0.00029   0.00081   2.10032
   A46        1.56471  -0.00004   0.00003  -0.00001   0.00002   1.56473
   A47        1.73682  -0.00007  -0.00280  -0.00030  -0.00309   1.73373
   A48        1.60055   0.00007   0.00138   0.00041   0.00179   1.60234
   A49        1.87273   0.00002  -0.00012   0.00036   0.00024   1.87297
   A50        1.73858   0.00005   0.00160   0.00034   0.00193   1.74052
   A51        2.24048  -0.00002  -0.00099   0.00010  -0.00088   2.23960
   A52        2.00937  -0.00001  -0.00213   0.00008  -0.00205   2.00732
   A53        1.87210   0.00008   0.00322   0.00032   0.00355   1.87565
   A54        1.64021   0.00006   0.00055   0.00026   0.00081   1.64102
   A55        2.00168   0.00005  -0.00046   0.00073   0.00026   2.00194
   A56        1.80164   0.00003   0.00098   0.00001   0.00099   1.80263
   A57        1.63113   0.00004  -0.00101   0.00055  -0.00047   1.63066
   A58        1.36351   0.00005   0.00220   0.00034   0.00255   1.36605
   A59        1.93422   0.00006   0.00224   0.00034   0.00258   1.93680
   A60        1.56935   0.00001   0.00024   0.00035   0.00061   1.56997
   A61        2.16390  -0.00001   0.00100   0.00007   0.00107   2.16497
   A62        2.18595   0.00006   0.00237   0.00035   0.00273   2.18868
   A63        1.52738   0.00000   0.00154  -0.00014   0.00140   1.52878
   A64        1.49581  -0.00003  -0.00045  -0.00010  -0.00056   1.49525
   A65        2.12787   0.00004   0.00228   0.00014   0.00242   2.13030
   A66        1.92052   0.00001   0.00042   0.00020   0.00062   1.92114
   A67        1.97452  -0.00003   0.00024  -0.00059  -0.00036   1.97416
   A68        1.35941   0.00004   0.00204   0.00009   0.00213   1.36154
   A69        1.50864  -0.00001   0.00015   0.00004   0.00020   1.50883
   A70        1.92593   0.00004   0.00213   0.00001   0.00214   1.92807
   A71        2.20849   0.00002  -0.00038   0.00020  -0.00017   2.20832
   A72        2.09322  -0.00002  -0.00027  -0.00013  -0.00040   2.09282
    D1       -1.89186   0.00003  -0.00028   0.00068   0.00041  -1.89146
    D2       -0.86868   0.00001  -0.00062   0.00066   0.00004  -0.86863
    D3        0.27763   0.00001   0.00111  -0.00001   0.00109   0.27872
    D4        1.30081  -0.00001   0.00077  -0.00003   0.00073   1.30154
    D5       -0.83300   0.00001   0.00228  -0.00020   0.00209  -0.83091
    D6        0.19019  -0.00001   0.00194  -0.00022   0.00172   0.19191
    D7        0.36520   0.00003   0.00203  -0.00059   0.00142   0.36662
    D8       -0.61824  -0.00005  -0.00050  -0.00082  -0.00132  -0.61956
    D9       -2.89279  -0.00000  -0.00101  -0.00120  -0.00223  -2.89502
   D10        2.80735   0.00005   0.00298   0.00008   0.00305   2.81040
   D11       -0.60099   0.00003   0.00023  -0.00011   0.00012  -0.60088
   D12       -1.58443  -0.00005  -0.00229  -0.00033  -0.00262  -1.58706
   D13        2.42421  -0.00001  -0.00281  -0.00072  -0.00354   2.42066
   D14        1.84116   0.00004   0.00119   0.00057   0.00174   1.84290
   D15        1.22283  -0.00001   0.00033  -0.00052  -0.00018   1.22265
   D16        0.23939  -0.00009  -0.00219  -0.00075  -0.00292   0.23647
   D17       -2.03516  -0.00004  -0.00271  -0.00113  -0.00384  -2.03900
   D18       -2.61821   0.00001   0.00129   0.00015   0.00145  -2.61676
   D19        0.96638   0.00000   0.00238  -0.00067   0.00170   0.96808
   D20       -0.08312  -0.00002   0.00011   0.00006   0.00017  -0.08294
   D21       -1.16132   0.00003   0.00192  -0.00005   0.00187  -1.15945
   D22       -1.03188  -0.00003  -0.00139  -0.00009  -0.00147  -1.03335
   D23       -0.01195   0.00003   0.00006   0.00055   0.00063  -0.01133
   D24        1.13156  -0.00004   0.00083  -0.00076   0.00008   1.13164
   D25        2.15149   0.00002   0.00229  -0.00012   0.00217   2.15366
   D26        0.07830  -0.00006  -0.00158  -0.00039  -0.00197   0.07633
   D27        1.09823   0.00000  -0.00013   0.00025   0.00013   1.09835
   D28        0.75893  -0.00002   0.00022   0.00020   0.00043   0.75937
   D29        1.81751  -0.00003  -0.00096   0.00037  -0.00058   1.81693
   D30       -0.50568   0.00005   0.00287   0.00027   0.00314  -0.50254
   D31        0.55290   0.00005   0.00169   0.00043   0.00212   0.55502
   D32       -1.30124   0.00002   0.00179   0.00009   0.00189  -1.29936
   D33       -0.24266   0.00002   0.00061   0.00026   0.00087  -0.24179
   D34        0.43753   0.00002  -0.00112   0.00025  -0.00088   0.43665
   D35       -0.65867   0.00000  -0.00158   0.00007  -0.00151  -0.66018
   D36       -0.76647   0.00006   0.00149   0.00029   0.00176  -0.76471
   D37       -1.86267   0.00004   0.00103   0.00011   0.00113  -1.86154
   D38        1.33227   0.00001   0.00055  -0.00012   0.00043   1.33270
   D39        0.23607  -0.00001   0.00009  -0.00030  -0.00021   0.23586
   D40        0.15847   0.00007  -0.00116   0.00090  -0.00029   0.15818
   D41       -0.87716   0.00002  -0.00207   0.00097  -0.00109  -0.87825
   D42        2.83625   0.00006   0.00225   0.00042   0.00265   2.83889
   D43        2.81280   0.00014   0.00782   0.00231   0.01014   2.82294
   D44        1.31266  -0.00002  -0.00250   0.00036  -0.00218   1.31048
   D45        0.27703  -0.00007  -0.00342   0.00043  -0.00298   0.27405
   D46       -2.29275  -0.00003   0.00091  -0.00012   0.00076  -2.29199
   D47       -2.31619   0.00006   0.00647   0.00177   0.00825  -2.30794
   D48        0.57789  -0.00001  -0.00075   0.00011  -0.00063   0.57726
   D49       -0.48657  -0.00006  -0.00242  -0.00049  -0.00291  -0.48949
   D50       -0.60436   0.00005   0.00138   0.00032   0.00171  -0.60264
   D51       -1.66881  -0.00000  -0.00029  -0.00028  -0.00057  -1.66939
   D52       -0.70037  -0.00002  -0.00263   0.00002  -0.00262  -0.70298
   D53        0.40743  -0.00000  -0.00224   0.00028  -0.00197   0.40546
   D54        0.43806  -0.00006  -0.00023  -0.00074  -0.00099   0.43708
   D55        1.54586  -0.00004   0.00016  -0.00049  -0.00034   1.54552
   D56        0.17470   0.00004   0.00289  -0.00081   0.00207   0.17677
   D57       -0.92903   0.00009   0.00240  -0.00003   0.00237  -0.92666
   D58        1.45641  -0.00007  -0.00004  -0.00095  -0.00100   1.45541
   D59        0.35268  -0.00003  -0.00053  -0.00017  -0.00070   0.35198
   D60        0.72858  -0.00008  -0.00275  -0.00043  -0.00319   0.72539
   D61        1.80111  -0.00006  -0.00244  -0.00040  -0.00286   1.79825
   D62       -1.27580   0.00001   0.00219  -0.00005   0.00216  -1.27364
   D63       -0.20327   0.00003   0.00251  -0.00002   0.00249  -0.20078
   D64       -0.52111   0.00003   0.00157  -0.00000   0.00155  -0.51956
   D65        0.55142   0.00005   0.00188   0.00003   0.00188   0.55330
   D66        0.99470  -0.00009  -0.00438  -0.00044  -0.00483   0.98987
   D67        0.00592  -0.00007  -0.00742  -0.00046  -0.00786  -0.00194
   D68       -1.12196   0.00002   0.00075  -0.00006   0.00068  -1.12128
   D69       -0.88262   0.00007   0.00278   0.00084   0.00363  -0.87899
   D70       -1.90655   0.00005   0.00442   0.00033   0.00475  -1.90180
   D71        0.16097   0.00003   0.00234   0.00023   0.00258   0.16355
   D72       -0.86296   0.00001   0.00397  -0.00028   0.00370  -0.85926
   D73        1.26219  -0.00001  -0.00106   0.00040  -0.00065   1.26154
   D74        0.23826  -0.00002   0.00058  -0.00011   0.00047   0.23873
   D75       -1.62065   0.00003   0.00439  -0.00040   0.00400  -1.61665
   D76       -0.57577   0.00008   0.00287   0.00058   0.00346  -0.57231
   D77       -0.74903   0.00001   0.00720  -0.00037   0.00680  -0.74223
   D78        0.29585   0.00007   0.00567   0.00062   0.00626   0.30211
   D79        0.12515  -0.00009   0.00002  -0.00108  -0.00105   0.12409
   D80        1.17003  -0.00003  -0.00150  -0.00010  -0.00159   1.16843
   D81        1.33830  -0.00003  -0.00084  -0.00012  -0.00097   1.33733
   D82        0.20247  -0.00004  -0.00284   0.00005  -0.00279   0.19968
   D83        0.48130  -0.00000  -0.00173   0.00014  -0.00160   0.47970
   D84       -0.65453  -0.00002  -0.00373   0.00031  -0.00342  -0.65795
   D85       -0.70124   0.00007   0.00129   0.00045   0.00172  -0.69952
   D86       -1.83707   0.00006  -0.00071   0.00061  -0.00009  -1.83716
   D87        0.11357  -0.00005  -0.00013  -0.00043  -0.00054   0.11304
   D88        1.17449  -0.00001  -0.00119   0.00035  -0.00082   1.17367
   D89        1.13606  -0.00004  -0.00092  -0.00058  -0.00148   1.13458
   D90        2.19698  -0.00001  -0.00198   0.00019  -0.00177   2.19521
   D91       -0.98482   0.00004   0.00201  -0.00019   0.00181  -0.98301
   D92        0.07610   0.00007   0.00095   0.00058   0.00152   0.07762
   D93       -0.75158  -0.00005  -0.00198   0.00009  -0.00187  -0.75345
   D94        0.14331  -0.00002  -0.00131   0.00024  -0.00108   0.14223
   D95        0.20250  -0.00003  -0.00241   0.00004  -0.00238   0.20013
   D96        1.09739   0.00000  -0.00174   0.00019  -0.00158   1.09581
   D97        2.52070  -0.00000   0.00172   0.00085   0.00263   2.52332
   D98       -2.86760   0.00003   0.00239   0.00100   0.00342  -2.86418
   D99       -3.09679   0.00007   0.00688   0.00150   0.00840  -3.08839
   D100      -2.20190   0.00010   0.00755   0.00165   0.00919  -2.19271
   D101       0.38538   0.00005   0.00164   0.00042   0.00206   0.38743
   D102      -0.59060  -0.00003   0.00212  -0.00037   0.00177  -0.58883
   D103       2.87551  -0.00000   0.00093   0.00031   0.00125   2.87676
   D104      -3.08611  -0.00010  -0.00595  -0.00137  -0.00740  -3.09351
   D105       0.78030   0.00006   0.00452  -0.00041   0.00411   0.78440
   D106      -0.12773   0.00003   0.00318  -0.00046   0.00272  -0.12501
   D107      -0.21193   0.00003   0.00249  -0.00005   0.00245  -0.20947
   D108      -1.11995   0.00000   0.00115  -0.00010   0.00106  -1.11889
   D109      -2.77740   0.00000  -0.00016  -0.00054  -0.00073  -2.77813
   D110       2.59776  -0.00003  -0.00149  -0.00059  -0.00212   2.59564
   D111       3.10795  -0.00011  -0.00958  -0.00206  -0.01155   3.09640
   D112       2.19993  -0.00014  -0.01092  -0.00211  -0.01294   2.18699
   D113       0.44751   0.00005  -0.00026   0.00052   0.00024   0.44776
   D114      -0.59844  -0.00002  -0.00195   0.00035  -0.00160  -0.60004
   D115      -0.68044   0.00003  -0.00053   0.00068   0.00016  -0.68029
   D116       0.54125   0.00004   0.00214   0.00037   0.00250   0.54375
   D117      -0.35569  -0.00007  -0.00188  -0.00059  -0.00247  -0.35816
   D118       0.88373  -0.00006  -0.00075  -0.00061  -0.00135   0.88238
   D119       0.47088   0.00007   0.00161   0.00092   0.00252   0.47340
   D120      -0.76156   0.00002   0.00079   0.00039   0.00118  -0.76038
   D121      -0.88695   0.00003   0.00035   0.00021   0.00057  -0.88638
   D122       0.34302   0.00003   0.00085   0.00012   0.00097   0.34398
   D123       0.25191   0.00002   0.00030   0.00011   0.00040   0.25231
   D124       1.48188   0.00002   0.00079   0.00002   0.00081   1.48268
   D125      -0.26591  -0.00004  -0.00101  -0.00070  -0.00171  -0.26763
   D126       0.97258  -0.00001   0.00034  -0.00016   0.00019   0.97277
   D127       0.20040   0.00002   0.00297  -0.00041   0.00256   0.20296
   D128      -0.87142  -0.00003   0.00125  -0.00052   0.00073  -0.87069
   D129       1.30685   0.00002   0.00241  -0.00056   0.00186   1.30871
   D130       0.23503  -0.00002   0.00069  -0.00067   0.00003   0.23505
   D131       0.59174   0.00001  -0.00099   0.00013  -0.00086   0.59088
   D132      -0.50377  -0.00001  -0.00263  -0.00002  -0.00265  -0.50642
   D133      -0.60933  -0.00002  -0.00139  -0.00011  -0.00149  -0.61082
   D134      -1.70484  -0.00003  -0.00303  -0.00026  -0.00328  -1.70812
   D135      -0.75527  -0.00004  -0.00223  -0.00015  -0.00240  -0.75767
   D136       0.14156  -0.00002  -0.00106  -0.00013  -0.00120   0.14036
   D137       0.24012  -0.00001  -0.00032  -0.00020  -0.00052   0.23960
   D138       1.13694   0.00001   0.00085  -0.00017   0.00068   1.13762
   D139       0.78826   0.00001  -0.00003   0.00024   0.00021   0.78847
   D140      -0.09156   0.00000  -0.00119   0.00071  -0.00049  -0.09205
   D141      -0.24950   0.00001   0.00086   0.00014   0.00100  -0.24850
   D142      -1.12932   0.00000  -0.00030   0.00061   0.00031  -1.12901
   D143      -0.52249   0.00000  -0.00215   0.00041  -0.00174  -0.52423
   D144       0.67515  -0.00002  -0.00053  -0.00032  -0.00083   0.67432
   D145      -1.77601  -0.00001  -0.00217   0.00005  -0.00214  -1.77814
   D146      -0.57837  -0.00003  -0.00054  -0.00068  -0.00123  -0.57959
         Item               Value     Threshold  Converged?
 Maximum Force            0.000402     0.000450     YES
 RMS     Force            0.000059     0.000300     YES
 Maximum Displacement     0.016077     0.001800     NO 
 RMS     Displacement     0.001854     0.001200     NO 
 Predicted change in Energy=-4.200019D-06
 GradGradGradGradGradGradGradGradGradGradGradGradGradGradGradGradGradGrad

                          Input orientation:                          
 ---------------------------------------------------------------------
 Center     Atomic      Atomic             Coordinates (Angstroms)
 Number     Number       Type             X           Y           Z
 ---------------------------------------------------------------------
      1          4           0       -1.271765    0.297445    0.400543
      2          4           0       -0.730812    0.765022   -1.482977
      3          4           0        1.294893   -0.339483    0.416470
      4          4           0       -0.211368    2.265746   -0.037948
      5          4           0       -1.643824   -1.986339    0.656520
      6          4           0        1.254274    1.219154   -1.206251
      7          4           0        1.664154    1.905553    0.631742
      8          4           0        0.760748   -0.761162   -1.491786
      9          4           0        0.203617   -2.191551   -0.045752
     10          4           0        0.165957    0.997435    1.664753
     11          4           0       -1.254339   -1.219074   -1.200776
     12          4           0       -0.197995   -1.000961    1.697195
     13          1           0       -0.616215    3.785176    0.291472
     14          1           0       -1.038228    3.624056   -0.350349
 ---------------------------------------------------------------------
                    Distance matrix (angstroms):
                    1          2          3          4          5
     1  Be   0.000000
     2  Be   2.014673   0.000000
     3  Be   2.644554   2.988531   0.000000
     4  Be   2.278360   2.147116   3.043441   0.000000
     5  Be   2.328007   3.602919   3.377250   4.540312   0.000000
     6  Be   3.132445   2.055087   2.250384   2.146716   4.705749
     7  Be   3.355456   3.392449   2.285363   2.023809   5.107852
     8  Be   2.971980   2.134026   2.025972   3.495829   3.449383
     9  Be   2.927632   3.417615   2.198792   4.476579   1.987042
    10  Be   2.038444   3.281222   2.149432   2.156427   3.632457
    11  Be   2.205529   2.071317   3.144479   3.818891   2.046935
    12  Be   2.126063   3.676423   2.075217   3.698956   2.035778
    13  H    3.550481   3.504730   4.547612   1.606576   5.873638
    14  H    3.418292   3.090538   4.662736   1.620586   5.732107
                    6          7          8          9         10
     6  Be   0.000000
     7  Be   2.004336   0.000000
     8  Be   2.060764   3.526596   0.000000
     9  Be   3.752805   4.402093   2.108891   0.000000
    10  Be   3.078353   2.033810   3.661990   3.618960   0.000000
    11  Be   3.498304   4.651776   2.086851   2.098911   3.891196
    12  Be   3.932938   3.612563   3.338606   2.148641   2.031527
    13  H    3.510893   2.974702   5.073975   6.042111   3.204559
    14  H    3.430989   3.349720   4.875380   5.954514   3.522759
                   11         12         13         14
    11  Be   0.000000
    12  Be   3.092195   0.000000
    13  H    5.260849   5.005804   0.000000
    14  H    4.921975   5.127300   0.784849   0.000000
 Stoichiometry    Be12H2
 Framework group  C1[X(Be12H2)]
 Deg. of freedom    36
 Full point group                 C1      NOp   1
 Largest Abelian subgroup         C1      NOp   1
 Largest concise Abelian subgroup C1      NOp   1
                         Standard orientation:                         
 ---------------------------------------------------------------------
 Center     Atomic      Atomic             Coordinates (Angstroms)
 Number     Number       Type             X           Y           Z
 ---------------------------------------------------------------------
      1          4           0        0.210984    0.406559    1.231211
      2          4           0       -0.412652   -1.472231    0.856870
      3          4           0        0.091492    0.408074   -1.410641
      4          4           0       -1.982539   -0.009629    0.777155
      5          4           0        2.509008    0.634554    0.936727
      6          4           0       -1.409600   -1.194701   -0.918645
      7          4           0       -2.163211    0.650806   -1.127310
      8          4           0        0.625893   -1.504034   -1.007126
      9          4           0        2.172093   -0.074830   -0.888540
     10          4           0       -0.854638    1.675956    0.044477
     11          4           0        1.641483   -1.213849    0.792685
     12          4           0        1.164954    1.684024   -0.175263
     13          1           0       -3.320129    0.339982    1.595515
     14          1           0       -3.052941   -0.302778    1.958088
 ---------------------------------------------------------------------
 Rotational constants (GHZ):           2.2414410           1.3944962           1.2885784
 Standard basis: def2TZVP (5D, 7F)
 There are   252 symmetry adapted cartesian basis functions of A   symmetry.
 There are   240 symmetry adapted basis functions of A   symmetry.
   240 basis functions,   364 primitive gaussians,   252 cartesian basis functions
    25 alpha electrons       25 beta electrons
       nuclear repulsion energy       221.2730785026 Hartrees.
 NAtoms=   14 NActive=   14 NUniq=   14 SFac= 1.00D+00 NAtFMM=   60 NAOKFM=F Big=F
 Integral buffers will be    131072 words long.
 Raffenetti 2 integral format.
 Two-electron integral symmetry is turned on.
 Nuclear repulsion after empirical dispersion term =      221.2420353305 Hartrees.
 One-electron integrals computed using PRISM.
   1 Symmetry operations used in ECPInt.
 ECPInt:  NShTT=    6786 NPrTT=   21120 LenC2=    6592 LenP2D=   17029.
 LDataN:  DoStor=T MaxTD1= 4 Len=   56
 NBasis=   240 RedAO= T EigKep=  2.34D-04  NBF=   240
 NBsUse=   240 1.00D-06 EigRej= -1.00D+00 NBFU=   240
 Initial guess from the checkpoint file:  "/home/user/YCY/BeH/4-H-Be12.chk"
 B after Tr=    -0.000000    0.000000   -0.000000
         Rot=    0.999995   -0.003168   -0.000428    0.000280 Ang=  -0.37 deg.
 Requested convergence on RMS density matrix=1.00D-08 within 128 cycles.
 Requested convergence on MAX density matrix=1.00D-06.
 Requested convergence on             energy=1.00D-06.
 No special actions if energy rises.
 SCF Done:  E(RPBE1PBE) =  -177.761415520     A.U. after   13 cycles
            NFock= 13  Conv=0.67D-08     -V/T= 2.0075
   1 Symmetry operations used in ECPInt.
 ECPInt:  NShTT=    6786 NPrTT=   21120 LenC2=    6592 LenP2D=   17029.
 LDataN:  DoStor=T MaxTD1= 5 Len=  102
 Calling FoFJK, ICntrl=      2127 FMM=F ISym2X=0 I1Cent= 0 IOpClX= 0 NMat=1 NMatS=1 NMatT=0.
 ***** Axes restored to original set *****
 -------------------------------------------------------------------
 Center     Atomic                   Forces (Hartrees/Bohr)
 Number     Number              X              Y              Z
 -------------------------------------------------------------------
      1        4          -0.000201040    0.000368399    0.000294438
      2        4           0.000013302    0.000290536   -0.000452807
      3        4           0.000393163   -0.000196188    0.000141413
      4        4           0.000603785   -0.000293327   -0.000058174
      5        4           0.000325371   -0.000213102    0.000070905
      6        4          -0.000221793   -0.000235552    0.000107753
      7        4          -0.000122795    0.000143951    0.000119844
      8        4          -0.000138297    0.000023736    0.000138108
      9        4          -0.000390743    0.000207097    0.000028873
     10        4           0.000081079    0.000030068   -0.000269398
     11        4           0.000104954   -0.000133786   -0.000176337
     12        4          -0.000075170   -0.000131466   -0.000048624
     13        1          -0.000229801    0.000255702   -0.000102608
     14        1          -0.000142016   -0.000116071    0.000206614
 -------------------------------------------------------------------
 Cartesian Forces:  Max     0.000603785 RMS     0.000226139

 GradGradGradGradGradGradGradGradGradGradGradGradGradGradGradGradGradGrad
 Berny optimization.
 Using GEDIIS/GDIIS optimizer.
 FormGI is forming the generalized inverse of G from B-inverse, IUseBI=4.
 Internal  Forces:  Max     0.000293131 RMS     0.000044830
 Search for a local minimum.
 Step number   8 out of a maximum of  100
 All quantities printed in internal units (Hartrees-Bohrs-Radians)
 Mixed Optimization -- En-DIIS/RFO-DIIS
 Swapping is turned off.
 Update second derivatives using D2CorX and points    2    3    4    5    6
                                                      7    8
 DE= -2.17D-05 DEPred=-4.20D-06 R= 5.16D+00
 TightC=F SS=  1.41D+00  RLast= 4.67D-02 DXNew= 1.6859D+00 1.4018D-01
 Trust test= 5.16D+00 RLast= 4.67D-02 DXMaxT set to 1.00D+00
 ITU=  1  1  1  1  1  1  1  0
     Eigenvalues ---    0.00495   0.01108   0.01771   0.02290   0.02449
     Eigenvalues ---    0.02770   0.02992   0.03467   0.03671   0.03931
     Eigenvalues ---    0.04353   0.04534   0.05305   0.05381   0.05913
     Eigenvalues ---    0.06117   0.06150   0.06349   0.06694   0.06897
     Eigenvalues ---    0.07041   0.07337   0.07549   0.07833   0.08030
     Eigenvalues ---    0.08331   0.08811   0.08954   0.09564   0.10422
     Eigenvalues ---    0.10929   0.11503   0.11664   0.12095   0.13036
     Eigenvalues ---    0.25865
 En-DIIS/RFO-DIIS/Sim-DIIS IScMMF=       -3 using points:     8    7    6    5    4    3
 RFO step:  Lambda=-2.19853930D-05.
 DIIS inversion failure, remove point   6.
 RFO-DIIS uses    5 points instead of    6
 DidBck=F Rises=F RFO-DIIS coefs:    1.89652   -2.00000    2.04248   -0.81805   -0.12096
                  RFO-DIIS coefs:    0.00000
 Iteration  1 RMS(Cart)=  0.00255485 RMS(Int)=  0.00006557
 Iteration  2 RMS(Cart)=  0.00002235 RMS(Int)=  0.00005597
 Iteration  3 RMS(Cart)=  0.00000000 RMS(Int)=  0.00005597
 Variable       Old X    -DE/DX   Delta X   Delta X   Delta X     New X
                                 (Linear)    (Quad)   (Total)
    R1        3.80718   0.00015   0.00102   0.00107   0.00202   3.80920
    R2        4.30548  -0.00005   0.00173   0.00379   0.00559   4.31107
    R3        4.39930   0.00010   0.00135   0.00059   0.00195   4.40125
    R4        3.85210  -0.00003  -0.00125  -0.00056  -0.00195   3.85016
    R5        4.16784   0.00011  -0.00025  -0.00677  -0.00702   4.16082
    R6        4.01768   0.00005   0.00068   0.00021   0.00083   4.01851
    R7        4.05746   0.00002   0.00066  -0.00223  -0.00150   4.05596
    R8        3.88355  -0.00004  -0.00141  -0.00031  -0.00180   3.88175
    R9        4.03272   0.00003   0.00087   0.00397   0.00483   4.03756
   R10        3.91422   0.00008   0.00072  -0.00202  -0.00130   3.91292
   R11        4.25261  -0.00000   0.00029   0.00091   0.00123   4.25384
   R12        4.31871   0.00005   0.00041   0.00636   0.00676   4.32547
   R13        3.82853   0.00004   0.00015   0.00138   0.00149   3.83002
   R14        4.15511   0.00000   0.00037   0.00057   0.00094   4.15606
   R15        4.06184  -0.00000   0.00078   0.00074   0.00151   4.06335
   R16        3.92159   0.00001   0.00011   0.00368   0.00378   3.92537
   R17        4.05671  -0.00005   0.00031  -0.00719  -0.00680   4.04991
   R18        3.82445  -0.00003  -0.00024  -0.00414  -0.00417   3.82027
   R19        4.07506  -0.00004   0.00019  -0.00131  -0.00101   4.07404
   R20        3.03599   0.00029  -0.00013  -0.00013  -0.00030   3.03569
   R21        3.06246  -0.00005  -0.00052  -0.00539  -0.00595   3.05651
   R22        3.75496  -0.00017  -0.00139  -0.00145  -0.00285   3.75211
   R23        3.86815   0.00007   0.00114   0.00157   0.00267   3.87082
   R24        3.84706  -0.00006  -0.00076   0.00049  -0.00023   3.84683
   R25        3.78765   0.00004  -0.00007   0.00330   0.00313   3.79078
   R26        3.89428  -0.00007  -0.00043   0.00105   0.00063   3.89491
   R27        3.84334  -0.00007  -0.00118  -0.00106  -0.00235   3.84099
   R28        3.98523  -0.00003  -0.00023  -0.00199  -0.00223   3.98299
   R29        3.94358  -0.00006  -0.00052  -0.00093  -0.00145   3.94213
   R30        3.96637  -0.00004  -0.00042   0.00350   0.00309   3.96945
   R31        4.06034  -0.00006  -0.00022  -0.00660  -0.00682   4.05353
   R32        3.83903   0.00003   0.00030  -0.00075  -0.00043   3.83859
   R33        1.48315  -0.00006   0.00060   0.00047   0.00124   1.48439
    A1        1.95345  -0.00002   0.00023   0.00141   0.00164   1.95509
    A2        1.88676  -0.00000  -0.00040  -0.00137  -0.00179   1.88497
    A3        2.18500  -0.00001  -0.00018   0.00037   0.00019   2.18520
    A4        2.80246  -0.00005  -0.00010  -0.00123  -0.00138   2.80108
    A5        2.03825  -0.00002  -0.00002  -0.00130  -0.00134   2.03691
    A6        1.99316   0.00000   0.00019  -0.00123  -0.00105   1.99211
    A7        1.96211  -0.00003  -0.00030  -0.00013  -0.00039   1.96172
    A8        2.31969  -0.00003  -0.00026  -0.00052  -0.00079   2.31890
    A9        1.58969  -0.00002  -0.00022   0.00070   0.00048   1.59016
   A10        1.75662  -0.00006  -0.00024  -0.00081  -0.00106   1.75557
   A11        1.59635  -0.00005  -0.00038  -0.00205  -0.00245   1.59390
   A12        1.91086  -0.00005   0.00033  -0.00191  -0.00161   1.90925
   A13        2.26396  -0.00005  -0.00005  -0.00090  -0.00094   2.26302
   A14        2.02358  -0.00006  -0.00050  -0.00101  -0.00151   2.02207
   A15        2.00738  -0.00005  -0.00048  -0.00150  -0.00198   2.00540
   A16        1.54929  -0.00003  -0.00090  -0.00261  -0.00354   1.54575
   A17        2.28208  -0.00004  -0.00085  -0.00425  -0.00511   2.27697
   A18        1.91324  -0.00002  -0.00030  -0.00015  -0.00048   1.91275
   A19        2.75831  -0.00006  -0.00098  -0.00435  -0.00537   2.75294
   A20        1.95113  -0.00002  -0.00049  -0.00197  -0.00250   1.94863
   A21        2.13885  -0.00006  -0.00110  -0.00432  -0.00542   2.13343
   A22        1.90211  -0.00003  -0.00036  -0.00387  -0.00423   1.89787
   A23        1.96635  -0.00003  -0.00050  -0.00382  -0.00434   1.96201
   A24        1.57211   0.00000  -0.00094   0.00026  -0.00063   1.57149
   A25        1.78634   0.00002  -0.00094   0.00188   0.00094   1.78728
   A26        2.29202  -0.00004   0.00016  -0.00247  -0.00237   2.28965
   A27        2.12202  -0.00008  -0.00224  -0.01261  -0.01481   2.10721
   A28        1.89917   0.00004  -0.00062   0.00418   0.00351   1.90268
   A29        1.73417   0.00004  -0.00080   0.00001  -0.00078   1.73338
   A30        2.40100  -0.00007  -0.00026  -0.00483  -0.00517   2.39583
   A31        1.90992  -0.00003  -0.00059  -0.00568  -0.00629   1.90362
   A32        1.59431  -0.00001  -0.00083  -0.00018  -0.00107   1.59324
   A33        2.41091   0.00003   0.00072   0.00157   0.00227   2.41318
   A34        2.28110   0.00008   0.00242   0.00832   0.01058   2.29168
   A35        1.91134   0.00002   0.00105   0.00122   0.00232   1.91367
   A36        2.32650   0.00003   0.00281   0.00827   0.01095   2.33745
   A37        2.02466   0.00002   0.00098   0.00254   0.00359   2.02825
   A38        2.39566  -0.00006  -0.00074  -0.00583  -0.00680   2.38886
   A39        1.48455   0.00001   0.00012  -0.00110  -0.00099   1.48356
   A40        1.71860   0.00002  -0.00026  -0.00172  -0.00199   1.71661
   A41        1.53227   0.00008   0.00096   0.00343   0.00440   1.53666
   A42        1.97870   0.00004   0.00023   0.00092   0.00112   1.97982
   A43        1.52834   0.00003   0.00111   0.00254   0.00364   1.53198
   A44        1.96102   0.00002   0.00090   0.00096   0.00187   1.96289
   A45        2.10032   0.00003   0.00011   0.00122   0.00130   2.10162
   A46        1.56473   0.00001   0.00117   0.00049   0.00170   1.56643
   A47        1.73373  -0.00003  -0.00035  -0.00335  -0.00371   1.73002
   A48        1.60234   0.00006   0.00050   0.00242   0.00291   1.60524
   A49        1.87297   0.00003   0.00031   0.00058   0.00089   1.87386
   A50        1.74052   0.00004   0.00028   0.00239   0.00267   1.74319
   A51        2.23960  -0.00001   0.00005  -0.00075  -0.00070   2.23890
   A52        2.00732   0.00001  -0.00040  -0.00198  -0.00240   2.00492
   A53        1.87565   0.00005   0.00040   0.00388   0.00428   1.87993
   A54        1.64102   0.00004   0.00015   0.00122   0.00136   1.64238
   A55        2.00194   0.00004   0.00055   0.00077   0.00131   2.00325
   A56        1.80263   0.00001  -0.00011   0.00087   0.00075   1.80338
   A57        1.63066   0.00005   0.00002  -0.00015  -0.00013   1.63052
   A58        1.36605   0.00004   0.00072   0.00316   0.00388   1.36993
   A59        1.93680   0.00003   0.00058   0.00278   0.00337   1.94016
   A60        1.56997   0.00003   0.00107   0.00133   0.00237   1.57234
   A61        2.16497   0.00001   0.00100   0.00132   0.00235   2.16732
   A62        2.18868   0.00002   0.00004   0.00308   0.00312   2.19180
   A63        1.52878  -0.00001   0.00027   0.00120   0.00145   1.53024
   A64        1.49525  -0.00002   0.00030  -0.00043  -0.00013   1.49512
   A65        2.13030   0.00001   0.00048   0.00264   0.00310   2.13340
   A66        1.92114   0.00002   0.00044   0.00078   0.00122   1.92236
   A67        1.97416  -0.00004  -0.00034  -0.00084  -0.00119   1.97297
   A68        1.36154   0.00002   0.00047   0.00241   0.00286   1.36441
   A69        1.50883  -0.00000   0.00006   0.00023   0.00029   1.50912
   A70        1.92807   0.00001   0.00031   0.00223   0.00252   1.93059
   A71        2.20832   0.00001  -0.00008  -0.00000  -0.00011   2.20821
   A72        2.09282  -0.00002  -0.00013  -0.00062  -0.00078   2.09204
    D1       -1.89146   0.00005   0.00084   0.00104   0.00185  -1.88960
    D2       -0.86863   0.00003   0.00072   0.00043   0.00113  -0.86750
    D3        0.27872   0.00000   0.00034   0.00085   0.00119   0.27991
    D4        1.30154  -0.00002   0.00023   0.00024   0.00047   1.30201
    D5       -0.83091  -0.00000   0.00040   0.00191   0.00230  -0.82861
    D6        0.19191  -0.00003   0.00028   0.00130   0.00158   0.19349
    D7        0.36662   0.00000   0.00028   0.00103   0.00139   0.36801
    D8       -0.61956  -0.00002   0.00062  -0.00143  -0.00087  -0.62043
    D9       -2.89502  -0.00004  -0.00014  -0.00346  -0.00359  -2.89861
   D10        2.81040   0.00006   0.00097   0.00353   0.00461   2.81501
   D11       -0.60088   0.00001  -0.00017  -0.00006  -0.00020  -0.60108
   D12       -1.58706  -0.00001   0.00017  -0.00252  -0.00246  -1.58952
   D13        2.42066  -0.00003  -0.00060  -0.00454  -0.00518   2.41548
   D14        1.84290   0.00007   0.00051   0.00245   0.00301   1.84592
   D15        1.22265  -0.00003  -0.00035  -0.00073  -0.00107   1.22158
   D16        0.23647  -0.00005  -0.00001  -0.00319  -0.00332   0.23314
   D17       -2.03900  -0.00007  -0.00078  -0.00521  -0.00604  -2.04504
   D18       -2.61676   0.00003   0.00033   0.00178   0.00215  -2.61461
   D19        0.96808  -0.00002  -0.00067   0.00119   0.00053   0.96861
   D20       -0.08294  -0.00002  -0.00081  -0.00001  -0.00087  -0.08382
   D21       -1.15945   0.00002  -0.00011   0.00203   0.00194  -1.15751
   D22       -1.03335  -0.00001  -0.00048  -0.00142  -0.00192  -1.03527
   D23       -0.01133   0.00003  -0.00013   0.00136   0.00123  -0.01010
   D24        1.13164  -0.00006  -0.00067  -0.00070  -0.00138   1.13026
   D25        2.15366  -0.00002  -0.00032   0.00209   0.00177   2.15543
   D26        0.07633  -0.00003  -0.00065  -0.00206  -0.00271   0.07362
   D27        1.09835   0.00001  -0.00030   0.00073   0.00043   1.09879
   D28        0.75937  -0.00001   0.00038   0.00061   0.00096   0.76032
   D29        1.81693  -0.00000   0.00042  -0.00043  -0.00004   1.81689
   D30       -0.50254   0.00001   0.00050   0.00308   0.00359  -0.49895
   D31        0.55502   0.00002   0.00053   0.00204   0.00260   0.55762
   D32       -1.29936   0.00001   0.00030   0.00201   0.00229  -1.29707
   D33       -0.24179   0.00001   0.00033   0.00096   0.00129  -0.24050
   D34        0.43665   0.00003  -0.00025  -0.00054  -0.00079   0.43586
   D35       -0.66018   0.00002  -0.00039  -0.00128  -0.00167  -0.66186
   D36       -0.76471   0.00003  -0.00010   0.00185   0.00177  -0.76294
   D37       -1.86154   0.00002  -0.00024   0.00110   0.00089  -1.86065
   D38        1.33270  -0.00000  -0.00019   0.00040   0.00021   1.33291
   D39        0.23586  -0.00001  -0.00033  -0.00035  -0.00067   0.23519
   D40        0.15818   0.00006  -0.00037   0.00031   0.00006   0.15825
   D41       -0.87825   0.00005   0.00049  -0.00009   0.00034  -0.87791
   D42        2.83889   0.00004   0.00029   0.00318   0.00346   2.84235
   D43        2.82294   0.00013   0.00290   0.01288   0.01568   2.83862
   D44        1.31048  -0.00002  -0.00067  -0.00191  -0.00242   1.30807
   D45        0.27405  -0.00003   0.00020  -0.00231  -0.00214   0.27191
   D46       -2.29199  -0.00004  -0.00000   0.00096   0.00097  -2.29102
   D47       -2.30794   0.00005   0.00261   0.01066   0.01320  -2.29474
   D48        0.57726   0.00000   0.00006  -0.00038  -0.00033   0.57692
   D49       -0.48949  -0.00004  -0.00047  -0.00333  -0.00381  -0.49330
   D50       -0.60264   0.00003   0.00056   0.00211   0.00266  -0.59999
   D51       -1.66939  -0.00001   0.00003  -0.00084  -0.00082  -1.67021
   D52       -0.70298   0.00000  -0.00031  -0.00252  -0.00283  -0.70582
   D53        0.40546   0.00002  -0.00005  -0.00147  -0.00151   0.40394
   D54        0.43708  -0.00005  -0.00023  -0.00155  -0.00177   0.43531
   D55        1.54552  -0.00004   0.00003  -0.00051  -0.00045   1.54507
   D56        0.17677   0.00000  -0.00068   0.00137   0.00073   0.17750
   D57       -0.92666   0.00006  -0.00035   0.00207   0.00174  -0.92491
   D58        1.45541  -0.00007  -0.00076  -0.00186  -0.00259   1.45282
   D59        0.35198  -0.00002  -0.00043  -0.00116  -0.00157   0.35040
   D60        0.72539  -0.00005  -0.00063  -0.00367  -0.00428   0.72110
   D61        1.79825  -0.00003  -0.00034  -0.00328  -0.00357   1.79467
   D62       -1.27364   0.00001   0.00054   0.00221   0.00271  -1.27093
   D63       -0.20078   0.00002   0.00083   0.00260   0.00342  -0.19736
   D64       -0.51956   0.00002   0.00009   0.00161   0.00168  -0.51788
   D65        0.55330   0.00004   0.00037   0.00199   0.00238   0.55569
   D66        0.98987  -0.00005  -0.00080  -0.00524  -0.00605   0.98381
   D67       -0.00194  -0.00003  -0.00064  -0.00756  -0.00821  -0.01015
   D68       -1.12128   0.00001   0.00023   0.00103   0.00123  -1.12005
   D69       -0.87899   0.00006   0.00104   0.00438   0.00545  -0.87354
   D70       -1.90180   0.00002   0.00081   0.00516   0.00600  -1.89580
   D71        0.16355   0.00002   0.00027   0.00266   0.00293   0.16648
   D72       -0.85926  -0.00002   0.00004   0.00343   0.00348  -0.85578
   D73        1.26154   0.00001  -0.00002  -0.00064  -0.00065   1.26089
   D74        0.23873  -0.00003  -0.00024   0.00014  -0.00010   0.23863
   D75       -1.61665  -0.00000   0.00013   0.00384   0.00398  -1.61267
   D76       -0.57231   0.00006   0.00077   0.00395   0.00472  -0.56759
   D77       -0.74223  -0.00002  -0.00017   0.00597   0.00579  -0.73644
   D78        0.30211   0.00004   0.00046   0.00608   0.00653   0.30864
   D79        0.12409  -0.00008  -0.00152  -0.00216  -0.00364   0.12045
   D80        1.16843  -0.00001  -0.00088  -0.00205  -0.00291   1.16552
   D81        1.33733  -0.00003  -0.00031  -0.00136  -0.00161   1.33572
   D82        0.19968  -0.00002  -0.00079  -0.00285  -0.00365   0.19603
   D83        0.47970  -0.00000   0.00014  -0.00163  -0.00147   0.47823
   D84       -0.65795   0.00001  -0.00035  -0.00311  -0.00351  -0.66146
   D85       -0.69952   0.00004   0.00078   0.00218   0.00295  -0.69656
   D86       -1.83716   0.00005   0.00029   0.00069   0.00091  -1.83625
   D87        0.11304  -0.00004  -0.00017  -0.00097  -0.00114   0.11189
   D88        1.17367   0.00000   0.00043  -0.00059  -0.00015   1.17352
   D89        1.13458  -0.00004  -0.00066  -0.00222  -0.00291   1.13167
   D90        2.19521   0.00000  -0.00006  -0.00184  -0.00192   2.19329
   D91       -0.98301   0.00001   0.00030   0.00186   0.00214  -0.98087
   D92        0.07762   0.00006   0.00090   0.00224   0.00314   0.08076
   D93       -0.75345  -0.00003  -0.00008  -0.00198  -0.00213  -0.75558
   D94        0.14223   0.00000   0.00016  -0.00077  -0.00062   0.14161
   D95        0.20013  -0.00002  -0.00082  -0.00250  -0.00330   0.19683
   D96        1.09581   0.00001  -0.00058  -0.00129  -0.00179   1.09402
   D97        2.52332   0.00003   0.00051   0.00361   0.00414   2.52746
   D98       -2.86418   0.00006   0.00075   0.00482   0.00565  -2.85853
   D99       -3.08839   0.00003   0.00238   0.01046   0.01302  -3.07537
   D100      -2.19271   0.00006   0.00262   0.01167   0.01453  -2.17818
   D101       0.38743   0.00003  -0.00003   0.00214   0.00224   0.38967
   D102      -0.58883  -0.00003   0.00060   0.00149   0.00193  -0.58690
   D103       2.87676   0.00001   0.00031   0.00146   0.00179   2.87856
   D104      -3.09351  -0.00010  -0.00186  -0.00926  -0.01134  -3.10485
   D105       0.78440   0.00001   0.00010   0.00375   0.00393   0.78834
   D106      -0.12501  -0.00001  -0.00002   0.00192   0.00192  -0.12309
   D107      -0.20947   0.00002   0.00088   0.00259   0.00345  -0.20603
   D108      -1.11889   0.00001   0.00076   0.00075   0.00143  -1.11746
   D109      -2.77813  -0.00002  -0.00013  -0.00143  -0.00155  -2.77969
   D110       2.59564  -0.00004  -0.00026  -0.00326  -0.00357   2.59207
   D111       3.09640  -0.00006  -0.00330  -0.01416  -0.01723   3.07917
   D112       2.18699  -0.00008  -0.00343  -0.01599  -0.01925   2.16774
   D113       0.44776   0.00004   0.00073   0.00084   0.00155   0.44931
   D114      -0.60004   0.00001   0.00052  -0.00120  -0.00069  -0.60073
   D115      -0.68029   0.00003   0.00050   0.00063   0.00111  -0.67918
   D116       0.54375   0.00001   0.00069   0.00275   0.00343   0.54719
   D117      -0.35816  -0.00005  -0.00094  -0.00312  -0.00405  -0.36221
   D118       0.88238  -0.00005  -0.00051  -0.00198  -0.00253   0.87985
   D119       0.47340   0.00007   0.00039   0.00346   0.00386   0.47727
   D120      -0.76038   0.00001  -0.00039   0.00145   0.00107  -0.75932
   D121      -0.88638   0.00000   0.00008   0.00045   0.00056  -0.88582
   D122       0.34398   0.00001  -0.00019   0.00083   0.00066   0.34464
   D123       0.25231   0.00001   0.00049   0.00053   0.00101   0.25333
   D124       1.48268   0.00002   0.00022   0.00090   0.00111   1.48379
   D125      -0.26763  -0.00004  -0.00006  -0.00256  -0.00261  -0.27024
   D126       0.97277  -0.00000   0.00081  -0.00000   0.00078   0.97355
   D127       0.20296  -0.00002  -0.00031   0.00202   0.00173   0.20469
   D128      -0.87069  -0.00004  -0.00026   0.00012  -0.00014  -0.87083
   D129       1.30871  -0.00000  -0.00069   0.00143   0.00071   1.30942
   D130       0.23505  -0.00002  -0.00064  -0.00047  -0.00115   0.23390
   D131       0.59088   0.00002   0.00026  -0.00046  -0.00020   0.59067
   D132      -0.50642   0.00002  -0.00027  -0.00256  -0.00284  -0.50926
   D133      -0.61082  -0.00000  -0.00001  -0.00135  -0.00137  -0.61219
   D134      -1.70812  -0.00001  -0.00054  -0.00345  -0.00400  -1.71212
   D135      -0.75767  -0.00002  -0.00029  -0.00236  -0.00264  -0.76031
   D136       0.14036  -0.00002  -0.00004  -0.00116  -0.00119   0.13916
   D137       0.23960  -0.00001  -0.00028  -0.00055  -0.00082   0.23877
   D138       1.13762  -0.00001  -0.00003   0.00065   0.00062   1.13824
   D139       0.78847   0.00001   0.00029   0.00042   0.00070   0.78917
   D140      -0.09205   0.00002   0.00083   0.00001   0.00085  -0.09119
   D141      -0.24850   0.00000   0.00034   0.00101   0.00134  -0.24716
   D142      -1.12901   0.00002   0.00088   0.00061   0.00149  -1.12752
   D143      -0.52423   0.00003  -0.00004  -0.00091  -0.00096  -0.52518
   D144       0.67432  -0.00002  -0.00048  -0.00062  -0.00115   0.67318
   D145      -1.77814   0.00001  -0.00084  -0.00194  -0.00270  -1.78084
   D146      -0.57959  -0.00004  -0.00129  -0.00165  -0.00289  -0.58248
         Item               Value     Threshold  Converged?
 Maximum Force            0.000293     0.000450     YES
 RMS     Force            0.000045     0.000300     YES
 Maximum Displacement     0.020461     0.001800     NO 
 RMS     Displacement     0.002556     0.001200     NO 
 Predicted change in Energy=-1.019702D-05
 GradGradGradGradGradGradGradGradGradGradGradGradGradGradGradGradGradGrad

                          Input orientation:                          
 ---------------------------------------------------------------------
 Center     Atomic      Atomic             Coordinates (Angstroms)
 Number     Number       Type             X           Y           Z
 ---------------------------------------------------------------------
      1          4           0       -1.271907    0.298595    0.399680
      2          4           0       -0.729922    0.768808   -1.484034
      3          4           0        1.300207   -0.341986    0.417477
      4          4           0       -0.206060    2.267246   -0.039405
      5          4           0       -1.645406   -1.985931    0.656329
      6          4           0        1.254910    1.218085   -1.204646
      7          4           0        1.665799    1.907180    0.633920
      8          4           0        0.760277   -0.762288   -1.490290
      9          4           0        0.201158   -2.190165   -0.044265
     10          4           0        0.167235    0.996559    1.661733
     11          4           0       -1.255630   -1.213793   -1.200445
     12          4           0       -0.198439   -1.001262    1.695852
     13          1           0       -0.614069    3.786563    0.285840
     14          1           0       -1.049056    3.613403   -0.344890
 ---------------------------------------------------------------------
                    Distance matrix (angstroms):
                    1          2          3          4          5
     1  Be   0.000000
     2  Be   2.015744   0.000000
     3  Be   2.650742   2.995168   0.000000
     4  Be   2.281319   2.146322   3.047241   0.000000
     5  Be   2.329040   3.606640   3.381752   4.543708   0.000000
     6  Be   3.131155   2.054134   2.251035   2.143119   4.705399
     7  Be   3.357459   3.394275   2.288941   2.021601   5.110861
     8  Be   2.971066   2.136583   2.026760   3.495276   3.448563
     9  Be   2.925907   3.419849   2.199291   4.475977   1.985534
    10  Be   2.037415   3.279117   2.150233   2.155891   3.632045
    11  Be   2.201813   2.070628   3.148020   3.816706   2.048348
    12  Be   2.126505   3.677947   2.077216   3.700584   2.035657
    13  H    3.551286   3.500389   4.552659   1.606419   5.875594
    14  H    3.404703   3.080782   4.663190   1.617436   5.719320
                    6          7          8          9         10
     6  Be   0.000000
     7  Be   2.005993   0.000000
     8  Be   2.061100   3.529632   0.000000
     9  Be   3.751406   4.403788   2.107709   0.000000
    10  Be   3.073799   2.032566   3.657935   3.614801   0.000000
    11  Be   3.495263   4.651894   2.086085   2.100545   3.886163
    12  Be   3.930726   3.614155   3.335828   2.145035   2.031297
    13  H    3.508806   2.975070   5.073019   6.041097   3.207435
    14  H    3.432927   3.352566   4.871581   5.944309   3.514793
                   11         12         13         14
    11  Be   0.000000
    12  Be   3.090527   0.000000
    13  H    5.255874   5.008408   0.000000
    14  H    4.906778   5.116962   0.785505   0.000000
 Stoichiometry    Be12H2
 Framework group  C1[X(Be12H2)]
 Deg. of freedom    36
 Full point group                 C1      NOp   1
 Largest Abelian subgroup         C1      NOp   1
 Largest concise Abelian subgroup C1      NOp   1
                         Standard orientation:                         
 ---------------------------------------------------------------------
 Center     Atomic      Atomic             Coordinates (Angstroms)
 Number     Number       Type             X           Y           Z
 ---------------------------------------------------------------------
      1          4           0        0.211978    0.395797    1.234999
      2          4           0       -0.415858   -1.479789    0.846124
      3          4           0        0.091956    0.420189   -1.412911
      4          4           0       -1.984098   -0.016160    0.774615
      5          4           0        2.510978    0.625542    0.941321
      6          4           0       -1.409575   -1.185042   -0.927325
      7          4           0       -2.165243    0.663074   -1.120827
      8          4           0        0.626035   -1.494873   -1.019143
      9          4           0        2.171285   -0.067476   -0.888071
     10          4           0       -0.852563    1.672967    0.057439
     11          4           0        1.637563   -1.220617    0.784561
     12          4           0        1.166784    1.683367   -0.162330
     13          1           0       -3.319763    0.323476    1.599981
     14          1           0       -3.037209   -0.311394    1.966209
 ---------------------------------------------------------------------
 Rotational constants (GHZ):           2.2417320           1.3938716           1.2890842
 Standard basis: def2TZVP (5D, 7F)
 There are   252 symmetry adapted cartesian basis functions of A   symmetry.
 There are   240 symmetry adapted basis functions of A   symmetry.
   240 basis functions,   364 primitive gaussians,   252 cartesian basis functions
    25 alpha electrons       25 beta electrons
       nuclear repulsion energy       221.2767790352 Hartrees.
 NAtoms=   14 NActive=   14 NUniq=   14 SFac= 1.00D+00 NAtFMM=   60 NAOKFM=F Big=F
 Integral buffers will be    131072 words long.
 Raffenetti 2 integral format.
 Two-electron integral symmetry is turned on.
 Nuclear repulsion after empirical dispersion term =      221.2457328888 Hartrees.
 One-electron integrals computed using PRISM.
   1 Symmetry operations used in ECPInt.
 ECPInt:  NShTT=    6786 NPrTT=   21120 LenC2=    6592 LenP2D=   17029.
 LDataN:  DoStor=T MaxTD1= 4 Len=   56
 NBasis=   240 RedAO= T EigKep=  2.33D-04  NBF=   240
 NBsUse=   240 1.00D-06 EigRej= -1.00D+00 NBFU=   240
 Initial guess from the checkpoint file:  "/home/user/YCY/BeH/4-H-Be12.chk"
 B after Tr=     0.000000   -0.000000    0.000000
         Rot=    0.999992   -0.004027   -0.000134    0.000329 Ang=  -0.46 deg.
 ExpMin= 3.27D-02 ExpMax= 4.70D+03 ExpMxC= 1.60D+02 IAcc=3 IRadAn=         5 AccDes= 0.00D+00
 Harris functional with IExCor= 1009 and IRadAn=       5 diagonalized for initial guess.
 HarFok:  IExCor= 1009 AccDes= 0.00D+00 IRadAn=         5 IDoV= 1 UseB2=F ITyADJ=14
 ICtDFT=  3500011 ScaDFX=  1.000000  1.000000  1.000000  1.000000
 FoFCou: FMM=F IPFlag=           0 FMFlag=      100000 FMFlg1=           0
         NFxFlg=           0 DoJE=T BraDBF=F KetDBF=T FulRan=T
         wScrn=  0.000000 ICntrl=       500 IOpCl=  0 I1Cent=   200000004 NGrid=           0
         NMat0=    1 NMatS0=      1 NMatT0=    0 NMatD0=    1 NMtDS0=    0 NMtDT0=    0
 Petite list used in FoFCou.
 Requested convergence on RMS density matrix=1.00D-08 within 128 cycles.
 Requested convergence on MAX density matrix=1.00D-06.
 Requested convergence on             energy=1.00D-06.
 No special actions if energy rises.
 SCF Done:  E(RPBE1PBE) =  -177.761431365     A.U. after   13 cycles
            NFock= 13  Conv=0.76D-08     -V/T= 2.0075
   1 Symmetry operations used in ECPInt.
 ECPInt:  NShTT=    6786 NPrTT=   21120 LenC2=    6592 LenP2D=   17029.
 LDataN:  DoStor=T MaxTD1= 5 Len=  102
 Calling FoFJK, ICntrl=      2127 FMM=F ISym2X=0 I1Cent= 0 IOpClX= 0 NMat=1 NMatS=1 NMatT=0.
 ***** Axes restored to original set *****
 -------------------------------------------------------------------
 Center     Atomic                   Forces (Hartrees/Bohr)
 Number     Number              X              Y              Z
 -------------------------------------------------------------------
      1        4          -0.000121581    0.000533699    0.000168048
      2        4          -0.000004631    0.000105124   -0.000346007
      3        4           0.000083060   -0.000061852    0.000119921
      4        4           0.000235084   -0.000177768    0.000095087
      5        4           0.000229303   -0.000096732    0.000014999
      6        4           0.000022834   -0.000294132    0.000137151
      7        4          -0.000008254   -0.000043677   -0.000085035
      8        4          -0.000055132    0.000190234    0.000175454
      9        4          -0.000185625    0.000082068   -0.000159185
     10        4           0.000157974   -0.000083540   -0.000052463
     11        4           0.000031126   -0.000322288   -0.000117993
     12        4          -0.000030129   -0.000066231    0.000044099
     13        1          -0.000334378    0.000105524   -0.000335835
     14        1          -0.000019652    0.000129571    0.000341759
 -------------------------------------------------------------------
 Cartesian Forces:  Max     0.000533699 RMS     0.000184120

 GradGradGradGradGradGradGradGradGradGradGradGradGradGradGradGradGradGrad
 Berny optimization.
 Using GEDIIS/GDIIS optimizer.
 FormGI is forming the generalized inverse of G from B-inverse, IUseBI=4.
 Internal  Forces:  Max     0.000215643 RMS     0.000039451
 Search for a local minimum.
 Step number   9 out of a maximum of  100
 All quantities printed in internal units (Hartrees-Bohrs-Radians)
 Mixed Optimization -- En-DIIS/RFO-DIIS
 Swapping is turned off.
 Update second derivatives using D2CorX and points    3    4    5    6    7
                                                      8    9
 DE= -1.58D-05 DEPred=-1.02D-05 R= 1.55D+00
 TightC=F SS=  1.41D+00  RLast= 6.27D-02 DXNew= 1.6859D+00 1.8808D-01
 Trust test= 1.55D+00 RLast= 6.27D-02 DXMaxT set to 1.00D+00
 ITU=  1  1  1  1  1  1  1  1  0
     Eigenvalues ---    0.00401   0.01068   0.01765   0.02255   0.02452
     Eigenvalues ---    0.02788   0.02977   0.03498   0.03665   0.03925
     Eigenvalues ---    0.04326   0.04562   0.05297   0.05332   0.05741
     Eigenvalues ---    0.05974   0.06141   0.06334   0.06543   0.06780
     Eigenvalues ---    0.07020   0.07431   0.07450   0.07884   0.08041
     Eigenvalues ---    0.08180   0.08379   0.08930   0.09337   0.10414
     Eigenvalues ---    0.10916   0.11368   0.11681   0.11994   0.13029
     Eigenvalues ---    0.26565
 En-DIIS/RFO-DIIS/Sim-DIIS IScMMF=       -3 using points:     9    8    7    6    5    4    3
 RFO step:  Lambda=-8.29125973D-06.
 DIIS inversion failure, remove point   7.
 DIIS inversion failure, remove point   6.
 RFO-DIIS uses    5 points instead of    7
 DidBck=F Rises=F RFO-DIIS coefs:    2.26967   -1.92584    0.15493    0.93285   -0.43160
                  RFO-DIIS coefs:    0.00000    0.00000
 Iteration  1 RMS(Cart)=  0.00171134 RMS(Int)=  0.00002378
 Iteration  2 RMS(Cart)=  0.00000881 RMS(Int)=  0.00001987
 Iteration  3 RMS(Cart)=  0.00000000 RMS(Int)=  0.00001987
 Variable       Old X    -DE/DX   Delta X   Delta X   Delta X     New X
                                 (Linear)    (Quad)   (Total)
    R1        3.80920   0.00009   0.00388  -0.00037   0.00351   3.81272
    R2        4.31107  -0.00007  -0.00164  -0.00082  -0.00245   4.30862
    R3        4.40125   0.00009   0.00377   0.00058   0.00435   4.40560
    R4        3.85016  -0.00001  -0.00108   0.00072  -0.00035   3.84981
    R5        4.16082   0.00016   0.00104   0.00103   0.00208   4.16290
    R6        4.01851   0.00008   0.00147   0.00063   0.00211   4.02063
    R7        4.05596   0.00006  -0.00153   0.00103  -0.00051   4.05546
    R8        3.88175   0.00001  -0.00061   0.00055  -0.00005   3.88170
    R9        4.03756   0.00002   0.00200  -0.00036   0.00164   4.03920
   R10        3.91292   0.00009   0.00152   0.00010   0.00161   3.91453
   R11        4.25384  -0.00006  -0.00031  -0.00050  -0.00081   4.25303
   R12        4.32547  -0.00003   0.00477  -0.00039   0.00438   4.32985
   R13        3.83002  -0.00002   0.00025  -0.00004   0.00022   3.83025
   R14        4.15606  -0.00000   0.00098   0.00004   0.00100   4.15706
   R15        4.06335   0.00000   0.00005  -0.00056  -0.00054   4.06281
   R16        3.92537  -0.00001   0.00153  -0.00004   0.00145   3.92682
   R17        4.04991   0.00007  -0.00232   0.00112  -0.00122   4.04869
   R18        3.82027   0.00005  -0.00135   0.00044  -0.00092   3.81936
   R19        4.07404   0.00002  -0.00114   0.00052  -0.00063   4.07342
   R20        3.03569   0.00017   0.00434   0.00108   0.00544   3.04113
   R21        3.05651   0.00011   0.00339  -0.00040   0.00301   3.05952
   R22        3.75211  -0.00011  -0.00421   0.00071  -0.00349   3.74863
   R23        3.87082   0.00002   0.00249  -0.00059   0.00190   3.87272
   R24        3.84683  -0.00003  -0.00084   0.00031  -0.00052   3.84631
   R25        3.79078  -0.00002   0.00166  -0.00087   0.00078   3.79156
   R26        3.89491  -0.00011  -0.00090  -0.00111  -0.00201   3.89290
   R27        3.84099  -0.00004  -0.00131   0.00009  -0.00120   3.83980
   R28        3.98299  -0.00004  -0.00187  -0.00042  -0.00230   3.98069
   R29        3.94213  -0.00002  -0.00067   0.00035  -0.00034   3.94179
   R30        3.96945  -0.00004  -0.00031  -0.00026  -0.00056   3.96889
   R31        4.05353   0.00001  -0.00269   0.00081  -0.00184   4.05169
   R32        3.83859  -0.00000   0.00036  -0.00038  -0.00001   3.83859
   R33        1.48439  -0.00022   0.00079  -0.00128  -0.00056   1.48383
    A1        1.95509  -0.00004  -0.00022  -0.00042  -0.00065   1.95445
    A2        1.88497   0.00002  -0.00063   0.00028  -0.00034   1.88463
    A3        2.18520  -0.00002  -0.00045  -0.00016  -0.00061   2.18459
    A4        2.80108  -0.00003  -0.00150   0.00001  -0.00149   2.79959
    A5        2.03691   0.00000  -0.00093   0.00036  -0.00057   2.03633
    A6        1.99211   0.00001  -0.00000   0.00002   0.00001   1.99212
    A7        1.96172  -0.00004  -0.00083  -0.00035  -0.00118   1.96054
    A8        2.31890  -0.00004  -0.00106  -0.00042  -0.00148   2.31742
    A9        1.59016  -0.00003  -0.00048  -0.00033  -0.00081   1.58936
   A10        1.75557  -0.00005  -0.00148  -0.00025  -0.00173   1.75384
   A11        1.59390  -0.00002  -0.00147   0.00021  -0.00126   1.59264
   A12        1.90925  -0.00003  -0.00121  -0.00016  -0.00138   1.90788
   A13        2.26302  -0.00003  -0.00151  -0.00003  -0.00154   2.26148
   A14        2.02207  -0.00006  -0.00132  -0.00020  -0.00152   2.02056
   A15        2.00540  -0.00003  -0.00133  -0.00029  -0.00162   2.00378
   A16        1.54575  -0.00000  -0.00142   0.00016  -0.00126   1.54449
   A17        2.27697  -0.00001  -0.00198  -0.00008  -0.00207   2.27491
   A18        1.91275  -0.00001  -0.00044  -0.00036  -0.00080   1.91196
   A19        2.75294  -0.00002  -0.00296  -0.00007  -0.00301   2.74992
   A20        1.94863  -0.00001  -0.00106   0.00015  -0.00090   1.94773
   A21        2.13343  -0.00002  -0.00227   0.00005  -0.00222   2.13121
   A22        1.89787  -0.00001  -0.00184  -0.00002  -0.00185   1.89602
   A23        1.96201  -0.00000  -0.00179   0.00026  -0.00150   1.96050
   A24        1.57149  -0.00002   0.00055  -0.00022   0.00034   1.57183
   A25        1.78728  -0.00001   0.00144   0.00003   0.00148   1.78876
   A26        2.28965  -0.00002  -0.00209  -0.00014  -0.00223   2.28742
   A27        2.10721  -0.00003  -0.00871  -0.00059  -0.00932   2.09789
   A28        1.90268  -0.00002   0.00227  -0.00046   0.00181   1.90449
   A29        1.73338   0.00002   0.00109  -0.00010   0.00101   1.73439
   A30        2.39583  -0.00007  -0.00423  -0.00045  -0.00466   2.39117
   A31        1.90362   0.00002  -0.00386   0.00003  -0.00378   1.89984
   A32        1.59324  -0.00004  -0.00070  -0.00051  -0.00119   1.59206
   A33        2.41318   0.00003   0.00101   0.00026   0.00126   2.41444
   A34        2.29168   0.00009   0.00606   0.00072   0.00683   2.29851
   A35        1.91367   0.00007   0.00161   0.00079   0.00239   1.91605
   A36        2.33745   0.00002   0.00538   0.00058   0.00600   2.34345
   A37        2.02825   0.00005   0.00228   0.00058   0.00285   2.03109
   A38        2.38886  -0.00005  -0.00433  -0.00016  -0.00440   2.38446
   A39        1.48356   0.00002  -0.00024   0.00009  -0.00015   1.48340
   A40        1.71661   0.00003  -0.00033   0.00019  -0.00015   1.71647
   A41        1.53666   0.00006   0.00266   0.00018   0.00284   1.53950
   A42        1.97982   0.00003   0.00093   0.00020   0.00113   1.98095
   A43        1.53198   0.00002   0.00132   0.00008   0.00140   1.53338
   A44        1.96289   0.00001   0.00011   0.00007   0.00018   1.96307
   A45        2.10162   0.00002   0.00132   0.00028   0.00161   2.10322
   A46        1.56643   0.00002  -0.00018   0.00022   0.00004   1.56647
   A47        1.73002  -0.00000  -0.00190   0.00013  -0.00177   1.72825
   A48        1.60524   0.00005   0.00200   0.00030   0.00230   1.60755
   A49        1.87386   0.00003   0.00079   0.00009   0.00089   1.87475
   A50        1.74319   0.00004   0.00179   0.00015   0.00193   1.74512
   A51        2.23890   0.00001   0.00002   0.00019   0.00021   2.23912
   A52        2.00492   0.00004  -0.00029   0.00037   0.00007   2.00499
   A53        1.87993   0.00001   0.00220  -0.00020   0.00199   1.88192
   A54        1.64238   0.00003   0.00131   0.00028   0.00159   1.64397
   A55        2.00325   0.00002   0.00162  -0.00018   0.00144   2.00469
   A56        1.80338  -0.00001   0.00034  -0.00017   0.00017   1.80355
   A57        1.63052   0.00004   0.00094  -0.00005   0.00089   1.63141
   A58        1.36993   0.00002   0.00207   0.00016   0.00223   1.37216
   A59        1.94016  -0.00001   0.00153  -0.00042   0.00109   1.94125
   A60        1.57234   0.00002   0.00102   0.00023   0.00126   1.57360
   A61        2.16732   0.00000   0.00028  -0.00014   0.00014   2.16746
   A62        2.19180  -0.00001   0.00208   0.00014   0.00221   2.19400
   A63        1.53024  -0.00003  -0.00005  -0.00032  -0.00037   1.52987
   A64        1.49512  -0.00001  -0.00035   0.00020  -0.00015   1.49497
   A65        2.13340  -0.00001   0.00124  -0.00018   0.00105   2.13446
   A66        1.92236   0.00000   0.00045  -0.00013   0.00033   1.92269
   A67        1.97297  -0.00004  -0.00150   0.00002  -0.00147   1.97151
   A68        1.36441   0.00001   0.00124   0.00006   0.00130   1.36571
   A69        1.50912   0.00000   0.00011   0.00005   0.00015   1.50928
   A70        1.93059  -0.00001   0.00092  -0.00004   0.00088   1.93146
   A71        2.20821   0.00001   0.00052   0.00019   0.00071   2.20892
   A72        2.09204  -0.00001  -0.00061  -0.00011  -0.00073   2.09132
    D1       -1.88960   0.00005   0.00158   0.00000   0.00158  -1.88803
    D2       -0.86750   0.00001   0.00090  -0.00028   0.00063  -0.86688
    D3        0.27991  -0.00001  -0.00008  -0.00052  -0.00059   0.27931
    D4        1.30201  -0.00005  -0.00075  -0.00081  -0.00154   1.30047
    D5       -0.82861  -0.00001   0.00030  -0.00033  -0.00003  -0.82864
    D6        0.19349  -0.00004  -0.00037  -0.00061  -0.00098   0.19251
    D7        0.36801  -0.00002  -0.00108   0.00012  -0.00097   0.36704
    D8       -0.62043   0.00001  -0.00206   0.00068  -0.00139  -0.62182
    D9       -2.89861  -0.00008  -0.00455  -0.00055  -0.00508  -2.90370
   D10        2.81501   0.00007   0.00157   0.00048   0.00203   2.81703
   D11       -0.60108   0.00000  -0.00035   0.00012  -0.00023  -0.60131
   D12       -1.58952   0.00003  -0.00134   0.00068  -0.00066  -1.59017
   D13        2.41548  -0.00006  -0.00382  -0.00055  -0.00435   2.41113
   D14        1.84592   0.00009   0.00230   0.00048   0.00276   1.84868
   D15        1.22158  -0.00003  -0.00152  -0.00006  -0.00159   1.21999
   D16        0.23314  -0.00001  -0.00251   0.00050  -0.00201   0.23113
   D17       -2.04504  -0.00009  -0.00499  -0.00073  -0.00570  -2.05074
   D18       -2.61461   0.00005   0.00113   0.00030   0.00141  -2.61320
   D19        0.96861  -0.00002  -0.00060  -0.00001  -0.00061   0.96800
   D20       -0.08382  -0.00001   0.00033  -0.00025   0.00008  -0.08374
   D21       -1.15751   0.00001   0.00099   0.00019   0.00117  -1.15634
   D22       -1.03527   0.00001  -0.00031   0.00042   0.00010  -1.03517
   D23       -0.01010   0.00003   0.00209   0.00067   0.00275  -0.00735
   D24        1.13026  -0.00004  -0.00160  -0.00015  -0.00175   1.12851
   D25        2.15543  -0.00003   0.00080   0.00010   0.00090   2.15633
   D26        0.07362   0.00002  -0.00103   0.00058  -0.00045   0.07317
   D27        1.09879   0.00003   0.00137   0.00084   0.00220   1.10099
   D28        0.76032  -0.00001   0.00045  -0.00024   0.00021   0.76053
   D29        1.81689  -0.00001   0.00005  -0.00036  -0.00031   1.81658
   D30       -0.49895  -0.00002   0.00136  -0.00072   0.00064  -0.49831
   D31        0.55762  -0.00003   0.00096  -0.00083   0.00013   0.55774
   D32       -1.29707   0.00000   0.00101  -0.00018   0.00083  -1.29624
   D33       -0.24050   0.00000   0.00061  -0.00030   0.00031  -0.24019
   D34        0.43586   0.00003   0.00051   0.00043   0.00095   0.43681
   D35       -0.66186   0.00003  -0.00001   0.00055   0.00055  -0.66131
   D36       -0.76294   0.00000   0.00137  -0.00014   0.00124  -0.76170
   D37       -1.86065   0.00000   0.00085  -0.00002   0.00084  -1.85981
   D38        1.33291  -0.00001   0.00006   0.00011   0.00017   1.33307
   D39        0.23519  -0.00001  -0.00047   0.00023  -0.00023   0.23496
   D40        0.15825   0.00004   0.00214   0.00018   0.00233   0.16058
   D41       -0.87791   0.00005   0.00189   0.00032   0.00219  -0.87572
   D42        2.84235   0.00002   0.00208   0.00000   0.00208   2.84443
   D43        2.83862   0.00009   0.00971   0.00059   0.01033   2.84895
   D44        1.30807  -0.00001   0.00029   0.00024   0.00054   1.30861
   D45        0.27191   0.00001   0.00004   0.00038   0.00040   0.27231
   D46       -2.29102  -0.00003   0.00022   0.00007   0.00030  -2.29072
   D47       -2.29474   0.00004   0.00786   0.00066   0.00854  -2.28620
   D48        0.57692   0.00001   0.00017   0.00022   0.00039   0.57731
   D49       -0.49330  -0.00002  -0.00234   0.00008  -0.00226  -0.49556
   D50       -0.59999   0.00001   0.00145  -0.00006   0.00138  -0.59861
   D51       -1.67021  -0.00002  -0.00105  -0.00021  -0.00127  -1.67147
   D52       -0.70582   0.00002  -0.00077   0.00036  -0.00041  -0.70622
   D53        0.40394   0.00004   0.00040   0.00054   0.00095   0.40489
   D54        0.43531  -0.00004  -0.00204   0.00006  -0.00197   0.43334
   D55        1.54507  -0.00001  -0.00087   0.00024  -0.00062   1.54445
   D56        0.17750  -0.00001  -0.00070   0.00010  -0.00060   0.17690
   D57       -0.92491   0.00002   0.00073  -0.00020   0.00054  -0.92438
   D58        1.45282  -0.00004  -0.00250   0.00007  -0.00244   1.45038
   D59        0.35040  -0.00001  -0.00106  -0.00023  -0.00130   0.34910
   D60        0.72110  -0.00001  -0.00221   0.00016  -0.00204   0.71906
   D61        1.79467  -0.00001  -0.00229   0.00020  -0.00209   1.79259
   D62       -1.27093  -0.00000   0.00070  -0.00016   0.00055  -1.27038
   D63       -0.19736   0.00000   0.00063  -0.00012   0.00051  -0.19686
   D64       -0.51788   0.00000   0.00062   0.00008   0.00072  -0.51716
   D65        0.55569   0.00001   0.00055   0.00013   0.00068   0.55637
   D66        0.98381  -0.00001  -0.00259   0.00039  -0.00218   0.98164
   D67       -0.01015   0.00003  -0.00266   0.00162  -0.00108  -0.01123
   D68       -1.12005   0.00001   0.00067   0.00056   0.00125  -1.11879
   D69       -0.87354   0.00002   0.00289  -0.00028   0.00260  -0.87093
   D70       -1.89580  -0.00001   0.00241  -0.00036   0.00203  -1.89377
   D71        0.16648   0.00000   0.00136  -0.00030   0.00107   0.16755
   D72       -0.85578  -0.00003   0.00088  -0.00039   0.00050  -0.85528
   D73        1.26089   0.00000   0.00017  -0.00034  -0.00017   1.26072
   D74        0.23863  -0.00003  -0.00031  -0.00042  -0.00074   0.23789
   D75       -1.61267  -0.00002   0.00067  -0.00017   0.00048  -1.61219
   D76       -0.56759   0.00002   0.00231  -0.00030   0.00200  -0.56559
   D77       -0.73644  -0.00004   0.00082  -0.00127  -0.00041  -0.73685
   D78        0.30864  -0.00000   0.00246  -0.00140   0.00111   0.30975
   D79        0.12045  -0.00004  -0.00263   0.00002  -0.00265   0.11780
   D80        1.16552   0.00000  -0.00099  -0.00012  -0.00112   1.16440
   D81        1.33572  -0.00003  -0.00082  -0.00035  -0.00118   1.33454
   D82        0.19603   0.00000  -0.00066   0.00015  -0.00052   0.19551
   D83        0.47823  -0.00001  -0.00062  -0.00015  -0.00077   0.47745
   D84       -0.66146   0.00002  -0.00046   0.00035  -0.00012  -0.66157
   D85       -0.69656   0.00001   0.00154  -0.00014   0.00142  -0.69514
   D86       -1.83625   0.00003   0.00170   0.00035   0.00208  -1.83417
   D87        0.11189  -0.00003  -0.00115  -0.00024  -0.00140   0.11049
   D88        1.17352   0.00001   0.00031  -0.00017   0.00012   1.17364
   D89        1.13167  -0.00002  -0.00196  -0.00028  -0.00226   1.12941
   D90        2.19329   0.00001  -0.00050  -0.00022  -0.00073   2.19256
   D91       -0.98087   0.00000   0.00044   0.00008   0.00054  -0.98034
   D92        0.08076   0.00003   0.00190   0.00015   0.00206   0.08282
   D93       -0.75558  -0.00001  -0.00067  -0.00019  -0.00085  -0.75643
   D94        0.14161   0.00002   0.00028   0.00004   0.00033   0.14195
   D95        0.19683  -0.00000  -0.00059   0.00006  -0.00051   0.19631
   D96        1.09402   0.00002   0.00037   0.00029   0.00067   1.09468
   D97        2.52746   0.00007   0.00370   0.00063   0.00431   2.53177
   D98       -2.85853   0.00009   0.00465   0.00086   0.00549  -2.85304
   D99       -3.07537  -0.00001   0.00741   0.00041   0.00774  -3.06763
   D100      -2.17818   0.00001   0.00836   0.00064   0.00893  -2.16926
   D101       0.38967   0.00000   0.00147  -0.00047   0.00098   0.39066
   D102      -0.58690  -0.00003  -0.00050  -0.00036  -0.00089  -0.58779
   D103       2.87856   0.00002   0.00125   0.00002   0.00126   2.87981
   D104      -3.10485  -0.00009  -0.00696  -0.00056  -0.00742  -3.11227
   D105       0.78834  -0.00002   0.00076  -0.00029   0.00046   0.78880
   D106      -0.12309  -0.00003  -0.00049  -0.00073  -0.00121  -0.12431
   D107      -0.20603   0.00001   0.00062  -0.00007   0.00054  -0.20549
   D108      -1.11746  -0.00001  -0.00063  -0.00051  -0.00114  -1.11859
   D109      -2.77969  -0.00004  -0.00198  -0.00042  -0.00239  -2.78208
   D110       2.59207  -0.00005  -0.00323  -0.00086  -0.00407   2.58800
   D111       3.07917  -0.00000  -0.00931  -0.00057  -0.00999   3.06918
   D112       2.16774  -0.00001  -0.01056  -0.00101  -0.01167   2.15607
   D113       0.44931   0.00002   0.00130   0.00014   0.00146   0.45077
   D114      -0.60073   0.00002   0.00020   0.00019   0.00039  -0.60034
   D115      -0.67918   0.00001   0.00131  -0.00021   0.00111  -0.67806
   D116       0.54719  -0.00002   0.00139  -0.00045   0.00094   0.54813
   D117      -0.36221  -0.00002  -0.00220   0.00012  -0.00208  -0.36430
   D118       0.87985  -0.00002  -0.00189  -0.00002  -0.00191   0.87794
   D119       0.47727   0.00005   0.00348   0.00038   0.00386   0.48113
   D120      -0.75932   0.00001   0.00171   0.00024   0.00195  -0.75737
   D121      -0.88582  -0.00002   0.00017  -0.00034  -0.00017  -0.88599
   D122       0.34464   0.00000   0.00035  -0.00013   0.00021   0.34486
   D123       0.25333  -0.00001   0.00018  -0.00018  -0.00000   0.25332
   D124       1.48379   0.00002   0.00035   0.00002   0.00038   1.48417
   D125      -0.27024  -0.00003  -0.00292  -0.00060  -0.00351  -0.27375
   D126       0.97355  -0.00001  -0.00090  -0.00067  -0.00159   0.97196
   D127       0.20469  -0.00005  -0.00031  -0.00046  -0.00078   0.20391
   D128      -0.87083  -0.00005  -0.00127  -0.00025  -0.00152  -0.87235
   D129       1.30942  -0.00001  -0.00018   0.00006  -0.00013   1.30929
   D130       0.23390  -0.00001  -0.00115   0.00027  -0.00088   0.23303
   D131       0.59067   0.00003   0.00020   0.00046   0.00067   0.59134
   D132      -0.50926   0.00004  -0.00079   0.00053  -0.00025  -0.50951
   D133      -0.61219   0.00001  -0.00057   0.00034  -0.00023  -0.61241
   D134      -1.71212   0.00002  -0.00156   0.00041  -0.00115  -1.71327
   D135      -0.76031   0.00000  -0.00105   0.00040  -0.00063  -0.76094
   D136       0.13916  -0.00001  -0.00054   0.00025  -0.00028   0.13888
   D137       0.23877   0.00000  -0.00034   0.00028  -0.00005   0.23872
   D138       1.13824  -0.00001   0.00017   0.00013   0.00030   1.13854
   D139       0.78917   0.00001   0.00071  -0.00012   0.00059   0.78976
   D140      -0.09119   0.00002   0.00103  -0.00042   0.00061  -0.09059
   D141      -0.24716  -0.00001   0.00038  -0.00032   0.00007  -0.24709
   D142      -1.12752   0.00001   0.00071  -0.00063   0.00008  -1.12744
   D143      -0.52518   0.00004   0.00090   0.00082   0.00172  -0.52346
   D144       0.67318   0.00000  -0.00019   0.00088   0.00068   0.67385
   D145      -1.78084   0.00002  -0.00019   0.00078   0.00061  -1.78023
   D146      -0.58248  -0.00002  -0.00128   0.00084  -0.00043  -0.58291
         Item               Value     Threshold  Converged?
 Maximum Force            0.000216     0.000450     YES
 RMS     Force            0.000039     0.000300     YES
 Maximum Displacement     0.016056     0.001800     NO 
 RMS     Displacement     0.001713     0.001200     NO 
 Predicted change in Energy=-5.953786D-07
 GradGradGradGradGradGradGradGradGradGradGradGradGradGradGradGradGradGrad

                          Input orientation:                          
 ---------------------------------------------------------------------
 Center     Atomic      Atomic             Coordinates (Angstroms)
 Number     Number       Type             X           Y           Z
 ---------------------------------------------------------------------
      1          4           0       -1.271564    0.301320    0.399739
      2          4           0       -0.728538    0.770875   -1.485828
      3          4           0        1.302772   -0.344013    0.418405
      4          4           0       -0.203087    2.266957   -0.039733
      5          4           0       -1.645985   -1.985425    0.656200
      6          4           0        1.256805    1.215808   -1.203343
      7          4           0        1.668022    1.907589    0.634594
      8          4           0        0.760123   -0.762938   -1.489020
      9          4           0        0.198608   -2.189505   -0.044403
     10          4           0        0.169859    0.995880    1.660772
     11          4           0       -1.256457   -1.211874   -1.201150
     12          4           0       -0.198848   -1.001368    1.695527
     13          1           0       -0.615064    3.788971    0.282106
     14          1           0       -1.057552    3.608737   -0.341011
 ---------------------------------------------------------------------
                    Distance matrix (angstroms):
                    1          2          3          4          5
     1  Be   0.000000
     2  Be   2.017603   0.000000
     3  Be   2.654055   2.999216   0.000000
     4  Be   2.280024   2.146055   3.048716   0.000000
     5  Be   2.331344   3.609319   3.383185   4.544120   0.000000
     6  Be   3.130305   2.054106   2.250605   2.142472   4.704464
     7  Be   3.358039   3.395852   2.291257   2.021116   5.112599
     8  Be   2.971163   2.137453   2.026878   3.494063   3.447578
     9  Be   2.926239   3.420695   2.199820   4.474532   1.983688
    10  Be   2.037232   3.280066   2.149949   2.155560   3.632441
    11  Be   2.202914   2.071481   3.150522   3.815855   2.049356
    12  Be   2.127623   3.680005   2.077984   3.700418   2.035381
    13  H    3.550850   3.499624   4.558314   1.609295   5.877617
    14  H    3.396103   3.077713   4.666056   1.619028   5.712733
                    6          7          8          9         10
     6  Be   0.000000
     7  Be   2.006408   0.000000
     8  Be   2.060035   3.530685   0.000000
     9  Be   3.749544   4.405269   2.106492   0.000000
    10  Be   3.071314   2.031932   3.655549   3.613187   0.000000
    11  Be   3.494300   4.653342   2.085907   2.100247   3.885762
    12  Be   3.929153   3.615635   3.334339   2.144061   2.031293
    13  H    3.511640   2.979316   5.074239   6.042420   3.212192
    14  H    3.438891   3.357747   4.871695   5.940162   3.512932
                   11         12         13         14
    11  Be   0.000000
    12  Be   3.090888   0.000000
    13  H    5.255462   5.011820   0.000000
    14  H    4.900785   5.112526   0.785210   0.000000
 Stoichiometry    Be12H2
 Framework group  C1[X(Be12H2)]
 Deg. of freedom    36
 Full point group                 C1      NOp   1
 Largest Abelian subgroup         C1      NOp   1
 Largest concise Abelian subgroup C1      NOp   1
                         Standard orientation:                         
 ---------------------------------------------------------------------
 Center     Atomic      Atomic             Coordinates (Angstroms)
 Number     Number       Type             X           Y           Z
 ---------------------------------------------------------------------
      1          4           0        0.210255    0.390167    1.237657
      2          4           0       -0.417332   -1.485500    0.839247
      3          4           0        0.092599    0.427690   -1.413523
      4          4           0       -1.983924   -0.020239    0.773274
      5          4           0        2.511448    0.621267    0.943941
      6          4           0       -1.408068   -1.179550   -0.933938
      7          4           0       -2.166689    0.668774   -1.117961
      8          4           0        0.626542   -1.488802   -1.025966
      9          4           0        2.171154   -0.063307   -0.886516
     10          4           0       -0.852496    1.671664    0.063503
     11          4           0        1.636816   -1.224790    0.779761
     12          4           0        1.167046    1.683882   -0.154332
     13          1           0       -3.320621    0.312018    1.605546
     14          1           0       -3.028781   -0.317047    1.973870
 ---------------------------------------------------------------------
 Rotational constants (GHZ):           2.2409590           1.3935243           1.2892293
 Standard basis: def2TZVP (5D, 7F)
 There are   252 symmetry adapted cartesian basis functions of A   symmetry.
 There are   240 symmetry adapted basis functions of A   symmetry.
   240 basis functions,   364 primitive gaussians,   252 cartesian basis functions
    25 alpha electrons       25 beta electrons
       nuclear repulsion energy       221.2574562146 Hartrees.
 NAtoms=   14 NActive=   14 NUniq=   14 SFac= 1.00D+00 NAtFMM=   60 NAOKFM=F Big=F
 Integral buffers will be    131072 words long.
 Raffenetti 2 integral format.
 Two-electron integral symmetry is turned on.
 Nuclear repulsion after empirical dispersion term =      221.2264120188 Hartrees.
 One-electron integrals computed using PRISM.
   1 Symmetry operations used in ECPInt.
 ECPInt:  NShTT=    6786 NPrTT=   21120 LenC2=    6592 LenP2D=   17029.
 LDataN:  DoStor=T MaxTD1= 4 Len=   56
 NBasis=   240 RedAO= T EigKep=  2.33D-04  NBF=   240
 NBsUse=   240 1.00D-06 EigRej= -1.00D+00 NBFU=   240
 Initial guess from the checkpoint file:  "/home/user/YCY/BeH/4-H-Be12.chk"
 B after Tr=     0.000000   -0.000000   -0.000000
         Rot=    0.999997   -0.002367    0.000016   -0.000015 Ang=  -0.27 deg.
 Requested convergence on RMS density matrix=1.00D-08 within 128 cycles.
 Requested convergence on MAX density matrix=1.00D-06.
 Requested convergence on             energy=1.00D-06.
 No special actions if energy rises.
 SCF Done:  E(RPBE1PBE) =  -177.761441327     A.U. after   12 cycles
            NFock= 12  Conv=0.74D-08     -V/T= 2.0075
   1 Symmetry operations used in ECPInt.
 ECPInt:  NShTT=    6786 NPrTT=   21120 LenC2=    6592 LenP2D=   17029.
 LDataN:  DoStor=T MaxTD1= 5 Len=  102
 Calling FoFJK, ICntrl=      2127 FMM=F ISym2X=0 I1Cent= 0 IOpClX= 0 NMat=1 NMatS=1 NMatT=0.
 ***** Axes restored to original set *****
 -------------------------------------------------------------------
 Center     Atomic                   Forces (Hartrees/Bohr)
 Number     Number              X              Y              Z
 -------------------------------------------------------------------
      1        4          -0.000040480    0.000357812   -0.000053418
      2        4          -0.000034693   -0.000086239   -0.000123220
      3        4          -0.000028766   -0.000001539    0.000109577
      4        4           0.000074833    0.000063534    0.000135754
      5        4           0.000044478    0.000020391   -0.000017180
      6        4           0.000083806   -0.000180880    0.000101819
      7        4           0.000017510   -0.000094784   -0.000161278
      8        4          -0.000037973    0.000208969    0.000104059
      9        4           0.000052305   -0.000050696   -0.000165902
     10        4           0.000144497   -0.000151181    0.000083183
     11        4          -0.000015246   -0.000230556   -0.000002326
     12        4          -0.000038571    0.000023550    0.000023222
     13        1          -0.000241322    0.000009586   -0.000308170
     14        1           0.000019621    0.000112033    0.000273880
 -------------------------------------------------------------------
 Cartesian Forces:  Max     0.000357812 RMS     0.000131111

 GradGradGradGradGradGradGradGradGradGradGradGradGradGradGradGradGradGrad
 Berny optimization.
 Using GEDIIS/GDIIS optimizer.
 FormGI is forming the generalized inverse of G from B-inverse, IUseBI=4.
 Internal  Forces:  Max     0.000191467 RMS     0.000027912
 Search for a local minimum.
 Step number  10 out of a maximum of  100
 All quantities printed in internal units (Hartrees-Bohrs-Radians)
 Mixed Optimization -- En-DIIS/RFO-DIIS
 Swapping is turned off.
 Update second derivatives using D2CorX and points    3    4    5    6    7
                                                      8    9   10
 DE= -9.96D-06 DEPred=-5.95D-07 R= 1.67D+01
 TightC=F SS=  1.41D+00  RLast= 3.85D-02 DXNew= 1.6859D+00 1.1562D-01
 Trust test= 1.67D+01 RLast= 3.85D-02 DXMaxT set to 1.00D+00
 ITU=  1  1  1  1  1  1  1  1  1  0
     Eigenvalues ---    0.00329   0.00963   0.01670   0.01903   0.02445
     Eigenvalues ---    0.02740   0.02986   0.03289   0.03703   0.04081
     Eigenvalues ---    0.04114   0.04468   0.04749   0.05348   0.05441
     Eigenvalues ---    0.05995   0.06141   0.06290   0.06600   0.06832
     Eigenvalues ---    0.07021   0.07302   0.07547   0.07721   0.08059
     Eigenvalues ---    0.08126   0.08463   0.08529   0.09002   0.10439
     Eigenvalues ---    0.10914   0.11164   0.11677   0.11738   0.13071
     Eigenvalues ---    0.24922
 En-DIIS/RFO-DIIS/Sim-DIIS IScMMF=       -3 using points:    10    9    8    7    6    5    4    3
 RFO step:  Lambda=-7.96342355D-06.
 DIIS inversion failure, remove point   8.
 DIIS inversion failure, remove point   7.
 DIIS inversion failure, remove point   6.
 RFO-DIIS uses    5 points instead of    8
 DidBck=F Rises=F RFO-DIIS coefs:    2.51221   -2.00000    0.37057    0.34186   -0.22464
                  RFO-DIIS coefs:    0.00000    0.00000    0.00000
 Iteration  1 RMS(Cart)=  0.00177078 RMS(Int)=  0.00001826
 Iteration  2 RMS(Cart)=  0.00000853 RMS(Int)=  0.00001281
 Iteration  3 RMS(Cart)=  0.00000000 RMS(Int)=  0.00001281
 Variable       Old X    -DE/DX   Delta X   Delta X   Delta X     New X
                                 (Linear)    (Quad)   (Total)
    R1        3.81272  -0.00000   0.00300  -0.00088   0.00212   3.81484
    R2        4.30862  -0.00003  -0.00349  -0.00013  -0.00363   4.30499
    R3        4.40560   0.00003   0.00477   0.00005   0.00483   4.41043
    R4        3.84981   0.00002  -0.00010   0.00073   0.00063   3.85044
    R5        4.16290   0.00009   0.00378   0.00016   0.00394   4.16684
    R6        4.02063   0.00005   0.00271   0.00007   0.00279   4.02341
    R7        4.05546   0.00006   0.00048   0.00115   0.00163   4.05709
    R8        3.88170   0.00002   0.00053   0.00005   0.00059   3.88229
    R9        4.03920  -0.00001   0.00112  -0.00075   0.00037   4.03957
   R10        3.91453   0.00003   0.00210  -0.00029   0.00181   3.91634
   R11        4.25303  -0.00004  -0.00165   0.00035  -0.00128   4.25175
   R12        4.32985  -0.00004   0.00253   0.00015   0.00269   4.33254
   R13        3.83025  -0.00003  -0.00036   0.00029  -0.00007   3.83018
   R14        4.15706   0.00001   0.00087  -0.00002   0.00085   4.15791
   R15        4.06281   0.00000  -0.00092  -0.00053  -0.00145   4.06136
   R16        3.92682  -0.00002   0.00082  -0.00001   0.00082   3.92764
   R17        4.04869   0.00007   0.00120   0.00020   0.00141   4.05009
   R18        3.81936   0.00005   0.00094  -0.00041   0.00053   3.81989
   R19        4.07342   0.00005   0.00031   0.00056   0.00088   4.07430
   R20        3.04113   0.00005   0.00355   0.00141   0.00494   3.04607
   R21        3.05952   0.00008   0.00515  -0.00087   0.00426   3.06378
   R22        3.74863  -0.00001  -0.00245   0.00079  -0.00165   3.74697
   R23        3.87272  -0.00003   0.00106  -0.00062   0.00044   3.87316
   R24        3.84631   0.00001  -0.00025  -0.00018  -0.00043   3.84589
   R25        3.79156  -0.00005  -0.00125  -0.00025  -0.00151   3.79005
   R26        3.89290  -0.00007  -0.00333  -0.00038  -0.00371   3.88919
   R27        3.83980  -0.00001  -0.00099   0.00024  -0.00075   3.83904
   R28        3.98069  -0.00002  -0.00265   0.00009  -0.00257   3.97813
   R29        3.94179  -0.00000   0.00048  -0.00017   0.00032   3.94211
   R30        3.96889  -0.00000  -0.00150   0.00010  -0.00140   3.96750
   R31        4.05169   0.00003   0.00015   0.00032   0.00046   4.05215
   R32        3.83859  -0.00003  -0.00045  -0.00034  -0.00080   3.83778
   R33        1.48383  -0.00019  -0.00138  -0.00008  -0.00140   1.48243
    A1        1.95445  -0.00003  -0.00117  -0.00017  -0.00134   1.95311
    A2        1.88463   0.00002   0.00003   0.00033   0.00035   1.88498
    A3        2.18459  -0.00001  -0.00085   0.00004  -0.00081   2.18377
    A4        2.79959  -0.00001  -0.00119   0.00015  -0.00105   2.79855
    A5        2.03633   0.00002  -0.00007   0.00042   0.00035   2.03668
    A6        1.99212   0.00000   0.00031   0.00000   0.00031   1.99243
    A7        1.96054  -0.00002  -0.00147  -0.00027  -0.00174   1.95880
    A8        2.31742  -0.00002  -0.00180  -0.00019  -0.00200   2.31543
    A9        1.58936  -0.00002  -0.00122  -0.00020  -0.00142   1.58794
   A10        1.75384  -0.00002  -0.00186  -0.00002  -0.00188   1.75196
   A11        1.59264  -0.00000  -0.00079   0.00021  -0.00058   1.59206
   A12        1.90788  -0.00001  -0.00109  -0.00008  -0.00117   1.90671
   A13        2.26148   0.00000  -0.00134   0.00010  -0.00124   2.26024
   A14        2.02056  -0.00002  -0.00165   0.00010  -0.00154   2.01902
   A15        2.00378  -0.00001  -0.00168  -0.00015  -0.00183   2.00195
   A16        1.54449   0.00000  -0.00090   0.00009  -0.00082   1.54367
   A17        2.27491  -0.00001  -0.00160  -0.00024  -0.00184   2.27307
   A18        1.91196  -0.00001  -0.00116  -0.00032  -0.00149   1.91047
   A19        2.74992  -0.00000  -0.00250   0.00001  -0.00250   2.74743
   A20        1.94773  -0.00000  -0.00053   0.00012  -0.00042   1.94731
   A21        2.13121  -0.00001  -0.00169   0.00001  -0.00169   2.12952
   A22        1.89602  -0.00000  -0.00121  -0.00016  -0.00138   1.89465
   A23        1.96050   0.00001  -0.00079   0.00023  -0.00056   1.95994
   A24        1.57183  -0.00002  -0.00005  -0.00024  -0.00029   1.57154
   A25        1.78876  -0.00002   0.00082   0.00009   0.00092   1.78968
   A26        2.28742   0.00000  -0.00188   0.00022  -0.00167   2.28575
   A27        2.09789  -0.00001  -0.00801  -0.00087  -0.00886   2.08903
   A28        1.90449  -0.00004   0.00037  -0.00022   0.00013   1.90462
   A29        1.73439  -0.00001   0.00068  -0.00026   0.00042   1.73481
   A30        2.39117  -0.00004  -0.00415  -0.00028  -0.00444   2.38673
   A31        1.89984   0.00004  -0.00290  -0.00021  -0.00311   1.89673
   A32        1.59206  -0.00004  -0.00195  -0.00014  -0.00210   1.58995
   A33        2.41444   0.00001   0.00135  -0.00010   0.00125   2.41569
   A34        2.29851   0.00007   0.00648   0.00056   0.00701   2.30552
   A35        1.91605   0.00007   0.00316   0.00037   0.00355   1.91960
   A36        2.34345   0.00002   0.00578   0.00078   0.00654   2.34999
   A37        2.03109   0.00005   0.00310   0.00059   0.00371   2.03480
   A38        2.38446  -0.00003  -0.00348  -0.00027  -0.00380   2.38066
   A39        1.48340   0.00002   0.00010   0.00006   0.00015   1.48356
   A40        1.71647   0.00002   0.00021   0.00009   0.00029   1.71676
   A41        1.53950   0.00002   0.00260  -0.00005   0.00254   1.54205
   A42        1.98095   0.00001   0.00121   0.00013   0.00135   1.98230
   A43        1.53338   0.00002   0.00140  -0.00001   0.00139   1.53477
   A44        1.96307   0.00001   0.00022   0.00013   0.00035   1.96342
   A45        2.10322   0.00001   0.00163   0.00009   0.00171   2.10494
   A46        1.56647   0.00003   0.00046   0.00018   0.00064   1.56711
   A47        1.72825   0.00001  -0.00112   0.00006  -0.00106   1.72719
   A48        1.60755   0.00003   0.00225   0.00018   0.00243   1.60998
   A49        1.87475   0.00002   0.00084   0.00012   0.00097   1.87571
   A50        1.74512   0.00002   0.00166   0.00005   0.00171   1.74682
   A51        2.23912   0.00002   0.00053   0.00012   0.00066   2.23977
   A52        2.00499   0.00003   0.00057   0.00023   0.00080   2.00580
   A53        1.88192  -0.00001   0.00121  -0.00025   0.00097   1.88288
   A54        1.64397   0.00001   0.00169   0.00005   0.00175   1.64572
   A55        2.00469  -0.00002   0.00129  -0.00045   0.00084   2.00553
   A56        1.80355  -0.00002  -0.00017  -0.00018  -0.00035   1.80320
   A57        1.63141   0.00000   0.00077  -0.00025   0.00052   1.63193
   A58        1.37216   0.00001   0.00206  -0.00001   0.00206   1.37422
   A59        1.94125  -0.00002   0.00039  -0.00045  -0.00005   1.94120
   A60        1.57360   0.00001   0.00149   0.00011   0.00160   1.57520
   A61        2.16746  -0.00000   0.00004  -0.00013  -0.00008   2.16737
   A62        2.19400  -0.00001   0.00163   0.00028   0.00191   2.19592
   A63        1.52987  -0.00002  -0.00078  -0.00020  -0.00098   1.52889
   A64        1.49497   0.00001   0.00023   0.00017   0.00040   1.49537
   A65        2.13446  -0.00002   0.00056  -0.00014   0.00043   2.13488
   A66        1.92269  -0.00000   0.00013  -0.00004   0.00009   1.92278
   A67        1.97151  -0.00002  -0.00134   0.00021  -0.00114   1.97037
   A68        1.36571   0.00001   0.00110   0.00001   0.00111   1.36681
   A69        1.50928   0.00001   0.00013   0.00014   0.00027   1.50955
   A70        1.93146  -0.00001   0.00051   0.00008   0.00060   1.93206
   A71        2.20892   0.00000   0.00073   0.00028   0.00101   2.20993
   A72        2.09132   0.00001  -0.00079   0.00004  -0.00076   2.09056
    D1       -1.88803   0.00002   0.00156  -0.00030   0.00125  -1.88677
    D2       -0.86688  -0.00000   0.00033  -0.00026   0.00006  -0.86681
    D3        0.27931  -0.00002  -0.00107  -0.00052  -0.00160   0.27772
    D4        1.30047  -0.00004  -0.00230  -0.00048  -0.00278   1.29768
    D5       -0.82864  -0.00001  -0.00043  -0.00047  -0.00090  -0.82954
    D6        0.19251  -0.00003  -0.00166  -0.00043  -0.00209   0.19042
    D7        0.36704  -0.00001  -0.00148   0.00084  -0.00064   0.36640
    D8       -0.62182   0.00002  -0.00066   0.00097   0.00031  -0.62150
    D9       -2.90370  -0.00006  -0.00514  -0.00001  -0.00517  -2.90886
   D10        2.81703   0.00005   0.00159   0.00075   0.00236   2.81939
   D11       -0.60131  -0.00000  -0.00042   0.00036  -0.00006  -0.60138
   D12       -1.59017   0.00003   0.00040   0.00049   0.00089  -1.58928
   D13        2.41113  -0.00005  -0.00408  -0.00049  -0.00459   2.40655
   D14        1.84868   0.00006   0.00265   0.00027   0.00294   1.85162
   D15        1.21999  -0.00002  -0.00181   0.00036  -0.00145   1.21854
   D16        0.23113   0.00002  -0.00099   0.00049  -0.00049   0.23064
   D17       -2.05074  -0.00007  -0.00547  -0.00049  -0.00597  -2.05672
   D18       -2.61320   0.00004   0.00126   0.00028   0.00155  -2.61165
   D19        0.96800  -0.00000  -0.00094   0.00018  -0.00075   0.96725
   D20       -0.08374  -0.00000  -0.00001  -0.00057  -0.00058  -0.08432
   D21       -1.15634   0.00001   0.00096   0.00007   0.00103  -1.15531
   D22       -1.03517   0.00002   0.00060   0.00027   0.00087  -1.03430
   D23       -0.00735   0.00002   0.00287   0.00059   0.00347  -0.00388
   D24        1.12851  -0.00002  -0.00185   0.00011  -0.00174   1.12677
   D25        2.15633  -0.00002   0.00042   0.00043   0.00086   2.15718
   D26        0.07317   0.00003   0.00030   0.00057   0.00087   0.07404
   D27        1.10099   0.00003   0.00257   0.00090   0.00346   1.10445
   D28        0.76053  -0.00000   0.00011  -0.00033  -0.00022   0.76031
   D29        1.81658  -0.00001  -0.00047  -0.00029  -0.00075   1.81583
   D30       -0.49831  -0.00003  -0.00037  -0.00076  -0.00112  -0.49943
   D31        0.55774  -0.00004  -0.00094  -0.00071  -0.00165   0.55609
   D32       -1.29624   0.00000   0.00047  -0.00034   0.00013  -1.29611
   D33       -0.24019  -0.00000  -0.00010  -0.00030  -0.00040  -0.24059
   D34        0.43681   0.00002   0.00124   0.00040   0.00163   0.43844
   D35       -0.66131   0.00002   0.00111   0.00048   0.00159  -0.65972
   D36       -0.76170  -0.00001   0.00076  -0.00018   0.00059  -0.76111
   D37       -1.85981  -0.00001   0.00063  -0.00009   0.00054  -1.85927
   D38        1.33307  -0.00000   0.00013   0.00019   0.00033   1.33340
   D39        0.23496   0.00000   0.00000   0.00028   0.00028   0.23524
   D40        0.16058   0.00000   0.00225  -0.00007   0.00218   0.16275
   D41       -0.87572   0.00003   0.00252  -0.00003   0.00250  -0.87322
   D42        2.84443  -0.00001   0.00154  -0.00036   0.00118   2.84561
   D43        2.84895   0.00005   0.00902   0.00072   0.00972   2.85867
   D44        1.30861  -0.00001   0.00101   0.00000   0.00101   1.30962
   D45        0.27231   0.00001   0.00128   0.00004   0.00133   0.27364
   D46       -2.29072  -0.00002   0.00030  -0.00029   0.00001  -2.29071
   D47       -2.28620   0.00003   0.00778   0.00079   0.00855  -2.27765
   D48        0.57731   0.00001   0.00068   0.00021   0.00089   0.57820
   D49       -0.49556   0.00000  -0.00168   0.00026  -0.00143  -0.49699
   D50       -0.59861  -0.00000   0.00115  -0.00005   0.00110  -0.59750
   D51       -1.67147  -0.00001  -0.00122  -0.00000  -0.00122  -1.67270
   D52       -0.70622   0.00002   0.00028   0.00024   0.00052  -0.70570
   D53        0.40489   0.00004   0.00174   0.00022   0.00196   0.40685
   D54        0.43334  -0.00001  -0.00159   0.00022  -0.00137   0.43197
   D55        1.54445   0.00001  -0.00013   0.00019   0.00006   1.54452
   D56        0.17690  -0.00000  -0.00094   0.00033  -0.00061   0.17629
   D57       -0.92438  -0.00000  -0.00030   0.00001  -0.00030  -0.92467
   D58        1.45038  -0.00001  -0.00218   0.00025  -0.00193   1.44845
   D59        0.34910  -0.00001  -0.00155  -0.00007  -0.00162   0.34749
   D60        0.71906   0.00000  -0.00138   0.00006  -0.00132   0.71774
   D61        1.79259   0.00001  -0.00160   0.00036  -0.00124   1.79135
   D62       -1.27038  -0.00000   0.00025  -0.00021   0.00003  -1.27035
   D63       -0.19686  -0.00000   0.00003   0.00009   0.00012  -0.19674
   D64       -0.51716  -0.00000   0.00043   0.00009   0.00052  -0.51664
   D65        0.55637  -0.00000   0.00021   0.00039   0.00061   0.55697
   D66        0.98164   0.00000  -0.00100   0.00016  -0.00084   0.98080
   D67       -0.01123   0.00004   0.00168   0.00104   0.00271  -0.00852
   D68       -1.11879   0.00002   0.00165   0.00050   0.00214  -1.11665
   D69       -0.87093  -0.00000   0.00166  -0.00018   0.00148  -0.86946
   D70       -1.89377  -0.00001   0.00097  -0.00026   0.00071  -1.89306
   D71        0.16755  -0.00000   0.00038  -0.00023   0.00015   0.16770
   D72       -0.85528  -0.00002  -0.00031  -0.00031  -0.00062  -0.85590
   D73        1.26072  -0.00001  -0.00050  -0.00033  -0.00082   1.25990
   D74        0.23789  -0.00003  -0.00118  -0.00041  -0.00159   0.23629
   D75       -1.61219  -0.00000  -0.00029   0.00015  -0.00014  -1.61233
   D76       -0.56559  -0.00000   0.00109  -0.00014   0.00095  -0.56464
   D77       -0.73685  -0.00003  -0.00272  -0.00064  -0.00335  -0.74020
   D78        0.30975  -0.00003  -0.00134  -0.00092  -0.00226   0.30749
   D79        0.11780   0.00000  -0.00263   0.00030  -0.00233   0.11547
   D80        1.16440   0.00000  -0.00125   0.00002  -0.00123   1.16317
   D81        1.33454  -0.00002  -0.00123  -0.00039  -0.00161   1.33292
   D82        0.19551   0.00000   0.00003  -0.00010  -0.00008   0.19543
   D83        0.47745  -0.00001  -0.00059  -0.00019  -0.00078   0.47668
   D84       -0.66157   0.00001   0.00067   0.00009   0.00075  -0.66082
   D85       -0.69514  -0.00001   0.00116  -0.00030   0.00085  -0.69429
   D86       -1.83417   0.00001   0.00241  -0.00002   0.00239  -1.83178
   D87        0.11049  -0.00001  -0.00131  -0.00020  -0.00150   0.10899
   D88        1.17364   0.00000   0.00025  -0.00019   0.00005   1.17370
   D89        1.12941  -0.00001  -0.00221  -0.00025  -0.00246   1.12695
   D90        2.19256  -0.00000  -0.00065  -0.00025  -0.00091   2.19166
   D91       -0.98034   0.00000   0.00040   0.00017   0.00056  -0.97977
   D92        0.08282   0.00001   0.00195   0.00017   0.00212   0.08493
   D93       -0.75643  -0.00000  -0.00054  -0.00029  -0.00083  -0.75726
   D94        0.14195   0.00001   0.00075  -0.00026   0.00048   0.14243
   D95        0.19631  -0.00000  -0.00010  -0.00014  -0.00024   0.19607
   D96        1.09468   0.00001   0.00119  -0.00012   0.00107   1.09575
   D97        2.53177   0.00006   0.00409   0.00063   0.00475   2.53653
   D98       -2.85304   0.00007   0.00538   0.00066   0.00606  -2.84697
   D99       -3.06763  -0.00001   0.00676   0.00091   0.00773  -3.05990
   D100      -2.16926   0.00000   0.00805   0.00094   0.00904  -2.16022
   D101       0.39066  -0.00002   0.00020  -0.00045  -0.00025   0.39040
   D102      -0.58779  -0.00001  -0.00135  -0.00011  -0.00145  -0.58924
   D103       2.87981   0.00002   0.00103   0.00024   0.00128   2.88110
   D104      -3.11227  -0.00006  -0.00646  -0.00067  -0.00720  -3.11947
   D105       0.78880  -0.00001  -0.00036  -0.00007  -0.00044   0.78836
   D106      -0.12431  -0.00002  -0.00219  -0.00040  -0.00261  -0.12691
   D107      -0.20549   0.00000   0.00013   0.00010   0.00023  -0.20526
   D108      -1.11859  -0.00001  -0.00170  -0.00023  -0.00194  -1.12053
   D109      -2.78208  -0.00003  -0.00241  -0.00011  -0.00253  -2.78461
   D110       2.58800  -0.00003  -0.00424  -0.00044  -0.00470   2.58330
   D111       3.06918   0.00000  -0.00866  -0.00115  -0.00973   3.05945
   D112       2.15607  -0.00001  -0.01049  -0.00148  -0.01190   2.14418
   D113       0.45077   0.00000   0.00160   0.00000   0.00160   0.45237
   D114      -0.60034   0.00002   0.00093   0.00005   0.00099  -0.59935
   D115      -0.67806  -0.00001   0.00084  -0.00025   0.00059  -0.67747
   D116       0.54813  -0.00003   0.00020  -0.00036  -0.00016   0.54797
   D117      -0.36430   0.00000  -0.00163   0.00012  -0.00151  -0.36581
   D118       0.87794   0.00001  -0.00161   0.00008  -0.00154   0.87640
   D119       0.48113   0.00002   0.00351   0.00011   0.00363   0.48476
   D120      -0.75737   0.00000   0.00159   0.00024   0.00183  -0.75554
   D121      -0.88599  -0.00003  -0.00067  -0.00013  -0.00081  -0.88680
   D122       0.34486  -0.00000  -0.00032   0.00010  -0.00022   0.34464
   D123       0.25332  -0.00001   0.00001  -0.00020  -0.00018   0.25314
   D124       1.48417   0.00001   0.00037   0.00003   0.00040   1.48458
   D125      -0.27375  -0.00002  -0.00342  -0.00039  -0.00382  -0.27757
   D126       0.97196  -0.00002  -0.00176  -0.00068  -0.00244   0.96952
   D127       0.20391  -0.00004  -0.00171  -0.00012  -0.00184   0.20208
   D128      -0.87235  -0.00002  -0.00191   0.00019  -0.00172  -0.87407
   D129       1.30929  -0.00000  -0.00057   0.00019  -0.00039   1.30890
   D130       0.23303   0.00001  -0.00077   0.00050  -0.00027   0.23275
   D131       0.59134   0.00003   0.00120   0.00041   0.00160   0.59295
   D132      -0.50951   0.00004   0.00057   0.00047   0.00104  -0.50848
   D133      -0.61241   0.00001   0.00033   0.00024   0.00057  -0.61184
   D134      -1.71327   0.00002  -0.00030   0.00031   0.00001  -1.71326
   D135      -0.76094   0.00001   0.00010   0.00033   0.00043  -0.76051
   D136       0.13888  -0.00000   0.00022   0.00016   0.00039   0.13927
   D137       0.23872   0.00000   0.00027   0.00028   0.00055   0.23927
   D138       1.13854  -0.00001   0.00039   0.00011   0.00051   1.13905
   D139       0.78976  -0.00000   0.00061  -0.00042   0.00019   0.78995
   D140      -0.09059  -0.00000   0.00056  -0.00083  -0.00027  -0.09085
   D141      -0.24709  -0.00001  -0.00034  -0.00029  -0.00064  -0.24773
   D142      -1.12744  -0.00001  -0.00039  -0.00070  -0.00109  -1.12853
   D143      -0.52346   0.00003   0.00253   0.00050   0.00304  -0.52042
   D144       0.67385   0.00002   0.00142   0.00088   0.00230   0.67616
   D145      -1.78023   0.00002   0.00127   0.00075   0.00202  -1.77821
   D146      -0.58291   0.00002   0.00015   0.00113   0.00128  -0.58163
         Item               Value     Threshold  Converged?
 Maximum Force            0.000191     0.000450     YES
 RMS     Force            0.000028     0.000300     YES
 Maximum Displacement     0.017195     0.001800     NO 
 RMS     Displacement     0.001772     0.001200     NO 
 Predicted change in Energy=-3.004557D-06
 GradGradGradGradGradGradGradGradGradGradGradGradGradGradGradGradGradGrad

                          Input orientation:                          
 ---------------------------------------------------------------------
 Center     Atomic      Atomic             Coordinates (Angstroms)
 Number     Number       Type             X           Y           Z
 ---------------------------------------------------------------------
      1          4           0       -1.271083    0.304813    0.399520
      2          4           0       -0.727098    0.772111   -1.487534
      3          4           0        1.304927   -0.346213    0.419642
      4          4           0       -0.200724    2.267284   -0.039554
      5          4           0       -1.646783   -1.984347    0.655803
      6          4           0        1.259022    1.212933   -1.201820
      7          4           0        1.670656    1.906902    0.634324
      8          4           0        0.760268   -0.763235   -1.487590
      9          4           0        0.196618   -2.189236   -0.045227
     10          4           0        0.173117    0.994900    1.660366
     11          4           0       -1.257056   -1.210946   -1.201823
     12          4           0       -0.199523   -1.001181    1.695361
     13          1           0       -0.616591    3.791881    0.278119
     14          1           0       -1.066651    3.605348   -0.336734
 ---------------------------------------------------------------------
                    Distance matrix (angstroms):
                    1          2          3          4          5
     1  Be   0.000000
     2  Be   2.018727   0.000000
     3  Be   2.657078   3.002848   0.000000
     4  Be   2.278102   2.146918   3.050937   0.000000
     5  Be   2.333898   3.610786   3.384057   4.544334   0.000000
     6  Be   3.128962   2.054417   2.249930   2.143216   4.702878
     7  Be   3.357923   3.396948   2.292679   2.021398   5.113480
     8  Be   2.971245   2.137650   2.026843   3.493474   3.446613
     9  Be   2.927836   3.420976   2.200269   4.474202   1.982814
    10  Be   2.037564   3.281661   2.149180   2.156026   3.632780
    11  Be   2.204999   2.072439   3.152882   3.816385   2.049587
    12  Be   2.129099   3.681538   2.078415   3.700378   2.035155
    13  H    3.550034   3.499822   4.564656   1.611911   5.879519
    14  H    3.387830   3.076828   4.670259   1.621283   5.706695
                    6          7          8          9         10
     6  Be   0.000000
     7  Be   2.005607   0.000000
     8  Be   2.058072   3.530008   0.000000
     9  Be   3.747154   4.406010   2.105135   0.000000
    10  Be   3.069012   2.031535   3.653137   3.612246   0.000000
    11  Be   3.493686   4.654451   2.086074   2.099508   3.886294
    12  Be   3.927252   3.616672   3.333015   2.144306   2.030868
    13  H    3.515553   2.985218   5.075683   6.044801   3.218283
    14  H    3.446850   3.364598   4.873050   5.937847   3.512815
                   11         12         13         14
    11  Be   0.000000
    12  Be   3.091286   0.000000
    13  H    5.256302   5.015572   0.000000
    14  H    4.897073   5.108955   0.784470   0.000000
 Stoichiometry    Be12H2
 Framework group  C1[X(Be12H2)]
 Deg. of freedom    36
 Full point group                 C1      NOp   1
 Largest Abelian subgroup         C1      NOp   1
 Largest concise Abelian subgroup C1      NOp   1
                         Standard orientation:                         
 ---------------------------------------------------------------------
 Center     Atomic      Atomic             Coordinates (Angstroms)
 Number     Number       Type             X           Y           Z
 ---------------------------------------------------------------------
      1          4           0        0.207379    0.385358    1.240181
      2          4           0       -0.417931   -1.490469    0.833340
      3          4           0        0.093590    0.434335   -1.414008
      4          4           0       -1.984371   -0.023562    0.772456
      5          4           0        2.511055    0.618064    0.946914
      6          4           0       -1.405751   -1.174894   -0.940147
      7          4           0       -2.167251    0.672112   -1.116629
      8          4           0        0.627037   -1.483267   -1.031475
      9          4           0        2.171315   -0.060114   -0.885080
     10          4           0       -0.852770    1.670788    0.067397
     11          4           0        1.637003   -1.227900    0.775860
     12          4           0        1.166688    1.684650   -0.147129
     13          1           0       -3.322229    0.300928    1.610966
     14          1           0       -3.021743   -0.321328    1.982313
 ---------------------------------------------------------------------
 Rotational constants (GHZ):           2.2398093           1.3931577           1.2895024
 Standard basis: def2TZVP (5D, 7F)
 There are   252 symmetry adapted cartesian basis functions of A   symmetry.
 There are   240 symmetry adapted basis functions of A   symmetry.
   240 basis functions,   364 primitive gaussians,   252 cartesian basis functions
    25 alpha electrons       25 beta electrons
       nuclear repulsion energy       221.2339175254 Hartrees.
 NAtoms=   14 NActive=   14 NUniq=   14 SFac= 1.00D+00 NAtFMM=   60 NAOKFM=F Big=F
 Integral buffers will be    131072 words long.
 Raffenetti 2 integral format.
 Two-electron integral symmetry is turned on.
 Nuclear repulsion after empirical dispersion term =      221.2028761100 Hartrees.
 One-electron integrals computed using PRISM.
   1 Symmetry operations used in ECPInt.
 ECPInt:  NShTT=    6786 NPrTT=   21120 LenC2=    6592 LenP2D=   17029.
 LDataN:  DoStor=T MaxTD1= 4 Len=   56
 NBasis=   240 RedAO= T EigKep=  2.33D-04  NBF=   240
 NBsUse=   240 1.00D-06 EigRej= -1.00D+00 NBFU=   240
 Initial guess from the checkpoint file:  "/home/user/YCY/BeH/4-H-Be12.chk"
 B after Tr=     0.000000    0.000000   -0.000000
         Rot=    0.999998   -0.001949    0.000122   -0.000127 Ang=  -0.22 deg.
 Requested convergence on RMS density matrix=1.00D-08 within 128 cycles.
 Requested convergence on MAX density matrix=1.00D-06.
 Requested convergence on             energy=1.00D-06.
 No special actions if energy rises.
 SCF Done:  E(RPBE1PBE) =  -177.761447342     A.U. after   12 cycles
            NFock= 12  Conv=0.49D-08     -V/T= 2.0075
   1 Symmetry operations used in ECPInt.
 ECPInt:  NShTT=    6786 NPrTT=   21120 LenC2=    6592 LenP2D=   17029.
 LDataN:  DoStor=T MaxTD1= 5 Len=  102
 Calling FoFJK, ICntrl=      2127 FMM=F ISym2X=0 I1Cent= 0 IOpClX= 0 NMat=1 NMatS=1 NMatT=0.
 ***** Axes restored to original set *****
 -------------------------------------------------------------------
 Center     Atomic                   Forces (Hartrees/Bohr)
 Number     Number              X              Y              Z
 -------------------------------------------------------------------
      1        4           0.000049068    0.000088872   -0.000162659
      2        4          -0.000009498   -0.000165164    0.000056940
      3        4          -0.000105169    0.000013025    0.000090586
      4        4           0.000057730    0.000103167    0.000112956
      5        4          -0.000044669    0.000085182   -0.000014212
      6        4           0.000044254    0.000029215   -0.000028844
      7        4          -0.000025199   -0.000022936   -0.000100985
      8        4          -0.000070895    0.000125312   -0.000010014
      9        4           0.000157976   -0.000159540   -0.000046152
     10        4           0.000100324   -0.000107399    0.000152511
     11        4          -0.000020920   -0.000056463    0.000049004
     12        4          -0.000075547    0.000051457   -0.000056395
     13        1          -0.000027823    0.000026397   -0.000090672
     14        1          -0.000029631   -0.000011126    0.000047936
 -------------------------------------------------------------------
 Cartesian Forces:  Max     0.000165164 RMS     0.000082633

 GradGradGradGradGradGradGradGradGradGradGradGradGradGradGradGradGradGrad
 Berny optimization.
 Using GEDIIS/GDIIS optimizer.
 FormGI is forming the generalized inverse of G from B-inverse, IUseBI=4.
 Internal  Forces:  Max     0.000051408 RMS     0.000014650
 Search for a local minimum.
 Step number  11 out of a maximum of  100
 All quantities printed in internal units (Hartrees-Bohrs-Radians)
 Mixed Optimization -- En-DIIS/RFO-DIIS
 Swapping is turned off.
 Update second derivatives using D2CorX and points    3    4    5    6    7
                                                      8    9   10   11
 DE= -6.01D-06 DEPred=-3.00D-06 R= 2.00D+00
 TightC=F SS=  1.41D+00  RLast= 3.94D-02 DXNew= 1.6859D+00 1.1812D-01
 Trust test= 2.00D+00 RLast= 3.94D-02 DXMaxT set to 1.00D+00
 ITU=  1  1  1  1  1  1  1  1  1  1  0
     Eigenvalues ---    0.00292   0.00860   0.01353   0.01819   0.02451
     Eigenvalues ---    0.02727   0.02966   0.03084   0.03655   0.03962
     Eigenvalues ---    0.04271   0.04461   0.05023   0.05358   0.05472
     Eigenvalues ---    0.06001   0.06142   0.06319   0.06625   0.06866
     Eigenvalues ---    0.07076   0.07118   0.07580   0.07647   0.08066
     Eigenvalues ---    0.08162   0.08466   0.08666   0.09020   0.10444
     Eigenvalues ---    0.10938   0.11161   0.11633   0.11712   0.13164
     Eigenvalues ---    0.23635
 En-DIIS/RFO-DIIS/Sim-DIIS IScMMF=       -3 using points:    11   10    9    8    7    6    5    4    3
 RFO step:  Lambda=-1.61589486D-06.
 DIIS inversion failure, remove point   9.
 DIIS inversion failure, remove point   8.
 DIIS inversion failure, remove point   7.
 DIIS inversion failure, remove point   6.
 RFO-DIIS uses    5 points instead of    9
 DidBck=F Rises=F RFO-DIIS coefs:    1.87509   -1.42058    0.44788    0.29844   -0.20084
                  RFO-DIIS coefs:    0.00000    0.00000    0.00000    0.00000
 Iteration  1 RMS(Cart)=  0.00070529 RMS(Int)=  0.00000548
 Iteration  2 RMS(Cart)=  0.00000149 RMS(Int)=  0.00000492
 Iteration  3 RMS(Cart)=  0.00000000 RMS(Int)=  0.00000492
 Variable       Old X    -DE/DX   Delta X   Delta X   Delta X     New X
                                 (Linear)    (Quad)   (Total)
    R1        3.81484  -0.00005  -0.00025  -0.00046  -0.00071   3.81413
    R2        4.30499   0.00000  -0.00142   0.00017  -0.00125   4.30374
    R3        4.41043  -0.00001   0.00138  -0.00014   0.00124   4.41167
    R4        3.85044   0.00003   0.00093   0.00025   0.00118   3.85162
    R5        4.16684   0.00000   0.00136   0.00001   0.00137   4.16821
    R6        4.02341  -0.00001   0.00105  -0.00035   0.00070   4.02411
    R7        4.05709   0.00003   0.00134   0.00051   0.00185   4.05894
    R8        3.88229   0.00000   0.00081  -0.00048   0.00033   3.88261
    R9        4.03957  -0.00004  -0.00028  -0.00072  -0.00100   4.03857
   R10        3.91634  -0.00002   0.00025  -0.00009   0.00016   3.91651
   R11        4.25175   0.00002  -0.00053   0.00083   0.00030   4.25205
   R12        4.33254  -0.00001   0.00048   0.00034   0.00083   4.33336
   R13        3.83018  -0.00001  -0.00005   0.00036   0.00031   3.83048
   R14        4.15791   0.00002   0.00015   0.00007   0.00022   4.15813
   R15        4.06136  -0.00001  -0.00095  -0.00026  -0.00120   4.06016
   R16        3.92764  -0.00003   0.00032  -0.00023   0.00010   3.92774
   R17        4.05009   0.00001   0.00099  -0.00030   0.00070   4.05079
   R18        3.81989  -0.00001   0.00048  -0.00071  -0.00022   3.81967
   R19        4.07430   0.00004   0.00096   0.00034   0.00130   4.07560
   R20        3.04607   0.00002   0.00136   0.00037   0.00173   3.04780
   R21        3.06378   0.00001   0.00176  -0.00047   0.00128   3.06506
   R22        3.74697   0.00003   0.00075   0.00011   0.00086   3.74784
   R23        3.87316  -0.00004  -0.00073  -0.00017  -0.00090   3.87226
   R24        3.84589   0.00000   0.00009  -0.00048  -0.00039   3.84550
   R25        3.79005  -0.00001  -0.00133   0.00038  -0.00095   3.78910
   R26        3.88919   0.00000  -0.00178   0.00042  -0.00136   3.88783
   R27        3.83904   0.00000   0.00026  -0.00004   0.00022   3.83926
   R28        3.97813   0.00002  -0.00104   0.00064  -0.00040   3.97773
   R29        3.94211  -0.00001   0.00048  -0.00045   0.00003   3.94213
   R30        3.96750   0.00003  -0.00036   0.00020  -0.00017   3.96732
   R31        4.05215   0.00003   0.00073   0.00002   0.00074   4.05289
   R32        3.83778  -0.00002  -0.00084   0.00012  -0.00072   3.83707
   R33        1.48243  -0.00003  -0.00078   0.00031  -0.00044   1.48199
    A1        1.95311  -0.00001  -0.00062   0.00001  -0.00061   1.95250
    A2        1.88498   0.00002   0.00040   0.00020   0.00060   1.88558
    A3        2.18377  -0.00000  -0.00026   0.00013  -0.00013   2.18364
    A4        2.79855   0.00001  -0.00015   0.00017   0.00002   2.79857
    A5        2.03668   0.00002   0.00048   0.00020   0.00068   2.03737
    A6        1.99243   0.00000   0.00007   0.00013   0.00020   1.99263
    A7        1.95880  -0.00000  -0.00078  -0.00002  -0.00080   1.95800
    A8        2.31543   0.00000  -0.00087   0.00012  -0.00075   2.31468
    A9        1.58794  -0.00001  -0.00061  -0.00004  -0.00065   1.58729
   A10        1.75196   0.00001  -0.00064   0.00015  -0.00049   1.75148
   A11        1.59206   0.00001   0.00006   0.00012   0.00018   1.59223
   A12        1.90671   0.00001  -0.00050   0.00014  -0.00035   1.90635
   A13        2.26024   0.00002  -0.00026   0.00013  -0.00013   2.26011
   A14        2.01902   0.00001  -0.00047   0.00030  -0.00017   2.01884
   A15        2.00195   0.00001  -0.00071   0.00012  -0.00059   2.00136
   A16        1.54367   0.00001  -0.00011   0.00007  -0.00004   1.54363
   A17        2.27307  -0.00000  -0.00074   0.00002  -0.00072   2.27235
   A18        1.91047  -0.00001  -0.00078  -0.00008  -0.00086   1.90961
   A19        2.74743   0.00001  -0.00072   0.00021  -0.00051   2.74691
   A20        1.94731   0.00000   0.00003   0.00009   0.00011   1.94742
   A21        2.12952   0.00001  -0.00048   0.00019  -0.00029   2.12923
   A22        1.89465  -0.00000  -0.00050   0.00003  -0.00048   1.89417
   A23        1.95994   0.00002   0.00002   0.00027   0.00029   1.96023
   A24        1.57154  -0.00001  -0.00027  -0.00009  -0.00036   1.57118
   A25        1.78968  -0.00001   0.00031  -0.00002   0.00029   1.78997
   A26        2.28575   0.00002  -0.00042   0.00045   0.00003   2.28579
   A27        2.08903  -0.00001  -0.00332  -0.00008  -0.00340   2.08563
   A28        1.90462  -0.00002  -0.00032  -0.00004  -0.00036   1.90426
   A29        1.73481  -0.00001  -0.00011  -0.00014  -0.00026   1.73455
   A30        2.38673  -0.00000  -0.00162   0.00005  -0.00158   2.38516
   A31        1.89673   0.00001  -0.00103  -0.00006  -0.00110   1.89563
   A32        1.58995  -0.00000  -0.00097   0.00021  -0.00076   1.58920
   A33        2.41569  -0.00001   0.00037  -0.00042  -0.00005   2.41564
   A34        2.30552   0.00001   0.00265  -0.00019   0.00245   2.30797
   A35        1.91960   0.00001   0.00161  -0.00014   0.00148   1.92108
   A36        2.34999   0.00002   0.00265   0.00016   0.00280   2.35279
   A37        2.03480   0.00002   0.00167   0.00027   0.00195   2.03675
   A38        2.38066  -0.00001  -0.00126   0.00003  -0.00125   2.37941
   A39        1.48356   0.00001   0.00007   0.00008   0.00016   1.48371
   A40        1.71676   0.00000   0.00018   0.00006   0.00023   1.71699
   A41        1.54205  -0.00001   0.00075  -0.00031   0.00045   1.54250
   A42        1.98230  -0.00000   0.00057  -0.00007   0.00050   1.98280
   A43        1.53477  -0.00000   0.00049  -0.00019   0.00030   1.53507
   A44        1.96342  -0.00000   0.00015   0.00003   0.00019   1.96360
   A45        2.10494  -0.00001   0.00066  -0.00017   0.00049   2.10543
   A46        1.56711   0.00001   0.00037   0.00001   0.00038   1.56749
   A47        1.72719   0.00001  -0.00022   0.00015  -0.00007   1.72712
   A48        1.60998   0.00000   0.00095  -0.00012   0.00083   1.61081
   A49        1.87571   0.00001   0.00032   0.00010   0.00042   1.87613
   A50        1.74682   0.00000   0.00057  -0.00014   0.00043   1.74725
   A51        2.23977   0.00002   0.00035   0.00005   0.00040   2.24017
   A52        2.00580   0.00001   0.00048   0.00008   0.00056   2.00636
   A53        1.88288  -0.00003   0.00005  -0.00030  -0.00024   1.88264
   A54        1.64572  -0.00002   0.00069  -0.00023   0.00046   1.64618
   A55        2.00553  -0.00004  -0.00013  -0.00037  -0.00050   2.00503
   A56        1.80320  -0.00003  -0.00027  -0.00014  -0.00041   1.80279
   A57        1.63193  -0.00002  -0.00011  -0.00018  -0.00030   1.63163
   A58        1.37422  -0.00001   0.00072  -0.00028   0.00043   1.37466
   A59        1.94120  -0.00002  -0.00045  -0.00029  -0.00074   1.94046
   A60        1.57520  -0.00000   0.00061  -0.00009   0.00052   1.57572
   A61        2.16737  -0.00001  -0.00016  -0.00014  -0.00031   2.16707
   A62        2.19592  -0.00000   0.00071   0.00014   0.00085   2.19677
   A63        1.52889  -0.00001  -0.00052  -0.00008  -0.00059   1.52829
   A64        1.49537   0.00001   0.00033   0.00002   0.00036   1.49572
   A65        2.13488  -0.00001  -0.00002  -0.00013  -0.00014   2.13474
   A66        1.92278   0.00000  -0.00010   0.00004  -0.00006   1.92272
   A67        1.97037   0.00000  -0.00015   0.00018   0.00003   1.97039
   A68        1.36681  -0.00000   0.00041  -0.00017   0.00024   1.36706
   A69        1.50955   0.00001   0.00016   0.00015   0.00031   1.50986
   A70        1.93206   0.00000   0.00023   0.00001   0.00025   1.93231
   A71        2.20993   0.00001   0.00047   0.00020   0.00068   2.21060
   A72        2.09056   0.00002  -0.00027   0.00018  -0.00009   2.09047
    D1       -1.88677  -0.00002   0.00014  -0.00035  -0.00021  -1.88698
    D2       -0.86681  -0.00001  -0.00039  -0.00003  -0.00042  -0.86723
    D3        0.27772  -0.00002  -0.00097  -0.00023  -0.00120   0.27652
    D4        1.29768  -0.00001  -0.00150   0.00008  -0.00142   1.29627
    D5       -0.82954  -0.00002  -0.00058  -0.00042  -0.00100  -0.83054
    D6        0.19042  -0.00001  -0.00110  -0.00011  -0.00121   0.18921
    D7        0.36640   0.00001   0.00011   0.00056   0.00067   0.36707
    D8       -0.62150   0.00002   0.00085   0.00032   0.00118  -0.62033
    D9       -2.90886  -0.00002  -0.00185   0.00011  -0.00175  -2.91061
   D10        2.81939   0.00001   0.00112   0.00016   0.00129   2.82068
   D11       -0.60138   0.00000   0.00011   0.00025   0.00036  -0.60101
   D12       -1.58928   0.00001   0.00085   0.00002   0.00087  -1.58841
   D13        2.40655  -0.00002  -0.00185  -0.00019  -0.00205   2.40449
   D14        1.85162   0.00001   0.00112  -0.00015   0.00098   1.85260
   D15        1.21854   0.00001  -0.00034   0.00041   0.00007   1.21861
   D16        0.23064   0.00002   0.00040   0.00017   0.00057   0.23122
   D17       -2.05672  -0.00002  -0.00230  -0.00004  -0.00235  -2.05907
   D18       -2.61165   0.00001   0.00067   0.00001   0.00069  -2.61096
   D19        0.96725   0.00001  -0.00004   0.00013   0.00009   0.96734
   D20       -0.08432  -0.00000  -0.00043  -0.00024  -0.00067  -0.08500
   D21       -1.15531  -0.00000   0.00045  -0.00012   0.00034  -1.15497
   D22       -1.03430   0.00001   0.00060   0.00003   0.00063  -1.03367
   D23       -0.00388   0.00001   0.00154   0.00018   0.00172  -0.00216
   D24        1.12677   0.00001  -0.00042   0.00016  -0.00025   1.12651
   D25        2.15718   0.00001   0.00052   0.00032   0.00084   2.15802
   D26        0.07404   0.00002   0.00088   0.00022   0.00110   0.07514
   D27        1.10445   0.00003   0.00182   0.00038   0.00219   1.10664
   D28        0.76031  -0.00000  -0.00032  -0.00015  -0.00047   0.75984
   D29        1.81583   0.00000  -0.00060   0.00008  -0.00053   1.81530
   D30       -0.49943  -0.00003  -0.00105  -0.00040  -0.00144  -0.50087
   D31        0.55609  -0.00002  -0.00134  -0.00017  -0.00150   0.55459
   D32       -1.29611  -0.00001  -0.00018  -0.00033  -0.00051  -1.29663
   D33       -0.24059  -0.00000  -0.00047  -0.00010  -0.00057  -0.24117
   D34        0.43844   0.00001   0.00081   0.00020   0.00101   0.43945
   D35       -0.65972   0.00001   0.00095   0.00018   0.00113  -0.65859
   D36       -0.76111  -0.00001   0.00002  -0.00012  -0.00010  -0.76121
   D37       -1.85927  -0.00001   0.00016  -0.00013   0.00002  -1.85925
   D38        1.33340   0.00001   0.00026   0.00013   0.00038   1.33378
   D39        0.23524   0.00000   0.00040   0.00011   0.00051   0.23575
   D40        0.16275  -0.00001   0.00057  -0.00015   0.00042   0.16317
   D41       -0.87322  -0.00001   0.00074  -0.00013   0.00061  -0.87262
   D42        2.84561  -0.00003   0.00009  -0.00057  -0.00049   2.84512
   D43        2.85867   0.00001   0.00337  -0.00000   0.00337   2.86203
   D44        1.30962  -0.00000   0.00039  -0.00006   0.00033   1.30995
   D45        0.27364   0.00001   0.00056  -0.00004   0.00052   0.27416
   D46       -2.29071  -0.00001  -0.00010  -0.00048  -0.00058  -2.29129
   D47       -2.27765   0.00002   0.00319   0.00009   0.00328  -2.27437
   D48        0.57820   0.00001   0.00047   0.00008   0.00056   0.57876
   D49       -0.49699   0.00002  -0.00023   0.00033   0.00010  -0.49689
   D50       -0.59750  -0.00001   0.00029  -0.00009   0.00021  -0.59729
   D51       -1.67270   0.00000  -0.00041   0.00016  -0.00025  -1.67294
   D52       -0.70570   0.00001   0.00043   0.00013   0.00056  -0.70514
   D53        0.40685   0.00001   0.00095  -0.00007   0.00088   0.40773
   D54        0.43197   0.00001  -0.00015   0.00019   0.00004   0.43200
   D55        1.54452   0.00002   0.00037  -0.00001   0.00036   1.54487
   D56        0.17629   0.00000   0.00014   0.00009   0.00023   0.17652
   D57       -0.92467  -0.00001  -0.00025   0.00005  -0.00019  -0.92487
   D58        1.44845   0.00001  -0.00031   0.00020  -0.00010   1.44835
   D59        0.34749   0.00000  -0.00069   0.00016  -0.00053   0.34696
   D60        0.71774   0.00001  -0.00027   0.00010  -0.00017   0.71756
   D61        1.79135   0.00002  -0.00017   0.00037   0.00020   1.79155
   D62       -1.27035  -0.00001  -0.00011  -0.00027  -0.00037  -1.27073
   D63       -0.19674  -0.00000  -0.00001   0.00001   0.00000  -0.19674
   D64       -0.51664  -0.00000   0.00021  -0.00003   0.00018  -0.51646
   D65        0.55697   0.00000   0.00031   0.00025   0.00055   0.55752
   D66        0.98080   0.00000   0.00008   0.00005   0.00013   0.98093
   D67       -0.00852   0.00003   0.00219   0.00014   0.00234  -0.00619
   D68       -1.11665   0.00001   0.00121   0.00002   0.00122  -1.11543
   D69       -0.86946  -0.00001   0.00007  -0.00007   0.00000  -0.86945
   D70       -1.89306  -0.00001  -0.00012  -0.00020  -0.00032  -1.89338
   D71        0.16770  -0.00001  -0.00022  -0.00014  -0.00037   0.16733
   D72       -0.85590  -0.00001  -0.00041  -0.00027  -0.00068  -0.85659
   D73        1.25990  -0.00001  -0.00069   0.00000  -0.00069   1.25921
   D74        0.23629  -0.00001  -0.00088  -0.00013  -0.00101   0.23529
   D75       -1.61233   0.00001   0.00003   0.00009   0.00013  -1.61220
   D76       -0.56464  -0.00001  -0.00002  -0.00006  -0.00008  -0.56471
   D77       -0.74020  -0.00001  -0.00191   0.00003  -0.00188  -0.74208
   D78        0.30749  -0.00003  -0.00196  -0.00012  -0.00209   0.30541
   D79        0.11547   0.00003  -0.00045   0.00039  -0.00005   0.11542
   D80        1.16317   0.00001  -0.00050   0.00024  -0.00026   1.16291
   D81        1.33292  -0.00001  -0.00080  -0.00010  -0.00090   1.33202
   D82        0.19543   0.00000   0.00001  -0.00004  -0.00003   0.19540
   D83        0.47668  -0.00001  -0.00044   0.00002  -0.00042   0.47626
   D84       -0.66082   0.00000   0.00038   0.00007   0.00045  -0.66037
   D85       -0.69429  -0.00002   0.00003  -0.00031  -0.00029  -0.69457
   D86       -1.83178  -0.00001   0.00085  -0.00026   0.00059  -1.83120
   D87        0.10899  -0.00000  -0.00054  -0.00007  -0.00061   0.10838
   D88        1.17370  -0.00000  -0.00017  -0.00005  -0.00022   1.17348
   D89        1.12695  -0.00000  -0.00093  -0.00004  -0.00098   1.12597
   D90        2.19166  -0.00001  -0.00056  -0.00003  -0.00059   2.19107
   D91       -0.97977   0.00000   0.00035  -0.00002   0.00033  -0.97944
   D92        0.08493  -0.00000   0.00073  -0.00000   0.00073   0.08566
   D93       -0.75726  -0.00000  -0.00043  -0.00004  -0.00047  -0.75773
   D94        0.14243  -0.00001   0.00009  -0.00024  -0.00016   0.14227
   D95        0.19607   0.00000  -0.00009  -0.00004  -0.00013   0.19594
   D96        1.09575  -0.00000   0.00043  -0.00024   0.00019   1.09594
   D97        2.53653   0.00003   0.00193   0.00034   0.00227   2.53880
   D98       -2.84697   0.00002   0.00245   0.00013   0.00259  -2.84439
   D99       -3.05990   0.00002   0.00296   0.00036   0.00333  -3.05657
   D100      -2.16022   0.00001   0.00347   0.00016   0.00364  -2.15657
   D101       0.39040  -0.00001  -0.00056  -0.00016  -0.00071   0.38969
   D102      -0.58924   0.00001  -0.00061   0.00007  -0.00054  -0.58978
   D103       2.88110   0.00002   0.00051   0.00032   0.00084   2.88194
   D104      -3.11947  -0.00002  -0.00263  -0.00003  -0.00268  -3.12215
   D105       0.78836  -0.00001  -0.00020  -0.00013  -0.00032   0.78804
   D106      -0.12691  -0.00000  -0.00126  -0.00007  -0.00133  -0.12825
   D107      -0.20526  -0.00000   0.00006  -0.00001   0.00005  -0.20520
   D108      -1.12053  -0.00000  -0.00100   0.00004  -0.00096  -1.12149
   D109      -2.78461  -0.00000  -0.00090   0.00014  -0.00077  -2.78538
   D110       2.58330   0.00000  -0.00197   0.00020  -0.00178   2.58152
   D111       3.05945  -0.00002  -0.00370  -0.00042  -0.00409   3.05536
   D112       2.14418  -0.00002  -0.00477  -0.00036  -0.00510   2.13907
   D113       0.45237  -0.00001   0.00050  -0.00016   0.00034   0.45271
   D114      -0.59935   0.00001   0.00039  -0.00003   0.00037  -0.59898
   D115      -0.67747  -0.00001  -0.00017  -0.00006  -0.00023  -0.67770
   D116       0.54797  -0.00002  -0.00049  -0.00015  -0.00064   0.54733
   D117      -0.36581   0.00001  -0.00029   0.00014  -0.00014  -0.36595
   D118       0.87640   0.00002  -0.00033   0.00011  -0.00022   0.87618
   D119       0.48476  -0.00001   0.00120  -0.00019   0.00100   0.48577
   D120      -0.75554   0.00001   0.00067   0.00013   0.00080  -0.75473
   D121      -0.88680  -0.00001  -0.00055   0.00010  -0.00045  -0.88725
   D122       0.34464   0.00001  -0.00018   0.00020   0.00002   0.34465
   D123       0.25314  -0.00002  -0.00018  -0.00016  -0.00034   0.25280
   D124       1.48458   0.00000   0.00020  -0.00006   0.00013   1.48471
   D125      -0.27757  -0.00000  -0.00152   0.00003  -0.00149  -0.27906
   D126       0.96952  -0.00002  -0.00131  -0.00034  -0.00164   0.96788
   D127       0.20208  -0.00001  -0.00084   0.00011  -0.00073   0.20135
   D128      -0.87407   0.00001  -0.00052   0.00034  -0.00017  -0.87425
   D129       1.30890   0.00000   0.00004   0.00006   0.00010   1.30900
   D130       0.23275   0.00002   0.00036   0.00030   0.00066   0.23341
   D131       0.59295   0.00001   0.00088   0.00011   0.00100   0.59394
   D132      -0.50848   0.00002   0.00079   0.00022   0.00101  -0.50747
   D133      -0.61184   0.00000   0.00046   0.00004   0.00050  -0.61134
   D134      -1.71326   0.00001   0.00036   0.00014   0.00051  -1.71276
   D135      -0.76051   0.00002   0.00050   0.00017   0.00067  -0.75984
   D136       0.13927   0.00001   0.00037   0.00003   0.00040   0.13967
   D137       0.23927   0.00000   0.00049   0.00008   0.00057   0.23984
   D138       1.13905  -0.00001   0.00036  -0.00006   0.00030   1.13935
   D139       0.78995  -0.00001  -0.00018  -0.00040  -0.00058   0.78937
   D140      -0.09085  -0.00003  -0.00075  -0.00056  -0.00130  -0.09215
   D141      -0.24773  -0.00000  -0.00052  -0.00010  -0.00063  -0.24836
   D142      -1.12853  -0.00002  -0.00109  -0.00026  -0.00135  -1.12988
   D143      -0.52042   0.00000   0.00147   0.00007   0.00154  -0.51888
   D144       0.67616   0.00002   0.00159   0.00035   0.00194   0.67810
   D145      -1.77821   0.00002   0.00127   0.00041   0.00168  -1.77653
   D146      -0.58163   0.00004   0.00139   0.00069   0.00208  -0.57955
         Item               Value     Threshold  Converged?
 Maximum Force            0.000051     0.000450     YES
 RMS     Force            0.000015     0.000300     YES
 Maximum Displacement     0.006689     0.001800     NO 
 RMS     Displacement     0.000705     0.001200     YES
 Predicted change in Energy=-5.315929D-07
 GradGradGradGradGradGradGradGradGradGradGradGradGradGradGradGradGradGrad

                          Input orientation:                          
 ---------------------------------------------------------------------
 Center     Atomic      Atomic             Coordinates (Angstroms)
 Number     Number       Type             X           Y           Z
 ---------------------------------------------------------------------
      1          4           0       -1.270737    0.306090    0.399096
      2          4           0       -0.726677    0.771959   -1.487886
      3          4           0        1.305437   -0.346961    0.420288
      4          4           0       -0.199832    2.267675   -0.039183
      5          4           0       -1.647382   -1.983582    0.655380
      6          4           0        1.259649    1.212168   -1.201412
      7          4           0        1.671570    1.906634    0.633933
      8          4           0        0.760238   -0.763088   -1.487157
      9          4           0        0.196442   -2.189469   -0.045534
     10          4           0        0.174605    0.994249    1.660698
     11          4           0       -1.257131   -1.211026   -1.201963
     12          4           0       -0.200158   -1.001057    1.695189
     13          1           0       -0.616736    3.793412    0.276290
     14          1           0       -1.070191    3.604011   -0.334884
 ---------------------------------------------------------------------
                    Distance matrix (angstroms):
                    1          2          3          4          5
     1  Be   0.000000
     2  Be   2.018350   0.000000
     3  Be   2.657743   3.003764   0.000000
     4  Be   2.277443   2.147900   3.051766   0.000000
     5  Be   2.334554   3.610303   3.384219   4.544339   0.000000
     6  Be   3.128171   2.054590   2.250087   2.143584   4.702268
     7  Be   3.357687   3.397232   2.293118   2.021282   5.113676
     8  Be   2.970850   2.137121   2.027005   3.493407   3.446259
     9  Be   2.928843   3.420903   2.200385   4.474730   1.983269
    10  Be   2.038190   3.282576   2.148545   2.156714   3.632875
    11  Be   2.205723   2.072525   3.153580   3.817238   2.049113
    12  Be   2.129467   3.681409   2.078468   3.700359   2.034949
    13  H    3.550242   3.500512   4.567075   1.612825   5.880442
    14  H    3.384558   3.077001   4.671625   1.621961   5.703944
                    6          7          8          9         10
     6  Be   0.000000
     7  Be   2.005106   0.000000
     8  Be   2.057352   3.529442   0.000000
     9  Be   3.746677   4.406329   2.104923   0.000000
    10  Be   3.068629   2.031649   3.652423   3.612170   0.000000
    11  Be   3.493716   4.654848   2.086088   2.099418   3.886893
    12  Be   3.926792   3.617222   3.332614   2.144699   2.030489
    13  H    3.516709   2.987337   5.076170   6.046461   3.221509
    14  H    3.449629   3.367038   4.873373   5.937381   3.513221
                   11         12         13         14
    11  Be   0.000000
    12  Be   3.091079   0.000000
    13  H    5.257351   5.017344   0.000000
    14  H    4.896055   5.107329   0.784237   0.000000
 Stoichiometry    Be12H2
 Framework group  C1[X(Be12H2)]
 Deg. of freedom    36
 Full point group                 C1      NOp   1
 Largest Abelian subgroup         C1      NOp   1
 Largest concise Abelian subgroup C1      NOp   1
                         Standard orientation:                         
 ---------------------------------------------------------------------
 Center     Atomic      Atomic             Coordinates (Angstroms)
 Number     Number       Type             X           Y           Z
 ---------------------------------------------------------------------
      1          4           0        0.206217    0.383496    1.240857
      2          4           0       -0.417436   -1.491901    0.831374
      3          4           0        0.093919    0.436698   -1.413980
      4          4           0       -1.984823   -0.024498    0.772206
      5          4           0        2.510564    0.616994    0.948277
      6          4           0       -1.405051   -1.173631   -0.941945
      7          4           0       -2.167511    0.672643   -1.116232
      8          4           0        0.627098   -1.481470   -1.033062
      9          4           0        2.171514   -0.058935   -0.885169
     10          4           0       -0.852837    1.670883    0.068143
     11          4           0        1.637512   -1.228652    0.774397
     12          4           0        1.166446    1.684874   -0.144424
     13          1           0       -3.323437    0.296513    1.612603
     14          1           0       -3.019010   -0.322521    1.985629
 ---------------------------------------------------------------------
 Rotational constants (GHZ):           2.2394713           1.3930063           1.2895653
 Standard basis: def2TZVP (5D, 7F)
 There are   252 symmetry adapted cartesian basis functions of A   symmetry.
 There are   240 symmetry adapted basis functions of A   symmetry.
   240 basis functions,   364 primitive gaussians,   252 cartesian basis functions
    25 alpha electrons       25 beta electrons
       nuclear repulsion energy       221.2254639596 Hartrees.
 NAtoms=   14 NActive=   14 NUniq=   14 SFac= 1.00D+00 NAtFMM=   60 NAOKFM=F Big=F
 Integral buffers will be    131072 words long.
 Raffenetti 2 integral format.
 Two-electron integral symmetry is turned on.
 Nuclear repulsion after empirical dispersion term =      221.1944238573 Hartrees.
 One-electron integrals computed using PRISM.
   1 Symmetry operations used in ECPInt.
 ECPInt:  NShTT=    6786 NPrTT=   21120 LenC2=    6592 LenP2D=   17029.
 LDataN:  DoStor=T MaxTD1= 4 Len=   56
 NBasis=   240 RedAO= T EigKep=  2.33D-04  NBF=   240
 NBsUse=   240 1.00D-06 EigRej= -1.00D+00 NBFU=   240
 Initial guess from the checkpoint file:  "/home/user/YCY/BeH/4-H-Be12.chk"
 B after Tr=    -0.000000   -0.000000   -0.000000
         Rot=    1.000000   -0.000622    0.000037   -0.000084 Ang=  -0.07 deg.
 Requested convergence on RMS density matrix=1.00D-08 within 128 cycles.
 Requested convergence on MAX density matrix=1.00D-06.
 Requested convergence on             energy=1.00D-06.
 No special actions if energy rises.
 SCF Done:  E(RPBE1PBE) =  -177.761448999     A.U. after   11 cycles
            NFock= 11  Conv=0.25D-08     -V/T= 2.0075
   1 Symmetry operations used in ECPInt.
 ECPInt:  NShTT=    6786 NPrTT=   21120 LenC2=    6592 LenP2D=   17029.
 LDataN:  DoStor=T MaxTD1= 5 Len=  102
 Calling FoFJK, ICntrl=      2127 FMM=F ISym2X=0 I1Cent= 0 IOpClX= 0 NMat=1 NMatS=1 NMatT=0.
 ***** Axes restored to original set *****
 -------------------------------------------------------------------
 Center     Atomic                   Forces (Hartrees/Bohr)
 Number     Number              X              Y              Z
 -------------------------------------------------------------------
      1        4           0.000079749    0.000005660   -0.000084663
      2        4           0.000022639   -0.000094095    0.000059056
      3        4          -0.000114676    0.000001897    0.000053320
      4        4           0.000041930    0.000046209    0.000079473
      5        4          -0.000012052    0.000060067   -0.000001782
      6        4           0.000018087    0.000095108   -0.000079232
      7        4          -0.000045289    0.000004178   -0.000029180
      8        4          -0.000058094    0.000052450   -0.000028616
      9        4           0.000096445   -0.000149835    0.000014469
     10        4           0.000062758   -0.000036212    0.000111130
     11        4          -0.000015456    0.000006196    0.000025511
     12        4          -0.000070166    0.000025422   -0.000072732
     13        1           0.000038822    0.000026746   -0.000027224
     14        1          -0.000044699   -0.000043791   -0.000019530
 -------------------------------------------------------------------
 Cartesian Forces:  Max     0.000149835 RMS     0.000059861

 GradGradGradGradGradGradGradGradGradGradGradGradGradGradGradGradGradGrad
 Berny optimization.
 Using GEDIIS/GDIIS optimizer.
 FormGI is forming the generalized inverse of G from B-inverse, IUseBI=4.
 Internal  Forces:  Max     0.000038300 RMS     0.000011956
 Search for a local minimum.
 Step number  12 out of a maximum of  100
 All quantities printed in internal units (Hartrees-Bohrs-Radians)
 Mixed Optimization -- En-DIIS/RFO-DIIS
 Swapping is turned off.
 Update second derivatives using D2CorX and points    3    4    5    6    7
                                                      8    9   10   11   12
 DE= -1.66D-06 DEPred=-5.32D-07 R= 3.12D+00
 TightC=F SS=  1.41D+00  RLast= 1.71D-02 DXNew= 1.6859D+00 5.1270D-02
 Trust test= 3.12D+00 RLast= 1.71D-02 DXMaxT set to 1.00D+00
 ITU=  1  1  1  1  1  1  1  1  1  1  1  0
     Eigenvalues ---    0.00246   0.00716   0.01164   0.01792   0.02386
     Eigenvalues ---    0.02672   0.02758   0.02996   0.03529   0.03870
     Eigenvalues ---    0.04310   0.04322   0.04889   0.05316   0.05487
     Eigenvalues ---    0.05972   0.06142   0.06258   0.06563   0.06666
     Eigenvalues ---    0.06965   0.07248   0.07464   0.07675   0.08083
     Eigenvalues ---    0.08316   0.08368   0.08738   0.08878   0.10291
     Eigenvalues ---    0.10939   0.11175   0.11430   0.11771   0.12866
     Eigenvalues ---    0.23754
 En-DIIS/RFO-DIIS/Sim-DIIS IScMMF=       -3 using points:    12   11   10    9    8    7    6    5    4    3
 RFO step:  Lambda=-1.47628581D-06.
 DIIS inversion failure, remove point  10.
 DIIS inversion failure, remove point   9.
 DIIS inversion failure, remove point   8.
 DIIS inversion failure, remove point   7.
 DIIS inversion failure, remove point   6.
 RFO-DIIS uses    5 points instead of   10
 DidBck=F Rises=F RFO-DIIS coefs:    2.42314   -2.00000    0.90564   -0.36386    0.03508
                  RFO-DIIS coefs:    0.00000    0.00000    0.00000    0.00000    0.00000
 Iteration  1 RMS(Cart)=  0.00068252 RMS(Int)=  0.00000368
 Iteration  2 RMS(Cart)=  0.00000161 RMS(Int)=  0.00000250
 Iteration  3 RMS(Cart)=  0.00000000 RMS(Int)=  0.00000250
 Variable       Old X    -DE/DX   Delta X   Delta X   Delta X     New X
                                 (Linear)    (Quad)   (Total)
    R1        3.81413  -0.00003  -0.00116  -0.00017  -0.00133   3.81280
    R2        4.30374   0.00000  -0.00068  -0.00030  -0.00098   4.30276
    R3        4.41167  -0.00001   0.00034   0.00025   0.00059   4.41225
    R4        3.85162   0.00001   0.00128   0.00012   0.00140   3.85302
    R5        4.16821  -0.00001   0.00061   0.00031   0.00092   4.16913
    R6        4.02411  -0.00002   0.00005  -0.00018  -0.00014   4.02397
    R7        4.05894   0.00001   0.00159   0.00033   0.00192   4.06086
    R8        3.88261  -0.00001   0.00017  -0.00026  -0.00009   3.88252
    R9        4.03857  -0.00003  -0.00127  -0.00048  -0.00174   4.03683
   R10        3.91651  -0.00001  -0.00023   0.00005  -0.00018   3.91632
   R11        4.25205   0.00004   0.00085   0.00061   0.00146   4.25351
   R12        4.33336   0.00001   0.00083   0.00036   0.00120   4.33456
   R13        3.83048   0.00000   0.00049   0.00010   0.00060   3.83108
   R14        4.15813   0.00002   0.00012   0.00015   0.00027   4.15840
   R15        4.06016  -0.00001  -0.00110  -0.00034  -0.00144   4.05872
   R16        3.92774  -0.00002   0.00002  -0.00021  -0.00019   3.92755
   R17        4.05079  -0.00001   0.00002   0.00005   0.00006   4.05085
   R18        3.81967  -0.00003  -0.00078  -0.00028  -0.00105   3.81862
   R19        4.07560   0.00002   0.00117   0.00053   0.00170   4.07730
   R20        3.04780   0.00001   0.00140  -0.00010   0.00130   3.04910
   R21        3.06506  -0.00001   0.00056   0.00006   0.00062   3.06568
   R22        3.74784   0.00001   0.00113   0.00008   0.00121   3.74905
   R23        3.87226  -0.00002  -0.00100  -0.00020  -0.00120   3.87106
   R24        3.84550  -0.00002  -0.00047  -0.00040  -0.00087   3.84462
   R25        3.78910   0.00001  -0.00033  -0.00002  -0.00034   3.78876
   R26        3.88783   0.00003  -0.00048   0.00007  -0.00041   3.88742
   R27        3.83926  -0.00000   0.00043  -0.00014   0.00029   3.83955
   R28        3.97773   0.00003   0.00023   0.00035   0.00058   3.97831
   R29        3.94213  -0.00001  -0.00021  -0.00010  -0.00031   3.94182
   R30        3.96732   0.00002   0.00027   0.00014   0.00040   3.96773
   R31        4.05289   0.00002   0.00042   0.00021   0.00063   4.05352
   R32        3.83707   0.00000  -0.00054   0.00002  -0.00053   3.83654
   R33        1.48199   0.00002  -0.00005  -0.00001  -0.00004   1.48196
    A1        1.95250   0.00000  -0.00037  -0.00013  -0.00050   1.95200
    A2        1.88558   0.00001   0.00060   0.00021   0.00081   1.88639
    A3        2.18364   0.00000   0.00008   0.00005   0.00012   2.18377
    A4        2.79857   0.00001   0.00019   0.00014   0.00033   2.79890
    A5        2.03737   0.00001   0.00063   0.00017   0.00080   2.03817
    A6        1.99263   0.00001   0.00014   0.00025   0.00039   1.99302
    A7        1.95800   0.00000  -0.00050  -0.00011  -0.00061   1.95739
    A8        2.31468   0.00001  -0.00037  -0.00001  -0.00038   2.31429
    A9        1.58729  -0.00000  -0.00039  -0.00013  -0.00053   1.58676
   A10        1.75148   0.00001  -0.00014  -0.00003  -0.00017   1.75131
   A11        1.59223   0.00000   0.00026   0.00005   0.00030   1.59254
   A12        1.90635   0.00001  -0.00022   0.00008  -0.00014   1.90621
   A13        2.26011   0.00001   0.00006   0.00003   0.00009   2.26020
   A14        2.01884   0.00002   0.00020   0.00017   0.00036   2.01921
   A15        2.00136   0.00001  -0.00025   0.00001  -0.00024   2.00113
   A16        1.54363   0.00001   0.00013   0.00002   0.00014   1.54377
   A17        2.27235   0.00000  -0.00046  -0.00006  -0.00052   2.27183
   A18        1.90961  -0.00000  -0.00061  -0.00020  -0.00081   1.90880
   A19        2.74691   0.00001  -0.00009   0.00003  -0.00007   2.74685
   A20        1.94742   0.00000   0.00019   0.00005   0.00024   1.94767
   A21        2.12923   0.00001   0.00002   0.00010   0.00012   2.12935
   A22        1.89417   0.00000  -0.00035  -0.00001  -0.00036   1.89381
   A23        1.96023   0.00002   0.00039   0.00025   0.00064   1.96087
   A24        1.57118  -0.00000  -0.00021  -0.00007  -0.00028   1.57090
   A25        1.78997  -0.00000   0.00033  -0.00007   0.00026   1.79023
   A26        2.28579   0.00002   0.00036   0.00042   0.00078   2.28656
   A27        2.08563  -0.00001  -0.00227  -0.00082  -0.00309   2.08254
   A28        1.90426  -0.00000  -0.00011  -0.00013  -0.00025   1.90402
   A29        1.73455  -0.00001  -0.00025  -0.00009  -0.00034   1.73422
   A30        2.38516   0.00000  -0.00104  -0.00040  -0.00144   2.38372
   A31        1.89563  -0.00000  -0.00080  -0.00036  -0.00116   1.89447
   A32        1.58920   0.00001  -0.00021  -0.00006  -0.00027   1.58892
   A33        2.41564  -0.00002  -0.00045  -0.00047  -0.00092   2.41472
   A34        2.30797  -0.00000   0.00132   0.00042   0.00174   2.30972
   A35        1.92108  -0.00001   0.00076   0.00026   0.00102   1.92210
   A36        2.35279   0.00001   0.00180   0.00083   0.00262   2.35542
   A37        2.03675   0.00001   0.00144   0.00074   0.00218   2.03893
   A38        2.37941  -0.00000  -0.00080  -0.00024  -0.00104   2.37836
   A39        1.48371   0.00001   0.00012   0.00010   0.00022   1.48393
   A40        1.71699   0.00000   0.00018   0.00007   0.00025   1.71724
   A41        1.54250  -0.00002  -0.00005  -0.00013  -0.00018   1.54231
   A42        1.98280  -0.00001   0.00026  -0.00001   0.00026   1.98305
   A43        1.53507  -0.00001  -0.00005  -0.00005  -0.00010   1.53497
   A44        1.96360  -0.00001   0.00006  -0.00001   0.00005   1.96365
   A45        2.10543  -0.00001   0.00019  -0.00007   0.00012   2.10555
   A46        1.56749   0.00000   0.00013   0.00008   0.00020   1.56769
   A47        1.72712   0.00001   0.00006   0.00015   0.00021   1.72733
   A48        1.61081  -0.00001   0.00043   0.00007   0.00049   1.61130
   A49        1.87613   0.00001   0.00030   0.00015   0.00045   1.87658
   A50        1.74725  -0.00001   0.00016  -0.00004   0.00012   1.74737
   A51        2.24017   0.00001   0.00028   0.00017   0.00045   2.24062
   A52        2.00636   0.00000   0.00044   0.00010   0.00054   2.00689
   A53        1.88264  -0.00003  -0.00039  -0.00026  -0.00065   1.88199
   A54        1.64618  -0.00002   0.00012  -0.00012   0.00001   1.64619
   A55        2.00503  -0.00003  -0.00077  -0.00026  -0.00103   2.00400
   A56        1.80279  -0.00002  -0.00036  -0.00021  -0.00057   1.80221
   A57        1.63163  -0.00002  -0.00042  -0.00019  -0.00062   1.63101
   A58        1.37466  -0.00002   0.00003  -0.00010  -0.00007   1.37458
   A59        1.94046  -0.00002  -0.00078  -0.00028  -0.00106   1.93940
   A60        1.57572  -0.00001   0.00015   0.00006   0.00020   1.57592
   A61        2.16707  -0.00001  -0.00042  -0.00018  -0.00060   2.16647
   A62        2.19677  -0.00000   0.00072   0.00021   0.00094   2.19770
   A63        1.52829  -0.00001  -0.00045  -0.00017  -0.00062   1.52767
   A64        1.49572   0.00001   0.00023   0.00008   0.00031   1.49603
   A65        2.13474  -0.00001  -0.00021  -0.00005  -0.00026   2.13448
   A66        1.92272   0.00001  -0.00007   0.00004  -0.00003   1.92269
   A67        1.97039   0.00001   0.00025   0.00004   0.00029   1.97068
   A68        1.36706  -0.00001   0.00003  -0.00007  -0.00004   1.36702
   A69        1.50986   0.00001   0.00033   0.00018   0.00051   1.51037
   A70        1.93231   0.00000   0.00020   0.00004   0.00024   1.93255
   A71        2.21060   0.00001   0.00062   0.00024   0.00086   2.21146
   A72        2.09047   0.00002   0.00010   0.00011   0.00021   2.09068
    D1       -1.88698  -0.00002  -0.00056  -0.00024  -0.00080  -1.88779
    D2       -0.86723  -0.00000  -0.00047  -0.00010  -0.00057  -0.86780
    D3        0.27652  -0.00001  -0.00103  -0.00031  -0.00134   0.27518
    D4        1.29627   0.00001  -0.00093  -0.00017  -0.00111   1.29516
    D5       -0.83054  -0.00002  -0.00099  -0.00046  -0.00146  -0.83200
    D6        0.18921  -0.00000  -0.00090  -0.00032  -0.00122   0.18798
    D7        0.36707   0.00001   0.00096  -0.00002   0.00094   0.36801
    D8       -0.62033   0.00000   0.00107  -0.00004   0.00103  -0.61930
    D9       -2.91061  -0.00001  -0.00105  -0.00083  -0.00189  -2.91250
   D10        2.82068  -0.00000   0.00098  -0.00008   0.00090   2.82158
   D11       -0.60101   0.00000   0.00049   0.00002   0.00050  -0.60051
   D12       -1.58841  -0.00000   0.00059   0.00000   0.00059  -1.58782
   D13        2.40449  -0.00001  -0.00152  -0.00079  -0.00232   2.40217
   D14        1.85260  -0.00001   0.00050  -0.00004   0.00046   1.85307
   D15        1.21861   0.00001   0.00045   0.00011   0.00057   1.21918
   D16        0.23122   0.00001   0.00056   0.00010   0.00065   0.23187
   D17       -2.05907  -0.00000  -0.00156  -0.00069  -0.00226  -2.06133
   D18       -2.61096   0.00000   0.00047   0.00005   0.00052  -2.61043
   D19        0.96734   0.00001   0.00035   0.00007   0.00041   0.96775
   D20       -0.08500  -0.00000  -0.00057   0.00009  -0.00048  -0.08548
   D21       -1.15497  -0.00001   0.00020  -0.00003   0.00017  -1.15480
   D22       -1.03367   0.00000   0.00049   0.00009   0.00058  -1.03309
   D23       -0.00216   0.00000   0.00131   0.00038   0.00169  -0.00047
   D24        1.12651   0.00001   0.00011  -0.00000   0.00011   1.12663
   D25        2.15802   0.00001   0.00093   0.00030   0.00123   2.15925
   D26        0.07514   0.00001   0.00101   0.00025   0.00126   0.07639
   D27        1.10664   0.00001   0.00183   0.00054   0.00237   1.10902
   D28        0.75984   0.00000  -0.00050   0.00001  -0.00049   0.75936
   D29        1.81530   0.00001  -0.00041   0.00012  -0.00029   1.81501
   D30       -0.50087  -0.00002  -0.00132  -0.00038  -0.00171  -0.50258
   D31        0.55459  -0.00001  -0.00124  -0.00028  -0.00152   0.55307
   D32       -1.29663  -0.00001  -0.00061  -0.00025  -0.00087  -1.29749
   D33       -0.24117  -0.00000  -0.00053  -0.00015  -0.00067  -0.24184
   D34        0.43945   0.00001   0.00083   0.00031   0.00114   0.44059
   D35       -0.65859   0.00000   0.00093   0.00030   0.00123  -0.65735
   D36       -0.76121  -0.00000  -0.00014  -0.00006  -0.00019  -0.76140
   D37       -1.85925  -0.00001  -0.00004  -0.00006  -0.00010  -1.85935
   D38        1.33378   0.00001   0.00041   0.00014   0.00055   1.33433
   D39        0.23575   0.00000   0.00051   0.00014   0.00064   0.23639
   D40        0.16317  -0.00001   0.00010   0.00003   0.00013   0.16329
   D41       -0.87262  -0.00001   0.00013   0.00015   0.00028  -0.87234
   D42        2.84512  -0.00003  -0.00081  -0.00068  -0.00149   2.84363
   D43        2.86203   0.00001   0.00203   0.00082   0.00285   2.86489
   D44        1.30995  -0.00000   0.00014   0.00013   0.00028   1.31022
   D45        0.27416   0.00000   0.00018   0.00025   0.00043   0.27459
   D46       -2.29129  -0.00002  -0.00077  -0.00057  -0.00134  -2.29262
   D47       -2.27437   0.00002   0.00208   0.00093   0.00300  -2.27137
   D48        0.57876   0.00000   0.00042   0.00015   0.00056   0.57932
   D49       -0.49689   0.00002   0.00036   0.00021   0.00057  -0.49632
   D50       -0.59729  -0.00001   0.00002   0.00003   0.00006  -0.59724
   D51       -1.67294   0.00001  -0.00003   0.00010   0.00007  -1.67288
   D52       -0.70514   0.00000   0.00046   0.00022   0.00068  -0.70446
   D53        0.40773   0.00000   0.00049   0.00019   0.00068   0.40841
   D54        0.43200   0.00001   0.00026   0.00009   0.00035   0.43235
   D55        1.54487   0.00001   0.00028   0.00007   0.00035   1.54522
   D56        0.17652  -0.00000   0.00046  -0.00013   0.00032   0.17684
   D57       -0.92487  -0.00001   0.00001  -0.00019  -0.00018  -0.92504
   D58        1.44835   0.00001   0.00025  -0.00001   0.00024   1.44859
   D59        0.34696   0.00000  -0.00019  -0.00007  -0.00026   0.34670
   D60        0.71756   0.00001  -0.00000   0.00005   0.00005   0.71761
   D61        1.79155   0.00002   0.00044   0.00018   0.00062   1.79217
   D62       -1.27073  -0.00001  -0.00046  -0.00024  -0.00070  -1.27143
   D63       -0.19674  -0.00001  -0.00002  -0.00011  -0.00013  -0.19687
   D64       -0.51646  -0.00000   0.00013  -0.00003   0.00010  -0.51636
   D65        0.55752   0.00000   0.00057   0.00010   0.00067   0.55820
   D66        0.98093   0.00000   0.00016   0.00006   0.00022   0.98115
   D67       -0.00619   0.00001   0.00169   0.00045   0.00214  -0.00404
   D68       -1.11543  -0.00000   0.00087   0.00017   0.00105  -1.11438
   D69       -0.86945  -0.00000  -0.00018  -0.00001  -0.00019  -0.86965
   D70       -1.89338  -0.00001  -0.00040  -0.00012  -0.00052  -1.89390
   D71        0.16733  -0.00001  -0.00036  -0.00017  -0.00053   0.16681
   D72       -0.85659  -0.00001  -0.00057  -0.00029  -0.00086  -0.85745
   D73        1.25921   0.00000  -0.00054  -0.00007  -0.00061   1.25860
   D74        0.23529  -0.00000  -0.00075  -0.00019  -0.00094   0.23434
   D75       -1.61220   0.00000   0.00028   0.00002   0.00030  -1.61190
   D76       -0.56471  -0.00001  -0.00016  -0.00009  -0.00026  -0.56497
   D77       -0.74208   0.00000  -0.00108  -0.00033  -0.00142  -0.74350
   D78        0.30541  -0.00001  -0.00153  -0.00044  -0.00198   0.30343
   D79        0.11542   0.00002   0.00052   0.00017   0.00070   0.11612
   D80        1.16291   0.00001   0.00008   0.00006   0.00014   1.16305
   D81        1.33202  -0.00000  -0.00068  -0.00015  -0.00083   1.33120
   D82        0.19540   0.00000  -0.00004   0.00008   0.00005   0.19545
   D83        0.47626  -0.00000  -0.00035   0.00001  -0.00034   0.47592
   D84       -0.66037   0.00000   0.00030   0.00024   0.00054  -0.65983
   D85       -0.69457  -0.00002  -0.00054  -0.00021  -0.00074  -0.69532
   D86       -1.83120  -0.00001   0.00011   0.00002   0.00013  -1.83106
   D87        0.10838  -0.00000  -0.00042  -0.00014  -0.00056   0.10782
   D88        1.17348  -0.00000  -0.00029   0.00000  -0.00029   1.17319
   D89        1.12597  -0.00000  -0.00061  -0.00025  -0.00086   1.12511
   D90        2.19107  -0.00000  -0.00049  -0.00010  -0.00059   2.19048
   D91       -0.97944  -0.00000   0.00025  -0.00002   0.00023  -0.97922
   D92        0.08566  -0.00000   0.00038   0.00012   0.00050   0.08616
   D93       -0.75773   0.00000  -0.00040   0.00005  -0.00034  -0.75807
   D94        0.14227  -0.00001  -0.00037  -0.00006  -0.00043   0.14184
   D95        0.19594   0.00000  -0.00009   0.00007  -0.00003   0.19592
   D96        1.09594  -0.00001  -0.00007  -0.00004  -0.00011   1.09583
   D97        2.53880   0.00002   0.00177   0.00083   0.00261   2.54141
   D98       -2.84439   0.00000   0.00179   0.00073   0.00252  -2.84186
   D99       -3.05657   0.00002   0.00237   0.00109   0.00346  -3.05311
   D100      -2.15657   0.00001   0.00239   0.00098   0.00338  -2.15320
   D101       0.38969  -0.00001  -0.00063  -0.00014  -0.00077   0.38892
   D102      -0.58978   0.00001  -0.00030  -0.00007  -0.00037  -0.59015
   D103       2.88194   0.00002   0.00081   0.00059   0.00140   2.88334
   D104      -3.12215  -0.00001  -0.00170  -0.00058  -0.00230  -3.12445
   D105       0.78804  -0.00001  -0.00019  -0.00025  -0.00044   0.78760
   D106      -0.12825   0.00000  -0.00086  -0.00037  -0.00124  -0.12948
   D107      -0.20520  -0.00001  -0.00000  -0.00012  -0.00012  -0.20532
   D108      -1.12149   0.00000  -0.00067  -0.00024  -0.00092  -1.12241
   D109      -2.78538   0.00001  -0.00036  -0.00002  -0.00039  -2.78577
   D110       2.58152   0.00001  -0.00104  -0.00015  -0.00119   2.58033
   D111       3.05536  -0.00003  -0.00289  -0.00129  -0.00417   3.05119
   D112       2.13907  -0.00002  -0.00356  -0.00142  -0.00497   2.13411
   D113       0.45271  -0.00001  -0.00001  -0.00005  -0.00006   0.45265
   D114      -0.59898   0.00001   0.00011   0.00010   0.00021  -0.59878
   D115      -0.67770  -0.00000  -0.00034   0.00004  -0.00030  -0.67800
   D116       0.54733  -0.00001  -0.00062  -0.00012  -0.00074   0.54659
   D117      -0.36595   0.00001   0.00013  -0.00000   0.00012  -0.36583
   D118       0.87618   0.00001   0.00003  -0.00003   0.00000   0.87618
   D119       0.48577  -0.00001   0.00047   0.00008   0.00054   0.48631
   D120      -0.75473   0.00001   0.00069   0.00024   0.00092  -0.75381
   D121      -0.88725  -0.00000  -0.00025  -0.00001  -0.00026  -0.88751
   D122       0.34465   0.00001   0.00020   0.00010   0.00030   0.34495
   D123       0.25280  -0.00001  -0.00041  -0.00013  -0.00054   0.25226
   D124       1.48471  -0.00000   0.00004  -0.00003   0.00001   1.48472
   D125      -0.27906   0.00000  -0.00098  -0.00025  -0.00123  -0.28029
   D126       0.96788  -0.00002  -0.00148  -0.00049  -0.00197   0.96591
   D127       0.20135  -0.00001  -0.00029  -0.00017  -0.00046   0.20088
   D128      -0.87425   0.00001   0.00025   0.00010   0.00035  -0.87389
   D129       1.30900  -0.00000   0.00030  -0.00009   0.00021   1.30922
   D130       0.23341   0.00002   0.00085   0.00018   0.00103   0.23444
   D131       0.59394   0.00000   0.00072   0.00018   0.00090   0.59485
   D132      -0.50747   0.00000   0.00085   0.00022   0.00107  -0.50640
   D133      -0.61134  -0.00000   0.00035   0.00002   0.00038  -0.61096
   D134      -1.71276  -0.00000   0.00048   0.00006   0.00055  -1.71221
   D135      -0.75984   0.00001   0.00058   0.00024   0.00082  -0.75902
   D136       0.13967   0.00001   0.00029   0.00015   0.00044   0.14011
   D137       0.23984  -0.00000   0.00050   0.00012   0.00062   0.24046
   D138       1.13935  -0.00001   0.00021   0.00003   0.00024   1.13959
   D139       0.78937  -0.00002  -0.00076  -0.00029  -0.00105   0.78832
   D140      -0.09215  -0.00002  -0.00153  -0.00044  -0.00197  -0.09412
   D141      -0.24836   0.00000  -0.00055  -0.00015  -0.00070  -0.24906
   D142      -1.12988  -0.00001  -0.00132  -0.00031  -0.00163  -1.13151
   D143      -0.51888  -0.00001   0.00103   0.00034   0.00137  -0.51751
   D144       0.67810   0.00001   0.00170   0.00054   0.00224   0.68034
   D145      -1.77653   0.00002   0.00152   0.00053   0.00205  -1.77449
   D146      -0.57955   0.00003   0.00219   0.00072   0.00291  -0.57664
         Item               Value     Threshold  Converged?
 Maximum Force            0.000038     0.000450     YES
 RMS     Force            0.000012     0.000300     YES
 Maximum Displacement     0.005988     0.001800     NO 
 RMS     Displacement     0.000683     0.001200     YES
 Predicted change in Energy=-6.184462D-07
 GradGradGradGradGradGradGradGradGradGradGradGradGradGradGradGradGradGrad

                          Input orientation:                          
 ---------------------------------------------------------------------
 Center     Atomic      Atomic             Coordinates (Angstroms)
 Number     Number       Type             X           Y           Z
 ---------------------------------------------------------------------
      1          4           0       -1.270130    0.307006    0.398685
      2          4           0       -0.726272    0.771603   -1.487918
      3          4           0        1.305481   -0.347532    0.420912
      4          4           0       -0.198951    2.268054   -0.038641
      5          4           0       -1.647976   -1.982796    0.654874
      6          4           0        1.259916    1.212146   -1.201338
      7          4           0        1.672062    1.906713    0.633720
      8          4           0        0.760008   -0.762774   -1.486983
      9          4           0        0.196528   -2.190045   -0.045669
     10          4           0        0.176033    0.993521    1.661435
     11          4           0       -1.257122   -1.211180   -1.202034
     12          4           0       -0.200991   -1.001094    1.694888
     13          1           0       -0.616128    3.794999    0.274123
     14          1           0       -1.073360    3.602393   -0.333199
 ---------------------------------------------------------------------
                    Distance matrix (angstroms):
                    1          2          3          4          5
     1  Be   0.000000
     2  Be   2.017647   0.000000
     3  Be   2.657572   3.004017   0.000000
     4  Be   2.276925   2.148915   3.052179   0.000000
     5  Be   2.334865   3.609406   3.384041   4.544267   0.000000
     6  Be   3.127377   2.054544   2.250859   2.143618   4.702022
     7  Be   3.357202   3.397327   2.293751   2.020724   5.113843
     8  Be   2.970123   2.136198   2.027321   3.493310   3.445924
     9  Be   2.929812   3.420965   2.200528   4.475611   1.983912
    10  Be   2.038929   3.283569   2.147783   2.157616   3.632994
    11  Be   2.206209   2.072429   3.153851   3.818151   2.048478
    12  Be   2.129395   3.680845   2.078367   3.700331   2.034486
    13  H    3.550963   3.501120   4.568884   1.613512   5.881548
    14  H    3.381412   3.076884   4.672203   1.622287   5.700948
                    6          7          8          9         10
     6  Be   0.000000
     7  Be   2.004925   0.000000
     8  Be   2.057136   3.529219   0.000000
     9  Be   3.747167   4.407062   2.105231   0.000000
    10  Be   3.068887   2.031802   3.652141   3.612439   0.000000
    11  Be   3.493993   4.655252   2.085924   2.099632   3.887685
    12  Be   3.926933   3.617975   3.332359   2.145032   2.030210
    13  H    3.516768   2.988436   5.076272   6.048424   3.224971
    14  H    3.451250   3.368620   4.873103   5.936971   3.513653
                   11         12         13         14
    11  Be   0.000000
    12  Be   3.090583   0.000000
    13  H    5.258493   5.019305   0.000000
    14  H    4.894806   5.105512   0.784218   0.000000
 Stoichiometry    Be12H2
 Framework group  C1[X(Be12H2)]
 Deg. of freedom    36
 Full point group                 C1      NOp   1
 Largest Abelian subgroup         C1      NOp   1
 Largest concise Abelian subgroup C1      NOp   1
                         Standard orientation:                         
 ---------------------------------------------------------------------
 Center     Atomic      Atomic             Coordinates (Angstroms)
 Number     Number       Type             X           Y           Z
 ---------------------------------------------------------------------
      1          4           0        0.205307    0.381836    1.241043
      2          4           0       -0.416807   -1.492879    0.829562
      3          4           0        0.094245    0.438748   -1.413596
      4          4           0       -1.985279   -0.025092    0.771862
      5          4           0        2.510044    0.615903    0.949508
      6          4           0       -1.404990   -1.172857   -0.943072
      7          4           0       -2.167946    0.673185   -1.115562
      8          4           0        0.627020   -1.480169   -1.034199
      9          4           0        2.171977   -0.057835   -0.885619
     10          4           0       -0.852765    1.671392    0.068542
     11          4           0        1.638010   -1.229272    0.773016
     12          4           0        1.166462    1.684870   -0.141927
     13          1           0       -3.324946    0.292132    1.613338
     14          1           0       -3.016169   -0.323461    1.988438
 ---------------------------------------------------------------------
 Rotational constants (GHZ):           2.2394265           1.3928897           1.2894763
 Standard basis: def2TZVP (5D, 7F)
 There are   252 symmetry adapted cartesian basis functions of A   symmetry.
 There are   240 symmetry adapted basis functions of A   symmetry.
   240 basis functions,   364 primitive gaussians,   252 cartesian basis functions
    25 alpha electrons       25 beta electrons
       nuclear repulsion energy       221.2197427756 Hartrees.
 NAtoms=   14 NActive=   14 NUniq=   14 SFac= 1.00D+00 NAtFMM=   60 NAOKFM=F Big=F
 Integral buffers will be    131072 words long.
 Raffenetti 2 integral format.
 Two-electron integral symmetry is turned on.
 Nuclear repulsion after empirical dispersion term =      221.1887040201 Hartrees.
 One-electron integrals computed using PRISM.
   1 Symmetry operations used in ECPInt.
 ECPInt:  NShTT=    6786 NPrTT=   21120 LenC2=    6592 LenP2D=   17029.
 LDataN:  DoStor=T MaxTD1= 4 Len=   56
 NBasis=   240 RedAO= T EigKep=  2.33D-04  NBF=   240
 NBsUse=   240 1.00D-06 EigRej= -1.00D+00 NBFU=   240
 Initial guess from the checkpoint file:  "/home/user/YCY/BeH/4-H-Be12.chk"
 B after Tr=    -0.000000   -0.000000    0.000000
         Rot=    1.000000   -0.000520    0.000014   -0.000055 Ang=  -0.06 deg.
 Requested convergence on RMS density matrix=1.00D-08 within 128 cycles.
 Requested convergence on MAX density matrix=1.00D-06.
 Requested convergence on             energy=1.00D-06.
 No special actions if energy rises.
 SCF Done:  E(RPBE1PBE) =  -177.761450196     A.U. after   11 cycles
            NFock= 11  Conv=0.35D-08     -V/T= 2.0075
   1 Symmetry operations used in ECPInt.
 ECPInt:  NShTT=    6786 NPrTT=   21120 LenC2=    6592 LenP2D=   17029.
 LDataN:  DoStor=T MaxTD1= 5 Len=  102
 Calling FoFJK, ICntrl=      2127 FMM=F ISym2X=0 I1Cent= 0 IOpClX= 0 NMat=1 NMatS=1 NMatT=0.
 ***** Axes restored to original set *****
 -------------------------------------------------------------------
 Center     Atomic                   Forces (Hartrees/Bohr)
 Number     Number              X              Y              Z
 -------------------------------------------------------------------
      1        4           0.000083467   -0.000035154    0.000026470
      2        4           0.000025299    0.000008515    0.000023148
      3        4          -0.000095100    0.000006849   -0.000012564
      4        4          -0.000024729   -0.000007605    0.000042274
      5        4           0.000012364    0.000011220    0.000000586
      6        4           0.000027091    0.000093458   -0.000077056
      7        4          -0.000028682   -0.000011216    0.000021404
      8        4           0.000001048   -0.000016582   -0.000005301
      9        4           0.000016842   -0.000082446    0.000031749
     10        4           0.000011436    0.000024664    0.000040492
     11        4          -0.000020683    0.000043547    0.000000428
     12        4          -0.000030602    0.000000701   -0.000041893
     13        1           0.000039463    0.000001155   -0.000043742
     14        1          -0.000017215   -0.000037108   -0.000005995
 -------------------------------------------------------------------
 Cartesian Forces:  Max     0.000095100 RMS     0.000037771

 GradGradGradGradGradGradGradGradGradGradGradGradGradGradGradGradGradGrad
 Berny optimization.
 Using GEDIIS/GDIIS optimizer.
 FormGI is forming the generalized inverse of G from B-inverse, IUseBI=4.
 Internal  Forces:  Max     0.000032063 RMS     0.000008705
 Search for a local minimum.
 Step number  13 out of a maximum of  100
 All quantities printed in internal units (Hartrees-Bohrs-Radians)
 Mixed Optimization -- En-DIIS/RFO-DIIS
 Swapping is turned off.
 Update second derivatives using D2CorX and points    3    4    5    6    7
                                                      8    9   10   11   12
                                                     13
 DE= -1.20D-06 DEPred=-6.18D-07 R= 1.94D+00
 TightC=F SS=  1.41D+00  RLast= 1.73D-02 DXNew= 1.6859D+00 5.1759D-02
 Trust test= 1.94D+00 RLast= 1.73D-02 DXMaxT set to 1.00D+00
 ITU=  1  1  1  1  1  1  1  1  1  1  1  1  0
     Eigenvalues ---    0.00223   0.00666   0.01166   0.01797   0.02062
     Eigenvalues ---    0.02529   0.02764   0.02991   0.03397   0.03791
     Eigenvalues ---    0.04165   0.04336   0.04727   0.05306   0.05434
     Eigenvalues ---    0.05981   0.06105   0.06159   0.06452   0.06608
     Eigenvalues ---    0.06942   0.07271   0.07428   0.07651   0.08051
     Eigenvalues ---    0.08099   0.08290   0.08533   0.08953   0.10318
     Eigenvalues ---    0.10916   0.11162   0.11355   0.11899   0.12719
     Eigenvalues ---    0.23515
 En-DIIS/RFO-DIIS/Sim-DIIS IScMMF=       -3 using points:    13   12   11   10    9    8    7    6    5    4
 RFO step:  Lambda=-5.45189507D-07.
 DIIS inversion failure, remove point  10.
 DIIS inversion failure, remove point   9.
 DIIS inversion failure, remove point   8.
 DIIS inversion failure, remove point   7.
 DIIS inversion failure, remove point   6.
 DIIS inversion failure, remove point   5.
 DIIS inversion failure, remove point   4.
 RFO-DIIS uses    3 points instead of   10
 DidBck=F Rises=F RFO-DIIS coefs:    1.70548   -0.95015    0.24467    0.00000    0.00000
                  RFO-DIIS coefs:    0.00000    0.00000    0.00000    0.00000    0.00000
 Iteration  1 RMS(Cart)=  0.00037191 RMS(Int)=  0.00000117
 Iteration  2 RMS(Cart)=  0.00000050 RMS(Int)=  0.00000079
 Variable       Old X    -DE/DX   Delta X   Delta X   Delta X     New X
                                 (Linear)    (Quad)   (Total)
    R1        3.81280  -0.00000  -0.00076   0.00021  -0.00055   3.81225
    R2        4.30276  -0.00001  -0.00039  -0.00020  -0.00058   4.30218
    R3        4.41225  -0.00000   0.00011  -0.00003   0.00009   4.41234
    R4        3.85302  -0.00001   0.00070  -0.00022   0.00047   3.85349
    R5        4.16913  -0.00001   0.00031  -0.00004   0.00027   4.16940
    R6        4.02397  -0.00002  -0.00027  -0.00026  -0.00053   4.02345
    R7        4.06086  -0.00002   0.00090  -0.00041   0.00049   4.06135
    R8        3.88252  -0.00001  -0.00014  -0.00006  -0.00020   3.88233
    R9        4.03683  -0.00000  -0.00099   0.00007  -0.00092   4.03591
   R10        3.91632   0.00000  -0.00017  -0.00001  -0.00018   3.91614
   R11        4.25351   0.00003   0.00096   0.00017   0.00112   4.25463
   R12        4.33456   0.00000   0.00064   0.00002   0.00066   4.33522
   R13        3.83108  -0.00000   0.00035  -0.00015   0.00019   3.83127
   R14        4.15840   0.00001   0.00014   0.00007   0.00021   4.15861
   R15        4.05872  -0.00000  -0.00072   0.00003  -0.00070   4.05803
   R16        3.92755  -0.00001  -0.00016  -0.00010  -0.00026   3.92729
   R17        4.05085  -0.00001  -0.00012  -0.00000  -0.00013   4.05072
   R18        3.81862  -0.00002  -0.00069   0.00004  -0.00065   3.81797
   R19        4.07730   0.00000   0.00088   0.00003   0.00092   4.07822
   R20        3.04910  -0.00002   0.00049  -0.00027   0.00022   3.04931
   R21        3.06568  -0.00002   0.00012  -0.00019  -0.00007   3.06561
   R22        3.74905  -0.00000   0.00065  -0.00014   0.00051   3.74956
   R23        3.87106   0.00000  -0.00063   0.00007  -0.00055   3.87051
   R24        3.84462  -0.00002  -0.00052  -0.00006  -0.00058   3.84404
   R25        3.78876   0.00001  -0.00001   0.00010   0.00009   3.78885
   R26        3.88742   0.00003   0.00004   0.00025   0.00029   3.88771
   R27        3.83955  -0.00001   0.00015  -0.00010   0.00005   3.83960
   R28        3.97831   0.00002   0.00051   0.00016   0.00067   3.97898
   R29        3.94182  -0.00000  -0.00023   0.00011  -0.00012   3.94171
   R30        3.96773   0.00001   0.00033   0.00015   0.00048   3.96821
   R31        4.05352   0.00000   0.00026  -0.00001   0.00026   4.05378
   R32        3.83654   0.00001  -0.00020   0.00014  -0.00005   3.83649
   R33        1.48196   0.00001   0.00008  -0.00001   0.00008   1.48204
    A1        1.95200   0.00001  -0.00020   0.00000  -0.00020   1.95180
    A2        1.88639   0.00000   0.00042  -0.00000   0.00042   1.88681
    A3        2.18377   0.00001   0.00012   0.00004   0.00016   2.18393
    A4        2.79890   0.00001   0.00023   0.00007   0.00030   2.79920
    A5        2.03817   0.00000   0.00040  -0.00010   0.00030   2.03848
    A6        1.99302   0.00001   0.00023   0.00015   0.00038   1.99340
    A7        1.95739   0.00000  -0.00024   0.00012  -0.00011   1.95727
    A8        2.31429   0.00001  -0.00009   0.00015   0.00006   2.31435
    A9        1.58676   0.00000  -0.00021   0.00007  -0.00015   1.58662
   A10        1.75131   0.00001  -0.00000   0.00003   0.00003   1.75134
   A11        1.59254  -0.00000   0.00017  -0.00005   0.00012   1.59265
   A12        1.90621   0.00000  -0.00001   0.00007   0.00006   1.90627
   A13        2.26020  -0.00000   0.00009  -0.00002   0.00007   2.26027
   A14        2.01921   0.00001   0.00030   0.00010   0.00040   2.01961
   A15        2.00113   0.00001  -0.00002   0.00012   0.00010   2.00123
   A16        1.54377   0.00001   0.00011   0.00005   0.00016   1.54393
   A17        2.27183   0.00001  -0.00019   0.00015  -0.00005   2.27178
   A18        1.90880   0.00000  -0.00036   0.00007  -0.00029   1.90851
   A19        2.74685   0.00001   0.00008   0.00010   0.00018   2.74703
   A20        1.94767   0.00000   0.00014   0.00001   0.00016   1.94783
   A21        2.12935   0.00001   0.00015   0.00015   0.00030   2.12964
   A22        1.89381   0.00001  -0.00013   0.00010  -0.00003   1.89378
   A23        1.96087   0.00001   0.00038   0.00007   0.00045   1.96133
   A24        1.57090   0.00001  -0.00011   0.00012   0.00001   1.57091
   A25        1.79023  -0.00000   0.00012  -0.00006   0.00005   1.79028
   A26        2.28656   0.00002   0.00054   0.00031   0.00085   2.28741
   A27        2.08254  -0.00001  -0.00135  -0.00004  -0.00139   2.08116
   A28        1.90402   0.00000  -0.00009   0.00003  -0.00005   1.90396
   A29        1.73422   0.00000  -0.00017   0.00010  -0.00007   1.73415
   A30        2.38372  -0.00000  -0.00063  -0.00011  -0.00074   2.38298
   A31        1.89447  -0.00001  -0.00055  -0.00013  -0.00067   1.89380
   A32        1.58892   0.00001  -0.00001   0.00010   0.00009   1.58901
   A33        2.41472  -0.00003  -0.00064  -0.00044  -0.00108   2.41364
   A34        2.30972  -0.00001   0.00063  -0.00010   0.00053   2.31025
   A35        1.92210  -0.00001   0.00036  -0.00010   0.00026   1.92236
   A36        2.35542   0.00001   0.00117   0.00009   0.00125   2.35667
   A37        2.03893   0.00001   0.00106   0.00022   0.00129   2.04022
   A38        2.37836  -0.00001  -0.00043   0.00000  -0.00043   2.37793
   A39        1.48393   0.00000   0.00012   0.00001   0.00013   1.48407
   A40        1.71724  -0.00000   0.00012  -0.00001   0.00011   1.71735
   A41        1.54231  -0.00002  -0.00024  -0.00015  -0.00038   1.54193
   A42        1.98305  -0.00001   0.00006  -0.00012  -0.00007   1.98299
   A43        1.53497  -0.00001  -0.00014  -0.00012  -0.00026   1.53471
   A44        1.96365  -0.00001  -0.00001  -0.00014  -0.00015   1.96350
   A45        2.10555  -0.00002  -0.00004  -0.00013  -0.00017   2.10538
   A46        1.56769  -0.00000   0.00005  -0.00010  -0.00005   1.56764
   A47        1.72733   0.00001   0.00017   0.00012   0.00029   1.72762
   A48        1.61130  -0.00001   0.00015  -0.00010   0.00004   1.61135
   A49        1.87658   0.00000   0.00021  -0.00001   0.00021   1.87679
   A50        1.74737  -0.00001  -0.00002  -0.00009  -0.00011   1.74727
   A51        2.24062   0.00001   0.00022   0.00006   0.00028   2.24090
   A52        2.00689  -0.00000   0.00024  -0.00007   0.00017   2.00707
   A53        1.88199  -0.00001  -0.00040  -0.00007  -0.00047   1.88152
   A54        1.64619  -0.00002  -0.00011  -0.00015  -0.00026   1.64593
   A55        2.00400  -0.00001  -0.00060   0.00001  -0.00059   2.00341
   A56        1.80221  -0.00001  -0.00030  -0.00004  -0.00034   1.80187
   A57        1.63101  -0.00001  -0.00036  -0.00005  -0.00041   1.63061
   A58        1.37458  -0.00001  -0.00016  -0.00012  -0.00028   1.37430
   A59        1.93940  -0.00001  -0.00057  -0.00001  -0.00057   1.93883
   A60        1.57592  -0.00001   0.00002  -0.00010  -0.00008   1.57584
   A61        2.16647  -0.00001  -0.00035  -0.00011  -0.00045   2.16601
   A62        2.19770  -0.00000   0.00045  -0.00004   0.00041   2.19811
   A63        1.52767  -0.00000  -0.00029   0.00000  -0.00029   1.52738
   A64        1.49603   0.00000   0.00013  -0.00005   0.00009   1.49612
   A65        2.13448   0.00000  -0.00015   0.00005  -0.00010   2.13438
   A66        1.92269   0.00001  -0.00001   0.00002   0.00002   1.92271
   A67        1.97068   0.00000   0.00020  -0.00005   0.00015   1.97083
   A68        1.36702  -0.00001  -0.00009  -0.00008  -0.00017   1.36685
   A69        1.51037   0.00001   0.00028   0.00004   0.00032   1.51069
   A70        1.93255   0.00000   0.00011  -0.00004   0.00008   1.93262
   A71        2.21146   0.00001   0.00044   0.00000   0.00044   2.21190
   A72        2.09068   0.00001   0.00017   0.00006   0.00023   2.09091
    D1       -1.88779  -0.00001  -0.00052  -0.00008  -0.00060  -1.88838
    D2       -0.86780   0.00000  -0.00030  -0.00002  -0.00032  -0.86812
    D3        0.27518   0.00000  -0.00065   0.00007  -0.00058   0.27460
    D4        1.29516   0.00001  -0.00043   0.00013  -0.00030   1.29486
    D5       -0.83200  -0.00001  -0.00078  -0.00006  -0.00084  -0.83285
    D6        0.18798   0.00000  -0.00057  -0.00000  -0.00057   0.18741
    D7        0.36801   0.00000   0.00050  -0.00048   0.00002   0.36803
    D8       -0.61930  -0.00001   0.00044  -0.00055  -0.00011  -0.61941
    D9       -2.91250  -0.00001  -0.00090  -0.00062  -0.00153  -2.91402
   D10        2.82158  -0.00001   0.00032  -0.00053  -0.00021   2.82137
   D11       -0.60051  -0.00000   0.00027  -0.00018   0.00008  -0.60043
   D12       -1.58782  -0.00001   0.00021  -0.00025  -0.00004  -1.58786
   D13        2.40217  -0.00001  -0.00113  -0.00032  -0.00146   2.40071
   D14        1.85307  -0.00001   0.00009  -0.00023  -0.00015   1.85292
   D15        1.21918   0.00001   0.00038  -0.00006   0.00032   1.21950
   D16        0.23187  -0.00000   0.00032  -0.00013   0.00019   0.23206
   D17       -2.06133  -0.00000  -0.00102  -0.00020  -0.00122  -2.06255
[truncated: 352,301 more chars]
