# Supplementary material for: A DFT Study on Ben(n = 10–12) Clusters with Hydrogen Storage Capacity
Source: Molecules. 2026 Feb 6;31(3):566. doi: 10.3390/molecules31030566 (PMC12899933; doi:10.3390/molecules31030566)
Supplement: Supplementary file 1 [file molecules-31-00566-s001.zip › Supplementary Information/Be12/6-H-Be12.out]

 Entering Gaussian System, Link 0=g16
 Initial command:
 /home/user/software/g16/l1.exe "/home/user/software/g16/scratch/Gau-513629.inp" -scrdir="/home/user/software/g16/scratch/"
 Default is to use a total of   8 processors:
                                8 via shared-memory
                                1 via Linda
 Entering Link 1 = /home/user/software/g16/l1.exe PID=    513630.
  
 Copyright (c) 1988,1990,1992,1993,1995,1998,2003,2009,2016,
            Gaussian, Inc.  All Rights Reserved.
  
 This is part of the Gaussian(R) 16 program.  It is based on
 the Gaussian(R) 09 system (copyright 2009, Gaussian, Inc.),
 the Gaussian(R) 03 system (copyright 2003, Gaussian, Inc.),
 the Gaussian(R) 98 system (copyright 1998, Gaussian, Inc.),
 the Gaussian(R) 94 system (copyright 1995, Gaussian, Inc.),
 the Gaussian 92(TM) system (copyright 1992, Gaussian, Inc.),
 the Gaussian 90(TM) system (copyright 1990, Gaussian, Inc.),
 the Gaussian 88(TM) system (copyright 1988, Gaussian, Inc.),
 the Gaussian 86(TM) system (copyright 1986, Carnegie Mellon
 University), and the Gaussian 82(TM) system (copyright 1983,
 Carnegie Mellon University). Gaussian is a federally registered
 trademark of Gaussian, Inc.
  
 This software contains proprietary and confidential information,
 including trade secrets, belonging to Gaussian, Inc.
  
 This software is provided under written license and may be
 used, copied, transmitted, or stored only in accord with that
 written license.
  
 The following legend is applicable only to US Government
 contracts under FAR:
  
                    RESTRICTED RIGHTS LEGEND
  
 Use, reproduction and disclosure by the US Government is
 subject to restrictions as set forth in subparagraphs (a)
 and (c) of the Commercial Computer Software - Restricted
 Rights clause in FAR 52.227-19.
  
 Gaussian, Inc.
 340 Quinnipiac St., Bldg. 40, Wallingford CT 06492
  
  
 ---------------------------------------------------------------
 Warning -- This program may not be used in any manner that
 competes with the business of Gaussian, Inc. or will provide
 assistance to any competitor of Gaussian, Inc.  The licensee
 of this program is prohibited from giving any competitor of
 Gaussian, Inc. access to this program.  By using this program,
 the user acknowledges that Gaussian, Inc. is engaged in the
 business of creating and licensing software in the field of
 computational chemistry and represents and warrants to the
 licensee that it is not a competitor of Gaussian, Inc. and that
 it will not use this program in any manner prohibited above.
 ---------------------------------------------------------------
  

 Cite this work as:
 Gaussian 16, Revision A.03,
 M. J. Frisch, G. W. Trucks, H. B. Schlegel, G. E. Scuseria, 
 M. A. Robb, J. R. Cheeseman, G. Scalmani, V. Barone, 
 G. A. Petersson, H. Nakatsuji, X. Li, M. Caricato, A. V. Marenich, 
 J. Bloino, B. G. Janesko, R. Gomperts, B. Mennucci, H. P. Hratchian, 
 J. V. Ortiz, A. F. Izmaylov, J. L. Sonnenberg, D. Williams-Young, 
 F. Ding, F. Lipparini, F. Egidi, J. Goings, B. Peng, A. Petrone, 
 T. Henderson, D. Ranasinghe, V. G. Zakrzewski, J. Gao, N. Rega, 
 G. Zheng, W. Liang, M. Hada, M. Ehara, K. Toyota, R. Fukuda, 
 J. Hasegawa, M. Ishida, T. Nakajima, Y. Honda, O. Kitao, H. Nakai, 
 T. Vreven, K. Throssell, J. A. Montgomery, Jr., J. E. Peralta, 
 F. Ogliaro, M. J. Bearpark, J. J. Heyd, E. N. Brothers, K. N. Kudin, 
 V. N. Staroverov, T. A. Keith, R. Kobayashi, J. Normand, 
 K. Raghavachari, A. P. Rendell, J. C. Burant, S. S. Iyengar, 
 J. Tomasi, M. Cossi, J. M. Millam, M. Klene, C. Adamo, R. Cammi, 
 J. W. Ochterski, R. L. Martin, K. Morokuma, O. Farkas, 
 J. B. Foresman, and D. J. Fox, Gaussian, Inc., Wallingford CT, 2016.
 
 ******************************************
 Gaussian 16:  ES64L-G16RevA.03 25-Dec-2016
                27-Apr-2024 
 ******************************************
 %chk=/home/user/YCY/BeH/6-H-Be12.chk
 ------------------------------------
 # opt freq def2tzvp em=gd3bj pbe1pbe
 ------------------------------------
 1/18=20,19=15,26=3,38=1/1,3;
 2/9=110,12=2,17=6,18=5,40=1/2;
 3/5=44,7=101,11=2,25=1,30=1,71=1,74=-13,124=41/1,2,3;
 4//1;
 5/5=2,38=5/2;
 6/7=2,8=2,9=2,10=2,28=1/1;
 7//1,2,3,16;
 1/18=20,19=15,26=3/3(2);
 2/9=110/2;
 99//99;
 2/9=110/2;
 3/5=44,7=101,11=2,25=1,30=1,71=1,74=-13,124=41/1,2,3;
 4/5=5,16=3,69=1/1;
 5/5=2,38=5/2;
 7//1,2,3,16;
 1/18=20,19=15,26=3/3(-5);
 2/9=110/2;
 6/7=2,8=2,9=2,10=2,19=2,28=1/1;
 99/9=1/99;
 -------------------
 Title Card Required
 -------------------
 Symbolic Z-matrix:
 Charge =  0 Multiplicity = 1
 Be                   -1.2704    0.29839   0.4119 
 Be                   -0.74351   0.74903  -1.50004 
 Be                    1.2704   -0.29839   0.4119 
 Be                   -0.19625   2.17157  -0.03051 
 Be                   -1.66249  -1.98103   0.63916 
 Be                    1.2704    1.2371   -1.22354 
 Be                    1.66249   1.98103   0.63916 
 Be                    0.74351  -0.74903  -1.50004 
 Be                    0.19625  -2.17157  -0.03051 
 Be                    0.20426   1.00085   1.70303 
 Be                   -1.2704   -1.2371   -1.22354 
 Be                   -0.20426  -1.00085   1.70303 
 H                     1.97509   1.85278  -2.62382 
 H                     2.17369   2.25757  -2.22797 
 
 Add virtual bond connecting atoms H13        and Be6        Dist= 3.18D+00.
 Add virtual bond connecting atoms H14        and Be6        Dist= 3.20D+00.

 GradGradGradGradGradGradGradGradGradGradGradGradGradGradGradGradGradGrad
 Berny optimization.
 Initialization pass.
                           ----------------------------
                           !    Initial Parameters    !
                           ! (Angstroms and Degrees)  !
 --------------------------                            --------------------------
 ! Name  Definition              Value          Derivative Info.                !
 --------------------------------------------------------------------------------
 ! R1    R(1,2)                  2.0338         estimate D2E/DX2                !
 ! R2    R(1,4)                  2.2042         estimate D2E/DX2                !
 ! R3    R(1,5)                  2.324          estimate D2E/DX2                !
 ! R4    R(1,10)                 2.0821         estimate D2E/DX2                !
 ! R5    R(1,11)                 2.2433         estimate D2E/DX2                !
 ! R6    R(1,12)                 2.1194         estimate D2E/DX2                !
 ! R7    R(2,4)                  2.1172         estimate D2E/DX2                !
 ! R8    R(2,6)                  2.0906         estimate D2E/DX2                !
 ! R9    R(2,8)                  2.1108         estimate D2E/DX2                !
 ! R10   R(2,11)                 2.0734         estimate D2E/DX2                !
 ! R11   R(3,6)                  2.2433         estimate D2E/DX2                !
 ! R12   R(3,7)                  2.324          estimate D2E/DX2                !
 ! R13   R(3,8)                  2.0338         estimate D2E/DX2                !
 ! R14   R(3,9)                  2.2042         estimate D2E/DX2                !
 ! R15   R(3,10)                 2.1194         estimate D2E/DX2                !
 ! R16   R(3,12)                 2.0821         estimate D2E/DX2                !
 ! R17   R(4,6)                  2.1089         estimate D2E/DX2                !
 ! R18   R(4,7)                  1.9849         estimate D2E/DX2                !
 ! R19   R(4,10)                 2.1298         estimate D2E/DX2                !
 ! R20   R(5,9)                  1.9849         estimate D2E/DX2                !
 ! R21   R(5,11)                 2.0437         estimate D2E/DX2                !
 ! R22   R(5,12)                 2.054          estimate D2E/DX2                !
 ! R23   R(6,7)                  2.0437         estimate D2E/DX2                !
 ! R24   R(6,8)                  2.0734         estimate D2E/DX2                !
 ! R25   R(6,13)                 1.6842         estimate D2E/DX2                !
 ! R26   R(6,14)                 1.693          estimate D2E/DX2                !
 ! R27   R(7,10)                 2.054          estimate D2E/DX2                !
 ! R28   R(8,9)                  2.1172         estimate D2E/DX2                !
 ! R29   R(8,11)                 2.0906         estimate D2E/DX2                !
 ! R30   R(9,11)                 2.1089         estimate D2E/DX2                !
 ! R31   R(9,12)                 2.1298         estimate D2E/DX2                !
 ! R32   R(10,12)                2.043          estimate D2E/DX2                !
 ! R33   R(13,14)                0.6            estimate D2E/DX2                !
 ! A1    A(2,1,5)              110.6688         estimate D2E/DX2                !
 ! A2    A(2,1,10)             108.9484         estimate D2E/DX2                !
 ! A3    A(2,1,12)             125.3257         estimate D2E/DX2                !
 ! A4    A(4,1,5)              159.2877         estimate D2E/DX2                !
 ! A5    A(4,1,11)             115.8086         estimate D2E/DX2                !
 ! A6    A(4,1,12)             113.4598         estimate D2E/DX2                !
 ! A7    A(5,1,10)             112.9395         estimate D2E/DX2                !
 ! A8    A(10,1,11)            133.0797         estimate D2E/DX2                !
 ! A9    A(11,1,12)             91.4053         estimate D2E/DX2                !
 ! A10   A(1,2,6)              100.193          estimate D2E/DX2                !
 ! A11   A(1,2,8)               91.447          estimate D2E/DX2                !
 ! A12   A(4,2,8)              107.1428         estimate D2E/DX2                !
 ! A13   A(4,2,11)             128.079          estimate D2E/DX2                !
 ! A14   A(6,2,11)             116.7956         estimate D2E/DX2                !
 ! A15   A(6,3,9)              115.8086         estimate D2E/DX2                !
 ! A16   A(6,3,10)              91.4053         estimate D2E/DX2                !
 ! A17   A(6,3,12)             133.0797         estimate D2E/DX2                !
 ! A18   A(7,3,8)              110.6688         estimate D2E/DX2                !
 ! A19   A(7,3,9)              159.2877         estimate D2E/DX2                !
 ! A20   A(7,3,12)             112.9395         estimate D2E/DX2                !
 ! A21   A(8,3,10)             125.3257         estimate D2E/DX2                !
 ! A22   A(8,3,12)             108.9484         estimate D2E/DX2                !
 ! A23   A(9,3,10)             113.4598         estimate D2E/DX2                !
 ! A24   A(1,4,6)               94.3526         estimate D2E/DX2                !
 ! A25   A(1,4,7)              107.8824         estimate D2E/DX2                !
 ! A26   A(2,4,7)              114.3138         estimate D2E/DX2                !
 ! A27   A(2,4,10)             104.1362         estimate D2E/DX2                !
 ! A28   A(6,4,10)              94.9397         estimate D2E/DX2                !
 ! A29   A(1,5,9)               84.4434         estimate D2E/DX2                !
 ! A30   A(11,5,12)             99.3324         estimate D2E/DX2                !
 ! A31   A(2,6,3)               86.3664         estimate D2E/DX2                !
 ! A32   A(2,6,7)              112.9756         estimate D2E/DX2                !
 ! A33   A(2,6,13)             112.2378         estimate D2E/DX2                !
 ! A34   A(2,6,14)             125.1864         estimate D2E/DX2                !
 ! A35   A(3,6,4)               83.735          estimate D2E/DX2                !
 ! A36   A(3,6,13)             148.9113         estimate D2E/DX2                !
 ! A37   A(3,6,14)             147.6839         estimate D2E/DX2                !
 ! A38   A(4,6,8)              108.8546         estimate D2E/DX2                !
 ! A39   A(4,6,13)             126.8234         estimate D2E/DX2                !
 ! A40   A(4,6,14)             116.0781         estimate D2E/DX2                !
 ! A41   A(7,6,8)              121.2647         estimate D2E/DX2                !
 ! A42   A(7,6,13)             122.9872         estimate D2E/DX2                !
 ! A43   A(7,6,14)             102.6485         estimate D2E/DX2                !
 ! A44   A(8,6,13)             110.2209         estimate D2E/DX2                !
 ! A45   A(8,6,14)             129.337          estimate D2E/DX2                !
 ! A46   A(3,7,4)               84.4434         estimate D2E/DX2                !
 ! A47   A(6,7,10)              99.3324         estimate D2E/DX2                !
 ! A48   A(2,8,3)               91.447          estimate D2E/DX2                !
 ! A49   A(2,8,9)              107.1428         estimate D2E/DX2                !
 ! A50   A(3,8,11)             100.193          estimate D2E/DX2                !
 ! A51   A(6,8,9)              128.079          estimate D2E/DX2                !
 ! A52   A(6,8,11)             116.7956         estimate D2E/DX2                !
 ! A53   A(3,9,5)              107.8824         estimate D2E/DX2                !
 ! A54   A(3,9,11)              94.3526         estimate D2E/DX2                !
 ! A55   A(5,9,8)              114.3138         estimate D2E/DX2                !
 ! A56   A(8,9,12)             104.1362         estimate D2E/DX2                !
 ! A57   A(11,9,12)             94.9397         estimate D2E/DX2                !
 ! A58   A(1,10,3)              76.8022         estimate D2E/DX2                !
 ! A59   A(1,10,7)             110.0378         estimate D2E/DX2                !
 ! A60   A(3,10,4)              86.3142         estimate D2E/DX2                !
 ! A61   A(4,10,12)            120.0644         estimate D2E/DX2                !
 ! A62   A(7,10,12)            127.5551         estimate D2E/DX2                !
 ! A63   A(1,11,8)              86.3664         estimate D2E/DX2                !
 ! A64   A(1,11,9)              83.735          estimate D2E/DX2                !
 ! A65   A(2,11,5)             121.2647         estimate D2E/DX2                !
 ! A66   A(2,11,9)             108.8546         estimate D2E/DX2                !
 ! A67   A(5,11,8)             112.9756         estimate D2E/DX2                !
 ! A68   A(1,12,3)              76.8022         estimate D2E/DX2                !
 ! A69   A(1,12,9)              86.3142         estimate D2E/DX2                !
 ! A70   A(3,12,5)             110.0378         estimate D2E/DX2                !
 ! A71   A(5,12,10)            127.5551         estimate D2E/DX2                !
 ! A72   A(9,12,10)            120.0644         estimate D2E/DX2                !
 ! D1    D(5,1,2,6)           -110.0762         estimate D2E/DX2                !
 ! D2    D(5,1,2,8)            -51.1947         estimate D2E/DX2                !
 ! D3    D(10,1,2,6)            14.6709         estimate D2E/DX2                !
 ! D4    D(10,1,2,8)            73.5523         estimate D2E/DX2                !
 ! D5    D(12,1,2,6)           -49.2298         estimate D2E/DX2                !
 ! D6    D(12,1,2,8)             9.6516         estimate D2E/DX2                !
 ! D7    D(5,1,4,6)             19.2526         estimate D2E/DX2                !
 ! D8    D(5,1,4,7)            -40.3875         estimate D2E/DX2                !
 ! D9    D(11,1,4,6)           -33.4762         estimate D2E/DX2                !
 ! D10   D(11,1,4,7)           -93.1163         estimate D2E/DX2                !
 ! D11   D(12,1,4,6)            70.385          estimate D2E/DX2                !
 ! D12   D(12,1,4,7)            10.7448         estimate D2E/DX2                !
 ! D13   D(2,1,5,9)             57.2088         estimate D2E/DX2                !
 ! D14   D(4,1,5,9)             -1.2509         estimate D2E/DX2                !
 ! D15   D(10,1,5,9)           -65.2382         estimate D2E/DX2                !
 ! D16   D(2,1,10,3)           -57.6251         estimate D2E/DX2                !
 ! D17   D(2,1,10,7)             2.3002         estimate D2E/DX2                !
 ! D18   D(5,1,10,3)            65.7789         estimate D2E/DX2                !
 ! D19   D(5,1,10,7)           125.7041         estimate D2E/DX2                !
 ! D20   D(11,1,10,3)            5.5346         estimate D2E/DX2                !
 ! D21   D(11,1,10,7)           65.4599         estimate D2E/DX2                !
 ! D22   D(4,1,11,8)            42.0816         estimate D2E/DX2                !
 ! D23   D(4,1,11,9)           102.8293         estimate D2E/DX2                !
 ! D24   D(10,1,11,8)          -29.2889         estimate D2E/DX2                !
 ! D25   D(10,1,11,9)           31.4588         estimate D2E/DX2                !
 ! D26   D(12,1,11,8)          -74.9326         estimate D2E/DX2                !
 ! D27   D(12,1,11,9)          -14.1849         estimate D2E/DX2                !
 ! D28   D(2,1,12,3)            26.7695         estimate D2E/DX2                !
 ! D29   D(2,1,12,9)           -36.4485         estimate D2E/DX2                !
 ! D30   D(4,1,12,3)           -41.8328         estimate D2E/DX2                !
 ! D31   D(4,1,12,9)          -105.0508         estimate D2E/DX2                !
 ! D32   D(11,1,12,3)           77.2049         estimate D2E/DX2                !
 ! D33   D(11,1,12,9)           13.9869         estimate D2E/DX2                !
 ! D34   D(8,2,4,7)             12.7896         estimate D2E/DX2                !
 ! D35   D(8,2,4,10)           -50.0846         estimate D2E/DX2                !
 ! D36   D(11,2,4,7)            77.6924         estimate D2E/DX2                !
 ! D37   D(11,2,4,10)           14.8182         estimate D2E/DX2                !
 ! D38   D(1,2,6,3)             32.7808         estimate D2E/DX2                !
 ! D39   D(1,2,6,7)            -28.6041         estimate D2E/DX2                !
 ! D40   D(1,2,6,13)          -172.9185         estimate D2E/DX2                !
 ! D41   D(1,2,6,14)          -154.7567         estimate D2E/DX2                !
 ! D42   D(11,2,6,3)           -35.5996         estimate D2E/DX2                !
 ! D43   D(11,2,6,7)           -96.9845         estimate D2E/DX2                !
 ! D44   D(11,2,6,13)          118.7011         estimate D2E/DX2                !
 ! D45   D(11,2,6,14)          136.863          estimate D2E/DX2                !
 ! D46   D(1,2,8,3)            -39.7632         estimate D2E/DX2                !
 ! D47   D(1,2,8,9)             23.5367         estimate D2E/DX2                !
 ! D48   D(4,2,8,3)             23.5367         estimate D2E/DX2                !
 ! D49   D(4,2,8,9)             86.8365         estimate D2E/DX2                !
 ! D50   D(4,2,11,5)            11.8396         estimate D2E/DX2                !
 ! D51   D(4,2,11,9)           -50.4823         estimate D2E/DX2                !
 ! D52   D(6,2,11,5)            83.6252         estimate D2E/DX2                !
 ! D53   D(6,2,11,9)            21.3033         estimate D2E/DX2                !
 ! D54   D(9,3,6,2)             42.0816         estimate D2E/DX2                !
 ! D55   D(9,3,6,4)            102.8293         estimate D2E/DX2                !
 ! D56   D(9,3,6,13)           -86.9002         estimate D2E/DX2                !
 ! D57   D(9,3,6,14)          -126.3499         estimate D2E/DX2                !
 ! D58   D(10,3,6,2)           -74.9326         estimate D2E/DX2                !
 ! D59   D(10,3,6,4)           -14.1849         estimate D2E/DX2                !
 ! D60   D(10,3,6,13)          156.0856         estimate D2E/DX2                !
 ! D61   D(10,3,6,14)          116.6359         estimate D2E/DX2                !
 ! D62   D(12,3,6,2)           -29.2889         estimate D2E/DX2                !
 ! D63   D(12,3,6,4)            31.4588         estimate D2E/DX2                !
 ! D64   D(12,3,6,13)         -158.2708         estimate D2E/DX2                !
 ! D65   D(12,3,6,14)          162.2796         estimate D2E/DX2                !
 ! D66   D(8,3,7,4)             57.2088         estimate D2E/DX2                !
 ! D67   D(9,3,7,4)             -1.2509         estimate D2E/DX2                !
 ! D68   D(12,3,7,4)           -65.2382         estimate D2E/DX2                !
 ! D69   D(7,3,8,2)            -51.1947         estimate D2E/DX2                !
 ! D70   D(7,3,8,11)          -110.0762         estimate D2E/DX2                !
 ! D71   D(10,3,8,2)             9.6516         estimate D2E/DX2                !
 ! D72   D(10,3,8,11)          -49.2298         estimate D2E/DX2                !
 ! D73   D(12,3,8,2)            73.5523         estimate D2E/DX2                !
 ! D74   D(12,3,8,11)           14.6709         estimate D2E/DX2                !
 ! D75   D(6,3,9,5)            -93.1163         estimate D2E/DX2                !
 ! D76   D(6,3,9,11)           -33.4762         estimate D2E/DX2                !
 ! D77   D(7,3,9,5)            -40.3875         estimate D2E/DX2                !
 ! D78   D(7,3,9,11)            19.2526         estimate D2E/DX2                !
 ! D79   D(10,3,9,5)            10.7448         estimate D2E/DX2                !
 ! D80   D(10,3,9,11)           70.385          estimate D2E/DX2                !
 ! D81   D(6,3,10,1)            77.2049         estimate D2E/DX2                !
 ! D82   D(6,3,10,4)            13.9869         estimate D2E/DX2                !
 ! D83   D(8,3,10,1)            26.7695         estimate D2E/DX2                !
 ! D84   D(8,3,10,4)           -36.4485         estimate D2E/DX2                !
 ! D85   D(9,3,10,1)           -41.8328         estimate D2E/DX2                !
 ! D86   D(9,3,10,4)          -105.0508         estimate D2E/DX2                !
 ! D87   D(6,3,12,1)             5.5346         estimate D2E/DX2                !
 ! D88   D(6,3,12,5)            65.4599         estimate D2E/DX2                !
 ! D89   D(7,3,12,1)            65.7789         estimate D2E/DX2                !
 ! D90   D(7,3,12,5)           125.7041         estimate D2E/DX2                !
 ! D91   D(8,3,12,1)           -57.6251         estimate D2E/DX2                !
 ! D92   D(8,3,12,5)             2.3002         estimate D2E/DX2                !
 ! D93   D(1,4,6,3)            -43.4347         estimate D2E/DX2                !
 ! D94   D(1,4,6,8)              7.4295         estimate D2E/DX2                !
 ! D95   D(1,4,6,13)           142.8238         estimate D2E/DX2                !
 ! D96   D(1,4,6,14)           163.3353         estimate D2E/DX2                !
 ! D97   D(10,4,6,3)            14.1631         estimate D2E/DX2                !
 ! D98   D(10,4,6,8)            65.0273         estimate D2E/DX2                !
 ! D99   D(10,4,6,13)         -159.5783         estimate D2E/DX2                !
 ! D100  D(10,4,6,14)         -139.0669         estimate D2E/DX2                !
 ! D101  D(1,4,7,3)             23.8427         estimate D2E/DX2                !
 ! D102  D(2,4,7,3)            -36.3418         estimate D2E/DX2                !
 ! D103  D(2,4,10,3)            44.6029         estimate D2E/DX2                !
 ! D104  D(2,4,10,12)           -7.352          estimate D2E/DX2                !
 ! D105  D(6,4,10,3)           -14.9502         estimate D2E/DX2                !
 ! D106  D(6,4,10,12)          -66.9051         estimate D2E/DX2                !
 ! D107  D(1,5,9,3)             23.8427         estimate D2E/DX2                !
 ! D108  D(1,5,9,8)            -36.3418         estimate D2E/DX2                !
 ! D109  D(12,5,11,2)          -39.3085         estimate D2E/DX2                !
 ! D110  D(12,5,11,8)           29.5763         estimate D2E/DX2                !
 ! D111  D(11,5,12,3)          -18.4395         estimate D2E/DX2                !
 ! D112  D(11,5,12,10)          50.8532         estimate D2E/DX2                !
 ! D113  D(2,6,7,10)            29.5763         estimate D2E/DX2                !
 ! D114  D(8,6,7,10)           -39.3085         estimate D2E/DX2                !
 ! D115  D(13,6,7,10)          169.5064         estimate D2E/DX2                !
 ! D116  D(14,6,7,10)          167.019          estimate D2E/DX2                !
 ! D117  D(4,6,8,9)            -50.4823         estimate D2E/DX2                !
 ! D118  D(4,6,8,11)            21.3033         estimate D2E/DX2                !
 ! D119  D(7,6,8,9)             11.8396         estimate D2E/DX2                !
 ! D120  D(7,6,8,11)            83.6252         estimate D2E/DX2                !
 ! D121  D(13,6,8,9)           166.319          estimate D2E/DX2                !
 ! D122  D(13,6,8,11)         -121.8954         estimate D2E/DX2                !
 ! D123  D(14,6,8,9)           157.818          estimate D2E/DX2                !
 ! D124  D(14,6,8,11)         -130.3964         estimate D2E/DX2                !
 ! D125  D(6,7,10,1)           -18.4395         estimate D2E/DX2                !
 ! D126  D(6,7,10,12)           50.8532         estimate D2E/DX2                !
 ! D127  D(2,8,9,5)             12.7896         estimate D2E/DX2                !
 ! D128  D(2,8,9,12)           -50.0846         estimate D2E/DX2                !
 ! D129  D(6,8,9,5)             77.6924         estimate D2E/DX2                !
 ! D130  D(6,8,9,12)            14.8182         estimate D2E/DX2                !
 ! D131  D(3,8,11,1)            32.7808         estimate D2E/DX2                !
 ! D132  D(3,8,11,5)           -28.6041         estimate D2E/DX2                !
 ! D133  D(6,8,11,1)           -35.5996         estimate D2E/DX2                !
 ! D134  D(6,8,11,5)           -96.9845         estimate D2E/DX2                !
 ! D135  D(3,9,11,1)           -43.4347         estimate D2E/DX2                !
 ! D136  D(3,9,11,2)             7.4295         estimate D2E/DX2                !
 ! D137  D(12,9,11,1)           14.1631         estimate D2E/DX2                !
 ! D138  D(12,9,11,2)           65.0273         estimate D2E/DX2                !
 ! D139  D(8,9,12,1)            44.6029         estimate D2E/DX2                !
 ! D140  D(8,9,12,10)           -7.352          estimate D2E/DX2                !
 ! D141  D(11,9,12,1)          -14.9502         estimate D2E/DX2                !
 ! D142  D(11,9,12,10)         -66.9051         estimate D2E/DX2                !
 ! D143  D(4,10,12,5)          -29.3359         estimate D2E/DX2                !
 ! D144  D(4,10,12,9)           39.741          estimate D2E/DX2                !
 ! D145  D(7,10,12,5)          -98.4129         estimate D2E/DX2                !
 ! D146  D(7,10,12,9)          -29.3359         estimate D2E/DX2                !
 --------------------------------------------------------------------------------
 Trust Radius=3.00D-01 FncErr=1.00D-07 GrdErr=1.00D-06 EigMax=2.50D+02 EigMin=1.00D-04
 Number of steps in this run=    100 maximum allowed number of steps=    100.
 GradGradGradGradGradGradGradGradGradGradGradGradGradGradGradGradGradGrad

                          Input orientation:                          
 ---------------------------------------------------------------------
 Center     Atomic      Atomic             Coordinates (Angstroms)
 Number     Number       Type             X           Y           Z
 ---------------------------------------------------------------------
      1          4           0       -1.270404    0.298388    0.411901
      2          4           0       -0.743511    0.749033   -1.500042
      3          4           0        1.270404   -0.298388    0.411901
      4          4           0       -0.196251    2.171568   -0.030507
      5          4           0       -1.662491   -1.981029    0.639164
      6          4           0        1.270404    1.237100   -1.223543
      7          4           0        1.662491    1.981029    0.639164
      8          4           0        0.743511   -0.749033   -1.500042
      9          4           0        0.196251   -2.171568   -0.030507
     10          4           0        0.204260    1.000854    1.703029
     11          4           0       -1.270404   -1.237100   -1.223543
     12          4           0       -0.204260   -1.000854    1.703029
     13          1           0        1.975086    1.852776   -2.623823
     14          1           0        2.173687    2.257568   -2.227969
 ---------------------------------------------------------------------
                    Distance matrix (angstroms):
                    1          2          3          4          5
     1  Be   0.000000
     2  Be   2.033771   0.000000
     3  Be   2.609952   2.967907   0.000000
     4  Be   2.204163   2.117223   2.906456   0.000000
     5  Be   2.324032   3.588031   3.388923   4.454479   0.000000
     6  Be   3.164105   2.090578   2.243301   2.108943   4.735811
     7  Be   3.388923   3.447153   2.324032   1.984864   5.172370
     8  Be   2.967907   2.110790   2.033771   3.401852   3.447153
     9  Be   2.906456   3.401852   2.204163   4.360836   1.984864
    10  Be   2.082091   3.349828   2.119364   2.129819   3.675350
    11  Be   2.243301   2.073353   3.164105   3.767779   2.043732
    12  Be   2.119364   3.689520   2.082091   3.615173   2.054018
    13  H    4.707966   3.141958   3.786780   3.397296   6.211047
    14  H    4.761204   3.363867   3.783880   3.233086   6.395500
                    6          7          8          9         10
     6  Be   0.000000
     7  Be   2.043732   0.000000
     8  Be   2.073353   3.588031   0.000000
     9  Be   3.767779   4.454479   2.117223   0.000000
    10  Be   3.123668   2.054018   3.689520   3.615173   0.000000
    11  Be   3.546459   4.735811   2.090578   2.108943   3.968362
    12  Be   3.968362   3.675350   3.349828   2.129819   2.042969
    13  H    1.684167   3.280434   3.090157   5.107336   4.752183
    14  H    1.692970   2.925448   3.408069   5.325067   4.572824
                   11         12         13         14
    11  Be   0.000000
    12  Be   3.123668   0.000000
    13  H    4.694819   5.622668   0.000000
    14  H    5.008327   5.632468   0.600000   0.000000
 Stoichiometry    Be12H2
 Framework group  C1[X(Be12H2)]
 Deg. of freedom    36
 Full point group                 C1      NOp   1
 Largest Abelian subgroup         C1      NOp   1
 Largest concise Abelian subgroup C1      NOp   1
                         Standard orientation:                         
 ---------------------------------------------------------------------
 Center     Atomic      Atomic             Coordinates (Angstroms)
 Number     Number       Type             X           Y           Z
 ---------------------------------------------------------------------
      1          4           0        0.612973    0.536535    1.213993
      2          4           0       -0.444407   -1.200739    1.207018
      3          4           0       -0.170955    0.407858   -1.272117
      4          4           0       -1.590336    0.578823    1.258420
      5          4           0        2.764725    0.190429    0.406963
      6          4           0       -1.808788   -0.797267   -0.324710
      7          4           0       -2.224075    1.194375   -0.518982
      8          4           0        0.056648   -1.559998   -0.811722
      9          4           0        1.840350   -0.491766   -1.211625
     10          4           0       -0.438167    1.972123    0.132653
     11          4           0        1.541029   -1.427646    0.654434
     12          4           0        1.440530    1.474331   -0.496969
     13          1           0       -2.982771   -1.996659   -0.464844
     14          1           0       -3.335337   -1.511574   -0.484581
 ---------------------------------------------------------------------
 Rotational constants (GHZ):           2.2302193           1.4412555           1.2458551
 Standard basis: def2TZVP (5D, 7F)
 There are   252 symmetry adapted cartesian basis functions of A   symmetry.
 There are   240 symmetry adapted basis functions of A   symmetry.
   240 basis functions,   364 primitive gaussians,   252 cartesian basis functions
    25 alpha electrons       25 beta electrons
       nuclear repulsion energy       221.2999850945 Hartrees.
 NAtoms=   14 NActive=   14 NUniq=   14 SFac= 1.00D+00 NAtFMM=   60 NAOKFM=F Big=F
 Integral buffers will be    131072 words long.
 Raffenetti 2 integral format.
 Two-electron integral symmetry is turned on.
 Nuclear repulsion after empirical dispersion term =      221.2689679863 Hartrees.
 One-electron integrals computed using PRISM.
   1 Symmetry operations used in ECPInt.
 ECPInt:  NShTT=    6786 NPrTT=   21120 LenC2=    6595 LenP2D=   17026.
 LDataN:  DoStor=T MaxTD1= 4 Len=   56
 NBasis=   240 RedAO= T EigKep=  2.44D-04  NBF=   240
 NBsUse=   240 1.00D-06 EigRej= -1.00D+00 NBFU=   240
 ExpMin= 3.27D-02 ExpMax= 4.70D+03 ExpMxC= 1.60D+02 IAcc=3 IRadAn=         5 AccDes= 0.00D+00
 Harris functional with IExCor= 1009 and IRadAn=       5 diagonalized for initial guess.
 HarFok:  IExCor= 1009 AccDes= 0.00D+00 IRadAn=         5 IDoV= 1 UseB2=F ITyADJ=14
 ICtDFT=  3500011 ScaDFX=  1.000000  1.000000  1.000000  1.000000
 FoFCou: FMM=F IPFlag=           0 FMFlag=      100000 FMFlg1=           0
         NFxFlg=           0 DoJE=T BraDBF=F KetDBF=T FulRan=T
         wScrn=  0.000000 ICntrl=       500 IOpCl=  0 I1Cent=   200000004 NGrid=           0
         NMat0=    1 NMatS0=      1 NMatT0=    0 NMatD0=    1 NMtDS0=    0 NMtDT0=    0
 Petite list used in FoFCou.
 Requested convergence on RMS density matrix=1.00D-08 within 128 cycles.
 Requested convergence on MAX density matrix=1.00D-06.
 Requested convergence on             energy=1.00D-06.
 No special actions if energy rises.
 SCF Done:  E(RPBE1PBE) =  -177.732871477     A.U. after   19 cycles
            NFock= 19  Conv=0.30D-08     -V/T= 2.0062

 **********************************************************************

            Population analysis using the SCF density.

 **********************************************************************

 Orbital symmetries:
       Occupied  (A) (A) (A) (A) (A) (A) (A) (A) (A) (A) (A) (A)
                 (A) (A) (A) (A) (A) (A) (A) (A) (A) (A) (A) (A)
                 (A)
       Virtual   (A) (A) (A) (A) (A) (A) (A) (A) (A) (A) (A) (A)
                 (A) (A) (A) (A) (A) (A) (A) (A) (A) (A) (A) (A)
                 (A) (A) (A) (A) (A) (A) (A) (A) (A) (A) (A) (A)
                 (A) (A) (A) (A) (A) (A) (A) (A) (A) (A) (A) (A)
                 (A) (A) (A) (A) (A) (A) (A) (A) (A) (A) (A) (A)
                 (A) (A) (A) (A) (A) (A) (A) (A) (A) (A) (A) (A)
                 (A) (A) (A) (A) (A) (A) (A) (A) (A) (A) (A) (A)
                 (A) (A) (A) (A) (A) (A) (A) (A) (A) (A) (A) (A)
                 (A) (A) (A) (A) (A) (A) (A) (A) (A) (A) (A) (A)
                 (A) (A) (A) (A) (A) (A) (A) (A) (A) (A) (A) (A)
                 (A) (A) (A) (A) (A) (A) (A) (A) (A) (A) (A) (A)
                 (A) (A) (A) (A) (A) (A) (A) (A) (A) (A) (A) (A)
                 (A) (A) (A) (A) (A) (A) (A) (A) (A) (A) (A) (A)
                 (A) (A) (A) (A) (A) (A) (A) (A) (A) (A) (A) (A)
                 (A) (A) (A) (A) (A) (A) (A) (A) (A) (A) (A) (A)
                 (A) (A) (A) (A) (A) (A) (A) (A) (A) (A) (A) (A)
                 (A) (A) (A) (A) (A) (A) (A) (A) (A) (A) (A) (A)
                 (A) (A) (A) (A) (A) (A) (A) (A) (A) (A) (A)
 The electronic state is 1-A.
 Alpha  occ. eigenvalues --   -4.06182  -4.05707  -4.03544  -4.03358  -4.03179
 Alpha  occ. eigenvalues --   -4.02982  -4.02498  -4.02224  -4.02199  -4.02082
 Alpha  occ. eigenvalues --   -4.01857  -4.01812  -0.58267  -0.49869  -0.41631
 Alpha  occ. eigenvalues --   -0.36949  -0.33027  -0.30153  -0.26743  -0.24744
 Alpha  occ. eigenvalues --   -0.22395  -0.21841  -0.19953  -0.19716  -0.18904
 Alpha virt. eigenvalues --   -0.12381  -0.09915  -0.08803  -0.07691  -0.05492
 Alpha virt. eigenvalues --   -0.04374  -0.03209  -0.02463  -0.01564   0.00107
 Alpha virt. eigenvalues --    0.00920   0.01737   0.02639   0.03616   0.04575
 Alpha virt. eigenvalues --    0.04709   0.05448   0.05725   0.06015   0.06450
 Alpha virt. eigenvalues --    0.06861   0.06960   0.07756   0.08114   0.08632
 Alpha virt. eigenvalues --    0.08952   0.09563   0.10949   0.11746   0.12371
 Alpha virt. eigenvalues --    0.12942   0.13781   0.14497   0.14556   0.15703
 Alpha virt. eigenvalues --    0.16300   0.16643   0.17224   0.17726   0.18405
 Alpha virt. eigenvalues --    0.18860   0.19414   0.20554   0.21236   0.21441
 Alpha virt. eigenvalues --    0.22174   0.22479   0.22979   0.23271   0.23972
 Alpha virt. eigenvalues --    0.24448   0.25439   0.25680   0.25819   0.26166
 Alpha virt. eigenvalues --    0.26669   0.26753   0.27445   0.28199   0.28521
 Alpha virt. eigenvalues --    0.28881   0.29173   0.29600   0.29935   0.30924
 Alpha virt. eigenvalues --    0.31411   0.31779   0.32087   0.32981   0.33898
 Alpha virt. eigenvalues --    0.34109   0.34386   0.36295   0.36694   0.37999
 Alpha virt. eigenvalues --    0.38617   0.38666   0.39888   0.40008   0.41537
 Alpha virt. eigenvalues --    0.42470   0.42618   0.43810   0.45085   0.46053
 Alpha virt. eigenvalues --    0.46314   0.47372   0.48182   0.50491   0.50830
 Alpha virt. eigenvalues --    0.50998   0.53318   0.54049   0.56436   0.57170
 Alpha virt. eigenvalues --    0.58008   0.59069   0.59608   0.60856   0.61574
 Alpha virt. eigenvalues --    0.62275   0.62485   0.63921   0.64174   0.65366
 Alpha virt. eigenvalues --    0.65871   0.66869   0.67362   0.67826   0.68775
 Alpha virt. eigenvalues --    0.69252   0.69584   0.69818   0.70764   0.70993
 Alpha virt. eigenvalues --    0.71449   0.71493   0.72744   0.73692   0.74415
 Alpha virt. eigenvalues --    0.74876   0.75170   0.76382   0.76578   0.76974
 Alpha virt. eigenvalues --    0.78219   0.78500   0.78734   0.79199   0.80257
 Alpha virt. eigenvalues --    0.80700   0.81635   0.83102   0.83784   0.84290
 Alpha virt. eigenvalues --    0.85464   0.86379   0.86901   0.88648   0.89569
 Alpha virt. eigenvalues --    0.90528   0.91032   0.91989   0.92515   0.93133
 Alpha virt. eigenvalues --    0.93531   0.94984   0.95804   0.97486   0.98803
 Alpha virt. eigenvalues --    0.99347   0.99549   1.01891   1.04239   1.05684
 Alpha virt. eigenvalues --    1.07982   1.10889   1.14149   1.15234   1.47711
 Alpha virt. eigenvalues --    1.69689   1.89361   1.96606   2.08354   2.40543
 Alpha virt. eigenvalues --    2.74644   4.47893   5.24617   5.27512   5.29111
 Alpha virt. eigenvalues --    5.29541   5.34267   5.36910   5.41240   5.45326
 Alpha virt. eigenvalues --    5.47779   5.48815   5.58179   5.61556   5.62718
 Alpha virt. eigenvalues --    5.71061   5.73550   5.75318   5.78161   5.80833
 Alpha virt. eigenvalues --    5.83035   5.85305   5.85512   5.88481   5.90882
 Alpha virt. eigenvalues --    5.94188   5.96749   5.97404   5.99510   6.01385
 Alpha virt. eigenvalues --    6.01615   6.07984   6.09356   6.11687   6.14890
 Alpha virt. eigenvalues --    6.18104   6.20179   6.27760   7.34887   7.60479
 Alpha virt. eigenvalues --    7.73335   7.73944   7.76381   7.79864   7.81669
 Alpha virt. eigenvalues --    7.82990   7.84714   7.89881   7.94384   7.99685
          Condensed to atoms (all electrons):
               1          2          3          4          5          6
     1  Be   2.778173   0.156336   0.049729   0.167706   0.073128  -0.025064
     2  Be   0.156336   2.863741   0.015327   0.245178   0.071821   0.174080
     3  Be   0.049729   0.015327   2.757027  -0.005957   0.036196   0.088742
     4  Be   0.167706   0.245178  -0.005957   2.904595  -0.006295   0.164680
     5  Be   0.073128   0.071821   0.036196  -0.006295   3.187482  -0.008170
     6  Be  -0.025064   0.174080   0.088742   0.164680  -0.008170   2.857108
     7  Be   0.046331   0.027798   0.122089   0.352520  -0.011684   0.198815
     8  Be   0.003422   0.233259   0.187884   0.021686   0.026131   0.208808
     9  Be  -0.026984   0.004863   0.169248  -0.009893   0.300239   0.076061
    10  Be   0.104091   0.035936   0.107159   0.203055   0.058694   0.040870
    11  Be   0.098439   0.258997  -0.003523   0.036619   0.280646   0.055914
    12  Be   0.134790   0.015967   0.133717   0.028831   0.261372   0.003942
    13  H   -0.002865  -0.003057   0.000368  -0.018108  -0.000099   0.005125
    14  H   -0.003896  -0.009610  -0.006090   0.005917   0.000221   0.025256
               7          8          9         10         11         12
     1  Be   0.046331   0.003422  -0.026984   0.104091   0.098439   0.134790
     2  Be   0.027798   0.233259   0.004863   0.035936   0.258997   0.015967
     3  Be   0.122089   0.187884   0.169248   0.107159  -0.003523   0.133717
     4  Be   0.352520   0.021686  -0.009893   0.203055   0.036619   0.028831
     5  Be  -0.011684   0.026131   0.300239   0.058694   0.280646   0.261372
     6  Be   0.198815   0.208808   0.076061   0.040870   0.055914   0.003942
     7  Be   3.342080   0.075178  -0.013438   0.249841  -0.017973   0.047206
     8  Be   0.075178   2.943393   0.208990  -0.000800   0.178922   0.034201
     9  Be  -0.013438   0.208990   2.889580   0.034760   0.217552   0.205369
    10  Be   0.249841  -0.000800   0.034760   2.870684   0.014877   0.309762
    11  Be  -0.017973   0.178922   0.217552   0.014877   2.868045   0.011504
    12  Be   0.047206   0.034201   0.205369   0.309762   0.011504   2.899623
    13  H   -0.058287   0.014265   0.000359  -0.000038   0.001761   0.000569
    14  H    0.007036  -0.024461   0.000179   0.001760  -0.000346   0.000410
              13         14
     1  Be  -0.002865  -0.003896
     2  Be  -0.003057  -0.009610
     3  Be   0.000368  -0.006090
     4  Be  -0.018108   0.005917
     5  Be  -0.000099   0.000221
     6  Be   0.005125   0.025256
     7  Be  -0.058287   0.007036
     8  Be   0.014265  -0.024461
     9  Be   0.000359   0.000179
    10  Be  -0.000038   0.001760
    11  Be   0.001761  -0.000346
    12  Be   0.000569   0.000410
    13  H    0.623095   0.364820
    14  H    0.364820   0.534019
 Mulliken charges:
               1
     1  Be   0.446666
     2  Be  -0.090636
     3  Be   0.348085
     4  Be  -0.090533
     5  Be  -0.269681
     6  Be   0.133834
     7  Be  -0.367511
     8  Be  -0.110877
     9  Be  -0.056884
    10  Be  -0.030651
    11  Be  -0.001432
    12  Be  -0.087262
    13  H    0.072093
    14  H    0.104786
 Sum of Mulliken charges =  -0.00000
 Mulliken charges with hydrogens summed into heavy atoms:
               1
     1  Be   0.446666
     2  Be  -0.090636
     3  Be   0.348085
     4  Be  -0.090533
     5  Be  -0.269681
     6  Be   0.310714
     7  Be  -0.367511
     8  Be  -0.110877
     9  Be  -0.056884
    10  Be  -0.030651
    11  Be  -0.001432
    12  Be  -0.087262
 Electronic spatial extent (au):  <R**2>=            980.6592
 Charge=              0.0000 electrons
 Dipole moment (field-independent basis, Debye):
    X=             -1.4084    Y=             -0.3947    Z=             -0.3139  Tot=              1.4959
 Quadrupole moment (field-independent basis, Debye-Ang):
   XX=            -58.9548   YY=            -66.7573   ZZ=            -73.0043
   XY=              3.5794   XZ=              3.6615   YZ=             -1.3833
 Traceless Quadrupole moment (field-independent basis, Debye-Ang):
   XX=              7.2840   YY=             -0.5185   ZZ=             -6.7655
   XY=              3.5794   XZ=              3.6615   YZ=             -1.3833
 Octapole moment (field-independent basis, Debye-Ang**2):
  XXX=            -21.9124  YYY=             -7.2969  ZZZ=             -0.3250  XYY=            -16.6705
  XXY=             -1.5532  XXZ=             -4.0911  XZZ=             -6.1783  YZZ=             -5.7204
  YYZ=             -3.8493  XYZ=              0.6727
 Hexadecapole moment (field-independent basis, Debye-Ang**3):
 XXXX=          -1065.0978 YYYY=           -683.0404 ZZZZ=           -530.1493 XXXY=             83.0097
 XXXZ=             67.1668 YYYX=             38.9030 YYYZ=             -9.9600 ZZZX=            -11.5865
 ZZZY=              4.1499 XXYY=           -291.8456 XXZZ=           -260.8616 YYZZ=           -203.8975
 XXYZ=             -2.4584 YYXZ=             14.2471 ZZXY=             -2.4034
 N-N= 2.212689679863D+02 E-N=-8.506879958472D+02  KE= 1.766291129652D+02
   1 Symmetry operations used in ECPInt.
 ECPInt:  NShTT=    6786 NPrTT=   21120 LenC2=    6595 LenP2D=   17026.
 LDataN:  DoStor=T MaxTD1= 5 Len=  102
 Calling FoFJK, ICntrl=      2127 FMM=F ISym2X=0 I1Cent= 0 IOpClX= 0 NMat=1 NMatS=1 NMatT=0.
 ***** Axes restored to original set *****
 -------------------------------------------------------------------
 Center     Atomic                   Forces (Hartrees/Bohr)
 Number     Number              X              Y              Z
 -------------------------------------------------------------------
      1        4          -0.001326918   -0.002260654    0.003943767
      2        4          -0.000762394   -0.000609638    0.003564964
      3        4           0.000971537    0.000984110   -0.000745897
      4        4           0.001067495   -0.003565074    0.001489066
      5        4          -0.000342518    0.002643839    0.001970886
      6        4           0.004005842    0.006239864   -0.005253463
      7        4          -0.004917835   -0.002872981    0.002886609
      8        4          -0.000452496   -0.000709937   -0.002028768
      9        4           0.000465820    0.002729245   -0.004203151
     10        4          -0.002787021    0.000089482    0.003643879
     11        4           0.002085089   -0.001286205   -0.000415524
     12        4          -0.000968215    0.002578865   -0.000508133
     13        1          -0.057702830   -0.127688991   -0.126079492
     14        1           0.060664445    0.123728076    0.121735258
 -------------------------------------------------------------------
 Cartesian Forces:  Max     0.127688991 RMS     0.040705860

 GradGradGradGradGradGradGradGradGradGradGradGradGradGradGradGradGradGrad
 Berny optimization.
 FormGI is forming the generalized inverse of G from B-inverse, IUseBI=4.
 Internal  Forces:  Max     0.106393066 RMS     0.008921049
 Search for a local minimum.
 Step number   1 out of a maximum of  100
 All quantities printed in internal units (Hartrees-Bohrs-Radians)
 Mixed Optimization -- RFO/linear search
 Second derivative matrix not updated -- first step.
 ITU=  0
     Eigenvalues ---    0.01953   0.02007   0.02246   0.02504   0.02791
     Eigenvalues ---    0.02877   0.03503   0.03527   0.03979   0.04660
     Eigenvalues ---    0.05232   0.05423   0.05672   0.05863   0.06024
     Eigenvalues ---    0.06148   0.06393   0.06572   0.06864   0.07087
     Eigenvalues ---    0.07345   0.07503   0.07592   0.07606   0.07885
     Eigenvalues ---    0.08384   0.08688   0.09973   0.10460   0.11169
     Eigenvalues ---    0.11300   0.11666   0.12053   0.12773   0.13576
     Eigenvalues ---    0.39475
 RFO step:  Lambda=-4.62043397D-02 EMin= 1.95325974D-02
 Linear search not attempted -- first point.
 Iteration  1 RMS(Cart)=  0.01116187 RMS(Int)=  0.00213557
 Iteration  2 RMS(Cart)=  0.00115920 RMS(Int)=  0.00037041
 Iteration  3 RMS(Cart)=  0.00000312 RMS(Int)=  0.00037038
 Iteration  4 RMS(Cart)=  0.00000000 RMS(Int)=  0.00037038
 Variable       Old X    -DE/DX   Delta X   Delta X   Delta X     New X
                                 (Linear)    (Quad)   (Total)
    R1        3.84327   0.00125   0.00000   0.00859   0.00854   3.85181
    R2        4.16526  -0.00081   0.00000  -0.00244  -0.00241   4.16285
    R3        4.39178  -0.00188   0.00000  -0.01699  -0.01700   4.37478
    R4        3.93458   0.00040   0.00000  -0.00466  -0.00473   3.92985
    R5        4.23922   0.00136   0.00000   0.00579   0.00581   4.24504
    R6        4.00502  -0.00085   0.00000  -0.01272  -0.01288   3.99213
    R7        4.00097   0.00064   0.00000  -0.00251  -0.00264   3.99833
    R8        3.95062  -0.00106   0.00000   0.00712   0.00735   3.95797
    R9        3.98882   0.00056   0.00000  -0.00067  -0.00081   3.98801
   R10        3.91807  -0.00107   0.00000  -0.00461  -0.00458   3.91349
   R11        4.23922   0.00015   0.00000   0.00405   0.00418   4.24341
   R12        4.39178  -0.00237   0.00000  -0.01363  -0.01363   4.37815
   R13        3.84327   0.00096   0.00000   0.00565   0.00558   3.84885
   R14        4.16526  -0.00025   0.00000  -0.00532  -0.00535   4.15992
   R15        4.00502   0.00352   0.00000   0.01297   0.01282   4.01784
   R16        3.93458   0.00161   0.00000   0.00538   0.00528   3.93987
   R17        3.98533   0.00063   0.00000   0.01828   0.01852   4.00384
   R18        3.75085  -0.00070   0.00000  -0.00806  -0.00817   3.74268
   R19        4.02477   0.00017   0.00000  -0.00048  -0.00054   4.02423
   R20        3.75085   0.00094   0.00000   0.00883   0.00879   3.75964
   R21        3.86209   0.00049   0.00000   0.00354   0.00360   3.86569
   R22        3.88153  -0.00023   0.00000  -0.00825  -0.00834   3.87319
   R23        3.86209   0.00126   0.00000   0.01584   0.01600   3.87809
   R24        3.91807  -0.00127   0.00000  -0.00378  -0.00363   3.91444
   R25        3.18261   0.01662   0.00000   0.04828   0.04777   3.23038
   R26        3.19925   0.01431   0.00000   0.01448   0.01402   3.21327
   R27        3.88153  -0.00138   0.00000  -0.00352  -0.00345   3.87808
   R28        4.00097  -0.00237   0.00000  -0.00973  -0.00962   3.99135
   R29        3.95062   0.00033   0.00000   0.00054   0.00052   3.95114
   R30        3.98533  -0.00108   0.00000  -0.01309  -0.01318   3.97215
   R31        4.02477   0.00161   0.00000   0.01170   0.01166   4.03644
   R32        3.86065  -0.00136   0.00000  -0.01183  -0.01172   3.84893
   R33        1.13384   0.10639   0.00000   0.24233   0.24460   1.37844
    A1        1.93154  -0.00045   0.00000  -0.00078  -0.00076   1.93078
    A2        1.90151   0.00031   0.00000   0.00075   0.00073   1.90224
    A3        2.18735  -0.00039   0.00000  -0.00181  -0.00179   2.18555
    A4        2.78009  -0.00030   0.00000  -0.00177  -0.00176   2.77834
    A5        2.02124  -0.00051   0.00000  -0.00477  -0.00479   2.01646
    A6        1.98025  -0.00039   0.00000  -0.00179  -0.00176   1.97848
    A7        1.97117  -0.00004   0.00000   0.00048   0.00054   1.97170
    A8        2.32268   0.00001   0.00000   0.00037   0.00043   2.32311
    A9        1.59532   0.00027   0.00000   0.00165   0.00165   1.59698
   A10        1.74870  -0.00001   0.00000   0.00498   0.00509   1.75378
   A11        1.59605   0.00029   0.00000   0.00383   0.00386   1.59992
   A12        1.87000  -0.00018   0.00000   0.00093   0.00099   1.87098
   A13        2.23540  -0.00017   0.00000  -0.00080  -0.00076   2.23464
   A14        2.03847  -0.00009   0.00000  -0.00032  -0.00026   2.03820
   A15        2.02124  -0.00150   0.00000  -0.00450  -0.00440   2.01685
   A16        1.59532  -0.00013   0.00000   0.00693   0.00705   1.60238
   A17        2.32268  -0.00170   0.00000   0.00110   0.00135   2.32403
   A18        1.93154   0.00006   0.00000   0.00249   0.00253   1.93406
   A19        2.78009  -0.00177   0.00000  -0.00344  -0.00329   2.77680
   A20        1.97117  -0.00148   0.00000  -0.00628  -0.00619   1.96498
   A21        2.18735  -0.00085   0.00000   0.00099   0.00114   2.18848
   A22        1.90151  -0.00062   0.00000   0.00114   0.00123   1.90274
   A23        1.98025  -0.00102   0.00000  -0.00278  -0.00267   1.97758
   A24        1.64676   0.00009   0.00000   0.00475   0.00482   1.65159
   A25        1.88290  -0.00034   0.00000  -0.00105  -0.00104   1.88186
   A26        1.99515  -0.00025   0.00000   0.00078   0.00080   1.99595
   A27        1.81752   0.00057   0.00000   0.00292   0.00292   1.82044
   A28        1.65701   0.00059   0.00000   0.00697   0.00705   1.66406
   A29        1.47382   0.00014   0.00000   0.00049   0.00046   1.47428
   A30        1.73368   0.00039   0.00000   0.00149   0.00148   1.73515
   A31        1.50738   0.00104   0.00000  -0.00399  -0.00423   1.50314
   A32        1.97180  -0.00033   0.00000  -0.01219  -0.01233   1.95947
   A33        1.95892  -0.00610   0.00000  -0.00983  -0.01045   1.94847
   A34        2.18491   0.01232   0.00000   0.02534   0.02470   2.20961
   A35        1.46145   0.00031   0.00000  -0.00750  -0.00767   1.45378
   A36        2.59899  -0.01142   0.00000  -0.02545  -0.02584   2.57315
   A37        2.57757  -0.01036   0.00000  -0.01361  -0.01386   2.56371
   A38        1.89987   0.00046   0.00000  -0.00532  -0.00548   1.89440
   A39        2.21349   0.01369   0.00000   0.03961   0.03899   2.25248
   A40        2.02595  -0.00597   0.00000  -0.01207  -0.01240   2.01355
   A41        2.11647  -0.00057   0.00000  -0.00615  -0.00625   2.11022
   A42        2.14653   0.01594   0.00000   0.04602   0.04616   2.19269
   A43        1.79155  -0.01558   0.00000  -0.02551  -0.02521   1.76635
   A44        1.92372  -0.01795   0.00000  -0.04351  -0.04343   1.88028
   A45        2.25736   0.01259   0.00000   0.03017   0.03011   2.28747
   A46        1.47382   0.00121   0.00000   0.00217   0.00207   1.47588
   A47        1.73368   0.00092   0.00000   0.00901   0.00908   1.74276
   A48        1.59605   0.00052   0.00000  -0.00286  -0.00299   1.59306
   A49        1.87000  -0.00045   0.00000  -0.00433  -0.00437   1.86563
   A50        1.74870   0.00063   0.00000  -0.00262  -0.00271   1.74599
   A51        2.23540  -0.00009   0.00000   0.00061   0.00066   2.23606
   A52        2.03847  -0.00058   0.00000   0.00206   0.00217   2.04064
   A53        1.88290   0.00036   0.00000  -0.00228  -0.00235   1.88055
   A54        1.64676   0.00127   0.00000   0.00418   0.00411   1.65087
   A55        1.99515   0.00060   0.00000   0.00418   0.00420   1.99935
   A56        1.81752   0.00052   0.00000   0.00404   0.00405   1.82157
   A57        1.65701   0.00029   0.00000   0.00040   0.00040   1.65741
   A58        1.34045   0.00043   0.00000  -0.00018  -0.00029   1.34016
   A59        1.92052  -0.00054   0.00000  -0.00183  -0.00184   1.91868
   A60        1.50647  -0.00036   0.00000  -0.00577  -0.00585   1.50062
   A61        2.09552  -0.00063   0.00000  -0.00306  -0.00310   2.09241
   A62        2.22626  -0.00096   0.00000  -0.00461  -0.00463   2.22163
   A63        1.50738   0.00030   0.00000   0.00387   0.00386   1.51124
   A64        1.46145  -0.00021   0.00000  -0.00042  -0.00044   1.46101
   A65        2.11647  -0.00060   0.00000  -0.00442  -0.00444   2.11203
   A66        1.89987  -0.00034   0.00000  -0.00184  -0.00187   1.89800
   A67        1.97180  -0.00030   0.00000   0.00205   0.00208   1.97388
   A68        1.34045   0.00107   0.00000   0.00305   0.00295   1.34340
   A69        1.50647  -0.00031   0.00000  -0.00171  -0.00170   1.50477
   A70        1.92052   0.00010   0.00000  -0.00021  -0.00023   1.92029
   A71        2.22626   0.00003   0.00000   0.00049   0.00051   2.22677
   A72        2.09552   0.00009   0.00000   0.00000   0.00001   2.09553
    D1       -1.92119   0.00012   0.00000   0.00204   0.00201  -1.91918
    D2       -0.89352  -0.00013   0.00000   0.00036   0.00037  -0.89315
    D3        0.25606  -0.00002   0.00000   0.00265   0.00269   0.25875
    D4        1.28373  -0.00026   0.00000   0.00096   0.00105   1.28478
    D5       -0.85922   0.00020   0.00000   0.00340   0.00338  -0.85584
    D6        0.16845  -0.00005   0.00000   0.00172   0.00174   0.17019
    D7        0.33602   0.00001   0.00000  -0.00119  -0.00123   0.33479
    D8       -0.70490  -0.00044   0.00000  -0.00587  -0.00593  -0.71082
    D9       -0.58427   0.00044   0.00000   0.00286   0.00283  -0.58144
   D10       -1.62519  -0.00002   0.00000  -0.00183  -0.00186  -1.62705
   D11        1.22845   0.00024   0.00000   0.00112   0.00113   1.22958
   D12        0.18753  -0.00021   0.00000  -0.00357  -0.00356   0.18397
   D13        0.99848  -0.00059   0.00000  -0.00578  -0.00578   0.99270
   D14       -0.02183  -0.00013   0.00000  -0.00129  -0.00125  -0.02308
   D15       -1.13862  -0.00063   0.00000  -0.00653  -0.00656  -1.14518
   D16       -1.00575   0.00055   0.00000   0.00400   0.00398  -1.00177
   D17        0.04015  -0.00025   0.00000  -0.00207  -0.00212   0.03802
   D18        1.14806   0.00017   0.00000   0.00389   0.00392   1.15198
   D19        2.19395  -0.00063   0.00000  -0.00219  -0.00219   2.19176
   D20        0.09660  -0.00009   0.00000   0.00022   0.00019   0.09679
   D21        1.14249  -0.00089   0.00000  -0.00586  -0.00591   1.13658
   D22        0.73446   0.00013   0.00000  -0.00216  -0.00216   0.73230
   D23        1.79471  -0.00047   0.00000  -0.00347  -0.00345   1.79126
   D24       -0.51119   0.00038   0.00000   0.00054   0.00056  -0.51063
   D25        0.54906  -0.00022   0.00000  -0.00077  -0.00072   0.54833
   D26       -1.30782   0.00058   0.00000   0.00029   0.00024  -1.30758
   D27       -0.24757  -0.00003   0.00000  -0.00102  -0.00104  -0.24861
   D28        0.46722  -0.00016   0.00000  -0.00249  -0.00249   0.46472
   D29       -0.63615   0.00030   0.00000   0.00133   0.00132  -0.63483
   D30       -0.73012  -0.00006   0.00000   0.00067   0.00069  -0.72944
   D31       -1.83348   0.00041   0.00000   0.00449   0.00449  -1.82899
   D32        1.34748  -0.00060   0.00000  -0.00434  -0.00432   1.34316
   D33        0.24412  -0.00014   0.00000  -0.00052  -0.00051   0.24361
   D34        0.22322  -0.00037   0.00000  -0.00405  -0.00407   0.21915
   D35       -0.87414  -0.00019   0.00000  -0.00530  -0.00537  -0.87951
   D36        1.35599  -0.00029   0.00000  -0.00220  -0.00216   1.35382
   D37        0.25863  -0.00011   0.00000  -0.00345  -0.00346   0.25516
   D38        0.57213   0.00032   0.00000  -0.00299  -0.00306   0.56907
   D39       -0.49924   0.00071   0.00000   0.00324   0.00323  -0.49600
   D40       -3.01800  -0.01785   0.00000  -0.04593  -0.04558  -3.06357
   D41       -2.70101   0.01330   0.00000   0.03226   0.03295  -2.66807
   D42       -0.62133  -0.00011   0.00000  -0.00664  -0.00676  -0.62809
   D43       -1.69270   0.00027   0.00000  -0.00041  -0.00047  -1.69317
   D44        2.07173  -0.01829   0.00000  -0.04959  -0.04928   2.02244
   D45        2.38871   0.01286   0.00000   0.02860   0.02924   2.41795
   D46       -0.69400  -0.00013   0.00000   0.00035   0.00037  -0.69363
   D47        0.41079   0.00029   0.00000  -0.00093  -0.00096   0.40984
   D48        0.41079  -0.00058   0.00000  -0.00020  -0.00014   0.41065
   D49        1.51558  -0.00016   0.00000  -0.00147  -0.00146   1.51412
   D50        0.20664   0.00005   0.00000   0.00226   0.00223   0.20887
   D51       -0.88108  -0.00016   0.00000  -0.00121  -0.00121  -0.88229
   D52        1.45953   0.00026   0.00000   0.00790   0.00798   1.46752
   D53        0.37181   0.00005   0.00000   0.00443   0.00454   0.37636
   D54        0.73446  -0.00092   0.00000   0.00526   0.00541   0.73987
   D55        1.79471  -0.00077   0.00000   0.00119   0.00128   1.79599
   D56       -1.51670   0.02542   0.00000   0.06836   0.06641  -1.45029
   D57       -2.20522  -0.02612   0.00000  -0.05732  -0.05583  -2.26105
   D58       -1.30782   0.00073   0.00000   0.00583   0.00577  -1.30205
   D59       -0.24757   0.00088   0.00000   0.00175   0.00164  -0.24593
   D60        2.72421   0.02707   0.00000   0.06892   0.06677   2.79098
   D61        2.03568  -0.02447   0.00000  -0.05675  -0.05546   1.98022
   D62       -0.51119   0.00025   0.00000   0.00397   0.00399  -0.50720
   D63        0.54906   0.00040   0.00000  -0.00010  -0.00014   0.54892
   D64       -2.76235   0.02659   0.00000   0.06707   0.06499  -2.69736
   D65        2.83231  -0.02496   0.00000  -0.05861  -0.05724   2.77507
   D66        0.99848  -0.00110   0.00000  -0.00228  -0.00217   0.99631
   D67       -0.02183  -0.00102   0.00000  -0.00530  -0.00521  -0.02705
   D68       -1.13862   0.00072   0.00000  -0.00111  -0.00121  -1.13983
   D69       -0.89352   0.00110   0.00000   0.00136   0.00125  -0.89227
   D70       -1.92119   0.00150   0.00000   0.00305   0.00292  -1.91827
   D71        0.16845   0.00063   0.00000   0.00252   0.00245   0.17091
   D72       -0.85922   0.00102   0.00000   0.00421   0.00413  -0.85510
   D73        1.28373  -0.00116   0.00000  -0.00411  -0.00401   1.27972
   D74        0.25606  -0.00076   0.00000  -0.00242  -0.00234   0.25371
   D75       -1.62519   0.00034   0.00000  -0.00941  -0.00958  -1.63476
   D76       -0.58427   0.00093   0.00000  -0.00570  -0.00588  -0.59015
   D77       -0.70490   0.00031   0.00000  -0.00095  -0.00102  -0.70591
   D78        0.33602   0.00090   0.00000   0.00275   0.00267   0.33869
   D79        0.18753  -0.00128   0.00000  -0.00500  -0.00489   0.18264
   D80        1.22845  -0.00069   0.00000  -0.00129  -0.00120   1.22725
   D81        1.34748  -0.00106   0.00000   0.00071   0.00086   1.34834
   D82        0.24412  -0.00083   0.00000  -0.00067  -0.00055   0.24356
   D83        0.46722  -0.00075   0.00000  -0.00179  -0.00171   0.46551
   D84       -0.63615  -0.00052   0.00000  -0.00317  -0.00312  -0.63926
   D85       -0.73012   0.00096   0.00000   0.00298   0.00292  -0.72720
   D86       -1.83348   0.00119   0.00000   0.00160   0.00151  -1.83197
   D87        0.09660  -0.00036   0.00000  -0.00158  -0.00157   0.09503
   D88        1.14249  -0.00027   0.00000  -0.00165  -0.00164   1.14085
   D89        1.14806  -0.00069   0.00000   0.00046   0.00056   1.14862
   D90        2.19395  -0.00059   0.00000   0.00040   0.00049   2.19444
   D91       -1.00575   0.00071   0.00000   0.00077   0.00067  -1.00507
   D92        0.04015   0.00080   0.00000   0.00070   0.00060   0.04075
   D93       -0.75808  -0.00089   0.00000  -0.00040  -0.00030  -0.75838
   D94        0.12967  -0.00047   0.00000  -0.00055  -0.00053   0.12914
   D95        2.49275  -0.01444   0.00000  -0.03548  -0.03703   2.45571
   D96        2.85074   0.01695   0.00000   0.03297   0.03233   2.88307
   D97        0.24719  -0.00066   0.00000  -0.00079  -0.00069   0.24650
   D98        1.13494  -0.00024   0.00000  -0.00094  -0.00092   1.13403
   D99       -2.78517  -0.01421   0.00000  -0.03588  -0.03742  -2.82259
   D100      -2.42718   0.01718   0.00000   0.03258   0.03195  -2.39523
   D101       0.41613   0.00074   0.00000   0.00610   0.00611   0.42224
   D102      -0.63428   0.00046   0.00000   0.00302   0.00302  -0.63126
   D103       0.77847   0.00052   0.00000   0.00293   0.00287   0.78134
   D104      -0.12832   0.00031   0.00000   0.00428   0.00430  -0.12402
   D105      -0.26093   0.00091   0.00000   0.00157   0.00145  -0.25948
   D106      -1.16771   0.00070   0.00000   0.00292   0.00287  -1.16484
   D107       0.41613   0.00084   0.00000   0.00386   0.00379   0.41993
   D108      -0.63428  -0.00000   0.00000   0.00030   0.00029  -0.63399
   D109      -0.68606  -0.00025   0.00000  -0.00254  -0.00250  -0.68856
   D110       0.51620  -0.00020   0.00000  -0.00204  -0.00205   0.51416
   D111      -0.32183  -0.00042   0.00000   0.00152   0.00159  -0.32024
   D112       0.88756   0.00092   0.00000   0.00750   0.00750   0.89506
   D113       0.51620  -0.00049   0.00000  -0.00301  -0.00303   0.51317
   D114      -0.68606  -0.00082   0.00000   0.00514   0.00523  -0.68083
   D115       2.95844   0.01044   0.00000   0.02608   0.02628   2.98473
   D116       2.91503   0.00225   0.00000  -0.00081  -0.00105   2.91398
   D117      -0.88108   0.00121   0.00000   0.00282   0.00278  -0.87831
   D118       0.37181   0.00079   0.00000   0.00117   0.00116   0.37298
   D119       0.20664   0.00086   0.00000  -0.00860  -0.00872   0.19792
   D120       1.45953   0.00044   0.00000  -0.01024  -0.01033   1.44921
   D121       2.90281  -0.00081   0.00000  -0.00486  -0.00439   2.89842
   D122      -2.12748  -0.00123   0.00000  -0.00651  -0.00600  -2.13348
   D123       2.75444  -0.01264   0.00000  -0.02105  -0.02101   2.73344
   D124      -2.27585  -0.01306   0.00000  -0.02269  -0.02262  -2.29847
   D125      -0.32183   0.00052   0.00000   0.00068   0.00072  -0.32111
   D126       0.88756  -0.00010   0.00000  -0.00267  -0.00271   0.88485
   D127       0.22322  -0.00061   0.00000  -0.00279  -0.00274   0.22048
   D128      -0.87414  -0.00033   0.00000   0.00155   0.00159  -0.87255
   D129       1.35599  -0.00120   0.00000  -0.00247  -0.00238   1.35361
   D130       0.25863  -0.00093   0.00000   0.00187   0.00196   0.26058
   D131       0.57213  -0.00009   0.00000  -0.00216  -0.00221   0.56992
   D132      -0.49924   0.00064   0.00000   0.00383   0.00379  -0.49544
   D133      -0.62133  -0.00051   0.00000  -0.00200  -0.00202  -0.62335
   D134      -1.69270   0.00022   0.00000   0.00399   0.00398  -1.68872
   D135      -0.75808  -0.00048   0.00000  -0.00153  -0.00149  -0.75957
   D136       0.12967  -0.00015   0.00000   0.00135   0.00136   0.13103
   D137       0.24719  -0.00012   0.00000  -0.00051  -0.00051   0.24668
   D138       1.13494   0.00022   0.00000   0.00237   0.00235   1.13729
   D139       0.77847   0.00063   0.00000   0.00273   0.00272   0.78118
   D140      -0.12832   0.00038   0.00000   0.00121   0.00121  -0.12711
   D141      -0.26093  -0.00001   0.00000  -0.00069  -0.00070  -0.26164
   D142      -1.16771  -0.00027   0.00000  -0.00220  -0.00221  -1.16993
   D143      -0.51201  -0.00070   0.00000  -0.00758  -0.00761  -0.51962
   D144       0.69361  -0.00055   0.00000  -0.00495  -0.00497   0.68865
   D145      -1.71763   0.00006   0.00000  -0.00190  -0.00188  -1.71951
   D146      -0.51201   0.00021   0.00000   0.00074   0.00077  -0.51124
         Item               Value     Threshold  Converged?
 Maximum Force            0.106393     0.000450     NO 
 RMS     Force            0.008921     0.000300     NO 
 Maximum Displacement     0.108860     0.001800     NO 
 RMS     Displacement     0.012169     0.001200     NO 
 Predicted change in Energy=-2.529040D-02
 GradGradGradGradGradGradGradGradGradGradGradGradGradGradGradGradGradGrad

                          Input orientation:                          
 ---------------------------------------------------------------------
 Center     Atomic      Atomic             Coordinates (Angstroms)
 Number     Number       Type             X           Y           Z
 ---------------------------------------------------------------------
      1          4           0       -1.273827    0.294367    0.421518
      2          4           0       -0.748287    0.750143   -1.494391
      3          4           0        1.271167   -0.294332    0.409322
      4          4           0       -0.202922    2.167778   -0.021430
      5          4           0       -1.659021   -1.977632    0.642955
      6          4           0        1.270531    1.240968   -1.229333
      7          4           0        1.651638    1.978597    0.647414
      8          4           0        0.743038   -0.742992   -1.505887
      9          4           0        0.200014   -2.164082   -0.040717
     10          4           0        0.197195    0.997714    1.712285
     11          4           0       -1.269144   -1.235774   -1.223129
     12          4           0       -0.203492   -0.999234    1.703637
     13          1           0        1.979637    1.798450   -2.681429
     14          1           0        2.192248    2.296371   -2.192602
 ---------------------------------------------------------------------
                    Distance matrix (angstroms):
                    1          2          3          4          5
     1  Be   0.000000
     2  Be   2.038291   0.000000
     3  Be   2.612223   2.965340   0.000000
     4  Be   2.202887   2.115827   2.901805   0.000000
     5  Be   2.315035   3.583077   3.387341   4.443654   0.000000
     6  Be   3.177282   2.094468   2.245515   2.118743   4.737840
     7  Be   3.383195   3.443265   2.316819   1.980539   5.158704
     8  Be   2.976365   2.110364   2.036723   3.401622   3.451340
     9  Be   2.903418   3.391924   2.201333   4.350602   1.989518
    10  Be   2.079588   3.352313   2.126150   2.129533   3.666291
    11  Be   2.246378   2.070927   3.162971   3.763652   2.045636
    12  Be   2.112546   3.685716   2.084888   3.606358   2.049603
    13  H    4.740841   3.154295   3.799264   3.460572   6.208877
    14  H    4.780724   3.394859   3.785517   3.235331   6.414028
                    6          7          8          9         10
     6  Be   0.000000
     7  Be   2.052199   0.000000
     8  Be   2.071432   3.587382   0.000000
     9  Be   3.762071   4.443256   2.112130   0.000000
    10  Be   3.140755   2.052190   3.699275   3.615243   0.000000
    11  Be   3.547427   4.728856   2.090852   2.101970   3.969291
    12  Be   3.974111   3.663958   3.355983   2.135991   2.036769
    13  H    1.709444   3.349811   3.061046   5.083510   4.808638
    14  H    1.700390   2.908425   3.436498   5.338094   4.573280
                   11         12         13         14
    11  Be   0.000000
    12  Be   3.123704   0.000000
    13  H    4.678432   5.641089   0.000000
    14  H    5.039560   5.637487   0.729439   0.000000
 Stoichiometry    Be12H2
 Framework group  C1[X(Be12H2)]
 Deg. of freedom    36
 Full point group                 C1      NOp   1
 Largest Abelian subgroup         C1      NOp   1
 Largest concise Abelian subgroup C1      NOp   1
                         Standard orientation:                         
 ---------------------------------------------------------------------
 Center     Atomic      Atomic             Coordinates (Angstroms)
 Number     Number       Type             X           Y           Z
 ---------------------------------------------------------------------
      1          4           0        0.622989    0.552108    1.206792
      2          4           0       -0.443424   -1.184904    1.220369
      3          4           0       -0.176145    0.394344   -1.275184
      4          4           0       -1.578808    0.600119    1.256745
      5          4           0        2.761784    0.189643    0.398361
      6          4           0       -1.816088   -0.801406   -0.314400
      7          4           0       -2.212514    1.201546   -0.520680
      8          4           0        0.045162   -1.572724   -0.795695
      9          4           0        1.826817   -0.516535   -1.209535
     10          4           0       -0.424802    1.980964    0.118128
     11          4           0        1.536282   -1.426801    0.662706
     12          4           0        1.441904    1.465666   -0.512987
     13          1           0       -2.958463   -2.063735   -0.468362
     14          1           0       -3.374161   -1.464341   -0.470123
 ---------------------------------------------------------------------
 Rotational constants (GHZ):           2.2216325           1.4457681           1.2464535
 Standard basis: def2TZVP (5D, 7F)
 There are   252 symmetry adapted cartesian basis functions of A   symmetry.
 There are   240 symmetry adapted basis functions of A   symmetry.
   240 basis functions,   364 primitive gaussians,   252 cartesian basis functions
    25 alpha electrons       25 beta electrons
       nuclear repulsion energy       221.1066016614 Hartrees.
 NAtoms=   14 NActive=   14 NUniq=   14 SFac= 1.00D+00 NAtFMM=   60 NAOKFM=F Big=F
 Integral buffers will be    131072 words long.
 Raffenetti 2 integral format.
 Two-electron integral symmetry is turned on.
 Nuclear repulsion after empirical dispersion term =      221.0755912841 Hartrees.
 One-electron integrals computed using PRISM.
   1 Symmetry operations used in ECPInt.
 ECPInt:  NShTT=    6786 NPrTT=   21120 LenC2=    6595 LenP2D=   17024.
 LDataN:  DoStor=T MaxTD1= 4 Len=   56
 NBasis=   240 RedAO= T EigKep=  2.43D-04  NBF=   240
 NBsUse=   240 1.00D-06 EigRej= -1.00D+00 NBFU=   240
 Initial guess from the checkpoint file:  "/home/user/YCY/BeH/6-H-Be12.chk"
 B after Tr=    -0.000000   -0.000000    0.000000
         Rot=    0.999986    0.004852   -0.001319    0.001853 Ang=   0.61 deg.
 ExpMin= 3.27D-02 ExpMax= 4.70D+03 ExpMxC= 1.60D+02 IAcc=3 IRadAn=         5 AccDes= 0.00D+00
 Harris functional with IExCor= 1009 and IRadAn=       5 diagonalized for initial guess.
 HarFok:  IExCor= 1009 AccDes= 0.00D+00 IRadAn=         5 IDoV= 1 UseB2=F ITyADJ=14
 ICtDFT=  3500011 ScaDFX=  1.000000  1.000000  1.000000  1.000000
 FoFCou: FMM=F IPFlag=           0 FMFlag=      100000 FMFlg1=           0
         NFxFlg=           0 DoJE=T BraDBF=F KetDBF=T FulRan=T
         wScrn=  0.000000 ICntrl=       500 IOpCl=  0 I1Cent=   200000004 NGrid=           0
         NMat0=    1 NMatS0=      1 NMatT0=    0 NMatD0=    1 NMtDS0=    0 NMtDT0=    0
 Petite list used in FoFCou.
 Requested convergence on RMS density matrix=1.00D-08 within 128 cycles.
 Requested convergence on MAX density matrix=1.00D-06.
 Requested convergence on             energy=1.00D-06.
 No special actions if energy rises.
 SCF Done:  E(RPBE1PBE) =  -177.758133986     A.U. after   16 cycles
            NFock= 16  Conv=0.52D-08     -V/T= 2.0072
   1 Symmetry operations used in ECPInt.
 ECPInt:  NShTT=    6786 NPrTT=   21120 LenC2=    6595 LenP2D=   17024.
 LDataN:  DoStor=T MaxTD1= 5 Len=  102
 Calling FoFJK, ICntrl=      2127 FMM=F ISym2X=0 I1Cent= 0 IOpClX= 0 NMat=1 NMatS=1 NMatT=0.
 ***** Axes restored to original set *****
 -------------------------------------------------------------------
 Center     Atomic                   Forces (Hartrees/Bohr)
 Number     Number              X              Y              Z
 -------------------------------------------------------------------
      1        4          -0.001901593   -0.002344079    0.003440248
      2        4          -0.001029925   -0.000640846    0.004015827
      3        4           0.000400930    0.000846566   -0.000590297
      4        4           0.000800118   -0.003617080    0.001393884
      5        4          -0.000440698    0.002518606    0.001346926
      6        4           0.006756927    0.008665148   -0.008035540
      7        4          -0.003965676   -0.003061685    0.001917861
      8        4          -0.000390445   -0.000789980   -0.002550204
      9        4           0.000126622    0.002702543   -0.003904206
     10        4          -0.002235232    0.001158152    0.003594204
     11        4           0.002022750   -0.001902835   -0.000354064
     12        4          -0.000398801    0.002504723   -0.000474138
     13        1          -0.007243092   -0.026560440   -0.023160820
     14        1           0.007498115    0.020521209    0.023360318
 -------------------------------------------------------------------
 Cartesian Forces:  Max     0.026560440 RMS     0.007956520

 GradGradGradGradGradGradGradGradGradGradGradGradGradGradGradGradGradGrad
 Berny optimization.
 Using GEDIIS/GDIIS optimizer.
 FormGI is forming the generalized inverse of G from B-inverse, IUseBI=4.
 Internal  Forces:  Max     0.020046755 RMS     0.001792801
 Search for a local minimum.
 Step number   2 out of a maximum of  100
 All quantities printed in internal units (Hartrees-Bohrs-Radians)
 Mixed Optimization -- RFO/linear search
 Update second derivatives using D2CorX and points    1    2
 DE= -2.53D-02 DEPred=-2.53D-02 R= 9.99D-01
 TightC=F SS=  1.41D+00  RLast= 3.34D-01 DXNew= 5.0454D-01 1.0020D+00
 Trust test= 9.99D-01 RLast= 3.34D-01 DXMaxT set to 5.05D-01
 ITU=  1  0
 Use linear search instead of GDIIS.
     Eigenvalues ---    0.01974   0.02014   0.02274   0.02529   0.02797
     Eigenvalues ---    0.02879   0.03503   0.03520   0.03957   0.04543
     Eigenvalues ---    0.05214   0.05394   0.05571   0.05852   0.06015
     Eigenvalues ---    0.06148   0.06370   0.06571   0.06860   0.07087
     Eigenvalues ---    0.07313   0.07502   0.07553   0.07594   0.07874
     Eigenvalues ---    0.08378   0.08687   0.09948   0.10466   0.11160
     Eigenvalues ---    0.11301   0.11678   0.12006   0.12750   0.13471
     Eigenvalues ---    0.36746
 RFO step:  Lambda=-4.96575113D-03 EMin= 1.97442459D-02
 Quartic linear search produced a step of  0.53543.
 Iteration  1 RMS(Cart)=  0.01776544 RMS(Int)=  0.00138849
 Iteration  2 RMS(Cart)=  0.00059626 RMS(Int)=  0.00099570
 Iteration  3 RMS(Cart)=  0.00000200 RMS(Int)=  0.00099570
 Iteration  4 RMS(Cart)=  0.00000002 RMS(Int)=  0.00099570
 Variable       Old X    -DE/DX   Delta X   Delta X   Delta X     New X
                                 (Linear)    (Quad)   (Total)
    R1        3.85181   0.00093   0.00457   0.01303   0.01745   3.86926
    R2        4.16285  -0.00074  -0.00129   0.01228   0.01096   4.17381
    R3        4.37478  -0.00183  -0.00910  -0.04727  -0.05631   4.31847
    R4        3.92985   0.00022  -0.00253  -0.01643  -0.01951   3.91034
    R5        4.24504   0.00092   0.00311   0.01409   0.01724   4.26228
    R6        3.99213  -0.00127  -0.00690  -0.03623  -0.04340   3.94873
    R7        3.99833  -0.00028  -0.00141  -0.00972  -0.01164   3.98669
    R8        3.95797   0.00094   0.00394   0.03972   0.04438   4.00235
    R9        3.98801  -0.00003  -0.00043  -0.00686  -0.00755   3.98046
   R10        3.91349  -0.00067  -0.00245  -0.00445  -0.00692   3.90657
   R11        4.24341   0.00078   0.00224  -0.00645  -0.00384   4.23957
   R12        4.37815  -0.00201  -0.00730  -0.02831  -0.03582   4.34234
   R13        3.84885   0.00084   0.00299   0.01920   0.02191   3.87076
   R14        4.15992  -0.00061  -0.00286  -0.01335  -0.01617   4.14374
   R15        4.01784   0.00202   0.00687   0.03076   0.03727   4.05511
   R16        3.93987   0.00078   0.00283   0.00273   0.00543   3.94529
   R17        4.00384   0.00198   0.00992   0.04424   0.05482   4.05866
   R18        3.74268  -0.00104  -0.00438  -0.01602  -0.02093   3.72175
   R19        4.02423  -0.00031  -0.00029  -0.00315  -0.00347   4.02077
   R20        3.75964   0.00073   0.00471   0.02863   0.03352   3.79316
   R21        3.86569   0.00013   0.00193   0.00447   0.00664   3.87233
   R22        3.87319  -0.00043  -0.00447  -0.02305  -0.02785   3.84534
   R23        3.87809   0.00127   0.00857   0.03161   0.04094   3.91903
   R24        3.91444   0.00006  -0.00194  -0.00959  -0.01125   3.90319
   R25        3.23038   0.00348   0.02558   0.02245   0.04527   3.27565
   R26        3.21327  -0.00048   0.00751  -0.07983  -0.07362   3.13965
   R27        3.87808  -0.00053  -0.00185  -0.00097  -0.00256   3.87551
   R28        3.99135  -0.00115  -0.00515  -0.02670  -0.03168   3.95967
   R29        3.95114   0.00055   0.00028  -0.00677  -0.00661   3.94453
   R30        3.97215  -0.00160  -0.00706  -0.03972  -0.04704   3.92511
   R31        4.03644   0.00126   0.00625   0.03126   0.03746   4.07390
   R32        3.84893  -0.00115  -0.00627  -0.02354  -0.02961   3.81933
   R33        1.37844   0.02005   0.13097   0.00384   0.14343   1.52187
    A1        1.93078  -0.00029  -0.00040   0.00072   0.00028   1.93106
    A2        1.90224   0.00004   0.00039  -0.00005   0.00025   1.90249
    A3        2.18555  -0.00039  -0.00096  -0.00410  -0.00516   2.18039
    A4        2.77834  -0.00037  -0.00094  -0.00546  -0.00649   2.77185
    A5        2.01646  -0.00054  -0.00256  -0.01251  -0.01511   2.00135
    A6        1.97848  -0.00041  -0.00094  -0.00592  -0.00688   1.97161
    A7        1.97170   0.00009   0.00029   0.00459   0.00498   1.97668
    A8        2.32311   0.00001   0.00023   0.00272   0.00297   2.32607
    A9        1.59698   0.00019   0.00089   0.00260   0.00337   1.60035
   A10        1.75378   0.00070   0.00272   0.01094   0.01380   1.76758
   A11        1.59992   0.00066   0.00207   0.01029   0.01253   1.61244
   A12        1.87098   0.00011   0.00053   0.00345   0.00410   1.87508
   A13        2.23464  -0.00011  -0.00041   0.00406   0.00370   2.23834
   A14        2.03820   0.00023  -0.00014  -0.00642  -0.00662   2.03158
   A15        2.01685  -0.00055  -0.00235  -0.00818  -0.01047   2.00637
   A16        1.60238   0.00071   0.00378   0.01768   0.02180   1.62418
   A17        2.32403  -0.00002   0.00072   0.01022   0.01155   2.33558
   A18        1.93406   0.00024   0.00135   0.00691   0.00833   1.94239
   A19        2.77680  -0.00062  -0.00176  -0.00212  -0.00360   2.77321
   A20        1.96498  -0.00078  -0.00331  -0.01115  -0.01428   1.95070
   A21        2.18848   0.00019   0.00061   0.00021   0.00105   2.18953
   A22        1.90274   0.00012   0.00066   0.00245   0.00329   1.90603
   A23        1.97758  -0.00040  -0.00143  -0.00235  -0.00351   1.97406
   A24        1.65159   0.00083   0.00258   0.00972   0.01238   1.66397
   A25        1.88186   0.00008  -0.00056  -0.00391  -0.00452   1.87735
   A26        1.99595  -0.00002   0.00043   0.00595   0.00630   2.00225
   A27        1.82044   0.00061   0.00156   0.00290   0.00435   1.82479
   A28        1.66406   0.00104   0.00377   0.01378   0.01767   1.68173
   A29        1.47428   0.00004   0.00025   0.00137   0.00160   1.47587
   A30        1.73515   0.00023   0.00079   0.00274   0.00340   1.73855
   A31        1.50314  -0.00055  -0.00227  -0.01320  -0.01605   1.48709
   A32        1.95947  -0.00136  -0.00660  -0.03131  -0.03798   1.92149
   A33        1.94847   0.00021  -0.00560   0.03176   0.02509   1.97356
   A34        2.20961   0.00224   0.01322  -0.01463  -0.00257   2.20704
   A35        1.45378  -0.00097  -0.00411  -0.01580  -0.02030   1.43348
   A36        2.57315  -0.00359  -0.01383  -0.03898  -0.05104   2.52212
   A37        2.56371  -0.00127  -0.00742   0.02893   0.02187   2.58558
   A38        1.89440  -0.00072  -0.00293  -0.01452  -0.01778   1.87662
   A39        2.25248   0.00487   0.02088   0.05519   0.07351   2.32599
   A40        2.01355  -0.00052  -0.00664   0.00257  -0.00293   2.01062
   A41        2.11022  -0.00085  -0.00335  -0.00611  -0.00998   2.10023
   A42        2.19269   0.00410   0.02472   0.02750   0.05073   2.24342
   A43        1.76635  -0.00159  -0.01350   0.03211   0.02022   1.78657
   A44        1.88028  -0.00418  -0.02325  -0.02991  -0.05100   1.82929
   A45        2.28747   0.00228   0.01612  -0.00321   0.01101   2.29847
   A46        1.47588   0.00031   0.00111   0.00193   0.00285   1.47874
   A47        1.74276   0.00139   0.00486   0.01766   0.02264   1.76540
   A48        1.59306  -0.00038  -0.00160  -0.00968  -0.01159   1.58147
   A49        1.86563  -0.00077  -0.00234  -0.00877  -0.01122   1.85441
   A50        1.74599  -0.00030  -0.00145  -0.00775  -0.00945   1.73654
   A51        2.23606  -0.00006   0.00035  -0.00137  -0.00102   2.23505
   A52        2.04064   0.00010   0.00116   0.01497   0.01643   2.05707
   A53        1.88055   0.00000  -0.00126  -0.01036  -0.01186   1.86869
   A54        1.65087   0.00070   0.00220   0.01035   0.01237   1.66324
   A55        1.99935   0.00066   0.00225   0.00731   0.00953   2.00888
   A56        1.82157   0.00061   0.00217   0.00795   0.01008   1.83165
   A57        1.65741   0.00021   0.00021  -0.00054  -0.00049   1.65692
   A58        1.34016  -0.00007  -0.00016  -0.00203  -0.00234   1.33782
   A59        1.91868  -0.00044  -0.00098   0.00127   0.00015   1.91884
   A60        1.50062  -0.00080  -0.00313  -0.01481  -0.01809   1.48253
   A61        2.09241  -0.00067  -0.00166  -0.00504  -0.00689   2.08553
   A62        2.22163  -0.00079  -0.00248  -0.01490  -0.01751   2.20412
   A63        1.51124   0.00048   0.00207   0.00897   0.01111   1.52234
   A64        1.46101  -0.00013  -0.00023   0.00083   0.00074   1.46175
   A65        2.11203  -0.00053  -0.00238  -0.01460  -0.01696   2.09507
   A66        1.89800  -0.00040  -0.00100  -0.00513  -0.00621   1.89180
   A67        1.97388   0.00020   0.00112   0.00849   0.00972   1.98360
   A68        1.34340   0.00048   0.00158   0.00779   0.00919   1.35259
   A69        1.50477  -0.00026  -0.00091  -0.00340  -0.00418   1.50059
   A70        1.92029  -0.00010  -0.00013   0.00172   0.00153   1.92182
   A71        2.22677   0.00014   0.00027  -0.00082  -0.00063   2.22613
   A72        2.09553   0.00008   0.00001   0.00098   0.00106   2.09659
    D1       -1.91918   0.00010   0.00108   0.00876   0.00989  -1.90929
    D2       -0.89315   0.00006   0.00020   0.00243   0.00277  -0.89038
    D3        0.25875   0.00005   0.00144   0.01503   0.01657   0.27532
    D4        1.28478   0.00001   0.00056   0.00870   0.00945   1.29423
    D5       -0.85584   0.00026   0.00181   0.01440   0.01620  -0.83964
    D6        0.17019   0.00022   0.00093   0.00807   0.00908   0.17927
    D7        0.33479  -0.00007  -0.00066  -0.00986  -0.01054   0.32425
    D8       -0.71082  -0.00054  -0.00317  -0.01794  -0.02102  -0.73184
    D9       -0.58144   0.00049   0.00152   0.00213   0.00358  -0.57786
   D10       -1.62705   0.00003  -0.00100  -0.00595  -0.00690  -1.63395
   D11        1.22958   0.00018   0.00061  -0.00520  -0.00463   1.22495
   D12        0.18397  -0.00028  -0.00191  -0.01329  -0.01511   0.16886
   D13        0.99270  -0.00069  -0.00310  -0.01529  -0.01833   0.97437
   D14       -0.02308  -0.00006  -0.00067  -0.00420  -0.00475  -0.02783
   D15       -1.14518  -0.00060  -0.00351  -0.01904  -0.02245  -1.16762
   D16       -1.00177   0.00061   0.00213   0.00484   0.00694  -0.99483
   D17        0.03802  -0.00025  -0.00114  -0.01312  -0.01434   0.02368
   D18        1.15198   0.00033   0.00210   0.00890   0.01095   1.16293
   D19        2.19176  -0.00052  -0.00117  -0.00906  -0.01033   2.18143
   D20        0.09679   0.00004   0.00010  -0.00229  -0.00227   0.09452
   D21        1.13658  -0.00082  -0.00317  -0.02024  -0.02355   1.11303
   D22        0.73230  -0.00035  -0.00116  -0.01040  -0.01163   0.72067
   D23        1.79126  -0.00057  -0.00185  -0.01217  -0.01406   1.77720
   D24       -0.51063   0.00009   0.00030   0.00035   0.00068  -0.50995
   D25        0.54833  -0.00013  -0.00039  -0.00142  -0.00176   0.54658
   D26       -1.30758   0.00015   0.00013  -0.00168  -0.00161  -1.30919
   D27       -0.24861  -0.00007  -0.00056  -0.00344  -0.00405  -0.25266
   D28        0.46472  -0.00033  -0.00133  -0.00729  -0.00861   0.45612
   D29       -0.63483   0.00010   0.00070   0.00113   0.00184  -0.63299
   D30       -0.72944   0.00008   0.00037   0.00491   0.00534  -0.72410
   D31       -1.82899   0.00051   0.00241   0.01333   0.01578  -1.81321
   D32        1.34316  -0.00054  -0.00231  -0.00938  -0.01167   1.33149
   D33        0.24361  -0.00011  -0.00027  -0.00096  -0.00123   0.24238
   D34        0.21915  -0.00034  -0.00218  -0.01894  -0.02124   0.19792
   D35       -0.87951  -0.00060  -0.00287  -0.02294  -0.02608  -0.90559
   D36        1.35382   0.00007  -0.00116  -0.01696  -0.01812   1.33571
   D37        0.25516  -0.00019  -0.00186  -0.02096  -0.02296   0.23220
   D38        0.56907  -0.00010  -0.00164  -0.01134  -0.01310   0.55597
   D39       -0.49600   0.00077   0.00173  -0.00117   0.00041  -0.49559
   D40       -3.06357  -0.00479  -0.02440  -0.04975  -0.07235  -3.13593
   D41       -2.66807   0.00268   0.01764  -0.00087   0.01491  -2.65316
   D42       -0.62809  -0.00071  -0.00362  -0.01978  -0.02341  -0.65150
   D43       -1.69317   0.00017  -0.00025  -0.00960  -0.00990  -1.70307
   D44        2.02244  -0.00540  -0.02639  -0.05819  -0.08266   1.93978
   D45        2.41795   0.00208   0.01566  -0.00930   0.00460   2.42255
   D46       -0.69363   0.00003   0.00020  -0.00024  -0.00008  -0.69371
   D47        0.40984  -0.00012  -0.00051  -0.00492  -0.00551   0.40433
   D48        0.41065  -0.00009  -0.00007   0.00627   0.00629   0.41695
   D49        1.51412  -0.00025  -0.00078   0.00160   0.00087   1.51499
   D50        0.20887   0.00008   0.00119   0.01484   0.01587   0.22474
   D51       -0.88229  -0.00018  -0.00065   0.00263   0.00188  -0.88041
   D52        1.46752   0.00083   0.00427   0.02290   0.02702   1.49453
   D53        0.37636   0.00057   0.00243   0.01068   0.01302   0.38938
   D54        0.73987   0.00028   0.00289   0.02128   0.02420   0.76407
   D55        1.79599  -0.00017   0.00068   0.00755   0.00839   1.80437
   D56       -1.45029   0.00456   0.03556   0.01877   0.04941  -1.40088
   D57       -2.26105  -0.00435  -0.02989   0.01363  -0.01344  -2.27449
   D58       -1.30205   0.00049   0.00309   0.01647   0.01922  -1.28283
   D59       -0.24593   0.00004   0.00088   0.00274   0.00340  -0.24253
   D60        2.79098   0.00478   0.03575   0.01396   0.04443   2.83540
   D61        1.98022  -0.00414  -0.02970   0.00882  -0.01842   1.96179
   D62       -0.50720   0.00025   0.00214   0.01143   0.01355  -0.49365
   D63        0.54892  -0.00020  -0.00007  -0.00230  -0.00227   0.54665
   D64       -2.69736   0.00453   0.03480   0.00893   0.03876  -2.65860
   D65        2.77507  -0.00438  -0.03065   0.00378  -0.02410   2.75097
   D66        0.99631  -0.00011  -0.00116  -0.00753  -0.00850   0.98782
   D67       -0.02705  -0.00046  -0.00279  -0.00532  -0.00789  -0.03494
   D68       -1.13983   0.00011  -0.00065  -0.00782  -0.00861  -1.14844
   D69       -0.89227   0.00012   0.00067  -0.00125  -0.00074  -0.89301
   D70       -1.91827   0.00044   0.00156  -0.00067   0.00065  -1.91762
   D71        0.17091   0.00019   0.00131   0.00366   0.00483   0.17573
   D72       -0.85510   0.00051   0.00221   0.00423   0.00622  -0.84888
   D73        1.27972  -0.00062  -0.00215  -0.00898  -0.01090   1.26882
   D74        0.25371  -0.00030  -0.00125  -0.00840  -0.00950   0.24421
   D75       -1.63476  -0.00085  -0.00513  -0.03233  -0.03758  -1.67234
   D76       -0.59015  -0.00042  -0.00315  -0.02397  -0.02770  -0.61785
   D77       -0.70591  -0.00007  -0.00055  -0.01452  -0.01496  -0.72088
   D78        0.33869   0.00037   0.00143  -0.00617  -0.00509   0.33361
   D79        0.18264  -0.00052  -0.00262  -0.01636  -0.01853   0.16411
   D80        1.22725  -0.00008  -0.00064  -0.00800  -0.00866   1.21859
   D81        1.34834   0.00006   0.00046   0.01009   0.01081   1.35915
   D82        0.24356   0.00009  -0.00030   0.00003  -0.00009   0.24348
   D83        0.46551  -0.00021  -0.00091  -0.00038  -0.00107   0.46444
   D84       -0.63926  -0.00018  -0.00167  -0.01044  -0.01197  -0.65124
   D85       -0.72720   0.00042   0.00156   0.01090   0.01241  -0.71479
   D86       -1.83197   0.00045   0.00081   0.00084   0.00151  -1.83046
   D87        0.09503  -0.00004  -0.00084  -0.00170  -0.00260   0.09243
   D88        1.14085  -0.00004  -0.00088  -0.00322  -0.00415   1.13670
   D89        1.14862  -0.00002   0.00030   0.00541   0.00585   1.15447
   D90        2.19444  -0.00002   0.00026   0.00389   0.00431   2.19875
   D91       -1.00507   0.00012   0.00036   0.00243   0.00262  -1.00245
   D92        0.04075   0.00013   0.00032   0.00091   0.00108   0.04182
   D93       -0.75838  -0.00017  -0.00016   0.00443   0.00442  -0.75396
   D94        0.12914  -0.00025  -0.00028   0.01066   0.01048   0.13962
   D95        2.45571  -0.00275  -0.01983   0.00435  -0.01733   2.43838
   D96        2.88307   0.00251   0.01731  -0.02169  -0.00601   2.87706
   D97        0.24650   0.00012  -0.00037  -0.00044  -0.00067   0.24583
   D98        1.13403   0.00004  -0.00049   0.00580   0.00539   1.13941
   D99       -2.82259  -0.00246  -0.02004  -0.00051  -0.02243  -2.84501
   D100      -2.39523   0.00280   0.01710  -0.02655  -0.01110  -2.40633
   D101       0.42224   0.00063   0.00327   0.01590   0.01917   0.44141
   D102      -0.63126   0.00017   0.00162   0.01315   0.01483  -0.61644
   D103       0.78134   0.00022   0.00154   0.01302   0.01442   0.79576
   D104      -0.12402   0.00040   0.00230   0.02291   0.02528  -0.09873
   D105      -0.25948  -0.00003   0.00077   0.00311   0.00368  -0.25580
   D106      -1.16484   0.00014   0.00154   0.01300   0.01454  -1.15030
   D107       0.41993   0.00042   0.00203   0.01097   0.01270   0.43263
   D108      -0.63399  -0.00016   0.00016   0.00215   0.00231  -0.63168
   D109      -0.68856  -0.00013  -0.00134  -0.01039  -0.01148  -0.70004
   D110       0.51416  -0.00014  -0.00110  -0.01001  -0.01120   0.50295
   D111      -0.32024   0.00006   0.00085   0.00773   0.00869  -0.31154
   D112       0.89506   0.00084   0.00402   0.02441   0.02840   0.92346
   D113       0.51317  -0.00069  -0.00162  -0.00507  -0.00654   0.50663
   D114      -0.68083   0.00033   0.00280   0.01911   0.02209  -0.65873
   D115       2.98473   0.00387   0.01407   0.04882   0.06284   3.04757
   D116       2.91398  -0.00008  -0.00056  -0.02101  -0.02132   2.89266
   D117      -0.87831   0.00072   0.00149  -0.01430  -0.01295  -0.89126
   D118       0.37298   0.00028   0.00062  -0.01346  -0.01304   0.35993
   D119       0.19792  -0.00057  -0.00467  -0.03953  -0.04425   0.15367
   D120       1.44921  -0.00101  -0.00553  -0.03868  -0.04435   1.40486
   D121       2.89842  -0.00145  -0.00235  -0.04998  -0.05097   2.84745
   D122      -2.13348  -0.00189  -0.00321  -0.04913  -0.05106  -2.18454
   D123       2.73344  -0.00158  -0.01125   0.02391   0.01357   2.74701
   D124      -2.29847  -0.00202  -0.01211   0.02476   0.01348  -2.28499
   D125      -0.32111   0.00028   0.00038   0.00316   0.00372  -0.31739
   D126       0.88485  -0.00040  -0.00145  -0.00341  -0.00485   0.87999
   D127       0.22048  -0.00014  -0.00147  -0.00593  -0.00718   0.21330
   D128      -0.87255   0.00006   0.00085   0.00789   0.00886  -0.86369
   D129       1.35361  -0.00035  -0.00127   0.00558   0.00478   1.35839
   D130       0.26058  -0.00015   0.00105   0.01940   0.02082   0.28141
   D131       0.56992  -0.00026  -0.00118  -0.00303  -0.00422   0.56570
   D132      -0.49544   0.00037   0.00203   0.01407   0.01599  -0.47945
   D133      -0.62335  -0.00022  -0.00108   0.00475   0.00403  -0.61933
   D134      -1.68872   0.00041   0.00213   0.02186   0.02424  -1.66448
   D135      -0.75957  -0.00028  -0.00080  -0.00002  -0.00064  -0.76021
   D136       0.13103   0.00005   0.00073   0.00485   0.00575   0.13678
   D137       0.24668  -0.00009  -0.00027  -0.00085  -0.00113   0.24556
   D138       1.13729   0.00023   0.00126   0.00403   0.00526   1.14255
   D139       0.78118   0.00054   0.00145   0.00479   0.00623   0.78742
   D140      -0.12711   0.00025   0.00065   0.00279   0.00348  -0.12362
   D141      -0.26164  -0.00005  -0.00038  -0.00250  -0.00293  -0.26456
   D142      -1.16993  -0.00034  -0.00118  -0.00451  -0.00568  -1.17560
   D143      -0.51962  -0.00077  -0.00408  -0.02952  -0.03364  -0.55326
   D144       0.68865  -0.00058  -0.00266  -0.02061  -0.02332   0.66532
   D145      -1.71951   0.00012  -0.00101  -0.01653  -0.01745  -1.73695
   D146      -0.51124   0.00032   0.00041  -0.00762  -0.00713  -0.51837
         Item               Value     Threshold  Converged?
 Maximum Force            0.020047     0.000450     NO 
 RMS     Force            0.001793     0.000300     NO 
 Maximum Displacement     0.147981     0.001800     NO 
 RMS     Displacement     0.017759     0.001200     NO 
 Predicted change in Energy=-3.053381D-04
 GradGradGradGradGradGradGradGradGradGradGradGradGradGradGradGradGradGrad

                          Input orientation:                          
 ---------------------------------------------------------------------
 Center     Atomic      Atomic             Coordinates (Angstroms)
 Number     Number       Type             X           Y           Z
 ---------------------------------------------------------------------
      1          4           0       -1.281852    0.281944    0.447432
      2          4           0       -0.762110    0.756636   -1.475300
      3          4           0        1.271366   -0.279403    0.399813
      4          4           0       -0.213393    2.162280   -0.000931
      5          4           0       -1.647119   -1.964622    0.651944
      6          4           0        1.284171    1.250285   -1.241258
      7          4           0        1.628177    1.974283    0.671433
      8          4           0        0.738124   -0.720969   -1.527950
      9          4           0        0.214395   -2.140221   -0.078127
     10          4           0        0.174099    0.993440    1.734224
     11          4           0       -1.262294   -1.233299   -1.223177
     12          4           0       -0.198492   -0.992719    1.699595
     13          1           0        2.043943    1.720142   -2.726741
     14          1           0        2.159760    2.302569   -2.182745
 ---------------------------------------------------------------------
                    Distance matrix (angstroms):
                    1          2          3          4          5
     1  Be   0.000000
     2  Be   2.047526   0.000000
     3  Be   2.614632   2.953718   0.000000
     4  Be   2.208687   2.109666   2.885640   0.000000
     5  Be   2.285236   3.565621   3.379510   4.417367   0.000000
     6  Be   3.220843   2.117955   2.243484   2.147752   4.744713
     7  Be   3.373790   3.435782   2.297866   1.969466   5.122784
     8  Be   2.998045   2.106369   2.048316   3.398573   3.462369
     9  Be   2.895143   3.361166   2.192775   4.324405   2.007255
    10  Be   2.069264   3.351658   2.145874   2.127698   3.638447
    11  Be   2.255499   2.067266   3.156493   3.758195   2.049147
    12  Be   2.089580   3.668497   2.087759   3.584136   2.034868
    13  H    4.817126   3.219997   3.790830   3.566663   6.214253
    14  H    4.779691   3.380490   3.758380   3.226739   6.382531
                    6          7          8          9         10
     6  Be   0.000000
     7  Be   2.073861   0.000000
     8  Be   2.065479   3.590802   0.000000
     9  Be   3.740699   4.414721   2.095366   0.000000
    10  Be   3.186176   2.050834   3.728150   3.620231   0.000000
    11  Be   3.557105   4.715183   2.087353   2.077079   3.970870
    12  Be   3.984718   3.632759   3.371668   2.155814   2.021102
    13  H    1.733401   3.432934   3.016834   5.026411   4.891280
    14  H    1.661432   2.921760   3.404642   5.286989   4.582500
                   11         12         13         14
    11  Be   0.000000
    12  Be   3.119639   0.000000
    13  H    4.681316   5.655138   0.000000
    14  H    5.013340   5.611848   0.805337   0.000000
 Stoichiometry    Be12H2
 Framework group  C1[X(Be12H2)]
 Deg. of freedom    36
 Full point group                 C1      NOp   1
 Largest Abelian subgroup         C1      NOp   1
 Largest concise Abelian subgroup C1      NOp   1
                         Standard orientation:                         
 ---------------------------------------------------------------------
 Center     Atomic      Atomic             Coordinates (Angstroms)
 Number     Number       Type             X           Y           Z
 ---------------------------------------------------------------------
      1          4           0        0.653155    0.597874    1.183306
      2          4           0       -0.435173   -1.134745    1.260376
      3          4           0       -0.192562    0.354634   -1.278786
      4          4           0       -1.553877    0.653840    1.247914
      5          4           0        2.751625    0.195708    0.372757
      6          4           0       -1.836221   -0.813235   -0.295074
      7          4           0       -2.186409    1.217294   -0.530067
      8          4           0        0.016058   -1.610851   -0.741250
      9          4           0        1.785735   -0.588127   -1.202593
     10          4           0       -0.393103    2.002355    0.081204
     11          4           0        1.529462   -1.419450    0.683537
     12          4           0        1.439378    1.440280   -0.559838
     13          1           0       -2.945335   -2.130501   -0.493459
     14          1           0       -3.366937   -1.451808   -0.392483
 ---------------------------------------------------------------------
 Rotational constants (GHZ):           2.2029653           1.4596223           1.2494277
 Standard basis: def2TZVP (5D, 7F)
 There are   252 symmetry adapted cartesian basis functions of A   symmetry.
 There are   240 symmetry adapted basis functions of A   symmetry.
   240 basis functions,   364 primitive gaussians,   252 cartesian basis functions
    25 alpha electrons       25 beta electrons
       nuclear repulsion energy       221.1431353099 Hartrees.
 NAtoms=   14 NActive=   14 NUniq=   14 SFac= 1.00D+00 NAtFMM=   60 NAOKFM=F Big=F
 Integral buffers will be    131072 words long.
 Raffenetti 2 integral format.
 Two-electron integral symmetry is turned on.
 Nuclear repulsion after empirical dispersion term =      221.1120990068 Hartrees.
 One-electron integrals computed using PRISM.
   1 Symmetry operations used in ECPInt.
 ECPInt:  NShTT=    6786 NPrTT=   21120 LenC2=    6595 LenP2D=   17027.
 LDataN:  DoStor=T MaxTD1= 4 Len=   56
 NBasis=   240 RedAO= T EigKep=  2.41D-04  NBF=   240
 NBsUse=   240 1.00D-06 EigRej= -1.00D+00 NBFU=   240
 Initial guess from the checkpoint file:  "/home/user/YCY/BeH/6-H-Be12.chk"
 B after Tr=     0.000000   -0.000000   -0.000000
         Rot=    0.999885    0.014164   -0.003788    0.003941 Ang=   1.74 deg.
 ExpMin= 3.27D-02 ExpMax= 4.70D+03 ExpMxC= 1.60D+02 IAcc=3 IRadAn=         5 AccDes= 0.00D+00
 Harris functional with IExCor= 1009 and IRadAn=       5 diagonalized for initial guess.
 HarFok:  IExCor= 1009 AccDes= 0.00D+00 IRadAn=         5 IDoV= 1 UseB2=F ITyADJ=14
 ICtDFT=  3500011 ScaDFX=  1.000000  1.000000  1.000000  1.000000
 FoFCou: FMM=F IPFlag=           0 FMFlag=      100000 FMFlg1=           0
         NFxFlg=           0 DoJE=T BraDBF=F KetDBF=T FulRan=T
         wScrn=  0.000000 ICntrl=       500 IOpCl=  0 I1Cent=   200000004 NGrid=           0
         NMat0=    1 NMatS0=      1 NMatT0=    0 NMatD0=    1 NMtDS0=    0 NMtDT0=    0
 Petite list used in FoFCou.
 Requested convergence on RMS density matrix=1.00D-08 within 128 cycles.
 Requested convergence on MAX density matrix=1.00D-06.
 Requested convergence on             energy=1.00D-06.
 No special actions if energy rises.
 SCF Done:  E(RPBE1PBE) =  -177.762146618     A.U. after   16 cycles
            NFock= 16  Conv=0.62D-08     -V/T= 2.0076
   1 Symmetry operations used in ECPInt.
 ECPInt:  NShTT=    6786 NPrTT=   21120 LenC2=    6595 LenP2D=   17027.
 LDataN:  DoStor=T MaxTD1= 5 Len=  102
 Calling FoFJK, ICntrl=      2127 FMM=F ISym2X=0 I1Cent= 0 IOpClX= 0 NMat=1 NMatS=1 NMatT=0.
 ***** Axes restored to original set *****
 -------------------------------------------------------------------
 Center     Atomic                   Forces (Hartrees/Bohr)
 Number     Number              X              Y              Z
 -------------------------------------------------------------------
      1        4          -0.003045267   -0.001461182    0.001007393
      2        4          -0.000306794   -0.000397783    0.004399448
      3        4          -0.000906637    0.000229135   -0.000855655
      4        4           0.000162047   -0.003731669    0.000971749
      5        4          -0.000062750    0.001162089   -0.001015756
      6        4           0.006356485    0.009398457   -0.008766387
      7        4          -0.001775548   -0.003197841    0.000073971
      8        4           0.000279371   -0.000851378   -0.002758460
      9        4          -0.001365806    0.001545624   -0.000906949
     10        4          -0.000102871    0.004051601    0.002795273
     11        4           0.001001586   -0.002398456   -0.000473871
     12        4           0.001695632    0.001347879   -0.000125509
     13        1           0.000648074    0.001377519    0.009517267
     14        1          -0.002577522   -0.007073995   -0.003862511
 -------------------------------------------------------------------
 Cartesian Forces:  Max     0.009517267 RMS     0.003393993

 GradGradGradGradGradGradGradGradGradGradGradGradGradGradGradGradGradGrad
 Berny optimization.
 Using GEDIIS/GDIIS optimizer.
 FormGI is forming the generalized inverse of G from B-inverse, IUseBI=4.
 Internal  Forces:  Max     0.006012367 RMS     0.000704311
 Search for a local minimum.
 Step number   3 out of a maximum of  100
 All quantities printed in internal units (Hartrees-Bohrs-Radians)
 Mixed Optimization -- En-DIIS/RFO-DIIS
 Update second derivatives using D2CorX and points    2    3
 DE= -4.01D-03 DEPred=-3.05D-04 R= 1.31D+01
 TightC=F SS=  1.41D+00  RLast= 3.62D-01 DXNew= 8.4853D-01 1.0847D+00
 Trust test= 1.31D+01 RLast= 3.62D-01 DXMaxT set to 8.49D-01
 ITU=  1  1  0
 Use linear search instead of GDIIS.
     Eigenvalues ---    0.01984   0.02040   0.02288   0.02391   0.02692
     Eigenvalues ---    0.02828   0.03445   0.03511   0.03676   0.04189
     Eigenvalues ---    0.04919   0.05156   0.05423   0.05839   0.05940
     Eigenvalues ---    0.05997   0.06195   0.06562   0.06657   0.06930
     Eigenvalues ---    0.07103   0.07515   0.07597   0.07829   0.07851
     Eigenvalues ---    0.08375   0.08683   0.09780   0.10372   0.10916
     Eigenvalues ---    0.11175   0.11573   0.11750   0.12590   0.13181
     Eigenvalues ---    0.32152
 RFO step:  Lambda=-1.24572961D-03 EMin= 1.98360927D-02
 Quartic linear search produced a step of  0.07782.
 Iteration  1 RMS(Cart)=  0.00755354 RMS(Int)=  0.00022837
 Iteration  2 RMS(Cart)=  0.00014154 RMS(Int)=  0.00011806
 Iteration  3 RMS(Cart)=  0.00000012 RMS(Int)=  0.00011806
 Variable       Old X    -DE/DX   Delta X   Delta X   Delta X     New X
                                 (Linear)    (Quad)   (Total)
    R1        3.86926  -0.00011   0.00136  -0.00155  -0.00024   3.86903
    R2        4.17381  -0.00059   0.00085   0.00174   0.00257   4.17639
    R3        4.31847  -0.00092  -0.00438  -0.01976  -0.02413   4.29434
    R4        3.91034   0.00103  -0.00152   0.00900   0.00741   3.91775
    R5        4.26228   0.00078   0.00134   0.01125   0.01259   4.27486
    R6        3.94873  -0.00047  -0.00338  -0.01144  -0.01482   3.93391
    R7        3.98669  -0.00068  -0.00091  -0.00891  -0.00992   3.97677
    R8        4.00235   0.00119   0.00345   0.02116   0.02470   4.02706
    R9        3.98046  -0.00014  -0.00059  -0.00008  -0.00068   3.97978
   R10        3.90657  -0.00006  -0.00054   0.00215   0.00160   3.90817
   R11        4.23957   0.00048  -0.00030  -0.00220  -0.00243   4.23714
   R12        4.34234  -0.00150  -0.00279  -0.02144  -0.02429   4.31805
   R13        3.87076   0.00059   0.00170   0.00948   0.01114   3.88189
   R14        4.14374  -0.00013  -0.00126  -0.00212  -0.00337   4.14038
   R15        4.05511   0.00120   0.00290   0.01755   0.02037   4.07548
   R16        3.94529  -0.00003   0.00042  -0.00314  -0.00275   3.94254
   R17        4.05866   0.00117   0.00427   0.01568   0.02008   4.07875
   R18        3.72175  -0.00063  -0.00163  -0.00055  -0.00233   3.71942
   R19        4.02077  -0.00073  -0.00027  -0.01200  -0.01227   4.00850
   R20        3.79316  -0.00016   0.00261   0.00236   0.00500   3.79816
   R21        3.87233  -0.00059   0.00052  -0.00468  -0.00409   3.86824
   R22        3.84534   0.00041  -0.00217   0.00470   0.00251   3.84785
   R23        3.91903   0.00009   0.00319   0.00008   0.00342   3.92245
   R24        3.90319   0.00086  -0.00088   0.00492   0.00408   3.90727
   R25        3.27565  -0.00601   0.00352  -0.07269  -0.06946   3.20619
   R26        3.13965  -0.00295  -0.00573  -0.03873  -0.04463   3.09502
   R27        3.87551  -0.00042  -0.00020  -0.00858  -0.00868   3.86683
   R28        3.95967  -0.00026  -0.00247  -0.00421  -0.00667   3.95300
   R29        3.94453   0.00067  -0.00051  -0.00079  -0.00135   3.94317
   R30        3.92511  -0.00108  -0.00366  -0.01945  -0.02314   3.90197
   R31        4.07390   0.00043   0.00292   0.01147   0.01436   4.08826
   R32        3.81933   0.00001  -0.00230  -0.00100  -0.00326   3.81607
   R33        1.52187  -0.00465   0.01116   0.00381   0.01591   1.53778
    A1        1.93106  -0.00027   0.00002  -0.00102  -0.00102   1.93004
    A2        1.90249  -0.00021   0.00002  -0.00396  -0.00397   1.89852
    A3        2.18039  -0.00046  -0.00040  -0.00360  -0.00406   2.17634
    A4        2.77185  -0.00044  -0.00051  -0.00436  -0.00488   2.76697
    A5        2.00135  -0.00024  -0.00118  -0.00450  -0.00569   1.99566
    A6        1.97161  -0.00052  -0.00054  -0.00721  -0.00776   1.96384
    A7        1.97668   0.00022   0.00039   0.00543   0.00584   1.98252
    A8        2.32607   0.00001   0.00023   0.00006   0.00027   2.32634
    A9        1.60035   0.00003   0.00026   0.00135   0.00159   1.60193
   A10        1.76758   0.00075   0.00107   0.00690   0.00797   1.77555
   A11        1.61244   0.00071   0.00097   0.00725   0.00825   1.62069
   A12        1.87508   0.00023   0.00032   0.00246   0.00280   1.87789
   A13        2.23834   0.00017   0.00029   0.00397   0.00426   2.24260
   A14        2.03158   0.00040  -0.00052  -0.00135  -0.00191   2.02966
   A15        2.00637  -0.00001  -0.00082  -0.00060  -0.00142   2.00495
   A16        1.62418   0.00048   0.00170   0.00413   0.00586   1.63004
   A17        2.33558   0.00042   0.00090   0.00487   0.00584   2.34142
   A18        1.94239   0.00023   0.00065   0.00311   0.00377   1.94616
   A19        2.77321  -0.00008  -0.00028   0.00034   0.00009   2.77329
   A20        1.95070  -0.00019  -0.00111  -0.00373  -0.00484   1.94585
   A21        2.18953   0.00045   0.00008   0.00210   0.00217   2.19170
   A22        1.90603   0.00023   0.00026   0.00300   0.00326   1.90930
   A23        1.97406   0.00000  -0.00027   0.00096   0.00072   1.97478
   A24        1.66397   0.00083   0.00096   0.00715   0.00809   1.67206
   A25        1.87735   0.00032  -0.00035   0.00002  -0.00035   1.87700
   A26        2.00225  -0.00002   0.00049  -0.00014   0.00033   2.00258
   A27        1.82479   0.00057   0.00034   0.00559   0.00592   1.83071
   A28        1.68173   0.00083   0.00138   0.00735   0.00873   1.69046
   A29        1.47587   0.00011   0.00012   0.00202   0.00216   1.47803
   A30        1.73855   0.00018   0.00026   0.00173   0.00196   1.74051
   A31        1.48709  -0.00082  -0.00125  -0.00810  -0.00941   1.47769
   A32        1.92149  -0.00097  -0.00296  -0.01140  -0.01437   1.90712
   A33        1.97356   0.00132   0.00195   0.01556   0.01728   1.99084
   A34        2.20704   0.00014  -0.00020   0.00413   0.00383   2.21087
   A35        1.43348  -0.00088  -0.00158  -0.00763  -0.00925   1.42423
   A36        2.52212  -0.00042  -0.00397  -0.01895  -0.02259   2.49953
   A37        2.58558   0.00064   0.00170   0.00438   0.00615   2.59173
   A38        1.87662  -0.00075  -0.00138  -0.00772  -0.00912   1.86750
   A39        2.32599   0.00128   0.00572   0.02681   0.03217   2.35816
   A40        2.01062   0.00099  -0.00023   0.00509   0.00501   2.01563
   A41        2.10023  -0.00057  -0.00078  -0.00396  -0.00484   2.09540
   A42        2.24342   0.00027   0.00395   0.01099   0.01452   2.25794
   A43        1.78657   0.00131   0.00157   0.00755   0.00933   1.79590
   A44        1.82929   0.00005  -0.00397  -0.01415  -0.01775   1.81154
   A45        2.29847  -0.00047   0.00086   0.00013   0.00074   2.29921
   A46        1.47874  -0.00007   0.00022   0.00025   0.00047   1.47921
   A47        1.76540   0.00114   0.00176   0.01179   0.01358   1.77898
   A48        1.58147  -0.00061  -0.00090  -0.00682  -0.00775   1.57371
   A49        1.85441  -0.00071  -0.00087  -0.00772  -0.00861   1.84580
   A50        1.73654  -0.00032  -0.00074  -0.00320  -0.00395   1.73259
   A51        2.23505  -0.00015  -0.00008  -0.00326  -0.00333   2.23172
   A52        2.05707   0.00024   0.00128   0.00669   0.00799   2.06506
   A53        1.86869   0.00006  -0.00092  -0.00153  -0.00248   1.86621
   A54        1.66324   0.00039   0.00096   0.00521   0.00616   1.66941
   A55        2.00888   0.00040   0.00074   0.00314   0.00387   2.01275
   A56        1.83165   0.00034   0.00078   0.00247   0.00324   1.83489
   A57        1.65692   0.00029  -0.00004   0.00364   0.00357   1.66050
   A58        1.33782  -0.00031  -0.00018  -0.00361  -0.00378   1.33404
   A59        1.91884  -0.00033   0.00001   0.00030   0.00023   1.91907
   A60        1.48253  -0.00067  -0.00141  -0.00643  -0.00786   1.47467
   A61        2.08553  -0.00072  -0.00054  -0.00648  -0.00707   2.07846
   A62        2.20412  -0.00079  -0.00136  -0.01194  -0.01334   2.19077
   A63        1.52234   0.00025   0.00086   0.00370   0.00456   1.52691
   A64        1.46175  -0.00010   0.00006  -0.00078  -0.00071   1.46104
   A65        2.09507  -0.00049  -0.00132  -0.00930  -0.01063   2.08444
   A66        1.89180  -0.00047  -0.00048  -0.00340  -0.00391   1.88789
   A67        1.98360   0.00018   0.00076   0.00443   0.00519   1.98880
   A68        1.35259   0.00024   0.00072   0.00470   0.00541   1.35800
   A69        1.50059  -0.00015  -0.00033  -0.00242  -0.00272   1.49786
   A70        1.92182  -0.00018   0.00012  -0.00212  -0.00200   1.91982
   A71        2.22613   0.00011  -0.00005  -0.00034  -0.00042   2.22572
   A72        2.09659   0.00026   0.00008   0.00294   0.00302   2.09962
    D1       -1.90929   0.00004   0.00077   0.00300   0.00377  -1.90552
    D2       -0.89038   0.00023   0.00022   0.00240   0.00265  -0.88773
    D3        0.27532  -0.00001   0.00129   0.00641   0.00770   0.28302
    D4        1.29423   0.00018   0.00074   0.00581   0.00657   1.30080
    D5       -0.83964   0.00022   0.00126   0.00885   0.01010  -0.82954
    D6        0.17927   0.00042   0.00071   0.00824   0.00897   0.18824
    D7        0.32425  -0.00006  -0.00082  -0.00407  -0.00490   0.31935
    D8       -0.73184  -0.00020  -0.00164  -0.00361  -0.00524  -0.73708
    D9       -0.57786   0.00041   0.00028   0.00315   0.00340  -0.57446
   D10       -1.63395   0.00026  -0.00054   0.00361   0.00306  -1.63089
   D11        1.22495   0.00001  -0.00036  -0.00176  -0.00211   1.22285
   D12        0.16886  -0.00013  -0.00118  -0.00130  -0.00245   0.16641
   D13        0.97437  -0.00042  -0.00143  -0.00493  -0.00635   0.96802
   D14       -0.02783   0.00010  -0.00037   0.00067   0.00032  -0.02750
   D15       -1.16762  -0.00010  -0.00175  -0.00292  -0.00462  -1.17225
   D16       -0.99483   0.00036   0.00054  -0.00020   0.00036  -0.99446
   D17        0.02368  -0.00035  -0.00112  -0.01204  -0.01315   0.01053
   D18        1.16293  -0.00000   0.00085  -0.00067   0.00016   1.16309
   D19        2.18143  -0.00071  -0.00080  -0.01250  -0.01335   2.16808
   D20        0.09452  -0.00001  -0.00018  -0.00504  -0.00523   0.08930
   D21        1.11303  -0.00072  -0.00183  -0.01688  -0.01874   1.09429
   D22        0.72067  -0.00049  -0.00090  -0.00733  -0.00822   0.71245
   D23        1.77720  -0.00054  -0.00109  -0.00596  -0.00704   1.77016
   D24       -0.50995   0.00005   0.00005   0.00312   0.00319  -0.50676
   D25        0.54658   0.00000  -0.00014   0.00450   0.00437   0.55094
   D26       -1.30919   0.00014  -0.00013   0.00128   0.00117  -1.30802
   D27       -0.25266   0.00010  -0.00032   0.00265   0.00235  -0.25032
   D28        0.45612  -0.00036  -0.00067  -0.00762  -0.00827   0.44784
   D29       -0.63299  -0.00029   0.00014  -0.00629  -0.00611  -0.63911
   D30       -0.72410   0.00013   0.00042   0.00043   0.00084  -0.72325
   D31       -1.81321   0.00020   0.00123   0.00176   0.00300  -1.81020
   D32        1.33149  -0.00025  -0.00091  -0.00577  -0.00668   1.32481
   D33        0.24238  -0.00019  -0.00010  -0.00444  -0.00452   0.23786
   D34        0.19792  -0.00022  -0.00165  -0.00775  -0.00943   0.18849
   D35       -0.90559  -0.00053  -0.00203  -0.00934  -0.01144  -0.91703
   D36        1.33571   0.00023  -0.00141  -0.00671  -0.00813   1.32757
   D37        0.23220  -0.00008  -0.00179  -0.00830  -0.01014   0.22205
   D38        0.55597  -0.00001  -0.00102  -0.00289  -0.00391   0.55206
   D39       -0.49559   0.00067   0.00003   0.00392   0.00388  -0.49171
   D40       -3.13593  -0.00037  -0.00563  -0.02303  -0.02855   3.11871
   D41       -2.65316  -0.00040   0.00116   0.00123   0.00210  -2.65106
   D42       -0.65150  -0.00066  -0.00182  -0.00974  -0.01152  -0.66302
   D43       -1.70307   0.00002  -0.00077  -0.00293  -0.00373  -1.70680
   D44        1.93978  -0.00103  -0.00643  -0.02987  -0.03616   1.90362
   D45        2.42255  -0.00105   0.00036  -0.00562  -0.00550   2.41705
   D46       -0.69371  -0.00008  -0.00001  -0.00141  -0.00145  -0.69516
   D47        0.40433  -0.00028  -0.00043  -0.00403  -0.00445   0.39988
   D48        0.41695   0.00008   0.00049   0.00307   0.00356   0.42051
   D49        1.51499  -0.00012   0.00007   0.00045   0.00056   1.51555
   D50        0.22474  -0.00002   0.00124   0.00882   0.01001   0.23475
   D51       -0.88041   0.00002   0.00015   0.00636   0.00648  -0.87393
   D52        1.49453   0.00064   0.00210   0.01255   0.01457   1.50910
   D53        0.38938   0.00068   0.00101   0.01010   0.01104   0.40042
   D54        0.76407   0.00029   0.00188   0.00592   0.00777   0.77184
   D55        1.80437  -0.00014   0.00065  -0.00086  -0.00016   1.80421
   D56       -1.40088  -0.00054   0.00385   0.00534   0.00868  -1.39220
   D57       -2.27449   0.00098  -0.00105   0.00003  -0.00074  -2.27523
   D58       -1.28283   0.00002   0.00150   0.00272   0.00414  -1.27869
   D59       -0.24253  -0.00040   0.00026  -0.00406  -0.00379  -0.24632
   D60        2.83540  -0.00081   0.00346   0.00214   0.00505   2.84045
   D61        1.96179   0.00071  -0.00143  -0.00317  -0.00438   1.95742
   D62       -0.49365   0.00001   0.00105  -0.00008   0.00094  -0.49271
   D63        0.54665  -0.00042  -0.00018  -0.00686  -0.00700   0.53965
   D64       -2.65860  -0.00082   0.00302  -0.00065   0.00184  -2.65676
   D65        2.75097   0.00070  -0.00188  -0.00596  -0.00758   2.74339
   D66        0.98782   0.00031  -0.00066   0.00142   0.00076   0.98858
   D67       -0.03494  -0.00003  -0.00061  -0.00067  -0.00128  -0.03622
   D68       -1.14844  -0.00001  -0.00067  -0.00203  -0.00269  -1.15114
   D69       -0.89301  -0.00028  -0.00006  -0.00435  -0.00441  -0.89742
   D70       -1.91762  -0.00010   0.00005  -0.00411  -0.00407  -1.92169
   D71        0.17573  -0.00016   0.00038  -0.00387  -0.00351   0.17222
   D72       -0.84888   0.00002   0.00048  -0.00363  -0.00317  -0.85205
   D73        1.26882  -0.00021  -0.00085  -0.00487  -0.00569   1.26313
   D74        0.24421  -0.00003  -0.00074  -0.00463  -0.00536   0.23885
   D75       -1.67234  -0.00054  -0.00292  -0.00865  -0.01159  -1.68393
   D76       -0.61785  -0.00041  -0.00216  -0.00558  -0.00782  -0.62568
   D77       -0.72088   0.00003  -0.00116  -0.00176  -0.00288  -0.72375
   D78        0.33361   0.00016  -0.00040   0.00131   0.00089   0.33449
   D79        0.16411   0.00005  -0.00144  -0.00328  -0.00469   0.15942
   D80        1.21859   0.00018  -0.00067  -0.00021  -0.00092   1.21767
   D81        1.35915   0.00043   0.00084   0.00815   0.00904   1.36819
   D82        0.24348   0.00051  -0.00001   0.00566   0.00568   0.24916
   D83        0.46444   0.00011  -0.00008   0.00475   0.00470   0.46914
   D84       -0.65124   0.00018  -0.00093   0.00226   0.00134  -0.64989
   D85       -0.71479   0.00019   0.00097   0.00641   0.00738  -0.70741
   D86       -1.83046   0.00027   0.00012   0.00391   0.00402  -1.82644
   D87        0.09243   0.00021  -0.00020   0.00540   0.00522   0.09765
   D88        1.13670   0.00011  -0.00032   0.00333   0.00302   1.13972
   D89        1.15447   0.00023   0.00046   0.00585   0.00632   1.16079
   D90        2.19875   0.00013   0.00034   0.00378   0.00412   2.20286
   D91       -1.00245  -0.00009   0.00020   0.00230   0.00252  -0.99994
   D92        0.04182  -0.00019   0.00008   0.00023   0.00031   0.04214
   D93       -0.75396  -0.00001   0.00034   0.00153   0.00187  -0.75209
   D94        0.13962  -0.00014   0.00082   0.00368   0.00450   0.14412
   D95        2.43838   0.00040  -0.00135  -0.00078  -0.00237   2.43601
   D96        2.87706  -0.00075  -0.00047  -0.00130  -0.00193   2.87514
   D97        0.24583   0.00055  -0.00005   0.00611   0.00609   0.25192
   D98        1.13941   0.00041   0.00042   0.00825   0.00871   1.14813
   D99       -2.84501   0.00096  -0.00175   0.00380   0.00185  -2.84317
   D100      -2.40633  -0.00019  -0.00086   0.00328   0.00229  -2.40404
   D101       0.44141   0.00025   0.00149   0.00374   0.00524   0.44666
   D102      -0.61644  -0.00001   0.00115   0.00330   0.00448  -0.61196
   D103       0.79576  -0.00005   0.00112   0.00182   0.00296   0.79872
   D104      -0.09873   0.00034   0.00197   0.00787   0.00983  -0.08890
   D105      -0.25580  -0.00051   0.00029  -0.00497  -0.00469  -0.26049
   D106      -1.15030  -0.00012   0.00113   0.00108   0.00218  -1.14811
   D107       0.43263   0.00001   0.00099   0.00151   0.00245   0.43508
   D108      -0.63168  -0.00029   0.00018  -0.00209  -0.00191  -0.63359
   D109      -0.70004   0.00006  -0.00089  -0.00489  -0.00571  -0.70576
   D110       0.50295  -0.00013  -0.00087  -0.00545  -0.00638   0.49658
   D111      -0.31154   0.00019   0.00068   0.00382   0.00452  -0.30702
   D112       0.92346   0.00054   0.00221   0.00989   0.01210   0.93557
   D113       0.50663  -0.00078  -0.00051  -0.01023  -0.01070   0.49593
   D114      -0.65873   0.00017   0.00172   0.00044   0.00214  -0.65659
   D115       3.04757   0.00076   0.00489   0.02200   0.02702   3.07459
   D116       2.89266  -0.00029  -0.00166  -0.00723  -0.00888   2.88379
   D117      -0.89126   0.00038  -0.00101  -0.00332  -0.00430  -0.89555
   D118       0.35993   0.00001  -0.00102  -0.00639  -0.00744   0.35250
   D119       0.15367  -0.00041  -0.00344  -0.00997  -0.01339   0.14027
   D120       1.40486  -0.00079  -0.00345  -0.01304  -0.01653   1.38833
   D121       2.84745  -0.00076  -0.00397  -0.02032  -0.02408   2.82337
   D122      -2.18454  -0.00114  -0.00397  -0.02339  -0.02722  -2.21176
   D123       2.74701   0.00067   0.00106   0.00175   0.00290   2.74991
   D124      -2.28499   0.00029   0.00105  -0.00132  -0.00024  -2.28522
   D125      -0.31739   0.00043   0.00029   0.00978   0.01017  -0.30722
   D126       0.87999  -0.00025  -0.00038   0.00288   0.00255   0.88255
   D127       0.21330   0.00029  -0.00056   0.00198   0.00144   0.21473
   D128      -0.86369   0.00006   0.00069   0.00168   0.00238  -0.86132
   D129       1.35839   0.00010   0.00037   0.00350   0.00393   1.36232
   D130       0.28141  -0.00014   0.00162   0.00320   0.00487   0.28627
   D131       0.56570  -0.00017  -0.00033  -0.00057  -0.00089   0.56482
   D132      -0.47945   0.00013   0.00124   0.00685   0.00810  -0.47135
   D133      -0.61933   0.00011   0.00031   0.00475   0.00516  -0.61416
   D134      -1.66448   0.00040   0.00189   0.01217   0.01415  -1.65033
   D135      -0.76021  -0.00013  -0.00005  -0.00229  -0.00231  -0.76252
   D136       0.13678  -0.00016   0.00045  -0.00399  -0.00351   0.13327
   D137       0.24556  -0.00015  -0.00009  -0.00394  -0.00401   0.24155
   D138       1.14255  -0.00017   0.00041  -0.00564  -0.00522   1.13733
   D139       0.78742   0.00054   0.00049   0.00687   0.00737   0.79478
   D140      -0.12362   0.00031   0.00027   0.00446   0.00475  -0.11887
   D141      -0.26456   0.00008  -0.00023   0.00273   0.00251  -0.26205
   D142      -1.17560  -0.00016  -0.00044   0.00033  -0.00010  -1.17571
   D143      -0.55326  -0.00049  -0.00262  -0.00843  -0.01102  -0.56429
   D144       0.66532  -0.00051  -0.00182  -0.00891  -0.01070   0.65463
   D145      -1.73695   0.00019  -0.00136  -0.00447  -0.00580  -1.74275
   D146      -0.51837   0.00017  -0.00055  -0.00494  -0.00547  -0.52384
         Item               Value     Threshold  Converged?
 Maximum Force            0.006012     0.000450     NO 
 RMS     Force            0.000704     0.000300     NO 
 Maximum Displacement     0.070716     0.001800     NO 
 RMS     Displacement     0.007517     0.001200     NO 
 Predicted change in Energy=-6.410851D-04
 GradGradGradGradGradGradGradGradGradGradGradGradGradGradGradGradGradGrad

                          Input orientation:                          
 ---------------------------------------------------------------------
 Center     Atomic      Atomic             Coordinates (Angstroms)
 Number     Number       Type             X           Y           Z
 ---------------------------------------------------------------------
      1          4           0       -1.286480    0.276907    0.455253
      2          4           0       -0.770210    0.758274   -1.466623
      3          4           0        1.272342   -0.270869    0.390554
      4          4           0       -0.218310    2.158391    0.004314
      5          4           0       -1.640713   -1.959217    0.651132
      6          4           0        1.290048    1.257814   -1.249650
      7          4           0        1.623738    1.969418    0.671467
      8          4           0        0.735337   -0.712388   -1.542439
      9          4           0        0.218391   -2.129742   -0.093419
     10          4           0        0.171007    1.001651    1.739220
     11          4           0       -1.259378   -1.236664   -1.225739
     12          4           0       -0.190045   -0.984720    1.696122
     13          1           0        2.055717    1.682721   -2.702854
     14          1           0        2.147331    2.298768   -2.179125
 ---------------------------------------------------------------------
                    Distance matrix (angstroms):
                    1          2          3          4          5
     1  Be   0.000000
     2  Be   2.047402   0.000000
     3  Be   2.617597   2.946227   0.000000
     4  Be   2.210048   2.104418   2.876200   0.000000
     5  Be   2.272466   3.553508   3.377027   4.404123   0.000000
     6  Be   3.241507   2.131028   2.242198   2.158380   4.748855
     7  Be   3.373530   3.430638   2.285012   1.968233   5.107958
     8  Be   3.009522   2.106007   2.054209   3.397537   3.465825
     9  Be   2.890958   3.347186   2.190993   4.311420   2.009901
    10  Be   2.073184   3.350007   2.156652   2.121206   3.637720
    11  Be   2.262159   2.068112   3.155117   3.758091   2.046984
    12  Be   2.081737   3.657537   2.086305   3.569616   2.036194
    13  H    4.808350   3.220051   3.741572   3.567382   6.178716
    14  H    4.776915   3.375326   3.737899   3.222323   6.363181
                    6          7          8          9         10
     6  Be   0.000000
     7  Be   2.075672   0.000000
     8  Be   2.067638   3.589251   0.000000
     9  Be   3.736423   4.400359   2.091837   0.000000
    10  Be   3.201752   2.046240   3.745088   3.628557   0.000000
    11  Be   3.566871   4.710701   2.086636   2.064833   3.980833
    12  Be   3.987130   3.614784   3.379167   2.163412   2.019377
    13  H    1.696643   3.413919   2.970945   4.971900   4.873193
    14  H    1.637816   2.916932   3.386172   5.261433   4.576221
                   11         12         13         14
    11  Be   0.000000
    12  Be   3.121573   0.000000
    13  H    4.657739   5.613348   0.000000
    14  H    5.001389   5.591257   0.813757   0.000000
 Stoichiometry    Be12H2
 Framework group  C1[X(Be12H2)]
 Deg. of freedom    36
 Full point group                 C1      NOp   1
 Largest Abelian subgroup         C1      NOp   1
 Largest concise Abelian subgroup C1      NOp   1
                         Standard orientation:                         
 ---------------------------------------------------------------------
 Center     Atomic      Atomic             Coordinates (Angstroms)
 Number     Number       Type             X           Y           Z
 ---------------------------------------------------------------------
      1          4           0        0.665143    0.616593    1.175534
      2          4           0       -0.421770   -1.115587    1.275681
      3          4           0       -0.203902    0.337855   -1.277806
      4          4           0       -1.543241    0.664868    1.246428
      5          4           0        2.746481    0.207762    0.360065
      6          4           0       -1.843361   -0.825947   -0.285238
      7          4           0       -2.182322    1.206624   -0.534588
      8          4           0        0.012225   -1.627473   -0.720538
      9          4           0        1.772689   -0.604166   -1.199487
     10          4           0       -0.400139    2.009903    0.070115
     11          4           0        1.538251   -1.412101    0.686201
     12          4           0        1.424700    1.439089   -0.579517
     13          1           0       -2.907901   -2.129140   -0.502124
     14          1           0       -3.351119   -1.460535   -0.365279
 ---------------------------------------------------------------------
 Rotational constants (GHZ):           2.1983873           1.4651571           1.2514560
 Standard basis: def2TZVP (5D, 7F)
 There are   252 symmetry adapted cartesian basis functions of A   symmetry.
 There are   240 symmetry adapted basis functions of A   symmetry.
   240 basis functions,   364 primitive gaussians,   252 cartesian basis functions
    25 alpha electrons       25 beta electrons
       nuclear repulsion energy       221.2658197273 Hartrees.
 NAtoms=   14 NActive=   14 NUniq=   14 SFac= 1.00D+00 NAtFMM=   60 NAOKFM=F Big=F
 Integral buffers will be    131072 words long.
 Raffenetti 2 integral format.
 Two-electron integral symmetry is turned on.
 Nuclear repulsion after empirical dispersion term =      221.2347558212 Hartrees.
 One-electron integrals computed using PRISM.
   1 Symmetry operations used in ECPInt.
 ECPInt:  NShTT=    6786 NPrTT=   21120 LenC2=    6595 LenP2D=   17029.
 LDataN:  DoStor=T MaxTD1= 4 Len=   56
 NBasis=   240 RedAO= T EigKep=  2.40D-04  NBF=   240
 NBsUse=   240 1.00D-06 EigRej= -1.00D+00 NBFU=   240
 Initial guess from the checkpoint file:  "/home/user/YCY/BeH/6-H-Be12.chk"
 B after Tr=    -0.000000    0.000000    0.000000
         Rot=    0.999985    0.005012   -0.002025   -0.001119 Ang=   0.63 deg.
 ExpMin= 3.27D-02 ExpMax= 4.70D+03 ExpMxC= 1.60D+02 IAcc=3 IRadAn=         5 AccDes= 0.00D+00
 Harris functional with IExCor= 1009 and IRadAn=       5 diagonalized for initial guess.
 HarFok:  IExCor= 1009 AccDes= 0.00D+00 IRadAn=         5 IDoV= 1 UseB2=F ITyADJ=14
 ICtDFT=  3500011 ScaDFX=  1.000000  1.000000  1.000000  1.000000
 FoFCou: FMM=F IPFlag=           0 FMFlag=      100000 FMFlg1=           0
         NFxFlg=           0 DoJE=T BraDBF=F KetDBF=T FulRan=T
         wScrn=  0.000000 ICntrl=       500 IOpCl=  0 I1Cent=   200000004 NGrid=           0
         NMat0=    1 NMatS0=      1 NMatT0=    0 NMatD0=    1 NMtDS0=    0 NMtDT0=    0
 Petite list used in FoFCou.
 Requested convergence on RMS density matrix=1.00D-08 within 128 cycles.
 Requested convergence on MAX density matrix=1.00D-06.
 Requested convergence on             energy=1.00D-06.
 No special actions if energy rises.
 SCF Done:  E(RPBE1PBE) =  -177.763335486     A.U. after   15 cycles
            NFock= 15  Conv=0.53D-08     -V/T= 2.0077
   1 Symmetry operations used in ECPInt.
 ECPInt:  NShTT=    6786 NPrTT=   21120 LenC2=    6595 LenP2D=   17029.
 LDataN:  DoStor=T MaxTD1= 5 Len=  102
 Calling FoFJK, ICntrl=      2127 FMM=F ISym2X=0 I1Cent= 0 IOpClX= 0 NMat=1 NMatS=1 NMatT=0.
 ***** Axes restored to original set *****
 -------------------------------------------------------------------
 Center     Atomic                   Forces (Hartrees/Bohr)
 Number     Number              X              Y              Z
 -------------------------------------------------------------------
      1        4          -0.003088564   -0.001062192    0.000961712
      2        4           0.000318282   -0.000467457    0.003936182
      3        4          -0.001373391   -0.000049519   -0.001123442
      4        4           0.000317878   -0.003371486    0.000992868
      5        4           0.000006487    0.001047210   -0.000813969
      6        4           0.005377350    0.008646584   -0.008304023
      7        4          -0.001240392   -0.002587493   -0.000159519
      8        4           0.000703517   -0.000320481   -0.002781783
      9        4          -0.001071436    0.001195526   -0.000162334
     10        4          -0.000162559    0.003858176    0.002549169
     11        4           0.000735571   -0.002100964   -0.000845654
     12        4           0.001756032    0.000861895   -0.000188107
     13        1           0.000111870    0.003050529    0.010061969
     14        1          -0.002390646   -0.008700329   -0.004123067
 -------------------------------------------------------------------
 Cartesian Forces:  Max     0.010061969 RMS     0.003368335

 GradGradGradGradGradGradGradGradGradGradGradGradGradGradGradGradGradGrad
 Berny optimization.
 Using GEDIIS/GDIIS optimizer.
 FormGI is forming the generalized inverse of G from B-inverse, IUseBI=4.
 Internal  Forces:  Max     0.006106883 RMS     0.000706056
 Search for a local minimum.
 Step number   4 out of a maximum of  100
 All quantities printed in internal units (Hartrees-Bohrs-Radians)
 Mixed Optimization -- En-DIIS/RFO-DIIS
 Swapping is turned off.
 Update second derivatives using D2CorX and points    2    3    4
 DE= -1.19D-03 DEPred=-6.41D-04 R= 1.85D+00
 TightC=F SS=  1.41D+00  RLast= 1.62D-01 DXNew= 1.4270D+00 4.8528D-01
 Trust test= 1.85D+00 RLast= 1.62D-01 DXMaxT set to 8.49D-01
 ITU=  1  1  1  0
     Eigenvalues ---    0.00514   0.01999   0.02062   0.02328   0.02548
     Eigenvalues ---    0.02836   0.03066   0.03494   0.03545   0.04186
     Eigenvalues ---    0.04580   0.05199   0.05384   0.05759   0.05933
     Eigenvalues ---    0.05991   0.06264   0.06364   0.06610   0.06839
     Eigenvalues ---    0.07083   0.07410   0.07564   0.07597   0.08000
     Eigenvalues ---    0.08555   0.08679   0.09739   0.10272   0.10925
     Eigenvalues ---    0.11198   0.11766   0.11900   0.12640   0.13181
     Eigenvalues ---    0.29908
 En-DIIS/RFO-DIIS/Sim-DIIS IScMMF=       -3 using points:     4    3
 RFO step:  Lambda=-5.29413249D-03.
 DidBck=F Rises=F RFO-DIIS coefs:    3.00000   -2.00000
 Iteration  1 RMS(Cart)=  0.03139697 RMS(Int)=  0.01599668
 Iteration  2 RMS(Cart)=  0.01269529 RMS(Int)=  0.00242411
 Iteration  3 RMS(Cart)=  0.00188828 RMS(Int)=  0.00134027
 Iteration  4 RMS(Cart)=  0.00000932 RMS(Int)=  0.00134018
 Iteration  5 RMS(Cart)=  0.00000003 RMS(Int)=  0.00134018
 Variable       Old X    -DE/DX   Delta X   Delta X   Delta X     New X
                                 (Linear)    (Quad)   (Total)
    R1        3.86903  -0.00006  -0.00047   0.00081  -0.00046   3.86857
    R2        4.17639  -0.00052   0.00514   0.00190   0.00701   4.18340
    R3        4.29434  -0.00078  -0.04826  -0.07159  -0.11966   4.17467
    R4        3.91775   0.00094   0.01482   0.03274   0.04685   3.96460
    R5        4.27486   0.00081   0.02517   0.04955   0.07468   4.34954
    R6        3.93391  -0.00029  -0.02964  -0.03708  -0.06661   3.86730
    R7        3.97677  -0.00063  -0.01984  -0.02958  -0.05052   3.92625
    R8        4.02706   0.00079   0.04941   0.05787   0.10762   4.13467
    R9        3.97978  -0.00020  -0.00137  -0.00405  -0.00474   3.97504
   R10        3.90817  -0.00007   0.00320   0.00631   0.00931   3.91748
   R11        4.23714   0.00031  -0.00486  -0.00756  -0.01153   4.22561
   R12        4.31805  -0.00122  -0.04858  -0.07240  -0.12209   4.19595
   R13        3.88189   0.00048   0.02227   0.02755   0.04918   3.93107
   R14        4.14038  -0.00024  -0.00673  -0.01685  -0.02331   4.11707
   R15        4.07548   0.00108   0.04073   0.06822   0.10754   4.18302
   R16        3.94254  -0.00009  -0.00550  -0.01065  -0.01706   3.92548
   R17        4.07875   0.00093   0.04017   0.05926   0.10137   4.18012
   R18        3.71942  -0.00061  -0.00466  -0.00915  -0.01713   3.70229
   R19        4.00850  -0.00068  -0.02454  -0.04681  -0.07128   3.93722
   R20        3.79816  -0.00015   0.01000   0.01093   0.02136   3.81952
   R21        3.86824  -0.00041  -0.00818  -0.00792  -0.01449   3.85375
   R22        3.84785   0.00035   0.00501   0.01169   0.01645   3.86430
   R23        3.92245   0.00005   0.00685   0.00537   0.01481   3.93726
   R24        3.90727   0.00058   0.00816   0.00621   0.01422   3.92149
   R25        3.20619  -0.00611  -0.13892  -0.28331  -0.42159   2.78460
   R26        3.09502  -0.00349  -0.08925  -0.18861  -0.27712   2.81790
   R27        3.86683  -0.00023  -0.01736  -0.02306  -0.03792   3.82892
   R28        3.95300  -0.00001  -0.01334  -0.00472  -0.01824   3.93475
   R29        3.94317   0.00066  -0.00271   0.00302  -0.00093   3.94224
   R30        3.90197  -0.00078  -0.04628  -0.06159  -0.10808   3.79389
   R31        4.08826   0.00029   0.02872   0.03409   0.06211   4.15037
   R32        3.81607   0.00013  -0.00652  -0.00026  -0.00548   3.81059
   R33        1.53778  -0.00546   0.03182   0.00985   0.03922   1.57699
    A1        1.93004  -0.00027  -0.00204  -0.00533  -0.00812   1.92192
    A2        1.89852  -0.00022  -0.00793  -0.01564  -0.02400   1.87452
    A3        2.17634  -0.00048  -0.00811  -0.01786  -0.02732   2.14902
    A4        2.76697  -0.00044  -0.00976  -0.01765  -0.02754   2.73943
    A5        1.99566  -0.00025  -0.01137  -0.01781  -0.02927   1.96639
    A6        1.96384  -0.00048  -0.01552  -0.02694  -0.04289   1.92096
    A7        1.98252   0.00019   0.01168   0.01808   0.03044   2.01297
    A8        2.32634  -0.00001   0.00054  -0.00165  -0.00163   2.32471
    A9        1.60193   0.00000   0.00317   0.00317   0.00565   1.60759
   A10        1.77555   0.00068   0.01594   0.02822   0.04385   1.81940
   A11        1.62069   0.00070   0.01650   0.03019   0.04703   1.66772
   A12        1.87789   0.00023   0.00560   0.01018   0.01614   1.89403
   A13        2.24260   0.00019   0.00852   0.01381   0.02241   2.26501
   A14        2.02966   0.00038  -0.00383  -0.00231  -0.00746   2.02220
   A15        2.00495   0.00005  -0.00284  -0.00009  -0.00335   2.00160
   A16        1.63004   0.00042   0.01173   0.01646   0.02813   1.65816
   A17        2.34142   0.00042   0.01168   0.01877   0.03085   2.37227
   A18        1.94616   0.00017   0.00754   0.00976   0.01747   1.96363
   A19        2.77329   0.00002   0.00017   0.00408   0.00439   2.77768
   A20        1.94585  -0.00012  -0.00969  -0.01280  -0.02279   1.92307
   A21        2.19170   0.00046   0.00435   0.01188   0.01564   2.20734
   A22        1.90930   0.00029   0.00652   0.01585   0.02211   1.93140
   A23        1.97478   0.00005   0.00144   0.00410   0.00595   1.98073
   A24        1.67206   0.00071   0.01619   0.02581   0.04099   1.71305
   A25        1.87700   0.00034  -0.00070   0.00402   0.00310   1.88010
   A26        2.00258  -0.00004   0.00065  -0.00338  -0.00323   1.99934
   A27        1.83071   0.00051   0.01184   0.02157   0.03346   1.86417
   A28        1.69046   0.00075   0.01746   0.02990   0.04708   1.73754
   A29        1.47803   0.00013   0.00432   0.00876   0.01343   1.49146
   A30        1.74051   0.00018   0.00392   0.00706   0.01013   1.75064
   A31        1.47769  -0.00071  -0.01881  -0.02944  -0.04850   1.42919
   A32        1.90712  -0.00078  -0.02873  -0.03987  -0.06883   1.83829
   A33        1.99084   0.00110   0.03456   0.04191   0.07110   2.06193
   A34        2.21087   0.00019   0.00766   0.03093   0.03818   2.24905
   A35        1.42423  -0.00076  -0.01850  -0.02973  -0.04836   1.37587
   A36        2.49953  -0.00008  -0.04517  -0.05689  -0.09997   2.39956
   A37        2.59173   0.00047   0.01230  -0.00077   0.01184   2.60357
   A38        1.86750  -0.00056  -0.01824  -0.02373  -0.04140   1.82610
   A39        2.35816   0.00081   0.06435   0.08798   0.14955   2.50771
   A40        2.01563   0.00103   0.01003   0.03036   0.03971   2.05534
   A41        2.09540  -0.00041  -0.00968  -0.01364  -0.02448   2.07091
   A42        2.25794   0.00002   0.02904   0.04451   0.06724   2.32518
   A43        1.79590   0.00117   0.01866   0.02159   0.04056   1.83646
   A44        1.81154   0.00025  -0.03550  -0.05267  -0.08583   1.72570
   A45        2.29921  -0.00062   0.00148  -0.00493  -0.00320   2.29601
   A46        1.47921  -0.00011   0.00094  -0.00077   0.00049   1.47970
   A47        1.77898   0.00096   0.02717   0.04229   0.06985   1.84883
   A48        1.57371  -0.00059  -0.01551  -0.02655  -0.04243   1.53128
   A49        1.84580  -0.00065  -0.01721  -0.03005  -0.04726   1.79854
   A50        1.73259  -0.00033  -0.00791  -0.01404  -0.02183   1.71076
   A51        2.23172  -0.00020  -0.00666  -0.01278  -0.01905   2.21266
   A52        2.06506   0.00017   0.01597   0.02088   0.03663   2.10169
   A53        1.86621   0.00003  -0.00496  -0.00592  -0.01130   1.85491
   A54        1.66941   0.00029   0.01232   0.01665   0.02897   1.69837
   A55        2.01275   0.00032   0.00773   0.01098   0.01835   2.03110
   A56        1.83489   0.00031   0.00648   0.01059   0.01649   1.85138
   A57        1.66050   0.00028   0.00715   0.01460   0.02144   1.68194
   A58        1.33404  -0.00030  -0.00756  -0.01429  -0.02129   1.31275
   A59        1.91907  -0.00031   0.00046  -0.00193  -0.00360   1.91546
   A60        1.47467  -0.00063  -0.01572  -0.02541  -0.04131   1.43336
   A61        2.07846  -0.00064  -0.01413  -0.02449  -0.03971   2.03875
   A62        2.19077  -0.00073  -0.02669  -0.04471  -0.07207   2.11870
   A63        1.52691   0.00023   0.00913   0.01402   0.02298   1.54989
   A64        1.46104  -0.00012  -0.00142  -0.00494  -0.00634   1.45471
   A65        2.08444  -0.00047  -0.02125  -0.03601  -0.05730   2.02714
   A66        1.88789  -0.00046  -0.00781  -0.01492  -0.02338   1.86451
   A67        1.98880   0.00015   0.01039   0.01502   0.02522   2.01402
   A68        1.35800   0.00018   0.01082   0.01574   0.02682   1.38482
   A69        1.49786  -0.00009  -0.00545  -0.00608  -0.01103   1.48683
   A70        1.91982  -0.00020  -0.00400  -0.00894  -0.01269   1.90713
   A71        2.22572   0.00006  -0.00083  -0.00231  -0.00348   2.22224
   A72        2.09962   0.00023   0.00605   0.01132   0.01734   2.11696
    D1       -1.90552   0.00007   0.00754   0.01178   0.01904  -1.88648
    D2       -0.88773   0.00026   0.00529   0.01021   0.01609  -0.87164
    D3        0.28302  -0.00003   0.01540   0.02008   0.03530   0.31832
    D4        1.30080   0.00015   0.01315   0.01851   0.03235   1.33315
    D5       -0.82954   0.00019   0.02020   0.02947   0.04906  -0.78049
    D6        0.18824   0.00037   0.01795   0.02790   0.04611   0.23435
    D7        0.31935  -0.00000  -0.00980  -0.00706  -0.01704   0.30231
    D8       -0.73708  -0.00013  -0.01048  -0.00707  -0.01768  -0.75476
    D9       -0.57446   0.00040   0.00680   0.01670   0.02275  -0.55171
   D10       -1.63089   0.00027   0.00612   0.01669   0.02212  -1.60877
   D11        1.22285   0.00000  -0.00421  -0.00396  -0.00755   1.21530
   D12        0.16641  -0.00013  -0.00489  -0.00397  -0.00818   0.15823
   D13        0.96802  -0.00040  -0.01270  -0.01995  -0.03245   0.93557
   D14       -0.02750   0.00008   0.00065   0.00023   0.00142  -0.02608
   D15       -1.17225  -0.00004  -0.00924  -0.00852  -0.01666  -1.18891
   D16       -0.99446   0.00035   0.00073   0.00372   0.00515  -0.98932
   D17        0.01053  -0.00028  -0.02630  -0.03915  -0.06502  -0.05449
   D18        1.16309  -0.00004   0.00032  -0.00229  -0.00260   1.16048
   D19        2.16808  -0.00066  -0.02671  -0.04516  -0.07277   2.09531
   D20        0.08930  -0.00004  -0.01045  -0.01831  -0.02861   0.06068
   D21        1.09429  -0.00067  -0.03748  -0.06118  -0.09878   0.99551
   D22        0.71245  -0.00047  -0.01644  -0.02781  -0.04348   0.66898
   D23        1.77016  -0.00048  -0.01409  -0.02208  -0.03572   1.73444
   D24       -0.50676   0.00006   0.00637   0.01188   0.01850  -0.48826
   D25        0.55094   0.00005   0.00873   0.01761   0.02626   0.57720
   D26       -1.30802   0.00013   0.00233   0.00540   0.00841  -1.29961
   D27       -0.25032   0.00012   0.00469   0.01113   0.01617  -0.23415
   D28        0.44784  -0.00033  -0.01655  -0.02791  -0.04361   0.40423
   D29       -0.63911  -0.00026  -0.01223  -0.02070  -0.03170  -0.67081
   D30       -0.72325   0.00013   0.00169   0.00133   0.00268  -0.72057
   D31       -1.81020   0.00021   0.00601   0.00855   0.01459  -1.79561
   D32        1.32481  -0.00026  -0.01335  -0.02364  -0.03676   1.28805
   D33        0.23786  -0.00018  -0.00903  -0.01643  -0.02485   0.21301
   D34        0.18849  -0.00017  -0.01885  -0.02340  -0.04266   0.14584
   D35       -0.91703  -0.00050  -0.02288  -0.03371  -0.05778  -0.97481
   D36        1.32757   0.00029  -0.01626  -0.01545  -0.03203   1.29555
   D37        0.22205  -0.00004  -0.02029  -0.02576  -0.04716   0.17490
   D38        0.55206   0.00002  -0.00782  -0.00829  -0.01594   0.53613
   D39       -0.49171   0.00056   0.00776   0.01537   0.02141  -0.47031
   D40        3.11871   0.00002  -0.05710  -0.07544  -0.13590   2.98281
   D41       -2.65106  -0.00054   0.00421  -0.00142   0.00291  -2.64815
   D42       -0.66302  -0.00060  -0.02304  -0.03656  -0.05862  -0.72164
   D43       -1.70680  -0.00006  -0.00746  -0.01290  -0.02127  -1.72807
   D44        1.90362  -0.00061  -0.07232  -0.10371  -0.17858   1.72504
   D45        2.41705  -0.00116  -0.01101  -0.02969  -0.03977   2.37727
   D46       -0.69516  -0.00004  -0.00290  -0.00302  -0.00697  -0.70213
   D47        0.39988  -0.00029  -0.00890  -0.01613  -0.02457   0.37531
   D48        0.42051   0.00012   0.00712   0.01153   0.01834   0.43885
   D49        1.51555  -0.00013   0.00112  -0.00158   0.00074   1.51629
   D50        0.23475  -0.00009   0.02002   0.02661   0.04590   0.28065
   D51       -0.87393   0.00002   0.01296   0.02128   0.03366  -0.84027
   D52        1.50910   0.00054   0.02914   0.04553   0.07294   1.58205
   D53        0.40042   0.00065   0.02208   0.04020   0.06071   0.46112
   D54        0.77184   0.00028   0.01555   0.02174   0.03673   0.80857
   D55        1.80421  -0.00005  -0.00032   0.00085   0.00191   1.80613
   D56       -1.39220  -0.00059   0.01736   0.03484   0.04825  -1.34395
   D57       -2.27523   0.00120  -0.00149   0.00887   0.00710  -2.26813
   D58       -1.27869  -0.00003   0.00829   0.00796   0.01517  -1.26352
   D59       -0.24632  -0.00036  -0.00758  -0.01293  -0.01965  -0.26597
   D60        2.84045  -0.00090   0.01010   0.02106   0.02669   2.86715
   D61        1.95742   0.00089  -0.00875  -0.00491  -0.01446   1.94296
   D62       -0.49271  -0.00003   0.00187  -0.00100  -0.00013  -0.49284
   D63        0.53965  -0.00035  -0.01399  -0.02189  -0.03495   0.50471
   D64       -2.65676  -0.00089   0.00369   0.01211   0.01140  -2.64536
   D65        2.74339   0.00090  -0.01516  -0.01387  -0.02975   2.71364
   D66        0.98858   0.00038   0.00152   0.01200   0.01342   1.00200
   D67       -0.03622   0.00000  -0.00256  -0.00406  -0.00681  -0.04304
   D68       -1.15114  -0.00004  -0.00539  -0.00631  -0.01114  -1.16227
   D69       -0.89742  -0.00033  -0.00882  -0.01862  -0.02701  -0.92443
   D70       -1.92169  -0.00017  -0.00815  -0.01697  -0.02506  -1.94675
   D71        0.17222  -0.00022  -0.00702  -0.01678  -0.02379   0.14843
   D72       -0.85205  -0.00006  -0.00635  -0.01513  -0.02184  -0.87389
   D73        1.26313  -0.00016  -0.01139  -0.01700  -0.02790   1.23522
   D74        0.23885   0.00001  -0.01072  -0.01535  -0.02596   0.21290
   D75       -1.68393  -0.00044  -0.02318  -0.02859  -0.05197  -1.73589
   D76       -0.62568  -0.00034  -0.01565  -0.01739  -0.03398  -0.65966
   D77       -0.72375   0.00007  -0.00575   0.00058  -0.00434  -0.72810
   D78        0.33449   0.00017   0.00177   0.01178   0.01364   0.34813
   D79        0.15942   0.00014  -0.00937  -0.00571  -0.01518   0.14424
   D80        1.21767   0.00025  -0.00185   0.00548   0.00280   1.22047
   D81        1.36819   0.00039   0.01808   0.02797   0.04664   1.41483
   D82        0.24916   0.00045   0.01136   0.01926   0.03087   0.28003
   D83        0.46914   0.00018   0.00940   0.01989   0.02969   0.49883
   D84       -0.64989   0.00023   0.00268   0.01118   0.01392  -0.63597
   D85       -0.70741   0.00010   0.01476   0.01824   0.03345  -0.67395
   D86       -1.82644   0.00016   0.00805   0.00953   0.01768  -1.80876
   D87        0.09765   0.00019   0.01044   0.01761   0.02895   0.12660
   D88        1.13972   0.00009   0.00604   0.01001   0.01644   1.15617
   D89        1.16079   0.00022   0.01264   0.02033   0.03316   1.19395
   D90        2.20286   0.00013   0.00823   0.01274   0.02066   2.22352
   D91       -0.99994  -0.00012   0.00503   0.00544   0.01108  -0.98885
   D92        0.04214  -0.00022   0.00062  -0.00216  -0.00142   0.04072
   D93       -0.75209  -0.00002   0.00374   0.00313   0.00642  -0.74567
   D94        0.14412  -0.00014   0.00899   0.00751   0.01645   0.16057
   D95        2.43601   0.00048  -0.00473  -0.01805  -0.03042   2.40560
   D96        2.87514  -0.00065  -0.00385   0.00833   0.00458   2.87971
   D97        0.25192   0.00049   0.01217   0.02123   0.03407   0.28598
   D98        1.14813   0.00037   0.01742   0.02560   0.04409   1.19222
   D99       -2.84317   0.00099   0.00370   0.00004  -0.00277  -2.84594
   D100      -2.40404  -0.00014   0.00458   0.02642   0.03223  -2.37182
   D101       0.44666   0.00020   0.01048   0.01258   0.02322   0.46988
   D102      -0.61196  -0.00006   0.00896   0.00761   0.01706  -0.59490
   D103       0.79872  -0.00009   0.00591   0.00260   0.00926   0.80797
   D104      -0.08890   0.00031   0.01966   0.02668   0.04584  -0.04307
   D105      -0.26049  -0.00045  -0.00938  -0.01653  -0.02563  -0.28612
   D106      -1.14811  -0.00004   0.00437   0.00755   0.01095  -1.13717
   D107       0.43508  -0.00005   0.00491   0.00205   0.00631   0.44139
   D108      -0.63359  -0.00028  -0.00383  -0.00869  -0.01265  -0.64624
   D109      -0.70576   0.00009  -0.01143  -0.01698  -0.02707  -0.73283
   D110       0.49658  -0.00015  -0.01275  -0.02282  -0.03686   0.45972
   D111      -0.30702   0.00022   0.00904   0.01721   0.02653  -0.28049
   D112       0.93557   0.00050   0.02421   0.03926   0.06362   0.99919
   D113       0.49593  -0.00066  -0.02139  -0.03619  -0.05686   0.43907
   D114      -0.65659   0.00007   0.00428  -0.00278   0.00032  -0.65627
   D115       3.07459   0.00032   0.05404   0.06571   0.12609  -3.08251
   D116       2.88379  -0.00009  -0.01776  -0.00869  -0.02767   2.85611
   D117      -0.89555   0.00037  -0.00859  -0.00277  -0.01054  -0.90609
   D118       0.35250   0.00000  -0.01487  -0.01642  -0.03175   0.32075
   D119       0.14027  -0.00027  -0.02679  -0.02797  -0.05410   0.08617
   D120       1.38833  -0.00064  -0.03307  -0.04162  -0.07531   1.31301
   D121       2.82337  -0.00047  -0.04817  -0.05409  -0.10052   2.72285
   D122      -2.21176  -0.00084  -0.05444  -0.06774  -0.12173  -2.33349
   D123       2.74991   0.00044   0.00581  -0.01421  -0.00828   2.74163
   D124      -2.28522   0.00008  -0.00047  -0.02786  -0.02949  -2.31472
   D125      -0.30722   0.00038   0.02034   0.03441   0.05729  -0.24994
   D126       0.88255  -0.00021   0.00511   0.00842   0.01532   0.89787
   D127       0.21473   0.00031   0.00287   0.00841   0.01123   0.22596
   D128      -0.86132   0.00009   0.00475   0.00741   0.01214  -0.84918
   D129       1.36232   0.00007   0.00785   0.00840   0.01669   1.37901
   D130       0.28627  -0.00015   0.00973   0.00739   0.01760   0.30387
   D131       0.56482  -0.00015  -0.00177  -0.00243  -0.00401   0.56081
   D132      -0.47135   0.00013   0.01620   0.02686   0.04331  -0.42804
   D133      -0.61416   0.00012   0.01032   0.01476   0.02679  -0.58738
   D134      -1.65033   0.00040   0.02830   0.04405   0.07411  -1.57623
   D135      -0.76252  -0.00015  -0.00462  -0.01128  -0.01543  -0.77795
   D136       0.13327  -0.00017  -0.00703  -0.01675  -0.02318   0.11008
   D137       0.24155  -0.00015  -0.00802  -0.01480  -0.02241   0.21914
   D138       1.13733  -0.00017  -0.01043  -0.02027  -0.03017   1.10717
   D139       0.79478   0.00047   0.01473   0.02469   0.03985   0.83464
   D140      -0.11887   0.00027   0.00950   0.01559   0.02543  -0.09344
   D141      -0.26205   0.00009   0.00502   0.01050   0.01587  -0.24618
   D142      -1.17571  -0.00010  -0.00021   0.00141   0.00144  -1.17426
   D143      -0.56429  -0.00047  -0.02205  -0.03288  -0.05401  -0.61830
   D144       0.65463  -0.00047  -0.02139  -0.03134  -0.05181   0.60282
   D145      -1.74275   0.00017  -0.01160  -0.01484  -0.02611  -1.76886
   D146      -0.52384   0.00016  -0.01094  -0.01330  -0.02390  -0.54775
         Item               Value     Threshold  Converged?
 Maximum Force            0.006107     0.000450     NO 
 RMS     Force            0.000706     0.000300     NO 
 Maximum Displacement     0.311624     0.001800     NO 
 RMS     Displacement     0.037475     0.001200     NO 
 Predicted change in Energy=-4.373428D-03
 GradGradGradGradGradGradGradGradGradGradGradGradGradGradGradGradGradGrad

                          Input orientation:                          
 ---------------------------------------------------------------------
 Center     Atomic      Atomic             Coordinates (Angstroms)
 Number     Number       Type             X           Y           Z
 ---------------------------------------------------------------------
      1          4           0       -1.308162    0.254962    0.490064
      2          4           0       -0.799183    0.763626   -1.426461
      3          4           0        1.275613   -0.227321    0.339787
      4          4           0       -0.237797    2.136889    0.028107
      5          4           0       -1.607976   -1.928420    0.642589
      6          4           0        1.319502    1.294558   -1.297920
      7          4           0        1.606468    1.944724    0.660638
      8          4           0        0.729148   -0.668907   -1.618211
      9          4           0        0.239388   -2.076368   -0.164020
     10          4           0        0.159108    1.050592    1.761120
     11          4           0       -1.238320   -1.254338   -1.246268
     12          4           0       -0.145696   -0.940900    1.676108
     13          1           0        2.057441    1.517817   -2.553685
     14          1           0        2.099241    2.243431   -2.143635
 ---------------------------------------------------------------------
                    Distance matrix (angstroms):
                    1          2          3          4          5
     1  Be   0.000000
     2  Be   2.047160   0.000000
     3  Be   2.632694   2.899377   0.000000
     4  Be   2.213760   2.077685   2.824366   0.000000
     5  Be   2.209143   3.490305   3.361624   4.333788   0.000000
     6  Be   3.343989   2.187975   2.236096   2.212023   4.766895
     7  Be   3.373346   3.396783   2.220403   1.959167   5.033311
     8  Be   3.073921   2.103501   2.080235   3.393794   3.487082
     9  Be   2.873646   3.276882   2.178660   4.244544   2.021203
    10  Be   2.097974   3.340860   2.213557   2.083484   3.639809
    11  Be   2.301676   2.073039   3.144868   3.758390   2.039317
    12  Be   2.046488   3.599776   2.077275   3.492445   2.044901
    13  H    4.710254   3.162236   3.468276   3.509561   5.960537
    14  H    4.743498   3.332420   3.598661   3.192109   6.237856
                    6          7          8          9         10
     6  Be   0.000000
     7  Be   2.083510   0.000000
     8  Be   2.075163   3.576858   0.000000
     9  Be   3.716923   4.326448   2.082182   0.000000
    10  Be   3.280817   2.026175   3.834254   3.672940   0.000000
    11  Be   3.611370   4.686481   2.086145   2.007639   4.038551
    12  Be   3.998614   3.525348   3.419338   2.196281   2.016475
    13  H    1.473549   3.273760   2.724194   4.683373   4.737036
    14  H    1.491170   2.862866   3.261126   5.102803   4.520409
                   11         12         13         14
    11  Be   0.000000
    12  Be   3.135658   0.000000
    13  H    4.500691   5.365655   0.000000
    14  H    4.917212   5.456202   0.834509   0.000000
 Stoichiometry    Be12H2
 Framework group  C1[X(Be12H2)]
 Deg. of freedom    36
 Full point group                 C1      NOp   1
 Largest Abelian subgroup         C1      NOp   1
 Largest concise Abelian subgroup C1      NOp   1
                         Standard orientation:                         
 ---------------------------------------------------------------------
 Center     Atomic      Atomic             Coordinates (Angstroms)
 Number     Number       Type             X           Y           Z
 ---------------------------------------------------------------------
      1          4           0        0.719977    0.707250    1.137574
      2          4           0       -0.354551   -1.024021    1.334946
      3          4           0       -0.258112    0.256173   -1.264706
      4          4           0       -1.491641    0.712002    1.234828
      5          4           0        2.717073    0.270748    0.300088
      6          4           0       -1.873620   -0.896706   -0.234594
      7          4           0       -2.166304    1.141312   -0.553707
      8          4           0       -0.002880   -1.706254   -0.623523
      9          4           0        1.713215   -0.667732   -1.182068
     10          4           0       -0.447824    2.046881    0.022620
     11          4           0        1.583676   -1.378947    0.690901
     12          4           0        1.344789    1.435960   -0.669828
     13          1           0       -2.697395   -2.088681   -0.502801
     14          1           0       -3.237797   -1.497985   -0.267324
 ---------------------------------------------------------------------
 Rotational constants (GHZ):           2.1789237           1.4959506           1.2616404
 Standard basis: def2TZVP (5D, 7F)
 There are   252 symmetry adapted cartesian basis functions of A   symmetry.
 There are   240 symmetry adapted basis functions of A   symmetry.
   240 basis functions,   364 primitive gaussians,   252 cartesian basis functions
    25 alpha electrons       25 beta electrons
       nuclear repulsion energy       222.1438945160 Hartrees.
 NAtoms=   14 NActive=   14 NUniq=   14 SFac= 1.00D+00 NAtFMM=   60 NAOKFM=F Big=F
 Integral buffers will be    131072 words long.
 Raffenetti 2 integral format.
 Two-electron integral symmetry is turned on.
 Nuclear repulsion after empirical dispersion term =      222.1126523575 Hartrees.
 One-electron integrals computed using PRISM.
   1 Symmetry operations used in ECPInt.
 ECPInt:  NShTT=    6786 NPrTT=   21120 LenC2=    6602 LenP2D=   17057.
 LDataN:  DoStor=T MaxTD1= 4 Len=   56
 NBasis=   240 RedAO= T EigKep=  2.37D-04  NBF=   240
 NBsUse=   240 1.00D-06 EigRej= -1.00D+00 NBFU=   240
 Initial guess from the checkpoint file:  "/home/user/YCY/BeH/6-H-Be12.chk"
 B after Tr=     0.000000   -0.000000   -0.000000
         Rot=    0.999663    0.022937   -0.009865   -0.007128 Ang=   2.98 deg.
 ExpMin= 3.27D-02 ExpMax= 4.70D+03 ExpMxC= 1.60D+02 IAcc=3 IRadAn=         5 AccDes= 0.00D+00
 Harris functional with IExCor= 1009 and IRadAn=       5 diagonalized for initial guess.
 HarFok:  IExCor= 1009 AccDes= 0.00D+00 IRadAn=         5 IDoV= 1 UseB2=F ITyADJ=14
 ICtDFT=  3500011 ScaDFX=  1.000000  1.000000  1.000000  1.000000
 FoFCou: FMM=F IPFlag=           0 FMFlag=      100000 FMFlg1=           0
         NFxFlg=           0 DoJE=T BraDBF=F KetDBF=T FulRan=T
         wScrn=  0.000000 ICntrl=       500 IOpCl=  0 I1Cent=   200000004 NGrid=           0
         NMat0=    1 NMatS0=      1 NMatT0=    0 NMatD0=    1 NMtDS0=    0 NMtDT0=    0
 Petite list used in FoFCou.
 Requested convergence on RMS density matrix=1.00D-08 within 128 cycles.
 Requested convergence on MAX density matrix=1.00D-06.
 Requested convergence on             energy=1.00D-06.
 No special actions if energy rises.
 SCF Done:  E(RPBE1PBE) =  -177.766575464     A.U. after   16 cycles
            NFock= 16  Conv=0.98D-08     -V/T= 2.0074
   1 Symmetry operations used in ECPInt.
 ECPInt:  NShTT=    6786 NPrTT=   21120 LenC2=    6602 LenP2D=   17057.
 LDataN:  DoStor=T MaxTD1= 5 Len=  102
 Calling FoFJK, ICntrl=      2127 FMM=F ISym2X=0 I1Cent= 0 IOpClX= 0 NMat=1 NMatS=1 NMatT=0.
 ***** Axes restored to original set *****
 -------------------------------------------------------------------
 Center     Atomic                   Forces (Hartrees/Bohr)
 Number     Number              X              Y              Z
 -------------------------------------------------------------------
      1        4          -0.003157092    0.001214383    0.000410632
      2        4           0.002112064   -0.001105991    0.001415443
      3        4          -0.003146226   -0.001239958   -0.002142236
      4        4          -0.000168697   -0.001220004    0.000338069
      5        4           0.000199926    0.000501568   -0.000161414
      6        4          -0.006139642    0.000196228    0.006266500
      7        4           0.002159985    0.000361801   -0.000880739
      8        4           0.002753846    0.002321793   -0.003155687
      9        4           0.001480162   -0.000519401    0.003279610
     10        4          -0.000686682    0.002091893    0.001263768
     11        4          -0.001352640   -0.000148989   -0.002020901
     12        4           0.002271598   -0.001306380   -0.000250790
     13        1           0.001887509    0.002702260   -0.003636886
     14        1           0.001785891   -0.003849201   -0.000725369
 -------------------------------------------------------------------
 Cartesian Forces:  Max     0.006266500 RMS     0.002277898

 GradGradGradGradGradGradGradGradGradGradGradGradGradGradGradGradGradGrad
 Berny optimization.
 Using GEDIIS/GDIIS optimizer.
 FormGI is forming the generalized inverse of G from B-inverse, IUseBI=4.
 Internal  Forces:  Max     0.004695227 RMS     0.000467149
 Search for a local minimum.
 Step number   5 out of a maximum of  100
 All quantities printed in internal units (Hartrees-Bohrs-Radians)
 Mixed Optimization -- En-DIIS/RFO-DIIS
 Swapping is turned off.
 Update second derivatives using D2CorX and points    4    5
 DE= -3.24D-03 DEPred=-4.37D-03 R= 7.41D-01
 TightC=F SS=  1.41D+00  RLast= 8.45D-01 DXNew= 1.4270D+00 2.5340D+00
 Trust test= 7.41D-01 RLast= 8.45D-01 DXMaxT set to 1.43D+00
 ITU=  1  1  1  1  0
     Eigenvalues ---    0.00959   0.01992   0.02166   0.02342   0.02588
     Eigenvalues ---    0.02901   0.03065   0.03433   0.03494   0.04245
     Eigenvalues ---    0.04474   0.05137   0.05329   0.05638   0.05869
     Eigenvalues ---    0.06010   0.06280   0.06352   0.06661   0.06819
     Eigenvalues ---    0.07070   0.07539   0.07592   0.07740   0.07976
     Eigenvalues ---    0.08575   0.08671   0.09851   0.10275   0.10903
     Eigenvalues ---    0.11248   0.11899   0.12087   0.12666   0.13171
     Eigenvalues ---    0.28502
 En-DIIS/RFO-DIIS/Sim-DIIS IScMMF=       -3 using points:     5    4    3
 RFO step:  Lambda=-8.15295299D-04.
 DidBck=F Rises=F RFO-DIIS coefs:    0.86739   -0.14449    0.27711
 Iteration  1 RMS(Cart)=  0.00799316 RMS(Int)=  0.00044829
 Iteration  2 RMS(Cart)=  0.00021133 RMS(Int)=  0.00032155
 Iteration  3 RMS(Cart)=  0.00000025 RMS(Int)=  0.00032155
 Variable       Old X    -DE/DX   Delta X   Delta X   Delta X     New X
                                 (Linear)    (Quad)   (Total)
    R1        3.86857   0.00005   0.00013  -0.00051  -0.00022   3.86836
    R2        4.18340  -0.00025  -0.00164  -0.00118  -0.00282   4.18058
    R3        4.17467  -0.00011   0.02256  -0.00283   0.01971   4.19438
    R4        3.96460   0.00052  -0.00827   0.00702  -0.00113   3.96347
    R5        4.34954   0.00075  -0.01339   0.00782  -0.00559   4.34394
    R6        3.86730   0.00085   0.01294   0.00627   0.01919   3.88649
    R7        3.92625  -0.00020   0.00945  -0.00227   0.00738   3.93364
    R8        4.13467  -0.00079  -0.02112  -0.00304  -0.02416   4.11052
    R9        3.97504  -0.00017   0.00082  -0.00172  -0.00109   3.97395
   R10        3.91748  -0.00034  -0.00168  -0.00033  -0.00197   3.91551
   R11        4.22561  -0.00075   0.00220  -0.00585  -0.00382   4.22179
   R12        4.19595   0.00020   0.02292  -0.00198   0.02117   4.21712
   R13        3.93107   0.00005  -0.00961  -0.00244  -0.01189   3.91918
   R14        4.11707  -0.00084   0.00402  -0.01016  -0.00619   4.11088
   R15        4.18302   0.00060  -0.01990   0.00962  -0.01000   4.17301
   R16        3.92548  -0.00036   0.00302  -0.00439  -0.00116   3.92432
   R17        4.18012  -0.00017  -0.01901   0.00169  -0.01769   4.16242
   R18        3.70229   0.00029   0.00292   0.00539   0.00901   3.71130
   R19        3.93722  -0.00026   0.01285  -0.00731   0.00552   3.94273
   R20        3.81952   0.00006  -0.00422   0.00047  -0.00382   3.81570
   R21        3.85375   0.00029   0.00305   0.00286   0.00556   3.85931
   R22        3.86430   0.00012  -0.00288   0.00383   0.00099   3.86529
   R23        3.93726  -0.00028  -0.00291  -0.00441  -0.00786   3.92940
   R24        3.92149  -0.00099  -0.00302  -0.00915  -0.01209   3.90940
   R25        2.78460   0.00470   0.07516   0.03889   0.11364   2.89825
   R26        2.81790  -0.00083   0.04912  -0.00813   0.04065   2.85855
   R27        3.82892   0.00072   0.00743   0.00328   0.01020   3.83912
   R28        3.93475   0.00105   0.00427   0.01253   0.01685   3.95160
   R29        3.94224   0.00080   0.00050   0.00616   0.00690   3.94914
   R30        3.79389   0.00111   0.02075   0.00834   0.02912   3.82300
   R31        4.15037  -0.00038  -0.01222  -0.00508  -0.01716   4.13321
   R32        3.81059   0.00048   0.00163   0.00610   0.00743   3.81802
   R33        1.57699  -0.00092  -0.00961  -0.00736  -0.01559   1.56140
    A1        1.92192  -0.00026   0.00136  -0.00140   0.00013   1.92205
    A2        1.87452  -0.00018   0.00428  -0.00293   0.00143   1.87595
    A3        2.14902  -0.00052   0.00475  -0.00463   0.00040   2.14942
    A4        2.73943  -0.00043   0.00500  -0.00348   0.00154   2.74097
    A5        1.96639  -0.00022   0.00546  -0.00181   0.00367   1.97006
    A6        1.92096  -0.00030   0.00784  -0.00411   0.00381   1.92477
    A7        2.01297  -0.00010  -0.00566   0.00065  -0.00516   2.00781
    A8        2.32471  -0.00013   0.00014  -0.00136  -0.00112   2.32359
    A9        1.60759  -0.00009  -0.00119  -0.00070  -0.00175   1.60584
   A10        1.81940   0.00021  -0.00802   0.00271  -0.00525   1.81415
   A11        1.66772   0.00060  -0.00852   0.00535  -0.00323   1.66448
   A12        1.89403   0.00017  -0.00292   0.00108  -0.00191   1.89212
   A13        2.26501   0.00023  -0.00415   0.00221  -0.00197   2.26304
   A14        2.02220   0.00015   0.00152   0.00023   0.00202   2.02422
   A15        2.00160   0.00024   0.00084   0.00397   0.00493   2.00653
   A16        1.65816   0.00005  -0.00535  -0.00071  -0.00605   1.65212
   A17        2.37227   0.00026  -0.00571   0.00263  -0.00315   2.36912
   A18        1.96363  -0.00011  -0.00336  -0.00100  -0.00442   1.95921
   A19        2.77768   0.00046  -0.00061   0.00502   0.00440   2.78208
   A20        1.92307   0.00017   0.00436   0.00049   0.00494   1.92801
   A21        2.20734   0.00035  -0.00268   0.00236  -0.00021   2.20714
   A22        1.93140   0.00054  -0.00384   0.00597   0.00220   1.93360
   A23        1.98073   0.00021  -0.00099   0.00200   0.00092   1.98165
   A24        1.71305   0.00009  -0.00768   0.00125  -0.00620   1.70685
   A25        1.88010   0.00034  -0.00031   0.00221   0.00195   1.88205
   A26        1.99934  -0.00014   0.00034  -0.00250  -0.00205   1.99729
   A27        1.86417   0.00018  -0.00608   0.00264  -0.00346   1.86072
   A28        1.73754   0.00013  -0.00866   0.00185  -0.00675   1.73078
   A29        1.49146   0.00027  -0.00238   0.00222  -0.00023   1.49123
   A30        1.75064   0.00023  -0.00189   0.00123  -0.00047   1.75017
   A31        1.42919  -0.00002   0.00904  -0.00138   0.00770   1.43689
   A32        1.83829   0.00027   0.01311   0.00135   0.01450   1.85279
   A33        2.06193  -0.00016  -0.01422  -0.00161  -0.01463   2.04731
   A34        2.24905   0.00064  -0.00612   0.01123   0.00512   2.25417
   A35        1.37587   0.00001   0.00898  -0.00049   0.00851   1.38438
   A36        2.39956   0.00047   0.01952  -0.00010   0.01918   2.41874
   A37        2.60357  -0.00066  -0.00327  -0.01059  -0.01402   2.58955
   A38        1.82610   0.00040   0.00802   0.00202   0.00990   1.83601
   A39        2.50771  -0.00048  -0.02875   0.00063  -0.02772   2.47999
   A40        2.05534   0.00065  -0.00666   0.01288   0.00659   2.06194
   A41        2.07091   0.00053   0.00459   0.00286   0.00768   2.07859
   A42        2.32518  -0.00033  -0.01294   0.00083  -0.01082   2.31437
   A43        1.83646  -0.00024  -0.00796   0.00021  -0.00767   1.82879
   A44        1.72570  -0.00006   0.01630  -0.00466   0.01134   1.73704
   A45        2.29601  -0.00074   0.00022  -0.00983  -0.01004   2.28598
   A46        1.47970  -0.00030  -0.00020  -0.00214  -0.00241   1.47729
   A47        1.84883  -0.00013  -0.01303   0.00071  -0.01239   1.83644
   A48        1.53128  -0.00035   0.00778  -0.00257   0.00528   1.53657
   A49        1.79854  -0.00035   0.00865  -0.00366   0.00499   1.80353
   A50        1.71076  -0.00033   0.00399  -0.00271   0.00123   1.71199
   A51        2.21266  -0.00049   0.00345  -0.00430  -0.00093   2.21174
   A52        2.10169  -0.00025  -0.00707   0.00010  -0.00691   2.09478
   A53        1.85491  -0.00007   0.00219   0.00049   0.00274   1.85766
   A54        1.69837  -0.00014  -0.00555  -0.00091  -0.00648   1.69190
   A55        2.03110  -0.00014  -0.00350  -0.00171  -0.00514   2.02596
   A56        1.85138   0.00018  -0.00308   0.00082  -0.00214   1.84924
   A57        1.68194   0.00014  -0.00383   0.00232  -0.00147   1.68047
   A58        1.31275  -0.00014   0.00387  -0.00222   0.00154   1.31428
   A59        1.91546  -0.00009   0.00041  -0.00005   0.00083   1.91629
   A60        1.43336  -0.00026   0.00766  -0.00204   0.00566   1.43902
   A61        2.03875  -0.00020   0.00722  -0.00213   0.00535   2.04410
   A62        2.11870  -0.00042   0.01326  -0.00654   0.00686   2.12556
   A63        1.54989   0.00014  -0.00431   0.00089  -0.00338   1.54652
   A64        1.45471  -0.00015   0.00104  -0.00195  -0.00090   1.45381
   A65        2.02714  -0.00029   0.01054  -0.00395   0.00661   2.03375
   A66        1.86451  -0.00034   0.00418  -0.00303   0.00130   1.86581
   A67        2.01402  -0.00012  -0.00478  -0.00001  -0.00473   2.00929
   A68        1.38482  -0.00002  -0.00506   0.00064  -0.00448   1.38034
   A69        1.48683   0.00017   0.00222   0.00146   0.00358   1.49041
   A70        1.90713  -0.00027   0.00224  -0.00279  -0.00062   1.90652
   A71        2.22224  -0.00025   0.00058  -0.00236  -0.00171   2.22053
   A72        2.11696   0.00011  -0.00314   0.00174  -0.00139   2.11556
    D1       -1.88648   0.00027  -0.00357   0.00280  -0.00069  -1.88717
    D2       -0.87164   0.00026  -0.00287   0.00198  -0.00100  -0.87264
    D3        0.31832  -0.00014  -0.00681   0.00069  -0.00608   0.31223
    D4        1.33315  -0.00015  -0.00611  -0.00013  -0.00640   1.32676
    D5       -0.78049   0.00003  -0.00930   0.00259  -0.00656  -0.78705
    D6        0.23435   0.00002  -0.00860   0.00177  -0.00687   0.22748
    D7        0.30231   0.00018   0.00362   0.00291   0.00656   0.30887
    D8       -0.75476   0.00025   0.00380   0.00493   0.00876  -0.74599
    D9       -0.55171   0.00018  -0.00396   0.00251  -0.00128  -0.55298
   D10       -1.60877   0.00025  -0.00378   0.00454   0.00093  -1.60785
   D11        1.21530  -0.00018   0.00158  -0.00118   0.00026   1.21555
   D12        0.15823  -0.00011   0.00176   0.00084   0.00246   0.16069
   D13        0.93557  -0.00018   0.00606  -0.00083   0.00518   0.94075
   D14       -0.02608   0.00005  -0.00028  -0.00020  -0.00059  -0.02667
   D15       -1.18891   0.00033   0.00349   0.00366   0.00691  -1.18200
   D16       -0.98932   0.00029  -0.00078   0.00093  -0.00000  -0.98932
   D17       -0.05449   0.00008   0.01227  -0.00372   0.00845  -0.04604
   D18        1.16048  -0.00024   0.00030  -0.00269  -0.00226   1.15823
   D19        2.09531  -0.00045   0.01335  -0.00734   0.00620   2.10151
   D20        0.06068  -0.00014   0.00524  -0.00323   0.00198   0.06267
   D21        0.99551  -0.00035   0.01829  -0.00788   0.01043   1.00594
   D22        0.66898  -0.00023   0.00804  -0.00360   0.00425   0.67323
   D23        1.73444  -0.00022   0.00669  -0.00220   0.00436   1.73880
   D24       -0.48826   0.00010  -0.00334   0.00175  -0.00166  -0.48992
   D25        0.57720   0.00010  -0.00469   0.00314  -0.00155   0.57565
   D26       -1.29961   0.00019  -0.00144   0.00167   0.00007  -1.29954
   D27       -0.23415   0.00019  -0.00279   0.00306   0.00018  -0.23397
   D28        0.40423  -0.00015   0.00808  -0.00396   0.00392   0.40815
   D29       -0.67081   0.00001   0.00590  -0.00215   0.00347  -0.66733
   D30       -0.72057   0.00008  -0.00059  -0.00079  -0.00129  -0.72186
   D31       -1.79561   0.00024  -0.00277   0.00102  -0.00174  -1.79735
   D32        1.28805  -0.00026   0.00673  -0.00391   0.00276   1.29081
   D33        0.21301  -0.00010   0.00455  -0.00211   0.00231   0.21533
   D34        0.14584  -0.00005   0.00827  -0.00131   0.00705   0.15289
   D35       -0.97481  -0.00034   0.01083  -0.00359   0.00750  -0.96731
   D36        1.29555   0.00048   0.00650   0.00225   0.00882   1.30436
   D37        0.17490   0.00018   0.00906  -0.00003   0.00926   0.18416
   D38        0.53613   0.00020   0.00320   0.00159   0.00476   0.54089
   D39       -0.47031   0.00006  -0.00391   0.00158  -0.00199  -0.47230
   D40        2.98281   0.00069   0.02593  -0.00012   0.02678   3.00959
   D41       -2.64815  -0.00044  -0.00097  -0.01037  -0.01179  -2.65994
   D42       -0.72164  -0.00022   0.01097  -0.00245   0.00831  -0.71333
   D43       -1.72807  -0.00036   0.00385  -0.00247   0.00156  -1.72651
   D44        1.72504   0.00027   0.03370  -0.00417   0.03033   1.75538
   D45        2.37727  -0.00086   0.00680  -0.01441  -0.00824   2.36903
   D46       -0.70213   0.00020   0.00132   0.00174   0.00331  -0.69882
   D47        0.37531  -0.00027   0.00449  -0.00316   0.00123   0.37654
   D48        0.43885   0.00033  -0.00342   0.00353   0.00019   0.43905
   D49        1.51629  -0.00014  -0.00025  -0.00137  -0.00189   1.51440
   D50        0.28065  -0.00042  -0.00886  -0.00077  -0.00948   0.27117
   D51       -0.84027  -0.00004  -0.00626   0.00254  -0.00361  -0.84388
   D52        1.58205  -0.00011  -0.01371   0.00173  -0.01162   1.57042
   D53        0.46112   0.00027  -0.01111   0.00504  -0.00575   0.45538
   D54        0.80857   0.00019  -0.00702   0.00174  -0.00518   0.80339
   D55        1.80613   0.00026  -0.00021   0.00148   0.00097   1.80710
   D56       -1.34395   0.00020  -0.00880   0.00601  -0.00214  -1.34608
   D57       -2.26813   0.00106  -0.00074   0.01819   0.01758  -2.25055
   D58       -1.26352  -0.00017  -0.00316  -0.00156  -0.00449  -1.26801
   D59       -0.26597  -0.00009   0.00366  -0.00181   0.00166  -0.26431
   D60        2.86715  -0.00016  -0.00494   0.00271  -0.00145   2.86569
   D61        1.94296   0.00070   0.00313   0.01490   0.01827   1.96123
   D62       -0.49284  -0.00019  -0.00024  -0.00362  -0.00364  -0.49648
   D63        0.50471  -0.00011   0.00657  -0.00387   0.00251   0.50722
   D64       -2.64536  -0.00018  -0.00202   0.00065  -0.00060  -2.64596
   D65        2.71364   0.00068   0.00605   0.01284   0.01912   2.73276
   D66        1.00200   0.00061  -0.00199   0.00606   0.00409   1.00609
   D67       -0.04304   0.00013   0.00126  -0.00211  -0.00081  -0.04385
   D68       -1.16227  -0.00014   0.00222  -0.00135   0.00074  -1.16153
   D69       -0.92443  -0.00060   0.00480  -0.00648  -0.00177  -0.92620
   D70       -1.94675  -0.00039   0.00445  -0.00562  -0.00119  -1.94794
   D71        0.14843  -0.00052   0.00413  -0.00699  -0.00287   0.14556
   D72       -0.87389  -0.00031   0.00378  -0.00613  -0.00229  -0.87618
   D73        1.23522  -0.00005   0.00528  -0.00209   0.00310   1.23832
   D74        0.21290   0.00016   0.00493  -0.00122   0.00368   0.21657
   D75       -1.73589   0.00016   0.01010   0.00228   0.01243  -1.72346
   D76       -0.65966   0.00003   0.00667   0.00155   0.00839  -0.65127
   D77       -0.72810   0.00030   0.00137   0.00728   0.00850  -0.71960
   D78        0.34813   0.00016  -0.00205   0.00654   0.00446   0.35259
   D79        0.14424   0.00050   0.00331   0.00502   0.00838   0.15262
   D80        1.22047   0.00037  -0.00012   0.00428   0.00434   1.22481
   D81        1.41483   0.00006  -0.00869   0.00280  -0.00601   1.40882
   D82        0.28003   0.00012  -0.00567   0.00261  -0.00311   0.27692
   D83        0.49883   0.00040  -0.00524   0.00635   0.00103   0.49986
   D84       -0.63597   0.00046  -0.00222   0.00616   0.00393  -0.63204
   D85       -0.67395  -0.00031  -0.00648  -0.00205  -0.00864  -0.68260
   D86       -1.80876  -0.00025  -0.00346  -0.00223  -0.00574  -1.81450
   D87        0.12660   0.00009  -0.00529   0.00398  -0.00151   0.12508
   D88        1.15617  -0.00003  -0.00302   0.00260  -0.00051   1.15566
   D89        1.19395   0.00021  -0.00615   0.00379  -0.00240   1.19155
   D90        2.22352   0.00009  -0.00388   0.00241  -0.00139   2.22213
   D91       -0.98885  -0.00016  -0.00217   0.00046  -0.00185  -0.99070
   D92        0.04072  -0.00028   0.00010  -0.00092  -0.00084   0.03988
   D93       -0.74567  -0.00007  -0.00137  -0.00010  -0.00137  -0.74705
   D94        0.16057   0.00003  -0.00343   0.00020  -0.00322   0.15735
   D95        2.40560  -0.00001   0.00469  -0.00525   0.00143   2.40702
   D96        2.87971   0.00038  -0.00007   0.00628   0.00610   2.88581
   D97        0.28598   0.00017  -0.00620   0.00328  -0.00307   0.28291
   D98        1.19222   0.00027  -0.00826   0.00358  -0.00491   1.18731
   D99       -2.84594   0.00023  -0.00014  -0.00187  -0.00027  -2.84620
   D100      -2.37182   0.00062  -0.00491   0.00966   0.00440  -2.36741
   D101       0.46988  -0.00002  -0.00453  -0.00072  -0.00529   0.46459
   D102      -0.59490  -0.00021  -0.00350  -0.00154  -0.00515  -0.60005
   D103       0.80797  -0.00023  -0.00205  -0.00258  -0.00478   0.80320
   D104      -0.04307   0.00019  -0.00880   0.00226  -0.00642  -0.04948
   D105      -0.28612  -0.00008   0.00470  -0.00226   0.00238  -0.28374
   D106      -1.13717   0.00033  -0.00206   0.00258   0.00074  -1.13642
   D107       0.44139  -0.00028  -0.00152  -0.00335  -0.00475   0.43664
   D108      -0.64624  -0.00024   0.00221  -0.00254  -0.00030  -0.64654
   D109      -0.73283   0.00014   0.00517  -0.00053   0.00437  -0.72846
   D110       0.45972  -0.00013   0.00665  -0.00339   0.00355   0.46326
   D111      -0.28049   0.00021  -0.00477   0.00234  -0.00249  -0.28298
   D112       0.99919   0.00021  -0.01179   0.00354  -0.00828   0.99091
   D113       0.43907  -0.00011   0.01050  -0.00466   0.00575   0.44482
   D114      -0.65627  -0.00048  -0.00064  -0.00668  -0.00708  -0.66336
   D115      -3.08251  -0.00079  -0.02421  -0.00321  -0.02899  -3.11150
   D116       2.85611   0.00071   0.00613   0.01065   0.01719   2.87330
   D117      -0.90609   0.00007   0.00259  -0.00016   0.00222  -0.90387
   D118       0.32075  -0.00017   0.00627  -0.00188   0.00448   0.32523
   D119       0.08617   0.00039   0.01089   0.00268   0.01344   0.09962
   D120       1.31301   0.00015   0.01457   0.00096   0.01570   1.32872
   D121       2.72285   0.00043   0.02000   0.00131   0.02105   2.74390
   D122      -2.33349   0.00019   0.02369  -0.00041   0.02331  -2.31018
   D123       2.74163  -0.00092   0.00029  -0.01624  -0.01584   2.72579
   D124      -2.31472  -0.00116   0.00398  -0.01796  -0.01358  -2.32830
   D125      -0.24994   0.00009  -0.01042   0.00538  -0.00561  -0.25554
   D126       0.89787   0.00011  -0.00274   0.00448   0.00135   0.89922
   D127       0.22596   0.00033  -0.00189   0.00369   0.00182   0.22778
   D128      -0.84918   0.00017  -0.00227   0.00139  -0.00086  -0.85004
   D129       1.37901   0.00005  -0.00330   0.00237  -0.00101   1.37800
   D130       0.30387  -0.00011  -0.00368   0.00007  -0.00369   0.30019
   D131       0.56081  -0.00002   0.00078   0.00129   0.00205   0.56286
   D132      -0.42804   0.00008  -0.00799   0.00363  -0.00441  -0.43245
   D133      -0.58738   0.00024  -0.00498   0.00275  -0.00259  -0.58997
   D134      -1.57623   0.00034  -0.01375   0.00508  -0.00905  -1.58528
   D135      -0.77795  -0.00017   0.00269  -0.00308  -0.00049  -0.77844
   D136       0.11008  -0.00018   0.00405  -0.00427  -0.00033   0.10976
   D137       0.21914  -0.00011   0.00408  -0.00216   0.00184   0.22098
   D138       1.10717  -0.00012   0.00545  -0.00335   0.00200   1.10917
   D139       0.83464   0.00008  -0.00733   0.00164  -0.00578   0.82886
   D140      -0.09344   0.00007  -0.00469   0.00116  -0.00360  -0.09704
   D141      -0.24618   0.00014  -0.00280   0.00248  -0.00040  -0.24659
   D142      -1.17426   0.00013  -0.00016   0.00200   0.00177  -1.17249
   D143      -0.61830  -0.00030   0.01022  -0.00340   0.00661  -0.61169
   D144       0.60282  -0.00024   0.00983  -0.00266   0.00698   0.60979
   D145      -1.76886  -0.00012   0.00507  -0.00329   0.00169  -1.76717
   D146      -0.54775  -0.00007   0.00469  -0.00254   0.00206  -0.54568
         Item               Value     Threshold  Converged?
 Maximum Force            0.004695     0.000450     NO 
 RMS     Force            0.000467     0.000300     NO 
 Maximum Displacement     0.083957     0.001800     NO 
 RMS     Displacement     0.008065     0.001200     NO 
 Predicted change in Energy=-4.138890D-04
 GradGradGradGradGradGradGradGradGradGradGradGradGradGradGradGradGradGrad

                          Input orientation:                          
 ---------------------------------------------------------------------
 Center     Atomic      Atomic             Coordinates (Angstroms)
 Number     Number       Type             X           Y           Z
 ---------------------------------------------------------------------
      1          4           0       -1.309760    0.258311    0.486225
      2          4           0       -0.796010    0.763220   -1.429897
      3          4           0        1.271507   -0.234411    0.346366
      4          4           0       -0.239218    2.139564    0.029104
      5          4           0       -1.612080   -1.934973    0.643102
      6          4           0        1.309596    1.289838   -1.286513
      7          4           0        1.609858    1.948590    0.662740
      8          4           0        0.732075   -0.670469   -1.608143
      9          4           0        0.239486   -2.084397   -0.148397
     10          4           0        0.158491    1.045387    1.760486
     11          4           0       -1.242245   -1.251747   -1.245613
     12          4           0       -0.150222   -0.949687    1.680377
     13          1           0        2.060125    1.551763   -2.598114
     14          1           0        2.117171    2.239354   -2.143510
 ---------------------------------------------------------------------
                    Distance matrix (angstroms):
                    1          2          3          4          5
     1  Be   0.000000
     2  Be   2.047045   0.000000
     3  Be   2.631591   2.902587   0.000000
     4  Be   2.212269   2.081592   2.831732   0.000000
     5  Be   2.219572   3.499077   3.360809   4.343224   0.000000
     6  Be   3.326811   2.175193   2.234073   2.202660   4.760148
     7  Be   3.378219   3.401828   2.231606   1.963937   5.046120
     8  Be   3.068891   2.102922   2.073943   3.394153   3.487425
     9  Be   2.879442   3.289897   2.175386   4.254705   2.019182
    10  Be   2.097377   3.342041   2.208263   2.086404   3.642254
    11  Be   2.298716   2.071999   3.144570   3.759250   2.042258
    12  Be   2.056644   3.609002   2.076660   3.504011   2.045424
    13  H    4.747871   3.184970   3.533029   3.540447   6.012312
    14  H    4.752252   3.342879   3.610284   3.206678   6.252802
                    6          7          8          9         10
     6  Be   0.000000
     7  Be   2.079351   0.000000
     8  Be   2.068763   3.575874   0.000000
     9  Be   3.718321   4.335994   2.091099   0.000000
    10  Be   3.266344   2.031572   3.823718   3.666871   0.000000
    11  Be   3.601836   4.692383   2.089797   2.023046   4.034293
    12  Be   3.993617   3.540264   3.416251   2.187201   2.020407
    13  H    1.533686   3.315627   2.771655   4.747367   4.782261
    14  H    1.512680   2.866523   3.266830   5.118692   4.528043
                   11         12         13         14
    11  Be   0.000000
    12  Be   3.137702   0.000000
    13  H    4.538124   5.426635   0.000000
    14  H    4.927442   5.471121   0.826257   0.000000
 Stoichiometry    Be12H2
 Framework group  C1[X(Be12H2)]
 Deg. of freedom    36
 Full point group                 C1      NOp   1
 Largest Abelian subgroup         C1      NOp   1
 Largest concise Abelian subgroup C1      NOp   1
                         Standard orientation:                         
 ---------------------------------------------------------------------
 Center     Atomic      Atomic             Coordinates (Angstroms)
 Number     Number       Type             X           Y           Z
 ---------------------------------------------------------------------
      1          4           0        0.714711    0.694945    1.146197
      2          4           0       -0.365487   -1.034385    1.327810
      3          4           0       -0.247977    0.265105   -1.264974
      4          4           0       -1.495607    0.711387    1.237617
      5          4           0        2.722378    0.256791    0.307273
      6          4           0       -1.867500   -0.881041   -0.238046
      7          4           0       -2.168427    1.152001   -0.554092
      8          4           0       -0.008361   -1.696559   -0.635928
      9          4           0        1.720421   -0.657841   -1.188263
     10          4           0       -0.438949    2.044164    0.029206
     11          4           0        1.574845   -1.388007    0.692795
     12          4           0        1.358944    1.434029   -0.661704
     13          1           0       -2.744950   -2.112569   -0.494198
     14          1           0       -3.251014   -1.489788   -0.297363
 ---------------------------------------------------------------------
 Rotational constants (GHZ):           2.1787807           1.4908580           1.2600614
 Standard basis: def2TZVP (5D, 7F)
 There are   252 symmetry adapted cartesian basis functions of A   symmetry.
 There are   240 symmetry adapted basis functions of A   symmetry.
   240 basis functions,   364 primitive gaussians,   252 cartesian basis functions
    25 alpha electrons       25 beta electrons
       nuclear repulsion energy       221.9176249782 Hartrees.
 NAtoms=   14 NActive=   14 NUniq=   14 SFac= 1.00D+00 NAtFMM=   60 NAOKFM=F Big=F
 Integral buffers will be    131072 words long.
 Raffenetti 2 integral format.
 Two-electron integral symmetry is turned on.
 Nuclear repulsion after empirical dispersion term =      221.8864220621 Hartrees.
 One-electron integrals computed using PRISM.
   1 Symmetry operations used in ECPInt.
 ECPInt:  NShTT=    6786 NPrTT=   21120 LenC2=    6602 LenP2D=   17054.
 LDataN:  DoStor=T MaxTD1= 4 Len=   56
 NBasis=   240 RedAO= T EigKep=  2.38D-04  NBF=   240
 NBsUse=   240 1.00D-06 EigRej= -1.00D+00 NBFU=   240
 Initial guess from the checkpoint file:  "/home/user/YCY/BeH/6-H-Be12.chk"
 B after Tr=    -0.000000    0.000000   -0.000000
         Rot=    0.999994   -0.002759    0.001264    0.001795 Ang=  -0.40 deg.
 ExpMin= 3.27D-02 ExpMax= 4.70D+03 ExpMxC= 1.60D+02 IAcc=3 IRadAn=         5 AccDes= 0.00D+00
 Harris functional with IExCor= 1009 and IRadAn=       5 diagonalized for initial guess.
 HarFok:  IExCor= 1009 AccDes= 0.00D+00 IRadAn=         5 IDoV= 1 UseB2=F ITyADJ=14
 ICtDFT=  3500011 ScaDFX=  1.000000  1.000000  1.000000  1.000000
 FoFCou: FMM=F IPFlag=           0 FMFlag=      100000 FMFlg1=           0
         NFxFlg=           0 DoJE=T BraDBF=F KetDBF=T FulRan=T
         wScrn=  0.000000 ICntrl=       500 IOpCl=  0 I1Cent=   200000004 NGrid=           0
         NMat0=    1 NMatS0=      1 NMatT0=    0 NMatD0=    1 NMtDS0=    0 NMtDT0=    0
 Petite list used in FoFCou.
 Requested convergence on RMS density matrix=1.00D-08 within 128 cycles.
 Requested convergence on MAX density matrix=1.00D-06.
 Requested convergence on             energy=1.00D-06.
 No special actions if energy rises.
 SCF Done:  E(RPBE1PBE) =  -177.766978672     A.U. after   15 cycles
            NFock= 15  Conv=0.54D-08     -V/T= 2.0075
   1 Symmetry operations used in ECPInt.
 ECPInt:  NShTT=    6786 NPrTT=   21120 LenC2=    6602 LenP2D=   17054.
 LDataN:  DoStor=T MaxTD1= 5 Len=  102
 Calling FoFJK, ICntrl=      2127 FMM=F ISym2X=0 I1Cent= 0 IOpClX= 0 NMat=1 NMatS=1 NMatT=0.
 ***** Axes restored to original set *****
 -------------------------------------------------------------------
 Center     Atomic                   Forces (Hartrees/Bohr)
 Number     Number              X              Y              Z
 -------------------------------------------------------------------
      1        4          -0.002585324    0.000482968    0.000925267
      2        4           0.001719296   -0.000973249    0.001757694
      3        4          -0.002664288   -0.000606100   -0.001651561
      4        4           0.000468747   -0.001216187    0.000466643
      5        4           0.000173850    0.000713980   -0.000285653
      6        4          -0.002097404    0.001922433    0.000346378
      7        4           0.000944949   -0.000005045   -0.000745489
      8        4           0.001566672    0.000543344   -0.002609952
      9        4           0.000493199    0.000082259    0.001375601
     10        4          -0.000470669    0.001598564    0.001229404
     11        4          -0.000186319   -0.000848111   -0.001273753
     12        4           0.001641983   -0.000236902   -0.000217093
     13        1          -0.000357420    0.001238678    0.002216979
     14        1           0.001352728   -0.002696632   -0.001534466
 -------------------------------------------------------------------
 Cartesian Forces:  Max     0.002696632 RMS     0.001348389

 GradGradGradGradGradGradGradGradGradGradGradGradGradGradGradGradGradGrad
 Berny optimization.
 Using GEDIIS/GDIIS optimizer.
 FormGI is forming the generalized inverse of G from B-inverse, IUseBI=4.
 Internal  Forces:  Max     0.001444403 RMS     0.000275065
 Search for a local minimum.
 Step number   6 out of a maximum of  100
 All quantities printed in internal units (Hartrees-Bohrs-Radians)
 Mixed Optimization -- En-DIIS/RFO-DIIS
 Swapping is turned off.
 Update second derivatives using D2CorX and points    5    6
 DE= -4.03D-04 DEPred=-4.14D-04 R= 9.74D-01
 TightC=F SS=  1.41D+00  RLast= 1.77D-01 DXNew= 2.4000D+00 5.3206D-01
 Trust test= 9.74D-01 RLast= 1.77D-01 DXMaxT set to 1.43D+00
 ITU=  1  1  1  1  1  0
     Eigenvalues ---    0.01394   0.01970   0.02156   0.02254   0.02543
     Eigenvalues ---    0.02893   0.03064   0.03205   0.03461   0.03744
     Eigenvalues ---    0.04503   0.04917   0.05369   0.05618   0.05872
     Eigenvalues ---    0.05895   0.06185   0.06361   0.06590   0.06779
     Eigenvalues ---    0.07046   0.07429   0.07576   0.07746   0.08243
     Eigenvalues ---    0.08672   0.09062   0.09503   0.10111   0.10762
     Eigenvalues ---    0.11249   0.11873   0.11948   0.12673   0.13174
     Eigenvalues ---    0.28682
 En-DIIS/RFO-DIIS/Sim-DIIS IScMMF=       -3 using points:     6    5    4    3
 RFO step:  Lambda=-4.20272080D-04.
 DidBck=F Rises=F RFO-DIIS coefs:    2.38422   -0.67929   -1.95404    1.24911
 Iteration  1 RMS(Cart)=  0.01074355 RMS(Int)=  0.00051779
 Iteration  2 RMS(Cart)=  0.00017018 RMS(Int)=  0.00043361
 Iteration  3 RMS(Cart)=  0.00000015 RMS(Int)=  0.00043361
 Variable       Old X    -DE/DX   Delta X   Delta X   Delta X     New X
                                 (Linear)    (Quad)   (Total)
    R1        3.86836   0.00004  -0.00033   0.00270   0.00254   3.87089
    R2        4.18058  -0.00011  -0.00217   0.00260   0.00076   4.18134
    R3        4.19438  -0.00031  -0.02693  -0.00547  -0.03244   4.16195
    R4        3.96347   0.00040   0.02221   0.00108   0.02326   3.98673
    R5        4.34394   0.00078   0.02918   0.01153   0.04059   4.38454
    R6        3.88649   0.00025  -0.00188   0.00028  -0.00150   3.88499
    R7        3.93364  -0.00012  -0.01300   0.00258  -0.01036   3.92328
    R8        4.11052  -0.00046   0.01157  -0.00515   0.00612   4.11664
    R9        3.97395  -0.00017  -0.00400  -0.00277  -0.00633   3.96761
   R10        3.91551  -0.00017   0.00184   0.00105   0.00299   3.91850
   R11        4.22179  -0.00049  -0.01038  -0.00738  -0.01759   4.20419
   R12        4.21712   0.00001  -0.02642   0.00394  -0.02261   4.19451
   R13        3.91918   0.00015   0.00430  -0.00235   0.00216   3.92135
   R14        4.11088  -0.00051  -0.02079  -0.00878  -0.02952   4.08136
   R15        4.17301   0.00052   0.03652   0.00635   0.04267   4.21569
   R16        3.92432  -0.00029  -0.01020  -0.00571  -0.01620   3.90812
   R17        4.16242  -0.00005   0.02188  -0.00241   0.01951   4.18194
   R18        3.71130  -0.00015   0.00331  -0.00151   0.00146   3.71276
   R19        3.94273  -0.00033  -0.02729  -0.00358  -0.03100   3.91173
   R20        3.81570  -0.00001   0.00353   0.00238   0.00603   3.82173
   R21        3.85931   0.00002   0.00259   0.00092   0.00367   3.86298
   R22        3.86529   0.00007   0.00983   0.00065   0.01030   3.87559
   R23        3.92940  -0.00021  -0.00472  -0.00560  -0.01039   3.91901
   R24        3.90940  -0.00015  -0.01182   0.00121  -0.01090   3.89850
   R25        2.89825  -0.00144  -0.05312  -0.01956  -0.07182   2.82643
   R26        2.85855   0.00025  -0.08334   0.04562  -0.03689   2.82167
   R27        3.83912   0.00044  -0.00177   0.00659   0.00552   3.84463
   R28        3.95160   0.00042   0.01879   0.00228   0.02081   3.97242
   R29        3.94914   0.00044   0.01059   0.00035   0.01063   3.95977
   R30        3.82300   0.00022  -0.00698  -0.00177  -0.00876   3.81425
   R31        4.13321  -0.00004   0.00210   0.00069   0.00249   4.13570
   R32        3.81802   0.00021   0.01049  -0.00085   0.01005   3.82807
   R33        1.56140  -0.00141  -0.01382   0.00479  -0.01211   1.54928
    A1        1.92205  -0.00026  -0.00428  -0.00254  -0.00700   1.91505
    A2        1.87595  -0.00018  -0.00998  -0.00201  -0.01202   1.86393
    A3        2.14942  -0.00046  -0.01363  -0.00521  -0.01910   2.13032
    A4        2.74097  -0.00036  -0.01119  -0.00302  -0.01426   2.72670
    A5        1.97006  -0.00019  -0.00846  -0.00188  -0.01033   1.95972
    A6        1.92477  -0.00029  -0.01527  -0.00330  -0.01867   1.90609
    A7        2.00781   0.00001   0.00702   0.00050   0.00757   2.01537
    A8        2.32359  -0.00012  -0.00304  -0.00203  -0.00517   2.31842
    A9        1.60584  -0.00009  -0.00041  -0.00164  -0.00234   1.60350
   A10        1.81415   0.00029   0.01369   0.00185   0.01560   1.82975
   A11        1.66448   0.00055   0.01837   0.00516   0.02353   1.68801
   A12        1.89212   0.00024   0.00524   0.00280   0.00808   1.90020
   A13        2.26304   0.00023   0.00775   0.00247   0.01019   2.27323
   A14        2.02422   0.00022  -0.00007   0.00150   0.00116   2.02538
   A15        2.00653   0.00018   0.00623   0.00395   0.01001   2.01654
   A16        1.65212   0.00011   0.00413   0.00006   0.00401   1.65613
   A17        2.36912   0.00025   0.01010   0.00291   0.01286   2.38198
   A18        1.95921   0.00006   0.00148   0.00117   0.00251   1.96172
   A19        2.78208   0.00032   0.00907   0.00473   0.01384   2.79591
   A20        1.92801   0.00006  -0.00317  -0.00019  -0.00344   1.92457
   A21        2.20714   0.00039   0.00802   0.00445   0.01212   2.21925
   A22        1.93360   0.00038   0.01455   0.00535   0.01977   1.95337
   A23        1.98165   0.00017   0.00456   0.00244   0.00700   1.98865
   A24        1.70685   0.00018   0.01020   0.00086   0.01086   1.71770
   A25        1.88205   0.00030   0.00532   0.00230   0.00759   1.88964
   A26        1.99729  -0.00011  -0.00553  -0.00205  -0.00771   1.98958
   A27        1.86072   0.00013   0.01141  -0.00035   0.01117   1.87189
   A28        1.73078   0.00024   0.01293   0.00149   0.01445   1.74523
   A29        1.49123   0.00022   0.00645   0.00245   0.00898   1.50021
   A30        1.75017   0.00017   0.00405   0.00122   0.00497   1.75514
   A31        1.43689  -0.00021  -0.01178  -0.00247  -0.01423   1.42266
   A32        1.85279   0.00004  -0.01050   0.00219  -0.00841   1.84439
   A33        2.04731   0.00013   0.00829   0.00048   0.00817   2.05548
   A34        2.25417   0.00048   0.02922   0.00885   0.03802   2.29220
   A35        1.38438  -0.00013  -0.01076   0.00016  -0.01058   1.37380
   A36        2.41874   0.00012  -0.01571  -0.00534  -0.02172   2.39702
   A37        2.58955  -0.00031  -0.01875  -0.00722  -0.02644   2.56310
   A38        1.83601   0.00019  -0.00408   0.00299  -0.00092   1.83509
   A39        2.47999   0.00001   0.02687   0.00522   0.03233   2.51233
   A40        2.06194   0.00051   0.03086   0.00850   0.03912   2.10106
   A41        2.07859   0.00029  -0.00059   0.00396   0.00340   2.08199
   A42        2.31437  -0.00018   0.01429  -0.00001   0.01417   2.32854
   A43        1.82879  -0.00003   0.00632  -0.00144   0.00456   1.83335
   A44        1.73704  -0.00013  -0.02264  -0.00720  -0.03042   1.70663
   A45        2.28598  -0.00053  -0.01707  -0.00770  -0.02512   2.26086
   A46        1.47729  -0.00023  -0.00357  -0.00264  -0.00610   1.47120
   A47        1.83644   0.00007   0.01512  -0.00057   0.01438   1.85082
   A48        1.53657  -0.00044  -0.01291  -0.00439  -0.01740   1.51916
   A49        1.80353  -0.00036  -0.01565  -0.00272  -0.01830   1.78523
   A50        1.71199  -0.00029  -0.00874  -0.00293  -0.01164   1.70035
   A51        2.21174  -0.00038  -0.01056  -0.00448  -0.01485   2.19689
   A52        2.09478  -0.00016   0.00628  -0.00085   0.00531   2.10009
   A53        1.85766  -0.00010  -0.00107  -0.00208  -0.00326   1.85440
   A54        1.69190  -0.00003   0.00376  -0.00039   0.00329   1.69519
   A55        2.02596   0.00001   0.00100  -0.00039   0.00048   2.02644
   A56        1.84924   0.00018   0.00461   0.00120   0.00561   1.85485
   A57        1.68047   0.00014   0.00861   0.00188   0.01040   1.69086
   A58        1.31428  -0.00016  -0.00816  -0.00209  -0.01001   1.30427
   A59        1.91629  -0.00009  -0.00168   0.00003  -0.00194   1.91435
   A60        1.43902  -0.00030  -0.01148  -0.00257  -0.01404   1.42498
   A61        2.04410  -0.00022  -0.01177  -0.00070  -0.01271   2.03139
   A62        2.12556  -0.00035  -0.02464  -0.00364  -0.02831   2.09725
   A63        1.54652   0.00017   0.00583   0.00164   0.00740   1.55392
   A64        1.45381  -0.00009  -0.00482  -0.00079  -0.00556   1.44825
   A65        2.03375  -0.00033  -0.01797  -0.00486  -0.02267   2.01108
   A66        1.86581  -0.00032  -0.00981  -0.00283  -0.01272   1.85309
   A67        2.00929  -0.00000   0.00474   0.00100   0.00562   2.01491
   A68        1.38034   0.00003   0.00595   0.00048   0.00652   1.38687
   A69        1.49041   0.00010   0.00058   0.00140   0.00210   1.49251
   A70        1.90652  -0.00021  -0.00730  -0.00270  -0.00982   1.89670
   A71        2.22053  -0.00010  -0.00430  -0.00146  -0.00580   2.21473
   A72        2.11556   0.00013   0.00652   0.00189   0.00840   2.12396
    D1       -1.88717   0.00011   0.00775   0.00014   0.00775  -1.87942
    D2       -0.87264   0.00027   0.00665   0.00275   0.00952  -0.86313
    D3        0.31223  -0.00017   0.00684  -0.00227   0.00458   0.31681
    D4        1.32676  -0.00001   0.00574   0.00034   0.00635   1.33310
    D5       -0.78705  -0.00002   0.01288  -0.00048   0.01199  -0.77506
    D6        0.22748   0.00014   0.01178   0.00213   0.01376   0.24123
    D7        0.30887   0.00008   0.00319   0.00032   0.00346   0.31233
    D8       -0.74599   0.00007   0.00621   0.00124   0.00735  -0.73864
    D9       -0.55298   0.00024   0.01003   0.00286   0.01279  -0.54020
   D10       -1.60785   0.00023   0.01305   0.00378   0.01667  -1.59117
   D11        1.21555  -0.00010  -0.00233  -0.00161  -0.00374   1.21181
   D12        0.16069  -0.00011   0.00069  -0.00069   0.00015   0.16084
   D13        0.94075  -0.00026  -0.00777  -0.00298  -0.01071   0.93004
   D14       -0.02667   0.00005  -0.00022   0.00007  -0.00002  -0.02670
   D15       -1.18200   0.00017   0.00360   0.00128   0.00511  -1.17689
   D16       -0.98932   0.00031   0.00317   0.00318   0.00647  -0.98285
   D17       -0.04604   0.00008  -0.01771   0.00083  -0.01671  -0.06275
   D18        1.15823  -0.00016  -0.00516  -0.00130  -0.00664   1.15159
   D19        2.10151  -0.00038  -0.02604  -0.00365  -0.02981   2.07170
   D20        0.06267  -0.00008  -0.01090  -0.00078  -0.01144   0.05122
   D21        1.00594  -0.00030  -0.03178  -0.00313  -0.03462   0.97133
   D22        0.67323  -0.00026  -0.01449  -0.00351  -0.01782   0.65541
   D23        1.73880  -0.00026  -0.01034  -0.00284  -0.01315   1.72565
   D24       -0.48992   0.00008   0.00676   0.00027   0.00696  -0.48296
   D25        0.57565   0.00007   0.01091   0.00093   0.01163   0.58729
   D26       -1.29954   0.00014   0.00457   0.00134   0.00600  -1.29355
   D27       -0.23397   0.00014   0.00871   0.00200   0.01067  -0.22330
   D28        0.40815  -0.00016  -0.01498  -0.00305  -0.01755   0.39061
   D29       -0.66733  -0.00004  -0.00990  -0.00090  -0.01042  -0.67775
   D30       -0.72186   0.00007  -0.00095  -0.00072  -0.00176  -0.72362
   D31       -1.79735   0.00019   0.00413   0.00143   0.00537  -1.79198
   D32        1.29081  -0.00024  -0.01375  -0.00416  -0.01770   1.27311
   D33        0.21533  -0.00012  -0.00867  -0.00202  -0.01057   0.20475
   D34        0.15289  -0.00006  -0.00853  -0.00044  -0.00909   0.14381
   D35       -0.96731  -0.00033  -0.01607  -0.00317  -0.01935  -0.98666
   D36        1.30436   0.00035  -0.00021   0.00215   0.00185   1.30622
   D37        0.18416   0.00008  -0.00775  -0.00058  -0.00841   0.17575
   D38        0.54089   0.00020   0.00024   0.00359   0.00381   0.54470
   D39       -0.47230   0.00018   0.00748   0.00201   0.00943  -0.46287
   D40        3.00959   0.00027  -0.02306  -0.00427  -0.02813   2.98146
   D41       -2.65994  -0.00027  -0.01690  -0.00659  -0.02454  -2.68449
   D42       -0.71333  -0.00024  -0.01543  -0.00063  -0.01605  -0.72938
   D43       -1.72651  -0.00026  -0.00819  -0.00221  -0.01043  -1.73695
   D44        1.75538  -0.00018  -0.03873  -0.00848  -0.04799   1.70739
   D45        2.36903  -0.00071  -0.03257  -0.01080  -0.04441   2.32462
   D46       -0.69882   0.00007   0.00148   0.00092   0.00212  -0.69670
   D47        0.37654  -0.00025  -0.01006  -0.00261  -0.01248   0.36406
   D48        0.43905   0.00021   0.00875   0.00238   0.01103   0.45008
   D49        1.51440  -0.00011  -0.00279  -0.00115  -0.00356   1.51084
   D50        0.27117  -0.00024   0.00673   0.00014   0.00686   0.27803
   D51       -0.84388  -0.00004   0.01064   0.00081   0.01113  -0.83275
   D52        1.57042   0.00008   0.01714   0.00158   0.01877   1.58919
   D53        0.45538   0.00028   0.02105   0.00225   0.02304   0.47841
   D54        0.80339   0.00015   0.00901   0.00092   0.01022   0.81361
   D55        1.80710   0.00021   0.00289   0.00297   0.00634   1.81344
   D56       -1.34608   0.00013   0.02021   0.00636   0.02649  -1.31959
   D57       -2.25055   0.00076   0.03027   0.01433   0.04300  -2.20755
   D58       -1.26801  -0.00018  -0.00070  -0.00331  -0.00384  -1.27186
   D59       -0.26431  -0.00011  -0.00682  -0.00126  -0.00772  -0.27203
   D60        2.86569  -0.00019   0.01050   0.00213   0.01243   2.87812
   D61        1.96123   0.00044   0.02056   0.01010   0.02894   1.99016
   D62       -0.49648  -0.00023  -0.00630  -0.00681  -0.01328  -0.50976
   D63        0.50722  -0.00016  -0.01242  -0.00476  -0.01716   0.49006
   D64       -2.64596  -0.00025   0.00490  -0.00137   0.00299  -2.64297
   D65        2.73276   0.00039   0.01496   0.00660   0.01950   2.75226
   D66        1.00609   0.00048   0.01418   0.00561   0.01979   1.02588
   D67       -0.04385   0.00011  -0.00433   0.00034  -0.00426  -0.04811
   D68       -1.16153  -0.00011  -0.00346  -0.00208  -0.00535  -1.16688
   D69       -0.92620  -0.00041  -0.01598  -0.00443  -0.02031  -0.94651
   D70       -1.94794  -0.00027  -0.01422  -0.00464  -0.01890  -1.96684
   D71        0.14556  -0.00028  -0.01636  -0.00278  -0.01918   0.12639
   D72       -0.87618  -0.00015  -0.01460  -0.00300  -0.01777  -0.89395
   D73        1.23832   0.00000  -0.00827   0.00020  -0.00783   1.23049
   D74        0.21657   0.00014  -0.00651  -0.00002  -0.00642   0.21016
   D75       -1.72346  -0.00003  -0.00495  -0.00018  -0.00536  -1.72882
   D76       -0.65127  -0.00006  -0.00257  -0.00004  -0.00283  -0.65410
   D77       -0.71960   0.00014   0.01230   0.00241   0.01499  -0.70461
   D78        0.35259   0.00010   0.01468   0.00255   0.01752   0.37011
   D79        0.15262   0.00033   0.00675   0.00380   0.01033   0.16296
   D80        1.22481   0.00029   0.00913   0.00394   0.01287   1.23768
   D81        1.40882   0.00017   0.01327   0.00336   0.01668   1.42550
   D82        0.27692   0.00014   0.01036   0.00152   0.01179   0.28871
   D83        0.49986   0.00024   0.01649   0.00311   0.01983   0.51969
   D84       -0.63204   0.00021   0.01358   0.00127   0.01494  -0.61710
   D85       -0.68260  -0.00016   0.00240  -0.00203   0.00047  -0.68212
   D86       -1.81450  -0.00018  -0.00051  -0.00386  -0.00441  -1.81891
   D87        0.12508   0.00016   0.01179   0.00528   0.01739   0.14247
   D88        1.15566   0.00009   0.00712   0.00460   0.01199   1.16765
   D89        1.19155   0.00019   0.01216   0.00315   0.01532   1.20687
   D90        2.22213   0.00012   0.00750   0.00247   0.00992   2.23205
   D91       -0.99070  -0.00021   0.00211  -0.00209   0.00009  -0.99061
   D92        0.03988  -0.00027  -0.00255  -0.00277  -0.00531   0.03457
   D93       -0.74705  -0.00002   0.00028   0.00158   0.00173  -0.74532
   D94        0.15735  -0.00002   0.00152   0.00066   0.00210   0.15944
   D95        2.40702   0.00007  -0.01651  -0.00191  -0.02061   2.38642
   D96        2.88581   0.00017   0.01408   0.00561   0.02054   2.90636
   D97        0.28291   0.00019   0.01216   0.00213   0.01441   0.29732
   D98        1.18731   0.00019   0.01340   0.00121   0.01478   1.20208
   D99       -2.84620   0.00028  -0.00463  -0.00136  -0.00793  -2.85413
   D100      -2.36741   0.00038   0.02595   0.00616   0.03323  -2.33419
   D101       0.46459   0.00004   0.00249   0.00026   0.00266   0.46724
   D102      -0.60005  -0.00010  -0.00070  -0.00036  -0.00095  -0.60100
   D103       0.80320  -0.00017  -0.00378  -0.00243  -0.00596   0.79723
   D104      -0.04948   0.00017   0.01115   0.00248   0.01350  -0.03599
   D105      -0.28374  -0.00013  -0.00891  -0.00129  -0.01005  -0.29379
   D106      -1.13642   0.00022   0.00601   0.00362   0.00941  -1.12701
   D107       0.43664  -0.00019  -0.00519  -0.00250  -0.00772   0.42892
   D108      -0.64654  -0.00022  -0.00694  -0.00200  -0.00890  -0.65544
   D109      -0.72846   0.00009  -0.00590  -0.00164  -0.00749  -0.73595
   D110       0.46326  -0.00012  -0.01311  -0.00396  -0.01723   0.44603
   D111      -0.28298   0.00022   0.00961   0.00410   0.01369  -0.26929
   D112       0.99091   0.00028   0.01827   0.00591   0.02419   1.01509
   D113       0.44482  -0.00019  -0.01877  -0.00225  -0.02121   0.42361
   D114      -0.66336  -0.00027  -0.01225  -0.00329  -0.01576  -0.67912
   D115      -3.11150  -0.00019   0.01500   0.00567   0.02185  -3.08965
   D116       2.87330   0.00043   0.01538   0.00959   0.02495   2.89825
   D117      -0.90387   0.00018   0.00101   0.00070   0.00164  -0.90223
   D118       0.32523  -0.00012  -0.00689  -0.00249  -0.00947   0.31576
   D119       0.09962   0.00025  -0.00280   0.00267  -0.00030   0.09932
   D120       1.32872  -0.00005  -0.01070  -0.00053  -0.01141   1.31731
   D121       2.74390   0.00012  -0.01164  -0.00253  -0.01449   2.72941
   D122      -2.31018  -0.00018  -0.01954  -0.00573  -0.02561  -2.33579
   D123       2.72579  -0.00044  -0.03139  -0.01125  -0.04180   2.68399
   D124      -2.32830  -0.00074  -0.03930  -0.01445  -0.05291  -2.38121
   D125      -0.25554   0.00009   0.01992   0.00130   0.02159  -0.23395
   D126       0.89922  -0.00002   0.00948   0.00092   0.01069   0.90991
   D127       0.22778   0.00028   0.00864   0.00221   0.01058   0.23836
   D128      -0.85004   0.00018   0.00440   0.00199   0.00624  -0.84380
   D129       1.37800  -0.00005   0.00546  -0.00099   0.00450   1.38251
   D130       0.30019  -0.00015   0.00123  -0.00121   0.00016   0.30034
   D131       0.56286  -0.00010   0.00111  -0.00029   0.00080   0.56366
   D132      -0.43245   0.00006   0.01431   0.00328   0.01747  -0.41498
   D133      -0.58997   0.00022   0.00885   0.00367   0.01267  -0.57730
   D134      -1.58528   0.00038   0.02204   0.00724   0.02933  -1.55594
   D135      -0.77844  -0.00011  -0.00867  -0.00144  -0.00994  -0.78838
   D136       0.10976  -0.00013  -0.01241  -0.00194  -0.01401   0.09574
   D137       0.22098  -0.00011  -0.00824  -0.00185  -0.01000   0.21098
   D138       1.10917  -0.00013  -0.01198  -0.00235  -0.01407   1.09510
   D139       0.82886   0.00017   0.01089   0.00193   0.01285   0.84170
   D140      -0.09704   0.00010   0.00701   0.00130   0.00834  -0.08871
   D141      -0.24659   0.00010   0.00749   0.00147   0.00907  -0.23752
   D142      -1.17249   0.00003   0.00360   0.00084   0.00455  -1.16793
   D143      -0.61169  -0.00028  -0.01516  -0.00472  -0.01967  -0.63136
   D144       0.60979  -0.00025  -0.01351  -0.00350  -0.01683   0.59296
   D145      -1.76717  -0.00002  -0.00881  -0.00240  -0.01115  -1.77832
   D146      -0.54568   0.00002  -0.00716  -0.00117  -0.00831  -0.55400
         Item               Value     Threshold  Converged?
 Maximum Force            0.001444     0.000450     NO 
 RMS     Force            0.000275     0.000300     YES
 Maximum Displacement     0.061571     0.001800     NO 
 RMS     Displacement     0.010740     0.001200     NO 
 Predicted change in Energy=-5.437864D-05
 GradGradGradGradGradGradGradGradGradGradGradGradGradGradGradGradGradGrad

                          Input orientation:                          
 ---------------------------------------------------------------------
 Center     Atomic      Atomic             Coordinates (Angstroms)
 Number     Number       Type             X           Y           Z
 ---------------------------------------------------------------------
      1          4           0       -1.324979    0.253011    0.499356
      2          4           0       -0.801734    0.761879   -1.414582
      3          4           0        1.261699   -0.224255    0.327333
      4          4           0       -0.249873    2.132523    0.043845
      5          4           0       -1.602012   -1.927411    0.639404
      6          4           0        1.305561    1.300320   -1.292332
      7          4           0        1.607440    1.943519    0.656006
      8          4           0        0.734457   -0.652482   -1.633439
      9          4           0        0.250853   -2.070008   -0.158438
     10          4           0        0.150580    1.063664    1.770713
     11          4           0       -1.235512   -1.259735   -1.257603
     12          4           0       -0.133491   -0.939800    1.675823
     13          1           0        2.043595    1.522346   -2.574157
     14          1           0        2.142190    2.206772   -2.133717
 ---------------------------------------------------------------------
                    Distance matrix (angstroms):
                    1          2          3          4          5
     1  Be   0.000000
     2  Be   2.048388   0.000000
     3  Be   2.635958   2.874802   0.000000
     4  Be   2.212670   2.076109   2.814182   0.000000
     5  Be   2.202408   3.477296   3.346486   4.320421   0.000000
     6  Be   3.350633   2.178430   2.224763   2.212986   4.754349
     7  Be   3.388426   3.389355   2.219642   1.964707   5.028415
     8  Be   3.100002   2.099571   2.075088   3.396829   3.500050
     9  Be   2.883115   3.271913   2.159765   4.237088   2.022374
    10  Be   2.109687   3.338275   2.230845   2.069999   3.646638
    11  Be   2.320197   2.073579   3.133737   3.764661   2.044199
    12  Be   2.055849   3.590663   2.068087   3.480814   2.050876
    13  H    4.733390   3.165252   3.475719   3.533589   5.959719
    14  H    4.771951   3.357314   3.569583   3.235623   6.229022
                    6          7          8          9         10
     6  Be   0.000000
     7  Be   2.073851   0.000000
     8  Be   2.062996   3.569718   0.000000
     9  Be   3.709075   4.314168   2.102113   0.000000
    10  Be   3.282108   2.034491   3.856724   3.681247   0.000000
    11  Be   3.607235   4.690961   2.095421   2.018412   4.060805
    12  Be   3.987349   3.519147   3.433235   2.188516   2.025727
    13  H    1.495682   3.286575   2.707152   4.685576   4.761491
    14  H    1.493161   2.852686   3.226039   5.076389   4.529655
                   11         12         13         14
    11  Be   0.000000
    12  Be   3.149889   0.000000
    13  H    4.497314   5.372541   0.000000
    14  H    4.918650   5.439874   0.819846   0.000000
 Stoichiometry    Be12H2
 Framework group  C1[X(Be12H2)]
 Deg. of freedom    36
 Full point group                 C1      NOp   1
 Largest Abelian subgroup         C1      NOp   1
 Largest concise Abelian subgroup C1      NOp   1
                         Standard orientation:                         
 ---------------------------------------------------------------------
 Center     Atomic      Atomic             Coordinates (Angstroms)
 Number     Number       Type             X           Y           Z
 ---------------------------------------------------------------------
      1          4           0        0.733598    0.726070    1.139598
      2          4           0       -0.347014   -1.002403    1.340966
      3          4           0       -0.256708    0.233432   -1.253074
      4          4           0       -1.477101    0.735803    1.232462
      5          4           0        2.713205    0.270191    0.288755
      6          4           0       -1.869237   -0.892906   -0.213514
      7          4           0       -2.167275    1.129187   -0.564475
      8          4           0       -0.021585   -1.723417   -0.603882
      9          4           0        1.702783   -0.672506   -1.187851
     10          4           0       -0.452654    2.059000    0.014039
     11          4           0        1.586289   -1.385822    0.696717
     12          4           0        1.336661    1.428372   -0.696049
     13          1           0       -2.696993   -2.112907   -0.465467
     14          1           0       -3.226854   -1.507097   -0.309296
 ---------------------------------------------------------------------
 Rotational constants (GHZ):           2.1700625           1.4997596           1.2621089
 Standard basis: def2TZVP (5D, 7F)
 There are   252 symmetry adapted cartesian basis functions of A   symmetry.
 There are   240 symmetry adapted basis functions of A   symmetry.
   240 basis functions,   364 primitive gaussians,   252 cartesian basis functions
    25 alpha electrons       25 beta electrons
       nuclear repulsion energy       222.0826050895 Hartrees.
 NAtoms=   14 NActive=   14 NUniq=   14 SFac= 1.00D+00 NAtFMM=   60 NAOKFM=F Big=F
 Integral buffers will be    131072 words long.
 Raffenetti 2 integral format.
 Two-electron integral symmetry is turned on.
 Nuclear repulsion after empirical dispersion term =      222.0513669205 Hartrees.
 One-electron integrals computed using PRISM.
   1 Symmetry operations used in ECPInt.
 ECPInt:  NShTT=    6786 NPrTT=   21120 LenC2=    6601 LenP2D=   17053.
 LDataN:  DoStor=T MaxTD1= 4 Len=   56
 NBasis=   240 RedAO= T EigKep=  2.38D-04  NBF=   240
 NBsUse=   240 1.00D-06 EigRej= -1.00D+00 NBFU=   240
 Initial guess from the checkpoint file:  "/home/user/YCY/BeH/6-H-Be12.chk"
 B after Tr=     0.000000   -0.000000    0.000000
         Rot=    0.999964    0.007740   -0.003045   -0.001453 Ang=   0.97 deg.
 ExpMin= 3.27D-02 ExpMax= 4.70D+03 ExpMxC= 1.60D+02 IAcc=3 IRadAn=         5 AccDes= 0.00D+00
 Harris functional with IExCor= 1009 and IRadAn=       5 diagonalized for initial guess.
 HarFok:  IExCor= 1009 AccDes= 0.00D+00 IRadAn=         5 IDoV= 1 UseB2=F ITyADJ=14
 ICtDFT=  3500011 ScaDFX=  1.000000  1.000000  1.000000  1.000000
 FoFCou: FMM=F IPFlag=           0 FMFlag=      100000 FMFlg1=           0
         NFxFlg=           0 DoJE=T BraDBF=F KetDBF=T FulRan=T
         wScrn=  0.000000 ICntrl=       500 IOpCl=  0 I1Cent=   200000004 NGrid=           0
         NMat0=    1 NMatS0=      1 NMatT0=    0 NMatD0=    1 NMtDS0=    0 NMtDT0=    0
 Petite list used in FoFCou.
 Requested convergence on RMS density matrix=1.00D-08 within 128 cycles.
 Requested convergence on MAX density matrix=1.00D-06.
 Requested convergence on             energy=1.00D-06.
 No special actions if energy rises.
 SCF Done:  E(RPBE1PBE) =  -177.767554355     A.U. after   15 cycles
            NFock= 15  Conv=0.64D-08     -V/T= 2.0074
   1 Symmetry operations used in ECPInt.
 ECPInt:  NShTT=    6786 NPrTT=   21120 LenC2=    6601 LenP2D=   17053.
 LDataN:  DoStor=T MaxTD1= 5 Len=  102
 Calling FoFJK, ICntrl=      2127 FMM=F ISym2X=0 I1Cent= 0 IOpClX= 0 NMat=1 NMatS=1 NMatT=0.
 ***** Axes restored to original set *****
 -------------------------------------------------------------------
 Center     Atomic                   Forces (Hartrees/Bohr)
 Number     Number              X              Y              Z
 -------------------------------------------------------------------
      1        4          -0.001640514    0.000664150    0.001001203
      2        4           0.001451116   -0.001033712    0.001203302
      3        4          -0.002217034    0.000033725   -0.001093342
      4        4           0.000440635   -0.000169446   -0.000071209
      5        4           0.000148467    0.000684476   -0.000495865
      6        4          -0.003908649    0.000651493    0.003504277
      7        4           0.000771240    0.000632224   -0.000106592
      8        4           0.000911911   -0.000657696   -0.002096771
      9        4           0.000500561   -0.000013985    0.000211793
     10        4          -0.000001732    0.000022533    0.000497745
     11        4           0.000108054   -0.000663353   -0.000407792
     12        4           0.000948954    0.000204491   -0.000023785
     13        1           0.000700636   -0.002137837   -0.002783772
     14        1           0.001786356    0.001782936    0.000660807
 -------------------------------------------------------------------
 Cartesian Forces:  Max     0.003908649 RMS     0.001311157

 GradGradGradGradGradGradGradGradGradGradGradGradGradGradGradGradGradGrad
 Berny optimization.
 Using GEDIIS/GDIIS optimizer.
 FormGI is forming the generalized inverse of G from B-inverse, IUseBI=4.
 Internal  Forces:  Max     0.001948765 RMS     0.000259802
 Search for a local minimum.
 Step number   7 out of a maximum of  100
 All quantities printed in internal units (Hartrees-Bohrs-Radians)
 Mixed Optimization -- En-DIIS/RFO-DIIS
 Swapping is turned off.
 Update second derivatives using D2CorX and points    5    6    7
 DE= -5.76D-04 DEPred=-5.44D-05 R= 1.06D+01
 TightC=F SS=  1.41D+00  RLast= 2.64D-01 DXNew= 2.4000D+00 7.9273D-01
 Trust test= 1.06D+01 RLast= 2.64D-01 DXMaxT set to 1.43D+00
 ITU=  1  1  1  1  1  1  0
     Eigenvalues ---    0.00599   0.01827   0.01968   0.02222   0.02434
     Eigenvalues ---    0.02675   0.02921   0.03160   0.03455   0.03583
     Eigenvalues ---    0.04444   0.05007   0.05320   0.05712   0.05834
     Eigenvalues ---    0.05877   0.06221   0.06479   0.06561   0.06805
     Eigenvalues ---    0.07041   0.07319   0.07640   0.07831   0.08163
     Eigenvalues ---    0.08671   0.08820   0.09534   0.10090   0.10741
     Eigenvalues ---    0.11295   0.11745   0.11978   0.12669   0.13201
     Eigenvalues ---    0.31027
 En-DIIS/RFO-DIIS/Sim-DIIS IScMMF=       -3 using points:     7    6    5    4    3
 RFO step:  Lambda=-5.93288571D-04.
 DidBck=F Rises=F RFO-DIIS coefs:    2.46149   -1.19260   -0.69804    2.42915   -2.00000
 Iteration  1 RMS(Cart)=  0.01328067 RMS(Int)=  0.00116711
 Iteration  2 RMS(Cart)=  0.00028034 RMS(Int)=  0.00107736
 Iteration  3 RMS(Cart)=  0.00000029 RMS(Int)=  0.00107736
 Variable       Old X    -DE/DX   Delta X   Delta X   Delta X     New X
                                 (Linear)    (Quad)   (Total)
    R1        3.87089  -0.00005   0.00337   0.00227   0.00562   3.87651
    R2        4.18134   0.00007   0.00248   0.00346   0.00621   4.18755
    R3        4.16195  -0.00025  -0.03901  -0.00458  -0.04336   4.11859
    R4        3.98673   0.00016   0.02841  -0.00188   0.02590   4.01263
    R5        4.38454   0.00063   0.05095   0.01035   0.06091   4.44545
    R6        3.88499   0.00007   0.00191  -0.00473  -0.00244   3.88255
    R7        3.92328   0.00015  -0.01132   0.00463  -0.00740   3.91588
    R8        4.11664  -0.00056   0.00567  -0.00811  -0.00258   4.11406
    R9        3.96761  -0.00002  -0.00888  -0.00132  -0.00945   3.95816
   R10        3.91850  -0.00016   0.00304   0.00195   0.00491   3.92341
   R11        4.20419  -0.00058  -0.02665  -0.00489  -0.03069   4.17350
   R12        4.19451   0.00030  -0.02354   0.00721  -0.01709   4.17742
   R13        3.92135   0.00022   0.00113   0.00128   0.00272   3.92407
   R14        4.08136  -0.00025  -0.04154   0.00117  -0.03988   4.04148
   R15        4.21569   0.00015   0.05426  -0.00252   0.05069   4.26638
   R16        3.90812  -0.00031  -0.02216  -0.00419  -0.02699   3.88113
   R17        4.18194  -0.00027   0.02043  -0.00587   0.01573   4.19766
   R18        3.71276  -0.00003   0.00725  -0.00686  -0.00130   3.71146
   R19        3.91173  -0.00015  -0.03777   0.00327  -0.03472   3.87701
   R20        3.82173   0.00003   0.00862   0.00140   0.01053   3.83227
   R21        3.86298  -0.00018   0.00490  -0.00502   0.00066   3.86364
   R22        3.87559   0.00001   0.01328   0.00020   0.01295   3.88854
   R23        3.91901  -0.00003  -0.01681   0.00280  -0.01290   3.90611
   R24        3.89850   0.00018  -0.01712   0.01080  -0.00665   3.89185
   R25        2.82643   0.00195  -0.03240   0.00176  -0.03073   2.79570
   R26        2.82167   0.00126  -0.01330  -0.00046  -0.01386   2.80781
   R27        3.84463   0.00024   0.00972  -0.00028   0.01141   3.85604
   R28        3.97242  -0.00001   0.02944  -0.00844   0.02050   3.99292
   R29        3.95977   0.00009   0.01508  -0.00540   0.00864   3.96841
   R30        3.81425  -0.00002  -0.00487  -0.01155  -0.01661   3.79763
   R31        4.13570   0.00019   0.00108   0.00661   0.00670   4.14240
   R32        3.82807  -0.00002   0.01253  -0.00504   0.00859   3.83666
   R33        1.54928   0.00168  -0.00690   0.00722   0.00065   1.54994
    A1        1.91505  -0.00025  -0.00876  -0.00346  -0.01290   1.90214
    A2        1.86393  -0.00011  -0.01481  -0.00025  -0.01534   1.84860
    A3        2.13032  -0.00035  -0.02419  -0.00335  -0.02850   2.10182
    A4        2.72670  -0.00023  -0.01838  -0.00089  -0.01953   2.70717
    A5        1.95972  -0.00009  -0.01292  -0.00068  -0.01369   1.94603
    A6        1.90609  -0.00018  -0.02338  -0.00042  -0.02413   1.88197
    A7        2.01537  -0.00000   0.00829   0.00080   0.00939   2.02476
    A8        2.31842  -0.00014  -0.00662  -0.00200  -0.00898   2.30943
    A9        1.60350  -0.00011  -0.00314  -0.00210  -0.00604   1.59746
   A10        1.82975   0.00014   0.01851   0.00085   0.01933   1.84908
   A11        1.68801   0.00041   0.02984   0.00302   0.03304   1.72105
   A12        1.90020   0.00027   0.00997   0.00401   0.01410   1.91430
   A13        2.27323   0.00023   0.01327   0.00240   0.01558   2.28881
   A14        2.02538   0.00016   0.00161   0.00242   0.00310   2.02848
   A15        2.01654   0.00010   0.01455   0.00063   0.01466   2.03120
   A16        1.65613   0.00003   0.00389   0.00119   0.00496   1.66108
   A17        2.38198   0.00011   0.01639   0.00145   0.01782   2.39980
   A18        1.96172   0.00017   0.00252   0.00432   0.00645   1.96816
   A19        2.79591   0.00027   0.01970   0.00186   0.02169   2.81761
   A20        1.92457   0.00001  -0.00361  -0.00119  -0.00501   1.91956
   A21        2.21925   0.00033   0.01529   0.00548   0.01988   2.23913
   A22        1.95337   0.00023   0.02652   0.00136   0.02751   1.98088
   A23        1.98865   0.00018   0.00936   0.00235   0.01179   2.00044
   A24        1.71770  -0.00000   0.01280  -0.00033   0.01188   1.72958
   A25        1.88964   0.00017   0.00959   0.00078   0.01025   1.89988
   A26        1.98958  -0.00007  -0.00977   0.00023  -0.00996   1.97962
   A27        1.87189  -0.00007   0.01288  -0.00287   0.01002   1.88191
   A28        1.74523   0.00004   0.01656   0.00003   0.01658   1.76181
   A29        1.50021   0.00022   0.01162   0.00199   0.01390   1.51412
   A30        1.75514   0.00014   0.00670   0.00095   0.00679   1.76193
   A31        1.42266  -0.00009  -0.01673  -0.00202  -0.01893   1.40373
   A32        1.84439   0.00017  -0.00758   0.00127  -0.00655   1.83784
   A33        2.05548  -0.00004   0.01205   0.00213   0.01079   2.06627
   A34        2.29220   0.00037   0.04822   0.00201   0.04892   2.34111
   A35        1.37380   0.00005  -0.01092   0.00054  -0.01064   1.36316
   A36        2.39702  -0.00028  -0.02886  -0.00711  -0.03426   2.36276
   A37        2.56310  -0.00029  -0.03520  -0.00051  -0.03670   2.52640
   A38        1.83509   0.00032   0.00084   0.00336   0.00442   1.83951
   A39        2.51233   0.00024   0.03996   0.00658   0.04438   2.55671
   A40        2.10106   0.00009   0.05194   0.00098   0.05346   2.15452
   A41        2.08199   0.00035   0.00786   0.00260   0.00977   2.09176
   A42        2.32854  -0.00001   0.01799  -0.00050   0.01298   2.34152
   A43        1.83335  -0.00032   0.00586  -0.00039   0.00607   1.83942
   A44        1.70663  -0.00053  -0.04007  -0.00617  -0.04420   1.66243
   A45        2.26086  -0.00026  -0.03656  -0.00343  -0.04227   2.21859
   A46        1.47120  -0.00020  -0.00883  -0.00206  -0.01060   1.46060
   A47        1.85082  -0.00017   0.01488  -0.00176   0.01310   1.86392
   A48        1.51916  -0.00041  -0.02132  -0.00518  -0.02674   1.49242
   A49        1.78523  -0.00023  -0.02234  -0.00110  -0.02335   1.76188
   A50        1.70035  -0.00022  -0.01521  -0.00165  -0.01680   1.68355
   A51        2.19689  -0.00035  -0.02043  -0.00215  -0.02214   2.17475
   A52        2.10009  -0.00026   0.00615  -0.00246   0.00345   2.10354
   A53        1.85440  -0.00019  -0.00414  -0.00374  -0.00832   1.84608
   A54        1.69519  -0.00005   0.00296   0.00005   0.00285   1.69804
   A55        2.02644  -0.00002  -0.00082   0.00060  -0.00058   2.02587
   A56        1.85485   0.00011   0.00703   0.00078   0.00730   1.86216
   A57        1.69086   0.00003   0.01275   0.00073   0.01303   1.70389
   A58        1.30427  -0.00008  -0.01265  -0.00115  -0.01310   1.29117
   A59        1.91435   0.00004  -0.00061   0.00048  -0.00129   1.91306
   A60        1.42498  -0.00013  -0.01698  -0.00175  -0.01869   1.40629
   A61        2.03139  -0.00007  -0.01423  -0.00021  -0.01528   2.01611
   A62        2.09725  -0.00009  -0.03529   0.00235  -0.03334   2.06390
   A63        1.55392   0.00017   0.00918   0.00151   0.01058   1.56450
   A64        1.44825   0.00001  -0.00707   0.00096  -0.00585   1.44240
   A65        2.01108  -0.00026  -0.02802  -0.00355  -0.03127   1.97980
   A66        1.85309  -0.00019  -0.01603  -0.00118  -0.01750   1.83559
   A67        2.01491   0.00002   0.00651   0.00192   0.00831   2.02321
   A68        1.38687   0.00003   0.00764  -0.00024   0.00769   1.39455
   A69        1.49251   0.00010   0.00332   0.00063   0.00445   1.49696
   A70        1.89670  -0.00017  -0.01307  -0.00157  -0.01424   1.88246
   A71        2.21473  -0.00004  -0.00827   0.00034  -0.00816   2.20657
   A72        2.12396   0.00010   0.01051   0.00138   0.01191   2.13587
    D1       -1.87942   0.00001   0.01052  -0.00334   0.00689  -1.87253
    D2       -0.86313   0.00024   0.01203   0.00190   0.01431  -0.84882
    D3        0.31681  -0.00023   0.00531  -0.00470   0.00062   0.31743
    D4        1.33310   0.00000   0.00682   0.00054   0.00803   1.34114
    D5       -0.77506  -0.00012   0.01491  -0.00387   0.01030  -0.76475
    D6        0.24123   0.00012   0.01642   0.00138   0.01772   0.25895
    D7        0.31233  -0.00003   0.00434  -0.00463  -0.00041   0.31192
    D8       -0.73864  -0.00007   0.01021  -0.00730   0.00287  -0.73577
    D9       -0.54020   0.00016   0.01537   0.00214   0.01703  -0.52316
   D10       -1.59117   0.00012   0.02125  -0.00052   0.02031  -1.57086
   D11        1.21181  -0.00008  -0.00638  -0.00079  -0.00674   1.20507
   D12        0.16084  -0.00012  -0.00051  -0.00345  -0.00346   0.15738
   D13        0.93004  -0.00021  -0.01304  -0.00265  -0.01548   0.91456
   D14       -0.02670   0.00006  -0.00015   0.00367   0.00388  -0.02282
   D15       -1.17689   0.00014   0.00723  -0.00023   0.00791  -1.16897
   D16       -0.98285   0.00026   0.00797   0.00416   0.01254  -0.97031
   D17       -0.06275   0.00022  -0.02054   0.00626  -0.01401  -0.07675
   D18        1.15159  -0.00015  -0.00887   0.00004  -0.00944   1.14215
   D19        2.07170  -0.00019  -0.03738   0.00214  -0.03599   2.03570
   D20        0.05122   0.00000  -0.01437   0.00250  -0.01145   0.03977
   D21        0.97133  -0.00004  -0.04288   0.00461  -0.03800   0.93332
   D22        0.65541  -0.00015  -0.02269  -0.00123  -0.02343   0.63198
   D23        1.72565  -0.00018  -0.01680  -0.00137  -0.01798   1.70767
   D24       -0.48296   0.00002   0.00816  -0.00150   0.00653  -0.47643
   D25        0.58729  -0.00001   0.01405  -0.00164   0.01198   0.59927
   D26       -1.29355   0.00011   0.00751   0.00032   0.00813  -1.28541
   D27       -0.22330   0.00008   0.01340   0.00018   0.01358  -0.20972
   D28        0.39061  -0.00006  -0.02242   0.00038  -0.02100   0.36961
   D29       -0.67775   0.00002  -0.01291   0.00064  -0.01121  -0.68896
   D30       -0.72362   0.00001  -0.00238   0.00027  -0.00229  -0.72592
   D31       -1.79198   0.00009   0.00713   0.00053   0.00750  -1.78448
   D32        1.27311  -0.00016  -0.02270  -0.00137  -0.02358   1.24953
   D33        0.20475  -0.00008  -0.01320  -0.00111  -0.01379   0.19096
   D34        0.14381  -0.00011  -0.01193  -0.00087  -0.01318   0.13062
   D35       -0.98666  -0.00019  -0.02434  -0.00030  -0.02548  -1.01213
   D36        1.30622   0.00017   0.00256   0.00006   0.00241   1.30863
   D37        0.17575   0.00009  -0.00985   0.00064  -0.00988   0.16587
   D38        0.54470   0.00023   0.00587   0.00345   0.00926   0.55396
   D39       -0.46287   0.00013   0.01182   0.00202   0.01302  -0.44985
   D40        2.98146  -0.00019  -0.03269  -0.00551  -0.03940   2.94206
   D41       -2.68449   0.00006  -0.03608  -0.00106  -0.04222  -2.72670
   D42       -0.72938  -0.00011  -0.01911  -0.00001  -0.01873  -0.74811
   D43       -1.73695  -0.00021  -0.01315  -0.00144  -0.01497  -1.75192
   D44        1.70739  -0.00053  -0.05766  -0.00896  -0.06739   1.63999
   D45        2.32462  -0.00028  -0.06106  -0.00451  -0.07021   2.25441
   D46       -0.69670   0.00001   0.00408  -0.00087   0.00231  -0.69440
   D47        0.36406  -0.00017  -0.01626  -0.00058  -0.01646   0.34760
   D48        0.45008   0.00014   0.01543  -0.00008   0.01521   0.46528
   D49        1.51084  -0.00004  -0.00491   0.00020  -0.00356   1.50727
   D50        0.27803  -0.00014   0.00780   0.00099   0.00851   0.28654
   D51       -0.83275  -0.00009   0.01381  -0.00143   0.01161  -0.82114
   D52        1.58919   0.00003   0.02213   0.00206   0.02349   1.61268
   D53        0.47841   0.00008   0.02815  -0.00037   0.02659   0.50500
   D54        0.81361   0.00008   0.01333  -0.00007   0.01366   0.82728
   D55        1.81344   0.00024   0.00839   0.00332   0.01308   1.82651
   D56       -1.31959   0.00040   0.03480   0.00262   0.03444  -1.28515
   D57       -2.20755   0.00021   0.06304   0.00582   0.06649  -2.14106
   D58       -1.27186  -0.00019  -0.00505  -0.00376  -0.00889  -1.28075
   D59       -0.27203  -0.00003  -0.00999  -0.00037  -0.00948  -0.28151
   D60        2.87812   0.00013   0.01642  -0.00107   0.01189   2.89001
   D61        1.99016  -0.00006   0.04465   0.00213   0.04393   2.03409
   D62       -0.50976  -0.00025  -0.01846  -0.00446  -0.02360  -0.53336
   D63        0.49006  -0.00009  -0.02340  -0.00107  -0.02419   0.46587
   D64       -2.64297   0.00007   0.00301  -0.00176  -0.00282  -2.64579
   D65        2.75226  -0.00011   0.03125   0.00144   0.02922   2.78148
   D66        1.02588   0.00030   0.02578   0.00102   0.02682   1.05270
   D67       -0.04811   0.00005  -0.00609  -0.00104  -0.00770  -0.05581
   D68       -1.16688  -0.00014  -0.00823  -0.00309  -0.01067  -1.17756
   D69       -0.94651  -0.00025  -0.02738   0.00046  -0.02667  -0.97317
   D70       -1.96684  -0.00014  -0.02533  -0.00037  -0.02589  -1.99273
   D71        0.12639  -0.00010  -0.02561   0.00273  -0.02296   0.10343
   D72       -0.89395  -0.00000  -0.02356   0.00190  -0.02218  -0.91612
   D73        1.23049   0.00007  -0.01002   0.00329  -0.00605   1.22445
   D74        0.21016   0.00017  -0.00797   0.00245  -0.00526   0.20489
   D75       -1.72882   0.00000  -0.00537  -0.00134  -0.00739  -1.73621
   D76       -0.65410  -0.00007  -0.00294  -0.00124  -0.00542  -0.65951
   D77       -0.70461   0.00007   0.02030  -0.00009   0.02111  -0.68350
   D78        0.37011   0.00001   0.02273   0.00001   0.02309   0.39320
   D79        0.16296   0.00022   0.01450   0.00210   0.01636   0.17932
   D80        1.23768   0.00015   0.01693   0.00220   0.01834   1.25602
   D81        1.42550   0.00009   0.02082   0.00115   0.02229   1.44778
   D82        0.28871   0.00003   0.01452  -0.00016   0.01426   0.30297
   D83        0.51969   0.00007   0.02591  -0.00212   0.02436   0.54405
   D84       -0.61710   0.00002   0.01961  -0.00343   0.01633  -0.60077
   D85       -0.68212  -0.00011  -0.00123  -0.00111  -0.00209  -0.68422
   D86       -1.81891  -0.00017  -0.00753  -0.00242  -0.01012  -1.82903
   D87        0.14247   0.00013   0.02303   0.00182   0.02575   0.16823
   D88        1.16765   0.00011   0.01636   0.00162   0.01863   1.18628
   D89        1.20687   0.00016   0.02015   0.00109   0.02122   1.22809
   D90        2.23205   0.00014   0.01348   0.00089   0.01409   2.24614
   D91       -0.99061  -0.00024  -0.00009  -0.00469  -0.00450  -0.99511
   D92        0.03457  -0.00026  -0.00675  -0.00489  -0.01162   0.02295
   D93       -0.74532   0.00000   0.00315   0.00148   0.00433  -0.74099
   D94        0.15944   0.00002   0.00413  -0.00002   0.00398   0.16343
   D95        2.38642  -0.00019  -0.02141   0.00212  -0.02389   2.36252
   D96        2.90636   0.00029   0.02585   0.00108   0.02769   2.93405
   D97        0.29732   0.00006   0.01779  -0.00006   0.01798   0.31530
   D98        1.20208   0.00008   0.01878  -0.00156   0.01764   1.21972
   D99       -2.85413  -0.00013  -0.00677   0.00058  -0.01024  -2.86437
   D100      -2.33419   0.00035   0.04049  -0.00046   0.04135  -2.29284
   D101       0.46724   0.00006   0.00298   0.00252   0.00541   0.47265
   D102      -0.60100   0.00006  -0.00114   0.00270   0.00189  -0.59911
   D103       0.79723  -0.00015  -0.00806  -0.00208  -0.00947   0.78776
   D104      -0.03599   0.00005   0.01799  -0.00054   0.01717  -0.01882
   D105      -0.29379  -0.00001  -0.01243   0.00012  -0.01184  -0.30564
   D106      -1.12701   0.00019   0.01362   0.00167   0.01480  -1.11221
   D107       0.42892  -0.00014  -0.01036  -0.00147  -0.01220   0.41672
   D108      -0.65544  -0.00017  -0.01149  -0.00148  -0.01297  -0.66841
   D109      -0.73595   0.00004  -0.00958  -0.00217  -0.01108  -0.74704
   D110       0.44603  -0.00004  -0.02116  -0.00254  -0.02456   0.42147
   D111      -0.26929   0.00018   0.01699   0.00469   0.02177  -0.24752
   D112       1.01509   0.00019   0.03002   0.00463   0.03478   1.04987
   D113       0.42361  -0.00006  -0.02644   0.00153  -0.02461   0.39900
   D114      -0.67912  -0.00022  -0.02080   0.00145  -0.01990  -0.69902
   D115      -3.08965   0.00033   0.02407   0.01155   0.03841  -3.05124
   D116       2.89825   0.00030   0.03520   0.00485   0.04018   2.93843
   D117      -0.90223   0.00013  -0.00107   0.00308   0.00223  -0.90000
   D118       0.31576  -0.00016  -0.01388  -0.00086  -0.01512   0.30064
   D119       0.09932   0.00031  -0.00039   0.00305   0.00268   0.10201
   D120       1.31731   0.00002  -0.01319  -0.00089  -0.01467   1.30264
   D121       2.72941  -0.00000  -0.02055  -0.00307  -0.02267   2.70674
   D122      -2.33579  -0.00029  -0.03336  -0.00701  -0.04003  -2.37581
   D123       2.68399  -0.00031  -0.05599   0.00020  -0.05331   2.63067
   D124      -2.38121  -0.00060  -0.06879  -0.00374  -0.07066  -2.45187
   D125      -0.23395  -0.00005   0.02580  -0.00413   0.02304  -0.21091
   D126       0.90991  -0.00004   0.01452  -0.00408   0.01114   0.92105
   D127       0.23836   0.00020   0.01401   0.00050   0.01413   0.25250
   D128      -0.84380   0.00019   0.00843   0.00144   0.00972  -0.83408
   D129       1.38251  -0.00016   0.00700  -0.00484   0.00255   1.38506
   D130       0.30034  -0.00017   0.00142  -0.00391  -0.00186   0.29848
   D131       0.56366  -0.00013   0.00168  -0.00232  -0.00049   0.56317
   D132      -0.41498  -0.00003   0.02196   0.00030   0.02222  -0.39276
   D133      -0.57730   0.00025   0.01665   0.00235   0.02008  -0.55722
   D134      -1.55594   0.00034   0.03693   0.00497   0.04280  -1.51315
   D135      -0.78838   0.00001  -0.01266   0.00143  -0.01063  -0.79902
   D136       0.09574  -0.00002  -0.01765   0.00107  -0.01563   0.08012
   D137       0.21098  -0.00008  -0.01252  -0.00074  -0.01289   0.19809
   D138       1.09510  -0.00010  -0.01751  -0.00110  -0.01788   1.07722
   D139       0.84170   0.00010   0.01486   0.00158   0.01660   0.85830
   D140      -0.08871   0.00002   0.00980   0.00058   0.01050  -0.07821
   D141      -0.23752   0.00006   0.01136  -0.00005   0.01152  -0.22600
   D142      -1.16793  -0.00002   0.00631  -0.00105   0.00542  -1.16251
   D143      -0.63136  -0.00010  -0.02585  -0.00100  -0.02626  -0.65762
   D144       0.59296  -0.00009  -0.02189  -0.00089  -0.02220   0.57076
   D145      -1.77832  -0.00002  -0.01624   0.00134  -0.01454  -1.79285
   D146      -0.55400  -0.00001  -0.01228   0.00146  -0.01047  -0.56447
         Item               Value     Threshold  Converged?
 Maximum Force            0.001949     0.000450     NO 
 RMS     Force            0.000260     0.000300     YES
 Maximum Displacement     0.072689     0.001800     NO 
 RMS     Displacement     0.013288     0.001200     NO 
 Predicted change in Energy=-2.356308D-04
 GradGradGradGradGradGradGradGradGradGradGradGradGradGradGradGradGradGrad

                          Input orientation:                          
 ---------------------------------------------------------------------
 Center     Atomic      Atomic             Coordinates (Angstroms)
 Number     Number       Type             X           Y           Z
 ---------------------------------------------------------------------
      1          4           0       -1.345779    0.246096    0.520675
      2          4           0       -0.807961    0.757448   -1.391748
      3          4           0        1.243239   -0.211325    0.302996
      4          4           0       -0.263773    2.125766    0.066181
      5          4           0       -1.589825   -1.916681    0.634274
      6          4           0        1.294393    1.314229   -1.293134
      7          4           0        1.601753    1.941879    0.652159
      8          4           0        0.734873   -0.632436   -1.665810
      9          4           0        0.265338   -2.052671   -0.173472
     10          4           0        0.139061    1.083404    1.786755
     11          4           0       -1.225941   -1.272679   -1.271777
     12          4           0       -0.111917   -0.927898    1.669813
     13          1           0        2.036531    1.486907   -2.561243
     14          1           0        2.178783    2.168306   -2.127456
 ---------------------------------------------------------------------
                    Distance matrix (angstroms):
                    1          2          3          4          5
     1  Be   0.000000
     2  Be   2.051363   0.000000
     3  Be   2.638111   2.831625   0.000000
     4  Be   2.215955   2.072195   2.790907   0.000000
     5  Be   2.179465   3.444858   3.323287   4.292146   0.000000
     6  Be   3.376584   2.177067   2.208521   2.221309   4.740505
     7  Be   3.403074   3.374486   2.210596   1.964020   5.007492
     8  Be   3.143509   2.094570   2.076528   3.406576   3.513388
     9  Be   2.891690   3.245449   2.138660   4.218617   2.027949
    10  Be   2.123392   3.332564   2.257670   2.051626   3.649352
    11  Be   2.352429   2.076179   3.115001   3.776947   2.044549
    12  Be   2.054556   3.563429   2.053804   3.452472   2.057728
    13  H    4.741081   3.160848   3.423036   3.550056   5.911531
    14  H    4.809368   3.384144   3.527745   3.283281   6.206181
                    6          7          8          9         10
     6  Be   0.000000
     7  Be   2.067022   0.000000
     8  Be   2.059479   3.570933   0.000000
     9  Be   3.694403   4.292331   2.112961   0.000000
    10  Be   3.297543   2.040529   3.901193   3.700460   0.000000
    11  Be   3.611735   4.693695   2.099992   2.009620   4.094995
    12  Be   3.972895   3.493981   3.454089   2.192062   2.030272
    13  H    1.479421   3.274444   2.643431   4.622466   4.761124
    14  H    1.485829   2.847892   3.184674   5.029511   4.545165
                   11         12         13         14
    11  Be   0.000000
    12  Be   3.164313   0.000000
    13  H    4.463380   5.324373   0.000000
    14  H    4.915762   5.408608   0.820190   0.000000
 Stoichiometry    Be12H2
 Framework group  C1[X(Be12H2)]
 Deg. of freedom    36
 Full point group                 C1      NOp   1
 Largest Abelian subgroup         C1      NOp   1
 Largest concise Abelian subgroup C1      NOp   1
                         Standard orientation:                         
 ---------------------------------------------------------------------
 Center     Atomic      Atomic             Coordinates (Angstroms)
 Number     Number       Type             X           Y           Z
 ---------------------------------------------------------------------
      1          4           0        0.756507    0.772079    1.128692
      2          4           0       -0.321784   -0.958306    1.354854
      3          4           0       -0.265167    0.189984   -1.232872
      4          4           0       -1.457440    0.769956    1.222994
      5          4           0        2.699056    0.289403    0.266373
      6          4           0       -1.867054   -0.904659   -0.177752
      7          4           0       -2.169744    1.100689   -0.577176
      8          4           0       -0.032761   -1.760170   -0.558442
      9          4           0        1.681148   -0.695146   -1.185214
     10          4           0       -0.469961    2.077668   -0.011487
     11          4           0        1.603331   -1.380810    0.702214
     12          4           0        1.305806    1.418681   -0.742504
     13          1           0       -2.646429   -2.135716   -0.434194
     14          1           0       -3.201315   -1.541757   -0.324525
 ---------------------------------------------------------------------
 Rotational constants (GHZ):           2.1589722           1.5115275           1.2632798
 Standard basis: def2TZVP (5D, 7F)
 There are   252 symmetry adapted cartesian basis functions of A   symmetry.
 There are   240 symmetry adapted basis functions of A   symmetry.
   240 basis functions,   364 primitive gaussians,   252 cartesian basis functions
    25 alpha electrons       25 beta electrons
       nuclear repulsion energy       222.2425618126 Hartrees.
 NAtoms=   14 NActive=   14 NUniq=   14 SFac= 1.00D+00 NAtFMM=   60 NAOKFM=F Big=F
 Integral buffers will be    131072 words long.
 Raffenetti 2 integral format.
 Two-electron integral symmetry is turned on.
 Nuclear repulsion after empirical dispersion term =      222.2112966741 Hartrees.
 One-electron integrals computed using PRISM.
   1 Symmetry operations used in ECPInt.
 ECPInt:  NShTT=    6786 NPrTT=   21120 LenC2=    6602 LenP2D=   17059.
 LDataN:  DoStor=T MaxTD1= 4 Len=   56
 NBasis=   240 RedAO= T EigKep=  2.39D-04  NBF=   240
 NBsUse=   240 1.00D-06 EigRej= -1.00D+00 NBFU=   240
 Initial guess from the checkpoint file:  "/home/user/YCY/BeH/6-H-Be12.chk"
 B after Tr=     0.000000    0.000000    0.000000
         Rot=    0.999931    0.010897   -0.003798   -0.002276 Ang=   1.35 deg.
 ExpMin= 3.27D-02 ExpMax= 4.70D+03 ExpMxC= 1.60D+02 IAcc=3 IRadAn=         5 AccDes= 0.00D+00
 Harris functional with IExCor= 1009 and IRadAn=       5 diagonalized for initial guess.
 HarFok:  IExCor= 1009 AccDes= 0.00D+00 IRadAn=         5 IDoV= 1 UseB2=F ITyADJ=14
 ICtDFT=  3500011 ScaDFX=  1.000000  1.000000  1.000000  1.000000
 FoFCou: FMM=F IPFlag=           0 FMFlag=      100000 FMFlg1=           0
         NFxFlg=           0 DoJE=T BraDBF=F KetDBF=T FulRan=T
         wScrn=  0.000000 ICntrl=       500 IOpCl=  0 I1Cent=   200000004 NGrid=           0
         NMat0=    1 NMatS0=      1 NMatT0=    0 NMatD0=    1 NMtDS0=    0 NMtDT0=    0
 Petite list used in FoFCou.
 Requested convergence on RMS density matrix=1.00D-08 within 128 cycles.
 Requested convergence on MAX density matrix=1.00D-06.
 Requested convergence on             energy=1.00D-06.
 No special actions if energy rises.
 SCF Done:  E(RPBE1PBE) =  -177.767916326     A.U. after   15 cycles
            NFock= 15  Conv=0.44D-08     -V/T= 2.0074
   1 Symmetry operations used in ECPInt.
 ECPInt:  NShTT=    6786 NPrTT=   21120 LenC2=    6602 LenP2D=   17059.
 LDataN:  DoStor=T MaxTD1= 5 Len=  102
 Calling FoFJK, ICntrl=      2127 FMM=F ISym2X=0 I1Cent= 0 IOpClX= 0 NMat=1 NMatS=1 NMatT=0.
 ***** Axes restored to original set *****
 -------------------------------------------------------------------
 Center     Atomic                   Forces (Hartrees/Bohr)
 Number     Number              X              Y              Z
 -------------------------------------------------------------------
      1        4          -0.000477985    0.001097586    0.000574995
      2        4           0.000861977   -0.001052398    0.000818825
      3        4          -0.001126364    0.000958920   -0.000453163
      4        4          -0.000203824    0.000823337   -0.000953310
      5        4           0.000039108    0.000433327   -0.000773593
      6        4          -0.004035780   -0.000042422    0.004010362
      7        4           0.000667422    0.001000522    0.000900260
      8        4           0.000322869   -0.001689390   -0.001244285
      9        4           0.000633101   -0.000506191   -0.000463346
     10        4           0.000858838   -0.001405776   -0.000432097
     11        4          -0.000166089   -0.000075076    0.000428887
     12        4           0.000031161    0.000128161    0.000288149
     13        1           0.000796864   -0.003252774   -0.004173849
     14        1           0.001798702    0.003582176    0.001472165
 -------------------------------------------------------------------
 Cartesian Forces:  Max     0.004173849 RMS     0.001536780

 GradGradGradGradGradGradGradGradGradGradGradGradGradGradGradGradGradGrad
 Berny optimization.
 Using GEDIIS/GDIIS optimizer.
 FormGI is forming the generalized inverse of G from B-inverse, IUseBI=4.
 Internal  Forces:  Max     0.002875668 RMS     0.000322010
 Search for a local minimum.
 Step number   8 out of a maximum of  100
 All quantities printed in internal units (Hartrees-Bohrs-Radians)
 Mixed Optimization -- En-DIIS/RFO-DIIS
 Swapping is turned off.
 Update second derivatives using D2CorX and points    5    7    8
 DE= -3.62D-04 DEPred=-2.36D-04 R= 1.54D+00
 TightC=F SS=  1.41D+00  RLast= 3.42D-01 DXNew= 2.4000D+00 1.0261D+00
 Trust test= 1.54D+00 RLast= 3.42D-01 DXMaxT set to 1.43D+00
 ITU=  1  1  1  1  1  1  1  0
     Eigenvalues ---    0.00454   0.01753   0.01926   0.02302   0.02400
     Eigenvalues ---    0.02672   0.02940   0.03153   0.03429   0.03550
     Eigenvalues ---    0.04418   0.05069   0.05270   0.05739   0.05837
     Eigenvalues ---    0.05884   0.06255   0.06465   0.06538   0.06844
     Eigenvalues ---    0.07062   0.07253   0.07618   0.07942   0.08143
     Eigenvalues ---    0.08651   0.08702   0.09506   0.10101   0.10715
     Eigenvalues ---    0.11362   0.11721   0.12063   0.12678   0.13274
     Eigenvalues ---    0.31629
 En-DIIS/RFO-DIIS/Sim-DIIS IScMMF=       -3 using points:     8    7    6    5    4    3
 RFO step:  Lambda=-3.31798286D-04.
 DidBck=F Rises=F RFO-DIIS coefs:    1.65659   -0.99665    0.31714   -0.20716    0.69022
                  RFO-DIIS coefs:   -0.46014
 Iteration  1 RMS(Cart)=  0.00479380 RMS(Int)=  0.00038995
 Iteration  2 RMS(Cart)=  0.00006740 RMS(Int)=  0.00037572
 Iteration  3 RMS(Cart)=  0.00000009 RMS(Int)=  0.00037572
 Variable       Old X    -DE/DX   Delta X   Delta X   Delta X     New X
                                 (Linear)    (Quad)   (Total)
    R1        3.87651  -0.00032   0.00283  -0.00253   0.00029   3.87680
    R2        4.18755   0.00017   0.00345  -0.00091   0.00225   4.18979
    R3        4.11859  -0.00006  -0.00146   0.00075  -0.00057   4.11802
    R4        4.01263  -0.00001   0.00175   0.00081   0.00247   4.01510
    R5        4.44545   0.00026   0.01493   0.00300   0.01790   4.46335
    R6        3.88255   0.00007   0.00697   0.00113   0.00812   3.89067
    R7        3.91588   0.00023   0.00556  -0.00017   0.00529   3.92117
    R8        4.11406  -0.00043  -0.01661  -0.00143  -0.01765   4.09641
    R9        3.95816   0.00017  -0.00325   0.00115  -0.00257   3.95559
   R10        3.92341  -0.00016   0.00085  -0.00126  -0.00045   3.92296
   R11        4.17350  -0.00046  -0.01255  -0.00257  -0.01522   4.15828
   R12        4.17742   0.00051   0.01289   0.00292   0.01599   4.19341
   R13        3.92407   0.00027  -0.00487   0.00229  -0.00265   3.92142
   R14        4.04148   0.00019  -0.01219   0.00513  -0.00703   4.03445
   R15        4.26638  -0.00034   0.00363  -0.00536  -0.00146   4.26491
   R16        3.88113  -0.00019  -0.00953   0.00027  -0.00895   3.87218
   R17        4.19766  -0.00041  -0.00999  -0.00444  -0.01447   4.18319
   R18        3.71146   0.00030   0.00132   0.00222   0.00399   3.71545
   R19        3.87701   0.00012  -0.00163   0.00654   0.00495   3.88196
   R20        3.83227   0.00010   0.00234   0.00135   0.00371   3.83598
   R21        3.86364  -0.00036   0.00051  -0.00653  -0.00642   3.85722
   R22        3.88854  -0.00001   0.00234   0.00252   0.00487   3.89342
   R23        3.90611   0.00020  -0.00659   0.00411  -0.00259   3.90351
   R24        3.89185   0.00053  -0.00177   0.00946   0.00808   3.89993
   R25        2.79570   0.00288   0.06668  -0.00144   0.06452   2.86022
   R26        2.80781   0.00154   0.04574   0.00184   0.04688   2.85469
   R27        3.85604  -0.00006   0.01011  -0.00482   0.00472   3.86076
   R28        3.99292  -0.00027   0.00713  -0.00379   0.00347   3.99639
   R29        3.96841  -0.00010   0.00149   0.00049   0.00222   3.97063
   R30        3.79763  -0.00000   0.00562  -0.00086   0.00468   3.80231
   R31        4.14240   0.00033  -0.00374   0.00262  -0.00094   4.14146
   R32        3.83666  -0.00014   0.00181  -0.00131   0.00010   3.83675
   R33        1.54994   0.00268   0.00320   0.00149   0.00727   1.55721
    A1        1.90214  -0.00018  -0.00470  -0.00277  -0.00730   1.89484
    A2        1.84860  -0.00004  -0.00232   0.00052  -0.00183   1.84676
    A3        2.10182  -0.00017  -0.00781  -0.00148  -0.00906   2.09276
    A4        2.70717  -0.00006  -0.00392   0.00003  -0.00393   2.70324
    A5        1.94603   0.00004  -0.00144   0.00026  -0.00122   1.94481
    A6        1.88197  -0.00001  -0.00328   0.00138  -0.00180   1.88017
    A7        2.02476  -0.00004  -0.00061  -0.00010  -0.00085   2.02391
    A8        2.30943  -0.00013  -0.00361  -0.00110  -0.00467   2.30476
    A9        1.59746  -0.00010  -0.00370  -0.00131  -0.00483   1.59264
   A10        1.84908   0.00002   0.00108   0.00005   0.00105   1.85012
   A11        1.72105   0.00023   0.00674   0.00185   0.00860   1.72965
   A12        1.91430   0.00025   0.00413   0.00253   0.00659   1.92089
   A13        2.28881   0.00025   0.00361   0.00229   0.00585   2.29467
   A14        2.02848   0.00013   0.00243   0.00271   0.00543   2.03391
   A15        2.03120   0.00003   0.00623   0.00042   0.00688   2.03808
   A16        1.66108  -0.00006  -0.00174   0.00060  -0.00105   1.66004
   A17        2.39980  -0.00002   0.00299   0.00047   0.00352   2.40332
   A18        1.96816   0.00026   0.00120   0.00391   0.00501   1.97317
   A19        2.81761   0.00021   0.00847   0.00092   0.00931   2.82691
   A20        1.91956  -0.00001   0.00078  -0.00050   0.00036   1.91993
   A21        2.23913   0.00021   0.00634   0.00307   0.00963   2.24876
   A22        1.98088   0.00001   0.00770  -0.00111   0.00669   1.98757
   A23        2.00044   0.00016   0.00430   0.00088   0.00511   2.00555
   A24        1.72958  -0.00014  -0.00146   0.00038  -0.00084   1.72875
   A25        1.89988   0.00001   0.00323  -0.00069   0.00259   1.90247
   A26        1.97962  -0.00001  -0.00298   0.00101  -0.00187   1.97776
   A27        1.88191  -0.00028  -0.00211  -0.00228  -0.00452   1.87738
   A28        1.76181  -0.00020  -0.00069  -0.00216  -0.00291   1.75890
   A29        1.51412   0.00019   0.00398   0.00119   0.00510   1.51922
   A30        1.76193   0.00010   0.00135   0.00095   0.00253   1.76446
   A31        1.40373   0.00000  -0.00094  -0.00097  -0.00195   1.40178
   A32        1.83784   0.00025   0.00745   0.00071   0.00832   1.84616
   A33        2.06627  -0.00012  -0.00376   0.00242  -0.00059   2.06568
   A34        2.34111   0.00021   0.01205   0.00110   0.01269   2.35380
   A35        1.36316   0.00020   0.00329   0.00119   0.00453   1.36770
   A36        2.36276  -0.00042  -0.00294  -0.00402  -0.00667   2.35609
   A37        2.52640  -0.00020  -0.01468  -0.00046  -0.01558   2.51082
   A38        1.83951   0.00034   0.00832   0.00114   0.00926   1.84877
   A39        2.55671   0.00021  -0.00082   0.00288   0.00213   2.55884
   A40        2.15452  -0.00023   0.01482  -0.00005   0.01553   2.17006
   A41        2.09176   0.00031   0.00849   0.00070   0.00914   2.10090
   A42        2.34152  -0.00000  -0.00484  -0.00166  -0.00594   2.33557
   A43        1.83942  -0.00044  -0.00243  -0.00022  -0.00230   1.83712
   A44        1.66243  -0.00056  -0.00736  -0.00200  -0.00912   1.65330
   A45        2.21859  -0.00002  -0.01790  -0.00115  -0.01985   2.19874
   A46        1.46060  -0.00015  -0.00473  -0.00137  -0.00611   1.45448
   A47        1.86392  -0.00038  -0.00583  -0.00156  -0.00728   1.85665
   A48        1.49242  -0.00030  -0.00557  -0.00277  -0.00822   1.48420
   A49        1.76188  -0.00007  -0.00231  -0.00056  -0.00289   1.75899
   A50        1.68355  -0.00009  -0.00390  -0.00023  -0.00422   1.67933
   A51        2.17475  -0.00022  -0.00661  -0.00105  -0.00780   2.16695
   A52        2.10354  -0.00031  -0.00413  -0.00264  -0.00661   2.09693
   A53        1.84608  -0.00024  -0.00296  -0.00173  -0.00469   1.84139
   A54        1.69804  -0.00010  -0.00293  -0.00071  -0.00365   1.69439
   A55        2.02587  -0.00010  -0.00287  -0.00096  -0.00374   2.02213
   A56        1.86216   0.00001   0.00063   0.00027   0.00106   1.86322
   A57        1.70389  -0.00012   0.00176  -0.00083   0.00092   1.70481
   A58        1.29117   0.00004  -0.00207   0.00047  -0.00174   1.28943
   A59        1.91306   0.00020   0.00073   0.00116   0.00224   1.91530
   A60        1.40629   0.00009  -0.00174  -0.00026  -0.00194   1.40435
   A61        2.01611   0.00010   0.00006  -0.00049  -0.00013   2.01598
   A62        2.06390   0.00021  -0.00198   0.00343   0.00145   2.06535
   A63        1.56450   0.00012   0.00132   0.00039   0.00180   1.56630
   A64        1.44240   0.00012  -0.00080   0.00105   0.00033   1.44273
   A65        1.97980  -0.00014  -0.00468  -0.00063  -0.00537   1.97443
   A66        1.83559  -0.00005  -0.00361  -0.00076  -0.00422   1.83136
   A67        2.02321   0.00002   0.00024   0.00048   0.00089   2.02411
   A68        1.39455  -0.00001  -0.00075  -0.00077  -0.00160   1.39296
   A69        1.49696   0.00009   0.00341   0.00078   0.00412   1.50108
   A70        1.88246  -0.00007  -0.00400  -0.00050  -0.00464   1.87782
   A71        2.20657  -0.00001  -0.00274   0.00002  -0.00268   2.20390
   A72        2.13587   0.00003   0.00240   0.00025   0.00265   2.13852
    D1       -1.87253  -0.00010  -0.00074  -0.00329  -0.00388  -1.87641
    D2       -0.84882   0.00016   0.00370   0.00001   0.00359  -0.84523
    D3        0.31743  -0.00028  -0.00559  -0.00473  -0.01034   0.30709
    D4        1.34114  -0.00003  -0.00116  -0.00143  -0.00287   1.33827
    D5       -0.76475  -0.00020  -0.00380  -0.00422  -0.00765  -0.77241
    D6        0.25895   0.00005   0.00063  -0.00093  -0.00019   0.25877
    D7        0.31192  -0.00014   0.00007  -0.00675  -0.00666   0.30526
    D8       -0.73577  -0.00020   0.00084  -0.00867  -0.00769  -0.74346
    D9       -0.52316   0.00002   0.00319  -0.00129   0.00204  -0.52113
   D10       -1.57086  -0.00004   0.00396  -0.00321   0.00101  -1.56985
   D11        1.20507  -0.00009  -0.00239  -0.00206  -0.00475   1.20032
   D12        0.15738  -0.00015  -0.00162  -0.00399  -0.00577   0.15160
   D13        0.91456  -0.00009  -0.00209   0.00040  -0.00176   0.91280
   D14       -0.02282   0.00009   0.00239   0.00610   0.00834  -0.01448
   D15       -1.16897   0.00013   0.00500   0.00187   0.00663  -1.16234
   D16       -0.97031   0.00017   0.00502   0.00304   0.00790  -0.96240
   D17       -0.07675   0.00033   0.00520   0.00554   0.01056  -0.06619
   D18        1.14215  -0.00012  -0.00322  -0.00017  -0.00327   1.13888
   D19        2.03570   0.00004  -0.00304   0.00233  -0.00061   2.03509
   D20        0.03977   0.00009   0.00050   0.00297   0.00326   0.04303
   D21        0.93332   0.00025   0.00069   0.00547   0.00592   0.93924
   D22        0.63198   0.00002  -0.00320   0.00126  -0.00221   0.62977
   D23        1.70767  -0.00005  -0.00246   0.00016  -0.00245   1.70522
   D24       -0.47643  -0.00003  -0.00083  -0.00146  -0.00229  -0.47872
   D25        0.59927  -0.00010  -0.00009  -0.00256  -0.00253   0.59674
   D26       -1.28541   0.00006   0.00190   0.00027   0.00201  -1.28340
   D27       -0.20972  -0.00001   0.00264  -0.00082   0.00177  -0.20795
   D28        0.36961   0.00007  -0.00168   0.00253   0.00038   0.36999
   D29       -0.68896   0.00006   0.00058   0.00162   0.00181  -0.68715
   D30       -0.72592  -0.00000  -0.00111   0.00147   0.00051  -0.72540
   D31       -1.78448  -0.00001   0.00116   0.00056   0.00194  -1.78254
   D32        1.24953   0.00001  -0.00414   0.00150  -0.00281   1.24672
   D33        0.19096  -0.00001  -0.00187   0.00060  -0.00138   0.18958
   D34        0.13062  -0.00020  -0.00025  -0.00268  -0.00283   0.12780
   D35       -1.01213  -0.00002  -0.00229   0.00108  -0.00110  -1.01324
   D36        1.30863  -0.00004   0.00438  -0.00040   0.00410   1.31273
   D37        0.16587   0.00015   0.00234   0.00336   0.00582   0.17170
   D38        0.55396   0.00021   0.00654   0.00266   0.00925   0.56321
   D39       -0.44985   0.00009   0.00225   0.00257   0.00497  -0.44488
   D40        2.94206  -0.00032   0.00121  -0.00189   0.00000   2.94207
   D41       -2.72670   0.00028  -0.01880   0.00059  -0.01920  -2.74590
   D42       -0.74811  -0.00000   0.00115   0.00040   0.00157  -0.74654
   D43       -1.75192  -0.00012  -0.00314   0.00030  -0.00271  -1.75463
   D44        1.63999  -0.00053  -0.00418  -0.00415  -0.00768   1.63232
   D45        2.25441   0.00006  -0.02419  -0.00168  -0.02688   2.22754
   D46       -0.69440  -0.00006   0.00166  -0.00083   0.00113  -0.69327
   D47        0.34760  -0.00007  -0.00299   0.00036  -0.00280   0.34480
   D48        0.46528   0.00008   0.00365  -0.00003   0.00377   0.46905
   D49        1.50727   0.00007  -0.00100   0.00116  -0.00016   1.50712
   D50        0.28654  -0.00009  -0.00248  -0.00153  -0.00396   0.28258
   D51       -0.82114  -0.00015  -0.00084  -0.00290  -0.00359  -0.82473
   D52        1.61268  -0.00003  -0.00077  -0.00017  -0.00090   1.61179
   D53        0.50500  -0.00009   0.00087  -0.00154  -0.00053   0.50448
   D54        0.82728   0.00001   0.00074  -0.00075  -0.00021   0.82707
   D55        1.82651   0.00017   0.00589   0.00005   0.00547   1.83198
   D56       -1.28515   0.00036   0.00655  -0.00163   0.00544  -1.27971
   D57       -2.14106  -0.00015   0.02665   0.00154   0.02830  -2.11277
   D58       -1.28075  -0.00015  -0.00601  -0.00234  -0.00841  -1.28916
   D59       -0.28151   0.00001  -0.00086  -0.00155  -0.00273  -0.28425
   D60        2.89001   0.00020  -0.00021  -0.00323  -0.00276   2.88725
   D61        2.03409  -0.00031   0.01990  -0.00005   0.02009   2.05419
   D62       -0.53336  -0.00016  -0.01044  -0.00116  -0.01148  -0.54484
   D63        0.46587   0.00000  -0.00528  -0.00036  -0.00580   0.46007
   D64       -2.64579   0.00019  -0.00463  -0.00204  -0.00583  -2.65162
   D65        2.78148  -0.00032   0.01548   0.00113   0.01702   2.79851
   D66        1.05270   0.00005   0.00805  -0.00182   0.00625   1.05896
   D67       -0.05581  -0.00008  -0.00261  -0.00584  -0.00837  -0.06418
   D68       -1.17756  -0.00016  -0.00388  -0.00301  -0.00703  -1.18458
   D69       -0.97317  -0.00008  -0.00638   0.00076  -0.00569  -0.97887
   D70       -1.99273   0.00002  -0.00665   0.00183  -0.00482  -1.99754
   D71        0.10343   0.00006  -0.00463   0.00233  -0.00235   0.10108
   D72       -0.91612   0.00016  -0.00490   0.00341  -0.00147  -0.91760
   D73        1.22445   0.00013   0.00242   0.00244   0.00474   1.22918
   D74        0.20489   0.00023   0.00215   0.00352   0.00561   0.21051
   D75       -1.73621   0.00008   0.00331   0.00130   0.00472  -1.73149
   D76       -0.65951  -0.00007   0.00143  -0.00101   0.00048  -0.65903
   D77       -0.68350   0.00009   0.00825   0.00517   0.01330  -0.67019
   D78        0.39320  -0.00006   0.00637   0.00285   0.00907   0.40227
   D79        0.17932   0.00013   0.00837   0.00298   0.01155   0.19087
   D80        1.25602  -0.00002   0.00649   0.00067   0.00732   1.26333
   D81        1.44778  -0.00003   0.00253  -0.00051   0.00192   1.44970
   D82        0.30297  -0.00004   0.00093   0.00091   0.00187   0.30483
   D83        0.54405  -0.00012   0.00456  -0.00333   0.00112   0.54517
   D84       -0.60077  -0.00014   0.00297  -0.00191   0.00107  -0.59970
   D85       -0.68422  -0.00009  -0.00564  -0.00172  -0.00755  -0.69177
   D86       -1.82903  -0.00010  -0.00723  -0.00030  -0.00760  -1.83663
   D87        0.16823   0.00004   0.00677  -0.00076   0.00571   0.17393
   D88        1.18628   0.00003   0.00577  -0.00133   0.00428   1.19056
   D89        1.22809   0.00011   0.00406   0.00023   0.00415   1.23223
   D90        2.24614   0.00010   0.00305  -0.00035   0.00272   2.24886
   D91       -0.99511  -0.00024  -0.00434  -0.00376  -0.00829  -1.00340
   D92        0.02295  -0.00025  -0.00534  -0.00433  -0.00971   0.01323
   D93       -0.74099   0.00002   0.00167   0.00119   0.00300  -0.73799
   D94        0.16343   0.00006   0.00026   0.00113   0.00152   0.16495
   D95        2.36252  -0.00024  -0.00280   0.00301   0.00265   2.36518
   D96        2.93405   0.00027   0.00912   0.00075   0.00930   2.94335
   D97        0.31530  -0.00006   0.00194   0.00063   0.00240   0.31770
   D98        1.21972  -0.00002   0.00053   0.00057   0.00093   1.22064
   D99       -2.86437  -0.00032  -0.00253   0.00245   0.00205  -2.86232
   D100      -2.29284   0.00019   0.00939   0.00019   0.00870  -2.28414
   D101       0.47265   0.00008  -0.00016   0.00309   0.00297   0.47563
   D102      -0.59911   0.00024  -0.00018   0.00376   0.00345  -0.59567
   D103       0.78776  -0.00010  -0.00485  -0.00125  -0.00628   0.78148
   D104      -0.01882  -0.00012   0.00081  -0.00277  -0.00176  -0.02057
   D105      -0.30564   0.00006  -0.00067  -0.00090  -0.00167  -0.30731
   D106      -1.11221   0.00003   0.00499  -0.00243   0.00285  -1.10936
   D107       0.41672  -0.00008  -0.00560  -0.00194  -0.00747   0.40925
   D108      -0.66841  -0.00008  -0.00346  -0.00168  -0.00510  -0.67352
   D109      -0.74704   0.00001  -0.00123  -0.00029  -0.00168  -0.74871
   D110       0.42147   0.00007  -0.00480   0.00013  -0.00446   0.41701
   D111      -0.24752   0.00011   0.00567   0.00232   0.00798  -0.23955
   D112       1.04987  -0.00000   0.00573   0.00012   0.00587   1.05574
   D113       0.39900   0.00003  -0.00091   0.00075   0.00001   0.39901
   D114      -0.69902  -0.00015  -0.00663   0.00115  -0.00545  -0.70446
   D115      -3.05124   0.00053   0.00188   0.00723   0.00789  -3.04335
   D116       2.93843   0.00015   0.01979   0.00268   0.02295   2.96139
   D117      -0.90000   0.00001   0.00130   0.00032   0.00139  -0.89861
   D118       0.30064  -0.00017  -0.00293  -0.00115  -0.00406   0.29658
   D119       0.10201   0.00031   0.00784   0.00180   0.00981   0.11182
   D120       1.30264   0.00013   0.00361   0.00033   0.00436   1.30701
   D121       2.70674  -0.00007   0.00160  -0.00264  -0.00103   2.70571
   D122      -2.37581  -0.00024  -0.00263  -0.00411  -0.00648  -2.38229
   D123       2.63067  -0.00016  -0.01719   0.00038  -0.01672   2.61395
   D124      -2.45187  -0.00033  -0.02142  -0.00109  -0.02218  -2.47405
   D125      -0.21091  -0.00018  -0.00058  -0.00368  -0.00475  -0.21567
   D126       0.92105  -0.00002   0.00130  -0.00226  -0.00131   0.91974
   D127       0.25250   0.00010   0.00372   0.00099   0.00485   0.25735
   D128      -0.83408   0.00018   0.00258   0.00079   0.00352  -0.83055
   D129       1.38506  -0.00021  -0.00187  -0.00179  -0.00362   1.38143
   D130       0.29848  -0.00013  -0.00300  -0.00198  -0.00495   0.29353
   D131       0.56317  -0.00013  -0.00013  -0.00189  -0.00193   0.56124
   D132      -0.39276  -0.00017   0.00252  -0.00243   0.00018  -0.39258
   D133      -0.55722   0.00019   0.00515   0.00095   0.00590  -0.55131
   D134      -1.51315   0.00016   0.00779   0.00041   0.00802  -1.50513
   D135      -0.79902   0.00013  -0.00110   0.00174   0.00055  -0.79846
   D136       0.08012   0.00008  -0.00177   0.00138  -0.00055   0.07956
   D137       0.19809  -0.00001  -0.00180   0.00069  -0.00116   0.19693
   D138       1.07722  -0.00006  -0.00246   0.00033  -0.00227   1.07495
   D139       0.85830  -0.00002   0.00088  -0.00020   0.00060   0.85891
   D140      -0.07821  -0.00009   0.00048  -0.00106  -0.00065  -0.07885
   D141      -0.22600  -0.00000   0.00200  -0.00090   0.00095  -0.22506
   D142      -1.16251  -0.00008   0.00159  -0.00176  -0.00030  -1.16282
   D143      -0.65762   0.00016  -0.00335   0.00285  -0.00079  -0.65841
   D144       0.57076   0.00015  -0.00201   0.00259   0.00037   0.57113
   D145      -1.79285  -0.00002  -0.00245   0.00162  -0.00092  -1.79377
   D146      -0.56447  -0.00004  -0.00112   0.00136   0.00024  -0.56423
         Item               Value     Threshold  Converged?
 Maximum Force            0.002876     0.000450     NO 
 RMS     Force            0.000322     0.000300     NO 
 Maximum Displacement     0.040083     0.001800     NO 
 RMS     Displacement     0.004809     0.001200     NO 
 Predicted change in Energy=-1.378535D-04
 GradGradGradGradGradGradGradGradGradGradGradGradGradGradGradGradGradGrad

                          Input orientation:                          
 ---------------------------------------------------------------------
 Center     Atomic      Atomic             Coordinates (Angstroms)
 Number     Number       Type             X           Y           Z
 ---------------------------------------------------------------------
      1          4           0       -1.351218    0.247731    0.526776
      2          4           0       -0.807859    0.752745   -1.385928
      3          4           0        1.234042   -0.210123    0.299262
      4          4           0       -0.268538    2.128136    0.071134
      5          4           0       -1.590059   -1.915752    0.631906
      6          4           0        1.282606    1.317207   -1.284074
      7          4           0        1.599795    1.949189    0.656776
      8          4           0        0.733756   -0.634548   -1.669425
      9          4           0        0.268247   -2.054608   -0.173061
     10          4           0        0.138884    1.081538    1.791179
     11          4           0       -1.226918   -1.277292   -1.272511
     12          4           0       -0.108244   -0.930037    1.669912
     13          1           0        2.044286    1.490864   -2.580441
     14          1           0        2.199994    2.165293   -2.133294
 ---------------------------------------------------------------------
                    Distance matrix (angstroms):
                    1          2          3          4          5
     1  Be   0.000000
     2  Be   2.051514   0.000000
     3  Be   2.635329   2.817151   0.000000
     4  Be   2.217144   2.074993   2.788772   0.000000
     5  Be   2.179164   3.435748   3.315926   4.291143   0.000000
     6  Be   3.370457   2.167726   2.200466   2.213649   4.730243
     7  Be   3.408861   3.376524   2.219059   1.966130   5.011342
     8  Be   3.154176   2.093211   2.075126   3.415635   3.512510
     9  Be   2.900552   3.241956   2.134941   4.224111   2.029915
    10  Be   2.124701   3.331431   2.256895   2.054243   3.649233
    11  Be   2.361901   2.075939   3.108961   3.784285   2.041153
    12  Be   2.058855   3.558001   2.049070   3.454592   2.060307
    13  H    4.767559   3.179058   3.441299   3.575769   5.927281
    14  H    4.833645   3.406029   3.534544   3.309764   6.218180
                    6          7          8          9         10
     6  Be   0.000000
     7  Be   2.065650   0.000000
     8  Be   2.063753   3.582866   0.000000
     9  Be   3.692209   4.300237   2.114799   0.000000
    10  Be   3.289501   2.043024   3.908273   3.702754   0.000000
    11  Be   3.609607   4.703470   2.101167   2.012096   4.100694
    12  Be   3.963660   3.497683   3.456508   2.191564   2.030323
    13  H    1.513565   3.299577   2.657971   4.638983   4.786352
    14  H    1.510638   2.862068   3.194392   5.038028   4.563353
                   11         12         13         14
    11  Be   0.000000
    12  Be   3.166997   0.000000
    13  H    4.480417   5.344122   0.000000
    14  H    4.933160   5.419724   0.824039   0.000000
 Stoichiometry    Be12H2
 Framework group  C1[X(Be12H2)]
 Deg. of freedom    36
 Full point group                 C1      NOp   1
 Largest Abelian subgroup         C1      NOp   1
 Largest concise Abelian subgroup C1      NOp   1
                         Standard orientation:                         
 ---------------------------------------------------------------------
 Center     Atomic      Atomic             Coordinates (Angstroms)
 Number     Number       Type             X           Y           Z
 ---------------------------------------------------------------------
      1          4           0        0.754929    0.783588    1.129266
      2          4           0       -0.316002   -0.951819    1.353281
      3          4           0       -0.263137    0.180901   -1.225574
      4          4           0       -1.460242    0.774205    1.222319
      5          4           0        2.695667    0.294883    0.267025
      6          4           0       -1.860029   -0.901819   -0.167413
      7          4           0       -2.178088    1.097194   -0.579359
      8          4           0       -0.026752   -1.767760   -0.552527
      9          4           0        1.682851   -0.696345   -1.186325
     10          4           0       -0.474936    2.078315   -0.022023
     11          4           0        1.609994   -1.376985    0.705750
     12          4           0        1.300617    1.417477   -0.752034
     13          1           0       -2.652030   -2.164726   -0.429480
     14          1           0       -3.207461   -1.562611   -0.340067
 ---------------------------------------------------------------------
 Rotational constants (GHZ):           2.1570514           1.5108077           1.2616968
 Standard basis: def2TZVP (5D, 7F)
 There are   252 symmetry adapted cartesian basis functions of A   symmetry.
 There are   240 symmetry adapted basis functions of A   symmetry.
   240 basis functions,   364 primitive gaussians,   252 cartesian basis functions
    25 alpha electrons       25 beta electrons
       nuclear repulsion energy       222.1148098829 Hartrees.
 NAtoms=   14 NActive=   14 NUniq=   14 SFac= 1.00D+00 NAtFMM=   60 NAOKFM=F Big=F
 Integral buffers will be    131072 words long.
 Raffenetti 2 integral format.
 Two-electron integral symmetry is turned on.
 Nuclear repulsion after empirical dispersion term =      222.0835710170 Hartrees.
 One-electron integrals computed using PRISM.
   1 Symmetry operations used in ECPInt.
 ECPInt:  NShTT=    6786 NPrTT=   21120 LenC2=    6600 LenP2D=   17053.
 LDataN:  DoStor=T MaxTD1= 4 Len=   56
 NBasis=   240 RedAO= T EigKep=  2.40D-04  NBF=   240
 NBsUse=   240 1.00D-06 EigRej= -1.00D+00 NBFU=   240
 Initial guess from the checkpoint file:  "/home/user/YCY/BeH/6-H-Be12.chk"
 B after Tr=    -0.000000    0.000000   -0.000000
         Rot=    0.999997    0.002027   -0.000184   -0.001219 Ang=   0.27 deg.
 ExpMin= 3.27D-02 ExpMax= 4.70D+03 ExpMxC= 1.60D+02 IAcc=3 IRadAn=         5 AccDes= 0.00D+00
 Harris functional with IExCor= 1009 and IRadAn=       5 diagonalized for initial guess.
 HarFok:  IExCor= 1009 AccDes= 0.00D+00 IRadAn=         5 IDoV= 1 UseB2=F ITyADJ=14
 ICtDFT=  3500011 ScaDFX=  1.000000  1.000000  1.000000  1.000000
 FoFCou: FMM=F IPFlag=           0 FMFlag=      100000 FMFlg1=           0
         NFxFlg=           0 DoJE=T BraDBF=F KetDBF=T FulRan=T
         wScrn=  0.000000 ICntrl=       500 IOpCl=  0 I1Cent=   200000004 NGrid=           0
         NMat0=    1 NMatS0=      1 NMatT0=    0 NMatD0=    1 NMtDS0=    0 NMtDT0=    0
 Petite list used in FoFCou.
 Requested convergence on RMS density matrix=1.00D-08 within 128 cycles.
 Requested convergence on MAX density matrix=1.00D-06.
 Requested convergence on             energy=1.00D-06.
 No special actions if energy rises.
 EnCoef did     4 forward-backward iterations
 SCF Done:  E(RPBE1PBE) =  -177.768149123     A.U. after   14 cycles
            NFock= 14  Conv=0.44D-08     -V/T= 2.0075
   1 Symmetry operations used in ECPInt.
 ECPInt:  NShTT=    6786 NPrTT=   21120 LenC2=    6600 LenP2D=   17053.
 LDataN:  DoStor=T MaxTD1= 5 Len=  102
 Calling FoFJK, ICntrl=      2127 FMM=F ISym2X=0 I1Cent= 0 IOpClX= 0 NMat=1 NMatS=1 NMatT=0.
 ***** Axes restored to original set *****
 -------------------------------------------------------------------
 Center     Atomic                   Forces (Hartrees/Bohr)
 Number     Number              X              Y              Z
 -------------------------------------------------------------------
      1        4          -0.000071841    0.000662115    0.000575963
      2        4           0.000497473   -0.000847586    0.000934540
      3        4          -0.000510489    0.001256811   -0.000151282
      4        4          -0.000162868    0.000598485   -0.000686216
      5        4           0.000033140    0.000448723   -0.000395277
      6        4          -0.000652669    0.001186600   -0.000666686
      7        4           0.000136972    0.000613307    0.000975019
      8        4           0.000061673   -0.001677072   -0.000716966
      9        4           0.000326756   -0.000475522   -0.000737452
     10        4           0.000915509   -0.001265716   -0.000756348
     11        4           0.000081774    0.000082832    0.000377554
     12        4          -0.000589445    0.000057615    0.000221407
     13        1          -0.000162035   -0.001144536    0.000427076
     14        1           0.000096049    0.000503945    0.000598667
 -------------------------------------------------------------------
 Cartesian Forces:  Max     0.001677072 RMS     0.000676676

 GradGradGradGradGradGradGradGradGradGradGradGradGradGradGradGradGradGrad
 Berny optimization.
 Using GEDIIS/GDIIS optimizer.
 FormGI is forming the generalized inverse of G from B-inverse, IUseBI=4.
 Internal  Forces:  Max     0.000699199 RMS     0.000143235
 Search for a local minimum.
 Step number   9 out of a maximum of  100
 All quantities printed in internal units (Hartrees-Bohrs-Radians)
 Mixed Optimization -- En-DIIS/RFO-DIIS
 Swapping is turned off.
 Update second derivatives using D2CorX and points    7    8    9
 DE= -2.33D-04 DEPred=-1.38D-04 R= 1.69D+00
 TightC=F SS=  1.41D+00  RLast= 1.35D-01 DXNew= 2.4000D+00 4.0599D-01
 Trust test= 1.69D+00 RLast= 1.35D-01 DXMaxT set to 1.43D+00
 ITU=  1  1  1  1  1  1  1  1  0
     Eigenvalues ---    0.00400   0.01677   0.01923   0.02313   0.02446
     Eigenvalues ---    0.02673   0.02943   0.03135   0.03511   0.03553
     Eigenvalues ---    0.04502   0.05087   0.05259   0.05640   0.05812
     Eigenvalues ---    0.06079   0.06216   0.06388   0.06579   0.06745
     Eigenvalues ---    0.06957   0.07087   0.07545   0.07801   0.08096
     Eigenvalues ---    0.08456   0.08672   0.09269   0.10170   0.10641
     Eigenvalues ---    0.11403   0.11868   0.12142   0.12811   0.13448
     Eigenvalues ---    0.27821
 En-DIIS/RFO-DIIS/Sim-DIIS IScMMF=       -3 using points:     9    8    7    6    5    4    3
 RFO step:  Lambda=-1.05803841D-04.
 DIIS inversion failure, remove point   7.
 RFO-DIIS uses    6 points instead of    7
 DidBck=F Rises=F RFO-DIIS coefs:    1.82288   -0.91210    0.21432   -0.15293    0.19759
                  RFO-DIIS coefs:   -0.16975    0.00000
 Iteration  1 RMS(Cart)=  0.00654690 RMS(Int)=  0.00070900
 Iteration  2 RMS(Cart)=  0.00007070 RMS(Int)=  0.00070024
 Iteration  3 RMS(Cart)=  0.00000016 RMS(Int)=  0.00070024
 Variable       Old X    -DE/DX   Delta X   Delta X   Delta X     New X
                                 (Linear)    (Quad)   (Total)
    R1        3.87680  -0.00029  -0.00002  -0.00080  -0.00063   3.87617
    R2        4.18979   0.00013   0.00266  -0.00068   0.00234   4.19214
    R3        4.11802  -0.00012  -0.02152  -0.00037  -0.02191   4.09612
    R4        4.01510  -0.00013   0.01062  -0.00238   0.00806   4.02317
    R5        4.46335   0.00012   0.02720   0.00187   0.02891   4.49226
    R6        3.89067  -0.00011  -0.00513  -0.00091  -0.00596   3.88472
    R7        3.92117   0.00009  -0.00507   0.00062  -0.00454   3.91662
    R8        4.09641  -0.00019   0.00541  -0.00321   0.00161   4.09802
    R9        3.95559   0.00015  -0.00284   0.00081  -0.00113   3.95447
   R10        3.92296  -0.00015   0.00120  -0.00274  -0.00159   3.92137
   R11        4.15828  -0.00020  -0.01384  -0.00201  -0.01547   4.14281
   R12        4.19341   0.00029  -0.00946   0.00262  -0.00717   4.18624
   R13        3.92142   0.00023   0.00653   0.00036   0.00728   3.92870
   R14        4.03445   0.00031  -0.00970   0.00339  -0.00612   4.02833
   R15        4.26491  -0.00042   0.01814  -0.00593   0.01169   4.27660
   R16        3.87218   0.00000  -0.00984   0.00233  -0.00801   3.86417
   R17        4.18319  -0.00021   0.00683  -0.00242   0.00469   4.18788
   R18        3.71545   0.00015   0.00042   0.00016  -0.00042   3.71503
   R19        3.88196   0.00002  -0.00896   0.00326  -0.00568   3.87628
   R20        3.83598   0.00013   0.00660   0.00236   0.00906   3.84504
   R21        3.85722  -0.00024  -0.00749  -0.00125  -0.00813   3.84909
   R22        3.89342  -0.00014   0.00691  -0.00270   0.00406   3.89748
   R23        3.90351   0.00025   0.00045   0.00363   0.00447   3.90798
   R24        3.89993   0.00059   0.00863   0.00382   0.01181   3.91173
   R25        2.86022  -0.00070  -0.02788  -0.01053  -0.03732   2.82291
   R26        2.85469  -0.00011  -0.01297  -0.01192  -0.02377   2.83092
   R27        3.86076  -0.00018  -0.00317  -0.00198  -0.00413   3.85663
   R28        3.99639  -0.00027   0.00007  -0.00211  -0.00235   3.99404
   R29        3.97063  -0.00013   0.00204  -0.00012   0.00134   3.97197
   R30        3.80231  -0.00016  -0.01492   0.00064  -0.01435   3.78796
   R31        4.14146   0.00034   0.00996   0.00102   0.01054   4.15199
   R32        3.83675  -0.00016  -0.00057  -0.00116  -0.00099   3.83577
   R33        1.55721   0.00044   0.01150  -0.00096   0.00653   1.56374
    A1        1.89484  -0.00011  -0.00711  -0.00151  -0.00910   1.88574
    A2        1.84676  -0.00006  -0.00576   0.00025  -0.00553   1.84123
    A3        2.09276  -0.00009  -0.01195  -0.00063  -0.01309   2.07967
    A4        2.70324  -0.00001  -0.00799   0.00041  -0.00770   2.69554
    A5        1.94481   0.00002  -0.00615  -0.00026  -0.00641   1.93840
    A6        1.88017   0.00004  -0.00905   0.00185  -0.00739   1.87278
    A7        2.02391  -0.00001   0.00472  -0.00039   0.00461   2.02852
    A8        2.30476  -0.00011  -0.00394  -0.00113  -0.00515   2.29961
    A9        1.59264  -0.00007  -0.00272  -0.00091  -0.00406   1.58858
   A10        1.85012   0.00007   0.00868   0.00015   0.00884   1.85896
   A11        1.72965   0.00017   0.01515   0.00109   0.01628   1.74593
   A12        1.92089   0.00021   0.00797   0.00145   0.00947   1.93036
   A13        2.29467   0.00020   0.00856   0.00145   0.01002   2.30468
   A14        2.03391   0.00013   0.00302   0.00172   0.00412   2.03803
   A15        2.03808   0.00001   0.00490   0.00002   0.00437   2.04244
   A16        1.66004  -0.00002   0.00414   0.00087   0.00485   1.66489
   A17        2.40332  -0.00001   0.00824   0.00012   0.00823   2.41155
   A18        1.97317   0.00024   0.00695   0.00233   0.00920   1.98237
   A19        2.82691   0.00012   0.00807   0.00083   0.00896   2.83587
   A20        1.91993  -0.00002  -0.00369   0.00031  -0.00354   1.91639
   A21        2.24876   0.00015   0.01033   0.00222   0.01206   2.26082
   A22        1.98757  -0.00006   0.00921  -0.00104   0.00786   1.99543
   A23        2.00555   0.00010   0.00502   0.00033   0.00545   2.01100
   A24        1.72875  -0.00006   0.00674  -0.00019   0.00611   1.73486
   A25        1.90247  -0.00001   0.00264  -0.00010   0.00241   1.90488
   A26        1.97776   0.00001  -0.00210   0.00049  -0.00184   1.97592
   A27        1.87738  -0.00024   0.00256  -0.00220   0.00046   1.87784
   A28        1.75890  -0.00014   0.00611  -0.00154   0.00460   1.76349
   A29        1.51922   0.00013   0.00637   0.00078   0.00735   1.52657
   A30        1.76446   0.00005   0.00383   0.00050   0.00380   1.76826
   A31        1.40178  -0.00008  -0.01014  -0.00039  -0.01051   1.39127
   A32        1.84616   0.00007  -0.00571   0.00059  -0.00532   1.84084
   A33        2.06568   0.00007   0.01205   0.00014   0.00976   2.07544
   A34        2.35380   0.00011   0.01717   0.00236   0.01938   2.37318
   A35        1.36770   0.00008  -0.00509   0.00054  -0.00467   1.36303
   A36        2.35609  -0.00027  -0.02265  -0.00166  -0.02422   2.33187
   A37        2.51082  -0.00002  -0.01045  -0.00196  -0.01219   2.49864
   A38        1.84877   0.00016  -0.00019   0.00141   0.00148   1.85025
   A39        2.55884   0.00019   0.02799   0.00112   0.02858   2.58742
   A40        2.17006  -0.00013   0.01946  -0.00019   0.01822   2.18828
   A41        2.10090   0.00012   0.00271   0.00065   0.00324   2.10414
   A42        2.33557  -0.00005   0.00744  -0.00016   0.00502   2.34059
   A43        1.83712  -0.00016   0.00523  -0.00200   0.00276   1.83988
   A44        1.65330  -0.00027  -0.02226  -0.00178  -0.02388   1.62943
   A45        2.19874  -0.00001  -0.01597  -0.00014  -0.01514   2.18359
   A46        1.45448  -0.00010  -0.00470  -0.00102  -0.00560   1.44889
   A47        1.85665  -0.00024   0.00685  -0.00205   0.00470   1.86135
   A48        1.48420  -0.00026  -0.01390  -0.00186  -0.01589   1.46831
   A49        1.75899  -0.00007  -0.01074  -0.00032  -0.01106   1.74793
   A50        1.67933  -0.00007  -0.00717  -0.00018  -0.00722   1.67211
   A51        2.16695  -0.00010  -0.00951  -0.00016  -0.00936   2.15759
   A52        2.09693  -0.00021   0.00132  -0.00237  -0.00135   2.09557
   A53        1.84139  -0.00021  -0.00552  -0.00176  -0.00740   1.83399
   A54        1.69439  -0.00009   0.00225  -0.00130   0.00097   1.69536
   A55        2.02213  -0.00004   0.00029  -0.00062  -0.00051   2.02162
   A56        1.86322   0.00000   0.00378   0.00037   0.00387   1.86709
   A57        1.70481  -0.00013   0.00458  -0.00118   0.00326   1.70807
   A58        1.28943   0.00007  -0.00517   0.00098  -0.00383   1.28560
   A59        1.91530   0.00021   0.00108   0.00128   0.00169   1.91698
   A60        1.40435   0.00009  -0.00885   0.00035  -0.00852   1.39583
   A61        2.01598   0.00011  -0.00722   0.00065  -0.00715   2.00883
   A62        2.06535   0.00025  -0.01180   0.00379  -0.00818   2.05717
   A63        1.56630   0.00011   0.00546   0.00049   0.00582   1.57212
   A64        1.44273   0.00012  -0.00095   0.00059  -0.00037   1.44236
   A65        1.97443  -0.00011  -0.01438  -0.00052  -0.01472   1.95971
   A66        1.83136  -0.00001  -0.00751  -0.00006  -0.00775   1.82361
   A67        2.02411   0.00005   0.00511   0.00003   0.00496   2.02907
   A68        1.39296  -0.00001   0.00349  -0.00093   0.00278   1.39574
   A69        1.50108   0.00007   0.00128   0.00116   0.00270   1.50378
   A70        1.87782  -0.00001  -0.00591   0.00031  -0.00536   1.87246
   A71        2.20390   0.00002  -0.00274   0.00017  -0.00268   2.20121
   A72        2.13852  -0.00003   0.00515  -0.00073   0.00445   2.14297
    D1       -1.87641  -0.00012   0.00041  -0.00216  -0.00214  -1.87855
    D2       -0.84523   0.00011   0.00562  -0.00039   0.00535  -0.83988
    D3        0.30709  -0.00023  -0.00183  -0.00335  -0.00516   0.30193
    D4        1.33827  -0.00000   0.00339  -0.00158   0.00234   1.34060
    D5       -0.77241  -0.00019   0.00279  -0.00362  -0.00147  -0.77388
    D6        0.25877   0.00004   0.00801  -0.00186   0.00603   0.26480
    D7        0.30526  -0.00011  -0.00809  -0.00328  -0.01124   0.29402
    D8       -0.74346  -0.00019  -0.00891  -0.00476  -0.01367  -0.75713
    D9       -0.52113   0.00001   0.00565  -0.00054   0.00477  -0.51636
   D10       -1.56985  -0.00007   0.00483  -0.00202   0.00233  -1.56752
   D11        1.20032  -0.00004  -0.00506  -0.00085  -0.00550   1.19482
   D12        0.15160  -0.00012  -0.00588  -0.00233  -0.00794   0.14366
   D13        0.91280  -0.00009  -0.00706   0.00004  -0.00676   0.90604
   D14       -0.01448   0.00005   0.00677   0.00316   0.01006  -0.00441
   D15       -1.16234   0.00007   0.00237   0.00108   0.00410  -1.15824
   D16       -0.96240   0.00013   0.00707   0.00237   0.00968  -0.95273
   D17       -0.06619   0.00027  -0.00342   0.00472   0.00149  -0.06471
   D18        1.13888  -0.00005  -0.00306   0.00040  -0.00309   1.13579
   D19        2.03509   0.00008  -0.01355   0.00275  -0.01128   2.02381
   D20        0.04303   0.00006  -0.00264   0.00153  -0.00078   0.04225
   D21        0.93924   0.00020  -0.01313   0.00388  -0.00897   0.93027
   D22        0.62977   0.00003  -0.00946   0.00148  -0.00751   0.62226
   D23        1.70522  -0.00002  -0.00824   0.00073  -0.00722   1.69801
   D24       -0.47872   0.00001   0.00159  -0.00006   0.00146  -0.47726
   D25        0.59674  -0.00004   0.00281  -0.00081   0.00175   0.59849
   D26       -1.28340   0.00001   0.00310  -0.00011   0.00322  -1.28019
   D27       -0.20795  -0.00003   0.00432  -0.00085   0.00351  -0.20444
   D28        0.36999   0.00008  -0.00752   0.00266  -0.00404   0.36594
   D29       -0.68715   0.00006  -0.00429   0.00235  -0.00120  -0.68835
   D30       -0.72540   0.00002   0.00090   0.00137   0.00209  -0.72331
   D31       -1.78254   0.00000   0.00413   0.00106   0.00493  -1.77761
   D32        1.24672   0.00003  -0.00874   0.00107  -0.00726   1.23946
   D33        0.18958   0.00001  -0.00551   0.00076  -0.00442   0.18516
   D34        0.12780  -0.00018  -0.00973  -0.00102  -0.01104   0.11676
   D35       -1.01324  -0.00001  -0.01107   0.00092  -0.01062  -1.02386
   D36        1.31273  -0.00006  -0.00229   0.00053  -0.00185   1.31088
   D37        0.17170   0.00011  -0.00364   0.00247  -0.00143   0.17027
   D38        0.56321   0.00014   0.00443   0.00144   0.00581   0.56903
   D39       -0.44488   0.00011   0.00780   0.00118   0.00861  -0.43626
   D40        2.94207  -0.00021  -0.02382  -0.00071  -0.02608   2.91598
   D41       -2.74590   0.00017  -0.01428   0.00104  -0.01339  -2.75929
   D42       -0.74654  -0.00004  -0.00922  -0.00029  -0.00951  -0.75605
   D43       -1.75463  -0.00007  -0.00585  -0.00054  -0.00671  -1.76134
   D44        1.63232  -0.00039  -0.03747  -0.00244  -0.04141   1.59091
   D45        2.22754  -0.00002  -0.02793  -0.00068  -0.02871   2.19882
   D46       -0.69327  -0.00009  -0.00029  -0.00026  -0.00124  -0.69451
   D47        0.34480  -0.00004  -0.00660   0.00062  -0.00572   0.33908
   D48        0.46905   0.00005   0.00623  -0.00007   0.00605   0.47510
   D49        1.50712   0.00009  -0.00008   0.00081   0.00158   1.50869
   D50        0.28258  -0.00003   0.00490  -0.00108   0.00366   0.28625
   D51       -0.82473  -0.00013   0.00322  -0.00190   0.00086  -0.82387
   D52        1.61179   0.00007   0.01222   0.00032   0.01238   1.62417
   D53        0.50448  -0.00003   0.01054  -0.00050   0.00958   0.51405
   D54        0.82707   0.00003   0.00627  -0.00005   0.00664   0.83371
   D55        1.83198   0.00011   0.00443   0.00088   0.00628   1.83827
   D56       -1.27971   0.00011   0.01297   0.00081   0.01234  -1.26737
   D57       -2.11277  -0.00004   0.02345  -0.00060   0.02177  -2.09100
   D58       -1.28916  -0.00008  -0.00391  -0.00101  -0.00489  -1.29405
   D59       -0.28425   0.00000  -0.00575  -0.00008  -0.00524  -0.28949
   D60        2.88725   0.00001   0.00279  -0.00015   0.00082   2.88806
   D61        2.05419  -0.00014   0.01327  -0.00156   0.01024   2.06443
   D62       -0.54484  -0.00005  -0.00892   0.00079  -0.00846  -0.55331
   D63        0.46007   0.00003  -0.01077   0.00172  -0.00882   0.45125
   D64       -2.65162   0.00003  -0.00222   0.00165  -0.00276  -2.65438
   D65        2.79851  -0.00012   0.00826   0.00024   0.00667   2.80517
   D66        1.05896  -0.00000   0.00739  -0.00034   0.00715   1.06611
   D67       -0.06418  -0.00011  -0.00787  -0.00299  -0.01121  -0.07538
   D68       -1.18458  -0.00010  -0.00741  -0.00107  -0.00803  -1.19261
   D69       -0.97887  -0.00003  -0.00938   0.00022  -0.00918  -0.98804
   D70       -1.99754   0.00005  -0.00824   0.00144  -0.00705  -2.00459
   D71        0.10108   0.00010  -0.00624   0.00182  -0.00436   0.09672
   D72       -0.91760   0.00019  -0.00510   0.00304  -0.00223  -0.91983
   D73        1.22918   0.00011  -0.00137   0.00178   0.00083   1.23002
   D74        0.21051   0.00019  -0.00022   0.00300   0.00296   0.21347
   D75       -1.73149  -0.00000  -0.00530   0.00062  -0.00510  -1.73659
   D76       -0.65903  -0.00010  -0.00547  -0.00056  -0.00659  -0.66562
   D77       -0.67019   0.00006   0.00996   0.00283   0.01323  -0.65696
   D78        0.40227  -0.00003   0.00979   0.00164   0.01174   0.41401
   D79        0.19087   0.00005   0.00653   0.00200   0.00821   0.19908
   D80        1.26333  -0.00005   0.00635   0.00082   0.00672   1.27005
   D81        1.44970   0.00001   0.00976  -0.00080   0.00915   1.45885
   D82        0.30483  -0.00002   0.00706  -0.00034   0.00664   0.31147
   D83        0.54517  -0.00013   0.00624  -0.00232   0.00414   0.54931
   D84       -0.59970  -0.00016   0.00355  -0.00187   0.00163  -0.59807
   D85       -0.69177  -0.00002  -0.00005  -0.00148  -0.00125  -0.69302
   D86       -1.83663  -0.00006  -0.00274  -0.00103  -0.00376  -1.84040
   D87        0.17393  -0.00001   0.00953  -0.00240   0.00772   0.18165
   D88        1.19056  -0.00001   0.00616  -0.00245   0.00412   1.19468
   D89        1.23223   0.00006   0.00913  -0.00075   0.00837   1.24061
   D90        2.24886   0.00006   0.00577  -0.00080   0.00477   2.25363
   D91       -1.00340  -0.00021  -0.00447  -0.00334  -0.00761  -1.01101
   D92        0.01323  -0.00020  -0.00784  -0.00339  -0.01121   0.00202
   D93       -0.73799   0.00003   0.00343   0.00038   0.00360  -0.73438
   D94        0.16495   0.00002   0.00404  -0.00009   0.00380   0.16875
   D95        2.36518   0.00001  -0.00347   0.00034  -0.00746   2.35772
   D96        2.94335   0.00008   0.00836   0.00276   0.01206   2.95541
   D97        0.31770  -0.00005   0.00804  -0.00077   0.00746   0.32516
   D98        1.22064  -0.00006   0.00866  -0.00124   0.00766   1.22830
   D99       -2.86232  -0.00007   0.00115  -0.00081  -0.00360  -2.86592
   D100      -2.28414   0.00000   0.01297   0.00162   0.01592  -2.26822
   D101       0.47563   0.00009   0.00639   0.00167   0.00798   0.48361
   D102      -0.59567   0.00022   0.00559   0.00184   0.00754  -0.58813
   D103       0.78148  -0.00005  -0.00337  -0.00072  -0.00373   0.77775
   D104      -0.02057  -0.00016   0.00667  -0.00281   0.00355  -0.01703
   D105      -0.30731   0.00003  -0.00599   0.00043  -0.00526  -0.31257
   D106      -1.10936  -0.00008   0.00404  -0.00166   0.00202  -1.10735
   D107       0.40925  -0.00004  -0.00482  -0.00128  -0.00626   0.40299
   D108      -0.67352  -0.00002  -0.00629  -0.00044  -0.00689  -0.68041
   D109      -0.74871  -0.00001  -0.00605  -0.00044  -0.00610  -0.75481
   D110       0.41701   0.00006  -0.00999   0.00013  -0.01044   0.40657
   D111      -0.23955   0.00009   0.01091   0.00187   0.01284  -0.22670
   D112       1.05574  -0.00004   0.01578  -0.00046   0.01541   1.07115
   D113       0.39901  -0.00001  -0.01026   0.00148  -0.00882   0.39018
   D114      -0.70446  -0.00004  -0.00443   0.00090  -0.00366  -0.70812
   D115      -3.04335   0.00041   0.02801   0.00390   0.03419  -3.00916
   D116       2.96139   0.00006   0.01325   0.00345   0.01602   2.97741
   D117      -0.89861   0.00005  -0.00070   0.00138   0.00095  -0.89766
   D118       0.29658  -0.00008  -0.00869   0.00076  -0.00802   0.28856
   D119       0.11182   0.00018  -0.00176   0.00207   0.00011   0.11193
   D120       1.30701   0.00005  -0.00975   0.00145  -0.00886   1.29815
   D121       2.70571  -0.00010  -0.01829   0.00030  -0.01773   2.68797
   D122      -2.38229  -0.00023  -0.02628  -0.00032  -0.02670  -2.40900
   D123       2.61395   0.00002  -0.01520  -0.00154  -0.01631   2.59764
   D124      -2.47405  -0.00011  -0.02319  -0.00216  -0.02528  -2.49933
   D125      -0.21567  -0.00015   0.00661  -0.00359   0.00389  -0.21178
   D126       0.91974  -0.00002   0.00183  -0.00220   0.00011   0.91985
   D127       0.25735   0.00003   0.00591  -0.00027   0.00538   0.26273
   D128      -0.83055   0.00016   0.00490   0.00101   0.00570  -0.82485
   D129       1.38143  -0.00021   0.00022  -0.00249  -0.00215   1.37928
   D130       0.29353  -0.00008  -0.00080  -0.00121  -0.00183   0.29170
   D131       0.56124  -0.00013  -0.00218  -0.00191  -0.00412   0.55712
   D132      -0.39258  -0.00015   0.00783  -0.00187   0.00595  -0.38663
   D133      -0.55131   0.00010   0.00927  -0.00071   0.00895  -0.54236
   D134      -1.50513   0.00008   0.01928  -0.00066   0.01902  -1.48612
   D135      -0.79846   0.00010  -0.00244   0.00078  -0.00134  -0.79980
   D136       0.07956   0.00007  -0.00474   0.00079  -0.00345   0.07611
   D137       0.19693   0.00000  -0.00491   0.00068  -0.00401   0.19292
   D138       1.07495  -0.00003  -0.00721   0.00070  -0.00612   1.06883
   D139       0.85891  -0.00003   0.00755  -0.00103   0.00665   0.86556
   D140      -0.07885  -0.00010   0.00399  -0.00189   0.00217  -0.07668
   D141      -0.22506  -0.00002   0.00359  -0.00093   0.00286  -0.22220
   D142      -1.16282  -0.00010   0.00003  -0.00180  -0.00162  -1.16443
   D143      -0.65841   0.00019  -0.01012   0.00260  -0.00701  -0.66543
   D144       0.57113   0.00019  -0.00881   0.00337  -0.00503   0.56610
   D145      -1.79377   0.00001  -0.00533   0.00148  -0.00363  -1.79740
   D146      -0.56423   0.00000  -0.00402   0.00225  -0.00165  -0.56587
         Item               Value     Threshold  Converged?
 Maximum Force            0.000699     0.000450     NO 
 RMS     Force            0.000143     0.000300     YES
 Maximum Displacement     0.048877     0.001800     NO 
 RMS     Displacement     0.006552     0.001200     NO 
 Predicted change in Energy=-5.309040D-06
 GradGradGradGradGradGradGradGradGradGradGradGradGradGradGradGradGradGrad

                          Input orientation:                          
 ---------------------------------------------------------------------
 Center     Atomic      Atomic             Coordinates (Angstroms)
 Number     Number       Type             X           Y           Z
 ---------------------------------------------------------------------
      1          4           0       -1.357256    0.246599    0.537340
      2          4           0       -0.809956    0.748041   -1.374821
      3          4           0        1.227453   -0.200071    0.286820
      4          4           0       -0.273925    2.126887    0.076756
      5          4           0       -1.585228   -1.907063    0.627561
      6          4           0        1.278465    1.325512   -1.286741
      7          4           0        1.595924    1.952534    0.658189
      8          4           0        0.732929   -0.630991   -1.685971
      9          4           0        0.274570   -2.047459   -0.185755
     10          4           0        0.139293    1.087809    1.796391
     11          4           0       -1.222949   -1.283204   -1.277254
     12          4           0       -0.098486   -0.923732    1.665053
     13          1           0        2.043664    1.464999   -2.562087
     14          1           0        2.204273    2.150483   -2.127268
 ---------------------------------------------------------------------
                    Distance matrix (angstroms):
                    1          2          3          4          5
     1  Be   0.000000
     2  Be   2.051180   0.000000
     3  Be   2.634956   2.794817   0.000000
     4  Be   2.218384   2.072588   2.777228   0.000000
     5  Be   2.167572   3.414697   3.307733   4.277342   0.000000
     6  Be   3.382063   2.168579   2.192282   2.216132   4.723858
     7  Be   3.412637   3.372268   2.215264   1.965909   5.001715
     8  Be   3.175240   2.092615   2.078978   3.424450   3.514917
     9  Be   2.906618   3.225662   2.131702   4.218403   2.034710
    10  Be   2.128968   3.327628   2.263081   2.051238   3.648204
    11  Be   2.377201   2.075099   3.102253   3.789816   2.036852
    12  Be   2.055703   3.541448   2.044829   3.443798   2.062457
    13  H    4.759958   3.172818   3.399254   3.573906   5.891818
    14  H    4.838326   3.408606   3.508148   3.316586   6.197829
                    6          7          8          9         10
     6  Be   0.000000
     7  Be   2.068016   0.000000
     8  Be   2.070000   3.593668   0.000000
     9  Be   3.687399   4.296296   2.113557   0.000000
    10  Be   3.295439   2.040840   3.928553   3.711753   0.000000
    11  Be   3.614216   4.707651   2.101878   2.004500   4.113964
    12  Be   3.958306   3.486790   3.465013   2.197140   2.029800
    13  H    1.493818   3.287604   2.622743   4.594998   4.771293
    14  H    1.498060   2.857979   3.177451   5.011581   4.559443
                   11         12         13         14
    11  Be   0.000000
    12  Be   3.170301   0.000000
    13  H    4.458046   5.306935   0.000000
    14  H    4.925300   5.397704   0.827496   0.000000
 Stoichiometry    Be12H2
 Framework group  C1[X(Be12H2)]
 Deg. of freedom    36
 Full point group                 C1      NOp   1
 Largest Abelian subgroup         C1      NOp   1
 Largest concise Abelian subgroup C1      NOp   1
                         Standard orientation:                         
 ---------------------------------------------------------------------
 Center     Atomic      Atomic             Coordinates (Angstroms)
 Number     Number       Type             X           Y           Z
 ---------------------------------------------------------------------
      1          4           0        0.759535    0.809074    1.121921
      2          4           0       -0.297937   -0.932761    1.356660
      3          4           0       -0.271388    0.161457   -1.214912
      4          4           0       -1.456522    0.780261    1.219331
      5          4           0        2.685605    0.314205    0.259523
      6          4           0       -1.857023   -0.915107   -0.150547
      7          4           0       -2.184904    1.080694   -0.581779
      8          4           0       -0.018752   -1.786343   -0.533443
      9          4           0        1.676307   -0.704384   -1.184028
     10          4           0       -0.491690    2.082093   -0.038408
     11          4           0        1.624808   -1.365922    0.707462
     12          4           0        1.280437    1.417056   -0.771472
     13          1           0       -2.610207   -2.175531   -0.425391
     14          1           0       -3.183703   -1.585757   -0.335838
 ---------------------------------------------------------------------
 Rotational constants (GHZ):           2.1538513           1.5163328           1.2621332
 Standard basis: def2TZVP (5D, 7F)
 There are   252 symmetry adapted cartesian basis functions of A   symmetry.
 There are   240 symmetry adapted basis functions of A   symmetry.
   240 basis functions,   364 primitive gaussians,   252 cartesian basis functions
    25 alpha electrons       25 beta electrons
       nuclear repulsion energy       222.2401299758 Hartrees.
 NAtoms=   14 NActive=   14 NUniq=   14 SFac= 1.00D+00 NAtFMM=   60 NAOKFM=F Big=F
 Integral buffers will be    131072 words long.
 Raffenetti 2 integral format.
 Two-electron integral symmetry is turned on.
 Nuclear repulsion after empirical dispersion term =      222.2088714193 Hartrees.
 One-electron integrals computed using PRISM.
   1 Symmetry operations used in ECPInt.
 ECPInt:  NShTT=    6786 NPrTT=   21120 LenC2=    6602 LenP2D=   17061.
 LDataN:  DoStor=T MaxTD1= 4 Len=   56
 NBasis=   240 RedAO= T EigKep=  2.41D-04  NBF=   240
 NBsUse=   240 1.00D-06 EigRej= -1.00D+00 NBFU=   240
 Initial guess from the checkpoint file:  "/home/user/YCY/BeH/6-H-Be12.chk"
 B after Tr=    -0.000000    0.000000    0.000000
         Rot=    0.999982    0.004879   -0.001740   -0.003145 Ang=   0.69 deg.
 ExpMin= 3.27D-02 ExpMax= 4.70D+03 ExpMxC= 1.60D+02 IAcc=3 IRadAn=         5 AccDes= 0.00D+00
 Harris functional with IExCor= 1009 and IRadAn=       5 diagonalized for initial guess.
 HarFok:  IExCor= 1009 AccDes= 0.00D+00 IRadAn=         5 IDoV= 1 UseB2=F ITyADJ=14
 ICtDFT=  3500011 ScaDFX=  1.000000  1.000000  1.000000  1.000000
 FoFCou: FMM=F IPFlag=           0 FMFlag=      100000 FMFlg1=           0
         NFxFlg=           0 DoJE=T BraDBF=F KetDBF=T FulRan=T
         wScrn=  0.000000 ICntrl=       500 IOpCl=  0 I1Cent=   200000004 NGrid=           0
         NMat0=    1 NMatS0=      1 NMatT0=    0 NMatD0=    1 NMtDS0=    0 NMtDT0=    0
 Petite list used in FoFCou.
 Requested convergence on RMS density matrix=1.00D-08 within 128 cycles.
 Requested convergence on MAX density matrix=1.00D-06.
 Requested convergence on             energy=1.00D-06.
 No special actions if energy rises.
 SCF Done:  E(RPBE1PBE) =  -177.768228581     A.U. after   14 cycles
            NFock= 14  Conv=0.61D-08     -V/T= 2.0075
   1 Symmetry operations used in ECPInt.
 ECPInt:  NShTT=    6786 NPrTT=   21120 LenC2=    6602 LenP2D=   17061.
 LDataN:  DoStor=T MaxTD1= 5 Len=  102
 Calling FoFJK, ICntrl=      2127 FMM=F ISym2X=0 I1Cent= 0 IOpClX= 0 NMat=1 NMatS=1 NMatT=0.
 ***** Axes restored to original set *****
 -------------------------------------------------------------------
 Center     Atomic                   Forces (Hartrees/Bohr)
 Number     Number              X              Y              Z
 -------------------------------------------------------------------
      1        4           0.000057616    0.000953349    0.000262347
      2        4           0.000493682   -0.000703012    0.000622173
      3        4          -0.000297104    0.000968713   -0.000115920
      4        4          -0.000478203    0.000653418   -0.000722499
      5        4           0.000056721    0.000110265   -0.000188302
      6        4          -0.001763738   -0.000013087    0.000799013
      7        4           0.000486106    0.000652384    0.000667791
      8        4           0.000311377   -0.000720928   -0.000281558
      9        4           0.000630426   -0.000662839    0.000091442
     10        4           0.000792386   -0.001298399   -0.000978754
     11        4          -0.000452497    0.000518864    0.000096082
     12        4          -0.000625897   -0.000507352    0.000161523
     13        1           0.000278523   -0.000951353   -0.000925459
     14        1           0.000510601    0.000999979    0.000512121
 -------------------------------------------------------------------
 Cartesian Forces:  Max     0.001763738 RMS     0.000664852

 GradGradGradGradGradGradGradGradGradGradGradGradGradGradGradGradGradGrad
 Berny optimization.
 Using GEDIIS/GDIIS optimizer.
 FormGI is forming the generalized inverse of G from B-inverse, IUseBI=4.
 Internal  Forces:  Max     0.000746804 RMS     0.000127946
 Search for a local minimum.
 Step number  10 out of a maximum of  100
 All quantities printed in internal units (Hartrees-Bohrs-Radians)
 Mixed Optimization -- En-DIIS/RFO-DIIS
 Swapping is turned off.
 Update second derivatives using D2CorX and points    7    8    9   10
 DE= -7.95D-05 DEPred=-5.31D-06 R= 1.50D+01
 TightC=F SS=  1.41D+00  RLast= 1.58D-01 DXNew= 2.4000D+00 4.7320D-01
 Trust test= 1.50D+01 RLast= 1.58D-01 DXMaxT set to 1.43D+00
 ITU=  1  1  1  1  1  1  1  1  1  0
     Eigenvalues ---    0.00395   0.01664   0.01867   0.02208   0.02429
     Eigenvalues ---    0.02663   0.02949   0.03074   0.03242   0.03494
     Eigenvalues ---    0.04142   0.04752   0.05278   0.05598   0.05795
     Eigenvalues ---    0.05838   0.06189   0.06408   0.06518   0.06656
     Eigenvalues ---    0.06945   0.07095   0.07570   0.07787   0.08048
     Eigenvalues ---    0.08382   0.08642   0.08683   0.09782   0.10615
     Eigenvalues ---    0.11447   0.11466   0.11993   0.12596   0.13151
     Eigenvalues ---    0.27472
 En-DIIS/RFO-DIIS/Sim-DIIS IScMMF=       -3 using points:    10    9    8    7    6    5    4    3
 RFO step:  Lambda=-1.20483688D-04.
 DIIS inversion failure, remove point   8.
 RFO-DIIS uses    7 points instead of    8
 DidBck=F Rises=F RFO-DIIS coefs:    2.37778   -0.63898   -1.61444    1.38968   -0.59233
                  RFO-DIIS coefs:   -0.05589    0.13418    0.00000
 Iteration  1 RMS(Cart)=  0.00374768 RMS(Int)=  0.00051324
 Iteration  2 RMS(Cart)=  0.00002892 RMS(Int)=  0.00051127
 Iteration  3 RMS(Cart)=  0.00000002 RMS(Int)=  0.00051127
 Variable       Old X    -DE/DX   Delta X   Delta X   Delta X     New X
                                 (Linear)    (Quad)   (Total)
    R1        3.87617  -0.00028  -0.00420  -0.00077  -0.00511   3.87106
    R2        4.19214   0.00010  -0.00088  -0.00150  -0.00272   4.18942
    R3        4.09612   0.00008   0.00520   0.00173   0.00697   4.10309
    R4        4.02317  -0.00021  -0.00398  -0.00252  -0.00636   4.01681
    R5        4.49226  -0.00003   0.01101  -0.00023   0.01088   4.50314
    R6        3.88472   0.00012   0.00660   0.00011   0.00667   3.89138
    R7        3.91662  -0.00002   0.00500  -0.00243   0.00270   3.91932
    R8        4.09802  -0.00022  -0.01797  -0.00234  -0.01987   4.07815
    R9        3.95447   0.00010   0.00229  -0.00039   0.00137   3.95584
   R10        3.92137  -0.00016  -0.00638  -0.00280  -0.00906   3.91231
   R11        4.14281  -0.00015  -0.01288   0.00095  -0.01218   4.13063
   R12        4.18624   0.00031   0.02001  -0.00133   0.01893   4.20518
   R13        3.92870   0.00004   0.00113  -0.00247  -0.00153   3.92717
   R14        4.02833   0.00021   0.00974  -0.00025   0.00927   4.03761
   R15        4.27660  -0.00049  -0.02108  -0.00402  -0.02484   4.25177
   R16        3.86417   0.00007   0.00004   0.00338   0.00357   3.86774
   R17        4.18788  -0.00024  -0.02019   0.00064  -0.01979   4.16809
   R18        3.71503   0.00030   0.00585   0.00035   0.00682   3.72185
   R19        3.87628   0.00008   0.01943  -0.00073   0.01862   3.89489
   R20        3.84504   0.00015   0.00654   0.00060   0.00712   3.85217
   R21        3.84909  -0.00006  -0.01312   0.00276  -0.01086   3.83823
   R22        3.89748  -0.00017   0.00087  -0.00354  -0.00255   3.89493
   R23        3.90798   0.00011   0.00883  -0.00074   0.00776   3.91574
   R24        3.91173   0.00022   0.02149  -0.00403   0.01791   3.92964
   R25        2.82291   0.00064   0.03392  -0.00164   0.03151   2.85442
   R26        2.83092   0.00037   0.02906  -0.00280   0.02548   2.85640
   R27        3.85663  -0.00005  -0.00507   0.00079  -0.00474   3.85188
   R28        3.99404   0.00001  -0.00679   0.00337  -0.00331   3.99073
   R29        3.97197  -0.00000   0.00098   0.00197   0.00335   3.97533
   R30        3.78796   0.00021   0.00595   0.00488   0.01083   3.79879
   R31        4.15199   0.00009   0.00224  -0.00342  -0.00078   4.15121
   R32        3.83577  -0.00005  -0.00349   0.00130  -0.00265   3.83312
   R33        1.56374   0.00075   0.00354  -0.00079   0.00556   1.56931
    A1        1.88574  -0.00004  -0.00916  -0.00012  -0.00889   1.87685
    A2        1.84123  -0.00006   0.00139  -0.00072   0.00055   1.84178
    A3        2.07967  -0.00004  -0.00596  -0.00005  -0.00569   2.07398
    A4        2.69554   0.00001  -0.00017  -0.00011  -0.00025   2.69529
    A5        1.93840   0.00002   0.00058  -0.00080  -0.00020   1.93819
    A6        1.87278   0.00009   0.00547   0.00147   0.00709   1.87987
    A7        2.02852  -0.00007  -0.00229  -0.00047  -0.00297   2.02555
    A8        2.29961  -0.00011  -0.00503  -0.00088  -0.00593   2.29369
    A9        1.58858  -0.00006  -0.00569  -0.00028  -0.00566   1.58293
   A10        1.85896   0.00004  -0.00142   0.00121  -0.00034   1.85862
   A11        1.74593   0.00010   0.00589   0.00063   0.00648   1.75241
   A12        1.93036   0.00013   0.00771  -0.00008   0.00759   1.93795
   A13        2.30468   0.00017   0.00687   0.00088   0.00772   2.31240
   A14        2.03803   0.00009   0.00841   0.00071   0.00954   2.04757
   A15        2.04244   0.00004   0.00347   0.00034   0.00419   2.04663
   A16        1.66489  -0.00005   0.00034   0.00044   0.00085   1.66574
   A17        2.41155  -0.00002   0.00105   0.00003   0.00121   2.41276
   A18        1.98237   0.00010   0.01003  -0.00103   0.00900   1.99138
   A19        2.83587   0.00013   0.00640   0.00057   0.00684   2.84271
   A20        1.91639   0.00006   0.00068   0.00157   0.00240   1.91878
   A21        2.26082   0.00005   0.01046   0.00017   0.01101   2.27182
   A22        1.99543  -0.00005  -0.00130  -0.00023  -0.00134   1.99409
   A23        2.01100   0.00005   0.00369  -0.00045   0.00320   2.01419
   A24        1.73486  -0.00008  -0.00204   0.00038  -0.00143   1.73343
   A25        1.90488  -0.00002  -0.00041   0.00033  -0.00008   1.90480
   A26        1.97592  -0.00001   0.00144  -0.00080   0.00076   1.97667
   A27        1.87784  -0.00025  -0.00996  -0.00079  -0.01079   1.86705
   A28        1.76349  -0.00019  -0.00869  -0.00040  -0.00914   1.75435
   A29        1.52657   0.00008   0.00456  -0.00013   0.00424   1.53081
   A30        1.76826   0.00002   0.00240  -0.00012   0.00266   1.77092
   A31        1.39127  -0.00001  -0.00076  -0.00036  -0.00114   1.39013
   A32        1.84084   0.00013   0.00833  -0.00040   0.00805   1.84889
   A33        2.07544   0.00002  -0.00063   0.00257   0.00368   2.07912
   A34        2.37318   0.00010   0.00726   0.00046   0.00800   2.38118
   A35        1.36303   0.00013   0.00662  -0.00054   0.00622   1.36925
   A36        2.33187  -0.00017  -0.00755  -0.00214  -0.00981   2.32205
   A37        2.49864  -0.00008  -0.01025   0.00005  -0.01028   2.48835
   A38        1.85025   0.00015   0.00932   0.00006   0.00921   1.85946
   A39        2.58742   0.00004   0.00081   0.00278   0.00387   2.59129
   A40        2.18828  -0.00013   0.00403   0.00020   0.00494   2.19322
   A41        2.10414   0.00012   0.00710  -0.00067   0.00642   2.11056
   A42        2.34059  -0.00010  -0.00973  -0.00148  -0.00947   2.33112
   A43        1.83988  -0.00022  -0.00571  -0.00005  -0.00541   1.83446
   A44        1.62943  -0.00017  -0.00594  -0.00037  -0.00649   1.62294
   A45        2.18359   0.00001  -0.01022   0.00010  -0.01090   2.17269
   A46        1.44889  -0.00008  -0.00596  -0.00000  -0.00603   1.44286
   A47        1.86135  -0.00029  -0.01138  -0.00047  -0.01183   1.84952
   A48        1.46831  -0.00012  -0.00822  -0.00003  -0.00819   1.46012
   A49        1.74793   0.00000  -0.00038  -0.00042  -0.00078   1.74716
   A50        1.67211  -0.00003  -0.00150   0.00007  -0.00163   1.67048
   A51        2.15759  -0.00004  -0.00428   0.00101  -0.00345   2.15414
   A52        2.09557  -0.00017  -0.01142  -0.00057  -0.01170   2.08388
   A53        1.83399  -0.00013  -0.00674   0.00038  -0.00633   1.82767
   A54        1.69536  -0.00014  -0.00554  -0.00137  -0.00693   1.68843
   A55        2.02162  -0.00010  -0.00477  -0.00039  -0.00501   2.01661
   A56        1.86709  -0.00003   0.00057   0.00015   0.00088   1.86797
   A57        1.70807  -0.00014  -0.00366  -0.00069  -0.00426   1.70381
   A58        1.28560   0.00012   0.00250   0.00122   0.00341   1.28902
   A59        1.91698   0.00021   0.00453   0.00053   0.00533   1.92232
   A60        1.39583   0.00015   0.00108   0.00079   0.00182   1.39766
   A61        2.00883   0.00018   0.00181   0.00091   0.00310   2.01193
   A62        2.05717   0.00027   0.01357   0.00173   0.01550   2.07267
   A63        1.57212   0.00005   0.00107  -0.00015   0.00102   1.57314
   A64        1.44236   0.00010   0.00291  -0.00046   0.00247   1.44483
   A65        1.95971  -0.00002  -0.00135   0.00027  -0.00124   1.95847
   A66        1.82361   0.00002  -0.00198  -0.00015  -0.00201   1.82160
   A67        2.02907  -0.00001   0.00010  -0.00070  -0.00048   2.02859
   A68        1.39574  -0.00005  -0.00398  -0.00072  -0.00490   1.39084
   A69        1.50378   0.00009   0.00515   0.00124   0.00617   1.50995
   A70        1.87246   0.00002  -0.00165   0.00057  -0.00129   1.87117
   A71        2.20121  -0.00003  -0.00091   0.00020  -0.00068   2.20054
   A72        2.14297  -0.00008  -0.00023  -0.00143  -0.00178   2.14120
    D1       -1.87855  -0.00005  -0.01037   0.00006  -0.01003  -1.88858
    D2       -0.83988   0.00006   0.00031  -0.00054  -0.00033  -0.84022
    D3        0.30193  -0.00019  -0.01719  -0.00100  -0.01822   0.28371
    D4        1.34060  -0.00008  -0.00651  -0.00160  -0.00852   1.33208
    D5       -0.77388  -0.00016  -0.01660  -0.00149  -0.01758  -0.79146
    D6        0.26480  -0.00005  -0.00592  -0.00209  -0.00789   0.25691
    D7        0.29402  -0.00008  -0.01650  -0.00033  -0.01695   0.27707
    D8       -0.75713  -0.00009  -0.02157  -0.00006  -0.02164  -0.77877
    D9       -0.51636  -0.00005  -0.00322  -0.00009  -0.00307  -0.51943
   D10       -1.56752  -0.00006  -0.00829   0.00019  -0.00776  -1.57528
   D11        1.19482  -0.00007  -0.00612  -0.00007  -0.00649   1.18833
   D12        0.14366  -0.00009  -0.01119   0.00021  -0.01118   0.13248
   D13        0.90604  -0.00003   0.00138   0.00041   0.00156   0.90760
   D14       -0.00441   0.00005   0.01647   0.00153   0.01794   0.01353
   D15       -1.15824   0.00012   0.00794   0.00173   0.00918  -1.14907
   D16       -0.95273   0.00008   0.01083   0.00070   0.01134  -0.94138
   D17       -0.06471   0.00024   0.02159   0.00145   0.02309  -0.04162
   D18        1.13579  -0.00006  -0.00129  -0.00026  -0.00125   1.13454
   D19        2.02381   0.00011   0.00947   0.00048   0.01050   2.03430
   D20        0.04225   0.00003   0.00917  -0.00062   0.00819   0.05044
   D21        0.93027   0.00020   0.01993   0.00012   0.01993   0.95020
   D22        0.62226   0.00007   0.00488   0.00104   0.00562   0.62788
   D23        1.69801   0.00004   0.00169   0.00102   0.00251   1.70052
   D24       -0.47726   0.00001  -0.00418   0.00125  -0.00274  -0.48000
   D25        0.59849  -0.00001  -0.00737   0.00122  -0.00586   0.59263
   D26       -1.28019  -0.00000   0.00074  -0.00031   0.00031  -1.27988
   D27       -0.20444  -0.00003  -0.00245  -0.00033  -0.00280  -0.20724
   D28        0.36594   0.00010   0.00962   0.00148   0.01038   0.37633
   D29       -0.68835   0.00008   0.00812   0.00166   0.00919  -0.67916
   D30       -0.72331   0.00005   0.00411   0.00121   0.00543  -0.71788
   D31       -1.77761   0.00003   0.00261   0.00140   0.00424  -1.77337
   D32        1.23946   0.00006   0.00418   0.00048   0.00429   1.24375
   D33        0.18516   0.00004   0.00269   0.00067   0.00310   0.18826
   D34        0.11676  -0.00014  -0.00525   0.00019  -0.00493   0.11182
   D35       -1.02386   0.00002   0.00408   0.00023   0.00454  -1.01932
   D36        1.31088  -0.00002   0.00293   0.00158   0.00461   1.31549
   D37        0.17027   0.00014   0.01226   0.00162   0.01408   0.18435
   D38        0.56903   0.00010   0.01046  -0.00012   0.01038   0.57941
   D39       -0.43626   0.00005   0.00627   0.00037   0.00693  -0.42933
   D40        2.91598  -0.00010   0.00024  -0.00211  -0.00081   2.91517
   D41       -2.75929   0.00014  -0.00775   0.00052  -0.00700  -2.76629
   D42       -0.75605  -0.00001   0.00342  -0.00144   0.00200  -0.75404
   D43       -1.76134  -0.00006  -0.00077  -0.00095  -0.00145  -1.76279
   D44        1.59091  -0.00021  -0.00679  -0.00343  -0.00920   1.58171
   D45        2.19882   0.00003  -0.01479  -0.00080  -0.01538   2.18344
   D46       -0.69451  -0.00004  -0.00114   0.00049  -0.00009  -0.69460
   D47        0.33908  -0.00001   0.00126   0.00033   0.00146   0.34055
   D48        0.47510   0.00008   0.00100   0.00077   0.00188   0.47698
   D49        1.50869   0.00011   0.00339   0.00061   0.00343   1.51212
   D50        0.28625  -0.00009  -0.00722  -0.00129  -0.00850   0.27775
   D51       -0.82387  -0.00012  -0.01015  -0.00021  -0.01015  -0.83402
   D52        1.62417  -0.00001  -0.00340   0.00081  -0.00246   1.62171
   D53        0.51405  -0.00004  -0.00633   0.00190  -0.00411   0.50995
   D54        0.83371   0.00002  -0.00224   0.00064  -0.00193   0.83177
   D55        1.83827   0.00007   0.00417   0.00026   0.00374   1.84201
   D56       -1.26737   0.00007  -0.00183  -0.00192  -0.00265  -1.27002
   D57       -2.09100  -0.00006   0.01245  -0.00019   0.01312  -2.07788
   D58       -1.29405  -0.00002  -0.00882   0.00075  -0.00816  -1.30221
   D59       -0.28949   0.00002  -0.00240   0.00037  -0.00248  -0.29198
   D60        2.88806   0.00002  -0.00840  -0.00182  -0.00888   2.87918
   D61        2.06443  -0.00010   0.00587  -0.00009   0.00689   2.07132
   D62       -0.55331   0.00002  -0.00600   0.00255  -0.00317  -0.55647
   D63        0.45125   0.00006   0.00042   0.00217   0.00251   0.45376
   D64       -2.65438   0.00006  -0.00558  -0.00002  -0.00389  -2.65827
   D65        2.80517  -0.00006   0.00869   0.00171   0.01188   2.81706
   D66        1.06611   0.00000  -0.00096   0.00143   0.00047   1.06658
   D67       -0.07538  -0.00009  -0.01610   0.00064  -0.01535  -0.09073
   D68       -1.19261  -0.00007  -0.00822   0.00125  -0.00729  -1.19990
   D69       -0.98804  -0.00006  -0.00018  -0.00116  -0.00139  -0.98944
   D70       -2.00459   0.00002   0.00314  -0.00007   0.00320  -2.00139
   D71        0.09672   0.00003   0.00592  -0.00074   0.00518   0.10190
   D72       -0.91983   0.00011   0.00924   0.00035   0.00977  -0.91005
   D73        1.23002   0.00008   0.00942  -0.00007   0.00895   1.23897
   D74        0.21347   0.00016   0.01274   0.00101   0.01354   0.22701
   D75       -1.73659   0.00008   0.00618   0.00086   0.00728  -1.72931
   D76       -0.66562  -0.00003  -0.00153   0.00054  -0.00054  -0.66616
   D77       -0.65696   0.00010   0.01719   0.00083   0.01777  -0.63919
   D78        0.41401  -0.00001   0.00949   0.00052   0.00996   0.42397
   D79        0.19908   0.00007   0.01221   0.00135   0.01370   0.21278
   D80        1.27005  -0.00004   0.00450   0.00104   0.00588   1.27593
   D81        1.45885  -0.00004  -0.00271  -0.00055  -0.00342   1.45543
   D82        0.31147  -0.00005   0.00020  -0.00037  -0.00008   0.31139
   D83        0.54931  -0.00007  -0.00867   0.00047  -0.00844   0.54087
   D84       -0.59807  -0.00008  -0.00576   0.00065  -0.00511  -0.60317
   D85       -0.69302  -0.00007  -0.00904  -0.00104  -0.01028  -0.70330
   D86       -1.84040  -0.00009  -0.00613  -0.00086  -0.00695  -1.84734
   D87        0.18165  -0.00008  -0.00252  -0.00288  -0.00589   0.17576
   D88        1.19468  -0.00007  -0.00348  -0.00226  -0.00607   1.18860
   D89        1.24061   0.00000  -0.00037  -0.00142  -0.00182   1.23879
   D90        2.25363   0.00001  -0.00133  -0.00080  -0.00200   2.25162
   D91       -1.01101  -0.00015  -0.01396  -0.00119  -0.01523  -1.02624
   D92        0.00202  -0.00014  -0.01492  -0.00056  -0.01542  -0.01340
   D93       -0.73438   0.00003   0.00352  -0.00033   0.00334  -0.73104
   D94        0.16875   0.00003   0.00199  -0.00104   0.00111   0.16987
   D95        2.35772   0.00002   0.00598   0.00236   0.01152   2.36924
   D96        2.95541   0.00011   0.00871  -0.00000   0.00807   2.96348
   D97        0.32516  -0.00008  -0.00062  -0.00071  -0.00139   0.32378
   D98        1.22830  -0.00008  -0.00214  -0.00142  -0.00362   1.22468
   D99       -2.86592  -0.00009   0.00185   0.00198   0.00678  -2.85913
   D100      -2.26822  -0.00000   0.00457  -0.00039   0.00333  -2.26489
   D101       0.48361   0.00003   0.00712  -0.00054   0.00653   0.49014
   D102      -0.58813   0.00014   0.00890  -0.00083   0.00791  -0.58021
   D103       0.77775  -0.00003  -0.00542  -0.00024  -0.00583   0.77191
   D104      -0.01703  -0.00016  -0.01015  -0.00215  -0.01201  -0.02903
   D105      -0.31257   0.00005  -0.00003   0.00038   0.00009  -0.31248
   D106      -1.10735  -0.00008  -0.00476  -0.00153  -0.00608  -1.11343
   D107       0.40299  -0.00005  -0.00791  -0.00113  -0.00881   0.39417
   D108      -0.68041   0.00003  -0.00476   0.00000  -0.00459  -0.68500
   D109      -0.75481   0.00002  -0.00050   0.00075  -0.00007  -0.75488
   D110       0.40657   0.00007  -0.00036   0.00067   0.00074   0.40731
   D111      -0.22670   0.00004   0.00820  -0.00016   0.00799  -0.21871
   D112       1.07115  -0.00014  -0.00034  -0.00233  -0.00280   1.06835
   D113       0.39018   0.00004   0.00567   0.00014   0.00576   0.39595
   D114      -0.70812  -0.00007   0.00077  -0.00055   0.00027  -0.70785
   D115      -3.00916   0.00024   0.01588   0.00395   0.01811  -2.99104
   D116       2.97741   0.00008   0.01904   0.00035   0.01980   2.99721
   D117      -0.89766  -0.00002   0.00247   0.00135   0.00357  -0.89409
   D118       0.28856  -0.00004  -0.00177   0.00227   0.00058   0.28914
   D119       0.11193   0.00017   0.01111   0.00151   0.01269   0.12462
   D120       1.29815   0.00016   0.00687   0.00242   0.00970   1.30785
   D121       2.68797  -0.00006  -0.00095  -0.00194  -0.00309   2.68488
   D122      -2.40900  -0.00008  -0.00518  -0.00103  -0.00607  -2.41507
   D123       2.59764  -0.00007  -0.00728   0.00030  -0.00735   2.59030
   D124      -2.49933  -0.00009  -0.01151   0.00121  -0.01033  -2.50965
   D125      -0.21178  -0.00016  -0.01448  -0.00102  -0.01604  -0.22782
   D126       0.91985   0.00005  -0.00723  -0.00025  -0.00766   0.91219
   D127       0.26273   0.00000   0.00241   0.00004   0.00256   0.26529
   D128      -0.82485   0.00012   0.00359   0.00063   0.00433  -0.82052
   D129       1.37928  -0.00013  -0.00772  -0.00039  -0.00818   1.37111
   D130       0.29170  -0.00002  -0.00654   0.00021  -0.00640   0.28530
   D131       0.55712  -0.00006  -0.00588  -0.00052  -0.00637   0.55076
   D132      -0.38663  -0.00013  -0.00762  -0.00096  -0.00857  -0.39519
   D133      -0.54236   0.00003   0.00223  -0.00220  -0.00025  -0.54261
   D134      -1.48612  -0.00005   0.00049  -0.00265  -0.00244  -1.48856
   D135      -0.79980   0.00007   0.00487  -0.00084   0.00379  -0.79601
   D136       0.07611   0.00004   0.00446  -0.00090   0.00317   0.07929
   D137       0.19292   0.00003   0.00263   0.00046   0.00292   0.19584
   D138       1.06883   0.00000   0.00221   0.00041   0.00230   1.07114
   D139       0.86556  -0.00010  -0.00322  -0.00135  -0.00468   0.86088
   D140      -0.07668  -0.00012  -0.00552  -0.00190  -0.00744  -0.08412
   D141      -0.22220  -0.00003  -0.00289  -0.00048  -0.00352  -0.22572
   D142      -1.16443  -0.00005  -0.00519  -0.00103  -0.00628  -1.17072
   D143      -0.66543   0.00021   0.00937   0.00242   0.01149  -0.65394
   D144       0.56610   0.00022   0.01053   0.00317   0.01343   0.57953
   D145      -1.79740  -0.00002   0.00469   0.00152   0.00617  -1.79122
   D146      -0.56587  -0.00002   0.00585   0.00227   0.00811  -0.55776
         Item               Value     Threshold  Converged?
 Maximum Force            0.000747     0.000450     NO 
 RMS     Force            0.000128     0.000300     YES
 Maximum Displacement     0.023440     0.001800     NO 
 RMS     Displacement     0.003748     0.001200     NO 
 Predicted change in Energy=-1.717789D-05
 GradGradGradGradGradGradGradGradGradGradGradGradGradGradGradGradGradGrad

                          Input orientation:                          
 ---------------------------------------------------------------------
 Center     Atomic      Atomic             Coordinates (Angstroms)
 Number     Number       Type             X           Y           Z
 ---------------------------------------------------------------------
      1          4           0       -1.356687    0.252951    0.540826
      2          4           0       -0.807311    0.741585   -1.371156
      3          4           0        1.222709   -0.195978    0.284101
      4          4           0       -0.276938    2.131948    0.073536
      5          4           0       -1.587887   -1.904365    0.623950
      6          4           0        1.267321    1.328997   -1.281257
      7          4           0        1.594706    1.964938    0.663502
      8          4           0        0.733786   -0.639610   -1.686414
      9          4           0        0.276976   -2.053398   -0.185663
     10          4           0        0.148015    1.079667    1.794062
     11          4           0       -1.226329   -1.283633   -1.275879
     12          4           0       -0.099196   -0.929397    1.663858
     13          1           0        2.049324    1.464719   -2.566418
     14          1           0        2.210284    2.151919   -2.128834
 ---------------------------------------------------------------------
                    Distance matrix (angstroms):
                    1          2          3          4          5
     1  Be   0.000000
     2  Be   2.048476   0.000000
     3  Be   2.630728   2.782064   0.000000
     4  Be   2.216946   2.074016   2.777142   0.000000
     5  Be   2.171261   3.404527   3.306589   4.279412   0.000000
     6  Be   3.370947   2.158062   2.185837   2.205659   4.715576
     7  Be   3.414186   3.377293   2.225283   1.969518   5.010186
     8  Be   3.182348   2.093339   2.078169   3.435189   3.511061
     9  Be   2.918199   3.223818   2.136609   4.229791   2.038480
    10  Be   2.125603   3.323485   2.249938   2.061090   3.645129
    11  Be   2.382960   2.070305   3.100696   3.793212   2.031104
    12  Be   2.059231   3.536230   2.046721   3.454353   2.061109
    13  H    4.766997   3.179927   3.400980   3.581347   5.895632
    14  H    4.843185   3.415991   3.508586   3.322214   6.201400
                    6          7          8          9         10
     6  Be   0.000000
     7  Be   2.072122   0.000000
     8  Be   2.079478   3.612057   0.000000
     9  Be   3.690760   4.313295   2.111806   0.000000
    10  Be   3.282164   2.038329   3.925908   3.708374   0.000000
    11  Be   3.611670   4.719391   2.103653   2.010233   4.110784
    12  Be   3.954923   3.499599   3.464413   2.196727   2.028400
    13  H    1.510493   3.299891   2.633106   4.602864   4.772529
    14  H    1.511544   2.865490   3.188795   5.019789   4.559801
                   11         12         13         14
    11  Be   0.000000
    12  Be   3.168275   0.000000
    13  H    4.466412   5.314430   0.000000
    14  H    4.933646   5.404879   0.830441   0.000000
 Stoichiometry    Be12H2
 Framework group  C1[X(Be12H2)]
 Deg. of freedom    36
 Full point group                 C1      NOp   1
 Largest Abelian subgroup         C1      NOp   1
 Largest concise Abelian subgroup C1      NOp   1
                         Standard orientation:                         
 ---------------------------------------------------------------------
 Center     Atomic      Atomic             Coordinates (Angstroms)
 Number     Number       Type             X           Y           Z
 ---------------------------------------------------------------------
      1          4           0        0.748586    0.818314    1.123548
      2          4           0       -0.291081   -0.932090    1.350342
      3          4           0       -0.272408    0.157821   -1.209272
      4          4           0       -1.465700    0.772413    1.221952
      5          4           0        2.681683    0.324726    0.266879
      6          4           0       -1.848901   -0.917223   -0.143047
      7          4           0       -2.198572    1.077796   -0.580447
      8          4           0       -0.003137   -1.790157   -0.537216
      9          4           0        1.684572   -0.699389   -1.186516
     10          4           0       -0.500475    2.073773   -0.051976
     11          4           0        1.632363   -1.356223    0.712663
     12          4           0        1.278955    1.419628   -0.773176
     13          1           0       -2.602968   -2.193836   -0.431541
     14          1           0       -3.180571   -1.603719   -0.343397
 ---------------------------------------------------------------------
 Rotational constants (GHZ):           2.1561052           1.5135084           1.2610121
 Standard basis: def2TZVP (5D, 7F)
 There are   252 symmetry adapted cartesian basis functions of A   symmetry.
 There are   240 symmetry adapted basis functions of A   symmetry.
   240 basis functions,   364 primitive gaussians,   252 cartesian basis functions
    25 alpha electrons       25 beta electrons
       nuclear repulsion energy       222.1663933601 Hartrees.
 NAtoms=   14 NActive=   14 NUniq=   14 SFac= 1.00D+00 NAtFMM=   60 NAOKFM=F Big=F
 Integral buffers will be    131072 words long.
 Raffenetti 2 integral format.
 Two-electron integral symmetry is turned on.
 Nuclear repulsion after empirical dispersion term =      222.1351503154 Hartrees.
 One-electron integrals computed using PRISM.
   1 Symmetry operations used in ECPInt.
 ECPInt:  NShTT=    6786 NPrTT=   21120 LenC2=    6604 LenP2D=   17059.
 LDataN:  DoStor=T MaxTD1= 4 Len=   56
 NBasis=   240 RedAO= T EigKep=  2.42D-04  NBF=   240
 NBsUse=   240 1.00D-06 EigRej= -1.00D+00 NBFU=   240
 Initial guess from the checkpoint file:  "/home/user/YCY/BeH/6-H-Be12.chk"
 B after Tr=    -0.000000   -0.000000   -0.000000
         Rot=    0.999997    0.000577    0.000498   -0.002415 Ang=   0.29 deg.
 ExpMin= 3.27D-02 ExpMax= 4.70D+03 ExpMxC= 1.60D+02 IAcc=3 IRadAn=         5 AccDes= 0.00D+00
 Harris functional with IExCor= 1009 and IRadAn=       5 diagonalized for initial guess.
 HarFok:  IExCor= 1009 AccDes= 0.00D+00 IRadAn=         5 IDoV= 1 UseB2=F ITyADJ=14
 ICtDFT=  3500011 ScaDFX=  1.000000  1.000000  1.000000  1.000000
 FoFCou: FMM=F IPFlag=           0 FMFlag=      100000 FMFlg1=           0
         NFxFlg=           0 DoJE=T BraDBF=F KetDBF=T FulRan=T
         wScrn=  0.000000 ICntrl=       500 IOpCl=  0 I1Cent=   200000004 NGrid=           0
         NMat0=    1 NMatS0=      1 NMatT0=    0 NMatD0=    1 NMtDS0=    0 NMtDT0=    0
 Petite list used in FoFCou.
 Requested convergence on RMS density matrix=1.00D-08 within 128 cycles.
 Requested convergence on MAX density matrix=1.00D-06.
 Requested convergence on             energy=1.00D-06.
 No special actions if energy rises.
 SCF Done:  E(RPBE1PBE) =  -177.768330048     A.U. after   14 cycles
            NFock= 14  Conv=0.47D-08     -V/T= 2.0075
   1 Symmetry operations used in ECPInt.
 ECPInt:  NShTT=    6786 NPrTT=   21120 LenC2=    6604 LenP2D=   17059.
 LDataN:  DoStor=T MaxTD1= 5 Len=  102
 Calling FoFJK, ICntrl=      2127 FMM=F ISym2X=0 I1Cent= 0 IOpClX= 0 NMat=1 NMatS=1 NMatT=0.
 ***** Axes restored to original set *****
 -------------------------------------------------------------------
 Center     Atomic                   Forces (Hartrees/Bohr)
 Number     Number              X              Y              Z
 -------------------------------------------------------------------
      1        4          -0.000045839    0.000154536    0.000362250
      2        4           0.000300932   -0.000244008    0.000511482
      3        4          -0.000243206    0.000354857    0.000209927
      4        4          -0.000042904    0.000091246    0.000123753
      5        4           0.000129612   -0.000014364    0.000311026
      6        4           0.000295396    0.000509583   -0.001620511
      7        4           0.000082842    0.000154453   -0.000109300
      8        4           0.000234858    0.000165120    0.000134304
      9        4           0.000042909   -0.000199369    0.000182810
     10        4           0.000242546   -0.000503832   -0.000822348
     11        4           0.000065239    0.000345291   -0.000266642
     12        4          -0.000577645   -0.000379633   -0.000148515
     13        1           0.000026484    0.000667116    0.001333137
     14        1          -0.000511224   -0.001100997   -0.000201374
 -------------------------------------------------------------------
 Cartesian Forces:  Max     0.001620511 RMS     0.000476817

 GradGradGradGradGradGradGradGradGradGradGradGradGradGradGradGradGradGrad
 Berny optimization.
 Using GEDIIS/GDIIS optimizer.
 FormGI is forming the generalized inverse of G from B-inverse, IUseBI=4.
 Internal  Forces:  Max     0.000868785 RMS     0.000101632
 Search for a local minimum.
 Step number  11 out of a maximum of  100
 All quantities printed in internal units (Hartrees-Bohrs-Radians)
 Mixed Optimization -- En-DIIS/RFO-DIIS
 Swapping is turned off.
 Update second derivatives using D2CorX and points    8    9   10   11
 DE= -1.01D-04 DEPred=-1.72D-05 R= 5.91D+00
 TightC=F SS=  1.41D+00  RLast= 1.37D-01 DXNew= 2.4000D+00 4.1036D-01
 Trust test= 5.91D+00 RLast= 1.37D-01 DXMaxT set to 1.43D+00
 ITU=  1  1  1  1  1  1  1  1  1  1  0
     Eigenvalues ---    0.00411   0.01071   0.01730   0.02201   0.02467
     Eigenvalues ---    0.02671   0.02884   0.03025   0.03271   0.03484
     Eigenvalues ---    0.03955   0.04708   0.05281   0.05699   0.05781
     Eigenvalues ---    0.05832   0.06226   0.06446   0.06514   0.06695
     Eigenvalues ---    0.07049   0.07115   0.07573   0.08007   0.08132
     Eigenvalues ---    0.08245   0.08607   0.08674   0.09887   0.10591
     Eigenvalues ---    0.11336   0.11488   0.12037   0.12542   0.13124
     Eigenvalues ---    0.29781
 En-DIIS/RFO-DIIS/Sim-DIIS IScMMF=       -3 using points:    11   10    9    8    7    6    5    4    3
 RFO step:  Lambda=-3.28442523D-05.
 DIIS inversion failure, remove point   9.
 RFO-DIIS uses    8 points instead of    9
 DidBck=F Rises=F RFO-DIIS coefs:    2.15590   -1.92819   -0.67105    2.64422   -2.00000
                  RFO-DIIS coefs:    0.76981    0.00469    0.02462    0.00000
 Iteration  1 RMS(Cart)=  0.00150559 RMS(Int)=  0.00012349
 Iteration  2 RMS(Cart)=  0.00000442 RMS(Int)=  0.00012335
 Iteration  3 RMS(Cart)=  0.00000000 RMS(Int)=  0.00012335
 Variable       Old X    -DE/DX   Delta X   Delta X   Delta X     New X
                                 (Linear)    (Quad)   (Total)
    R1        3.87106  -0.00003  -0.00109  -0.00070  -0.00174   3.86932
    R2        4.18942   0.00007  -0.00143   0.00065  -0.00084   4.18858
    R3        4.10309   0.00004   0.00202   0.00064   0.00266   4.10575
    R4        4.01681  -0.00025  -0.00576   0.00045  -0.00530   4.01150
    R5        4.50314  -0.00005   0.00345   0.00070   0.00412   4.50726
    R6        3.89138  -0.00006  -0.00008  -0.00071  -0.00080   3.89058
    R7        3.91932  -0.00014  -0.00058  -0.00078  -0.00139   3.91793
    R8        4.07815  -0.00006  -0.00866  -0.00000  -0.00857   4.06958
    R9        3.95584  -0.00006   0.00001   0.00058   0.00040   3.95624
   R10        3.91231  -0.00008  -0.00525  -0.00038  -0.00573   3.90658
   R11        4.13063   0.00009  -0.00256   0.00213  -0.00053   4.13010
   R12        4.20518   0.00003   0.00427  -0.00020   0.00414   4.20931
   R13        3.92717  -0.00013  -0.00289  -0.00036  -0.00334   3.92382
   R14        4.03761   0.00004   0.00204   0.00098   0.00309   4.04069
   R15        4.25177  -0.00031  -0.01120  -0.00281  -0.01378   4.23798
   R16        3.86774   0.00014   0.00422  -0.00043   0.00407   3.87181
   R17        4.16809   0.00003  -0.00429   0.00067  -0.00369   4.16440
   R18        3.72185  -0.00001  -0.00011   0.00040   0.00056   3.72241
   R19        3.89489  -0.00011   0.00344  -0.00082   0.00272   3.89761
   R20        3.85217   0.00004   0.00329  -0.00161   0.00159   3.85376
   R21        3.83823   0.00015   0.00104  -0.00004   0.00093   3.83916
   R22        3.89493  -0.00023  -0.00624   0.00043  -0.00579   3.88915
   R23        3.91574  -0.00004   0.00193  -0.00076   0.00113   3.91688
   R24        3.92964  -0.00003   0.00066   0.00057   0.00134   3.93098
   R25        2.85442  -0.00087  -0.00035  -0.00081  -0.00126   2.85316
   R26        2.85640  -0.00061  -0.00139  -0.00144  -0.00292   2.85348
   R27        3.85188   0.00005   0.00082  -0.00004   0.00028   3.85216
   R28        3.99073   0.00014   0.00092   0.00119   0.00226   3.99299
   R29        3.97533   0.00002   0.00134   0.00002   0.00146   3.97679
   R30        3.79879   0.00001   0.00571  -0.00078   0.00494   3.80373
   R31        4.15121  -0.00010  -0.00265  -0.00102  -0.00365   4.14756
   R32        3.83312  -0.00003  -0.00024   0.00051   0.00007   3.83319
   R33        1.56931  -0.00070   0.00084  -0.00218  -0.00100   1.56831
    A1        1.87685   0.00003  -0.00242  -0.00031  -0.00269   1.87415
    A2        1.84178  -0.00010  -0.00071  -0.00093  -0.00155   1.84023
    A3        2.07398  -0.00003  -0.00169  -0.00031  -0.00187   2.07211
    A4        2.69529  -0.00001  -0.00009  -0.00020  -0.00025   2.69503
    A5        1.93819  -0.00005  -0.00109  -0.00037  -0.00148   1.93672
    A6        1.87987   0.00005   0.00340   0.00009   0.00351   1.88338
    A7        2.02555  -0.00002  -0.00114   0.00036  -0.00081   2.02473
    A8        2.29369  -0.00009  -0.00271  -0.00087  -0.00348   2.29021
    A9        1.58293  -0.00003  -0.00191  -0.00022  -0.00205   1.58087
   A10        1.85862   0.00011   0.00108   0.00104   0.00217   1.86079
   A11        1.75241   0.00005   0.00231   0.00041   0.00270   1.75510
   A12        1.93795   0.00004   0.00208   0.00022   0.00226   1.94020
   A13        2.31240   0.00006   0.00281   0.00080   0.00360   2.31601
   A14        2.04757   0.00005   0.00293   0.00033   0.00340   2.05097
   A15        2.04663   0.00005   0.00109   0.00007   0.00123   2.04786
   A16        1.66574   0.00001   0.00098   0.00001   0.00105   1.66679
   A17        2.41276   0.00004   0.00041   0.00028   0.00065   2.41341
   A18        1.99138  -0.00003   0.00150  -0.00048   0.00106   1.99244
   A19        2.84271   0.00005   0.00231   0.00031   0.00266   2.84537
   A20        1.91878   0.00007   0.00213   0.00102   0.00312   1.92190
   A21        2.27182   0.00001   0.00332   0.00059   0.00401   2.27584
   A22        1.99409   0.00000  -0.00065   0.00012  -0.00048   1.99361
   A23        2.01419  -0.00002   0.00050   0.00031   0.00075   2.01494
   A24        1.73343   0.00004  -0.00039   0.00034   0.00010   1.73353
   A25        1.90480   0.00002   0.00042   0.00025   0.00074   1.90554
   A26        1.97667  -0.00003  -0.00067  -0.00056  -0.00113   1.97555
   A27        1.86705  -0.00011  -0.00391  -0.00048  -0.00447   1.86258
   A28        1.75435  -0.00003  -0.00251  -0.00016  -0.00267   1.75168
   A29        1.53081  -0.00000   0.00105   0.00009   0.00116   1.53197
   A30        1.77092  -0.00005   0.00043  -0.00036   0.00015   1.77107
   A31        1.39013  -0.00009  -0.00078  -0.00095  -0.00172   1.38841
   A32        1.84889  -0.00005   0.00153  -0.00037   0.00122   1.85011
   A33        2.07912   0.00015   0.00267   0.00165   0.00442   2.08354
   A34        2.38118   0.00005   0.00323   0.00165   0.00471   2.38590
   A35        1.36925  -0.00004   0.00087  -0.00069   0.00016   1.36941
   A36        2.32205   0.00001  -0.00490  -0.00031  -0.00521   2.31684
   A37        2.48835   0.00003  -0.00281  -0.00075  -0.00364   2.48472
   A38        1.85946  -0.00003   0.00290  -0.00027   0.00255   1.86201
   A39        2.59129   0.00004   0.00392   0.00105   0.00520   2.59649
   A40        2.19322   0.00005   0.00098   0.00104   0.00209   2.19531
   A41        2.11056  -0.00005   0.00112  -0.00070   0.00049   2.11105
   A42        2.33112  -0.00009  -0.00333  -0.00097  -0.00408   2.32703
   A43        1.83446   0.00004  -0.00220  -0.00026  -0.00247   1.83199
   A44        1.62294   0.00009  -0.00288   0.00054  -0.00246   1.62048
   A45        2.17269  -0.00001  -0.00257  -0.00011  -0.00245   2.17024
   A46        1.44286  -0.00002  -0.00162  -0.00019  -0.00183   1.44103
   A47        1.84952  -0.00006  -0.00392   0.00006  -0.00379   1.84573
   A48        1.46012  -0.00004  -0.00265  -0.00060  -0.00315   1.45697
   A49        1.74716  -0.00003  -0.00059  -0.00072  -0.00135   1.74581
   A50        1.67048  -0.00003  -0.00059  -0.00018  -0.00071   1.66977
   A51        2.15414   0.00006   0.00027   0.00067   0.00086   2.15499
   A52        2.08388  -0.00000  -0.00372  -0.00007  -0.00381   2.08006
   A53        1.82767  -0.00001  -0.00203   0.00028  -0.00166   1.82600
   A54        1.68843  -0.00008  -0.00323  -0.00035  -0.00354   1.68489
   A55        2.01661   0.00002  -0.00138   0.00033  -0.00102   2.01559
   A56        1.86797  -0.00001   0.00044  -0.00021   0.00031   1.86828
   A57        1.70381  -0.00004  -0.00191   0.00030  -0.00159   1.70222
   A58        1.28902   0.00009   0.00216   0.00031   0.00245   1.29147
   A59        1.92232   0.00011   0.00169   0.00048   0.00249   1.92480
   A60        1.39766   0.00007   0.00111   0.00063   0.00180   1.39946
   A61        2.01193   0.00012   0.00193   0.00022   0.00225   2.01418
   A62        2.07267   0.00014   0.00630   0.00074   0.00698   2.07965
   A63        1.57314   0.00003   0.00041   0.00014   0.00056   1.57370
   A64        1.44483   0.00002   0.00027  -0.00013   0.00012   1.44495
   A65        1.95847   0.00001  -0.00053  -0.00019  -0.00071   1.95775
   A66        1.82160   0.00002  -0.00055   0.00018  -0.00030   1.82130
   A67        2.02859   0.00002  -0.00067   0.00019  -0.00044   2.02815
   A68        1.39084  -0.00003  -0.00202   0.00008  -0.00192   1.38892
   A69        1.50995   0.00005   0.00293   0.00029   0.00322   1.51317
   A70        1.87117   0.00005   0.00042   0.00009   0.00048   1.87164
   A71        2.20054   0.00000   0.00013   0.00049   0.00065   2.20119
   A72        2.14120  -0.00009  -0.00212  -0.00022  -0.00228   2.13892
    D1       -1.88858   0.00000  -0.00270  -0.00029  -0.00301  -1.89160
    D2       -0.84022   0.00002  -0.00048  -0.00006  -0.00063  -0.84085
    D3        0.28371  -0.00007  -0.00577  -0.00057  -0.00635   0.27736
    D4        1.33208  -0.00004  -0.00355  -0.00034  -0.00396   1.32811
    D5       -0.79146  -0.00006  -0.00637  -0.00032  -0.00661  -0.79807
    D6        0.25691  -0.00004  -0.00416  -0.00009  -0.00423   0.25268
    D7        0.27707   0.00001  -0.00433  -0.00065  -0.00491   0.27216
    D8       -0.77877   0.00002  -0.00561  -0.00035  -0.00588  -0.78465
    D9       -0.51943   0.00002  -0.00046   0.00046   0.00005  -0.51938
   D10       -1.57528   0.00002  -0.00173   0.00077  -0.00092  -1.57620
   D11        1.18833  -0.00002  -0.00132   0.00011  -0.00132   1.18701
   D12        0.13248  -0.00001  -0.00260   0.00042  -0.00229   0.13019
   D13        0.90760  -0.00006   0.00018   0.00013   0.00037   0.90797
   D14        0.01353  -0.00001   0.00559   0.00125   0.00675   0.02027
   D15       -1.14907   0.00006   0.00349   0.00131   0.00477  -1.14429
   D16       -0.94138   0.00004   0.00399  -0.00001   0.00391  -0.93747
   D17       -0.04162   0.00009   0.00819   0.00042   0.00837  -0.03324
   D18        1.13454  -0.00001  -0.00025  -0.00085  -0.00105   1.13349
   D19        2.03430   0.00005   0.00394  -0.00043   0.00341   2.03771
   D20        0.05044  -0.00005   0.00139  -0.00082   0.00061   0.05105
   D21        0.95020   0.00001   0.00558  -0.00039   0.00507   0.95527
   D22        0.62788   0.00000   0.00254   0.00012   0.00257   0.63045
   D23        1.70052   0.00004   0.00167   0.00057   0.00222   1.70273
   D24       -0.48000   0.00006   0.00089   0.00091   0.00168  -0.47832
   D25        0.59263   0.00009   0.00001   0.00135   0.00133   0.59396
   D26       -1.27988  -0.00003  -0.00026   0.00017  -0.00017  -1.28005
   D27       -0.20724   0.00000  -0.00113   0.00061  -0.00052  -0.20776
   D28        0.37633   0.00003   0.00434   0.00011   0.00434   0.38067
   D29       -0.67916   0.00003   0.00448  -0.00035   0.00401  -0.67515
   D30       -0.71788   0.00006   0.00255   0.00037   0.00296  -0.71491
   D31       -1.77337   0.00006   0.00269  -0.00010   0.00263  -1.77073
   D32        1.24375  -0.00000   0.00128  -0.00009   0.00118   1.24493
   D33        0.18826   0.00000   0.00141  -0.00056   0.00085   0.18911
   D34        0.11182  -0.00002  -0.00082   0.00003  -0.00069   0.11114
   D35       -1.01932  -0.00002   0.00111   0.00019   0.00143  -1.01789
   D36        1.31549   0.00005   0.00278   0.00022   0.00307   1.31855
   D37        0.18435   0.00005   0.00472   0.00039   0.00518   0.18953
   D38        0.57941   0.00000   0.00249  -0.00010   0.00241   0.58183
   D39       -0.42933   0.00003   0.00182   0.00052   0.00242  -0.42691
   D40        2.91517   0.00001  -0.00308  -0.00057  -0.00353   2.91164
   D41       -2.76629  -0.00003  -0.00085  -0.00062  -0.00139  -2.76768
   D42       -0.75404  -0.00006  -0.00108  -0.00111  -0.00225  -0.75630
   D43       -1.76279  -0.00004  -0.00175  -0.00050  -0.00225  -1.76504
   D44        1.58171  -0.00005  -0.00664  -0.00158  -0.00820   1.57351
   D45        2.18344  -0.00009  -0.00441  -0.00164  -0.00606   2.17738
   D46       -0.69460  -0.00001   0.00039  -0.00000   0.00042  -0.69418
   D47        0.34055  -0.00001   0.00091   0.00017   0.00097   0.34152
   D48        0.47698   0.00006   0.00105   0.00062   0.00170   0.47867
   D49        1.51212   0.00006   0.00158   0.00079   0.00225   1.51437
   D50        0.27775  -0.00002  -0.00305   0.00048  -0.00250   0.27525
   D51       -0.83402  -0.00002  -0.00289   0.00083  -0.00190  -0.83592
   D52        1.62171   0.00009   0.00065   0.00144   0.00215   1.62387
   D53        0.50995   0.00009   0.00081   0.00179   0.00275   0.51270
   D54        0.83177   0.00004   0.00042   0.00024   0.00064   0.83241
   D55        1.84201   0.00002   0.00214   0.00011   0.00207   1.84408
   D56       -1.27002  -0.00009  -0.00139  -0.00105  -0.00215  -1.27218
   D57       -2.07788   0.00008   0.00230   0.00020   0.00265  -2.07523
   D58       -1.30221   0.00004  -0.00137  -0.00017  -0.00151  -1.30372
   D59       -0.29198   0.00002   0.00035  -0.00031  -0.00008  -0.29205
   D60        2.87918  -0.00009  -0.00319  -0.00147  -0.00430   2.87488
   D61        2.07132   0.00008   0.00050  -0.00022   0.00050   2.07182
   D62       -0.55647   0.00007   0.00182   0.00070   0.00252  -0.55396
   D63        0.45376   0.00005   0.00354   0.00056   0.00395   0.45771
   D64       -2.65827  -0.00006   0.00001  -0.00060  -0.00028  -2.65855
   D65        2.81706   0.00010   0.00370   0.00066   0.00453   2.82158
   D66        1.06658   0.00007   0.00194   0.00136   0.00328   1.06987
   D67       -0.09073   0.00002  -0.00266   0.00239  -0.00011  -0.09085
   D68       -1.19990   0.00003  -0.00037   0.00069   0.00027  -1.19963
   D69       -0.98944  -0.00006  -0.00138  -0.00105  -0.00244  -0.99188
   D70       -2.00139  -0.00004   0.00076  -0.00078  -0.00002  -2.00141
   D71        0.10190  -0.00002   0.00118  -0.00089   0.00026   0.10216
   D72       -0.91005  -0.00000   0.00332  -0.00061   0.00269  -0.90736
   D73        1.23897   0.00002   0.00246   0.00008   0.00255   1.24152
   D74        0.22701   0.00004   0.00460   0.00036   0.00498   0.23199
   D75       -1.72931  -0.00003   0.00186   0.00010   0.00205  -1.72726
   D76       -0.66616  -0.00001   0.00012   0.00038   0.00052  -0.66564
   D77       -0.63919  -0.00001   0.00436  -0.00159   0.00264  -0.63655
   D78        0.42397   0.00001   0.00261  -0.00131   0.00111   0.42508
   D79        0.21278   0.00000   0.00434   0.00040   0.00487   0.21765
   D80        1.27593   0.00002   0.00259   0.00068   0.00334   1.27927
   D81        1.45543   0.00004  -0.00131   0.00045  -0.00088   1.45455
   D82        0.31139  -0.00002  -0.00088   0.00037  -0.00052   0.31087
   D83        0.54087   0.00004  -0.00192   0.00091  -0.00104   0.53983
   D84       -0.60317  -0.00002  -0.00149   0.00082  -0.00068  -0.60385
   D85       -0.70330  -0.00001  -0.00348   0.00023  -0.00333  -0.70663
   D86       -1.84734  -0.00007  -0.00305   0.00014  -0.00296  -1.85031
   D87        0.17576  -0.00007  -0.00465  -0.00058  -0.00526   0.17050
   D88        1.18860  -0.00004  -0.00397  -0.00031  -0.00429   1.18431
   D89        1.23879  -0.00004  -0.00206  -0.00020  -0.00229   1.23650
   D90        2.25162  -0.00001  -0.00139   0.00006  -0.00132   2.25031
   D91       -1.02624  -0.00006  -0.00547  -0.00055  -0.00613  -1.03237
   D92       -0.01340  -0.00003  -0.00480  -0.00028  -0.00516  -0.01856
   D93       -0.73104   0.00003   0.00046   0.00002   0.00054  -0.73050
   D94        0.16987  -0.00003  -0.00105  -0.00079  -0.00185   0.16802
   D95        2.36924   0.00018   0.00372   0.00156   0.00597   2.37520
   D96        2.96348  -0.00001   0.00314   0.00103   0.00404   2.96752
   D97        0.32378  -0.00004  -0.00150   0.00018  -0.00143   0.32234
   D98        1.22468  -0.00010  -0.00301  -0.00063  -0.00382   1.22086
   D99       -2.85913   0.00011   0.00177   0.00172   0.00399  -2.85514
   D100      -2.26489  -0.00007   0.00118   0.00119   0.00207  -2.26282
   D101       0.49014  -0.00001   0.00104  -0.00079   0.00038   0.49052
   D102      -0.58021  -0.00001   0.00111  -0.00055   0.00056  -0.57965
   D103       0.77191  -0.00000  -0.00149  -0.00054  -0.00218   0.76973
   D104      -0.02903  -0.00009  -0.00519  -0.00125  -0.00645  -0.03548
   D105      -0.31248   0.00001   0.00095  -0.00047   0.00047  -0.31202
   D106      -1.11343  -0.00008  -0.00275  -0.00119  -0.00380  -1.11723
   D107       0.39417  -0.00002  -0.00306  -0.00055  -0.00366   0.39052
   D108      -0.68500   0.00005  -0.00077  -0.00023  -0.00106  -0.68606
   D109      -0.75488   0.00001   0.00027  -0.00001   0.00023  -0.75465
   D110       0.40731   0.00001   0.00044   0.00022   0.00069   0.40800
   D111      -0.21871   0.00002   0.00243   0.00006   0.00247  -0.21625
   D112       1.06835  -0.00010  -0.00249  -0.00092  -0.00336   1.06499
   D113       0.39595  -0.00001   0.00210  -0.00054   0.00163   0.39758
   D114      -0.70785   0.00002  -0.00011  -0.00044  -0.00045  -0.70830
   D115      -2.99104   0.00005   0.00956   0.00124   0.01040  -2.98064
   D116       2.99721   0.00005   0.00588   0.00120   0.00718   3.00440
   D117      -0.89409   0.00006   0.00294   0.00149   0.00442  -0.88967
   D118       0.28914   0.00005   0.00278   0.00120   0.00399   0.29313
   D119       0.12462   0.00004   0.00481   0.00148   0.00639   0.13101
   D120       1.30785   0.00003   0.00466   0.00119   0.00595   1.31380
   D121       2.68488  -0.00004  -0.00218  -0.00010  -0.00224   2.68264
   D122      -2.41507  -0.00004  -0.00234  -0.00038  -0.00268  -2.41775
   D123       2.59030   0.00001  -0.00171  -0.00059  -0.00248   2.58781
   D124      -2.50965   0.00001  -0.00186  -0.00088  -0.00292  -2.51257
   D125      -0.22782  -0.00006  -0.00552  -0.00003  -0.00582  -0.23364
   D126       0.91219   0.00004  -0.00263  -0.00010  -0.00300   0.90919
   D127       0.26529  -0.00002  -0.00001   0.00020   0.00031   0.26560
   D128      -0.82052   0.00004   0.00194  -0.00029   0.00172  -0.81880
   D129       1.37111  -0.00005  -0.00348  -0.00057  -0.00406   1.36705
   D130       0.28530   0.00001  -0.00153  -0.00106  -0.00265   0.28265
   D131       0.55076  -0.00001  -0.00258  -0.00031  -0.00289   0.54787
   D132      -0.39519  -0.00003  -0.00296  -0.00041  -0.00333  -0.39852
   D133      -0.54261  -0.00006  -0.00231  -0.00092  -0.00333  -0.54594
   D134      -1.48856  -0.00007  -0.00269  -0.00101  -0.00377  -1.49233
   D135      -0.79601  -0.00004   0.00019  -0.00044  -0.00029  -0.79630
   D136       0.07929  -0.00003   0.00014  -0.00086  -0.00078   0.07850
   D137       0.19584  -0.00000   0.00115  -0.00056   0.00059   0.19642
   D138       1.07114   0.00001   0.00111  -0.00098   0.00010   1.07123
   D139       0.86088  -0.00003  -0.00256   0.00058  -0.00200   0.85888
   D140      -0.08412  -0.00004  -0.00392  -0.00000  -0.00396  -0.08808
   D141      -0.22572   0.00000  -0.00143   0.00058  -0.00090  -0.22662
   D142      -1.17072  -0.00001  -0.00279  -0.00001  -0.00285  -1.17357
   D143      -0.65394   0.00009   0.00516   0.00166   0.00670  -0.64724
   D144       0.57953   0.00011   0.00675   0.00128   0.00795   0.58747
   D145      -1.79122  -0.00000   0.00331   0.00110   0.00427  -1.78695
   D146      -0.55776   0.00002   0.00490   0.00072   0.00552  -0.55224
         Item               Value     Threshold  Converged?
 Maximum Force            0.000869     0.000450     NO 
 RMS     Force            0.000102     0.000300     YES
 Maximum Displacement     0.008031     0.001800     NO 
 RMS     Displacement     0.001506     0.001200     NO 
 Predicted change in Energy=-2.128803D-06
 GradGradGradGradGradGradGradGradGradGradGradGradGradGradGradGradGradGrad

                          Input orientation:                          
 ---------------------------------------------------------------------
 Center     Atomic      Atomic             Coordinates (Angstroms)
 Number     Number       Type             X           Y           Z
 ---------------------------------------------------------------------
      1          4           0       -1.356275    0.254913    0.542858
      2          4           0       -0.805557    0.740218   -1.368600
      3          4           0        1.220902   -0.193756    0.283098
      4          4           0       -0.277765    2.133500    0.073164
      5          4           0       -1.588470   -1.903820    0.623116
      6          4           0        1.263534    1.331030   -1.282108
      7          4           0        1.594814    1.969188    0.661904
      8          4           0        0.736069   -0.640236   -1.685919
      9          4           0        0.277904   -2.054926   -0.184748
     10          4           0        0.151712    1.075993    1.791085
     11          4           0       -1.225953   -1.281766   -1.276627
     12          4           0       -0.101466   -0.932488    1.662775
     13          1           0        2.050574    1.462138   -2.563889
     14          1           0        2.208752    2.150358   -2.127896
 ---------------------------------------------------------------------
                    Distance matrix (angstroms):
                    1          2          3          4          5
     1  Be   0.000000
     2  Be   2.047555   0.000000
     3  Be   2.628806   2.776139   0.000000
     4  Be   2.216503   2.073278   2.776003   0.000000
     5  Be   2.172667   3.401591   3.306434   4.280227   0.000000
     6  Be   3.369263   2.153527   2.185557   2.203707   4.714665
     7  Be   3.414943   3.375662   2.227471   1.969814   5.013481
     8  Be   3.185379   2.093551   2.076399   3.437418   3.511662
     9  Be   2.921525   3.223077   2.138242   4.232989   2.039321
    10  Be   2.122797   3.318541   2.242644   2.062528   3.643030
    11  Be   2.385139   2.067272   3.098968   3.792761   2.031598
    12  Be   2.058806   3.533119   2.048876   3.458067   2.058047
    13  H    4.766119   3.179209   3.396420   3.581332   5.893158
    14  H    4.840977   3.413368   3.504798   3.320801   6.198655
                    6          7          8          9         10
     6  Be   0.000000
     7  Be   2.072721   0.000000
     8  Be   2.080186   3.613697   0.000000
     9  Be   3.693287   4.317935   2.113001   0.000000
    10  Be   3.278065   2.038477   3.921284   3.704388   0.000000
    11  Be   3.608917   4.720522   2.104427   2.012849   4.107047
    12  Be   3.957156   3.506969   3.464192   2.194796   2.028437
    13  H    1.509828   3.297052   2.630348   4.601348   4.766611
    14  H    1.509997   2.862294   3.186150   5.018805   4.554567
                   11         12         13         14
    11  Be   0.000000
    12  Be   3.166473   0.000000
    13  H    4.463371   5.313210   0.000000
    14  H    4.929638   5.404649   0.829913   0.000000
 Stoichiometry    Be12H2
 Framework group  C1[X(Be12H2)]
 Deg. of freedom    36
 Full point group                 C1      NOp   1
 Largest Abelian subgroup         C1      NOp   1
 Largest concise Abelian subgroup C1      NOp   1
                         Standard orientation:                         
 ---------------------------------------------------------------------
 Center     Atomic      Atomic             Coordinates (Angstroms)
 Number     Number       Type             X           Y           Z
 ---------------------------------------------------------------------
      1          4           0        0.746529    0.821951    1.123267
      2          4           0       -0.290941   -0.928936    1.348070
      3          4           0       -0.272459    0.156722   -1.206916
      4          4           0       -1.467261    0.773644    1.221673
      5          4           0        2.681426    0.324789    0.269167
      6          4           0       -1.848329   -0.917223   -0.139238
      7          4           0       -2.201930    1.076834   -0.580687
      8          4           0       -0.002926   -1.790461   -0.538138
      9          4           0        1.686636   -0.699791   -1.186670
     10          4           0       -0.499804    2.069525   -0.058460
     11          4           0        1.630395   -1.355531    0.715541
     12          4           0        1.283142    1.417573   -0.773036
     13          1           0       -2.600250   -2.192798   -0.434376
     14          1           0       -3.177656   -1.603582   -0.343915
 ---------------------------------------------------------------------
 Rotational constants (GHZ):           2.1585654           1.5130238           1.2611453
 Standard basis: def2TZVP (5D, 7F)
 There are   252 symmetry adapted cartesian basis functions of A   symmetry.
 There are   240 symmetry adapted basis functions of A   symmetry.
   240 basis functions,   364 primitive gaussians,   252 cartesian basis functions
    25 alpha electrons       25 beta electrons
       nuclear repulsion energy       222.2074367302 Hartrees.
 NAtoms=   14 NActive=   14 NUniq=   14 SFac= 1.00D+00 NAtFMM=   60 NAOKFM=F Big=F
 Integral buffers will be    131072 words long.
 Raffenetti 2 integral format.
 Two-electron integral symmetry is turned on.
 Nuclear repulsion after empirical dispersion term =      222.1761891008 Hartrees.
 One-electron integrals computed using PRISM.
   1 Symmetry operations used in ECPInt.
 ECPInt:  NShTT=    6786 NPrTT=   21120 LenC2=    6604 LenP2D=   17057.
 LDataN:  DoStor=T MaxTD1= 4 Len=   56
 NBasis=   240 RedAO= T EigKep=  2.42D-04  NBF=   240
 NBsUse=   240 1.00D-06 EigRej= -1.00D+00 NBFU=   240
 Initial guess from the checkpoint file:  "/home/user/YCY/BeH/6-H-Be12.chk"
 B after Tr=     0.000000   -0.000000   -0.000000
         Rot=    1.000000    0.000534    0.000253   -0.000036 Ang=   0.07 deg.
 Requested convergence on RMS density matrix=1.00D-08 within 128 cycles.
 Requested convergence on MAX density matrix=1.00D-06.
 Requested convergence on             energy=1.00D-06.
 No special actions if energy rises.
 SCF Done:  E(RPBE1PBE) =  -177.768358263     A.U. after   13 cycles
            NFock= 13  Conv=0.52D-08     -V/T= 2.0075
   1 Symmetry operations used in ECPInt.
 ECPInt:  NShTT=    6786 NPrTT=   21120 LenC2=    6604 LenP2D=   17057.
 LDataN:  DoStor=T MaxTD1= 5 Len=  102
 Calling FoFJK, ICntrl=      2127 FMM=F ISym2X=0 I1Cent= 0 IOpClX= 0 NMat=1 NMatS=1 NMatT=0.
 ***** Axes restored to original set *****
 -------------------------------------------------------------------
 Center     Atomic                   Forces (Hartrees/Bohr)
 Number     Number              X              Y              Z
 -------------------------------------------------------------------
      1        4          -0.000197782   -0.000024815    0.000216249
      2        4           0.000117946   -0.000056167    0.000414553
      3        4          -0.000254896    0.000096492    0.000422429
      4        4           0.000024997    0.000012871    0.000179226
      5        4           0.000070862   -0.000123742    0.000081562
      6        4           0.000472307    0.000526907   -0.001540862
      7        4           0.000009247   -0.000018917   -0.000179184
      8        4           0.000089439    0.000102406    0.000181225
      9        4          -0.000155628    0.000011027    0.000008679
     10        4           0.000194534   -0.000222269   -0.000524425
     11        4           0.000175845    0.000083075   -0.000110914
     12        4          -0.000183958   -0.000100177   -0.000090792
     13        1          -0.000008438    0.000555822    0.001168507
     14        1          -0.000354473   -0.000842512   -0.000226254
 -------------------------------------------------------------------
 Cartesian Forces:  Max     0.001540862 RMS     0.000396319

 GradGradGradGradGradGradGradGradGradGradGradGradGradGradGradGradGradGrad
 Berny optimization.
 Using GEDIIS/GDIIS optimizer.
 FormGI is forming the generalized inverse of G from B-inverse, IUseBI=4.
 Internal  Forces:  Max     0.000788226 RMS     0.000080586
 Search for a local minimum.
 Step number  12 out of a maximum of  100
 All quantities printed in internal units (Hartrees-Bohrs-Radians)
 Mixed Optimization -- En-DIIS/RFO-DIIS
 Swapping is turned off.
 Update second derivatives using D2CorX and points    8    9   10   11   12
 DE= -2.82D-05 DEPred=-2.13D-06 R= 1.33D+01
 TightC=F SS=  1.41D+00  RLast= 5.26D-02 DXNew= 2.4000D+00 1.5794D-01
 Trust test= 1.33D+01 RLast= 5.26D-02 DXMaxT set to 1.43D+00
 ITU=  1  1  1  1  1  1  1  1  1  1  1  0
     Eigenvalues ---    0.00404   0.00691   0.01673   0.02135   0.02414
     Eigenvalues ---    0.02511   0.02763   0.03055   0.03190   0.03412
     Eigenvalues ---    0.03895   0.04596   0.04989   0.05592   0.05708
     Eigenvalues ---    0.05831   0.06213   0.06348   0.06443   0.06572
     Eigenvalues ---    0.06763   0.07113   0.07259   0.07567   0.07998
     Eigenvalues ---    0.08332   0.08589   0.08705   0.09050   0.10242
     Eigenvalues ---    0.10950   0.11541   0.11729   0.12551   0.13064
     Eigenvalues ---    0.27552
 En-DIIS/RFO-DIIS/Sim-DIIS IScMMF=       -3 using points:    12   11   10    9    8    7    6    5    4    3
 RFO step:  Lambda=-4.19130899D-05.
 DIIS inversion failure, remove point  10.
 DIIS inversion failure, remove point   9.
 DIIS inversion failure, remove point   8.
 DIIS inversion failure, remove point   7.
 RFO-DIIS uses    6 points instead of   10
 DidBck=F Rises=F RFO-DIIS coefs:    2.53770   -1.79191    0.38404   -0.14310    0.02901
                  RFO-DIIS coefs:   -0.01575    0.00000    0.00000    0.00000    0.00000
 Iteration  1 RMS(Cart)=  0.00228938 RMS(Int)=  0.00005089
 Iteration  2 RMS(Cart)=  0.00001413 RMS(Int)=  0.00004729
 Iteration  3 RMS(Cart)=  0.00000000 RMS(Int)=  0.00004729
 Variable       Old X    -DE/DX   Delta X   Delta X   Delta X     New X
                                 (Linear)    (Quad)   (Total)
    R1        3.86932  -0.00000  -0.00137  -0.00068  -0.00195   3.86737
    R2        4.18858   0.00008  -0.00023   0.00131   0.00109   4.18967
    R3        4.10575   0.00005  -0.00120   0.00169   0.00049   4.10624
    R4        4.01150  -0.00011  -0.00512   0.00153  -0.00362   4.00789
    R5        4.50726  -0.00003   0.00804   0.00009   0.00807   4.51533
    R6        3.89058  -0.00004  -0.00385   0.00080  -0.00305   3.88753
    R7        3.91793  -0.00010  -0.00361  -0.00039  -0.00402   3.91391
    R8        4.06958   0.00004  -0.00772   0.00113  -0.00655   4.06303
    R9        3.95624  -0.00005   0.00001   0.00103   0.00107   3.95731
   R10        3.90658   0.00001  -0.00663   0.00116  -0.00547   3.90111
   R11        4.13010   0.00016  -0.00001   0.00295   0.00296   4.13306
   R12        4.20931  -0.00003   0.00013  -0.00037  -0.00023   4.20908
   R13        3.92382  -0.00010  -0.00373   0.00064  -0.00304   3.92079
   R14        4.04069   0.00002   0.00106   0.00010   0.00117   4.04187
   R15        4.23798  -0.00021  -0.01255  -0.00189  -0.01441   4.22357
   R16        3.87181   0.00004   0.00401  -0.00214   0.00189   3.87370
   R17        4.16440   0.00008   0.00041   0.00044   0.00084   4.16524
   R18        3.72241  -0.00003  -0.00100   0.00074  -0.00024   3.72216
   R19        3.89761  -0.00008  -0.00190   0.00021  -0.00167   3.89594
   R20        3.85376  -0.00003   0.00193  -0.00154   0.00040   3.85416
   R21        3.83916   0.00005   0.00324  -0.00169   0.00153   3.84069
   R22        3.88915  -0.00006  -0.00758   0.00305  -0.00454   3.88460
   R23        3.91688  -0.00002   0.00018  -0.00040  -0.00027   3.91661
   R24        3.93098   0.00002  -0.00117   0.00112  -0.00007   3.93091
   R25        2.85316  -0.00079  -0.01612  -0.00063  -0.01675   2.83642
   R26        2.85348  -0.00039  -0.01490   0.00284  -0.01205   2.84143
   R27        3.85216   0.00001   0.00122  -0.00011   0.00108   3.85324
   R28        3.99299   0.00007   0.00429  -0.00074   0.00355   3.99655
   R29        3.97679   0.00001   0.00168  -0.00028   0.00135   3.97814
   R30        3.80373  -0.00008   0.00266  -0.00102   0.00162   3.80536
   R31        4.14756  -0.00009  -0.00393   0.00014  -0.00380   4.14376
   R32        3.83319  -0.00003   0.00079  -0.00014   0.00062   3.83381
   R33        1.56831  -0.00058  -0.00219  -0.00000  -0.00222   1.56609
    A1        1.87415   0.00002  -0.00317  -0.00023  -0.00342   1.87073
    A2        1.84023  -0.00008  -0.00347  -0.00055  -0.00402   1.83621
    A3        2.07211  -0.00003  -0.00346  -0.00010  -0.00355   2.06856
    A4        2.69503  -0.00002  -0.00158  -0.00047  -0.00209   2.69295
    A5        1.93672  -0.00003  -0.00325   0.00002  -0.00324   1.93348
    A6        1.88338   0.00001   0.00228  -0.00054   0.00173   1.88512
    A7        2.02473  -0.00001   0.00026   0.00019   0.00044   2.02517
    A8        2.29021  -0.00007  -0.00459  -0.00054  -0.00512   2.28509
    A9        1.58087  -0.00003  -0.00227  -0.00006  -0.00235   1.57852
   A10        1.86079   0.00010   0.00487   0.00060   0.00547   1.86626
   A11        1.75510   0.00003   0.00502  -0.00024   0.00476   1.75987
   A12        1.94020   0.00002   0.00291  -0.00018   0.00270   1.94291
   A13        2.31601   0.00003   0.00505   0.00031   0.00535   2.32135
   A14        2.05097   0.00003   0.00331  -0.00021   0.00305   2.05402
   A15        2.04786   0.00003   0.00153  -0.00049   0.00102   2.04888
   A16        1.66679   0.00002   0.00212  -0.00016   0.00196   1.66875
   A17        2.41341   0.00004   0.00200   0.00025   0.00223   2.41564
   A18        1.99244  -0.00003   0.00057  -0.00059  -0.00007   1.99237
   A19        2.84537   0.00002   0.00373   0.00015   0.00387   2.84924
   A20        1.92190   0.00005   0.00364   0.00074   0.00437   1.92627
   A21        2.27584   0.00000   0.00512   0.00003   0.00512   2.28096
   A22        1.99361   0.00000   0.00097   0.00014   0.00109   1.99470
   A23        2.01494  -0.00002   0.00116   0.00066   0.00180   2.01674
   A24        1.73353   0.00005   0.00150   0.00017   0.00170   1.73523
   A25        1.90554   0.00001   0.00160  -0.00007   0.00153   1.90708
   A26        1.97555  -0.00003  -0.00230  -0.00021  -0.00250   1.97305
   A27        1.86258  -0.00006  -0.00385  -0.00020  -0.00406   1.85853
   A28        1.75168   0.00000  -0.00089  -0.00008  -0.00097   1.75071
   A29        1.53197  -0.00002   0.00181  -0.00014   0.00168   1.53364
   A30        1.77107  -0.00005   0.00013  -0.00027  -0.00017   1.77091
   A31        1.38841  -0.00009  -0.00399  -0.00052  -0.00451   1.38390
   A32        1.85011  -0.00008  -0.00107  -0.00032  -0.00140   1.84871
   A33        2.08354   0.00014   0.00730   0.00119   0.00828   2.09181
   A34        2.38590   0.00005   0.00833   0.00075   0.00900   2.39489
   A35        1.36941  -0.00007  -0.00216  -0.00048  -0.00265   1.36676
   A36        2.31684   0.00002  -0.00912  -0.00023  -0.00933   2.30751
   A37        2.48472   0.00003  -0.00493  -0.00015  -0.00509   2.47963
   A38        1.86201  -0.00007   0.00172  -0.00046   0.00123   1.86324
   A39        2.59649   0.00005   0.01140   0.00074   0.01212   2.60861
   A40        2.19531   0.00006   0.00496   0.00033   0.00526   2.20057
   A41        2.11105  -0.00009  -0.00043  -0.00089  -0.00133   2.10973
   A42        2.32703  -0.00005  -0.00294  -0.00062  -0.00372   2.32332
   A43        1.83199   0.00006  -0.00193  -0.00002  -0.00199   1.83000
   A44        1.62048   0.00010  -0.00581   0.00062  -0.00523   1.61525
   A45        2.17024   0.00002  -0.00337   0.00043  -0.00301   2.16723
   A46        1.44103  -0.00001  -0.00210   0.00014  -0.00197   1.43906
   A47        1.84573   0.00001  -0.00191   0.00030  -0.00160   1.84413
   A48        1.45697  -0.00002  -0.00513  -0.00004  -0.00515   1.45183
   A49        1.74581  -0.00002  -0.00364   0.00002  -0.00361   1.74220
   A50        1.66977  -0.00002  -0.00183   0.00003  -0.00179   1.66798
   A51        2.15499   0.00007   0.00073   0.00067   0.00140   2.15640
   A52        2.08006   0.00004  -0.00292   0.00040  -0.00254   2.07752
   A53        1.82600   0.00003  -0.00198   0.00052  -0.00146   1.82454
   A54        1.68489  -0.00003  -0.00347   0.00039  -0.00309   1.68180
   A55        2.01559   0.00003  -0.00031   0.00026  -0.00006   2.01553
   A56        1.86828  -0.00001   0.00086  -0.00020   0.00066   1.86894
   A57        1.70222  -0.00000  -0.00075   0.00040  -0.00038   1.70184
   A58        1.29147   0.00006   0.00223   0.00012   0.00238   1.29385
   A59        1.92480   0.00007   0.00264   0.00015   0.00283   1.92763
   A60        1.39946   0.00004   0.00094   0.00056   0.00151   1.40097
   A61        2.01418   0.00007   0.00151   0.00018   0.00169   2.01587
   A62        2.07965   0.00007   0.00519  -0.00005   0.00512   2.08477
   A63        1.57370   0.00001   0.00150  -0.00007   0.00144   1.57514
   A64        1.44495   0.00001  -0.00058   0.00010  -0.00046   1.44449
   A65        1.95775   0.00002  -0.00312   0.00033  -0.00275   1.95501
   A66        1.82130   0.00001  -0.00118   0.00006  -0.00110   1.82020
   A67        2.02815   0.00003   0.00021   0.00014   0.00038   2.02853
   A68        1.38892  -0.00000  -0.00120   0.00031  -0.00087   1.38805
   A69        1.51317   0.00002   0.00375  -0.00029   0.00348   1.51665
   A70        1.87164   0.00003   0.00020  -0.00026  -0.00005   1.87159
   A71        2.20119   0.00001   0.00073   0.00032   0.00103   2.20222
   A72        2.13892  -0.00005  -0.00232  -0.00004  -0.00236   2.13656
    D1       -1.89160   0.00001  -0.00220   0.00022  -0.00204  -1.89364
    D2       -0.84085   0.00002  -0.00001   0.00021   0.00017  -0.84067
    D3        0.27736  -0.00004  -0.00565   0.00001  -0.00565   0.27172
    D4        1.32811  -0.00002  -0.00346  -0.00000  -0.00343   1.32469
    D5       -0.79807  -0.00001  -0.00563   0.00070  -0.00496  -0.80304
    D6        0.25268   0.00000  -0.00344   0.00069  -0.00275   0.24993
    D7        0.27216   0.00001  -0.00462  -0.00043  -0.00499   0.26717
    D8       -0.78465   0.00002  -0.00517  -0.00019  -0.00530  -0.78995
    D9       -0.51938   0.00004   0.00172   0.00048   0.00218  -0.51721
   D10       -1.57620   0.00004   0.00117   0.00073   0.00187  -1.57433
   D11        1.18701  -0.00000  -0.00114   0.00019  -0.00097   1.18603
   D12        0.13019  -0.00000  -0.00169   0.00043  -0.00128   0.12891
   D13        0.90797  -0.00004  -0.00092   0.00033  -0.00056   0.90741
   D14        0.02027   0.00000   0.00707   0.00092   0.00794   0.02821
   D15       -1.14429   0.00006   0.00558   0.00108   0.00670  -1.13759
   D16       -0.93747   0.00002   0.00448  -0.00059   0.00387  -0.93360
   D17       -0.03324   0.00004   0.00684  -0.00032   0.00647  -0.02677
   D18        1.13349  -0.00002  -0.00181  -0.00116  -0.00300   1.13048
   D19        2.03771   0.00000   0.00055  -0.00089  -0.00040   2.03732
   D20        0.05105  -0.00003  -0.00147  -0.00044  -0.00186   0.04919
   D21        0.95527  -0.00000   0.00089  -0.00017   0.00075   0.95602
   D22        0.63045  -0.00002   0.00120  -0.00022   0.00098   0.63143
   D23        1.70273   0.00001   0.00158  -0.00024   0.00136   1.70409
   D24       -0.47832   0.00003   0.00360   0.00017   0.00371  -0.47462
   D25        0.59396   0.00006   0.00398   0.00016   0.00408   0.59804
   D26       -1.28005  -0.00001   0.00018   0.00038   0.00054  -1.27951
   D27       -0.20776   0.00002   0.00056   0.00037   0.00091  -0.20685
   D28        0.38067  -0.00001   0.00317  -0.00048   0.00269   0.38336
   D29       -0.67515  -0.00002   0.00347  -0.00084   0.00264  -0.67251
   D30       -0.71491   0.00004   0.00340   0.00004   0.00345  -0.71146
   D31       -1.77073   0.00003   0.00371  -0.00032   0.00340  -1.76733
   D32        1.24493  -0.00000  -0.00055  -0.00004  -0.00057   1.24436
   D33        0.18911  -0.00001  -0.00025  -0.00039  -0.00062   0.18849
   D34        0.11114  -0.00001  -0.00141  -0.00009  -0.00150   0.10963
   D35       -1.01789  -0.00001  -0.00073   0.00019  -0.00054  -1.01843
   D36        1.31855   0.00002   0.00329  -0.00078   0.00254   1.32110
   D37        0.18953   0.00002   0.00397  -0.00049   0.00351   0.19304
   D38        0.58183  -0.00001   0.00185  -0.00047   0.00141   0.58323
   D39       -0.42691   0.00003   0.00321   0.00023   0.00347  -0.42344
   D40        2.91164  -0.00000  -0.00923  -0.00072  -0.01006   2.90158
   D41       -2.76768  -0.00003  -0.00250  -0.00022  -0.00295  -2.77062
   D42       -0.75630  -0.00005  -0.00553  -0.00063  -0.00620  -0.76250
   D43       -1.76504  -0.00001  -0.00416   0.00007  -0.00413  -1.76917
   D44        1.57351  -0.00004  -0.01660  -0.00088  -0.01767   1.55585
   D45        2.17738  -0.00007  -0.00988  -0.00039  -0.01055   2.16683
   D46       -0.69418  -0.00002   0.00052  -0.00013   0.00035  -0.69383
   D47        0.34152  -0.00001   0.00015  -0.00009   0.00007   0.34159
   D48        0.47867   0.00004   0.00311   0.00040   0.00351   0.48218
   D49        1.51437   0.00005   0.00274   0.00044   0.00323   1.51760
   D50        0.27525   0.00001  -0.00103   0.00085  -0.00018   0.27506
   D51       -0.83592   0.00001  -0.00000   0.00085   0.00080  -0.83512
   D52        1.62387   0.00009   0.00593   0.00078   0.00677   1.63064
   D53        0.51270   0.00009   0.00695   0.00079   0.00775   0.52045
   D54        0.83241   0.00003   0.00255   0.00046   0.00304   0.83545
   D55        1.84408   0.00001   0.00318   0.00025   0.00344   1.84752
   D56       -1.27218  -0.00008  -0.00057  -0.00063  -0.00116  -1.27334
   D57       -2.07523   0.00006   0.00424  -0.00005   0.00404  -2.07119
   D58       -1.30372   0.00003  -0.00091  -0.00002  -0.00091  -1.30463
   D59       -0.29205   0.00000  -0.00028  -0.00023  -0.00051  -0.29257
   D60        2.87488  -0.00008  -0.00403  -0.00111  -0.00511   2.86977
   D61        2.07182   0.00005   0.00078  -0.00053   0.00009   2.07191
   D62       -0.55396   0.00005   0.00336   0.00037   0.00372  -0.55024
   D63        0.45771   0.00002   0.00398   0.00016   0.00412   0.46183
   D64       -2.65855  -0.00006   0.00024  -0.00072  -0.00048  -2.65902
   D65        2.82158   0.00007   0.00504  -0.00014   0.00473   2.82631
   D66        1.06987   0.00005   0.00619   0.00054   0.00674   1.07660
   D67       -0.09085   0.00005   0.00227   0.00381   0.00605  -0.08479
   D68       -1.19963   0.00002   0.00115   0.00019   0.00134  -1.19829
   D69       -0.99188  -0.00004  -0.00494  -0.00053  -0.00547  -0.99735
   D70       -2.00141  -0.00005  -0.00210  -0.00075  -0.00288  -2.00429
   D71        0.10216  -0.00002  -0.00181  -0.00063  -0.00245   0.09972
   D72       -0.90736  -0.00002   0.00104  -0.00086   0.00015  -0.90721
   D73        1.24152   0.00001   0.00159   0.00012   0.00174   1.24326
   D74        0.23199   0.00001   0.00444  -0.00011   0.00434   0.23633
   D75       -1.72726  -0.00004   0.00046  -0.00024   0.00020  -1.72707
   D76       -0.66564  -0.00002  -0.00001  -0.00028  -0.00034  -0.66598
   D77       -0.63655  -0.00005   0.00142  -0.00360  -0.00216  -0.63870
   D78        0.42508  -0.00002   0.00094  -0.00364  -0.00269   0.42238
   D79        0.21765  -0.00001   0.00518  -0.00031   0.00488   0.22253
   D80        1.27927   0.00002   0.00471  -0.00035   0.00434   1.28362
   D81        1.45455   0.00005   0.00103   0.00018   0.00122   1.45577
   D82        0.31087   0.00000   0.00029   0.00020   0.00049   0.31136
   D83        0.53983   0.00004   0.00145   0.00064   0.00211   0.54193
   D84       -0.60385  -0.00000   0.00070   0.00066   0.00138  -0.60247
   D85       -0.70663   0.00001  -0.00259   0.00057  -0.00204  -0.70867
   D86       -1.85031  -0.00003  -0.00334   0.00059  -0.00277  -1.85307
   D87        0.17050  -0.00003  -0.00526   0.00011  -0.00515   0.16536
   D88        1.18431  -0.00001  -0.00428   0.00026  -0.00401   1.18030
   D89        1.23650  -0.00002  -0.00169   0.00022  -0.00149   1.23501
   D90        2.25031   0.00001  -0.00071   0.00036  -0.00035   2.24995
   D91       -1.03237  -0.00003  -0.00651   0.00026  -0.00627  -1.03865
   D92       -0.01856  -0.00000  -0.00553   0.00040  -0.00514  -0.02370
   D93       -0.73050   0.00002   0.00048  -0.00013   0.00036  -0.73014
   D94        0.16802  -0.00005  -0.00258  -0.00063  -0.00322   0.16480
   D95        2.37520   0.00013   0.00487   0.00106   0.00601   2.38121
   D96        2.96752  -0.00001   0.00604   0.00033   0.00646   2.97398
   D97        0.32234  -0.00001  -0.00063   0.00009  -0.00055   0.32180
   D98        1.22086  -0.00007  -0.00369  -0.00040  -0.00412   1.21674
   D99       -2.85514   0.00011   0.00376   0.00128   0.00511  -2.85003
   D100      -2.26282  -0.00004   0.00494   0.00055   0.00556  -2.25726
   D101       0.49052  -0.00002   0.00001  -0.00085  -0.00081   0.48971
   D102      -0.57965  -0.00002  -0.00018  -0.00042  -0.00060  -0.58025
   D103       0.76973   0.00000  -0.00242  -0.00011  -0.00252   0.76722
   D104      -0.03548  -0.00005  -0.00611  -0.00007  -0.00618  -0.04166
   D105      -0.31202  -0.00001  -0.00015  -0.00040  -0.00054  -0.31256
   D106      -1.11723  -0.00006  -0.00384  -0.00036  -0.00420  -1.12143
   D107       0.39052  -0.00001  -0.00429   0.00002  -0.00428   0.38624
   D108      -0.68606   0.00002  -0.00149  -0.00050  -0.00201  -0.68807
   D109      -0.75465   0.00001  -0.00057   0.00021  -0.00036  -0.75501
   D110       0.40800   0.00000  -0.00080   0.00057  -0.00025   0.40776
   D111      -0.21625   0.00000   0.00367  -0.00056   0.00310  -0.21314
   D112       1.06499  -0.00006  -0.00199  -0.00094  -0.00292   1.06206
   D113       0.39758  -0.00003  -0.00049  -0.00056  -0.00104   0.39653
   D114      -0.70830   0.00003  -0.00147  -0.00035  -0.00180  -0.71010
   D115      -2.98064   0.00004   0.01633   0.00089   0.01713  -2.96351
   D116       3.00440   0.00003   0.00842   0.00018   0.00858   3.01298
   D117      -0.88967   0.00006   0.00603   0.00048   0.00649  -0.88318
   D118       0.29313   0.00006   0.00476   0.00071   0.00546   0.29859
   D119       0.13101   0.00000   0.00652   0.00047   0.00696   0.13797
   D120       1.31380   0.00000   0.00525   0.00070   0.00593   1.31974
   D121       2.68264  -0.00004  -0.00531  -0.00064  -0.00589   2.67675
   D122      -2.41775  -0.00004  -0.00658  -0.00041  -0.00692  -2.42467
   D123       2.58781   0.00001  -0.00469  -0.00043  -0.00498   2.58284
   D124      -2.51257   0.00001  -0.00596  -0.00021  -0.00601  -2.51858
   D125      -0.23364  -0.00002  -0.00394   0.00043  -0.00354  -0.23718
   D126       0.90919   0.00003  -0.00246   0.00051  -0.00197   0.90722
   D127       0.26560   0.00000   0.00069   0.00066   0.00134   0.26694
   D128      -0.81880   0.00000   0.00240  -0.00045   0.00194  -0.81686
   D129       1.36705  -0.00000  -0.00435   0.00059  -0.00375   1.36330
   D130       0.28265  -0.00000  -0.00265  -0.00052  -0.00315   0.27950
   D131       0.54787   0.00000  -0.00334   0.00022  -0.00311   0.54476
   D132      -0.39852  -0.00001  -0.00182  -0.00042  -0.00223  -0.40075
   D133      -0.54594  -0.00005  -0.00367  -0.00043  -0.00411  -0.55006
   D134      -1.49233  -0.00007  -0.00214  -0.00107  -0.00324  -1.49557
   D135      -0.79630  -0.00003  -0.00176   0.00027  -0.00147  -0.79777
   D136       0.07850  -0.00003  -0.00270  -0.00004  -0.00268   0.07582
   D137       0.19642  -0.00001  -0.00055  -0.00031  -0.00084   0.19559
   D138       1.07123  -0.00001  -0.00148  -0.00061  -0.00206   1.06918
   D139       0.85888   0.00002  -0.00077   0.00069  -0.00009   0.85878
   D140      -0.08808   0.00000  -0.00374   0.00045  -0.00329  -0.09137
   D141      -0.22662   0.00001   0.00006   0.00039   0.00044  -0.22618
   D142      -1.17357  -0.00000  -0.00291   0.00015  -0.00275  -1.17633
   D143      -0.64724   0.00005   0.00606   0.00098   0.00705  -0.64019
   D144       0.58747   0.00005   0.00780   0.00001   0.00780   0.59527
   D145      -1.78695   0.00000   0.00431   0.00069   0.00499  -1.78196
   D146      -0.55224   0.00000   0.00604  -0.00028   0.00574  -0.54650
         Item               Value     Threshold  Converged?
 Maximum Force            0.000788     0.000450     NO 
 RMS     Force            0.000081     0.000300     YES
 Maximum Displacement     0.015669     0.001800     NO 
 RMS     Displacement     0.002291     0.001200     NO 
 Predicted change in Energy=-2.022341D-05
 GradGradGradGradGradGradGradGradGradGradGradGradGradGradGradGradGradGrad

                          Input orientation:                          
 ---------------------------------------------------------------------
 Center     Atomic      Atomic             Coordinates (Angstroms)
 Number     Number       Type             X           Y           Z
 ---------------------------------------------------------------------
      1          4           0       -1.357409    0.255811    0.546787
      2          4           0       -0.804498    0.739341   -1.363385
      3          4           0        1.217855   -0.190112    0.281281
      4          4           0       -0.279210    2.134568    0.074347
      5          4           0       -1.588051   -1.903557    0.621249
      6          4           0        1.259945    1.335013   -1.285794
      7          4           0        1.595151    1.972554    0.657596
      8          4           0        0.738954   -0.638454   -1.687068
      9          4           0        0.279225   -2.054574   -0.185078
     10          4           0        0.155560    1.073705    1.787800
     11          4           0       -1.223943   -1.280200   -1.278628
     12          4           0       -0.102893   -0.934526    1.660940
     13          1           0        2.051274    1.454604   -2.555597
     14          1           0        2.206812    2.146171   -2.126237
 ---------------------------------------------------------------------
                    Distance matrix (angstroms):
                    1          2          3          4          5
     1  Be   0.000000
     2  Be   2.046526   0.000000
     3  Be   2.627037   2.767440   0.000000
     4  Be   2.217079   2.071150   2.772753   0.000000
     5  Be   2.172926   3.396709   3.305235   4.280025   0.000000
     6  Be   3.372472   2.150063   2.187122   2.204149   4.715530
     7  Be   3.417176   3.370978   2.227349   1.969684   5.015807
     8  Be   3.191325   2.094119   2.074791   3.439316   3.513369
     9  Be   2.924393   3.220066   2.138863   4.234154   2.039531
    10  Be   2.120882   3.311115   2.235017   2.061644   3.642130
    11  Be   2.389410   2.064379   3.095801   3.792585   2.032407
    12  Be   2.057194   3.527127   2.049875   3.459437   2.055643
    13  H    4.762458   3.176225   3.383423   3.579122   5.883390
    14  H    4.839647   3.410147   3.497484   3.320092   6.192734
                    6          7          8          9         10
     6  Be   0.000000
     7  Be   2.072580   0.000000
     8  Be   2.080150   3.612186   0.000000
     9  Be   3.696307   4.319666   2.114881   0.000000
    10  Be   3.276420   2.039046   3.917467   3.700495   0.000000
    11  Be   3.606811   4.719815   2.105143   2.013708   4.104494
    12  Be   3.961235   3.512999   3.464899   2.192784   2.028764
    13  H    1.500967   3.286477   2.618667   4.590626   4.754357
    14  H    1.503622   2.855521   3.178303   5.012978   4.547252
                   11         12         13         14
    11  Be   0.000000
    12  Be   3.165012   0.000000
    13  H    4.453858   5.303543   0.000000
    14  H    4.922249   5.400754   0.828738   0.000000
 Stoichiometry    Be12H2
 Framework group  C1[X(Be12H2)]
 Deg. of freedom    36
 Full point group                 C1      NOp   1
 Largest Abelian subgroup         C1      NOp   1
 Largest concise Abelian subgroup C1      NOp   1
                         Standard orientation:                         
 ---------------------------------------------------------------------
 Center     Atomic      Atomic             Coordinates (Angstroms)
 Number     Number       Type             X           Y           Z
 ---------------------------------------------------------------------
      1          4           0        0.747376    0.828902    1.121786
      2          4           0       -0.289590   -0.921029    1.346978
      3          4           0       -0.273044    0.154120   -1.203022
      4          4           0       -1.466926    0.778245    1.220461
      5          4           0        2.681276    0.324033    0.269290
      6          4           0       -1.849644   -0.919154   -0.132548
      7          4           0       -2.204749    1.072719   -0.581914
      8          4           0       -0.005166   -1.792173   -0.535984
      9          4           0        1.686787   -0.702327   -1.185792
     10          4           0       -0.499770    2.065555   -0.067102
     11          4           0        1.628155   -1.355277    0.718213
     12          4           0        1.286264    1.414138   -0.775356
     13          1           0       -2.591911   -2.187665   -0.437219
     14          1           0       -3.171969   -1.603346   -0.342825
 ---------------------------------------------------------------------
 Rotational constants (GHZ):           2.1614526           1.5133487           1.2615254
 Standard basis: def2TZVP (5D, 7F)
 There are   252 symmetry adapted cartesian basis functions of A   symmetry.
 There are   240 symmetry adapted basis functions of A   symmetry.
   240 basis functions,   364 primitive gaussians,   252 cartesian basis functions
    25 alpha electrons       25 beta electrons
       nuclear repulsion energy       222.2940090405 Hartrees.
 NAtoms=   14 NActive=   14 NUniq=   14 SFac= 1.00D+00 NAtFMM=   60 NAOKFM=F Big=F
 Integral buffers will be    131072 words long.
 Raffenetti 2 integral format.
 Two-electron integral symmetry is turned on.
 Nuclear repulsion after empirical dispersion term =      222.2627501344 Hartrees.
 One-electron integrals computed using PRISM.
   1 Symmetry operations used in ECPInt.
 ECPInt:  NShTT=    6786 NPrTT=   21120 LenC2=    6604 LenP2D=   17055.
 LDataN:  DoStor=T MaxTD1= 4 Len=   56
 NBasis=   240 RedAO= T EigKep=  2.42D-04  NBF=   240
 NBsUse=   240 1.00D-06 EigRej= -1.00D+00 NBFU=   240
 Initial guess from the checkpoint file:  "/home/user/YCY/BeH/6-H-Be12.chk"
 B after Tr=     0.000000    0.000000   -0.000000
         Rot=    0.999999    0.001324   -0.000032    0.000049 Ang=   0.15 deg.
 Requested convergence on RMS density matrix=1.00D-08 within 128 cycles.
 Requested convergence on MAX density matrix=1.00D-06.
 Requested convergence on             energy=1.00D-06.
 No special actions if energy rises.
 SCF Done:  E(RPBE1PBE) =  -177.768384645     A.U. after   13 cycles
            NFock= 13  Conv=0.56D-08     -V/T= 2.0075
   1 Symmetry operations used in ECPInt.
 ECPInt:  NShTT=    6786 NPrTT=   21120 LenC2=    6604 LenP2D=   17055.
 LDataN:  DoStor=T MaxTD1= 5 Len=  102
 Calling FoFJK, ICntrl=      2127 FMM=F ISym2X=0 I1Cent= 0 IOpClX= 0 NMat=1 NMatS=1 NMatT=0.
 ***** Axes restored to original set *****
 -------------------------------------------------------------------
 Center     Atomic                   Forces (Hartrees/Bohr)
 Number     Number              X              Y              Z
 -------------------------------------------------------------------
      1        4          -0.000306132   -0.000049416    0.000007084
      2        4          -0.000037783    0.000055326    0.000177558
      3        4          -0.000153380   -0.000116776    0.000487234
      4        4           0.000024040    0.000021929    0.000067570
      5        4          -0.000015672   -0.000179642   -0.000144688
      6        4          -0.000000923    0.000243304   -0.000527635
      7        4          -0.000009188   -0.000108732   -0.000098929
      8        4          -0.000067727    0.000012667    0.000203908
      9        4          -0.000134850    0.000152194   -0.000168040
     10        4           0.000172240   -0.000045970   -0.000153374
     11        4           0.000123480   -0.000106350    0.000064660
     12        4           0.000179111    0.000098334    0.000069493
     13        1           0.000149465   -0.000043337   -0.000030998
     14        1           0.000077318    0.000066467    0.000046159
 -------------------------------------------------------------------
 Cartesian Forces:  Max     0.000527635 RMS     0.000162670

 GradGradGradGradGradGradGradGradGradGradGradGradGradGradGradGradGradGrad
 Berny optimization.
 Using GEDIIS/GDIIS optimizer.
 FormGI is forming the generalized inverse of G from B-inverse, IUseBI=4.
 Internal  Forces:  Max     0.000161219 RMS     0.000031339
 Search for a local minimum.
 Step number  13 out of a maximum of  100
 All quantities printed in internal units (Hartrees-Bohrs-Radians)
 Mixed Optimization -- En-DIIS/RFO-DIIS
 Swapping is turned off.
 Update second derivatives using D2CorX and points    8    9   10   11   12
                                                     13
 DE= -2.64D-05 DEPred=-2.02D-05 R= 1.30D+00
 TightC=F SS=  1.41D+00  RLast= 6.85D-02 DXNew= 2.4000D+00 2.0561D-01
 Trust test= 1.30D+00 RLast= 6.85D-02 DXMaxT set to 1.43D+00
 ITU=  1  1  1  1  1  1  1  1  1  1  1  1  0
     Eigenvalues ---    0.00345   0.00655   0.01467   0.02056   0.02243
     Eigenvalues ---    0.02469   0.02776   0.02998   0.03247   0.03428
     Eigenvalues ---    0.03912   0.04533   0.04959   0.05573   0.05686
     Eigenvalues ---    0.05867   0.06047   0.06285   0.06468   0.06543
     Eigenvalues ---    0.06712   0.07109   0.07232   0.07591   0.08063
     Eigenvalues ---    0.08302   0.08598   0.08715   0.09019   0.10240
     Eigenvalues ---    0.10899   0.11628   0.12031   0.12718   0.13062
     Eigenvalues ---    0.27351
 En-DIIS/RFO-DIIS/Sim-DIIS IScMMF=       -3 using points:    13   12   11   10    9    8    7    6    5    4
 RFO step:  Lambda=-5.08950378D-06.
 DIIS inversion failure, remove point  10.
 DIIS inversion failure, remove point   9.
 DIIS inversion failure, remove point   8.
 RFO-DIIS uses    7 points instead of   10
 DidBck=F Rises=F RFO-DIIS coefs:    1.99247   -2.00000    0.87057    0.19527    0.22173
                  RFO-DIIS coefs:   -0.42180    0.14176    0.00000    0.00000    0.00000
 Iteration  1 RMS(Cart)=  0.00097853 RMS(Int)=  0.00012636
 Iteration  2 RMS(Cart)=  0.00000263 RMS(Int)=  0.00012627
 Iteration  3 RMS(Cart)=  0.00000000 RMS(Int)=  0.00012627
 Variable       Old X    -DE/DX   Delta X   Delta X   Delta X     New X
                                 (Linear)    (Quad)   (Total)
    R1        3.86737   0.00001  -0.00023  -0.00044  -0.00082   3.86655
    R2        4.18967   0.00008   0.00218   0.00085   0.00296   4.19263
    R3        4.10624   0.00006   0.00156   0.00074   0.00229   4.10853
    R4        4.00789   0.00004   0.00011   0.00007   0.00024   4.00812
    R5        4.51533  -0.00001   0.00043   0.00199   0.00253   4.51786
    R6        3.88753   0.00004  -0.00085   0.00039  -0.00051   3.88702
    R7        3.91391  -0.00003  -0.00069  -0.00114  -0.00180   3.91210
    R8        4.06303   0.00009   0.00038  -0.00105  -0.00065   4.06238
    R9        3.95731  -0.00002   0.00103   0.00023   0.00113   3.95844
   R10        3.90111   0.00006   0.00068  -0.00122  -0.00055   3.90056
   R11        4.13306   0.00016   0.00432   0.00235   0.00659   4.13965
   R12        4.20908  -0.00005  -0.00050  -0.00078  -0.00125   4.20784
   R13        3.92079  -0.00004  -0.00014  -0.00038  -0.00066   3.92012
   R14        4.04187  -0.00001   0.00011  -0.00025  -0.00019   4.04168
   R15        4.22357  -0.00009  -0.00393  -0.00420  -0.00810   4.21547
   R16        3.87370  -0.00003  -0.00187   0.00021  -0.00161   3.87209
   R17        4.16524   0.00007   0.00125   0.00054   0.00178   4.16702
   R18        3.72216   0.00000  -0.00046   0.00039  -0.00004   3.72212
   R19        3.89594   0.00001  -0.00097   0.00025  -0.00073   3.89521
   R20        3.85416  -0.00004  -0.00211   0.00053  -0.00162   3.85254
   R21        3.84069  -0.00005  -0.00030   0.00011  -0.00020   3.84049
   R22        3.88460   0.00010   0.00144  -0.00016   0.00133   3.88594
   R23        3.91661   0.00002  -0.00111   0.00061  -0.00041   3.91619
   R24        3.93091   0.00004   0.00002  -0.00025  -0.00014   3.93077
   R25        2.83642   0.00009   0.00058  -0.00209  -0.00157   2.83484
   R26        2.84143   0.00005   0.00121  -0.00342  -0.00227   2.83916
   R27        3.85324  -0.00003   0.00090  -0.00012   0.00069   3.85393
   R28        3.99655  -0.00003  -0.00037   0.00033   0.00003   3.99657
   R29        3.97814  -0.00000  -0.00111   0.00057  -0.00042   3.97773
   R30        3.80536  -0.00008  -0.00203   0.00075  -0.00125   3.80411
   R31        4.14376  -0.00004  -0.00059  -0.00050  -0.00100   4.14276
   R32        3.83381  -0.00003  -0.00034   0.00021  -0.00019   3.83362
   R33        1.56609   0.00004   0.00036  -0.00026   0.00034   1.56643
    A1        1.87073   0.00000  -0.00021  -0.00096  -0.00109   1.86963
    A2        1.83621  -0.00004  -0.00116  -0.00119  -0.00236   1.83385
    A3        2.06856  -0.00002  -0.00012  -0.00100  -0.00108   2.06747
    A4        2.69295  -0.00003  -0.00056  -0.00091  -0.00143   2.69152
    A5        1.93348  -0.00001  -0.00047  -0.00095  -0.00140   1.93208
    A6        1.88512  -0.00003  -0.00031   0.00016  -0.00012   1.88500
    A7        2.02517  -0.00000   0.00036  -0.00011   0.00025   2.02542
    A8        2.28509  -0.00004  -0.00110  -0.00160  -0.00270   2.28239
    A9        1.57852  -0.00001  -0.00022  -0.00059  -0.00074   1.57779
   A10        1.86626   0.00006   0.00135   0.00171   0.00304   1.86930
   A11        1.75987  -0.00000  -0.00020   0.00121   0.00103   1.76089
   A12        1.94291  -0.00001  -0.00023   0.00045   0.00025   1.94316
   A13        2.32135   0.00000   0.00063   0.00140   0.00206   2.32341
   A14        2.05402   0.00001  -0.00038   0.00075   0.00047   2.05450
   A15        2.04888  -0.00001  -0.00069  -0.00017  -0.00078   2.04810
   A16        1.66875   0.00001   0.00006   0.00058   0.00066   1.66941
   A17        2.41564   0.00003   0.00033   0.00067   0.00106   2.41670
   A18        1.99237  -0.00002  -0.00134  -0.00030  -0.00154   1.99083
   A19        2.84924  -0.00001   0.00027   0.00105   0.00129   2.85053
   A20        1.92627   0.00002   0.00147   0.00128   0.00277   1.92903
   A21        2.28096  -0.00001   0.00011   0.00114   0.00136   2.28232
   A22        1.99470  -0.00000   0.00018   0.00034   0.00058   1.99528
   A23        2.01674  -0.00000   0.00067   0.00077   0.00147   2.01820
   A24        1.73523   0.00004   0.00022   0.00066   0.00088   1.73611
   A25        1.90708  -0.00000   0.00020   0.00025   0.00043   1.90751
   A26        1.97305  -0.00001  -0.00067  -0.00063  -0.00129   1.97176
   A27        1.85853  -0.00002  -0.00071  -0.00103  -0.00174   1.85679
   A28        1.75071   0.00001   0.00008  -0.00015  -0.00009   1.75062
   A29        1.53364  -0.00002  -0.00020   0.00034   0.00011   1.53375
   A30        1.77091  -0.00003  -0.00072   0.00003  -0.00060   1.77031
   A31        1.38390  -0.00005  -0.00106  -0.00129  -0.00236   1.38154
   A32        1.84871  -0.00006  -0.00077  -0.00067  -0.00142   1.84729
   A33        2.09181   0.00006   0.00214   0.00271   0.00514   2.09695
   A34        2.39489   0.00005   0.00083   0.00293   0.00400   2.39890
   A35        1.36676  -0.00005  -0.00114  -0.00095  -0.00205   1.36471
   A36        2.30751  -0.00000  -0.00109  -0.00244  -0.00355   2.30397
   A37        2.47963   0.00000   0.00015  -0.00172  -0.00150   2.47813
   A38        1.86324  -0.00007  -0.00056  -0.00000  -0.00056   1.86268
   A39        2.60861   0.00005   0.00223   0.00343   0.00569   2.61430
   A40        2.20057   0.00003   0.00026   0.00157   0.00191   2.20247
   A41        2.10973  -0.00009  -0.00132  -0.00101  -0.00234   2.10739
   A42        2.32332   0.00001  -0.00149  -0.00114  -0.00232   2.32100
   A43        1.83000   0.00003  -0.00009  -0.00052  -0.00055   1.82945
   A44        1.61525   0.00005   0.00049  -0.00092  -0.00043   1.61482
[truncated: 383,510 more chars]
