# Supplementary material for: A DFT Study on Ben(n = 10–12) Clusters with Hydrogen Storage Capacity
Source: Molecules. 2026 Feb 6;31(3):566. doi: 10.3390/molecules31030566 (PMC12899933; doi:10.3390/molecules31030566)
Supplement: Supplementary file 1 [file molecules-31-00566-s001.zip › Supplementary Information/Be12/8-H-Be12.out]

 Entering Gaussian System, Link 0=g16
 Initial command:
 /home/user/software/g16/l1.exe "/home/user/software/g16/scratch/Gau-517138.inp" -scrdir="/home/user/software/g16/scratch/"
 Default is to use a total of   8 processors:
                                8 via shared-memory
                                1 via Linda
 Entering Link 1 = /home/user/software/g16/l1.exe PID=    517139.
  
 Copyright (c) 1988,1990,1992,1993,1995,1998,2003,2009,2016,
            Gaussian, Inc.  All Rights Reserved.
  
 This is part of the Gaussian(R) 16 program.  It is based on
 the Gaussian(R) 09 system (copyright 2009, Gaussian, Inc.),
 the Gaussian(R) 03 system (copyright 2003, Gaussian, Inc.),
 the Gaussian(R) 98 system (copyright 1998, Gaussian, Inc.),
 the Gaussian(R) 94 system (copyright 1995, Gaussian, Inc.),
 the Gaussian 92(TM) system (copyright 1992, Gaussian, Inc.),
 the Gaussian 90(TM) system (copyright 1990, Gaussian, Inc.),
 the Gaussian 88(TM) system (copyright 1988, Gaussian, Inc.),
 the Gaussian 86(TM) system (copyright 1986, Carnegie Mellon
 University), and the Gaussian 82(TM) system (copyright 1983,
 Carnegie Mellon University). Gaussian is a federally registered
 trademark of Gaussian, Inc.
  
 This software contains proprietary and confidential information,
 including trade secrets, belonging to Gaussian, Inc.
  
 This software is provided under written license and may be
 used, copied, transmitted, or stored only in accord with that
 written license.
  
 The following legend is applicable only to US Government
 contracts under FAR:
  
                    RESTRICTED RIGHTS LEGEND
  
 Use, reproduction and disclosure by the US Government is
 subject to restrictions as set forth in subparagraphs (a)
 and (c) of the Commercial Computer Software - Restricted
 Rights clause in FAR 52.227-19.
  
 Gaussian, Inc.
 340 Quinnipiac St., Bldg. 40, Wallingford CT 06492
  
  
 ---------------------------------------------------------------
 Warning -- This program may not be used in any manner that
 competes with the business of Gaussian, Inc. or will provide
 assistance to any competitor of Gaussian, Inc.  The licensee
 of this program is prohibited from giving any competitor of
 Gaussian, Inc. access to this program.  By using this program,
 the user acknowledges that Gaussian, Inc. is engaged in the
 business of creating and licensing software in the field of
 computational chemistry and represents and warrants to the
 licensee that it is not a competitor of Gaussian, Inc. and that
 it will not use this program in any manner prohibited above.
 ---------------------------------------------------------------
  

 Cite this work as:
 Gaussian 16, Revision A.03,
 M. J. Frisch, G. W. Trucks, H. B. Schlegel, G. E. Scuseria, 
 M. A. Robb, J. R. Cheeseman, G. Scalmani, V. Barone, 
 G. A. Petersson, H. Nakatsuji, X. Li, M. Caricato, A. V. Marenich, 
 J. Bloino, B. G. Janesko, R. Gomperts, B. Mennucci, H. P. Hratchian, 
 J. V. Ortiz, A. F. Izmaylov, J. L. Sonnenberg, D. Williams-Young, 
 F. Ding, F. Lipparini, F. Egidi, J. Goings, B. Peng, A. Petrone, 
 T. Henderson, D. Ranasinghe, V. G. Zakrzewski, J. Gao, N. Rega, 
 G. Zheng, W. Liang, M. Hada, M. Ehara, K. Toyota, R. Fukuda, 
 J. Hasegawa, M. Ishida, T. Nakajima, Y. Honda, O. Kitao, H. Nakai, 
 T. Vreven, K. Throssell, J. A. Montgomery, Jr., J. E. Peralta, 
 F. Ogliaro, M. J. Bearpark, J. J. Heyd, E. N. Brothers, K. N. Kudin, 
 V. N. Staroverov, T. A. Keith, R. Kobayashi, J. Normand, 
 K. Raghavachari, A. P. Rendell, J. C. Burant, S. S. Iyengar, 
 J. Tomasi, M. Cossi, J. M. Millam, M. Klene, C. Adamo, R. Cammi, 
 J. W. Ochterski, R. L. Martin, K. Morokuma, O. Farkas, 
 J. B. Foresman, and D. J. Fox, Gaussian, Inc., Wallingford CT, 2016.
 
 ******************************************
 Gaussian 16:  ES64L-G16RevA.03 25-Dec-2016
                27-Apr-2024 
 ******************************************
 %chk=/home/user/YCY/BeH/8-H-Be12.chk
 ------------------------------------
 # opt freq def2tzvp em=gd3bj pbe1pbe
 ------------------------------------
 1/18=20,19=15,26=3,38=1/1,3;
 2/9=110,12=2,17=6,18=5,40=1/2;
 3/5=44,7=101,11=2,25=1,30=1,71=1,74=-13,124=41/1,2,3;
 4//1;
 5/5=2,38=5/2;
 6/7=2,8=2,9=2,10=2,28=1/1;
 7//1,2,3,16;
 1/18=20,19=15,26=3/3(2);
 2/9=110/2;
 99//99;
 2/9=110/2;
 3/5=44,7=101,11=2,25=1,30=1,71=1,74=-13,124=41/1,2,3;
 4/5=5,16=3,69=1/1;
 5/5=2,38=5/2;
 7//1,2,3,16;
 1/18=20,19=15,26=3/3(-5);
 2/9=110/2;
 6/7=2,8=2,9=2,10=2,19=2,28=1/1;
 99/9=1/99;
 -------------------
 Title Card Required
 -------------------
 Symbolic Z-matrix:
 Charge =  0 Multiplicity = 1
 Be                   -1.2704    0.29839   0.4119 
 Be                   -0.74351   0.74903  -1.50004 
 Be                    1.2704   -0.29839   0.4119 
 Be                   -0.19625   2.17157  -0.03051 
 Be                   -1.66249  -1.98103   0.63916 
 Be                    1.2704    1.2371   -1.22354 
 Be                    1.66249   1.98103   0.63916 
 Be                    0.74351  -0.74903  -1.50004 
 Be                    0.19625  -2.17157  -0.03051 
 Be                    0.20426   1.00085   1.70303 
 Be                   -1.2704   -1.2371   -1.22354 
 Be                   -0.20426  -1.00085   1.70303 
 H                     1.44619  -1.67776  -2.644 
 H                     1.46488  -1.13041  -2.88908 
 
 Add virtual bond connecting atoms H13        and Be8        Dist= 3.08D+00.
 Add virtual bond connecting atoms H14        and Be8        Dist= 3.04D+00.

 GradGradGradGradGradGradGradGradGradGradGradGradGradGradGradGradGradGrad
 Berny optimization.
 Initialization pass.
                           ----------------------------
                           !    Initial Parameters    !
                           ! (Angstroms and Degrees)  !
 --------------------------                            --------------------------
 ! Name  Definition              Value          Derivative Info.                !
 --------------------------------------------------------------------------------
 ! R1    R(1,2)                  2.0338         estimate D2E/DX2                !
 ! R2    R(1,4)                  2.2042         estimate D2E/DX2                !
 ! R3    R(1,5)                  2.324          estimate D2E/DX2                !
 ! R4    R(1,10)                 2.0821         estimate D2E/DX2                !
 ! R5    R(1,11)                 2.2433         estimate D2E/DX2                !
 ! R6    R(1,12)                 2.1194         estimate D2E/DX2                !
 ! R7    R(2,4)                  2.1172         estimate D2E/DX2                !
 ! R8    R(2,6)                  2.0906         estimate D2E/DX2                !
 ! R9    R(2,8)                  2.1108         estimate D2E/DX2                !
 ! R10   R(2,11)                 2.0734         estimate D2E/DX2                !
 ! R11   R(3,6)                  2.2433         estimate D2E/DX2                !
 ! R12   R(3,7)                  2.324          estimate D2E/DX2                !
 ! R13   R(3,8)                  2.0338         estimate D2E/DX2                !
 ! R14   R(3,9)                  2.2042         estimate D2E/DX2                !
 ! R15   R(3,10)                 2.1194         estimate D2E/DX2                !
 ! R16   R(3,12)                 2.0821         estimate D2E/DX2                !
 ! R17   R(4,6)                  2.1089         estimate D2E/DX2                !
 ! R18   R(4,7)                  1.9849         estimate D2E/DX2                !
 ! R19   R(4,10)                 2.1298         estimate D2E/DX2                !
 ! R20   R(5,9)                  1.9849         estimate D2E/DX2                !
 ! R21   R(5,11)                 2.0437         estimate D2E/DX2                !
 ! R22   R(5,12)                 2.054          estimate D2E/DX2                !
 ! R23   R(6,7)                  2.0437         estimate D2E/DX2                !
 ! R24   R(6,8)                  2.0734         estimate D2E/DX2                !
 ! R25   R(7,10)                 2.054          estimate D2E/DX2                !
 ! R26   R(8,9)                  2.1172         estimate D2E/DX2                !
 ! R27   R(8,11)                 2.0906         estimate D2E/DX2                !
 ! R28   R(8,13)                 1.6325         estimate D2E/DX2                !
 ! R29   R(8,14)                 1.611          estimate D2E/DX2                !
 ! R30   R(9,11)                 2.1089         estimate D2E/DX2                !
 ! R31   R(9,12)                 2.1298         estimate D2E/DX2                !
 ! R32   R(10,12)                2.043          estimate D2E/DX2                !
 ! R33   R(13,14)                0.6            estimate D2E/DX2                !
 ! A1    A(2,1,5)              110.6688         estimate D2E/DX2                !
 ! A2    A(2,1,10)             108.9484         estimate D2E/DX2                !
 ! A3    A(2,1,12)             125.3257         estimate D2E/DX2                !
 ! A4    A(4,1,5)              159.2877         estimate D2E/DX2                !
 ! A5    A(4,1,11)             115.8086         estimate D2E/DX2                !
 ! A6    A(4,1,12)             113.4598         estimate D2E/DX2                !
 ! A7    A(5,1,10)             112.9395         estimate D2E/DX2                !
 ! A8    A(10,1,11)            133.0797         estimate D2E/DX2                !
 ! A9    A(11,1,12)             91.4053         estimate D2E/DX2                !
 ! A10   A(1,2,6)              100.193          estimate D2E/DX2                !
 ! A11   A(1,2,8)               91.447          estimate D2E/DX2                !
 ! A12   A(4,2,8)              107.1428         estimate D2E/DX2                !
 ! A13   A(4,2,11)             128.079          estimate D2E/DX2                !
 ! A14   A(6,2,11)             116.7956         estimate D2E/DX2                !
 ! A15   A(6,3,9)              115.8086         estimate D2E/DX2                !
 ! A16   A(6,3,10)              91.4053         estimate D2E/DX2                !
 ! A17   A(6,3,12)             133.0797         estimate D2E/DX2                !
 ! A18   A(7,3,8)              110.6688         estimate D2E/DX2                !
 ! A19   A(7,3,9)              159.2877         estimate D2E/DX2                !
 ! A20   A(7,3,12)             112.9395         estimate D2E/DX2                !
 ! A21   A(8,3,10)             125.3257         estimate D2E/DX2                !
 ! A22   A(8,3,12)             108.9484         estimate D2E/DX2                !
 ! A23   A(9,3,10)             113.4598         estimate D2E/DX2                !
 ! A24   A(1,4,6)               94.3526         estimate D2E/DX2                !
 ! A25   A(1,4,7)              107.8824         estimate D2E/DX2                !
 ! A26   A(2,4,7)              114.3138         estimate D2E/DX2                !
 ! A27   A(2,4,10)             104.1362         estimate D2E/DX2                !
 ! A28   A(6,4,10)              94.9397         estimate D2E/DX2                !
 ! A29   A(1,5,9)               84.4434         estimate D2E/DX2                !
 ! A30   A(11,5,12)             99.3324         estimate D2E/DX2                !
 ! A31   A(2,6,3)               86.3664         estimate D2E/DX2                !
 ! A32   A(2,6,7)              112.9756         estimate D2E/DX2                !
 ! A33   A(3,6,4)               83.735          estimate D2E/DX2                !
 ! A34   A(4,6,8)              108.8546         estimate D2E/DX2                !
 ! A35   A(7,6,8)              121.2647         estimate D2E/DX2                !
 ! A36   A(3,7,4)               84.4434         estimate D2E/DX2                !
 ! A37   A(6,7,10)              99.3324         estimate D2E/DX2                !
 ! A38   A(2,8,3)               91.447          estimate D2E/DX2                !
 ! A39   A(2,8,9)              107.1428         estimate D2E/DX2                !
 ! A40   A(2,8,13)             134.9918         estimate D2E/DX2                !
 ! A41   A(2,8,14)             118.9126         estimate D2E/DX2                !
 ! A42   A(3,8,11)             100.193          estimate D2E/DX2                !
 ! A43   A(3,8,13)             132.3243         estimate D2E/DX2                !
 ! A44   A(3,8,14)             138.3338         estimate D2E/DX2                !
 ! A45   A(6,8,9)              128.079          estimate D2E/DX2                !
 ! A46   A(6,8,11)             116.7956         estimate D2E/DX2                !
 ! A47   A(6,8,13)             121.941          estimate D2E/DX2                !
 ! A48   A(6,8,14)             103.1777         estimate D2E/DX2                !
 ! A49   A(9,8,13)             102.4391         estimate D2E/DX2                !
 ! A50   A(9,8,14)             123.7207         estimate D2E/DX2                !
 ! A51   A(11,8,13)            111.9945         estimate D2E/DX2                !
 ! A52   A(11,8,14)            119.3494         estimate D2E/DX2                !
 ! A53   A(3,9,5)              107.8824         estimate D2E/DX2                !
 ! A54   A(3,9,11)              94.3526         estimate D2E/DX2                !
 ! A55   A(5,9,8)              114.3138         estimate D2E/DX2                !
 ! A56   A(8,9,12)             104.1362         estimate D2E/DX2                !
 ! A57   A(11,9,12)             94.9397         estimate D2E/DX2                !
 ! A58   A(1,10,3)              76.8022         estimate D2E/DX2                !
 ! A59   A(1,10,7)             110.0378         estimate D2E/DX2                !
 ! A60   A(3,10,4)              86.3142         estimate D2E/DX2                !
 ! A61   A(4,10,12)            120.0644         estimate D2E/DX2                !
 ! A62   A(7,10,12)            127.5551         estimate D2E/DX2                !
 ! A63   A(1,11,8)              86.3664         estimate D2E/DX2                !
 ! A64   A(1,11,9)              83.735          estimate D2E/DX2                !
 ! A65   A(2,11,5)             121.2647         estimate D2E/DX2                !
 ! A66   A(2,11,9)             108.8546         estimate D2E/DX2                !
 ! A67   A(5,11,8)             112.9756         estimate D2E/DX2                !
 ! A68   A(1,12,3)              76.8022         estimate D2E/DX2                !
 ! A69   A(1,12,9)              86.3142         estimate D2E/DX2                !
 ! A70   A(3,12,5)             110.0378         estimate D2E/DX2                !
 ! A71   A(5,12,10)            127.5551         estimate D2E/DX2                !
 ! A72   A(9,12,10)            120.0644         estimate D2E/DX2                !
 ! D1    D(5,1,2,6)           -110.0762         estimate D2E/DX2                !
 ! D2    D(5,1,2,8)            -51.1947         estimate D2E/DX2                !
 ! D3    D(10,1,2,6)            14.6709         estimate D2E/DX2                !
 ! D4    D(10,1,2,8)            73.5523         estimate D2E/DX2                !
 ! D5    D(12,1,2,6)           -49.2298         estimate D2E/DX2                !
 ! D6    D(12,1,2,8)             9.6516         estimate D2E/DX2                !
 ! D7    D(5,1,4,6)             19.2526         estimate D2E/DX2                !
 ! D8    D(5,1,4,7)            -40.3875         estimate D2E/DX2                !
 ! D9    D(11,1,4,6)           -33.4762         estimate D2E/DX2                !
 ! D10   D(11,1,4,7)           -93.1163         estimate D2E/DX2                !
 ! D11   D(12,1,4,6)            70.385          estimate D2E/DX2                !
 ! D12   D(12,1,4,7)            10.7448         estimate D2E/DX2                !
 ! D13   D(2,1,5,9)             57.2088         estimate D2E/DX2                !
 ! D14   D(4,1,5,9)             -1.2509         estimate D2E/DX2                !
 ! D15   D(10,1,5,9)           -65.2382         estimate D2E/DX2                !
 ! D16   D(2,1,10,3)           -57.6251         estimate D2E/DX2                !
 ! D17   D(2,1,10,7)             2.3002         estimate D2E/DX2                !
 ! D18   D(5,1,10,3)            65.7789         estimate D2E/DX2                !
 ! D19   D(5,1,10,7)           125.7041         estimate D2E/DX2                !
 ! D20   D(11,1,10,3)            5.5346         estimate D2E/DX2                !
 ! D21   D(11,1,10,7)           65.4599         estimate D2E/DX2                !
 ! D22   D(4,1,11,8)            42.0816         estimate D2E/DX2                !
 ! D23   D(4,1,11,9)           102.8293         estimate D2E/DX2                !
 ! D24   D(10,1,11,8)          -29.2889         estimate D2E/DX2                !
 ! D25   D(10,1,11,9)           31.4588         estimate D2E/DX2                !
 ! D26   D(12,1,11,8)          -74.9326         estimate D2E/DX2                !
 ! D27   D(12,1,11,9)          -14.1849         estimate D2E/DX2                !
 ! D28   D(2,1,12,3)            26.7695         estimate D2E/DX2                !
 ! D29   D(2,1,12,9)           -36.4485         estimate D2E/DX2                !
 ! D30   D(4,1,12,3)           -41.8328         estimate D2E/DX2                !
 ! D31   D(4,1,12,9)          -105.0508         estimate D2E/DX2                !
 ! D32   D(11,1,12,3)           77.2049         estimate D2E/DX2                !
 ! D33   D(11,1,12,9)           13.9869         estimate D2E/DX2                !
 ! D34   D(8,2,4,7)             12.7896         estimate D2E/DX2                !
 ! D35   D(8,2,4,10)           -50.0846         estimate D2E/DX2                !
 ! D36   D(11,2,4,7)            77.6924         estimate D2E/DX2                !
 ! D37   D(11,2,4,10)           14.8182         estimate D2E/DX2                !
 ! D38   D(1,2,6,3)             32.7808         estimate D2E/DX2                !
 ! D39   D(1,2,6,7)            -28.6041         estimate D2E/DX2                !
 ! D40   D(11,2,6,3)           -35.5996         estimate D2E/DX2                !
 ! D41   D(11,2,6,7)           -96.9845         estimate D2E/DX2                !
 ! D42   D(1,2,8,3)            -39.7632         estimate D2E/DX2                !
 ! D43   D(1,2,8,9)             23.5367         estimate D2E/DX2                !
 ! D44   D(1,2,8,13)           152.374          estimate D2E/DX2                !
 ! D45   D(1,2,8,14)           170.0532         estimate D2E/DX2                !
 ! D46   D(4,2,8,3)             23.5367         estimate D2E/DX2                !
 ! D47   D(4,2,8,9)             86.8365         estimate D2E/DX2                !
 ! D48   D(4,2,8,13)          -144.3262         estimate D2E/DX2                !
 ! D49   D(4,2,8,14)          -126.647          estimate D2E/DX2                !
 ! D50   D(4,2,11,5)            11.8396         estimate D2E/DX2                !
 ! D51   D(4,2,11,9)           -50.4823         estimate D2E/DX2                !
 ! D52   D(6,2,11,5)            83.6252         estimate D2E/DX2                !
 ! D53   D(6,2,11,9)            21.3033         estimate D2E/DX2                !
 ! D54   D(9,3,6,2)             42.0816         estimate D2E/DX2                !
 ! D55   D(9,3,6,4)            102.8293         estimate D2E/DX2                !
 ! D56   D(10,3,6,2)           -74.9326         estimate D2E/DX2                !
 ! D57   D(10,3,6,4)           -14.1849         estimate D2E/DX2                !
 ! D58   D(12,3,6,2)           -29.2889         estimate D2E/DX2                !
 ! D59   D(12,3,6,4)            31.4588         estimate D2E/DX2                !
 ! D60   D(8,3,7,4)             57.2088         estimate D2E/DX2                !
 ! D61   D(9,3,7,4)             -1.2509         estimate D2E/DX2                !
 ! D62   D(12,3,7,4)           -65.2382         estimate D2E/DX2                !
 ! D63   D(7,3,8,2)            -51.1947         estimate D2E/DX2                !
 ! D64   D(7,3,8,11)          -110.0762         estimate D2E/DX2                !
 ! D65   D(7,3,8,13)           117.2032         estimate D2E/DX2                !
 ! D66   D(7,3,8,14)            87.9074         estimate D2E/DX2                !
 ! D67   D(10,3,8,2)             9.6516         estimate D2E/DX2                !
 ! D68   D(10,3,8,11)          -49.2298         estimate D2E/DX2                !
 ! D69   D(10,3,8,13)          178.0495         estimate D2E/DX2                !
 ! D70   D(10,3,8,14)          148.7537         estimate D2E/DX2                !
 ! D71   D(12,3,8,2)            73.5523         estimate D2E/DX2                !
 ! D72   D(12,3,8,11)           14.6709         estimate D2E/DX2                !
 ! D73   D(12,3,8,13)         -118.0498         estimate D2E/DX2                !
 ! D74   D(12,3,8,14)         -147.3455         estimate D2E/DX2                !
 ! D75   D(6,3,9,5)            -93.1163         estimate D2E/DX2                !
 ! D76   D(6,3,9,11)           -33.4762         estimate D2E/DX2                !
 ! D77   D(7,3,9,5)            -40.3875         estimate D2E/DX2                !
 ! D78   D(7,3,9,11)            19.2526         estimate D2E/DX2                !
 ! D79   D(10,3,9,5)            10.7448         estimate D2E/DX2                !
 ! D80   D(10,3,9,11)           70.385          estimate D2E/DX2                !
 ! D81   D(6,3,10,1)            77.2049         estimate D2E/DX2                !
 ! D82   D(6,3,10,4)            13.9869         estimate D2E/DX2                !
 ! D83   D(8,3,10,1)            26.7695         estimate D2E/DX2                !
 ! D84   D(8,3,10,4)           -36.4485         estimate D2E/DX2                !
 ! D85   D(9,3,10,1)           -41.8328         estimate D2E/DX2                !
 ! D86   D(9,3,10,4)          -105.0508         estimate D2E/DX2                !
 ! D87   D(6,3,12,1)             5.5346         estimate D2E/DX2                !
 ! D88   D(6,3,12,5)            65.4599         estimate D2E/DX2                !
 ! D89   D(7,3,12,1)            65.7789         estimate D2E/DX2                !
 ! D90   D(7,3,12,5)           125.7041         estimate D2E/DX2                !
 ! D91   D(8,3,12,1)           -57.6251         estimate D2E/DX2                !
 ! D92   D(8,3,12,5)             2.3002         estimate D2E/DX2                !
 ! D93   D(1,4,6,3)            -43.4347         estimate D2E/DX2                !
 ! D94   D(1,4,6,8)              7.4295         estimate D2E/DX2                !
 ! D95   D(10,4,6,3)            14.1631         estimate D2E/DX2                !
 ! D96   D(10,4,6,8)            65.0273         estimate D2E/DX2                !
 ! D97   D(1,4,7,3)             23.8427         estimate D2E/DX2                !
 ! D98   D(2,4,7,3)            -36.3418         estimate D2E/DX2                !
 ! D99   D(2,4,10,3)            44.6029         estimate D2E/DX2                !
 ! D100  D(2,4,10,12)           -7.352          estimate D2E/DX2                !
 ! D101  D(6,4,10,3)           -14.9502         estimate D2E/DX2                !
 ! D102  D(6,4,10,12)          -66.9051         estimate D2E/DX2                !
 ! D103  D(1,5,9,3)             23.8427         estimate D2E/DX2                !
 ! D104  D(1,5,9,8)            -36.3418         estimate D2E/DX2                !
 ! D105  D(12,5,11,2)          -39.3085         estimate D2E/DX2                !
 ! D106  D(12,5,11,8)           29.5763         estimate D2E/DX2                !
 ! D107  D(11,5,12,3)          -18.4395         estimate D2E/DX2                !
 ! D108  D(11,5,12,10)          50.8532         estimate D2E/DX2                !
 ! D109  D(2,6,7,10)            29.5763         estimate D2E/DX2                !
 ! D110  D(8,6,7,10)           -39.3085         estimate D2E/DX2                !
 ! D111  D(4,6,8,9)            -50.4823         estimate D2E/DX2                !
 ! D112  D(4,6,8,11)            21.3033         estimate D2E/DX2                !
 ! D113  D(4,6,8,13)           165.3302         estimate D2E/DX2                !
 ! D114  D(4,6,8,14)           154.3186         estimate D2E/DX2                !
 ! D115  D(7,6,8,9)             11.8396         estimate D2E/DX2                !
 ! D116  D(7,6,8,11)            83.6252         estimate D2E/DX2                !
 ! D117  D(7,6,8,13)          -132.348          estimate D2E/DX2                !
 ! D118  D(7,6,8,14)          -143.3595         estimate D2E/DX2                !
 ! D119  D(6,7,10,1)           -18.4395         estimate D2E/DX2                !
 ! D120  D(6,7,10,12)           50.8532         estimate D2E/DX2                !
 ! D121  D(2,8,9,5)             12.7896         estimate D2E/DX2                !
 ! D122  D(2,8,9,12)           -50.0846         estimate D2E/DX2                !
 ! D123  D(6,8,9,5)             77.6924         estimate D2E/DX2                !
 ! D124  D(6,8,9,12)            14.8182         estimate D2E/DX2                !
 ! D125  D(13,8,9,5)          -132.8701         estimate D2E/DX2                !
 ! D126  D(13,8,9,12)          164.2558         estimate D2E/DX2                !
 ! D127  D(14,8,9,5)          -131.7163         estimate D2E/DX2                !
 ! D128  D(14,8,9,12)          165.4095         estimate D2E/DX2                !
 ! D129  D(3,8,11,1)            32.7808         estimate D2E/DX2                !
 ! D130  D(3,8,11,5)           -28.6041         estimate D2E/DX2                !
 ! D131  D(6,8,11,1)           -35.5996         estimate D2E/DX2                !
 ! D132  D(6,8,11,5)           -96.9845         estimate D2E/DX2                !
 ! D133  D(13,8,11,1)          176.9205         estimate D2E/DX2                !
 ! D134  D(13,8,11,5)          115.5356         estimate D2E/DX2                !
 ! D135  D(14,8,11,1)         -160.8388         estimate D2E/DX2                !
 ! D136  D(14,8,11,5)          137.7764         estimate D2E/DX2                !
 ! D137  D(3,9,11,1)           -43.4347         estimate D2E/DX2                !
 ! D138  D(3,9,11,2)             7.4295         estimate D2E/DX2                !
 ! D139  D(12,9,11,1)           14.1631         estimate D2E/DX2                !
 ! D140  D(12,9,11,2)           65.0273         estimate D2E/DX2                !
 ! D141  D(8,9,12,1)            44.6029         estimate D2E/DX2                !
 ! D142  D(8,9,12,10)           -7.352          estimate D2E/DX2                !
 ! D143  D(11,9,12,1)          -14.9502         estimate D2E/DX2                !
 ! D144  D(11,9,12,10)         -66.9051         estimate D2E/DX2                !
 ! D145  D(4,10,12,5)          -29.3359         estimate D2E/DX2                !
 ! D146  D(4,10,12,9)           39.741          estimate D2E/DX2                !
 ! D147  D(7,10,12,5)          -98.4129         estimate D2E/DX2                !
 ! D148  D(7,10,12,9)          -29.3359         estimate D2E/DX2                !
 --------------------------------------------------------------------------------
 Trust Radius=3.00D-01 FncErr=1.00D-07 GrdErr=1.00D-06 EigMax=2.50D+02 EigMin=1.00D-04
 Number of steps in this run=    100 maximum allowed number of steps=    100.
 GradGradGradGradGradGradGradGradGradGradGradGradGradGradGradGradGradGrad

                          Input orientation:                          
 ---------------------------------------------------------------------
 Center     Atomic      Atomic             Coordinates (Angstroms)
 Number     Number       Type             X           Y           Z
 ---------------------------------------------------------------------
      1          4           0       -1.270404    0.298388    0.411901
      2          4           0       -0.743511    0.749033   -1.500042
      3          4           0        1.270404   -0.298388    0.411901
      4          4           0       -0.196251    2.171568   -0.030507
      5          4           0       -1.662491   -1.981029    0.639164
      6          4           0        1.270404    1.237100   -1.223543
      7          4           0        1.662491    1.981029    0.639164
      8          4           0        0.743511   -0.749033   -1.500042
      9          4           0        0.196251   -2.171568   -0.030507
     10          4           0        0.204260    1.000854    1.703029
     11          4           0       -1.270404   -1.237100   -1.223543
     12          4           0       -0.204260   -1.000854    1.703029
     13          1           0        1.446186   -1.677759   -2.644003
     14          1           0        1.464884   -1.130414   -2.889082
 ---------------------------------------------------------------------
                    Distance matrix (angstroms):
                    1          2          3          4          5
     1  Be   0.000000
     2  Be   2.033771   0.000000
     3  Be   2.609952   2.967907   0.000000
     4  Be   2.204163   2.117223   2.906456   0.000000
     5  Be   2.324032   3.588031   3.388923   4.454479   0.000000
     6  Be   3.164105   2.090578   2.243301   2.108943   4.735811
     7  Be   3.388923   3.447153   2.324032   1.984864   5.172370
     8  Be   2.967907   2.110790   2.033771   3.401852   3.447153
     9  Be   2.906456   3.401852   2.204163   4.360836   1.984864
    10  Be   2.082091   3.349828   2.119364   2.129819   3.675350
    11  Be   2.243301   2.073353   3.164105   3.767779   2.043732
    12  Be   2.119364   3.689520   2.082091   3.615173   2.054018
    13  H    4.541318   3.463054   3.357397   4.934094   4.531559
    14  H    4.518823   3.215395   3.409777   4.672677   4.790881
                    6          7          8          9         10
     6  Be   0.000000
     7  Be   2.043732   0.000000
     8  Be   2.073353   3.588031   0.000000
     9  Be   3.767779   4.454479   2.117223   0.000000
    10  Be   3.123668   2.054018   3.689520   3.615173   0.000000
    11  Be   3.546459   4.735811   2.090578   2.108943   3.968362
    12  Be   3.968362   3.675350   3.349828   2.129819   2.042969
    13  H    3.247308   4.920640   1.632462   2.938800   5.254906
    14  H    2.901201   4.708359   1.610982   3.296192   5.217179
                   11         12         13         14
    11  Be   0.000000
    12  Be   3.123668   0.000000
    13  H    3.097055   4.698815   0.000000
    14  H    3.204248   4.887772   0.600000   0.000000
 Stoichiometry    Be12H2
 Framework group  C1[X(Be12H2)]
 Deg. of freedom    36
 Full point group                 C1      NOp   1
 Largest Abelian subgroup         C1      NOp   1
 Largest concise Abelian subgroup C1      NOp   1
                         Standard orientation:                         
 ---------------------------------------------------------------------
 Center     Atomic      Atomic             Coordinates (Angstroms)
 Number     Number       Type             X           Y           Z
 ---------------------------------------------------------------------
      1          4           0       -0.187570   -0.938502    1.117164
      2          4           0        0.268910    1.014154    1.456253
      3          4           0        0.334002   -0.093422   -1.296474
      4          4           0        1.915187   -0.277884    1.135256
      5          4           0       -2.392025   -1.155429    0.413998
      6          4           0        1.576067    1.370389   -0.135900
      7          4           0        2.579121   -0.306435   -0.735055
      8          4           0       -0.464573    1.570967   -0.443062
      9          4           0       -1.847913    0.082915   -1.038632
     10          4           0        1.178998   -1.726123   -0.241972
     11          4           0       -1.722258    0.691647    0.976635
     12          4           0       -0.801550   -1.748378   -0.742630
     13          1           0       -1.113188    2.928125   -1.077373
     14          1           0       -0.632399    3.136282   -0.784947
 ---------------------------------------------------------------------
 Rotational constants (GHZ):           2.1287202           1.4915193           1.2758816
 Standard basis: def2TZVP (5D, 7F)
 There are   252 symmetry adapted cartesian basis functions of A   symmetry.
 There are   240 symmetry adapted basis functions of A   symmetry.
   240 basis functions,   364 primitive gaussians,   252 cartesian basis functions
    25 alpha electrons       25 beta electrons
       nuclear repulsion energy       222.0234412075 Hartrees.
 NAtoms=   14 NActive=   14 NUniq=   14 SFac= 1.00D+00 NAtFMM=   60 NAOKFM=F Big=F
 Integral buffers will be    131072 words long.
 Raffenetti 2 integral format.
 Two-electron integral symmetry is turned on.
 Nuclear repulsion after empirical dispersion term =      221.9922210376 Hartrees.
 One-electron integrals computed using PRISM.
   1 Symmetry operations used in ECPInt.
 ECPInt:  NShTT=    6786 NPrTT=   21120 LenC2=    6607 LenP2D=   17067.
 LDataN:  DoStor=T MaxTD1= 4 Len=   56
 NBasis=   240 RedAO= T EigKep=  2.44D-04  NBF=   240
 NBsUse=   240 1.00D-06 EigRej= -1.00D+00 NBFU=   240
 ExpMin= 3.27D-02 ExpMax= 4.70D+03 ExpMxC= 1.60D+02 IAcc=3 IRadAn=         5 AccDes= 0.00D+00
 Harris functional with IExCor= 1009 and IRadAn=       5 diagonalized for initial guess.
 HarFok:  IExCor= 1009 AccDes= 0.00D+00 IRadAn=         5 IDoV= 1 UseB2=F ITyADJ=14
 ICtDFT=  3500011 ScaDFX=  1.000000  1.000000  1.000000  1.000000
 FoFCou: FMM=F IPFlag=           0 FMFlag=      100000 FMFlg1=           0
         NFxFlg=           0 DoJE=T BraDBF=F KetDBF=T FulRan=T
         wScrn=  0.000000 ICntrl=       500 IOpCl=  0 I1Cent=   200000004 NGrid=           0
         NMat0=    1 NMatS0=      1 NMatT0=    0 NMatD0=    1 NMtDS0=    0 NMtDT0=    0
 Petite list used in FoFCou.
 Requested convergence on RMS density matrix=1.00D-08 within 128 cycles.
 Requested convergence on MAX density matrix=1.00D-06.
 Requested convergence on             energy=1.00D-06.
 No special actions if energy rises.
 EnCoef did     5 forward-backward iterations
 SCF Done:  E(RPBE1PBE) =  -177.726684186     A.U. after   19 cycles
            NFock= 19  Conv=0.67D-08     -V/T= 2.0062

 **********************************************************************

            Population analysis using the SCF density.

 **********************************************************************

 Orbital symmetries:
       Occupied  (A) (A) (A) (A) (A) (A) (A) (A) (A) (A) (A) (A)
                 (A) (A) (A) (A) (A) (A) (A) (A) (A) (A) (A) (A)
                 (A)
       Virtual   (A) (A) (A) (A) (A) (A) (A) (A) (A) (A) (A) (A)
                 (A) (A) (A) (A) (A) (A) (A) (A) (A) (A) (A) (A)
                 (A) (A) (A) (A) (A) (A) (A) (A) (A) (A) (A) (A)
                 (A) (A) (A) (A) (A) (A) (A) (A) (A) (A) (A) (A)
                 (A) (A) (A) (A) (A) (A) (A) (A) (A) (A) (A) (A)
                 (A) (A) (A) (A) (A) (A) (A) (A) (A) (A) (A) (A)
                 (A) (A) (A) (A) (A) (A) (A) (A) (A) (A) (A) (A)
                 (A) (A) (A) (A) (A) (A) (A) (A) (A) (A) (A) (A)
                 (A) (A) (A) (A) (A) (A) (A) (A) (A) (A) (A) (A)
                 (A) (A) (A) (A) (A) (A) (A) (A) (A) (A) (A) (A)
                 (A) (A) (A) (A) (A) (A) (A) (A) (A) (A) (A) (A)
                 (A) (A) (A) (A) (A) (A) (A) (A) (A) (A) (A) (A)
                 (A) (A) (A) (A) (A) (A) (A) (A) (A) (A) (A) (A)
                 (A) (A) (A) (A) (A) (A) (A) (A) (A) (A) (A) (A)
                 (A) (A) (A) (A) (A) (A) (A) (A) (A) (A) (A) (A)
                 (A) (A) (A) (A) (A) (A) (A) (A) (A) (A) (A) (A)
                 (A) (A) (A) (A) (A) (A) (A) (A) (A) (A) (A) (A)
                 (A) (A) (A) (A) (A) (A) (A) (A) (A) (A) (A)
 The electronic state is 1-A.
 Alpha  occ. eigenvalues --   -4.06293  -4.06037  -4.03601  -4.03498  -4.03234
 Alpha  occ. eigenvalues --   -4.03114  -4.02280  -4.02211  -4.02185  -4.02133
 Alpha  occ. eigenvalues --   -4.02015  -4.01669  -0.59082  -0.49811  -0.41882
 Alpha  occ. eigenvalues --   -0.36728  -0.32797  -0.30198  -0.27368  -0.25011
 Alpha  occ. eigenvalues --   -0.22490  -0.21289  -0.19858  -0.19589  -0.19070
 Alpha virt. eigenvalues --   -0.12434  -0.10383  -0.09692  -0.07093  -0.05466
 Alpha virt. eigenvalues --   -0.04399  -0.03031  -0.02385  -0.01485  -0.00351
 Alpha virt. eigenvalues --    0.00799   0.01559   0.02519   0.03662   0.04355
 Alpha virt. eigenvalues --    0.04736   0.05223   0.05514   0.05947   0.06678
 Alpha virt. eigenvalues --    0.06722   0.06874   0.07656   0.08383   0.09093
 Alpha virt. eigenvalues --    0.09427   0.09859   0.10728   0.11833   0.12800
 Alpha virt. eigenvalues --    0.13293   0.13341   0.14426   0.14498   0.15203
 Alpha virt. eigenvalues --    0.16048   0.16339   0.17053   0.17930   0.18293
 Alpha virt. eigenvalues --    0.18700   0.19368   0.20201   0.21084   0.21382
 Alpha virt. eigenvalues --    0.22230   0.22715   0.23184   0.23322   0.23932
 Alpha virt. eigenvalues --    0.24452   0.24799   0.25380   0.25955   0.26276
 Alpha virt. eigenvalues --    0.26576   0.26873   0.27144   0.27679   0.28166
 Alpha virt. eigenvalues --    0.28957   0.29294   0.29467   0.29546   0.30372
 Alpha virt. eigenvalues --    0.31411   0.31632   0.32308   0.33224   0.33663
 Alpha virt. eigenvalues --    0.34098   0.35258   0.35968   0.36313   0.37000
 Alpha virt. eigenvalues --    0.37880   0.38700   0.39481   0.40237   0.40828
 Alpha virt. eigenvalues --    0.43144   0.43723   0.44029   0.44878   0.45752
 Alpha virt. eigenvalues --    0.45926   0.47621   0.49090   0.49832   0.50767
 Alpha virt. eigenvalues --    0.51944   0.52862   0.53460   0.56032   0.57314
 Alpha virt. eigenvalues --    0.57990   0.58159   0.60770   0.60906   0.61656
 Alpha virt. eigenvalues --    0.63133   0.63619   0.63907   0.65038   0.65596
 Alpha virt. eigenvalues --    0.65786   0.65900   0.66774   0.67511   0.68230
 Alpha virt. eigenvalues --    0.68726   0.69754   0.70153   0.70419   0.70889
 Alpha virt. eigenvalues --    0.71560   0.72070   0.72292   0.73810   0.74454
 Alpha virt. eigenvalues --    0.74578   0.75685   0.75920   0.76660   0.77252
 Alpha virt. eigenvalues --    0.77725   0.77969   0.78762   0.79218   0.79772
 Alpha virt. eigenvalues --    0.80337   0.82466   0.83097   0.83211   0.84446
 Alpha virt. eigenvalues --    0.85125   0.86526   0.86881   0.87335   0.89077
 Alpha virt. eigenvalues --    0.90718   0.90900   0.92044   0.92210   0.92570
 Alpha virt. eigenvalues --    0.93571   0.94583   0.95309   0.97864   0.98971
 Alpha virt. eigenvalues --    0.99109   1.00629   1.03382   1.04186   1.06793
 Alpha virt. eigenvalues --    1.08681   1.10042   1.13663   1.15834   1.53056
 Alpha virt. eigenvalues --    1.73221   1.92510   1.96754   2.10248   2.42132
 Alpha virt. eigenvalues --    2.78003   4.47627   5.25048   5.27856   5.28632
 Alpha virt. eigenvalues --    5.29779   5.35902   5.36284   5.37966   5.46271
 Alpha virt. eigenvalues --    5.47745   5.49650   5.60391   5.62096   5.62983
 Alpha virt. eigenvalues --    5.70960   5.74059   5.76808   5.78346   5.80669
 Alpha virt. eigenvalues --    5.83246   5.85292   5.85501   5.87256   5.90862
 Alpha virt. eigenvalues --    5.92565   5.95402   5.96888   5.98538   6.01435
 Alpha virt. eigenvalues --    6.02278   6.08784   6.11216   6.13963   6.16287
 Alpha virt. eigenvalues --    6.19336   6.19987   6.27111   7.38024   7.58173
 Alpha virt. eigenvalues --    7.72955   7.74240   7.76686   7.79866   7.81934
 Alpha virt. eigenvalues --    7.82397   7.86245   7.88036   7.98813   8.00671
          Condensed to atoms (all electrons):
               1          2          3          4          5          6
     1  Be   2.768494   0.149359   0.037462   0.182264   0.065332   0.003544
     2  Be   0.149359   2.901035   0.028391   0.230549   0.067007   0.239322
     3  Be   0.037462   0.028391   2.770949  -0.025223   0.046135   0.118934
     4  Be   0.182264   0.230549  -0.025223   2.865954  -0.005346   0.198194
     5  Be   0.065332   0.067007   0.046135  -0.005346   3.193609  -0.013533
     6  Be   0.003544   0.239322   0.118934   0.198194  -0.013533   2.937669
     7  Be   0.046043   0.017805   0.060389   0.311299  -0.013432   0.272713
     8  Be  -0.012132   0.171274   0.107655   0.014824   0.035007   0.225800
     9  Be  -0.019784   0.015458   0.213257  -0.006972   0.296609   0.048172
    10  Be   0.124662   0.045138   0.137251   0.202089   0.056985   0.009988
    11  Be   0.108663   0.272614   0.013830   0.037535   0.274656   0.055017
    12  Be   0.136007   0.003380   0.099951   0.034856   0.256023   0.003089
    13  H   -0.005913  -0.013324  -0.000447  -0.000672   0.002547  -0.037613
    14  H   -0.004314   0.003918  -0.004222   0.000204   0.000089  -0.006039
               7          8          9         10         11         12
     1  Be   0.046043  -0.012132  -0.019784   0.124662   0.108663   0.136007
     2  Be   0.017805   0.171274   0.015458   0.045138   0.272614   0.003380
     3  Be   0.060389   0.107655   0.213257   0.137251   0.013830   0.099951
     4  Be   0.311299   0.014824  -0.006972   0.202089   0.037535   0.034856
     5  Be  -0.013432   0.035007   0.296609   0.056985   0.274656   0.256023
     6  Be   0.272713   0.225800   0.048172   0.009988   0.055017   0.003089
     7  Be   3.187551   0.096116  -0.008189   0.257962  -0.010715   0.063145
     8  Be   0.096116   2.945433   0.190381   0.005566   0.141690   0.057446
     9  Be  -0.008189   0.190381   2.971100   0.024079   0.238762   0.195988
    10  Be   0.257962   0.005566   0.024079   2.890839   0.009572   0.310686
    11  Be  -0.010715   0.141690   0.238762   0.009572   2.864559   0.017460
    12  Be   0.063145   0.057446   0.195988   0.310686   0.017460   2.889340
    13  H   -0.000870  -0.003207   0.007303   0.001617  -0.004744  -0.000317
    14  H   -0.000428   0.007020  -0.037260   0.000155  -0.012103  -0.000255
              13         14
     1  Be  -0.005913  -0.004314
     2  Be  -0.013324   0.003918
     3  Be  -0.000447  -0.004222
     4  Be  -0.000672   0.000204
     5  Be   0.002547   0.000089
     6  Be  -0.037613  -0.006039
     7  Be  -0.000870  -0.000428
     8  Be  -0.003207   0.007020
     9  Be   0.007303  -0.037260
    10  Be   0.001617   0.000155
    11  Be  -0.004744  -0.012103
    12  Be  -0.000317  -0.000255
    13  H    0.571390   0.376335
    14  H    0.376335   0.571037
 Mulliken charges:
               1
     1  Be   0.420313
     2  Be  -0.131924
     3  Be   0.395688
     4  Be  -0.039555
     5  Be  -0.261689
     6  Be  -0.055258
     7  Be  -0.279390
     8  Be   0.017127
     9  Be  -0.128905
    10  Be  -0.076589
    11  Be  -0.006798
    12  Be  -0.066799
    13  H    0.107916
    14  H    0.105864
 Sum of Mulliken charges =  -0.00000
 Mulliken charges with hydrogens summed into heavy atoms:
               1
     1  Be   0.420313
     2  Be  -0.131924
     3  Be   0.395688
     4  Be  -0.039555
     5  Be  -0.261689
     6  Be  -0.055258
     7  Be  -0.279390
     8  Be   0.230906
     9  Be  -0.128905
    10  Be  -0.076589
    11  Be  -0.006798
    12  Be  -0.066799
 Electronic spatial extent (au):  <R**2>=            963.7322
 Charge=             -0.0000 electrons
 Dipole moment (field-independent basis, Debye):
    X=             -0.5009    Y=              1.4222    Z=             -0.7543  Tot=              1.6859
 Quadrupole moment (field-independent basis, Debye-Ang):
   XX=            -67.0007   YY=            -62.0720   ZZ=            -71.4809
   XY=              0.6508   XZ=             -3.1955   YZ=             -0.7431
 Traceless Quadrupole moment (field-independent basis, Debye-Ang):
   XX=             -0.1495   YY=              4.7792   ZZ=             -4.6297
   XY=              0.6508   XZ=             -3.1955   YZ=             -0.7431
 Octapole moment (field-independent basis, Debye-Ang**2):
  XXX=              1.6480  YYY=             36.0118  ZZZ=             -1.2266  XYY=            -15.0997
  XXY=             -7.2212  XXZ=             -7.7091  XZZ=              0.2622  YZZ=              9.0882
  YYZ=            -10.8468  XYZ=              5.8692
 Hexadecapole moment (field-independent basis, Debye-Ang**3):
 XXXX=          -1144.7878 YYYY=           -648.1080 ZZZZ=           -546.2388 XXXY=              3.7780
 XXXZ=            -44.1091 YYYX=             -7.0939 YYYZ=            -21.3202 ZZZX=             11.0156
 ZZZY=             -5.5239 XXYY=           -288.8885 XXZZ=           -243.2054 YYZZ=           -207.1647
 XXYZ=            -14.9046 YYXZ=             -4.0827 ZZXY=            -13.1821
 N-N= 2.219922210376D+02 E-N=-8.520983266223D+02  KE= 1.766396173631D+02
   1 Symmetry operations used in ECPInt.
 ECPInt:  NShTT=    6786 NPrTT=   21120 LenC2=    6607 LenP2D=   17067.
 LDataN:  DoStor=T MaxTD1= 5 Len=  102
 Calling FoFJK, ICntrl=      2127 FMM=F ISym2X=0 I1Cent= 0 IOpClX= 0 NMat=1 NMatS=1 NMatT=0.
 ***** Axes restored to original set *****
 -------------------------------------------------------------------
 Center     Atomic                   Forces (Hartrees/Bohr)
 Number     Number              X              Y              Z
 -------------------------------------------------------------------
      1        4          -0.000439440    0.000627416    0.003711603
      2        4           0.002117104   -0.001937541    0.001384817
      3        4          -0.002347510    0.000342170   -0.003684236
      4        4           0.000502771   -0.000673440    0.002216395
      5        4           0.000210058    0.000780536   -0.001519393
      6        4          -0.002724271   -0.000325848    0.003432341
      7        4          -0.001770032    0.000090348    0.000927900
      8        4           0.003254995   -0.002275374   -0.002834473
      9        4          -0.001400054    0.003239798    0.001428537
     10        4          -0.001424001   -0.000351610    0.000592190
     11        4          -0.000997876    0.001317939    0.003239584
     12        4          -0.000157606    0.003841924    0.000877079
     13        1          -0.003174931   -0.168325814    0.070835243
     14        1           0.008350793    0.163649495   -0.080607588
 -------------------------------------------------------------------
 Cartesian Forces:  Max     0.168325814 RMS     0.039897179

 GradGradGradGradGradGradGradGradGradGradGradGradGradGradGradGradGradGrad
 Berny optimization.
 FormGI is forming the generalized inverse of G from B-inverse, IUseBI=4.
 Internal  Forces:  Max     0.111452415 RMS     0.009007333
 Search for a local minimum.
 Step number   1 out of a maximum of  100
 All quantities printed in internal units (Hartrees-Bohrs-Radians)
 Mixed Optimization -- RFO/linear search
 Second derivative matrix not updated -- first step.
 ITU=  0
     Eigenvalues ---    0.01991   0.02033   0.02458   0.02656   0.02829
     Eigenvalues ---    0.03214   0.03546   0.03738   0.03939   0.04619
     Eigenvalues ---    0.04706   0.05213   0.05458   0.05872   0.05930
     Eigenvalues ---    0.06112   0.06289   0.06598   0.06849   0.07135
     Eigenvalues ---    0.07461   0.07606   0.07875   0.08303   0.08400
     Eigenvalues ---    0.08571   0.08835   0.09929   0.10660   0.11273
     Eigenvalues ---    0.11499   0.11571   0.12299   0.12768   0.13326
     Eigenvalues ---    0.42199
 RFO step:  Lambda=-4.48828027D-02 EMin= 1.99103118D-02
 Linear search not attempted -- first point.
 Iteration  1 RMS(Cart)=  0.01160184 RMS(Int)=  0.00198074
 Iteration  2 RMS(Cart)=  0.00111047 RMS(Int)=  0.00020898
 Iteration  3 RMS(Cart)=  0.00000228 RMS(Int)=  0.00020896
 Iteration  4 RMS(Cart)=  0.00000000 RMS(Int)=  0.00020896
 Variable       Old X    -DE/DX   Delta X   Delta X   Delta X     New X
                                 (Linear)    (Quad)   (Total)
    R1        3.84327   0.00075   0.00000   0.00659   0.00657   3.84983
    R2        4.16526  -0.00059   0.00000  -0.00749  -0.00750   4.15776
    R3        4.39178  -0.00079   0.00000  -0.00828  -0.00826   4.38352
    R4        3.93458  -0.00102   0.00000  -0.00799  -0.00813   3.92646
    R5        4.23922   0.00074   0.00000   0.00508   0.00504   4.24426
    R6        4.00502  -0.00049   0.00000  -0.01056  -0.01051   3.99451
    R7        4.00097   0.00048   0.00000   0.00641   0.00638   4.00735
    R8        3.95062  -0.00101   0.00000  -0.00640  -0.00646   3.94415
    R9        3.98882   0.00040   0.00000   0.00887   0.00899   3.99781
   R10        3.91807  -0.00043   0.00000  -0.00651  -0.00659   3.91148
   R11        4.23922  -0.00038   0.00000  -0.01069  -0.01074   4.22848
   R12        4.39178   0.00022   0.00000  -0.00092  -0.00090   4.39088
   R13        3.84327   0.00192   0.00000   0.01316   0.01330   3.85657
   R14        4.16526  -0.00174   0.00000  -0.00803  -0.00807   4.15720
   R15        4.00502   0.00167   0.00000   0.00958   0.00959   4.01461
   R16        3.93458   0.00019   0.00000   0.00047   0.00047   3.93505
   R17        3.98533   0.00064   0.00000   0.00491   0.00496   3.99028
   R18        3.75085  -0.00157   0.00000  -0.00897  -0.00913   3.74172
   R19        4.02477  -0.00011   0.00000  -0.00816  -0.00804   4.01673
   R20        3.75085   0.00020   0.00000   0.00169   0.00166   3.75251
   R21        3.86209  -0.00047   0.00000  -0.00538  -0.00535   3.85675
   R22        3.88153  -0.00007   0.00000  -0.00018  -0.00027   3.88126
   R23        3.86209  -0.00002   0.00000   0.00173   0.00173   3.86382
   R24        3.91807   0.00022   0.00000   0.00660   0.00676   3.92483
   R25        3.88153  -0.00049   0.00000  -0.00300  -0.00308   3.87845
   R26        4.00097   0.00023   0.00000   0.00297   0.00310   4.00407
   R27        3.95062   0.00064   0.00000   0.01176   0.01184   3.96246
   R28        3.08491   0.02031   0.00000   0.05898   0.05871   3.14361
   R29        3.04431   0.01776   0.00000   0.06802   0.06780   3.11211
   R30        3.98533  -0.00072   0.00000  -0.00626  -0.00634   3.97898
   R31        4.02477   0.00041   0.00000   0.00734   0.00737   4.03214
   R32        3.86065  -0.00132   0.00000  -0.01229  -0.01231   3.84835
   R33        1.13384   0.11145   0.00000   0.23898   0.24009   1.37393
    A1        1.93154  -0.00044   0.00000  -0.00441  -0.00441   1.92712
    A2        1.90151   0.00016   0.00000   0.00083   0.00086   1.90237
    A3        2.18735  -0.00036   0.00000  -0.00322  -0.00322   2.18413
    A4        2.78009  -0.00010   0.00000  -0.00072  -0.00070   2.77939
    A5        2.02124  -0.00013   0.00000  -0.00073  -0.00074   2.02050
    A6        1.98025  -0.00005   0.00000  -0.00152  -0.00147   1.97878
    A7        1.97117  -0.00003   0.00000   0.00130   0.00128   1.97245
    A8        2.32268  -0.00004   0.00000   0.00033   0.00034   2.32302
    A9        1.59532  -0.00000   0.00000   0.00083   0.00082   1.59614
   A10        1.74870  -0.00000   0.00000  -0.00039  -0.00038   1.74831
   A11        1.59605   0.00089   0.00000   0.00833   0.00836   1.60441
   A12        1.87000   0.00073   0.00000   0.00544   0.00551   1.87551
   A13        2.23540  -0.00013   0.00000  -0.00206  -0.00204   2.23336
   A14        2.03847   0.00010   0.00000   0.00226   0.00227   2.04073
   A15        2.02124  -0.00016   0.00000   0.00095   0.00096   2.02220
   A16        1.59532  -0.00009   0.00000   0.00133   0.00136   1.59668
   A17        2.32268  -0.00044   0.00000  -0.00093  -0.00088   2.32179
   A18        1.93154  -0.00010   0.00000   0.00404   0.00405   1.93559
   A19        2.78009  -0.00074   0.00000  -0.00084  -0.00087   2.77922
   A20        1.97117  -0.00097   0.00000  -0.00668  -0.00670   1.96447
   A21        2.18735   0.00007   0.00000   0.00663   0.00667   2.19402
   A22        1.90151   0.00052   0.00000   0.00608   0.00613   1.90764
   A23        1.98025  -0.00036   0.00000  -0.00129  -0.00128   1.97897
   A24        1.64676  -0.00009   0.00000   0.00042   0.00038   1.64715
   A25        1.88290  -0.00011   0.00000   0.00122   0.00116   1.88406
   A26        1.99515  -0.00032   0.00000  -0.00188  -0.00190   1.99325
   A27        1.81752  -0.00007   0.00000   0.00083   0.00078   1.81830
   A28        1.65701   0.00008   0.00000   0.00187   0.00185   1.65886
   A29        1.47382   0.00005   0.00000   0.00125   0.00126   1.47507
   A30        1.73368   0.00024   0.00000   0.00120   0.00120   1.73488
   A31        1.50738   0.00020   0.00000  -0.00031  -0.00034   1.50704
   A32        1.97180  -0.00032   0.00000  -0.00093  -0.00099   1.97080
   A33        1.46145   0.00022   0.00000  -0.00060  -0.00058   1.46087
   A34        1.89987   0.00075   0.00000   0.00689   0.00694   1.90681
   A35        2.11647   0.00068   0.00000   0.00620   0.00623   2.12270
   A36        1.47382   0.00054   0.00000   0.00000   0.00005   1.47387
   A37        1.73368   0.00040   0.00000   0.00144   0.00149   1.73517
   A38        1.59605  -0.00072   0.00000  -0.01041  -0.01048   1.58557
   A39        1.87000  -0.00094   0.00000  -0.01046  -0.01053   1.85947
   A40        2.35605   0.01597   0.00000   0.03514   0.03449   2.39054
   A41        2.07542  -0.01297   0.00000  -0.02450  -0.02408   2.05134
   A42        1.74870  -0.00096   0.00000  -0.01079  -0.01087   1.73783
   A43        2.30949  -0.01143   0.00000  -0.01610  -0.01626   2.29323
   A44        2.41438   0.00263   0.00000   0.01281   0.01200   2.42638
   A45        2.23540  -0.00148   0.00000  -0.01289  -0.01297   2.22243
   A46        2.03847  -0.00085   0.00000  -0.01066  -0.01075   2.02772
   A47        2.12827   0.01464   0.00000   0.03698   0.03648   2.16475
   A48        1.80079  -0.01337   0.00000  -0.02104  -0.02062   1.78017
   A49        1.78790  -0.01750   0.00000  -0.03000  -0.02956   1.75834
   A50        2.15933   0.01690   0.00000   0.04112   0.04061   2.19995
   A51        1.95467  -0.00366   0.00000  -0.00381  -0.00399   1.95069
   A52        2.08304   0.00407   0.00000   0.01156   0.01115   2.09419
   A53        1.88290   0.00022   0.00000  -0.00081  -0.00085   1.88205
   A54        1.64676   0.00050   0.00000   0.00095   0.00091   1.64767
   A55        1.99515   0.00044   0.00000   0.00500   0.00505   2.00020
   A56        1.81752   0.00097   0.00000   0.00674   0.00679   1.82431
   A57        1.65701   0.00016   0.00000  -0.00076  -0.00076   1.65625
   A58        1.34045   0.00010   0.00000  -0.00085  -0.00087   1.33959
   A59        1.92052  -0.00034   0.00000  -0.00063  -0.00068   1.91985
   A60        1.50647  -0.00008   0.00000  -0.00240  -0.00241   1.50405
   A61        2.09552   0.00011   0.00000  -0.00040  -0.00037   2.09515
   A62        2.22626  -0.00016   0.00000  -0.00116  -0.00116   2.22509
   A63        1.50738   0.00077   0.00000   0.00755   0.00760   1.51498
   A64        1.46145  -0.00012   0.00000  -0.00027  -0.00024   1.46121
   A65        2.11647  -0.00016   0.00000  -0.00089  -0.00088   2.11559
   A66        1.89987  -0.00034   0.00000  -0.00214  -0.00212   1.89775
   A67        1.97180   0.00053   0.00000   0.00419   0.00422   1.97602
   A68        1.34045   0.00030   0.00000   0.00157   0.00152   1.34197
   A69        1.50647  -0.00009   0.00000   0.00029   0.00027   1.50674
   A70        1.92052  -0.00039   0.00000  -0.00333  -0.00336   1.91716
   A71        2.22626  -0.00018   0.00000   0.00035   0.00032   2.22657
   A72        2.09552  -0.00006   0.00000   0.00125   0.00124   2.09676
    D1       -1.92119   0.00000   0.00000  -0.00164  -0.00164  -1.92283
    D2       -0.89352   0.00033   0.00000   0.00157   0.00158  -0.89193
    D3        0.25606  -0.00022   0.00000  -0.00241  -0.00241   0.25364
    D4        1.28373   0.00010   0.00000   0.00079   0.00081   1.28453
    D5       -0.85922  -0.00010   0.00000  -0.00167  -0.00169  -0.86091
    D6        0.16845   0.00023   0.00000   0.00154   0.00153   0.16998
    D7        0.33602  -0.00046   0.00000  -0.00271  -0.00277   0.33325
    D8       -0.70490  -0.00055   0.00000  -0.00370  -0.00377  -0.70867
    D9       -0.58427   0.00012   0.00000   0.00132   0.00129  -0.58298
   D10       -1.62519   0.00003   0.00000   0.00033   0.00028  -1.62490
   D11        1.22845   0.00001   0.00000   0.00103   0.00100   1.22945
   D12        0.18753  -0.00008   0.00000   0.00003  -0.00000   0.18753
   D13        0.99848  -0.00027   0.00000  -0.00248  -0.00252   0.99596
   D14       -0.02183   0.00044   0.00000   0.00250   0.00251  -0.01932
   D15       -1.13862  -0.00013   0.00000  -0.00122  -0.00128  -1.13990
   D16       -1.00575   0.00044   0.00000   0.00506   0.00508  -1.00067
   D17        0.04015   0.00049   0.00000   0.00317   0.00321   0.04336
   D18        1.14806  -0.00003   0.00000   0.00089   0.00091   1.14897
   D19        2.19395   0.00002   0.00000  -0.00100  -0.00095   2.19300
   D20        0.09660   0.00013   0.00000   0.00107   0.00110   0.09770
   D21        1.14249   0.00018   0.00000  -0.00082  -0.00076   1.14173
   D22        0.73446  -0.00024   0.00000  -0.00127  -0.00124   0.73323
   D23        1.79471  -0.00022   0.00000  -0.00186  -0.00182   1.79289
   D24       -0.51119  -0.00038   0.00000  -0.00054  -0.00057  -0.51176
   D25        0.54906  -0.00037   0.00000  -0.00112  -0.00115   0.54791
   D26       -1.30782  -0.00014   0.00000   0.00020   0.00019  -1.30763
   D27       -0.24757  -0.00012   0.00000  -0.00038  -0.00039  -0.24796
   D28        0.46722  -0.00030   0.00000  -0.00212  -0.00211   0.46511
   D29       -0.63615   0.00029   0.00000   0.00158   0.00160  -0.63454
   D30       -0.73012  -0.00038   0.00000  -0.00338  -0.00338  -0.73351
   D31       -1.83348   0.00021   0.00000   0.00032   0.00032  -1.83316
   D32        1.34748  -0.00054   0.00000  -0.00418  -0.00419   1.34329
   D33        0.24412   0.00005   0.00000  -0.00048  -0.00048   0.24364
   D34        0.22322  -0.00037   0.00000  -0.00176  -0.00183   0.22139
   D35       -0.87414  -0.00042   0.00000  -0.00376  -0.00379  -0.87793
   D36        1.35599   0.00040   0.00000   0.00607   0.00603   1.36201
   D37        0.25863   0.00035   0.00000   0.00406   0.00406   0.26269
   D38        0.57213   0.00046   0.00000   0.00397   0.00397   0.57610
   D39       -0.49924   0.00011   0.00000   0.00230   0.00228  -0.49696
   D40       -0.62133   0.00027   0.00000   0.00238   0.00237  -0.61895
   D41       -1.69270  -0.00009   0.00000   0.00070   0.00068  -1.69202
   D42       -0.69400   0.00034   0.00000   0.00326   0.00325  -0.69074
   D43        0.41079  -0.00068   0.00000  -0.00405  -0.00403   0.40676
   D44        2.65943  -0.01541   0.00000  -0.03354  -0.03448   2.62495
   D45        2.96799   0.01032   0.00000   0.02056   0.02001   2.98800
   D46        0.41079   0.00015   0.00000   0.00077   0.00081   0.41160
   D47        1.51558  -0.00087   0.00000  -0.00654  -0.00647   1.50911
   D48       -2.51897  -0.01560   0.00000  -0.03603  -0.03692  -2.55589
   D49       -2.21041   0.01013   0.00000   0.01808   0.01757  -2.19284
   D50        0.20664  -0.00048   0.00000  -0.00468  -0.00470   0.20193
   D51       -0.88108  -0.00056   0.00000  -0.00601  -0.00605  -0.88713
   D52        1.45953  -0.00011   0.00000  -0.00195  -0.00195   1.45759
   D53        0.37181  -0.00019   0.00000  -0.00328  -0.00329   0.36852
   D54        0.73446  -0.00038   0.00000  -0.00173  -0.00169   0.73277
   D55        1.79471  -0.00021   0.00000   0.00039   0.00042   1.79513
   D56       -1.30782   0.00013   0.00000  -0.00125  -0.00125  -1.30907
   D57       -0.24757   0.00030   0.00000   0.00086   0.00086  -0.24671
   D58       -0.51119  -0.00066   0.00000  -0.00684  -0.00685  -0.51803
   D59        0.54906  -0.00049   0.00000  -0.00473  -0.00474   0.54432
   D60        0.99848   0.00004   0.00000   0.00568   0.00567   1.00415
   D61       -0.02183  -0.00087   0.00000  -0.00842  -0.00845  -0.03028
   D62       -1.13862   0.00013   0.00000  -0.00044  -0.00049  -1.13912
   D63       -0.89352   0.00034   0.00000  -0.00188  -0.00185  -0.89537
   D64       -1.92119   0.00068   0.00000   0.00421   0.00421  -1.91698
   D65        2.04558   0.02079   0.00000   0.04347   0.04241   2.08799
   D66        1.53427  -0.02351   0.00000  -0.05222  -0.05218   1.48210
   D67        0.16845  -0.00013   0.00000  -0.00125  -0.00122   0.16723
   D68       -0.85922   0.00021   0.00000   0.00485   0.00484  -0.85438
   D69        3.10755   0.02033   0.00000   0.04411   0.04304  -3.13259
   D70        2.59624  -0.02397   0.00000  -0.05158  -0.05155   2.54469
   D71        1.28373  -0.00060   0.00000  -0.00336  -0.00328   1.28045
   D72        0.25606  -0.00025   0.00000   0.00274   0.00278   0.25884
   D73       -2.06036   0.01986   0.00000   0.04200   0.04098  -2.01938
   D74       -2.57166  -0.02444   0.00000  -0.05369  -0.05361  -2.62527
   D75       -1.62519   0.00019   0.00000  -0.00011  -0.00017  -1.62536
   D76       -0.58427   0.00028   0.00000  -0.00058  -0.00063  -0.58490
   D77       -0.70490   0.00078   0.00000   0.00929   0.00927  -0.69563
   D78        0.33602   0.00087   0.00000   0.00882   0.00881   0.34483
   D79        0.18753  -0.00024   0.00000   0.00131   0.00129   0.18882
   D80        1.22845  -0.00015   0.00000   0.00083   0.00083   1.22928
   D81        1.34748  -0.00022   0.00000   0.00078   0.00078   1.34826
   D82        0.24412  -0.00024   0.00000  -0.00002  -0.00002   0.24410
   D83        0.46722   0.00003   0.00000   0.00048   0.00046   0.46768
   D84       -0.63615   0.00001   0.00000  -0.00032  -0.00034  -0.63649
   D85       -0.73012   0.00010   0.00000  -0.00061  -0.00064  -0.73076
   D86       -1.83348   0.00008   0.00000  -0.00142  -0.00145  -1.83493
   D87        0.09660   0.00039   0.00000   0.00416   0.00416   0.10076
   D88        1.14249   0.00058   0.00000   0.00589   0.00588   1.14837
   D89        1.14806  -0.00039   0.00000   0.00098   0.00096   1.14901
   D90        2.19395  -0.00020   0.00000   0.00271   0.00267   2.19662
   D91       -1.00575   0.00002   0.00000  -0.00406  -0.00411  -1.00986
   D92        0.04015   0.00021   0.00000  -0.00233  -0.00240   0.03775
   D93       -0.75808   0.00000   0.00000   0.00033   0.00038  -0.75770
   D94        0.12967   0.00045   0.00000   0.00226   0.00232   0.13198
   D95        0.24719  -0.00018   0.00000   0.00028   0.00028   0.24747
   D96        1.13494   0.00026   0.00000   0.00222   0.00221   1.13715
   D97        0.41613   0.00037   0.00000   0.00317   0.00320   0.41933
   D98       -0.63428   0.00019   0.00000   0.00065   0.00072  -0.63356
   D99        0.77847  -0.00012   0.00000  -0.00217  -0.00218   0.77629
   D100      -0.12832   0.00003   0.00000  -0.00095  -0.00092  -0.12924
   D101      -0.26093   0.00032   0.00000   0.00099   0.00100  -0.25993
   D102      -1.16771   0.00047   0.00000   0.00220   0.00226  -1.16546
   D103       0.41613   0.00005   0.00000  -0.00174  -0.00173   0.41440
   D104      -0.63428  -0.00090   0.00000  -0.00691  -0.00691  -0.64120
   D105      -0.68606   0.00007   0.00000   0.00200   0.00199  -0.68407
   D106       0.51620   0.00040   0.00000   0.00599   0.00602   0.52222
   D107      -0.32183  -0.00020   0.00000  -0.00110  -0.00106  -0.32289
   D108       0.88756   0.00036   0.00000   0.00252   0.00254   0.89010
   D109       0.51620   0.00033   0.00000   0.00039   0.00044   0.51665
   D110      -0.68606   0.00006   0.00000  -0.00363  -0.00356  -0.68962
   D111      -0.88108   0.00036   0.00000   0.00792   0.00781  -0.87328
   D112       0.37181  -0.00104   0.00000  -0.00775  -0.00774   0.36407
   D113       2.88556   0.01501   0.00000   0.02915   0.02948   2.91504
   D114       2.69337  -0.00828   0.00000  -0.01945  -0.01908   2.67429
   D115       0.20664   0.00015   0.00000   0.00768   0.00755   0.21419
   D116       1.45953  -0.00125   0.00000  -0.00799  -0.00800   1.45154
   D117      -2.30991   0.01480   0.00000   0.02890   0.02922  -2.28068
   D118      -2.50210  -0.00849   0.00000  -0.01970  -0.01934  -2.52144
   D119      -0.32183  -0.00047   0.00000  -0.00185  -0.00192  -0.32375
   D120       0.88756  -0.00044   0.00000  -0.00247  -0.00252   0.88503
   D121       0.22322   0.00096   0.00000   0.00602   0.00600   0.22922
   D122      -0.87414   0.00070   0.00000   0.00484   0.00481  -0.86934
   D123       1.35599  -0.00016   0.00000  -0.00643  -0.00636   1.34963
   D124       0.25863  -0.00042   0.00000  -0.00761  -0.00756   0.25107
   D125      -2.31902  -0.00448   0.00000  -0.00628  -0.00614  -2.32516
   D126       2.86680  -0.00474   0.00000  -0.00746  -0.00734   2.85947
   D127      -2.29888   0.00226   0.00000   0.00871   0.00881  -2.29007
   D128       2.88694   0.00200   0.00000   0.00753   0.00761   2.89455
   D129       0.57213  -0.00004   0.00000  -0.00470  -0.00468   0.56745
   D130      -0.49924   0.00006   0.00000  -0.00442  -0.00445  -0.50368
   D131      -0.62133   0.00094   0.00000   0.00770   0.00766  -0.61367
   D132      -1.69270   0.00104   0.00000   0.00798   0.00790  -1.68480
   D133       3.08785  -0.01992   0.00000  -0.04038  -0.03986   3.04799
   D134       2.01648  -0.01982   0.00000  -0.04011  -0.03962   1.97685
   D135      -2.80717   0.01818   0.00000   0.03934   0.03901  -2.76816
   D136       2.40465   0.01828   0.00000   0.03961   0.03924   2.44389
   D137      -0.75808  -0.00021   0.00000  -0.00113  -0.00112  -0.75919
   D138       0.12967   0.00004   0.00000   0.00168   0.00171   0.13138
   D139       0.24719   0.00007   0.00000  -0.00076  -0.00076   0.24643
   D140       1.13494   0.00032   0.00000   0.00205   0.00207   1.13701
   D141       0.77847   0.00010   0.00000   0.00327   0.00327   0.78174
   D142      -0.12832   0.00019   0.00000   0.00244   0.00251  -0.12581
   D143      -0.26093  -0.00015   0.00000  -0.00020  -0.00020  -0.26113
   D144      -1.16771  -0.00006   0.00000  -0.00103  -0.00096  -1.16868
   D145      -0.51201  -0.00028   0.00000  -0.00155  -0.00161  -0.51362
   D146       0.69361  -0.00036   0.00000  -0.00141  -0.00148   0.69213
   D147      -1.71763   0.00019   0.00000   0.00039   0.00038  -1.71724
   D148      -0.51201   0.00011   0.00000   0.00053   0.00051  -0.51150
         Item               Value     Threshold  Converged?
 Maximum Force            0.111452     0.000450     NO 
 RMS     Force            0.009007     0.000300     NO 
 Maximum Displacement     0.130091     0.001800     NO 
 RMS     Displacement     0.012451     0.001200     NO 
 Predicted change in Energy=-2.457539D-02
 GradGradGradGradGradGradGradGradGradGradGradGradGradGradGradGradGradGrad

                          Input orientation:                          
 ---------------------------------------------------------------------
 Center     Atomic      Atomic             Coordinates (Angstroms)
 Number     Number       Type             X           Y           Z
 ---------------------------------------------------------------------
      1          4           0       -1.272237    0.301952    0.421018
      2          4           0       -0.743185    0.748202   -1.495053
      3          4           0        1.267286   -0.296493    0.411421
      4          4           0       -0.199484    2.171560   -0.020134
      5          4           0       -1.663933   -1.973571    0.643249
      6          4           0        1.266924    1.237038   -1.218060
      7          4           0        1.655580    1.982366    0.645812
      8          4           0        0.747567   -0.752804   -1.508623
      9          4           0        0.194415   -2.165698   -0.029660
     10          4           0        0.199421    1.002521    1.709678
     11          4           0       -1.272638   -1.233541   -1.218076
     12          4           0       -0.206273   -0.993115    1.707364
     13          1           0        1.462321   -1.746600   -2.635044
     14          1           0        1.475306   -1.089991   -2.946972
 ---------------------------------------------------------------------
                    Distance matrix (angstroms):
                    1          2          3          4          5
     1  Be   0.000000
     2  Be   2.037245   0.000000
     3  Be   2.609100   2.961085   0.000000
     4  Be   2.200193   2.120600   2.903263   0.000000
     5  Be   2.319659   3.581643   3.385023   4.445987   0.000000
     6  Be   3.163590   2.087157   2.237616   2.111566   4.728891
     7  Be   3.383258   3.443912   2.323555   1.980035   5.164166
     8  Be   2.985906   2.115549   2.040807   3.415320   3.454875
     9  Be   2.905766   3.393713   2.199893   4.355118   1.985743
    10  Be   2.077791   3.350147   2.124439   2.125564   3.669671
    11  Be   2.245967   2.069866   3.159831   3.765825   2.040903
    12  Be   2.113803   3.684554   2.082337   3.605477   2.053876
    13  H    4.584091   3.519641   3.379615   4.995131   4.535657
    14  H    4.563974   3.226255   3.457125   4.691377   4.850281
                    6          7          8          9         10
     6  Be   0.000000
     7  Be   2.044648   0.000000
     8  Be   2.076928   3.598226   0.000000
     9  Be   3.760476   4.449460   2.118862   0.000000
    10  Be   3.125093   2.052390   3.706628   3.614267   0.000000
    11  Be   3.543041   4.731870   2.096844   2.105586   3.967199
    12  Be   3.962575   3.666998   3.363054   2.133718   2.036457
    13  H    3.308795   4.970569   1.663529   2.927671   5.294260
    14  H    2.906479   4.730747   1.646860   3.362817   5.262212
                   11         12         13         14
    11  Be   0.000000
    12  Be   3.123001   0.000000
    13  H    3.122664   4.712585   0.000000
    14  H    3.249752   4.949742   0.727052   0.000000
 Stoichiometry    Be12H2
 Framework group  C1[X(Be12H2)]
 Deg. of freedom    36
 Full point group                 C1      NOp   1
 Largest Abelian subgroup         C1      NOp   1
 Largest concise Abelian subgroup C1      NOp   1
                         Standard orientation:                         
 ---------------------------------------------------------------------
 Center     Atomic      Atomic             Coordinates (Angstroms)
 Number     Number       Type             X           Y           Z
 ---------------------------------------------------------------------
      1          4           0       -0.175444   -0.955027    1.108883
      2          4           0        0.259161    1.003990    1.460645
      3          4           0        0.332971   -0.077293   -1.294968
      4          4           0        1.917232   -0.275971    1.129817
      5          4           0       -2.375138   -1.182787    0.408678
      6          4           0        1.560656    1.383485   -0.126276
      7          4           0        2.579128   -0.281197   -0.736303
      8          4           0       -0.483690    1.582888   -0.433714
      9          4           0       -1.846049    0.075115   -1.033863
     10          4           0        1.194214   -1.717381   -0.254960
     11          4           0       -1.726286    0.664740    0.983931
     12          4           0       -0.780023   -1.751805   -0.753317
     13          1           0       -1.197956    2.929382   -1.100126
     14          1           0       -0.628969    3.195594   -0.734081
 ---------------------------------------------------------------------
 Rotational constants (GHZ):           2.1208282           1.4948921           1.2750243
 Standard basis: def2TZVP (5D, 7F)
 There are   252 symmetry adapted cartesian basis functions of A   symmetry.
 There are   240 symmetry adapted basis functions of A   symmetry.
   240 basis functions,   364 primitive gaussians,   252 cartesian basis functions
    25 alpha electrons       25 beta electrons
       nuclear repulsion energy       221.7536742966 Hartrees.
 NAtoms=   14 NActive=   14 NUniq=   14 SFac= 1.00D+00 NAtFMM=   60 NAOKFM=F Big=F
 Integral buffers will be    131072 words long.
 Raffenetti 2 integral format.
 Two-electron integral symmetry is turned on.
 Nuclear repulsion after empirical dispersion term =      221.7224869979 Hartrees.
 One-electron integrals computed using PRISM.
   1 Symmetry operations used in ECPInt.
 ECPInt:  NShTT=    6786 NPrTT=   21120 LenC2=    6606 LenP2D=   17061.
 LDataN:  DoStor=T MaxTD1= 4 Len=   56
 NBasis=   240 RedAO= T EigKep=  2.43D-04  NBF=   240
 NBsUse=   240 1.00D-06 EigRej= -1.00D+00 NBFU=   240
 Initial guess from the checkpoint file:  "/home/user/YCY/BeH/8-H-Be12.chk"
 B after Tr=    -0.000000    0.000000   -0.000000
         Rot=    0.999981   -0.004032   -0.000444   -0.004680 Ang=  -0.71 deg.
 ExpMin= 3.27D-02 ExpMax= 4.70D+03 ExpMxC= 1.60D+02 IAcc=3 IRadAn=         5 AccDes= 0.00D+00
 Harris functional with IExCor= 1009 and IRadAn=       5 diagonalized for initial guess.
 HarFok:  IExCor= 1009 AccDes= 0.00D+00 IRadAn=         5 IDoV= 1 UseB2=F ITyADJ=14
 ICtDFT=  3500011 ScaDFX=  1.000000  1.000000  1.000000  1.000000
 FoFCou: FMM=F IPFlag=           0 FMFlag=      100000 FMFlg1=           0
         NFxFlg=           0 DoJE=T BraDBF=F KetDBF=T FulRan=T
         wScrn=  0.000000 ICntrl=       500 IOpCl=  0 I1Cent=   200000004 NGrid=           0
         NMat0=    1 NMatS0=      1 NMatT0=    0 NMatD0=    1 NMtDS0=    0 NMtDT0=    0
 Petite list used in FoFCou.
 Requested convergence on RMS density matrix=1.00D-08 within 128 cycles.
 Requested convergence on MAX density matrix=1.00D-06.
 Requested convergence on             energy=1.00D-06.
 No special actions if energy rises.
 SCF Done:  E(RPBE1PBE) =  -177.750850723     A.U. after   16 cycles
            NFock= 16  Conv=0.76D-08     -V/T= 2.0071
   1 Symmetry operations used in ECPInt.
 ECPInt:  NShTT=    6786 NPrTT=   21120 LenC2=    6606 LenP2D=   17061.
 LDataN:  DoStor=T MaxTD1= 5 Len=  102
 Calling FoFJK, ICntrl=      2127 FMM=F ISym2X=0 I1Cent= 0 IOpClX= 0 NMat=1 NMatS=1 NMatT=0.
 ***** Axes restored to original set *****
 -------------------------------------------------------------------
 Center     Atomic                   Forces (Hartrees/Bohr)
 Number     Number              X              Y              Z
 -------------------------------------------------------------------
      1        4          -0.000907737    0.000414381    0.003188762
      2        4           0.001876203   -0.001724874    0.001946023
      3        4          -0.002688780    0.000332225   -0.003731029
      4        4           0.000283087   -0.000553048    0.001608110
      5        4           0.000077755    0.000746110   -0.001428831
      6        4          -0.002341079   -0.000403714    0.003295187
      7        4          -0.001239580    0.000026055    0.000948917
      8        4           0.005383084   -0.003987389   -0.006039887
      9        4          -0.001265580    0.003141610    0.000966239
     10        4          -0.001158433    0.000211100    0.001045044
     11        4          -0.000860059    0.000969863    0.002968386
     12        4           0.000084148    0.003417013    0.000834358
     13        1           0.000983965   -0.028427879    0.011196916
     14        1           0.001773008    0.025838546   -0.016798195
 -------------------------------------------------------------------
 Cartesian Forces:  Max     0.028427879 RMS     0.007026770

 GradGradGradGradGradGradGradGradGradGradGradGradGradGradGradGradGradGrad
 Berny optimization.
 Using GEDIIS/GDIIS optimizer.
 FormGI is forming the generalized inverse of G from B-inverse, IUseBI=4.
 Internal  Forces:  Max     0.018783875 RMS     0.001654573
 Search for a local minimum.
 Step number   2 out of a maximum of  100
 All quantities printed in internal units (Hartrees-Bohrs-Radians)
 Mixed Optimization -- RFO/linear search
 Update second derivatives using D2CorX and points    1    2
 DE= -2.42D-02 DEPred=-2.46D-02 R= 9.83D-01
 TightC=F SS=  1.41D+00  RLast= 3.20D-01 DXNew= 5.0454D-01 9.6068D-01
 Trust test= 9.83D-01 RLast= 3.20D-01 DXMaxT set to 5.05D-01
 ITU=  1  0
 Use linear search instead of GDIIS.
     Eigenvalues ---    0.01993   0.02038   0.02459   0.02656   0.02830
     Eigenvalues ---    0.03191   0.03542   0.03718   0.03921   0.04610
     Eigenvalues ---    0.04648   0.05215   0.05453   0.05866   0.05927
     Eigenvalues ---    0.06110   0.06288   0.06592   0.06848   0.07134
     Eigenvalues ---    0.07454   0.07605   0.07866   0.08218   0.08373
     Eigenvalues ---    0.08567   0.08749   0.09916   0.10638   0.11233
     Eigenvalues ---    0.11496   0.11548   0.12135   0.12742   0.13314
     Eigenvalues ---    0.39773
 RFO step:  Lambda=-3.38269885D-03 EMin= 1.99308156D-02
 Quartic linear search produced a step of  0.46076.
 Iteration  1 RMS(Cart)=  0.01584522 RMS(Int)=  0.00029474
 Iteration  2 RMS(Cart)=  0.00009523 RMS(Int)=  0.00026024
 Iteration  3 RMS(Cart)=  0.00000011 RMS(Int)=  0.00026024
 Variable       Old X    -DE/DX   Delta X   Delta X   Delta X     New X
                                 (Linear)    (Quad)   (Total)
    R1        3.84983   0.00041   0.00303   0.01970   0.02272   3.87256
    R2        4.15776  -0.00071  -0.00346  -0.02018  -0.02391   4.13385
    R3        4.38352  -0.00099  -0.00381  -0.02194  -0.02583   4.35769
    R4        3.92646  -0.00055  -0.00374  -0.01632  -0.02024   3.90622
    R5        4.24426   0.00070   0.00232   0.01167   0.01385   4.25811
    R6        3.99451  -0.00096  -0.00484  -0.02675  -0.03160   3.96291
    R7        4.00735   0.00055   0.00294   0.01378   0.01674   4.02410
    R8        3.94415  -0.00094  -0.00298  -0.01497  -0.01839   3.92577
    R9        3.99781   0.00135   0.00414   0.01623   0.02070   4.01851
   R10        3.91148  -0.00097  -0.00304  -0.00907  -0.01231   3.89917
   R11        4.22848  -0.00125  -0.00495  -0.03340  -0.03871   4.18978
   R12        4.39088  -0.00003  -0.00042  -0.00165  -0.00191   4.38897
   R13        3.85657   0.00220   0.00613   0.01132   0.01780   3.87437
   R14        4.15720  -0.00129  -0.00372  -0.01313  -0.01702   4.14018
   R15        4.01461   0.00132   0.00442   0.02902   0.03354   4.04815
   R16        3.93505  -0.00003   0.00021   0.00735   0.00775   3.94279
   R17        3.99028   0.00066   0.00228   0.01085   0.01322   4.00350
   R18        3.74172  -0.00115  -0.00421  -0.00999  -0.01438   3.72734
   R19        4.01673  -0.00070  -0.00370  -0.02022  -0.02387   3.99287
   R20        3.75251   0.00034   0.00077   0.00259   0.00329   3.75580
   R21        3.85675  -0.00053  -0.00246  -0.01673  -0.01913   3.83762
   R22        3.88126  -0.00004  -0.00012   0.00414   0.00378   3.88504
   R23        3.86382   0.00026   0.00080   0.00545   0.00633   3.87016
   R24        3.92483   0.00078   0.00311   0.02112   0.02480   3.94962
   R25        3.87845  -0.00029  -0.00142  -0.01225  -0.01393   3.86452
   R26        4.00407   0.00034   0.00143   0.00706   0.00907   4.01314
   R27        3.96246   0.00140   0.00546   0.03142   0.03741   3.99987
   R28        3.14361   0.00529   0.02705   0.04571   0.07247   3.21609
   R29        3.11211   0.00645   0.03124   0.08222   0.11316   3.22527
   R30        3.97898  -0.00099  -0.00292  -0.01464  -0.01800   3.96098
   R31        4.03214   0.00094   0.00340   0.01563   0.01914   4.05128
   R32        3.84835  -0.00116  -0.00567  -0.03003  -0.03589   3.81246
   R33        1.37393   0.01878   0.11063  -0.00188   0.11002   1.48394
    A1        1.92712  -0.00053  -0.00203  -0.00982  -0.01186   1.91527
    A2        1.90237   0.00005   0.00040   0.00010   0.00050   1.90287
    A3        2.18413  -0.00047  -0.00148  -0.00890  -0.01043   2.17370
    A4        2.77939  -0.00018  -0.00032   0.00034   0.00000   2.77939
    A5        2.02050  -0.00017  -0.00034  -0.00022  -0.00058   2.01993
    A6        1.97878  -0.00023  -0.00068  -0.00385  -0.00452   1.97426
    A7        1.97245   0.00011   0.00059   0.00444   0.00499   1.97743
    A8        2.32302  -0.00005   0.00016   0.00134   0.00145   2.32447
    A9        1.59614   0.00004   0.00038   0.00223   0.00257   1.59871
   A10        1.74831   0.00013  -0.00018  -0.00144  -0.00164   1.74667
   A11        1.60441   0.00128   0.00385   0.01678   0.02069   1.62510
   A12        1.87551   0.00086   0.00254   0.01262   0.01533   1.89084
   A13        2.23336  -0.00001  -0.00094  -0.00684  -0.00787   2.22549
   A14        2.04073   0.00022   0.00104   0.00841   0.00945   2.05018
   A15        2.02220  -0.00002   0.00044   0.00834   0.00881   2.03101
   A16        1.59668   0.00020   0.00062   0.00188   0.00249   1.59917
   A17        2.32179  -0.00007  -0.00041  -0.00244  -0.00296   2.31884
   A18        1.93559   0.00041   0.00187   0.01562   0.01761   1.95320
   A19        2.77922  -0.00013  -0.00040  -0.00047  -0.00133   2.77790
   A20        1.96447  -0.00073  -0.00309  -0.02007  -0.02326   1.94120
   A21        2.19402   0.00093   0.00307   0.01623   0.01937   2.21339
   A22        1.90764   0.00084   0.00283   0.01361   0.01659   1.92423
   A23        1.97897  -0.00002  -0.00059  -0.00633  -0.00691   1.97205
   A24        1.64715  -0.00001   0.00018   0.00255   0.00264   1.64979
   A25        1.88406   0.00015   0.00054   0.00194   0.00241   1.88647
   A26        1.99325  -0.00026  -0.00088  -0.00533  -0.00631   1.98694
   A27        1.81830   0.00005   0.00036   0.00321   0.00351   1.82181
   A28        1.65886   0.00022   0.00085   0.00301   0.00380   1.66266
   A29        1.47507   0.00013   0.00058   0.00359   0.00420   1.47927
   A30        1.73488   0.00016   0.00055   0.00238   0.00294   1.73782
   A31        1.50704  -0.00008  -0.00016  -0.00132  -0.00153   1.50551
   A32        1.97080  -0.00022  -0.00046   0.00013  -0.00036   1.97044
   A33        1.46087  -0.00005  -0.00027   0.00061   0.00042   1.46129
   A34        1.90681   0.00105   0.00320   0.01224   0.01551   1.92232
   A35        2.12270   0.00093   0.00287   0.01092   0.01381   2.13650
   A36        1.47387   0.00004   0.00002  -0.00234  -0.00227   1.47160
   A37        1.73517   0.00024   0.00069   0.00255   0.00328   1.73844
   A38        1.58557  -0.00155  -0.00483  -0.02076  -0.02568   1.55990
   A39        1.85947  -0.00153  -0.00485  -0.02150  -0.02652   1.83295
   A40        2.39054   0.00339   0.01589   0.00803   0.02330   2.41384
   A41        2.05134  -0.00128  -0.01110   0.00702  -0.00339   2.04795
   A42        1.73783  -0.00153  -0.00501  -0.02032  -0.02543   1.71240
   A43        2.29323  -0.00130  -0.00749   0.01215   0.00482   2.29805
   A44        2.42638   0.00126   0.00553   0.02094   0.02577   2.45215
   A45        2.22243  -0.00182  -0.00597  -0.02624  -0.03243   2.19001
   A46        2.02772  -0.00145  -0.00495  -0.02294  -0.02812   1.99960
   A47        2.16475   0.00307   0.01681   0.01069   0.02691   2.19166
   A48        1.78017  -0.00094  -0.00950   0.02554   0.01650   1.79667
   A49        1.75834  -0.00184  -0.01362   0.02052   0.00748   1.76582
   A50        2.19995   0.00339   0.01871   0.00981   0.02772   2.22766
   A51        1.95069   0.00040  -0.00184   0.01801   0.01602   1.96671
   A52        2.09419   0.00114   0.00514   0.00126   0.00604   2.10023
   A53        1.88205  -0.00010  -0.00039  -0.00053  -0.00098   1.88107
   A54        1.64767   0.00020   0.00042   0.00067   0.00105   1.64873
   A55        2.00020   0.00074   0.00232   0.01040   0.01286   2.01305
   A56        1.82431   0.00108   0.00313   0.01136   0.01456   1.83887
   A57        1.65625  -0.00001  -0.00035  -0.00165  -0.00198   1.65427
   A58        1.33959  -0.00017  -0.00040  -0.00301  -0.00345   1.33614
   A59        1.91985  -0.00020  -0.00031   0.00147   0.00107   1.92092
   A60        1.50405  -0.00035  -0.00111  -0.00689  -0.00802   1.49603
   A61        2.09515  -0.00014  -0.00017  -0.00221  -0.00242   2.09273
   A62        2.22509  -0.00025  -0.00054  -0.00220  -0.00280   2.22229
   A63        1.51498   0.00113   0.00350   0.01426   0.01776   1.53274
   A64        1.46121   0.00001  -0.00011  -0.00083  -0.00084   1.46038
   A65        2.11559  -0.00024  -0.00040  -0.00178  -0.00220   2.11339
   A66        1.89775  -0.00031  -0.00098  -0.00587  -0.00686   1.89090
   A67        1.97602   0.00064   0.00195   0.00810   0.01009   1.98611
   A68        1.34197   0.00019   0.00070   0.00365   0.00430   1.34627
   A69        1.50674  -0.00004   0.00013   0.00125   0.00130   1.50804
   A70        1.91716  -0.00044  -0.00155  -0.00868  -0.01029   1.90687
   A71        2.22657   0.00002   0.00015   0.00078   0.00092   2.22749
   A72        2.09676   0.00007   0.00057   0.00559   0.00617   2.10293
    D1       -1.92283  -0.00005  -0.00075  -0.00671  -0.00746  -1.93028
    D2       -0.89193   0.00035   0.00073   0.00251   0.00320  -0.88873
    D3        0.25364  -0.00024  -0.00111  -0.00768  -0.00880   0.24484
    D4        1.28453   0.00016   0.00037   0.00154   0.00186   1.28640
    D5       -0.86091  -0.00010  -0.00078  -0.00423  -0.00493  -0.86584
    D6        0.16998   0.00030   0.00071   0.00499   0.00573   0.17571
    D7        0.33325  -0.00026  -0.00128  -0.00984  -0.01120   0.32205
    D8       -0.70867  -0.00038  -0.00174  -0.01176  -0.01358  -0.72224
    D9       -0.58298   0.00027   0.00059   0.00042   0.00104  -0.58194
   D10       -1.62490   0.00016   0.00013  -0.00149  -0.00134  -1.62624
   D11        1.22945   0.00009   0.00046   0.00075   0.00118   1.23063
   D12        0.18753  -0.00003  -0.00000  -0.00116  -0.00119   0.18634
   D13        0.99596  -0.00043  -0.00116  -0.00588  -0.00716   0.98880
   D14       -0.01932   0.00020   0.00116   0.00830   0.00944  -0.00988
   D15       -1.13990  -0.00018  -0.00059  -0.00190  -0.00259  -1.14249
   D16       -1.00067   0.00061   0.00234   0.01407   0.01643  -0.98425
   D17        0.04336   0.00038   0.00148   0.00745   0.00898   0.05233
   D18        1.14897   0.00003   0.00042   0.00456   0.00497   1.15394
   D19        2.19300  -0.00020  -0.00044  -0.00206  -0.00248   2.19052
   D20        0.09770   0.00006   0.00051   0.00488   0.00542   0.10312
   D21        1.14173  -0.00016  -0.00035  -0.00174  -0.00203   1.13970
   D22        0.73323  -0.00027  -0.00057  -0.00083  -0.00134   0.73188
   D23        1.79289  -0.00034  -0.00084  -0.00254  -0.00338   1.78952
   D24       -0.51176  -0.00010  -0.00026  -0.00013  -0.00042  -0.51218
   D25        0.54791  -0.00016  -0.00053  -0.00185  -0.00245   0.54546
   D26       -1.30763   0.00001   0.00009   0.00240   0.00256  -1.30506
   D27       -0.24796  -0.00006  -0.00018   0.00068   0.00053  -0.24743
   D28        0.46511  -0.00030  -0.00097  -0.00831  -0.00931   0.45580
   D29       -0.63454   0.00022   0.00074  -0.00055   0.00018  -0.63436
   D30       -0.73351  -0.00035  -0.00156  -0.01020  -0.01178  -0.74529
   D31       -1.83316   0.00017   0.00015  -0.00245  -0.00229  -1.83545
   D32        1.34329  -0.00059  -0.00193  -0.01035  -0.01235   1.33094
   D33        0.24364  -0.00006  -0.00022  -0.00259  -0.00285   0.24078
   D34        0.22139  -0.00050  -0.00084  -0.00049  -0.00136   0.22003
   D35       -0.87793  -0.00070  -0.00175  -0.00250  -0.00414  -0.88207
   D36        1.36201   0.00055   0.00278   0.01877   0.02139   1.38341
   D37        0.26269   0.00035   0.00187   0.01676   0.01862   0.28131
   D38        0.57610   0.00043   0.00183   0.01308   0.01493   0.59103
   D39       -0.49696   0.00021   0.00105   0.00857   0.00958  -0.48738
   D40       -0.61895   0.00002   0.00109   0.01170   0.01291  -0.60605
   D41       -1.69202  -0.00020   0.00031   0.00719   0.00755  -1.68446
   D42       -0.69074   0.00042   0.00150   0.00401   0.00535  -0.68539
   D43        0.40676  -0.00070  -0.00186  -0.00702  -0.00867   0.39809
   D44        2.62495  -0.00255  -0.01589   0.00741  -0.00902   2.61593
   D45        2.98800   0.00137   0.00922  -0.01095  -0.00225   2.98575
   D46        0.41160   0.00036   0.00037  -0.00384  -0.00344   0.40816
   D47        1.50911  -0.00076  -0.00298  -0.01487  -0.01746   1.49164
   D48       -2.55589  -0.00261  -0.01701  -0.00044  -0.01781  -2.57370
   D49       -2.19284   0.00131   0.00809  -0.01881  -0.01105  -2.20389
   D50        0.20193  -0.00040  -0.00217  -0.01628  -0.01833   0.18360
   D51       -0.88713  -0.00059  -0.00279  -0.01917  -0.02191  -0.90905
   D52        1.45759   0.00006  -0.00090  -0.00849  -0.00940   1.44819
   D53        0.36852  -0.00013  -0.00152  -0.01138  -0.01298   0.35554
   D54        0.73277  -0.00003  -0.00078  -0.01016  -0.01097   0.72181
   D55        1.79513   0.00018   0.00019  -0.00546  -0.00524   1.78989
   D56       -1.30907  -0.00011  -0.00057  -0.00627  -0.00689  -1.31595
   D57       -0.24671   0.00010   0.00040  -0.00156  -0.00116  -0.24787
   D58       -0.51803  -0.00065  -0.00315  -0.02418  -0.02732  -0.54536
   D59        0.54432  -0.00044  -0.00218  -0.01947  -0.02160   0.52272
   D60        1.00415   0.00081   0.00261   0.00978   0.01242   1.01658
   D61       -0.03028  -0.00057  -0.00389  -0.04333  -0.04722  -0.07751
   D62       -1.13912  -0.00006  -0.00023  -0.00501  -0.00515  -1.14427
   D63       -0.89537  -0.00038  -0.00085  -0.00077  -0.00170  -0.89707
   D64       -1.91698   0.00046   0.00194   0.01091   0.01243  -1.90455
   D65        2.08799   0.00307   0.01954  -0.00418   0.01442   2.10242
   D66        1.48210  -0.00395  -0.02404   0.00372  -0.02058   1.46152
   D67        0.16723  -0.00036  -0.00056   0.00191   0.00145   0.16868
   D68       -0.85438   0.00048   0.00223   0.01359   0.01558  -0.83880
   D69       -3.13259   0.00309   0.01983  -0.00151   0.01757  -3.11502
   D70        2.54469  -0.00392  -0.02375   0.00639  -0.01743   2.52726
   D71        1.28045  -0.00044  -0.00151  -0.00594  -0.00717   1.27327
   D72        0.25884   0.00040   0.00128   0.00574   0.00695   0.26579
   D73       -2.01938   0.00301   0.01888  -0.00936   0.00895  -2.01043
   D74       -2.62527  -0.00400  -0.02470  -0.00145  -0.02606  -2.65133
   D75       -1.62536  -0.00017  -0.00008   0.00556   0.00541  -1.61995
   D76       -0.58490  -0.00014  -0.00029   0.00268   0.00241  -0.58249
   D77       -0.69563   0.00059   0.00427   0.04697   0.05116  -0.64447
   D78        0.34483   0.00061   0.00406   0.04410   0.04815   0.39299
   D79        0.18882   0.00005   0.00059   0.00878   0.00925   0.19807
   D80        1.22928   0.00008   0.00038   0.00591   0.00624   1.23553
   D81        1.34826   0.00005   0.00036   0.00475   0.00510   1.35337
   D82        0.24410  -0.00001  -0.00001   0.00360   0.00364   0.24773
   D83        0.46768   0.00017   0.00021  -0.00133  -0.00125   0.46643
   D84       -0.63649   0.00011  -0.00016  -0.00248  -0.00272  -0.63921
   D85       -0.73076  -0.00002  -0.00030  -0.00386  -0.00415  -0.73491
   D86       -1.83493  -0.00008  -0.00067  -0.00500  -0.00562  -1.84055
   D87        0.10076   0.00041   0.00192   0.01643   0.01839   0.11916
   D88        1.14837   0.00057   0.00271   0.01944   0.02207   1.17044
   D89        1.14901   0.00008   0.00044   0.00689   0.00728   1.15630
   D90        2.19662   0.00025   0.00123   0.00990   0.01096   2.20758
   D91       -1.00986  -0.00055  -0.00189  -0.00920  -0.01107  -1.02093
   D92        0.03775  -0.00039  -0.00110  -0.00619  -0.00740   0.03035
   D93       -0.75770  -0.00001   0.00018   0.00361   0.00385  -0.75385
   D94        0.13198   0.00033   0.00107   0.00525   0.00631   0.13830
   D95        0.24747   0.00003   0.00013   0.00472   0.00489   0.25236
   D96        1.13715   0.00038   0.00102   0.00636   0.00736   1.14451
   D97        0.41933   0.00034   0.00147   0.01162   0.01317   0.43251
   D98       -0.63356   0.00016   0.00033   0.00432   0.00482  -0.62874
   D99        0.77629  -0.00028  -0.00100  -0.00856  -0.00965   0.76664
   D100      -0.12924  -0.00001  -0.00042  -0.00656  -0.00698  -0.13622
   D101      -0.25993   0.00013   0.00046  -0.00108  -0.00060  -0.26054
   D102      -1.16546   0.00039   0.00104   0.00092   0.00206  -1.16339
   D103       0.41440  -0.00008  -0.00080  -0.00803  -0.00881   0.40560
   D104      -0.64120  -0.00096  -0.00319  -0.01355  -0.01672  -0.65792
   D105      -0.68407   0.00013   0.00092   0.00542   0.00631  -0.67776
   D106       0.52222   0.00077   0.00277   0.01052   0.01320   0.53542
   D107      -0.32289  -0.00005  -0.00049  -0.00116  -0.00151  -0.32440
   D108       0.89010   0.00038   0.00117   0.00819   0.00951   0.89960
   D109       0.51665   0.00009   0.00020  -0.00231  -0.00204   0.51460
   D110      -0.68962  -0.00051  -0.00164  -0.00941  -0.01101  -0.70063
   D111      -0.87328   0.00096   0.00360   0.01805   0.02089  -0.85239
   D112       0.36407  -0.00112  -0.00357  -0.01580  -0.01881   0.34526
   D113       2.91504   0.00276   0.01358   0.00012   0.01380   2.92884
   D114       2.67429  -0.00147  -0.00879  -0.00906  -0.01746   2.65682
   D115       0.21419   0.00102   0.00348   0.01900   0.02183   0.23602
   D116       1.45154  -0.00106  -0.00369  -0.01486  -0.01786   1.43367
   D117      -2.28068   0.00282   0.01347   0.00107   0.01474  -2.26594
   D118      -2.52144  -0.00142  -0.00891  -0.00811  -0.01651  -2.53795
   D119      -0.32375  -0.00025  -0.00088  -0.00213  -0.00309  -0.32684
   D120       0.88503  -0.00045  -0.00116  -0.00253  -0.00379   0.88124
   D121       0.22922   0.00099   0.00277   0.00980   0.01232   0.24155
   D122      -0.86934   0.00076   0.00221   0.00671   0.00858  -0.86075
   D123       1.34963  -0.00076  -0.00293  -0.01657  -0.01876   1.33087
   D124       0.25107  -0.00098  -0.00348  -0.01967  -0.02250   0.22857
   D125      -2.32516  -0.00073  -0.00283  -0.00059  -0.00327  -2.32843
   D126       2.85947  -0.00095  -0.00338  -0.00369  -0.00701   2.85246
   D127      -2.29007   0.00087   0.00406   0.01680   0.02118  -2.26890
   D128       2.89455   0.00065   0.00351   0.01370   0.01744   2.91199
   D129       0.56745  -0.00056  -0.00216  -0.01097  -0.01290   0.55455
   D130      -0.50368  -0.00057  -0.00205  -0.00898  -0.01086  -0.51454
   D131      -0.61367   0.00110   0.00353   0.01542   0.01839  -0.59528
   D132      -1.68480   0.00109   0.00364   0.01741   0.02043  -1.66437
   D133       3.04799  -0.00331  -0.01837   0.00181  -0.01601   3.03197
   D134       1.97685  -0.00332  -0.01826   0.00380  -0.01397   1.96289
   D135      -2.76816   0.00289   0.01797  -0.00101   0.01632  -2.75184
   D136       2.44389   0.00288   0.01808   0.00098   0.01836   2.46225
   D137      -0.75919  -0.00013  -0.00051  -0.00528  -0.00582  -0.76501
   D138       0.13138   0.00014   0.00079   0.00214   0.00295   0.13432
   D139       0.24643  -0.00006  -0.00035  -0.00339  -0.00375   0.24269
   D140       1.13701   0.00021   0.00095   0.00403   0.00502   1.14203
   D141       0.78174   0.00041   0.00151   0.01059   0.01223   0.79397
   D142      -0.12581   0.00029   0.00116   0.00810   0.00942  -0.11638
   D143      -0.26113  -0.00004  -0.00009   0.00112   0.00106  -0.26007
   D144      -1.16868  -0.00016  -0.00044  -0.00137  -0.00174  -1.17042
   D145      -0.51362  -0.00024  -0.00074  -0.00326  -0.00408  -0.51770
   D146       0.69213  -0.00024  -0.00068  -0.00231  -0.00308   0.68905
   D147      -1.71724   0.00017   0.00018  -0.00333  -0.00315  -1.72040
   D148      -0.51150   0.00018   0.00024  -0.00238  -0.00216  -0.51365
         Item               Value     Threshold  Converged?
 Maximum Force            0.018784     0.000450     NO 
 RMS     Force            0.001655     0.000300     NO 
 Maximum Displacement     0.161875     0.001800     NO 
 RMS     Displacement     0.015847     0.001200     NO 
 Predicted change in Energy=-2.917060D-04
 GradGradGradGradGradGradGradGradGradGradGradGradGradGradGradGradGradGrad

                          Input orientation:                          
 ---------------------------------------------------------------------
 Center     Atomic      Atomic             Coordinates (Angstroms)
 Number     Number       Type             X           Y           Z
 ---------------------------------------------------------------------
      1          4           0       -1.276265    0.309433    0.442639
      2          4           0       -0.736432    0.742427   -1.486248
      3          4           0        1.261499   -0.291273    0.403232
      4          4           0       -0.210348    2.168848    0.004780
      5          4           0       -1.668477   -1.953269    0.652277
      6          4           0        1.260958    1.237861   -1.202206
      7          4           0        1.638573    1.985252    0.666781
      8          4           0        0.762342   -0.765538   -1.527919
      9          4           0        0.189063   -2.152943   -0.025785
     10          4           0        0.186954    1.007816    1.724854
     11          4           0       -1.277474   -1.228632   -1.204085
     12          4           0       -0.210299   -0.970136    1.717071
     13          1           0        1.496721   -1.796178   -2.665839
     14          1           0        1.494257   -1.101840   -3.032633
 ---------------------------------------------------------------------
                    Distance matrix (angstroms):
                    1          2          3          4          5
     1  Be   0.000000
     2  Be   2.049270   0.000000
     3  Be   2.608188   2.937754   0.000000
     4  Be   2.187538   2.129461   2.894355   0.000000
     5  Be   2.305992   3.564937   3.377723   4.420095   0.000000
     6  Be   3.163067   2.077427   2.217134   2.118560   4.712113
     7  Be   3.369701   3.438138   2.322543   1.972425   5.142833
     8  Be   3.032256   2.126504   2.050226   3.450495   3.474599
     9  Be   2.903429   3.372338   2.190888   4.340316   1.987484
    10  Be   2.067080   3.351753   2.142187   2.112935   3.655280
    11  Be   2.253296   2.063350   3.147775   3.760715   2.030779
    12  Be   2.097083   3.670278   2.086436   3.575634   2.055874
    13  H    4.667514   3.580911   3.426261   5.076192   4.588361
    14  H    4.663153   3.281554   3.537847   4.777966   4.930150
                    6          7          8          9         10
     6  Be   0.000000
     7  Be   2.047999   0.000000
     8  Be   2.090051   3.626477   0.000000
     9  Be   3.745728   4.439074   2.123664   0.000000
    10  Be   3.126354   2.045017   3.749185   3.613190   0.000000
    11  Be   3.539382   4.725729   2.116642   2.096061   3.965467
    12  Be   3.944873   3.640845   3.393795   2.143844   2.017465
    13  H    3.376862   5.042390   1.701880   2.967682   5.371784
    14  H    2.979780   4.820438   1.706740   3.442308   5.365945
                   11         12         13         14
    11  Be   0.000000
    12  Be   3.120710   0.000000
    13  H    3.186690   4.775580   0.000000
    14  H    3.322974   5.048023   0.785270   0.000000
 Stoichiometry    Be12H2
 Framework group  C1[X(Be12H2)]
 Deg. of freedom    36
 Full point group                 C1      NOp   1
 Largest Abelian subgroup         C1      NOp   1
 Largest concise Abelian subgroup C1      NOp   1
                         Standard orientation:                         
 ---------------------------------------------------------------------
 Center     Atomic      Atomic             Coordinates (Angstroms)
 Number     Number       Type             X           Y           Z
 ---------------------------------------------------------------------
      1          4           0       -0.142206   -0.995947    1.086717
      2          4           0        0.226207    0.983616    1.467655
      3          4           0        0.332949   -0.028287   -1.288258
      4          4           0        1.918290   -0.262167    1.121988
      5          4           0       -2.324834   -1.262177    0.391837
      6          4           0        1.517163    1.421322   -0.100001
      7          4           0        2.581339   -0.209242   -0.734898
      8          4           0       -0.540568    1.608078   -0.414929
      9          4           0       -1.840946    0.044142   -1.025722
     10          4           0        1.242220   -1.687498   -0.283663
     11          4           0       -1.743103    0.587188    0.996405
     12          4           0       -0.711655   -1.761609   -0.780699
     13          1           0       -1.320840    2.965345   -1.082310
     14          1           0       -0.738590    3.284980   -0.663421
 ---------------------------------------------------------------------
 Rotational constants (GHZ):           2.1034181           1.5044430           1.2732301
 Standard basis: def2TZVP (5D, 7F)
 There are   252 symmetry adapted cartesian basis functions of A   symmetry.
 There are   240 symmetry adapted basis functions of A   symmetry.
   240 basis functions,   364 primitive gaussians,   252 cartesian basis functions
    25 alpha electrons       25 beta electrons
       nuclear repulsion energy       221.5330293635 Hartrees.
 NAtoms=   14 NActive=   14 NUniq=   14 SFac= 1.00D+00 NAtFMM=   60 NAOKFM=F Big=F
 Integral buffers will be    131072 words long.
 Raffenetti 2 integral format.
 Two-electron integral symmetry is turned on.
 Nuclear repulsion after empirical dispersion term =      221.5018971195 Hartrees.
 One-electron integrals computed using PRISM.
   1 Symmetry operations used in ECPInt.
 ECPInt:  NShTT=    6786 NPrTT=   21120 LenC2=    6605 LenP2D=   17050.
 LDataN:  DoStor=T MaxTD1= 4 Len=   56
 NBasis=   240 RedAO= T EigKep=  2.42D-04  NBF=   240
 NBsUse=   240 1.00D-06 EigRej= -1.00D+00 NBFU=   240
 Initial guess from the checkpoint file:  "/home/user/YCY/BeH/8-H-Be12.chk"
 B after Tr=     0.000000   -0.000000    0.000000
         Rot=    0.999849   -0.009913   -0.000064   -0.014298 Ang=  -1.99 deg.
 ExpMin= 3.27D-02 ExpMax= 4.70D+03 ExpMxC= 1.60D+02 IAcc=3 IRadAn=         5 AccDes= 0.00D+00
 Harris functional with IExCor= 1009 and IRadAn=       5 diagonalized for initial guess.
 HarFok:  IExCor= 1009 AccDes= 0.00D+00 IRadAn=         5 IDoV= 1 UseB2=F ITyADJ=14
 ICtDFT=  3500011 ScaDFX=  1.000000  1.000000  1.000000  1.000000
 FoFCou: FMM=F IPFlag=           0 FMFlag=      100000 FMFlg1=           0
         NFxFlg=           0 DoJE=T BraDBF=F KetDBF=T FulRan=T
         wScrn=  0.000000 ICntrl=       500 IOpCl=  0 I1Cent=   200000004 NGrid=           0
         NMat0=    1 NMatS0=      1 NMatT0=    0 NMatD0=    1 NMtDS0=    0 NMtDT0=    0
 Petite list used in FoFCou.
 Requested convergence on RMS density matrix=1.00D-08 within 128 cycles.
 Requested convergence on MAX density matrix=1.00D-06.
 Requested convergence on             energy=1.00D-06.
 No special actions if energy rises.
 SCF Done:  E(RPBE1PBE) =  -177.753838666     A.U. after   16 cycles
            NFock= 16  Conv=0.57D-08     -V/T= 2.0075
   1 Symmetry operations used in ECPInt.
 ECPInt:  NShTT=    6786 NPrTT=   21120 LenC2=    6605 LenP2D=   17050.
 LDataN:  DoStor=T MaxTD1= 5 Len=  102
 Calling FoFJK, ICntrl=      2127 FMM=F ISym2X=0 I1Cent= 0 IOpClX= 0 NMat=1 NMatS=1 NMatT=0.
 ***** Axes restored to original set *****
 -------------------------------------------------------------------
 Center     Atomic                   Forces (Hartrees/Bohr)
 Number     Number              X              Y              Z
 -------------------------------------------------------------------
      1        4          -0.001845778   -0.000065446    0.000944073
      2        4           0.000960773   -0.001303877    0.003455334
      3        4          -0.003448694   -0.000105988   -0.002527539
      4        4           0.000375121    0.000063090   -0.000340638
      5        4          -0.000052181    0.000420449   -0.000432555
      6        4          -0.001357429   -0.000293537    0.002712965
      7        4          -0.000100788    0.000263219    0.000380028
      8        4           0.005002380   -0.003650480   -0.007084707
      9        4          -0.000865841    0.002618395    0.000604086
     10        4          -0.000044972    0.001573708    0.001843116
     11        4           0.000438486    0.000623546    0.001349171
     12        4           0.000492665    0.000629592    0.000256437
     13        1           0.000668954    0.006012449   -0.003726278
     14        1          -0.000222695   -0.006785120    0.002566507
 -------------------------------------------------------------------
 Cartesian Forces:  Max     0.007084707 RMS     0.002468614

 GradGradGradGradGradGradGradGradGradGradGradGradGradGradGradGradGradGrad
 Berny optimization.
 Using GEDIIS/GDIIS optimizer.
 FormGI is forming the generalized inverse of G from B-inverse, IUseBI=4.
 Internal  Forces:  Max     0.004647999 RMS     0.000574744
 Search for a local minimum.
 Step number   3 out of a maximum of  100
 All quantities printed in internal units (Hartrees-Bohrs-Radians)
 Mixed Optimization -- En-DIIS/RFO-DIIS
 Update second derivatives using D2CorX and points    1    2    3
 DE= -2.99D-03 DEPred=-2.92D-04 R= 1.02D+01
 TightC=F SS=  1.41D+00  RLast= 2.85D-01 DXNew= 8.4853D-01 8.5426D-01
 Trust test= 1.02D+01 RLast= 2.85D-01 DXMaxT set to 8.49D-01
 ITU=  1  1  0
 Use linear search instead of GDIIS.
     Eigenvalues ---    0.01956   0.01994   0.02454   0.02651   0.02823
     Eigenvalues ---    0.03140   0.03487   0.03685   0.03872   0.04388
     Eigenvalues ---    0.04580   0.05199   0.05352   0.05615   0.05902
     Eigenvalues ---    0.05952   0.06229   0.06488   0.06768   0.07001
     Eigenvalues ---    0.07140   0.07588   0.07608   0.07865   0.08304
     Eigenvalues ---    0.08555   0.08605   0.09689   0.09892   0.10789
     Eigenvalues ---    0.11334   0.11496   0.11649   0.12664   0.13291
     Eigenvalues ---    0.38036
 RFO step:  Lambda=-5.28547583D-04 EMin= 1.95598544D-02
 Quartic linear search produced a step of  0.09812.
 Iteration  1 RMS(Cart)=  0.00532303 RMS(Int)=  0.00005704
 Iteration  2 RMS(Cart)=  0.00001395 RMS(Int)=  0.00005204
 Iteration  3 RMS(Cart)=  0.00000000 RMS(Int)=  0.00005204
 Variable       Old X    -DE/DX   Delta X   Delta X   Delta X     New X
                                 (Linear)    (Quad)   (Total)
    R1        3.87256  -0.00029   0.00223  -0.00015   0.00210   3.87466
    R2        4.13385  -0.00016  -0.00235  -0.00017  -0.00258   4.13126
    R3        4.35769  -0.00059  -0.00253  -0.00823  -0.01080   4.34689
    R4        3.90622   0.00029  -0.00199   0.00222   0.00021   3.90643
    R5        4.25811   0.00041   0.00136   0.00454   0.00588   4.26399
    R6        3.96291  -0.00041  -0.00310  -0.00589  -0.00901   3.95390
    R7        4.02410   0.00011   0.00164   0.00068   0.00232   4.02642
    R8        3.92577  -0.00069  -0.00180  -0.00372  -0.00565   3.92012
    R9        4.01851   0.00107   0.00203   0.00906   0.01122   4.02973
   R10        3.89917  -0.00095  -0.00121  -0.00612  -0.00739   3.89178
   R11        4.18978  -0.00117  -0.00380  -0.01456  -0.01845   4.17133
   R12        4.38897   0.00025  -0.00019   0.00409   0.00392   4.39289
   R13        3.87437   0.00153   0.00175   0.00654   0.00841   3.88277
   R14        4.14018  -0.00094  -0.00167  -0.00954  -0.01126   4.12892
   R15        4.04815   0.00098   0.00329   0.01476   0.01807   4.06622
   R16        3.94279  -0.00009   0.00076  -0.00002   0.00078   3.94357
   R17        4.00350   0.00024   0.00130   0.00044   0.00174   4.00524
   R18        3.72734  -0.00049  -0.00141  -0.00190  -0.00335   3.72399
   R19        3.99287  -0.00028  -0.00234  -0.00337  -0.00570   3.98716
   R20        3.75580   0.00024   0.00032   0.00160   0.00192   3.75772
   R21        3.83762  -0.00017  -0.00188  -0.00325  -0.00512   3.83250
   R22        3.88504  -0.00015   0.00037   0.00008   0.00041   3.88544
   R23        3.87016   0.00013   0.00062   0.00037   0.00102   3.87117
   R24        3.94962   0.00082   0.00243   0.00907   0.01164   3.96127
   R25        3.86452  -0.00002  -0.00137  -0.00321  -0.00463   3.85989
   R26        4.01314   0.00025   0.00089   0.00295   0.00398   4.01712
   R27        3.99987   0.00094   0.00367   0.00934   0.01313   4.01300
   R28        3.21609   0.00018   0.00711   0.00957   0.01666   3.23274
   R29        3.22527   0.00008   0.01110   0.00670   0.01778   3.24305
   R30        3.96098  -0.00091  -0.00177  -0.00974  -0.01163   3.94935
   R31        4.05128   0.00050   0.00188   0.00375   0.00566   4.05694
   R32        3.81246  -0.00004  -0.00352  -0.00098  -0.00455   3.80791
   R33        1.48394  -0.00465   0.01080  -0.00603   0.00488   1.48882
    A1        1.91527  -0.00033  -0.00116  -0.00283  -0.00401   1.91126
    A2        1.90287  -0.00009   0.00005  -0.00149  -0.00143   1.90144
    A3        2.17370  -0.00044  -0.00102  -0.00443  -0.00547   2.16823
    A4        2.77939  -0.00019   0.00000  -0.00143  -0.00144   2.77795
    A5        2.01993  -0.00018  -0.00006  -0.00193  -0.00199   2.01793
    A6        1.97426  -0.00018  -0.00044  -0.00207  -0.00252   1.97174
    A7        1.97743   0.00010   0.00049   0.00207   0.00255   1.97998
    A8        2.32447  -0.00009   0.00014  -0.00043  -0.00030   2.32416
    A9        1.59871  -0.00006   0.00025  -0.00043  -0.00019   1.59851
   A10        1.74667   0.00029  -0.00016   0.00164   0.00148   1.74815
   A11        1.62510   0.00112   0.00203   0.00930   0.01133   1.63643
   A12        1.89084   0.00078   0.00150   0.00661   0.00812   1.89896
   A13        2.22549   0.00032  -0.00077   0.00244   0.00165   2.22714
   A14        2.05018   0.00023   0.00093   0.00206   0.00298   2.05316
   A15        2.03101   0.00010   0.00086   0.00390   0.00476   2.03577
   A16        1.59917   0.00017   0.00024   0.00004   0.00027   1.59944
   A17        2.31884   0.00017  -0.00029   0.00124   0.00090   2.31974
   A18        1.95320   0.00040   0.00173   0.00551   0.00725   1.96045
   A19        2.77790   0.00016  -0.00013   0.00148   0.00125   2.77915
   A20        1.94120  -0.00028  -0.00228  -0.00545  -0.00776   1.93345
   A21        2.21339   0.00096   0.00190   0.00842   0.01032   2.22371
   A22        1.92423   0.00068   0.00163   0.00705   0.00869   1.93293
   A23        1.97205   0.00021  -0.00068   0.00078   0.00009   1.97215
   A24        1.64979  -0.00003   0.00026   0.00035   0.00058   1.65037
   A25        1.88647   0.00018   0.00024   0.00060   0.00083   1.88730
   A26        1.98694  -0.00017  -0.00062  -0.00114  -0.00178   1.98516
   A27        1.82181  -0.00003   0.00034   0.00019   0.00053   1.82234
   A28        1.66266   0.00013   0.00037   0.00077   0.00114   1.66380
   A29        1.47927   0.00007   0.00041   0.00110   0.00152   1.48079
   A30        1.73782   0.00004   0.00029   0.00018   0.00046   1.73828
   A31        1.50551  -0.00026  -0.00015  -0.00258  -0.00274   1.50277
   A32        1.97044  -0.00010  -0.00004  -0.00028  -0.00031   1.97013
   A33        1.46129   0.00000   0.00004   0.00179   0.00185   1.46314
   A34        1.92232   0.00084   0.00152   0.00689   0.00841   1.93073
   A35        2.13650   0.00081   0.00135   0.00697   0.00833   2.14483
   A36        1.47160  -0.00018  -0.00022  -0.00205  -0.00227   1.46933
   A37        1.73844   0.00010   0.00032   0.00084   0.00116   1.73960
   A38        1.55990  -0.00138  -0.00252  -0.01120  -0.01372   1.54618
   A39        1.83295  -0.00128  -0.00260  -0.01118  -0.01380   1.81914
   A40        2.41384   0.00022   0.00229   0.00597   0.00820   2.42205
   A41        2.04795   0.00130  -0.00033   0.00498   0.00471   2.05267
   A42        1.71240  -0.00121  -0.00249  -0.00992  -0.01242   1.69998
   A43        2.29805   0.00112   0.00047   0.00537   0.00587   2.30392
   A44        2.45215   0.00082   0.00253   0.01007   0.01254   2.46469
   A45        2.19001  -0.00139  -0.00318  -0.01240  -0.01561   2.17439
   A46        1.99960  -0.00112  -0.00276  -0.00918  -0.01199   1.98761
   A47        2.19166   0.00021   0.00264   0.00507   0.00765   2.19931
   A48        1.79667   0.00158   0.00162   0.01111   0.01275   1.80943
   A49        1.76582   0.00151   0.00073   0.00852   0.00931   1.77513
   A50        2.22766  -0.00001   0.00272   0.00460   0.00720   2.23486
   A51        1.96671   0.00094   0.00157   0.00733   0.00888   1.97558
   A52        2.10023   0.00031   0.00059   0.00045   0.00102   2.10125
   A53        1.88107  -0.00012  -0.00010  -0.00042  -0.00053   1.88054
   A54        1.64873   0.00004   0.00010   0.00022   0.00032   1.64905
   A55        2.01305   0.00064   0.00126   0.00548   0.00677   2.01982
   A56        1.83887   0.00086   0.00143   0.00644   0.00788   1.84674
   A57        1.65427   0.00005  -0.00019   0.00087   0.00068   1.65494
   A58        1.33614  -0.00034  -0.00034  -0.00381  -0.00415   1.33199
   A59        1.92092  -0.00015   0.00011   0.00025   0.00033   1.92125
   A60        1.49603  -0.00038  -0.00079  -0.00410  -0.00489   1.49114
   A61        2.09273  -0.00030  -0.00024  -0.00300  -0.00326   2.08948
   A62        2.22229  -0.00027  -0.00028  -0.00328  -0.00357   2.21872
   A63        1.53274   0.00091   0.00174   0.00751   0.00924   1.54198
   A64        1.46038   0.00007  -0.00008   0.00041   0.00035   1.46073
   A65        2.11339  -0.00028  -0.00022  -0.00292  -0.00314   2.11025
   A66        1.89090  -0.00024  -0.00067  -0.00214  -0.00281   1.88808
   A67        1.98611   0.00051   0.00099   0.00469   0.00570   1.99180
   A68        1.34627   0.00002   0.00042   0.00082   0.00124   1.34751
   A69        1.50804  -0.00005   0.00013  -0.00013  -0.00002   1.50802
   A70        1.90687  -0.00030  -0.00101  -0.00339  -0.00441   1.90246
   A71        2.22749   0.00007   0.00009   0.00015   0.00024   2.22773
   A72        2.10293   0.00006   0.00061   0.00182   0.00242   2.10535
    D1       -1.93028   0.00000  -0.00073  -0.00073  -0.00147  -1.93175
    D2       -0.88873   0.00036   0.00031   0.00265   0.00295  -0.88579
    D3        0.24484  -0.00016  -0.00086  -0.00103  -0.00189   0.24295
    D4        1.28640   0.00020   0.00018   0.00235   0.00252   1.28892
    D5       -0.86584  -0.00009  -0.00048  -0.00026  -0.00074  -0.86658
    D6        0.17571   0.00027   0.00056   0.00311   0.00368   0.17939
    D7        0.32205  -0.00010  -0.00110  -0.00403  -0.00513   0.31692
    D8       -0.72224  -0.00014  -0.00133  -0.00440  -0.00573  -0.72797
    D9       -0.58194   0.00023   0.00010   0.00072   0.00083  -0.58111
   D10       -1.62624   0.00018  -0.00013   0.00036   0.00023  -1.62600
   D11        1.23063  -0.00005   0.00012  -0.00214  -0.00202   1.22861
   D12        0.18634  -0.00009  -0.00012  -0.00250  -0.00262   0.18371
   D13        0.98880  -0.00045  -0.00070  -0.00391  -0.00464   0.98416
   D14       -0.00988  -0.00003   0.00093   0.00175   0.00266  -0.00722
   D15       -1.14249  -0.00016  -0.00025  -0.00135  -0.00162  -1.14411
   D16       -0.98425   0.00043   0.00161   0.00371   0.00534  -0.97891
   D17        0.05233   0.00020   0.00088   0.00042   0.00131   0.05365
   D18        1.15394   0.00000   0.00049   0.00040   0.00089   1.15483
   D19        2.19052  -0.00022  -0.00024  -0.00289  -0.00314   2.18738
   D20        0.10312  -0.00005   0.00053  -0.00087  -0.00032   0.10280
   D21        1.13970  -0.00028  -0.00020  -0.00416  -0.00435   1.13535
   D22        0.73188  -0.00025  -0.00013  -0.00215  -0.00227   0.72961
   D23        1.78952  -0.00027  -0.00033  -0.00205  -0.00239   1.78713
   D24       -0.51218   0.00005  -0.00004   0.00123   0.00118  -0.51099
   D25        0.54546   0.00002  -0.00024   0.00133   0.00107   0.54653
   D26       -1.30506   0.00004   0.00025   0.00098   0.00125  -1.30381
   D27       -0.24743   0.00001   0.00005   0.00108   0.00114  -0.24629
   D28        0.45580  -0.00021  -0.00091  -0.00407  -0.00498   0.45081
   D29       -0.63436   0.00012   0.00002  -0.00067  -0.00064  -0.63500
   D30       -0.74529  -0.00015  -0.00116  -0.00234  -0.00350  -0.74879
   D31       -1.83545   0.00019  -0.00022   0.00106   0.00084  -1.83460
   D32        1.33094  -0.00043  -0.00121  -0.00527  -0.00649   1.32445
   D33        0.24078  -0.00009  -0.00028  -0.00187  -0.00215   0.23863
   D34        0.22003  -0.00059  -0.00013  -0.00596  -0.00610   0.21393
   D35       -0.88207  -0.00069  -0.00041  -0.00579  -0.00618  -0.88825
   D36        1.38341   0.00026   0.00210   0.00147   0.00356   1.38697
   D37        0.28131   0.00017   0.00183   0.00164   0.00348   0.28479
   D38        0.59103   0.00033   0.00146   0.00471   0.00618   0.59721
   D39       -0.48738   0.00014   0.00094   0.00176   0.00269  -0.48469
   D40       -0.60605  -0.00019   0.00127   0.00116   0.00243  -0.60361
   D41       -1.68446  -0.00038   0.00074  -0.00179  -0.00106  -1.68552
   D42       -0.68539   0.00023   0.00053   0.00167   0.00213  -0.68326
   D43        0.39809  -0.00057  -0.00085  -0.00458  -0.00534   0.39275
   D44        2.61593   0.00051  -0.00088   0.00083  -0.00008   2.61585
   D45        2.98575  -0.00066  -0.00022  -0.00564  -0.00592   2.97983
   D46        0.40816   0.00051  -0.00034   0.00400   0.00366   0.41182
   D47        1.49164  -0.00030  -0.00171  -0.00225  -0.00382   1.48783
   D48       -2.57370   0.00079  -0.00175   0.00316   0.00145  -2.57226
   D49       -2.20389  -0.00038  -0.00108  -0.00331  -0.00439  -2.20828
   D50        0.18360  -0.00017  -0.00180  -0.00123  -0.00302   0.18059
   D51       -0.90905  -0.00029  -0.00215  -0.00271  -0.00488  -0.91393
   D52        1.44819   0.00027  -0.00092   0.00154   0.00063   1.44882
   D53        0.35554   0.00015  -0.00127   0.00006  -0.00123   0.35431
   D54        0.72181   0.00012  -0.00108  -0.00148  -0.00255   0.71926
   D55        1.78989   0.00024  -0.00051  -0.00060  -0.00110   1.78878
   D56       -1.31595  -0.00025  -0.00068  -0.00349  -0.00416  -1.32011
   D57       -0.24787  -0.00013  -0.00011  -0.00261  -0.00272  -0.25059
   D58       -0.54536  -0.00041  -0.00268  -0.00846  -0.01115  -0.55651
   D59        0.52272  -0.00029  -0.00212  -0.00759  -0.00971   0.51301
   D60        1.01658   0.00078   0.00122   0.00506   0.00630   1.02288
   D61       -0.07751  -0.00025  -0.00463  -0.01322  -0.01788  -0.09538
   D62       -1.14427  -0.00020  -0.00051  -0.00414  -0.00460  -1.14887
   D63       -0.89707  -0.00058  -0.00017  -0.00416  -0.00435  -0.90142
   D64       -1.90455   0.00010   0.00122   0.00115   0.00223  -1.90233
   D65        2.10242  -0.00094   0.00142  -0.00314  -0.00182   2.10059
   D66        1.46152   0.00061  -0.00202  -0.00133  -0.00343   1.45809
   D67        0.16868  -0.00046   0.00014  -0.00399  -0.00382   0.16486
   D68       -0.83880   0.00022   0.00153   0.00132   0.00276  -0.83604
   D69       -3.11502  -0.00082   0.00172  -0.00297  -0.00129  -3.11631
   D70        2.52726   0.00074  -0.00171  -0.00115  -0.00289   2.52437
   D71        1.27327  -0.00015  -0.00070  -0.00205  -0.00266   1.27061
   D72        0.26579   0.00053   0.00068   0.00326   0.00392   0.26971
   D73       -2.01043  -0.00051   0.00088  -0.00103  -0.00013  -2.01056
   D74       -2.65133   0.00104  -0.00256   0.00079  -0.00174  -2.65307
   D75       -1.61995  -0.00027   0.00053  -0.00015   0.00036  -1.61959
   D76       -0.58249  -0.00018   0.00024   0.00036   0.00059  -0.58190
   D77       -0.64447   0.00021   0.00502   0.01260   0.01763  -0.62685
   D78        0.39299   0.00030   0.00472   0.01311   0.01786   0.41084
   D79        0.19807   0.00013   0.00091   0.00257   0.00344   0.20151
   D80        1.23553   0.00022   0.00061   0.00308   0.00367   1.23920
   D81        1.35337   0.00019   0.00050   0.00394   0.00444   1.35781
   D82        0.24773   0.00017   0.00036   0.00298   0.00334   0.25107
   D83        0.46643   0.00026  -0.00012   0.00314   0.00301   0.46944
   D84       -0.63921   0.00023  -0.00027   0.00218   0.00191  -0.63730
   D85       -0.73491  -0.00006  -0.00041  -0.00066  -0.00105  -0.73596
   D86       -1.84055  -0.00009  -0.00055  -0.00162  -0.00215  -1.84270
   D87        0.11916   0.00029   0.00180   0.00693   0.00876   0.12792
   D88        1.17044   0.00034   0.00217   0.00719   0.00936   1.17979
   D89        1.15630   0.00021   0.00071   0.00373   0.00442   1.16072
   D90        2.20758   0.00026   0.00108   0.00399   0.00502   2.21260
   D91       -1.02093  -0.00060  -0.00109  -0.00460  -0.00568  -1.02661
   D92        0.03035  -0.00055  -0.00073  -0.00434  -0.00508   0.02527
   D93       -0.75385   0.00007   0.00038   0.00271   0.00310  -0.75075
   D94        0.13830   0.00028   0.00062   0.00402   0.00465   0.14295
   D95        0.25236   0.00021   0.00048   0.00384   0.00433   0.25669
   D96        1.14451   0.00042   0.00072   0.00515   0.00588   1.15039
   D97        0.43251   0.00021   0.00129   0.00453   0.00582   0.43833
   D98       -0.62874   0.00026   0.00047   0.00459   0.00507  -0.62367
   D99        0.76664  -0.00031  -0.00095  -0.00329  -0.00424   0.76240
   D100      -0.13622   0.00006  -0.00069   0.00118   0.00049  -0.13573
   D101      -0.26054  -0.00009  -0.00006  -0.00221  -0.00224  -0.26277
   D102      -1.16339   0.00028   0.00020   0.00226   0.00249  -1.16091
   D103       0.40560  -0.00004  -0.00086  -0.00183  -0.00269   0.40291
   D104      -0.65792  -0.00065  -0.00164  -0.00534  -0.00698  -0.66490
   D105      -0.67776   0.00001   0.00062  -0.00087  -0.00027  -0.67802
   D106       0.53542   0.00055   0.00130   0.00316   0.00442   0.53984
   D107      -0.32440   0.00016  -0.00015   0.00184   0.00172  -0.32267
   D108       0.89960   0.00036   0.00093   0.00535   0.00632   0.90592
   D109       0.51460  -0.00004  -0.00020  -0.00157  -0.00175   0.51285
   D110      -0.70063  -0.00052  -0.00108  -0.00515  -0.00624  -0.70687
   D111      -0.85239   0.00062   0.00205   0.00445   0.00628  -0.84610
   D112       0.34526  -0.00086  -0.00185  -0.00921  -0.01090   0.33436
   D113       2.92884  -0.00057   0.00135  -0.00088   0.00045   2.92928
   D114       2.65682   0.00004  -0.00171  -0.00609  -0.00779   2.64904
   D115       0.23602   0.00090   0.00214   0.00785   0.00983   0.24585
   D116       1.43367  -0.00058  -0.00175  -0.00581  -0.00735   1.42632
   D117      -2.26594  -0.00029   0.00145   0.00252   0.00400  -2.26194
   D118      -2.53795   0.00032  -0.00162  -0.00269  -0.00424  -2.54219
   D119      -0.32684  -0.00008  -0.00030   0.00072   0.00040  -0.32643
   D120       0.88124  -0.00042  -0.00037  -0.00196  -0.00235   0.87889
   D121       0.24155   0.00078   0.00121   0.00573   0.00686   0.24840
   D122      -0.86075   0.00058   0.00084   0.00372   0.00444  -0.85631
   D123       1.33087  -0.00054  -0.00184  -0.00531  -0.00693   1.32394
   D124       0.22857  -0.00075  -0.00221  -0.00732  -0.00935   0.21922
   D125      -2.32843   0.00029  -0.00032  -0.00013  -0.00042  -2.32885
   D126       2.85246   0.00008  -0.00069  -0.00214  -0.00283   2.84962
   D127      -2.26890   0.00039   0.00208   0.00770   0.00984  -2.25905
   D128       2.91199   0.00018   0.00171   0.00569   0.00743   2.91942
   D129       0.55455  -0.00046  -0.00127  -0.00367  -0.00487   0.54968
   D130      -0.51454  -0.00054  -0.00107  -0.00312  -0.00413  -0.51867
   D131      -0.59528   0.00082   0.00180   0.00786   0.00951  -0.58578
   D132      -1.66437   0.00074   0.00200   0.00842   0.01024  -1.65413
   D133       3.03197   0.00070  -0.00157   0.00053  -0.00100   3.03097
   D134       1.96289   0.00062  -0.00137   0.00108  -0.00027   1.96262
   D135      -2.75184  -0.00070   0.00160   0.00012   0.00163  -2.75021
   D136       2.46225  -0.00078   0.00180   0.00067   0.00237   2.46462
   D137      -0.76501  -0.00011  -0.00057  -0.00252  -0.00309  -0.76810
   D138       0.13432  -0.00001   0.00029  -0.00149  -0.00120   0.13313
   D139       0.24269  -0.00006  -0.00037  -0.00163  -0.00200   0.24069
   D140       1.14203   0.00003   0.00049  -0.00061  -0.00011   1.14192
   D141       0.79397   0.00035   0.00120   0.00471   0.00595   0.79991
   D142      -0.11638   0.00022   0.00092   0.00358   0.00454  -0.11184
   D143      -0.26007   0.00001   0.00010   0.00106   0.00117  -0.25890
   D144      -1.17042  -0.00012  -0.00017  -0.00007  -0.00023  -1.17065
   D145      -0.51770  -0.00025  -0.00040  -0.00412  -0.00452  -0.52222
   D146       0.68905  -0.00018  -0.00030  -0.00310  -0.00341   0.68564
   D147      -1.72040   0.00015  -0.00031  -0.00174  -0.00204  -1.72244
   D148      -0.51365   0.00022  -0.00021  -0.00072  -0.00093  -0.51458
         Item               Value     Threshold  Converged?
 Maximum Force            0.004648     0.000450     NO 
 RMS     Force            0.000575     0.000300     NO 
 Maximum Displacement     0.042593     0.001800     NO 
 RMS     Displacement     0.005326     0.001200     NO 
 Predicted change in Energy=-2.702679D-04
 GradGradGradGradGradGradGradGradGradGradGradGradGradGradGradGradGradGrad

                          Input orientation:                          
 ---------------------------------------------------------------------
 Center     Atomic      Atomic             Coordinates (Angstroms)
 Number     Number       Type             X           Y           Z
 ---------------------------------------------------------------------
      1          4           0       -1.279500    0.311434    0.449896
      2          4           0       -0.733990    0.739138   -1.479752
      3          4           0        1.257126   -0.290175    0.398884
      4          4           0       -0.213250    2.168957    0.011652
      5          4           0       -1.670139   -1.946108    0.655262
      6          4           0        1.259475    1.237259   -1.194676
      7          4           0        1.633611    1.987123    0.674611
      8          4           0        0.769681   -0.771775   -1.538163
      9          4           0        0.187258   -2.147329   -0.025705
     10          4           0        0.182543    1.013091    1.731847
     11          4           0       -1.276633   -1.227738   -1.200046
     12          4           0       -0.211548   -0.963020    1.719946
     13          1           0        1.510403   -1.806284   -2.681665
     14          1           0        1.496035   -1.112746   -3.055172
 ---------------------------------------------------------------------
                    Distance matrix (angstroms):
                    1          2          3          4          5
     1  Be   0.000000
     2  Be   2.050380   0.000000
     3  Be   2.607490   2.924603   0.000000
     4  Be   2.186170   2.130690   2.891243   0.000000
     5  Be   2.300276   3.556010   3.372940   4.412542   0.000000
     6  Be   3.163568   2.074438   2.207373   2.119483   4.705182
     7  Be   3.368181   3.435735   2.324619   1.970652   5.136676
     8  Be   3.053664   2.132439   2.054675   3.466409   3.484665
     9  Be   2.902256   3.360750   2.184928   4.334989   1.988499
    10  Be   2.067193   3.351037   2.151748   2.109917   3.653535
    11  Be   2.256407   2.059442   3.139353   3.759859   2.028071
    12  Be   2.092314   3.661742   2.086847   3.567569   2.056089
    13  H    4.698400   3.600148   3.442748   5.101713   4.611993
    14  H    4.692269   3.299156   3.558680   4.805897   4.948381
                    6          7          8          9         10
     6  Be   0.000000
     7  Be   2.048538   0.000000
     8  Be   2.096211   3.640640   0.000000
     9  Be   3.737858   4.435771   2.125769   0.000000
    10  Be   3.126431   2.042568   3.771398   3.616249   0.000000
    11  Be   3.536677   4.724319   2.123588   2.089905   3.968187
    12  Be   3.937024   3.633274   3.408028   2.146842   2.015059
    13  H    3.396654   5.066528   1.710694   2.986829   5.402885
    14  H    3.006648   4.851742   1.716149   3.458458   5.399999
                   11         12         13         14
    11  Be   0.000000
    12  Be   3.119429   0.000000
    13  H    3.208968   4.801082   0.000000
    14  H    3.338024   5.073461   0.787851   0.000000
 Stoichiometry    Be12H2
 Framework group  C1[X(Be12H2)]
 Deg. of freedom    36
 Full point group                 C1      NOp   1
 Largest Abelian subgroup         C1      NOp   1
 Largest concise Abelian subgroup C1      NOp   1
                         Standard orientation:                         
 ---------------------------------------------------------------------
 Center     Atomic      Atomic             Coordinates (Angstroms)
 Number     Number       Type             X           Y           Z
 ---------------------------------------------------------------------
      1          4           0       -0.128436   -1.011844    1.079281
      2          4           0        0.211001    0.972283    1.469256
      3          4           0        0.330769   -0.008702   -1.283311
      4          4           0        1.920484   -0.250499    1.119526
      5          4           0       -2.302660   -1.297111    0.384555
      6          4           0        1.496925    1.437112   -0.090752
      7          4           0        2.583549   -0.175669   -0.734717
      8          4           0       -0.567170    1.618881   -0.407885
      9          4           0       -1.838150    0.029452   -1.022068
     10          4           0        1.267435   -1.674250   -0.294054
     11          4           0       -1.750080    0.555049    0.998747
     12          4           0       -0.682952   -1.765431   -0.792188
     13          1           0       -1.367221    2.978541   -1.069485
     14          1           0       -0.795644    3.304376   -0.636080
 ---------------------------------------------------------------------
 Rotational constants (GHZ):           2.0975829           1.5076692           1.2719907
 Standard basis: def2TZVP (5D, 7F)
 There are   252 symmetry adapted cartesian basis functions of A   symmetry.
 There are   240 symmetry adapted basis functions of A   symmetry.
   240 basis functions,   364 primitive gaussians,   252 cartesian basis functions
    25 alpha electrons       25 beta electrons
       nuclear repulsion energy       221.4723419696 Hartrees.
 NAtoms=   14 NActive=   14 NUniq=   14 SFac= 1.00D+00 NAtFMM=   60 NAOKFM=F Big=F
 Integral buffers will be    131072 words long.
 Raffenetti 2 integral format.
 Two-electron integral symmetry is turned on.
 Nuclear repulsion after empirical dispersion term =      221.4412301940 Hartrees.
 One-electron integrals computed using PRISM.
   1 Symmetry operations used in ECPInt.
 ECPInt:  NShTT=    6786 NPrTT=   21120 LenC2=    6603 LenP2D=   17043.
 LDataN:  DoStor=T MaxTD1= 4 Len=   56
 NBasis=   240 RedAO= T EigKep=  2.41D-04  NBF=   240
 NBsUse=   240 1.00D-06 EigRej= -1.00D+00 NBFU=   240
 Initial guess from the checkpoint file:  "/home/user/YCY/BeH/8-H-Be12.chk"
 B after Tr=    -0.000000    0.000000   -0.000000
         Rot=    0.999971   -0.003851    0.000006   -0.006545 Ang=  -0.87 deg.
 ExpMin= 3.27D-02 ExpMax= 4.70D+03 ExpMxC= 1.60D+02 IAcc=3 IRadAn=         5 AccDes= 0.00D+00
 Harris functional with IExCor= 1009 and IRadAn=       5 diagonalized for initial guess.
 HarFok:  IExCor= 1009 AccDes= 0.00D+00 IRadAn=         5 IDoV= 1 UseB2=F ITyADJ=14
 ICtDFT=  3500011 ScaDFX=  1.000000  1.000000  1.000000  1.000000
 FoFCou: FMM=F IPFlag=           0 FMFlag=      100000 FMFlg1=           0
         NFxFlg=           0 DoJE=T BraDBF=F KetDBF=T FulRan=T
         wScrn=  0.000000 ICntrl=       500 IOpCl=  0 I1Cent=   200000004 NGrid=           0
         NMat0=    1 NMatS0=      1 NMatT0=    0 NMatD0=    1 NMtDS0=    0 NMtDT0=    0
 Petite list used in FoFCou.
 Requested convergence on RMS density matrix=1.00D-08 within 128 cycles.
 Requested convergence on MAX density matrix=1.00D-06.
 Requested convergence on             energy=1.00D-06.
 No special actions if energy rises.
 SCF Done:  E(RPBE1PBE) =  -177.754331419     A.U. after   15 cycles
            NFock= 15  Conv=0.29D-08     -V/T= 2.0075
   1 Symmetry operations used in ECPInt.
 ECPInt:  NShTT=    6786 NPrTT=   21120 LenC2=    6603 LenP2D=   17043.
 LDataN:  DoStor=T MaxTD1= 5 Len=  102
 Calling FoFJK, ICntrl=      2127 FMM=F ISym2X=0 I1Cent= 0 IOpClX= 0 NMat=1 NMatS=1 NMatT=0.
 ***** Axes restored to original set *****
 -------------------------------------------------------------------
 Center     Atomic                   Forces (Hartrees/Bohr)
 Number     Number              X              Y              Z
 -------------------------------------------------------------------
      1        4          -0.001925898   -0.000156830    0.000572298
      2        4           0.000867116   -0.001188493    0.003443740
      3        4          -0.003582978   -0.000124118   -0.002116193
      4        4           0.000459375    0.000229753   -0.000628743
      5        4          -0.000118076    0.000336250   -0.000185332
      6        4          -0.000944956   -0.000326850    0.002195914
      7        4           0.000111069    0.000340249    0.000172144
      8        4           0.004239793   -0.003081969   -0.006262084
      9        4          -0.000631128    0.002174111    0.000589501
     10        4           0.000101161    0.001447326    0.001746731
     11        4           0.000677022    0.000489556    0.000745244
     12        4           0.000684206    0.000140023    0.000129235
     13        1           0.000280397    0.007426423   -0.004037253
     14        1          -0.000217104   -0.007705431    0.003634799
 -------------------------------------------------------------------
 Cartesian Forces:  Max     0.007705431 RMS     0.002514024

 GradGradGradGradGradGradGradGradGradGradGradGradGradGradGradGradGradGrad
 Berny optimization.
 Using GEDIIS/GDIIS optimizer.
 FormGI is forming the generalized inverse of G from B-inverse, IUseBI=4.
 Internal  Forces:  Max     0.005482269 RMS     0.000565682
 Search for a local minimum.
 Step number   4 out of a maximum of  100
 All quantities printed in internal units (Hartrees-Bohrs-Radians)
 Mixed Optimization -- En-DIIS/RFO-DIIS
 Swapping is turned off.
 Update second derivatives using D2CorX and points    2    3    4
 DE= -4.93D-04 DEPred=-2.70D-04 R= 1.82D+00
 TightC=F SS=  1.41D+00  RLast= 9.52D-02 DXNew= 1.4270D+00 2.8573D-01
 Trust test= 1.82D+00 RLast= 9.52D-02 DXMaxT set to 8.49D-01
 ITU=  1  1  1  0
     Eigenvalues ---    0.01163   0.01992   0.02369   0.02492   0.02762
     Eigenvalues ---    0.02851   0.03209   0.03667   0.03803   0.03926
     Eigenvalues ---    0.04513   0.04781   0.05233   0.05464   0.05909
     Eigenvalues ---    0.05938   0.06171   0.06336   0.06689   0.06872
     Eigenvalues ---    0.07148   0.07521   0.07611   0.07999   0.08313
     Eigenvalues ---    0.08564   0.08576   0.08782   0.09911   0.10748
     Eigenvalues ---    0.11313   0.11515   0.11614   0.12641   0.13279
     Eigenvalues ---    0.33630
 En-DIIS/RFO-DIIS/Sim-DIIS IScMMF=       -3 using points:     4    3
 RFO step:  Lambda=-1.75199172D-03.
 DidBck=F Rises=F RFO-DIIS coefs:    3.00000   -2.00000
 Iteration  1 RMS(Cart)=  0.01803782 RMS(Int)=  0.00060435
 Iteration  2 RMS(Cart)=  0.00017368 RMS(Int)=  0.00052400
 Iteration  3 RMS(Cart)=  0.00000004 RMS(Int)=  0.00052400
 Variable       Old X    -DE/DX   Delta X   Delta X   Delta X     New X
                                 (Linear)    (Quad)   (Total)
    R1        3.87466  -0.00035   0.00419  -0.00466  -0.00019   3.87447
    R2        4.13126   0.00001  -0.00517   0.00739   0.00168   4.13294
    R3        4.34689  -0.00046  -0.02160  -0.01747  -0.03959   4.30730
    R4        3.90643   0.00036   0.00043   0.00914   0.00941   3.91583
    R5        4.26399   0.00035   0.01175   0.01117   0.02286   4.28685
    R6        3.95390  -0.00025  -0.01802  -0.00919  -0.02745   3.92645
    R7        4.02642   0.00001   0.00465  -0.00159   0.00304   4.02946
    R8        3.92012  -0.00061  -0.01129  -0.00849  -0.02105   3.89907
    R9        4.02973   0.00079   0.02243   0.01698   0.04087   4.07060
   R10        3.89178  -0.00084  -0.01477  -0.01516  -0.03059   3.86119
   R11        4.17133  -0.00101  -0.03689  -0.03171  -0.06920   4.10213
   R12        4.39289   0.00029   0.00784   0.01276   0.02058   4.41347
   R13        3.88277   0.00117   0.01682   0.01231   0.03064   3.91341
   R14        4.12892  -0.00082  -0.02252  -0.02457  -0.04751   4.08140
   R15        4.06622   0.00076   0.03614   0.02997   0.06625   4.13247
   R16        3.94357  -0.00013   0.00155  -0.00482  -0.00306   3.94051
   R17        4.00524   0.00015   0.00349  -0.00093   0.00255   4.00779
   R18        3.72399  -0.00039  -0.00670  -0.00539  -0.01259   3.71140
   R19        3.98716  -0.00014  -0.01141  -0.00319  -0.01454   3.97262
   R20        3.75772   0.00020   0.00384   0.00425   0.00809   3.76581
   R21        3.83250  -0.00004  -0.01023  -0.00184  -0.01206   3.82043
   R22        3.88544  -0.00013   0.00081   0.00025   0.00074   3.88618
   R23        3.87117   0.00007   0.00203  -0.00096   0.00127   3.87244
   R24        3.96127   0.00067   0.02328   0.01632   0.04083   4.00210
   R25        3.85989   0.00009  -0.00926  -0.00241  -0.01188   3.84801
   R26        4.01712   0.00024   0.00796   0.00807   0.01711   4.03423
   R27        4.01300   0.00070   0.02625   0.01540   0.04239   4.05539
   R28        3.23274  -0.00045   0.03331   0.00679   0.03999   3.27273
   R29        3.24305  -0.00048   0.03556   0.00547   0.04091   3.28397
   R30        3.94935  -0.00077  -0.02327  -0.02170  -0.04635   3.90300
   R31        4.05694   0.00033   0.01133   0.00480   0.01643   4.07337
   R32        3.80791   0.00010  -0.00909   0.00285  -0.00664   3.80127
   R33        1.48882  -0.00548   0.00975  -0.01810  -0.00783   1.48099
    A1        1.91126  -0.00026  -0.00801  -0.00525  -0.01348   1.89778
    A2        1.90144  -0.00012  -0.00286  -0.00489  -0.00763   1.89381
    A3        2.16823  -0.00040  -0.01093  -0.01091  -0.02205   2.14619
    A4        2.77795  -0.00018  -0.00288  -0.00438  -0.00736   2.77059
    A5        2.01793  -0.00018  -0.00398  -0.00622  -0.01031   2.00763
    A6        1.97174  -0.00015  -0.00504  -0.00534  -0.01050   1.96124
    A7        1.97998   0.00007   0.00510   0.00438   0.00947   1.98945
    A8        2.32416  -0.00010  -0.00061  -0.00231  -0.00305   2.32111
    A9        1.59851  -0.00007  -0.00038  -0.00164  -0.00215   1.59636
   A10        1.74815   0.00031   0.00295   0.00611   0.00902   1.75717
   A11        1.63643   0.00097   0.02266   0.02155   0.04403   1.68046
   A12        1.89896   0.00068   0.01624   0.01503   0.03104   1.93000
   A13        2.22714   0.00036   0.00330   0.00962   0.01287   2.24002
   A14        2.05316   0.00022   0.00595   0.00393   0.00979   2.06295
   A15        2.03577   0.00013   0.00951   0.00956   0.01892   2.05469
   A16        1.59944   0.00017   0.00055   0.00091   0.00131   1.60074
   A17        2.31974   0.00023   0.00180   0.00601   0.00730   2.32704
   A18        1.96045   0.00033   0.01449   0.01025   0.02449   1.98494
   A19        2.77915   0.00021   0.00250   0.00587   0.00756   2.78671
   A20        1.93345  -0.00016  -0.01551  -0.00864  -0.02435   1.90910
   A21        2.22371   0.00085   0.02064   0.01983   0.04012   2.26383
   A22        1.93293   0.00060   0.01739   0.01717   0.03448   1.96741
   A23        1.97215   0.00023   0.00018   0.00433   0.00438   1.97652
   A24        1.65037  -0.00002   0.00116   0.00013   0.00109   1.65145
   A25        1.88730   0.00016   0.00166   0.00170   0.00333   1.89063
   A26        1.98516  -0.00015  -0.00356  -0.00228  -0.00599   1.97917
   A27        1.82234  -0.00007   0.00106  -0.00147  -0.00031   1.82203
   A28        1.66380   0.00010   0.00228   0.00144   0.00374   1.66754
   A29        1.48079   0.00005   0.00304   0.00213   0.00519   1.48597
   A30        1.73828   0.00001   0.00093  -0.00062   0.00022   1.73850
   A31        1.50277  -0.00029  -0.00547  -0.00798  -0.01348   1.48929
   A32        1.97013  -0.00009  -0.00062  -0.00126  -0.00182   1.96830
   A33        1.46314  -0.00000   0.00370   0.00385   0.00760   1.47074
   A34        1.93073   0.00069   0.01682   0.01551   0.03218   1.96291
   A35        2.14483   0.00069   0.01665   0.01644   0.03302   2.17784
   A36        1.46933  -0.00019  -0.00453  -0.00562  -0.01012   1.45921
   A37        1.73960   0.00007   0.00233   0.00137   0.00374   1.74335
   A38        1.54618  -0.00118  -0.02743  -0.02546  -0.05263   1.49355
   A39        1.81914  -0.00106  -0.02761  -0.02450  -0.05216   1.76698
   A40        2.42205  -0.00001   0.01641   0.01245   0.02841   2.45046
   A41        2.05267   0.00126   0.00943   0.01206   0.02164   2.07431
   A42        1.69998  -0.00100  -0.02483  -0.02175  -0.04642   1.65357
   A43        2.30392   0.00111   0.01174   0.01354   0.02535   2.32928
   A44        2.46469   0.00067   0.02508   0.02111   0.04575   2.51044
   A45        2.17439  -0.00112  -0.03123  -0.02623  -0.05746   2.11693
   A46        1.98761  -0.00089  -0.02398  -0.01787  -0.04224   1.94537
   A47        2.19931  -0.00001   0.01530   0.01000   0.02496   2.22426
   A48        1.80943   0.00145   0.02551   0.02168   0.04705   1.85648
   A49        1.77513   0.00146   0.01861   0.01872   0.03732   1.81244
   A50        2.23486  -0.00022   0.01440   0.01045   0.02396   2.25883
   A51        1.97558   0.00079   0.01775   0.01388   0.03131   2.00690
   A52        2.10125   0.00021   0.00205   0.00184   0.00383   2.10508
   A53        1.88054  -0.00011  -0.00106  -0.00151  -0.00267   1.87787
   A54        1.64905  -0.00001   0.00064  -0.00065   0.00011   1.64916
   A55        2.01982   0.00053   0.01354   0.01160   0.02528   2.04510
   A56        1.84674   0.00071   0.01575   0.01397   0.02968   1.87642
   A57        1.65494   0.00007   0.00136   0.00350   0.00493   1.65988
   A58        1.33199  -0.00033  -0.00829  -0.00979  -0.01786   1.31414
   A59        1.92125  -0.00013   0.00066   0.00012   0.00049   1.92173
   A60        1.49114  -0.00035  -0.00978  -0.00981  -0.01961   1.47154
   A61        2.08948  -0.00026  -0.00651  -0.00662  -0.01340   2.07607
   A62        2.21872  -0.00024  -0.00714  -0.00812  -0.01546   2.20326
   A63        1.54198   0.00075   0.01848   0.01654   0.03486   1.57684
   A64        1.46073   0.00006   0.00071   0.00070   0.00154   1.46226
   A65        2.11025  -0.00026  -0.00629  -0.00837  -0.01473   2.09552
   A66        1.88808  -0.00022  -0.00563  -0.00473  -0.01042   1.87766
   A67        1.99180   0.00043   0.01140   0.01074   0.02232   2.01412
   A68        1.34751  -0.00003   0.00249   0.00086   0.00341   1.35092
   A69        1.50802  -0.00004  -0.00004  -0.00034  -0.00053   1.50749
   A70        1.90246  -0.00025  -0.00882  -0.00738  -0.01625   1.88621
   A71        2.22773   0.00006   0.00048  -0.00021   0.00024   2.22797
   A72        2.10535   0.00004   0.00485   0.00385   0.00865   2.11400
    D1       -1.93175   0.00002  -0.00293  -0.00003  -0.00309  -1.93484
    D2       -0.88579   0.00034   0.00589   0.00685   0.01265  -0.87314
    D3        0.24295  -0.00014  -0.00379  -0.00129  -0.00508   0.23787
    D4        1.28892   0.00017   0.00504   0.00559   0.01065   1.29957
    D5       -0.86658  -0.00007  -0.00147   0.00101  -0.00048  -0.86706
    D6        0.17939   0.00024   0.00736   0.00790   0.01525   0.19464
    D7        0.31692  -0.00007  -0.01026  -0.00826  -0.01841   0.29851
    D8       -0.72797  -0.00009  -0.01146  -0.00875  -0.02017  -0.74814
    D9       -0.58111   0.00020   0.00167   0.00256   0.00432  -0.57679
   D10       -1.62600   0.00017   0.00047   0.00206   0.00256  -1.62345
   D11        1.22861  -0.00008  -0.00404  -0.00609  -0.01005   1.21856
   D12        0.18371  -0.00010  -0.00524  -0.00659  -0.01181   0.17190
   D13        0.98416  -0.00042  -0.00928  -0.00956  -0.01905   0.96511
   D14       -0.00722  -0.00005   0.00532   0.00319   0.00826   0.00105
   D15       -1.14411  -0.00012  -0.00324  -0.00243  -0.00583  -1.14995
   D16       -0.97891   0.00037   0.01068   0.00744   0.01838  -0.96052
   D17        0.05365   0.00018   0.00263   0.00053   0.00328   0.05693
   D18        1.15483   0.00000   0.00177   0.00011   0.00191   1.15673
   D19        2.18738  -0.00019  -0.00628  -0.00680  -0.01320   2.17418
   D20        0.10280  -0.00007  -0.00065  -0.00414  -0.00459   0.09822
   D21        1.13535  -0.00026  -0.00870  -0.01105  -0.01969   1.11566
   D22        0.72961  -0.00022  -0.00455  -0.00608  -0.01056   0.71905
   D23        1.78713  -0.00023  -0.00478  -0.00472  -0.00956   1.77756
   D24       -0.51099   0.00007   0.00237   0.00398   0.00626  -0.50474
   D25        0.54653   0.00006   0.00213   0.00534   0.00725   0.55378
   D26       -1.30381   0.00004   0.00250   0.00260   0.00523  -1.29858
   D27       -0.24629   0.00003   0.00227   0.00396   0.00622  -0.24007
   D28        0.45081  -0.00020  -0.00996  -0.00990  -0.01968   0.43113
   D29       -0.63500   0.00008  -0.00128  -0.00260  -0.00360  -0.63860
   D30       -0.74879  -0.00009  -0.00700  -0.00355  -0.01057  -0.75935
   D31       -1.83460   0.00018   0.00169   0.00375   0.00552  -1.82909
   D32        1.32445  -0.00037  -0.01299  -0.01273  -0.02578   1.29867
   D33        0.23863  -0.00010  -0.00430  -0.00543  -0.00970   0.22893
   D34        0.21393  -0.00054  -0.01219  -0.01591  -0.02818   0.18575
   D35       -0.88825  -0.00062  -0.01236  -0.01581  -0.02824  -0.91649
   D36        1.38697   0.00020   0.00713  -0.00001   0.00743   1.39441
   D37        0.28479   0.00013   0.00697   0.00010   0.00737   0.29216
   D38        0.59721   0.00027   0.01236   0.00909   0.02155   0.61876
   D39       -0.48469   0.00011   0.00538   0.00208   0.00740  -0.47729
   D40       -0.60361  -0.00023   0.00487  -0.00155   0.00315  -0.60046
   D41       -1.68552  -0.00039  -0.00212  -0.00856  -0.01100  -1.69652
   D42       -0.68326   0.00017   0.00426   0.00355   0.00697  -0.67629
   D43        0.39275  -0.00049  -0.01069  -0.01099  -0.02066   0.37209
   D44        2.61585   0.00059  -0.00016   0.00002  -0.00038   2.61547
   D45        2.97983  -0.00069  -0.01184  -0.01117  -0.02352   2.95631
   D46        0.41182   0.00049   0.00731   0.01288   0.02014   0.43195
   D47        1.48783  -0.00017  -0.00763  -0.00166  -0.00749   1.48033
   D48       -2.57226   0.00092   0.00289   0.00935   0.01279  -2.55947
   D49       -2.20828  -0.00036  -0.00879  -0.00183  -0.01035  -2.21863
   D50        0.18059  -0.00013  -0.00603   0.00080  -0.00534   0.17525
   D51       -0.91393  -0.00021  -0.00976  -0.00182  -0.01199  -0.92592
   D52        1.44882   0.00029   0.00127   0.00781   0.00938   1.45821
   D53        0.35431   0.00021  -0.00246   0.00520   0.00273   0.35704
   D54        0.71926   0.00016  -0.00510   0.00022  -0.00461   0.71464
   D55        1.78878   0.00025  -0.00221   0.00174  -0.00023   1.78855
   D56       -1.32011  -0.00024  -0.00832  -0.00805  -0.01609  -1.33620
   D57       -0.25059  -0.00014  -0.00543  -0.00653  -0.01170  -0.26229
   D58       -0.55651  -0.00033  -0.02231  -0.01711  -0.03963  -0.59614
   D59        0.51301  -0.00024  -0.01941  -0.01559  -0.03525   0.47777
   D60        1.02288   0.00069   0.01261   0.01289   0.02575   1.04863
   D61       -0.09538  -0.00017  -0.03575  -0.02377  -0.06001  -0.15539
   D62       -1.14887  -0.00021  -0.00920  -0.01067  -0.01927  -1.16813
   D63       -0.90142  -0.00055  -0.00871  -0.01235  -0.02117  -0.92259
   D64       -1.90233  -0.00001   0.00445  -0.00158   0.00139  -1.90094
   D65        2.10059  -0.00107  -0.00364  -0.00895  -0.01334   2.08725
   D66        1.45809   0.00075  -0.00686  -0.00675  -0.01435   1.44374
   D67        0.16486  -0.00042  -0.00763  -0.01173  -0.01909   0.14578
   D68       -0.83604   0.00012   0.00552  -0.00095   0.00347  -0.83257
   D69       -3.11631  -0.00094  -0.00257  -0.00833  -0.01126  -3.12757
   D70        2.52437   0.00088  -0.00579  -0.00613  -0.01226   2.51211
   D71        1.27061  -0.00007  -0.00532  -0.00307  -0.00719   1.26342
   D72        0.26971   0.00047   0.00784   0.00770   0.01536   0.28507
   D73       -2.01056  -0.00059  -0.00026   0.00033   0.00064  -2.00992
   D74       -2.65307   0.00123  -0.00347   0.00253  -0.00037  -2.65344
   D75       -1.61959  -0.00027   0.00072  -0.00273  -0.00238  -1.62197
   D76       -0.58190  -0.00018   0.00118  -0.00033   0.00067  -0.58123
   D77       -0.62685   0.00013   0.03525   0.02209   0.05767  -0.56917
   D78        0.41084   0.00023   0.03571   0.02449   0.06072   0.47156
   D79        0.20151   0.00015   0.00689   0.00655   0.01301   0.21452
   D80        1.23920   0.00025   0.00735   0.00895   0.01605   1.25526
   D81        1.35781   0.00021   0.00888   0.01032   0.01921   1.37702
   D82        0.25107   0.00017   0.00668   0.00699   0.01357   0.26464
   D83        0.46944   0.00026   0.00603   0.00982   0.01611   0.48555
   D84       -0.63730   0.00022   0.00382   0.00649   0.01047  -0.62683
   D85       -0.73596  -0.00008  -0.00210  -0.00207  -0.00399  -0.73996
   D86       -1.84270  -0.00012  -0.00431  -0.00539  -0.00963  -1.85233
   D87        0.12792   0.00026   0.01753   0.01507   0.03311   0.16103
   D88        1.17979   0.00027   0.01872   0.01452   0.03355   1.21334
   D89        1.16072   0.00021   0.00884   0.00899   0.01746   1.17818
   D90        2.21260   0.00023   0.01003   0.00844   0.01789   2.23048
   D91       -1.02661  -0.00053  -0.01136  -0.01056  -0.02186  -1.04847
   D92        0.02527  -0.00052  -0.01017  -0.01111  -0.02143   0.00384
   D93       -0.75075   0.00009   0.00619   0.00688   0.01313  -0.73762
   D94        0.14295   0.00023   0.00929   0.00924   0.01875   0.16169
   D95        0.25669   0.00021   0.00866   0.00887   0.01760   0.27430
   D96        1.15039   0.00035   0.01176   0.01123   0.02322   1.17361
   D97        0.43833   0.00016   0.01165   0.00873   0.02030   0.45863
   D98       -0.62367   0.00024   0.01014   0.01082   0.02078  -0.60289
   D99        0.76240  -0.00028  -0.00848  -0.00710  -0.01551   0.74689
   D100      -0.13573   0.00007   0.00097   0.00548   0.00625  -0.12948
   D101      -0.26277  -0.00011  -0.00448  -0.00538  -0.00943  -0.27221
   D102      -1.16091   0.00025   0.00497   0.00719   0.01233  -1.14858
   D103       0.40291  -0.00005  -0.00537  -0.00399  -0.00921   0.39370
   D104      -0.66490  -0.00052  -0.01397  -0.01109  -0.02505  -0.68995
   D105      -0.67802  -0.00001  -0.00053  -0.00416  -0.00474  -0.68277
   D106       0.53984   0.00041   0.00885   0.00445   0.01292   0.55277
   D107      -0.32267   0.00019   0.00345   0.00673   0.01037  -0.31231
   D108       0.90592   0.00032   0.01264   0.01355   0.02649   0.93241
   D109       0.51285  -0.00005  -0.00350  -0.00276  -0.00603   0.50682
   D110      -0.70687  -0.00041  -0.01247  -0.01015  -0.02266  -0.72952
   D111      -0.84610   0.00046   0.01257   0.00701   0.01735  -0.82875
   D112       0.33436  -0.00070  -0.02180  -0.01987  -0.04023   0.29413
   D113       2.92928  -0.00072   0.00090  -0.00420  -0.00372   2.92556
   D114       2.64904   0.00012  -0.01558  -0.01273  -0.02848   2.62056
   D115       0.24585   0.00072   0.01967   0.01519   0.03343   0.27929
   D116       1.42632  -0.00044  -0.01470  -0.01169  -0.02415   1.40217
   D117      -2.26194  -0.00046   0.00800   0.00397   0.01236  -2.24958
   D118      -2.54219   0.00038  -0.00848  -0.00456  -0.01240  -2.55459
   D119      -0.32643  -0.00007   0.00080   0.00116   0.00185  -0.32458
   D120       0.87889  -0.00037  -0.00471  -0.00546  -0.01043   0.86846
   D121       0.24840   0.00066   0.01371   0.01322   0.02598   0.27439
   D122      -0.85631   0.00047   0.00888   0.00821   0.01563  -0.84068
   D123       1.32394  -0.00040  -0.01386  -0.00910  -0.02067   1.30326
   D124       0.21922  -0.00059  -0.01869  -0.01411  -0.03102   0.18820
   D125      -2.32885   0.00033  -0.00084   0.00135   0.00091  -2.32794
   D126       2.84962   0.00014  -0.00567  -0.00366  -0.00944   2.84018
   D127      -2.25905   0.00028   0.01969   0.01480   0.03504  -2.22401
   D128       2.91942   0.00009   0.01485   0.00979   0.02469   2.94411
   D129       0.54968  -0.00038  -0.00974  -0.00734  -0.01639   0.53329
   D130      -0.51867  -0.00044  -0.00827  -0.00529  -0.01307  -0.53174
   D131      -0.58578   0.00065   0.01901   0.01634   0.03375  -0.55203
   D132      -1.65413   0.00058   0.02049   0.01840   0.03707  -1.61706
   D133       3.03097   0.00084  -0.00201   0.00242   0.00059   3.03156
   D134       1.96262   0.00078  -0.00053   0.00448   0.00391   1.96654
   D135      -2.75021  -0.00081   0.00326   0.00039   0.00317  -2.74704
   D136       2.46462  -0.00087   0.00474   0.00245   0.00650   2.47112
   D137      -0.76810  -0.00010  -0.00618  -0.00618  -0.01226  -0.78037
   D138       0.13313  -0.00005  -0.00239  -0.00543  -0.00765   0.12548
   D139       0.24069  -0.00007  -0.00400  -0.00464  -0.00858   0.23211
   D140       1.14192  -0.00001  -0.00022  -0.00389  -0.00397   1.13795
   D141       0.79991   0.00030   0.01190   0.01040   0.02266   0.82258
   D142      -0.11184   0.00018   0.00909   0.00790   0.01732  -0.09452
   D143      -0.25890   0.00003   0.00235   0.00367   0.00604  -0.25285
   D144      -1.17065  -0.00008  -0.00047   0.00117   0.00070  -1.16995
   D145      -0.52222  -0.00025  -0.00905  -0.01160  -0.02061  -0.54283
   D146       0.68564  -0.00017  -0.00682  -0.00873  -0.01557   0.67006
   D147      -1.72244   0.00012  -0.00408  -0.00409  -0.00807  -1.73051
   D148      -0.51458   0.00020  -0.00186  -0.00122  -0.00304  -0.51762
         Item               Value     Threshold  Converged?
 Maximum Force            0.005482     0.000450     NO 
 RMS     Force            0.000566     0.000300     NO 
 Maximum Displacement     0.131903     0.001800     NO 
 RMS     Displacement     0.018038     0.001200     NO 
 Predicted change in Energy=-9.771255D-04
 GradGradGradGradGradGradGradGradGradGradGradGradGradGradGradGradGradGrad

                          Input orientation:                          
 ---------------------------------------------------------------------
 Center     Atomic      Atomic             Coordinates (Angstroms)
 Number     Number       Type             X           Y           Z
 ---------------------------------------------------------------------
      1          4           0       -1.293216    0.316912    0.474517
      2          4           0       -0.724522    0.725404   -1.452493
      3          4           0        1.236904   -0.287564    0.382384
      4          4           0       -0.220547    2.170762    0.031973
      5          4           0       -1.676276   -1.921837    0.665819
      6          4           0        1.255203    1.232096   -1.167606
      7          4           0        1.618123    1.994700    0.699471
      8          4           0        0.796688   -0.794635   -1.576614
      9          4           0        0.181191   -2.126906   -0.026230
     10          4           0        0.167358    1.034305    1.757467
     11          4           0       -1.269332   -1.226068   -1.188236
     12          4           0       -0.215079   -0.940347    1.729158
     13          1           0        1.554934   -1.832047   -2.737717
     14          1           0        1.499644   -1.152948   -3.124972
 ---------------------------------------------------------------------
                    Distance matrix (angstroms):
                    1          2          3          4          5
     1  Be   0.000000
     2  Be   2.050280   0.000000
     3  Be   2.602958   2.870552   0.000000
     4  Be   2.187059   2.132297   2.879292   0.000000
     5  Be   2.279326   3.521501   3.352283   4.389793   0.000000
     6  Be   3.166792   2.063301   2.170753   2.120830   4.679991
     7  Be   3.367711   3.424916   2.335509   1.963990   5.117955
     8  Be   3.132151   2.154067   2.070889   3.523620   3.523442
     9  Be   2.897735   3.315149   2.159785   4.316797   1.992780
    10  Be   2.072171   3.345850   2.186806   2.102222   3.650953
    11  Be   2.268502   2.043255   3.103039   3.758632   2.021687
    12  Be   2.077788   3.627280   2.085229   3.543934   2.056479
    13  H    4.800877   3.658999   3.495940   5.181311   4.693915
    14  H    4.787157   3.357425   3.622080   4.896162   5.004774
                    6          7          8          9         10
     6  Be   0.000000
     7  Be   2.049207   0.000000
     8  Be   2.117820   3.692656   0.000000
     9  Be   3.706634   4.424822   2.134824   0.000000
    10  Be   3.127072   2.036279   3.854500   3.629741   0.000000
    11  Be   3.523673   4.719553   2.146022   2.065377   3.981272
    12  Be   3.908002   3.610456   3.460207   2.155537   2.011545
    13  H    3.456018   5.144146   1.731854   3.053894   5.508903
    14  H    3.095072   4.954603   1.737800   3.505583   5.513372
                   11         12         13         14
    11  Be   0.000000
    12  Be   3.115168   0.000000
    13  H    3.277892   4.886823   0.000000
    14  H    3.379870   5.152480   0.783708   0.000000
 Stoichiometry    Be12H2
 Framework group  C1[X(Be12H2)]
 Deg. of freedom    36
 Full point group                 C1      NOp   1
 Largest Abelian subgroup         C1      NOp   1
 Largest concise Abelian subgroup C1      NOp   1
                         Standard orientation:                         
 ---------------------------------------------------------------------
 Center     Atomic      Atomic             Coordinates (Angstroms)
 Number     Number       Type             X           Y           Z
 ---------------------------------------------------------------------
      1          4           0       -0.075253   -1.064992    1.055640
      2          4           0        0.154850    0.929889    1.469341
      3          4           0        0.317338    0.056502   -1.260286
      4          4           0        1.930554   -0.195012    1.111338
      5          4           0       -2.215458   -1.426220    0.359677
      6          4           0        1.416471    1.494953   -0.062399
      7          4           0        2.590152   -0.045392   -0.732518
      8          4           0       -0.670808    1.651894   -0.384574
      9          4           0       -1.825995   -0.031252   -1.009101
     10          4           0        1.365152   -1.620517   -0.326575
     11          4           0       -1.772569    0.439092    1.001299
     12          4           0       -0.575823   -1.778124   -0.830646
     13          1           0       -1.538979    3.009106   -1.019850
     14          1           0       -1.015462    3.347609   -0.544935
 ---------------------------------------------------------------------
 Rotational constants (GHZ):           2.0793484           1.5193369           1.2666922
 Standard basis: def2TZVP (5D, 7F)
 There are   252 symmetry adapted cartesian basis functions of A   symmetry.
 There are   240 symmetry adapted basis functions of A   symmetry.
   240 basis functions,   364 primitive gaussians,   252 cartesian basis functions
    25 alpha electrons       25 beta electrons
       nuclear repulsion energy       221.3255738237 Hartrees.
 NAtoms=   14 NActive=   14 NUniq=   14 SFac= 1.00D+00 NAtFMM=   60 NAOKFM=F Big=F
 Integral buffers will be    131072 words long.
 Raffenetti 2 integral format.
 Two-electron integral symmetry is turned on.
 Nuclear repulsion after empirical dispersion term =      221.2945312170 Hartrees.
 One-electron integrals computed using PRISM.
   1 Symmetry operations used in ECPInt.
 ECPInt:  NShTT=    6786 NPrTT=   21120 LenC2=    6601 LenP2D=   17037.
 LDataN:  DoStor=T MaxTD1= 4 Len=   56
 NBasis=   240 RedAO= T EigKep=  2.40D-04  NBF=   240
 NBsUse=   240 1.00D-06 EigRej= -1.00D+00 NBFU=   240
 Initial guess from the checkpoint file:  "/home/user/YCY/BeH/8-H-Be12.chk"
 B after Tr=     0.000000   -0.000000    0.000000
         Rot=    0.999604   -0.012550   -0.000071   -0.025178 Ang=  -3.22 deg.
 ExpMin= 3.27D-02 ExpMax= 4.70D+03 ExpMxC= 1.60D+02 IAcc=3 IRadAn=         5 AccDes= 0.00D+00
 Harris functional with IExCor= 1009 and IRadAn=       5 diagonalized for initial guess.
 HarFok:  IExCor= 1009 AccDes= 0.00D+00 IRadAn=         5 IDoV= 1 UseB2=F ITyADJ=14
 ICtDFT=  3500011 ScaDFX=  1.000000  1.000000  1.000000  1.000000
 FoFCou: FMM=F IPFlag=           0 FMFlag=      100000 FMFlg1=           0
         NFxFlg=           0 DoJE=T BraDBF=F KetDBF=T FulRan=T
         wScrn=  0.000000 ICntrl=       500 IOpCl=  0 I1Cent=   200000004 NGrid=           0
         NMat0=    1 NMatS0=      1 NMatT0=    0 NMatD0=    1 NMtDS0=    0 NMtDT0=    0
 Petite list used in FoFCou.
 Requested convergence on RMS density matrix=1.00D-08 within 128 cycles.
 Requested convergence on MAX density matrix=1.00D-06.
 Requested convergence on             energy=1.00D-06.
 No special actions if energy rises.
 SCF Done:  E(RPBE1PBE) =  -177.755433262     A.U. after   15 cycles
            NFock= 15  Conv=0.91D-08     -V/T= 2.0075
   1 Symmetry operations used in ECPInt.
 ECPInt:  NShTT=    6786 NPrTT=   21120 LenC2=    6601 LenP2D=   17037.
 LDataN:  DoStor=T MaxTD1= 5 Len=  102
 Calling FoFJK, ICntrl=      2127 FMM=F ISym2X=0 I1Cent= 0 IOpClX= 0 NMat=1 NMatS=1 NMatT=0.
 ***** Axes restored to original set *****
 -------------------------------------------------------------------
 Center     Atomic                   Forces (Hartrees/Bohr)
 Number     Number              X              Y              Z
 -------------------------------------------------------------------
      1        4          -0.001905696   -0.000222328   -0.000241946
      2        4           0.000632237   -0.000657760    0.002671457
      3        4          -0.003396952   -0.000100762   -0.000725958
      4        4           0.000417446    0.000536588   -0.001121542
      5        4          -0.000355151    0.000232112    0.000297430
      6        4           0.000727576   -0.000070211   -0.000024345
      7        4           0.000766046    0.000351659   -0.000274654
      8        4           0.001079942   -0.000813295   -0.002341829
      9        4           0.000400992    0.000184204    0.000547771
     10        4           0.000272591    0.000711127    0.001030421
     11        4           0.000843438   -0.000253617   -0.001172064
     12        4           0.001355126   -0.000955329   -0.000141754
     13        1          -0.000696979    0.005955989   -0.002080665
     14        1          -0.000140618   -0.004898375    0.003577679
 -------------------------------------------------------------------
 Cartesian Forces:  Max     0.005955989 RMS     0.001680164

 GradGradGradGradGradGradGradGradGradGradGradGradGradGradGradGradGradGrad
 Berny optimization.
 Using GEDIIS/GDIIS optimizer.
 FormGI is forming the generalized inverse of G from B-inverse, IUseBI=4.
 Internal  Forces:  Max     0.003890718 RMS     0.000361520
 Search for a local minimum.
 Step number   5 out of a maximum of  100
 All quantities printed in internal units (Hartrees-Bohrs-Radians)
 Mixed Optimization -- En-DIIS/RFO-DIIS
 Swapping is turned off.
 Update second derivatives using D2CorX and points    3    4    5
 DE= -1.10D-03 DEPred=-9.77D-04 R= 1.13D+00
 TightC=F SS=  1.41D+00  RLast= 3.44D-01 DXNew= 1.4270D+00 1.0305D+00
 Trust test= 1.13D+00 RLast= 3.44D-01 DXMaxT set to 1.03D+00
 ITU=  1  1  1  1  0
     Eigenvalues ---    0.01070   0.02003   0.02304   0.02466   0.02766
     Eigenvalues ---    0.02871   0.03141   0.03608   0.03765   0.03971
     Eigenvalues ---    0.04398   0.04732   0.05233   0.05463   0.05900
     Eigenvalues ---    0.05943   0.06158   0.06335   0.06685   0.06877
     Eigenvalues ---    0.07153   0.07489   0.07614   0.08031   0.08319
     Eigenvalues ---    0.08536   0.08676   0.08780   0.09883   0.10694
     Eigenvalues ---    0.11254   0.11534   0.11610   0.12625   0.13234
     Eigenvalues ---    0.32034
 En-DIIS/RFO-DIIS/Sim-DIIS IScMMF=       -3 using points:     5    4    3
 RFO step:  Lambda=-2.74318027D-04.
 DidBck=F Rises=F RFO-DIIS coefs:    1.06147   -2.00000    1.93853
 Iteration  1 RMS(Cart)=  0.00354544 RMS(Int)=  0.00048772
 Iteration  2 RMS(Cart)=  0.00001635 RMS(Int)=  0.00048673
 Iteration  3 RMS(Cart)=  0.00000001 RMS(Int)=  0.00048673
 Variable       Old X    -DE/DX   Delta X   Delta X   Delta X     New X
                                 (Linear)    (Quad)   (Total)
    R1        3.87447  -0.00040  -0.00407  -0.00351  -0.00778   3.86669
    R2        4.13294   0.00045   0.00511   0.00828   0.01389   4.14683
    R3        4.30730  -0.00002   0.01851  -0.02864  -0.00973   4.29758
    R4        3.91583   0.00042   0.00016   0.01065   0.01100   3.92684
    R5        4.28685   0.00023  -0.00999   0.01966   0.00976   4.29661
    R6        3.92645   0.00028   0.01578  -0.01507   0.00089   3.92734
    R7        4.02946  -0.00026  -0.00432  -0.00089  -0.00516   4.02430
    R8        3.89907  -0.00016   0.00965  -0.01380  -0.00299   3.89609
    R9        4.07060  -0.00027  -0.01923   0.02613   0.00565   4.07625
   R10        3.86119  -0.00023   0.01244  -0.02134  -0.00827   3.85292
   R11        4.10213  -0.00020   0.03150  -0.04919  -0.01699   4.08514
   R12        4.41347   0.00028  -0.00634   0.01727   0.01085   4.42432
   R13        3.91341  -0.00016  -0.01442   0.01876   0.00313   3.91654
   R14        4.08140  -0.00031   0.01891  -0.03775  -0.01837   4.06304
   R15        4.13247   0.00002  -0.03095   0.04644   0.01536   4.14782
   R16        3.94051  -0.00027  -0.00169  -0.00728  -0.00921   3.93131
   R17        4.00779   0.00001  -0.00322   0.00174  -0.00149   4.00630
   R18        3.71140   0.00005   0.00572  -0.00711  -0.00094   3.71047
   R19        3.97262   0.00023   0.01016  -0.00703   0.00305   3.97567
   R20        3.76581   0.00013  -0.00322   0.00802   0.00484   3.77065
   R21        3.82043   0.00022   0.00918  -0.00532   0.00384   3.82428
   R22        3.88618   0.00003  -0.00074   0.00296   0.00258   3.88876
   R23        3.87244  -0.00007  -0.00189   0.00046  -0.00165   3.87079
   R24        4.00210   0.00009  -0.02006   0.02763   0.00628   4.00838
   R25        3.84801   0.00038   0.00824  -0.00447   0.00411   3.85212
   R26        4.03423   0.00011  -0.00666   0.01452   0.00667   4.04090
   R27        4.05539  -0.00008  -0.02284   0.02650   0.00282   4.05821
   R28        3.27273  -0.00163  -0.02983   0.01565  -0.01408   3.25865
   R29        3.28397  -0.00133  -0.03195   0.02000  -0.01185   3.27212
   R30        3.90300  -0.00005   0.01970  -0.03174  -0.01076   3.89224
   R31        4.07337  -0.00012  -0.00997   0.00902  -0.00130   4.07208
   R32        3.80127   0.00039   0.00841  -0.00082   0.00797   3.80924
   R33        1.48099  -0.00389  -0.00994  -0.00873  -0.01913   1.46186
    A1        1.89778  -0.00004   0.00694  -0.00920  -0.00209   1.89569
    A2        1.89381  -0.00020   0.00230  -0.00734  -0.00516   1.88865
    A3        2.14619  -0.00028   0.00924  -0.01779  -0.00840   2.13779
    A4        2.77059  -0.00014   0.00234  -0.00672  -0.00427   2.76632
    A5        2.00763  -0.00014   0.00323  -0.00907  -0.00576   2.00187
    A6        1.96124  -0.00010   0.00424  -0.00899  -0.00467   1.95657
    A7        1.98945  -0.00001  -0.00436   0.00693   0.00259   1.99204
    A8        2.32111  -0.00012   0.00040  -0.00355  -0.00303   2.31808
    A9        1.59636  -0.00009   0.00024  -0.00242  -0.00207   1.59429
   A10        1.75717   0.00036  -0.00231   0.00934   0.00711   1.76428
   A11        1.68046   0.00036  -0.01925   0.03260   0.01351   1.69397
   A12        1.93000   0.00027  -0.01384   0.02270   0.00896   1.93896
   A13        2.24002   0.00041  -0.00241   0.01342   0.01109   2.25111
   A14        2.06295   0.00020  -0.00517   0.00700   0.00189   2.06483
   A15        2.05469   0.00022  -0.00806   0.01583   0.00784   2.06253
   A16        1.60074   0.00013  -0.00045   0.00174   0.00141   1.60215
   A17        2.32704   0.00037  -0.00130   0.00904   0.00822   2.33525
   A18        1.98494   0.00005  -0.01254   0.01659   0.00412   1.98906
   A19        2.78671   0.00035  -0.00196   0.00902   0.00788   2.79459
   A20        1.90910   0.00019   0.01354  -0.01487  -0.00115   1.90795
   A21        2.26383   0.00035  -0.01754   0.02976   0.01244   2.27627
   A22        1.96741   0.00025  -0.01473   0.02663   0.01187   1.97928
   A23        1.97652   0.00023   0.00009   0.00558   0.00575   1.98227
   A24        1.65145   0.00004  -0.00106   0.00086   0.00001   1.65146
   A25        1.89063   0.00009  -0.00141   0.00236   0.00103   1.89166
   A26        1.97917  -0.00009   0.00308  -0.00449  -0.00128   1.97789
   A27        1.82203  -0.00017  -0.00105  -0.00189  -0.00302   1.81901
   A28        1.66754   0.00003  -0.00198   0.00266   0.00069   1.66823
   A29        1.48597   0.00004  -0.00262   0.00407   0.00140   1.48737
   A30        1.73850  -0.00003  -0.00089  -0.00033  -0.00118   1.73732
   A31        1.48929  -0.00037   0.00448  -0.01288  -0.00836   1.48093
   A32        1.96830  -0.00009   0.00049  -0.00232  -0.00186   1.96644
   A33        1.47074  -0.00007  -0.00312   0.00486   0.00165   1.47239
   A34        1.96291   0.00004  -0.01433   0.02189   0.00767   1.97058
   A35        2.17784   0.00011  -0.01411   0.02340   0.00939   2.18724
   A36        1.45921  -0.00020   0.00377  -0.00875  -0.00501   1.45420
   A37        1.74335   0.00001  -0.00202   0.00254   0.00045   1.74380
   A38        1.49355  -0.00035   0.02335  -0.03820  -0.01509   1.47846
   A39        1.76698  -0.00018   0.02356  -0.03645  -0.01285   1.75413
   A40        2.45046  -0.00025  -0.01416   0.02081   0.00707   2.45754
   A41        2.07431   0.00056  -0.00781   0.01547   0.00746   2.08177
   A42        1.65357  -0.00017   0.02122  -0.03247  -0.01139   1.64218
   A43        2.32928   0.00054  -0.00982   0.01806   0.00816   2.33743
   A44        2.51044   0.00018  -0.02149   0.03287   0.01181   2.52224
   A45        2.11693  -0.00007   0.02674  -0.03943  -0.01264   2.10429
   A46        1.94537   0.00002   0.02064  -0.02686  -0.00589   1.93947
   A47        2.22426  -0.00038  -0.01329   0.01493   0.00200   2.22627
   A48        1.85648   0.00044  -0.02183   0.03097   0.00928   1.86576
   A49        1.81244   0.00058  -0.01575   0.02632   0.01054   1.82298
   A50        2.25883  -0.00041  -0.01248   0.01673   0.00513   2.26395
   A51        2.00690   0.00013  -0.01528   0.02130   0.00635   2.01325
   A52        2.10508  -0.00010  -0.00175   0.00166  -0.00002   2.10506
   A53        1.87787  -0.00010   0.00086  -0.00294  -0.00200   1.87588
   A54        1.64916  -0.00014  -0.00062  -0.00114  -0.00184   1.64731
   A55        2.04510   0.00003  -0.01157   0.01624   0.00452   2.04962
   A56        1.87642   0.00008  -0.01344   0.02023   0.00681   1.88324
   A57        1.65988   0.00009  -0.00101   0.00507   0.00400   1.66388
   A58        1.31414  -0.00018   0.00694  -0.01400  -0.00720   1.30694
   A59        1.92173  -0.00002  -0.00061   0.00071   0.00035   1.92209
   A60        1.47154  -0.00017   0.00827  -0.01499  -0.00669   1.46485
   A61        2.07607  -0.00008   0.00549  -0.00951  -0.00381   2.07226
   A62        2.20326  -0.00012   0.00597  -0.01290  -0.00674   2.19651
   A63        1.57684   0.00011  -0.01577   0.02419   0.00858   1.58543
   A64        1.46226   0.00001  -0.00059   0.00072  -0.00003   1.46223
   A65        2.09552  -0.00022   0.00519  -0.01324  -0.00799   2.08753
   A66        1.87766  -0.00016   0.00481  -0.00847  -0.00363   1.87403
   A67        2.01412   0.00007  -0.00967   0.01620   0.00638   2.02050
   A68        1.35092  -0.00011  -0.00220   0.00171  -0.00052   1.35040
   A69        1.50749   0.00002   0.00001  -0.00003   0.00012   1.50762
   A70        1.88621  -0.00009   0.00755  -0.01221  -0.00457   1.88164
   A71        2.22797  -0.00004  -0.00045  -0.00129  -0.00173   2.22624
   A72        2.11400   0.00002  -0.00417   0.00663   0.00249   2.11650
    D1       -1.93484   0.00005   0.00265  -0.00099   0.00174  -1.93310
    D2       -0.87314   0.00021  -0.00494   0.01021   0.00541  -0.86773
    D3        0.23787  -0.00010   0.00336  -0.00303   0.00032   0.23819
    D4        1.29957   0.00005  -0.00423   0.00817   0.00398   1.30355
    D5       -0.86706   0.00000   0.00140   0.00145   0.00280  -0.86426
    D6        0.19464   0.00016  -0.00619   0.01265   0.00647   0.20110
    D7        0.29851   0.00001   0.00882  -0.01354  -0.00480   0.29371
    D8       -0.74814   0.00003   0.00987  -0.01443  -0.00458  -0.75272
    D9       -0.57679   0.00010  -0.00135   0.00389   0.00241  -0.57438
   D10       -1.62345   0.00013  -0.00029   0.00300   0.00264  -1.62081
   D11        1.21856  -0.00014   0.00330  -0.00902  -0.00577   1.21279
   D12        0.17190  -0.00011   0.00436  -0.00991  -0.00554   0.16636
   D13        0.96511  -0.00023   0.00782  -0.01430  -0.00629   0.95882
   D14        0.00105  -0.00002  -0.00465   0.00654   0.00212   0.00316
   D15       -1.14995   0.00006   0.00279  -0.00284   0.00011  -1.14983
   D16       -0.96052   0.00016  -0.00922   0.01303   0.00363  -0.95689
   D17        0.05693   0.00009  -0.00234   0.00142  -0.00100   0.05593
   D18        1.15673  -0.00004  -0.00160   0.00053  -0.00106   1.15567
   D19        2.17418  -0.00011   0.00528  -0.01108  -0.00569   2.16849
   D20        0.09822  -0.00008   0.00034  -0.00480  -0.00458   0.09364
   D21        1.11566  -0.00015   0.00722  -0.01641  -0.00921   1.10646
   D22        0.71905  -0.00013   0.00376  -0.00911  -0.00536   0.71369
   D23        1.77756  -0.00009   0.00405  -0.00759  -0.00345   1.77412
   D24       -0.50474   0.00008  -0.00191   0.00532   0.00348  -0.50126
   D25        0.55378   0.00012  -0.00162   0.00684   0.00539   0.55916
   D26       -1.29858   0.00006  -0.00210   0.00465   0.00242  -1.29616
   D27       -0.24007   0.00010  -0.00182   0.00616   0.00433  -0.23574
   D28        0.43113  -0.00014   0.00845  -0.01576  -0.00741   0.42372
   D29       -0.63860  -0.00009   0.00102  -0.00423  -0.00342  -0.64202
   D30       -0.75935   0.00008   0.00613  -0.00634  -0.00019  -0.75954
   D31       -1.82909   0.00013  -0.00130   0.00519   0.00380  -1.82528
   D32        1.29867  -0.00014   0.01100  -0.01978  -0.00867   1.28999
   D33        0.22893  -0.00009   0.00358  -0.00826  -0.00468   0.22425
   D34        0.18575  -0.00026   0.01009  -0.02312  -0.01303   0.17272
   D35       -0.91649  -0.00028   0.01024  -0.02299  -0.01281  -0.92930
   D36        1.39441   0.00003  -0.00645   0.00257  -0.00410   1.39030
   D37        0.29216   0.00002  -0.00630   0.00270  -0.00388   0.28828
   D38        0.61876   0.00007  -0.01066   0.01469   0.00394   0.62270
   D39       -0.47729   0.00008  -0.00476   0.00497   0.00027  -0.47702
   D40       -0.60046  -0.00032  -0.00452  -0.00179  -0.00624  -0.60671
   D41       -1.69652  -0.00030   0.00138  -0.01152  -0.00992  -1.70643
   D42       -0.67629  -0.00004  -0.00370   0.00412   0.00111  -0.67519
   D43        0.37209  -0.00019   0.00909  -0.01561  -0.00744   0.36465
   D44        2.61547   0.00036   0.00014  -0.00014   0.00020   2.61566
   D45        2.95631  -0.00042   0.01003  -0.01728  -0.00683   2.94948
   D46        0.43195   0.00033  -0.00585   0.01790   0.01212   0.44407
   D47        1.48033   0.00018   0.00694  -0.00184   0.00357   1.48391
   D48       -2.55947   0.00072  -0.00202   0.01363   0.01121  -2.54827
   D49       -2.21863  -0.00006   0.00788  -0.00350   0.00418  -2.21445
   D50        0.17525  -0.00005   0.00552  -0.00126   0.00431   0.17956
   D51       -0.92592   0.00002   0.00872  -0.00542   0.00367  -0.92225
   D52        1.45821   0.00030  -0.00065   0.01117   0.01023   1.46844
   D53        0.35704   0.00037   0.00255   0.00701   0.00959   0.36663
   D54        0.71464   0.00028   0.00466   0.00064   0.00516   0.71981
   D55        1.78855   0.00025   0.00212   0.00282   0.00479   1.79334
   D56       -1.33620  -0.00014   0.00708  -0.01181  -0.00492  -1.34112
   D57       -0.26229  -0.00017   0.00454  -0.00963  -0.00529  -0.26758
   D58       -0.59614  -0.00009   0.01918  -0.02853  -0.00926  -0.60540
   D59        0.47777  -0.00012   0.01665  -0.02636  -0.00963   0.46814
   D60        1.04863   0.00031  -0.01064   0.01998   0.00915   1.05778
   D61       -0.15539   0.00006   0.03096  -0.04206  -0.01077  -0.16616
   D62       -1.16813  -0.00023   0.00773  -0.01631  -0.00909  -1.17722
   D63       -0.92259  -0.00035   0.00714  -0.01838  -0.01107  -0.93366
   D64       -1.90094  -0.00031  -0.00423  -0.00426  -0.00707  -1.90801
   D65        2.08725  -0.00080   0.00271  -0.01358  -0.01016   2.07709
   D66        1.44374   0.00042   0.00576  -0.01488  -0.00836   1.43538
   D67        0.14578  -0.00022   0.00623  -0.01604  -0.01011   0.13567
   D68       -0.83257  -0.00017  -0.00514  -0.00192  -0.00611  -0.83868
   D69       -3.12757  -0.00067   0.00180  -0.01123  -0.00920  -3.13677
   D70        2.51211   0.00055   0.00485  -0.01253  -0.00740   2.50471
   D71        1.26342   0.00016   0.00471  -0.00285   0.00088   1.26430
   D72        0.28507   0.00021  -0.00665   0.01127   0.00488   0.28995
   D73       -2.00992  -0.00029   0.00029   0.00196   0.00179  -2.00813
   D74       -2.65344   0.00093   0.00334   0.00066   0.00359  -2.64985
   D75       -1.62197  -0.00021  -0.00084  -0.00363  -0.00424  -1.62621
   D76       -0.58123  -0.00018  -0.00110  -0.00132  -0.00236  -0.58360
   D77       -0.56917  -0.00002  -0.03062   0.04092   0.01013  -0.55904
   D78        0.47156   0.00000  -0.03088   0.04323   0.01201   0.48357
   D79        0.21452   0.00024  -0.00588   0.01158   0.00609   0.22061
   D80        1.25526   0.00027  -0.00614   0.01389   0.00797   1.26323
   D81        1.37702   0.00023  -0.00743   0.01627   0.00883   1.38585
   D82        0.26464   0.00016  -0.00564   0.01086   0.00527   0.26991
   D83        0.48555   0.00020  -0.00485   0.01443   0.00947   0.49502
   D84       -0.62683   0.00013  -0.00306   0.00902   0.00591  -0.62091
   D85       -0.73996  -0.00016   0.00179  -0.00414  -0.00252  -0.74248
   D86       -1.85233  -0.00023   0.00358  -0.00956  -0.00608  -1.85842
   D87        0.16103   0.00013  -0.01495   0.02537   0.01005   0.17108
   D88        1.21334   0.00005  -0.01608   0.02399   0.00775   1.22109
   D89        1.17818   0.00019  -0.00750   0.01449   0.00730   1.18547
   D90        2.23048   0.00011  -0.00862   0.01311   0.00500   2.23548
   D91       -1.04847  -0.00022   0.00966  -0.01606  -0.00651  -1.05498
   D92        0.00384  -0.00031   0.00854  -0.01744  -0.00881  -0.00497
   D93       -0.73762   0.00013  -0.00520   0.01095   0.00568  -0.73195
   D94        0.16169   0.00003  -0.00785   0.01406   0.00606   0.16775
   D95        0.27430   0.00016  -0.00731   0.01381   0.00640   0.28070
   D96        1.17361   0.00006  -0.00997   0.01693   0.00678   1.18040
   D97        0.45863  -0.00001  -0.01004   0.01401   0.00397   0.46260
   D98       -0.60289   0.00013  -0.00855   0.01610   0.00761  -0.59528
   D99        0.74689  -0.00015   0.00727  -0.01122  -0.00399   0.74290
   D100      -0.12948   0.00012  -0.00056   0.00750   0.00706  -0.12242
   D101      -0.27221  -0.00015   0.00376  -0.00777  -0.00436  -0.27656
   D102      -1.14858   0.00011  -0.00406   0.01095   0.00669  -1.14189
   D103       0.39370  -0.00010   0.00464  -0.00776  -0.00324   0.39046
   D104      -0.68995  -0.00004   0.01200  -0.01761  -0.00563  -0.69558
   D105      -0.68277  -0.00003   0.00022  -0.00560  -0.00526  -0.68803
   D106       0.55277  -0.00011  -0.00778   0.00534  -0.00207   0.55070
   D107      -0.31231   0.00026  -0.00270   0.01082   0.00788  -0.30442
   D108       0.93241   0.00018  -0.01062   0.02181   0.01087   0.94328
   D109       0.50682  -0.00012   0.00302  -0.00540  -0.00259   0.50423
   D110      -0.72952  -0.00001   0.01070  -0.01544  -0.00474  -0.73426
   D111      -0.82875  -0.00006  -0.01112   0.00783  -0.00117  -0.82993
   D112       0.29413  -0.00008   0.01865  -0.02806  -0.01085   0.28328
   D113       2.92556  -0.00053  -0.00110  -0.00310  -0.00389   2.92167
   D114       2.62056   0.00016   0.01335  -0.02135  -0.00787   2.61268
   D115       0.27929   0.00000  -0.01701   0.02012   0.00455   0.28384
   D116       1.40217  -0.00002   0.01276  -0.01577  -0.00512   1.39705
   D117      -2.24958  -0.00047  -0.00699   0.00919   0.00183  -2.24775
   D118      -2.55459   0.00022   0.00745  -0.00906  -0.00215  -2.55674
   D119      -0.32458  -0.00001  -0.00067   0.00205   0.00148  -0.32310
   D120       0.86846  -0.00009   0.00392  -0.00644  -0.00228   0.86618
   D121       0.27439   0.00018  -0.01170   0.01909   0.00824   0.28262
   D122      -0.84068   0.00013  -0.00765   0.01087   0.00452  -0.83616
   D123       1.30326   0.00006   0.01217  -0.01037  -0.00040   1.30286
   D124       0.18820   0.00001   0.01621  -0.01860  -0.00412   0.18408
   D125      -2.32794   0.00019   0.00087   0.00055   0.00107  -2.32687
   D126       2.84018   0.00013   0.00491  -0.00768  -0.00265   2.83753
   D127      -2.22401  -0.00003  -0.01693   0.02502   0.00757  -2.21644
   D128       2.94411  -0.00008  -0.01288   0.01679   0.00386   2.94796
   D129       0.53329  -0.00007   0.00844  -0.01055  -0.00280   0.53049
   D130      -0.53174  -0.00002   0.00721  -0.00676  -0.00006  -0.53180
   D131      -0.55203   0.00006  -0.01635   0.02283   0.00803  -0.54400
   D132      -1.61706   0.00010  -0.01758   0.02663   0.01078  -1.60628
   D133       3.03156   0.00060   0.00198   0.00101   0.00283   3.03439
   D134       1.96654   0.00065   0.00076   0.00481   0.00557   1.97211
   D135      -2.74704  -0.00052  -0.00297   0.00279   0.00033  -2.74671
   D136       2.47112  -0.00047  -0.00419   0.00658   0.00307   2.47419
   D137      -0.78037  -0.00005   0.00524  -0.00926  -0.00407  -0.78444
   D138       0.12548  -0.00012   0.00185  -0.00758  -0.00583   0.11964
   D139       0.23211  -0.00007   0.00335  -0.00726  -0.00396   0.22815
   D140       1.13795  -0.00014  -0.00003  -0.00558  -0.00572   1.13223
   D141       0.82258   0.00007  -0.01014   0.01645   0.00597   0.82855
   D142      -0.09452   0.00003  -0.00774   0.01270   0.00465  -0.08988
   D143      -0.25285   0.00008  -0.00190   0.00574   0.00381  -0.24904
   D144      -1.16995   0.00004   0.00049   0.00199   0.00248  -1.16747
   D145      -0.54283  -0.00020   0.00750  -0.01794  -0.01043  -0.55326
   D146       0.67006  -0.00013   0.00565  -0.01363  -0.00792   0.66214
   D147      -1.73051  -0.00003   0.00346  -0.00807  -0.00469  -1.73520
   D148      -0.51762   0.00004   0.00161  -0.00376  -0.00218  -0.51980
         Item               Value     Threshold  Converged?
 Maximum Force            0.003891     0.000450     NO 
 RMS     Force            0.000362     0.000300     NO 
 Maximum Displacement     0.019267     0.001800     NO 
 RMS     Displacement     0.003547     0.001200     NO 
 Predicted change in Energy=-1.154189D-04
 GradGradGradGradGradGradGradGradGradGradGradGradGradGradGradGradGradGrad

                          Input orientation:                          
 ---------------------------------------------------------------------
 Center     Atomic      Atomic             Coordinates (Angstroms)
 Number     Number       Type             X           Y           Z
 ---------------------------------------------------------------------
      1          4           0       -1.299296    0.316153    0.478457
      2          4           0       -0.721467    0.720156   -1.442395
      3          4           0        1.226708   -0.288611    0.377195
      4          4           0       -0.218519    2.172868    0.031284
      5          4           0       -1.678745   -1.918149    0.667680
      6          4           0        1.256956    1.228363   -1.162640
      7          4           0        1.618678    1.996718    0.701351
      8          4           0        0.802363   -0.799784   -1.585986
      9          4           0        0.180914   -2.123469   -0.025790
     10          4           0        0.164315    1.041236    1.763038
     11          4           0       -1.264126   -1.228814   -1.189295
     12          4           0       -0.213794   -0.938473    1.730164
     13          1           0        1.560352   -1.826974   -2.745251
     14          1           0        1.496730   -1.159392   -3.130892
 ---------------------------------------------------------------------
                    Distance matrix (angstroms):
                    1          2          3          4          5
     1  Be   0.000000
     2  Be   2.046163   0.000000
     3  Be   2.599364   2.850246   0.000000
     4  Be   2.194410   2.129568   2.875277   0.000000
     5  Be   2.274179   3.511331   3.343865   4.390180   0.000000
     6  Be   3.171711   2.061721   2.161762   2.120040   4.676424
     7  Be   3.374694   3.420751   2.341249   1.963496   5.118624
     8  Be   3.150272   2.157056   2.072545   3.534745   3.533503
     9  Be   2.897765   3.302615   2.150067   4.315243   1.995341
    10  Be   2.077992   3.341033   2.194934   2.103836   3.654400
    11  Be   2.273666   2.038877   3.089033   3.762253   2.023721
    12  Be   2.078261   3.615786   2.080358   3.544949   2.057843
    13  H    4.812783   3.659508   3.496790   5.183847   4.706183
    14  H    4.798166   3.362159   3.624616   4.903610   5.008842
                    6          7          8          9         10
     6  Be   0.000000
     7  Be   2.048335   0.000000
     8  Be   2.121145   3.703877   0.000000
     9  Be   3.699334   4.424008   2.138353   0.000000
    10  Be   3.128653   2.038455   3.874587   3.635319   0.000000
    11  Be   3.520551   4.721139   2.147512   2.059682   3.988714
    12  Be   3.902127   3.609952   3.471117   2.154851   2.015762
    13  H    3.454242   5.148115   1.724402   3.063695   5.522700
    14  H    3.103688   4.966084   1.731530   3.507488   5.528891
                   11         12         13         14
    11  Be   0.000000
    12  Be   3.116205   0.000000
    13  H    3.279706   4.895545   0.000000
    14  H    3.375936   5.157960   0.773585   0.000000
 Stoichiometry    Be12H2
 Framework group  C1[X(Be12H2)]
 Deg. of freedom    36
 Full point group                 C1      NOp   1
 Largest Abelian subgroup         C1      NOp   1
 Largest concise Abelian subgroup C1      NOp   1
                         Standard orientation:                         
 ---------------------------------------------------------------------
 Center     Atomic      Atomic             Coordinates (Angstroms)
 Number     Number       Type             X           Y           Z
 ---------------------------------------------------------------------
      1          4           0       -0.069460   -1.076126    1.053697
      2          4           0        0.145549    0.916584    1.465594
      3          4           0        0.311104    0.066435   -1.249869
      4          4           0        1.934241   -0.183145    1.110291
      5          4           0       -2.201701   -1.447104    0.355260
      6          4           0        1.402817    1.503215   -0.059474
      7          4           0        2.592747   -0.022177   -0.732471
      8          4           0       -0.688142    1.660087   -0.379684
      9          4           0       -1.822642   -0.040153   -1.007893
     10          4           0        1.383840   -1.613585   -0.330899
     11          4           0       -1.776982    0.424157    0.998253
     12          4           0       -0.559616   -1.777962   -0.840067
     13          1           0       -1.557276    3.012026   -1.004528
     14          1           0       -1.049739    3.347071   -0.526423
 ---------------------------------------------------------------------
 Rotational constants (GHZ):           2.0778372           1.5210348           1.2648789
 Standard basis: def2TZVP (5D, 7F)
 There are   252 symmetry adapted cartesian basis functions of A   symmetry.
 There are   240 symmetry adapted basis functions of A   symmetry.
   240 basis functions,   364 primitive gaussians,   252 cartesian basis functions
    25 alpha electrons       25 beta electrons
       nuclear repulsion energy       221.3245179724 Hartrees.
 NAtoms=   14 NActive=   14 NUniq=   14 SFac= 1.00D+00 NAtFMM=   60 NAOKFM=F Big=F
 Integral buffers will be    131072 words long.
 Raffenetti 2 integral format.
 Two-electron integral symmetry is turned on.
 Nuclear repulsion after empirical dispersion term =      221.2934866970 Hartrees.
 One-electron integrals computed using PRISM.
   1 Symmetry operations used in ECPInt.
 ECPInt:  NShTT=    6786 NPrTT=   21120 LenC2=    6601 LenP2D=   17039.
 LDataN:  DoStor=T MaxTD1= 4 Len=   56
 NBasis=   240 RedAO= T EigKep=  2.41D-04  NBF=   240
 NBsUse=   240 1.00D-06 EigRej= -1.00D+00 NBFU=   240
 Initial guess from the checkpoint file:  "/home/user/YCY/BeH/8-H-Be12.chk"
 B after Tr=    -0.000000    0.000000   -0.000000
         Rot=    0.999990   -0.002244    0.000091   -0.003960 Ang=  -0.52 deg.
 Requested convergence on RMS density matrix=1.00D-08 within 128 cycles.
 Requested convergence on MAX density matrix=1.00D-06.
 Requested convergence on             energy=1.00D-06.
 No special actions if energy rises.
 SCF Done:  E(RPBE1PBE) =  -177.755689217     A.U. after   15 cycles
            NFock= 15  Conv=0.50D-08     -V/T= 2.0075
   1 Symmetry operations used in ECPInt.
 ECPInt:  NShTT=    6786 NPrTT=   21120 LenC2=    6601 LenP2D=   17039.
 LDataN:  DoStor=T MaxTD1= 5 Len=  102
 Calling FoFJK, ICntrl=      2127 FMM=F ISym2X=0 I1Cent= 0 IOpClX= 0 NMat=1 NMatS=1 NMatT=0.
 ***** Axes restored to original set *****
 -------------------------------------------------------------------
 Center     Atomic                   Forces (Hartrees/Bohr)
 Number     Number              X              Y              Z
 -------------------------------------------------------------------
      1        4          -0.001457147   -0.000064189    0.000181202
      2        4           0.000720552   -0.000523473    0.001860951
      3        4          -0.002764374    0.000265156   -0.000477993
      4        4           0.000288607    0.000252117   -0.000607742
      5        4          -0.000169766    0.000438744    0.000072468
      6        4           0.001005321    0.000097107   -0.000646539
      7        4           0.000494574    0.000138643   -0.000095317
      8        4           0.000252626   -0.000419438   -0.001124820
      9        4           0.000535755   -0.000437335    0.000341344
     10        4           0.000176839    0.000185614    0.000299623
     11        4           0.000525369   -0.000450045   -0.001163461
     12        4           0.001126852   -0.000500636   -0.000042146
     13        1          -0.000257102    0.000818650    0.000718560
     14        1          -0.000478106    0.000199086    0.000683870
 -------------------------------------------------------------------
 Cartesian Forces:  Max     0.002764374 RMS     0.000762345

 GradGradGradGradGradGradGradGradGradGradGradGradGradGradGradGradGradGrad
 Berny optimization.
 Using GEDIIS/GDIIS optimizer.
 FormGI is forming the generalized inverse of G from B-inverse, IUseBI=4.
 Internal  Forces:  Max     0.001044829 RMS     0.000156699
 Search for a local minimum.
 Step number   6 out of a maximum of  100
 All quantities printed in internal units (Hartrees-Bohrs-Radians)
 Mixed Optimization -- En-DIIS/RFO-DIIS
 Swapping is turned off.
 Update second derivatives using D2CorX and points    3    4    5    6
 DE= -2.56D-04 DEPred=-1.15D-04 R= 2.22D+00
 TightC=F SS=  1.41D+00  RLast= 1.09D-01 DXNew= 1.7331D+00 3.2615D-01
 Trust test= 2.22D+00 RLast= 1.09D-01 DXMaxT set to 1.03D+00
 ITU=  1  1  1  1  1  0
     Eigenvalues ---    0.00953   0.02002   0.02134   0.02435   0.02694
     Eigenvalues ---    0.02868   0.03122   0.03611   0.03660   0.03937
     Eigenvalues ---    0.04238   0.04705   0.05229   0.05424   0.05546
     Eigenvalues ---    0.05912   0.05995   0.06220   0.06637   0.06792
     Eigenvalues ---    0.06896   0.07184   0.07564   0.07625   0.08119
     Eigenvalues ---    0.08324   0.08527   0.08717   0.09721   0.10635
     Eigenvalues ---    0.11027   0.11257   0.11564   0.12612   0.13220
     Eigenvalues ---    0.33160
 En-DIIS/RFO-DIIS/Sim-DIIS IScMMF=       -3 using points:     6    5    4    3
 RFO step:  Lambda=-1.97874321D-04.
 DIIS inversion failure, remove point   4.
 RFO-DIIS uses    3 points instead of    4
 DidBck=F Rises=F RFO-DIIS coefs:    2.20237   -1.28387    0.08151    0.00000
 Iteration  1 RMS(Cart)=  0.00345316 RMS(Int)=  0.00007246
 Iteration  2 RMS(Cart)=  0.00002582 RMS(Int)=  0.00005788
 Iteration  3 RMS(Cart)=  0.00000000 RMS(Int)=  0.00005788
 Variable       Old X    -DE/DX   Delta X   Delta X   Delta X     New X
                                 (Linear)    (Quad)   (Total)
    R1        3.86669  -0.00024  -0.00934   0.00139  -0.00788   3.85881
    R2        4.14683   0.00033   0.01657   0.00039   0.01692   4.16375
    R3        4.29758  -0.00007  -0.00847  -0.00218  -0.01073   4.28685
    R4        3.92684   0.00018   0.01246  -0.00225   0.01022   3.93706
    R5        4.29661   0.00028   0.00987   0.00348   0.01335   4.30995
    R6        3.92734   0.00023   0.00331  -0.00040   0.00290   3.93024
    R7        4.02430  -0.00022  -0.00645  -0.00017  -0.00658   4.01772
    R8        3.89609  -0.00005  -0.00188  -0.00020  -0.00205   3.89404
    R9        4.07625  -0.00045   0.00346  -0.00441  -0.00092   4.07533
   R10        3.85292  -0.00004  -0.00745   0.00136  -0.00605   3.84687
   R11        4.08514   0.00002  -0.01479   0.00058  -0.01405   4.07109
   R12        4.42432   0.00012   0.01136  -0.00160   0.00972   4.43404
   R13        3.91654  -0.00034   0.00127  -0.00310  -0.00168   3.91486
   R14        4.06304  -0.00013  -0.01821   0.00084  -0.01724   4.04580
   R15        4.14782  -0.00016   0.01307  -0.00367   0.00942   4.15725
   R16        3.93131  -0.00026  -0.01082  -0.00216  -0.01294   3.91836
   R17        4.00630   0.00008  -0.00200   0.00169  -0.00033   4.00596
   R18        3.71047   0.00001  -0.00010  -0.00096  -0.00102   3.70945
   R19        3.97567   0.00011   0.00485  -0.00139   0.00342   3.97909
   R20        3.77065   0.00007   0.00516   0.00029   0.00548   3.77613
   R21        3.82428   0.00010   0.00560  -0.00029   0.00532   3.82960
   R22        3.88876   0.00003   0.00304   0.00103   0.00412   3.89288
   R23        3.87079  -0.00003  -0.00208   0.00082  -0.00132   3.86947
   R24        4.00838  -0.00000   0.00423  -0.00105   0.00298   4.01137
   R25        3.85212   0.00025   0.00591  -0.00034   0.00568   3.85780
   R26        4.04090   0.00003   0.00662   0.00008   0.00650   4.04740
   R27        4.05821  -0.00020  -0.00007  -0.00274  -0.00296   4.05525
   R28        3.25865  -0.00104  -0.02019  -0.00544  -0.02566   3.23299
   R29        3.27212  -0.00080  -0.01758  -0.00174  -0.01936   3.25276
   R30        3.89224   0.00009  -0.00916   0.00125  -0.00787   3.88436
   R31        4.07208  -0.00005  -0.00290   0.00056  -0.00246   4.06962
   R32        3.80924   0.00016   0.01012  -0.00280   0.00731   3.81655
   R33        1.46186  -0.00018  -0.02236   0.01154  -0.01069   1.45117
    A1        1.89569  -0.00004  -0.00141  -0.00055  -0.00199   1.89370
    A2        1.88865  -0.00018  -0.00558  -0.00088  -0.00649   1.88216
    A3        2.13779  -0.00022  -0.00830  -0.00101  -0.00937   2.12842
    A4        2.76632  -0.00013  -0.00454  -0.00047  -0.00500   2.76132
    A5        2.00187  -0.00011  -0.00608  -0.00054  -0.00664   1.99523
    A6        1.95657  -0.00009  -0.00476  -0.00062  -0.00540   1.95116
    A7        1.99204  -0.00001   0.00234   0.00024   0.00259   1.99464
    A8        2.31808  -0.00011  -0.00339  -0.00081  -0.00420   2.31388
    A9        1.59429  -0.00007  -0.00231  -0.00005  -0.00238   1.59191
   A10        1.76428   0.00030   0.00781   0.00111   0.00895   1.77323
   A11        1.69397   0.00020   0.01265  -0.00006   0.01260   1.70657
   A12        1.93896   0.00015   0.00824   0.00015   0.00830   1.94726
   A13        2.25111   0.00030   0.01229   0.00057   0.01288   2.26399
   A14        2.06483   0.00018   0.00147   0.00075   0.00215   2.06698
   A15        2.06253   0.00019   0.00789   0.00100   0.00879   2.07132
   A16        1.60215   0.00012   0.00159   0.00115   0.00270   1.60485
   A17        2.33525   0.00032   0.00928   0.00188   0.01113   2.34638
   A18        1.98906   0.00002   0.00296   0.00038   0.00320   1.99226
   A19        2.79459   0.00030   0.00885   0.00167   0.01052   2.80511
   A20        1.90795   0.00016   0.00060   0.00042   0.00100   1.90894
   A21        2.27627   0.00018   0.01169   0.00036   0.01193   2.28821
   A22        1.97928   0.00015   0.01146   0.00048   0.01185   1.99113
   A23        1.98227   0.00017   0.00655   0.00050   0.00698   1.98925
   A24        1.65146   0.00008  -0.00008   0.00077   0.00070   1.65217
   A25        1.89166   0.00006   0.00097   0.00012   0.00111   1.89277
   A26        1.97789  -0.00007  -0.00105  -0.00043  -0.00150   1.97639
   A27        1.81901  -0.00014  -0.00361  -0.00061  -0.00422   1.81479
   A28        1.66823   0.00004   0.00052   0.00031   0.00085   1.66907
   A29        1.48737   0.00009   0.00126   0.00111   0.00235   1.48972
   A30        1.73732   0.00003  -0.00144   0.00065  -0.00085   1.73647
   A31        1.48093  -0.00033  -0.00896  -0.00155  -0.01048   1.47045
   A32        1.96644  -0.00013  -0.00209  -0.00109  -0.00316   1.96328
   A33        1.47239  -0.00013   0.00136  -0.00160  -0.00026   1.47212
   A34        1.97058  -0.00012   0.00660  -0.00179   0.00478   1.97536
   A35        2.18724  -0.00006   0.00860  -0.00156   0.00706   2.19429
   A36        1.45420  -0.00014  -0.00520  -0.00051  -0.00569   1.44852
   A37        1.74380   0.00003   0.00023   0.00028   0.00049   1.74428
   A38        1.47846  -0.00015  -0.01385   0.00027  -0.01358   1.46488
   A39        1.75413   0.00002  -0.01119   0.00160  -0.00960   1.74454
   A40        2.45754   0.00017   0.00619   0.00321   0.00937   2.46691
   A41        2.08177   0.00003   0.00721  -0.00312   0.00412   2.08589
   A42        1.64218   0.00000  -0.00991   0.00120  -0.00867   1.63350
   A43        2.33743  -0.00002   0.00774  -0.00374   0.00402   2.34145
   A44        2.52224   0.00014   0.01047   0.00169   0.01214   2.53438
   A45        2.10429   0.00014  -0.01052   0.00208  -0.00839   2.09589
   A46        1.93947   0.00019  -0.00364   0.00246  -0.00118   1.93829
   A47        2.22627  -0.00013   0.00037  -0.00225  -0.00188   2.22438
   A48        1.86576  -0.00009   0.00732  -0.00250   0.00488   1.87064
   A49        1.82298  -0.00010   0.00963  -0.00229   0.00732   1.83029
   A50        2.26395  -0.00006   0.00421   0.00077   0.00495   2.26890
   A51        2.01325  -0.00004   0.00509   0.00117   0.00626   2.01951
   A52        2.10506  -0.00014  -0.00034  -0.00246  -0.00280   2.10226
   A53        1.87588  -0.00014  -0.00218  -0.00144  -0.00362   1.87226
   A54        1.64731  -0.00013  -0.00223  -0.00093  -0.00314   1.64417
   A55        2.04962  -0.00011   0.00338  -0.00195   0.00141   2.05103
   A56        1.88324  -0.00007   0.00577  -0.00162   0.00414   1.88738
   A57        1.66388   0.00005   0.00441   0.00032   0.00473   1.66861
   A58        1.30694  -0.00008  -0.00720   0.00042  -0.00671   1.30023
   A59        1.92209   0.00003   0.00038   0.00088   0.00126   1.92334
   A60        1.46485  -0.00009  -0.00644   0.00005  -0.00636   1.45849
   A61        2.07226   0.00001  -0.00349   0.00111  -0.00244   2.06982
   A62        2.19651  -0.00005  -0.00685   0.00044  -0.00642   2.19010
   A63        1.58543  -0.00002   0.00748  -0.00108   0.00640   1.59183
   A64        1.46223   0.00000  -0.00016  -0.00046  -0.00066   1.46158
   A65        2.08753  -0.00020  -0.00840  -0.00154  -0.00993   2.07761
   A66        1.87403  -0.00013  -0.00352  -0.00056  -0.00414   1.86989
   A67        2.02050  -0.00002   0.00586  -0.00050   0.00535   2.02585
   A68        1.35040  -0.00007  -0.00090  -0.00023  -0.00110   1.34930
   A69        1.50762   0.00005   0.00019   0.00059   0.00080   1.50841
   A70        1.88164  -0.00008  -0.00417  -0.00065  -0.00478   1.87686
   A71        2.22624  -0.00007  -0.00210  -0.00094  -0.00305   2.22318
   A72        2.11650   0.00002   0.00229   0.00034   0.00263   2.11913
    D1       -1.93310   0.00004   0.00235  -0.00022   0.00210  -1.93100
    D2       -0.86773   0.00016   0.00547   0.00023   0.00574  -0.86199
    D3        0.23819  -0.00011   0.00080  -0.00083  -0.00004   0.23815
    D4        1.30355   0.00001   0.00392  -0.00038   0.00360   1.30715
    D5       -0.86426   0.00001   0.00341   0.00023   0.00357  -0.86069
    D6        0.20110   0.00012   0.00653   0.00067   0.00721   0.20831
    D7        0.29371  -0.00001  -0.00428  -0.00098  -0.00524   0.28847
    D8       -0.75272  -0.00001  -0.00386  -0.00132  -0.00515  -0.75787
    D9       -0.57438   0.00009   0.00254   0.00061   0.00309  -0.57129
   D10       -1.62081   0.00009   0.00296   0.00026   0.00318  -1.61763
   D11        1.21279  -0.00010  -0.00612  -0.00008  -0.00618   1.20661
   D12        0.16636  -0.00010  -0.00570  -0.00042  -0.00609   0.16027
   D13        0.95882  -0.00016  -0.00601  -0.00008  -0.00609   0.95273
   D14        0.00316   0.00003   0.00187   0.00174   0.00362   0.00679
   D15       -1.14983   0.00010   0.00061   0.00128   0.00193  -1.14790
   D16       -0.95689   0.00013   0.00286   0.00089   0.00380  -0.95309
   D17        0.05593   0.00009  -0.00147   0.00094  -0.00051   0.05541
   D18        1.15567  -0.00006  -0.00144  -0.00029  -0.00171   1.15396
   D19        2.16849  -0.00009  -0.00577  -0.00024  -0.00603   2.16246
   D20        0.09364  -0.00005  -0.00513  -0.00018  -0.00524   0.08839
   D21        1.10646  -0.00008  -0.00946  -0.00014  -0.00956   1.09690
   D22        0.71369  -0.00010  -0.00558  -0.00034  -0.00586   0.70783
   D23        1.77412  -0.00007  -0.00337   0.00005  -0.00328   1.77084
   D24       -0.50126   0.00006   0.00367   0.00045   0.00409  -0.49717
   D25        0.55916   0.00009   0.00589   0.00084   0.00667   0.56584
   D26       -1.29616   0.00006   0.00248   0.00051   0.00301  -1.29316
   D27       -0.23574   0.00009   0.00470   0.00090   0.00559  -0.23015
   D28        0.42372  -0.00011  -0.00731  -0.00059  -0.00783   0.41589
   D29       -0.64202  -0.00010  -0.00382  -0.00092  -0.00470  -0.64672
   D30       -0.75954   0.00008   0.00064   0.00026   0.00090  -0.75864
   D31       -1.82528   0.00009   0.00412  -0.00006   0.00403  -1.82125
   D32        1.28999  -0.00009  -0.00833  -0.00051  -0.00878   1.28121
   D33        0.22425  -0.00008  -0.00484  -0.00084  -0.00565   0.21860
   D34        0.17272  -0.00013  -0.01337   0.00071  -0.01272   0.16000
   D35       -0.92930  -0.00014  -0.01310   0.00067  -0.01253  -0.94182
   D36        1.39030   0.00004  -0.00554   0.00052  -0.00500   1.38530
   D37        0.28828   0.00003  -0.00527   0.00048  -0.00481   0.28347
   D38        0.62270   0.00003   0.00298  -0.00029   0.00269   0.62540
   D39       -0.47702   0.00012  -0.00028   0.00097   0.00069  -0.47634
   D40       -0.60671  -0.00028  -0.00776  -0.00155  -0.00936  -0.61606
   D41       -1.70643  -0.00019  -0.01103  -0.00029  -0.01136  -1.71780
   D42       -0.67519  -0.00006   0.00076  -0.00037   0.00032  -0.67487
   D43        0.36465  -0.00010  -0.00726   0.00006  -0.00724   0.35741
   D44        2.61566  -0.00005   0.00027   0.00217   0.00245   2.61812
   D45        2.94948  -0.00013  -0.00629  -0.00036  -0.00673   2.94275
   D46        0.44407   0.00019   0.01293  -0.00046   0.01250   0.45657
   D47        1.48391   0.00015   0.00490  -0.00003   0.00494   1.48885
   D48       -2.54827   0.00020   0.01243   0.00208   0.01463  -2.53363
   D49       -2.21445   0.00012   0.00587  -0.00046   0.00545  -2.20900
   D50        0.17956  -0.00008   0.00562  -0.00019   0.00543   0.18499
   D51       -0.92225   0.00001   0.00539   0.00025   0.00566  -0.91659
   D52        1.46844   0.00023   0.01154   0.00124   0.01277   1.48121
   D53        0.36663   0.00031   0.01131   0.00168   0.01300   0.37963
   D54        0.71981   0.00026   0.00658   0.00161   0.00831   0.72812
   D55        1.79334   0.00022   0.00578   0.00150   0.00737   1.80071
   D56       -1.34112  -0.00007  -0.00461  -0.00002  -0.00457  -1.34569
   D57       -0.26758  -0.00012  -0.00541  -0.00013  -0.00552  -0.27310
   D58       -0.60540  -0.00006  -0.00790  -0.00031  -0.00832  -0.61372
   D59        0.46814  -0.00010  -0.00871  -0.00042  -0.00927   0.45887
   D60        1.05778   0.00017   0.00890   0.00032   0.00922   1.06700
   D61       -0.16616   0.00005  -0.00806  -0.00082  -0.00895  -0.17512
   D62       -1.17722  -0.00018  -0.00936  -0.00099  -0.01032  -1.18755
   D63       -0.93366  -0.00021  -0.01158  -0.00019  -0.01171  -0.94536
   D64       -1.90801  -0.00026  -0.00861  -0.00138  -0.00993  -1.91794
   D65        2.07709  -0.00019  -0.01113  -0.00142  -0.01255   2.06454
   D66        1.43538  -0.00025  -0.00888  -0.00421  -0.01304   1.42234
   D67        0.13567  -0.00010  -0.01060   0.00075  -0.00990   0.12577
   D68       -0.83868  -0.00015  -0.00763  -0.00044  -0.00812  -0.84680
   D69       -3.13677  -0.00008  -0.01015  -0.00048  -0.01074   3.13568
   D70        2.50471  -0.00015  -0.00790  -0.00327  -0.01123   2.49347
   D71        1.26430   0.00015   0.00165   0.00114   0.00289   1.26720
   D72        0.28995   0.00010   0.00462  -0.00005   0.00467   0.29463
   D73       -2.00813   0.00018   0.00210  -0.00009   0.00205  -2.00608
   D74       -2.64985   0.00011   0.00435  -0.00288   0.00156  -2.64829
   D75       -1.62621  -0.00017  -0.00491  -0.00056  -0.00558  -1.63179
   D76       -0.58360  -0.00019  -0.00290  -0.00106  -0.00407  -0.58767
   D77       -0.55904   0.00002   0.00748   0.00195   0.00951  -0.54953
   D78        0.48357  -0.00000   0.00949   0.00145   0.01102   0.49459
   D79        0.22061   0.00022   0.00627   0.00187   0.00816   0.22877
   D80        1.26323   0.00020   0.00828   0.00137   0.00967   1.27290
   D81        1.38585   0.00019   0.00905   0.00100   0.01004   1.39588
   D82        0.26991   0.00012   0.00522   0.00030   0.00549   0.27540
   D83        0.49502   0.00012   0.01008  -0.00005   0.01013   0.50516
   D84       -0.62091   0.00005   0.00626  -0.00074   0.00559  -0.61532
   D85       -0.74248  -0.00014  -0.00271  -0.00091  -0.00365  -0.74613
   D86       -1.85842  -0.00021  -0.00653  -0.00161  -0.00819  -1.86661
   D87        0.17108   0.00010   0.00939   0.00036   0.00987   0.18095
   D88        1.22109   0.00002   0.00658  -0.00035   0.00636   1.22745
   D89        1.18547   0.00015   0.00735   0.00093   0.00827   1.19374
   D90        2.23548   0.00007   0.00455   0.00022   0.00476   2.24024
   D91       -1.05498  -0.00013  -0.00605  -0.00031  -0.00644  -1.06142
   D92       -0.00497  -0.00020  -0.00885  -0.00102  -0.00995  -0.01492
   D93       -0.73195   0.00011   0.00576   0.00044   0.00616  -0.72578
   D94        0.16775  -0.00003   0.00576  -0.00069   0.00508   0.17283
   D95        0.28070   0.00010   0.00626  -0.00002   0.00622   0.28692
   D96        1.18040  -0.00004   0.00626  -0.00114   0.00514   1.18554
   D97        0.46260  -0.00001   0.00312   0.00017   0.00324   0.46585
   D98       -0.59528   0.00008   0.00745  -0.00019   0.00719  -0.58809
   D99        0.74290  -0.00009  -0.00353  -0.00040  -0.00391   0.73899
   D100      -0.12242   0.00008   0.00798  -0.00017   0.00776  -0.11466
   D101      -0.27656  -0.00012  -0.00447  -0.00022  -0.00466  -0.28123
   D102      -1.14189   0.00006   0.00704   0.00000   0.00701  -1.13488
   D103       0.39046  -0.00011  -0.00314  -0.00148  -0.00462   0.38585
   D104      -0.69558   0.00005  -0.00473   0.00042  -0.00433  -0.69992
   D105      -0.68803  -0.00000  -0.00594  -0.00048  -0.00635  -0.69438
   D106       0.55070  -0.00019  -0.00354  -0.00243  -0.00598   0.54472
   D107      -0.30442   0.00022   0.00863   0.00178   0.01037  -0.29405
   D108       0.94328   0.00011   0.01091   0.00085   0.01174   0.95502
   D109       0.50423  -0.00013  -0.00262  -0.00062  -0.00325   0.50099
   D110      -0.73426   0.00011  -0.00385   0.00173  -0.00213  -0.73639
   D111      -0.82993  -0.00010  -0.00282  -0.00062  -0.00334  -0.83326
   D112       0.28328   0.00007  -0.00976   0.00166  -0.00820   0.27509
   D113       2.92167   0.00012  -0.00438   0.00532   0.00085   2.92252
   D114       2.61268  -0.00005  -0.00715  -0.00172  -0.00885   2.60384
   D115       0.28384  -0.00018   0.00275  -0.00262   0.00024   0.28408
   D116       1.39705  -0.00002  -0.00419  -0.00034  -0.00462   1.39243
   D117      -2.24775   0.00004   0.00120   0.00331   0.00443  -2.24332
   D118      -2.55674  -0.00013  -0.00157  -0.00373  -0.00527  -2.56200
   D119      -0.32310  -0.00002   0.00163  -0.00051   0.00113  -0.32198
   D120       0.86618   0.00001  -0.00190   0.00090  -0.00101   0.86517
   D121       0.28262   0.00004   0.00779  -0.00071   0.00707   0.28970
   D122      -0.83616   0.00007   0.00416  -0.00002   0.00415  -0.83201
   D123       1.30286   0.00009   0.00120   0.00073   0.00181   1.30467
   D124       0.18408   0.00012  -0.00243   0.00142  -0.00111   0.18296
   D125      -2.32687  -0.00012   0.00121  -0.00439  -0.00317  -2.33004
   D126       2.83753  -0.00009  -0.00242  -0.00370  -0.00609   2.83144
   D127      -2.21644   0.00003   0.00625   0.00159   0.00782  -2.20862
   D128       2.94796   0.00006   0.00262   0.00228   0.00490   2.95286
   D129       0.53049  -0.00001  -0.00203  -0.00017  -0.00224   0.52824
   D130      -0.53180   0.00009   0.00100   0.00168   0.00263  -0.52917
   D131      -0.54400  -0.00005   0.00691  -0.00119   0.00580  -0.53820
   D132      -1.60628   0.00005   0.00993   0.00066   0.01067  -1.59562
   D133       3.03439  -0.00006   0.00335  -0.00322   0.00015   3.03454
   D134       1.97211   0.00003   0.00638  -0.00138   0.00502   1.97712
   D135      -2.74671   0.00002   0.00014   0.00224   0.00235  -2.74436
   D136       2.47419   0.00012   0.00316   0.00409   0.00722   2.48141
   D137      -0.78444  -0.00002  -0.00389  -0.00008  -0.00393  -0.78837
   D138       0.11964  -0.00008  -0.00639  -0.00042  -0.00674   0.11290
   D139       0.22815  -0.00007  -0.00406  -0.00092  -0.00498   0.22317
   D140       1.13223  -0.00014  -0.00656  -0.00126  -0.00780   1.12443
   D141       0.82855   0.00002   0.00534  -0.00003   0.00531   0.83386
   D142      -0.08988  -0.00000   0.00417  -0.00006   0.00410  -0.08578
   D143      -0.24904   0.00008   0.00409   0.00080   0.00490  -0.24414
   D144      -1.16747   0.00006   0.00292   0.00077   0.00369  -1.16378
   D145      -0.55326  -0.00011  -0.01086  -0.00001  -0.01084  -0.56411
   D146       0.66214  -0.00010  -0.00826  -0.00031  -0.00855   0.65359
   D147      -1.73520  -0.00005  -0.00498  -0.00071  -0.00567  -1.74087
   D148      -0.51980  -0.00003  -0.00237  -0.00102  -0.00337  -0.52317
         Item               Value     Threshold  Converged?
 Maximum Force            0.001045     0.000450     NO 
 RMS     Force            0.000157     0.000300     YES
 Maximum Displacement     0.022190     0.001800     NO 
 RMS     Displacement     0.003452     0.001200     NO 
 Predicted change in Energy=-9.946892D-05
 GradGradGradGradGradGradGradGradGradGradGradGradGradGradGradGradGradGrad

                          Input orientation:                          
 ---------------------------------------------------------------------
 Center     Atomic      Atomic             Coordinates (Angstroms)
 Number     Number       Type             X           Y           Z
 ---------------------------------------------------------------------
      1          4           0       -1.305516    0.314525    0.481515
      2          4           0       -0.717499    0.714428   -1.432655
      3          4           0        1.214966   -0.289841    0.371479
      4          4           0       -0.214744    2.174611    0.028628
      5          4           0       -1.681326   -1.914827    0.668232
      6          4           0        1.260477    1.224102   -1.160521
      7          4           0        1.621013    1.997563    0.700820
      8          4           0        0.805764   -0.803684   -1.593278
      9          4           0        0.181209   -2.122214   -0.025259
     10          4           0        0.162200    1.046586    1.766217
     11          4           0       -1.258225   -1.233408   -1.192820
     12          4           0       -0.211041   -0.937929    1.730127
     13          1           0        1.565448   -1.817635   -2.742929
     14          1           0        1.488346   -1.160450   -3.132638
 ---------------------------------------------------------------------
                    Distance matrix (angstroms):
                    1          2          3          4          5
     1  Be   0.000000
     2  Be   2.041993   0.000000
     3  Be   2.594262   2.828052   0.000000
     4  Be   2.203363   2.126087   2.869694   0.000000
     5  Be   2.268503   3.500810   3.334239   4.391293   0.000000
     6  Be   3.179298   2.060635   2.154326   2.119864   4.674550
     7  Be   3.383088   3.415669   2.346392   1.962955   5.119892
     8  Be   3.164278   2.156570   2.071654   3.541505   3.540435
     9  Be   2.899115   3.291652   2.140945   4.315366   1.998244
    10  Be   2.083402   3.334214   2.199920   2.105645   3.657065
    11  Be   2.280730   2.035675   3.074740   3.767676   2.026539
    12  Be   2.079796   3.604161   2.073508   3.547255   2.060022
    13  H    4.815140   3.652397   3.486622   5.175775   4.710308
    14  H    4.800346   3.357211   3.620986   4.900689   5.006248
                    6          7          8          9         10
     6  Be   0.000000
     7  Be   2.047638   0.000000
     8  Be   2.122724   3.711401   0.000000
     9  Be   3.694789   4.424114   2.141792   0.000000
    10  Be   3.131058   2.041461   3.888943   3.640198   0.000000
    11  Be   3.519128   4.723882   2.145945   2.055515   3.996484
    12  Be   3.898152   3.610125   3.478065   2.153549   2.019631
    13  H    3.442264   5.139867   1.710823   3.065063   5.523157
    14  H    3.102782   4.968506   1.721288   3.505624   5.534298
                   11         12         13         14
    11  Be   0.000000
    12  Be   3.118898   0.000000
    13  H    3.273727   4.892650   0.000000
    14  H    3.363313   5.155960   0.767926   0.000000
 Stoichiometry    Be12H2
 Framework group  C1[X(Be12H2)]
 Deg. of freedom    36
 Full point group                 C1      NOp   1
 Largest Abelian subgroup         C1      NOp   1
 Largest concise Abelian subgroup C1      NOp   1
                         Standard orientation:                         
 ---------------------------------------------------------------------
 Center     Atomic      Atomic             Coordinates (Angstroms)
 Number     Number       Type             X           Y           Z
 ---------------------------------------------------------------------
      1          4           0       -0.069054   -1.085566    1.053560
      2          4           0        0.140330    0.904617    1.459839
      3          4           0        0.305183    0.071916   -1.237810
      4          4           0        1.937227   -0.176436    1.109506
      5          4           0       -2.194339   -1.457519    0.352903
      6          4           0        1.395925    1.507607   -0.058746
      7          4           0        2.595050   -0.009342   -0.732379
      8          4           0       -0.696973    1.666891   -0.375550
      9          4           0       -1.820314   -0.043334   -1.008407
     10          4           0        1.394581   -1.611440   -0.332729
     11          4           0       -1.781129    0.420075    0.993806
     12          4           0       -0.551236   -1.775830   -0.848173
     13          1           0       -1.555958    3.010280   -0.995522
     14          1           0       -1.065051    3.343158   -0.507758
 ---------------------------------------------------------------------
 Rotational constants (GHZ):           2.0787266           1.5225647           1.2635572
 Standard basis: def2TZVP (5D, 7F)
 There are   252 symmetry adapted cartesian basis functions of A   symmetry.
 There are   240 symmetry adapted basis functions of A   symmetry.
   240 basis functions,   364 primitive gaussians,   252 cartesian basis functions
    25 alpha electrons       25 beta electrons
       nuclear repulsion energy       221.3741703650 Hartrees.
 NAtoms=   14 NActive=   14 NUniq=   14 SFac= 1.00D+00 NAtFMM=   60 NAOKFM=F Big=F
 Integral buffers will be    131072 words long.
 Raffenetti 2 integral format.
 Two-electron integral symmetry is turned on.
 Nuclear repulsion after empirical dispersion term =      221.3431379199 Hartrees.
 One-electron integrals computed using PRISM.
   1 Symmetry operations used in ECPInt.
 ECPInt:  NShTT=    6786 NPrTT=   21120 LenC2=    6602 LenP2D=   17036.
 LDataN:  DoStor=T MaxTD1= 4 Len=   56
 NBasis=   240 RedAO= T EigKep=  2.41D-04  NBF=   240
 NBsUse=   240 1.00D-06 EigRej= -1.00D+00 NBFU=   240
 Initial guess from the checkpoint file:  "/home/user/YCY/BeH/8-H-Be12.chk"
 B after Tr=     0.000000    0.000000   -0.000000
         Rot=    0.999997   -0.001497    0.000196   -0.001843 Ang=  -0.27 deg.
 ExpMin= 3.27D-02 ExpMax= 4.70D+03 ExpMxC= 1.60D+02 IAcc=3 IRadAn=         5 AccDes= 0.00D+00
 Harris functional with IExCor= 1009 and IRadAn=       5 diagonalized for initial guess.
 HarFok:  IExCor= 1009 AccDes= 0.00D+00 IRadAn=         5 IDoV= 1 UseB2=F ITyADJ=14
 ICtDFT=  3500011 ScaDFX=  1.000000  1.000000  1.000000  1.000000
 FoFCou: FMM=F IPFlag=           0 FMFlag=      100000 FMFlg1=           0
         NFxFlg=           0 DoJE=T BraDBF=F KetDBF=T FulRan=T
         wScrn=  0.000000 ICntrl=       500 IOpCl=  0 I1Cent=   200000004 NGrid=           0
         NMat0=    1 NMatS0=      1 NMatT0=    0 NMatD0=    1 NMtDS0=    0 NMtDT0=    0
 Petite list used in FoFCou.
 Requested convergence on RMS density matrix=1.00D-08 within 128 cycles.
 Requested convergence on MAX density matrix=1.00D-06.
 Requested convergence on             energy=1.00D-06.
 No special actions if energy rises.
 SCF Done:  E(RPBE1PBE) =  -177.755837354     A.U. after   14 cycles
            NFock= 14  Conv=0.76D-08     -V/T= 2.0075
   1 Symmetry operations used in ECPInt.
 ECPInt:  NShTT=    6786 NPrTT=   21120 LenC2=    6602 LenP2D=   17036.
 LDataN:  DoStor=T MaxTD1= 5 Len=  102
 Calling FoFJK, ICntrl=      2127 FMM=F ISym2X=0 I1Cent= 0 IOpClX= 0 NMat=1 NMatS=1 NMatT=0.
 ***** Axes restored to original set *****
 -------------------------------------------------------------------
 Center     Atomic                   Forces (Hartrees/Bohr)
 Number     Number              X              Y              Z
 -------------------------------------------------------------------
      1        4          -0.000964569    0.000112675    0.000621173
      2        4           0.000730626   -0.000429140    0.001045714
      3        4          -0.001921209    0.000697521   -0.000294944
      4        4           0.000093294   -0.000101080   -0.000057118
      5        4           0.000090520    0.000684234   -0.000197556
      6        4           0.001125319    0.000330552   -0.001032508
      7        4           0.000182681   -0.000106454    0.000149111
      8        4          -0.000198500   -0.000332350   -0.000399621
      9        4           0.000568705   -0.000903636    0.000041571
     10        4           0.000125559   -0.000154180   -0.000344645
     11        4           0.000092561   -0.000560647   -0.000869896
     12        4           0.000648002   -0.000075599    0.000126029
     13        1           0.000215088   -0.002553212    0.002390570
     14        1          -0.000788076    0.003391315   -0.001177878
 -------------------------------------------------------------------
 Cartesian Forces:  Max     0.003391315 RMS     0.000968201

 GradGradGradGradGradGradGradGradGradGradGradGradGradGradGradGradGradGrad
 Berny optimization.
 Using GEDIIS/GDIIS optimizer.
 FormGI is forming the generalized inverse of G from B-inverse, IUseBI=4.
 Internal  Forces:  Max     0.002156820 RMS     0.000216713
 Search for a local minimum.
 Step number   7 out of a maximum of  100
 All quantities printed in internal units (Hartrees-Bohrs-Radians)
 Mixed Optimization -- En-DIIS/RFO-DIIS
 Swapping is turned off.
 Update second derivatives using D2CorX and points    4    5    6    7
 DE= -1.48D-04 DEPred=-9.95D-05 R= 1.49D+00
 TightC=F SS=  1.41D+00  RLast= 1.14D-01 DXNew= 1.7331D+00 3.4229D-01
 Trust test= 1.49D+00 RLast= 1.14D-01 DXMaxT set to 1.03D+00
 ITU=  1  1  1  1  1  1  0
     Eigenvalues ---    0.00659   0.01819   0.02045   0.02392   0.02587
     Eigenvalues ---    0.02815   0.03130   0.03343   0.03619   0.03799
     Eigenvalues ---    0.04075   0.04731   0.04943   0.05246   0.05469
     Eigenvalues ---    0.05907   0.05989   0.06199   0.06499   0.06691
     Eigenvalues ---    0.06887   0.07169   0.07563   0.07662   0.08123
     Eigenvalues ---    0.08362   0.08520   0.08700   0.09653   0.10596
     Eigenvalues ---    0.10872   0.11256   0.11579   0.12612   0.13216
     Eigenvalues ---    0.45546
 En-DIIS/RFO-DIIS/Sim-DIIS IScMMF=       -3 using points:     7    6    5    4    3
 RFO step:  Lambda=-1.45187786D-04.
 DIIS inversion failure, remove point   5.
 RFO-DIIS uses    4 points instead of    5
 DidBck=F Rises=F RFO-DIIS coefs:    2.44180   -1.79618    0.34160    0.01278    0.00000
 Iteration  1 RMS(Cart)=  0.00435680 RMS(Int)=  0.00010516
 Iteration  2 RMS(Cart)=  0.00004819 RMS(Int)=  0.00007089
 Iteration  3 RMS(Cart)=  0.00000001 RMS(Int)=  0.00007089
 Variable       Old X    -DE/DX   Delta X   Delta X   Delta X     New X
                                 (Linear)    (Quad)   (Total)
    R1        3.85881  -0.00008  -0.00860   0.00226  -0.00625   3.85256
    R2        4.16375   0.00014   0.01945  -0.00175   0.01765   4.18140
    R3        4.28685  -0.00016  -0.01151  -0.00269  -0.01431   4.27254
    R4        3.93706  -0.00003   0.01072  -0.00266   0.00807   3.94513
    R5        4.30995   0.00031   0.01550   0.00304   0.01852   4.32847
    R6        3.93024   0.00012   0.00422  -0.00138   0.00283   3.93308
    R7        4.01772  -0.00015  -0.00769   0.00070  -0.00699   4.01074
    R8        3.89404   0.00006  -0.00163   0.00051  -0.00110   3.89293
    R9        4.07533  -0.00046  -0.00385  -0.00286  -0.00667   4.06866
   R10        3.84687   0.00009  -0.00540   0.00137  -0.00401   3.84286
   R11        4.07109   0.00016  -0.01335   0.00059  -0.01257   4.05851
   R12        4.43404  -0.00005   0.00990  -0.00307   0.00682   4.44085
   R13        3.91486  -0.00034  -0.00393  -0.00137  -0.00510   3.90976
   R14        4.04580   0.00006  -0.01774   0.00306  -0.01450   4.03130
   R15        4.15725  -0.00025   0.00729  -0.00332   0.00399   4.16123
   R16        3.91836  -0.00017  -0.01536   0.00044  -0.01485   3.90352
   R17        4.00596   0.00015   0.00002   0.00214   0.00211   4.00807
   R18        3.70945  -0.00003  -0.00098  -0.00033  -0.00126   3.70819
   R19        3.97909  -0.00007   0.00403  -0.00261   0.00138   3.98047
   R20        3.77613   0.00002   0.00609   0.00032   0.00644   3.78257
   R21        3.82960  -0.00008   0.00647  -0.00220   0.00428   3.83389
   R22        3.89288  -0.00001   0.00501  -0.00033   0.00473   3.89761
   R23        3.86947   0.00004  -0.00133   0.00114  -0.00028   3.86920
   R24        4.01137   0.00002   0.00155   0.00102   0.00238   4.01375
   R25        3.85780   0.00008   0.00689  -0.00185   0.00513   3.86293
   R26        4.04740  -0.00003   0.00679  -0.00066   0.00594   4.05334
   R27        4.05525  -0.00018  -0.00581  -0.00032  -0.00624   4.04900
   R28        3.23299  -0.00045  -0.03252  -0.00216  -0.03474   3.19825
   R29        3.25276  -0.00047  -0.02423  -0.00394  -0.02824   3.22452
   R30        3.88436   0.00016  -0.00695   0.00091  -0.00603   3.87833
   R31        4.06962   0.00010  -0.00330   0.00251  -0.00092   4.06870
   R32        3.81655  -0.00003   0.00780  -0.00250   0.00526   3.82181
   R33        1.45117   0.00216  -0.00854   0.00819  -0.00005   1.45112
    A1        1.89370  -0.00006  -0.00196  -0.00098  -0.00298   1.89072
    A2        1.88216  -0.00014  -0.00742  -0.00050  -0.00795   1.87422
    A3        2.12842  -0.00017  -0.01025  -0.00060  -0.01090   2.11751
    A4        2.76132  -0.00013  -0.00560  -0.00027  -0.00588   2.75544
    A5        1.99523  -0.00007  -0.00740  -0.00001  -0.00743   1.98780
    A6        1.95116  -0.00008  -0.00600  -0.00010  -0.00614   1.94502
    A7        1.99464  -0.00001   0.00270   0.00037   0.00308   1.99771
    A8        2.31388  -0.00010  -0.00495  -0.00042  -0.00539   2.30849
    A9        1.59191  -0.00005  -0.00268   0.00003  -0.00269   1.58922
   A10        1.77323   0.00024   0.01027   0.00049   0.01078   1.78401
   A11        1.70657   0.00010   0.01282  -0.00009   0.01274   1.71931
   A12        1.94726   0.00007   0.00839   0.00010   0.00843   1.95569
   A13        2.26399   0.00018   0.01447  -0.00047   0.01401   2.27799
   A14        2.06698   0.00016   0.00230   0.00117   0.00336   2.07035
   A15        2.07132   0.00013   0.00965   0.00035   0.00983   2.08114
   A16        1.60485   0.00010   0.00338   0.00098   0.00430   1.60915
   A17        2.34638   0.00024   0.01304   0.00096   0.01394   2.36032
   A18        1.99226   0.00002   0.00284   0.00104   0.00373   1.99599
   A19        2.80511   0.00022   0.01229   0.00090   0.01313   2.81824
   A20        1.90894   0.00009   0.00216  -0.00006   0.00205   1.91100
   A21        2.28821   0.00007   0.01228   0.00024   0.01242   2.30062
   A22        1.99113   0.00006   0.01243  -0.00037   0.01196   2.00309
   A23        1.98925   0.00011   0.00798   0.00007   0.00797   1.99722
   A24        1.65217   0.00013   0.00100   0.00112   0.00212   1.65429
   A25        1.89277   0.00005   0.00120   0.00012   0.00134   1.89412
   A26        1.97639  -0.00005  -0.00163  -0.00044  -0.00209   1.97430
   A27        1.81479  -0.00010  -0.00500   0.00000  -0.00499   1.80979
   A28        1.66907   0.00006   0.00093   0.00043   0.00136   1.67043
   A29        1.48972   0.00015   0.00283   0.00142   0.00424   1.49396
   A30        1.73647   0.00010  -0.00081   0.00133   0.00045   1.73692
   A31        1.47045  -0.00027  -0.01197  -0.00108  -0.01300   1.45745
   A32        1.96328  -0.00016  -0.00387  -0.00092  -0.00475   1.95853
   A33        1.47212  -0.00017  -0.00106  -0.00171  -0.00279   1.46933
   A34        1.97536  -0.00022   0.00376  -0.00191   0.00184   1.97720
   A35        2.19429  -0.00017   0.00642  -0.00186   0.00458   2.19888
   A36        1.44852  -0.00009  -0.00629  -0.00029  -0.00655   1.44197
   A37        1.74428   0.00006   0.00050   0.00054   0.00101   1.74529
   A38        1.46488  -0.00004  -0.01356   0.00014  -0.01342   1.45145
   A39        1.74454   0.00013  -0.00862   0.00125  -0.00739   1.73715
   A40        2.46691   0.00045   0.01064   0.00264   0.01320   2.48011
   A41        2.08589  -0.00030   0.00302  -0.00245   0.00070   2.08659
   A42        1.63350   0.00009  -0.00788   0.00097  -0.00686   1.62664
   A43        2.34145  -0.00037   0.00258  -0.00311  -0.00048   2.34098
   A44        2.53438   0.00013   0.01273   0.00138   0.01404   2.54842
   A45        2.09589   0.00024  -0.00689   0.00176  -0.00511   2.09078
   A46        1.93829   0.00025   0.00093   0.00147   0.00240   1.94069
   A47        2.22438   0.00004  -0.00374  -0.00196  -0.00575   2.21863
   A48        1.87064  -0.00039   0.00315  -0.00152   0.00176   1.87240
   A49        1.83029  -0.00051   0.00634  -0.00173   0.00460   1.83489
   A50        2.26890   0.00017   0.00501   0.00022   0.00507   2.27397
   A51        2.01951  -0.00010   0.00637   0.00161   0.00793   2.02744
   A52        2.10226  -0.00015  -0.00408  -0.00196  -0.00605   2.09620
   A53        1.87226  -0.00018  -0.00447  -0.00171  -0.00618   1.86608
   A54        1.64417  -0.00011  -0.00388  -0.00056  -0.00440   1.63977
   A55        2.05103  -0.00019   0.00010  -0.00160  -0.00150   2.04953
   A56        1.88738  -0.00015   0.00318  -0.00129   0.00189   1.88927
   A57        1.66861  -0.00000   0.00534  -0.00043   0.00491   1.67352
   A58        1.30023   0.00001  -0.00689   0.00081  -0.00601   1.29423
   A59        1.92334   0.00008   0.00168   0.00101   0.00269   1.92603
   A60        1.45849  -0.00003  -0.00655   0.00022  -0.00629   1.45221
   A61        2.06982   0.00007  -0.00200   0.00079  -0.00128   2.06855
   A62        2.19010   0.00000  -0.00666   0.00085  -0.00584   2.18426
   A63        1.59183  -0.00009   0.00574  -0.00095   0.00479   1.59661
   A64        1.46158   0.00001  -0.00095  -0.00010  -0.00108   1.46050
   A65        2.07761  -0.00018  -0.01129  -0.00106  -0.01233   2.06527
   A66        1.86989  -0.00011  -0.00455  -0.00056  -0.00515   1.86474
   A67        2.02585  -0.00008   0.00517  -0.00068   0.00447   2.03032
   A68        1.34930  -0.00004  -0.00145  -0.00014  -0.00155   1.34776
   A69        1.50841   0.00007   0.00111   0.00055   0.00167   1.51008
   A70        1.87686  -0.00008  -0.00507  -0.00056  -0.00561   1.87125
   A71        2.22318  -0.00009  -0.00379  -0.00067  -0.00448   2.21871
   A72        2.11913   0.00001   0.00280  -0.00007   0.00274   2.12187
    D1       -1.93100   0.00002   0.00245  -0.00078   0.00163  -1.92937
    D2       -0.86199   0.00012   0.00620  -0.00009   0.00614  -0.85585
    D3        0.23815  -0.00012  -0.00011  -0.00125  -0.00136   0.23679
    D4        1.30715  -0.00002   0.00364  -0.00056   0.00315   1.31030
    D5       -0.86069  -0.00001   0.00416  -0.00077   0.00331  -0.85739
    D6        0.20831   0.00008   0.00790  -0.00008   0.00782   0.21613
    D7        0.28847  -0.00003  -0.00562  -0.00123  -0.00683   0.28163
    D8       -0.75787  -0.00006  -0.00555  -0.00163  -0.00714  -0.76501
    D9       -0.57129   0.00008   0.00355   0.00030   0.00377  -0.56752
   D10       -1.61763   0.00005   0.00362  -0.00010   0.00347  -1.61416
   D11        1.20661  -0.00005  -0.00673   0.00027  -0.00644   1.20017
   D12        0.16027  -0.00008  -0.00666  -0.00013  -0.00675   0.15352
   D13        0.95273  -0.00011  -0.00631  -0.00012  -0.00642   0.94631
   D14        0.00679   0.00008   0.00437   0.00169   0.00606   0.01284
   D15       -1.14790   0.00012   0.00282   0.00098   0.00385  -1.14405
   D16       -0.95309   0.00011   0.00396   0.00115   0.00514  -0.94795
   D17        0.05541   0.00009  -0.00043   0.00102   0.00059   0.05600
   D18        1.15396  -0.00008  -0.00212  -0.00022  -0.00235   1.15160
   D19        2.16246  -0.00009  -0.00651  -0.00035  -0.00690   2.15556
   D20        0.08839  -0.00002  -0.00588   0.00033  -0.00547   0.08292
   D21        1.09690  -0.00004  -0.01027   0.00020  -0.01002   1.08687
   D22        0.70783  -0.00007  -0.00642   0.00005  -0.00630   0.70153
   D23        1.77084  -0.00007  -0.00338  -0.00010  -0.00344   1.76740
   D24       -0.49717   0.00004   0.00459   0.00030   0.00484  -0.49232
   D25        0.56584   0.00005   0.00762   0.00015   0.00770   0.57354
   D26       -1.29316   0.00005   0.00341   0.00015   0.00358  -1.28958
   D27       -0.23015   0.00006   0.00644   0.00000   0.00644  -0.22371
   D28        0.41589  -0.00007  -0.00841   0.00032  -0.00799   0.40790
   D29       -0.64672  -0.00008  -0.00551  -0.00000  -0.00546  -0.65218
   D30       -0.75864   0.00007   0.00150   0.00024   0.00175  -0.75689
   D31       -1.82125   0.00006   0.00439  -0.00008   0.00429  -1.81697
   D32        1.28121  -0.00004  -0.00926   0.00022  -0.00897   1.27224
   D33        0.21860  -0.00005  -0.00636  -0.00010  -0.00644   0.21216
   D34        0.16000  -0.00003  -0.01336   0.00126  -0.01215   0.14786
   D35       -0.94182  -0.00003  -0.01316   0.00137  -0.01187  -0.95369
   D36        1.38530   0.00006  -0.00586   0.00151  -0.00431   1.38099
   D37        0.28347   0.00005  -0.00565   0.00162  -0.00404   0.27944
   D38        0.62540   0.00001   0.00221   0.00008   0.00230   0.62770
   D39       -0.47634   0.00016   0.00080   0.00171   0.00250  -0.47384
   D40       -0.61606  -0.00022  -0.01132  -0.00056  -0.01193  -0.62799
   D41       -1.71780  -0.00007  -0.01273   0.00107  -0.01173  -1.72952
   D42       -0.67487  -0.00006  -0.00002  -0.00039  -0.00048  -0.67535
   D43        0.35741  -0.00003  -0.00753   0.00060  -0.00697   0.35044
   D44        2.61812  -0.00028   0.00347   0.00260   0.00619   2.62430
   D45        2.94275   0.00006  -0.00699  -0.00039  -0.00750   2.93525
   D46        0.45657   0.00006   0.01347  -0.00148   0.01204   0.46861
   D47        1.48885   0.00009   0.00596  -0.00049   0.00555   1.49440
   D48       -2.53363  -0.00016   0.01696   0.00151   0.01871  -2.51492
   D49       -2.20900   0.00017   0.00651  -0.00148   0.00502  -2.20397
   D50        0.18499  -0.00010   0.00637  -0.00132   0.00506   0.19004
   D51       -0.91659  -0.00003   0.00702  -0.00130   0.00571  -0.91088
   D52        1.48121   0.00015   0.01466  -0.00004   0.01464   1.49584
   D53        0.37963   0.00022   0.01530  -0.00003   0.01529   0.39492
   D54        0.72812   0.00023   0.01022   0.00080   0.01115   0.73927
   D55        1.80071   0.00018   0.00893   0.00076   0.00983   1.81053
   D56       -1.34569  -0.00002  -0.00464  -0.00003  -0.00465  -1.35034
   D57       -0.27310  -0.00007  -0.00593  -0.00007  -0.00597  -0.27908
   D58       -0.61372  -0.00003  -0.00821  -0.00010  -0.00846  -0.62218
   D59        0.45887  -0.00008  -0.00950  -0.00014  -0.00978   0.44908
   D60        1.06700   0.00007   0.00972   0.00008   0.00980   1.07680
   D61       -0.17512   0.00002  -0.00832  -0.00100  -0.00942  -0.18453
   D62       -1.18755  -0.00012  -0.01141  -0.00022  -0.01160  -1.19914
   D63       -0.94536  -0.00009  -0.01269   0.00033  -0.01233  -0.95769
   D64       -1.91794  -0.00018  -0.01183  -0.00034  -0.01215  -1.93008
   D65        2.06454   0.00022  -0.01432  -0.00142  -0.01576   2.04878
   D66        1.42234  -0.00066  -0.01566  -0.00296  -0.01861   1.40373
   D67        0.12577  -0.00000  -0.01045   0.00146  -0.00905   0.11672
   D68       -0.84680  -0.00009  -0.00959   0.00079  -0.00886  -0.85566
   D69        3.13568   0.00031  -0.01208  -0.00029  -0.01248   3.12320
   D70        2.49347  -0.00057  -0.01342  -0.00183  -0.01533   2.47815
   D71        1.26720   0.00012   0.00395   0.00085   0.00491   1.27210
   D72        0.29463   0.00003   0.00481   0.00017   0.00509   0.29972
   D73       -2.00608   0.00043   0.00232  -0.00090   0.00147  -2.00461
   D74       -2.64829  -0.00045   0.00098  -0.00244  -0.00137  -2.64966
   D75       -1.63179  -0.00012  -0.00651  -0.00035  -0.00703  -1.63882
   D76       -0.58767  -0.00019  -0.00504  -0.00126  -0.00644  -0.59411
   D77       -0.54953   0.00007   0.00939   0.00198   0.01147  -0.53806
   D78        0.49459   0.00000   0.01086   0.00107   0.01205   0.50665
   D79        0.22877   0.00017   0.00944   0.00119   0.01062   0.23939
   D80        1.27290   0.00010   0.01091   0.00028   0.01120   1.28410
   D81        1.39588   0.00015   0.01110   0.00062   0.01170   1.40759
   D82        0.27540   0.00008   0.00588   0.00035   0.00621   0.28161
   D83        0.50516   0.00004   0.01105  -0.00088   0.01026   0.51542
   D84       -0.61532  -0.00003   0.00583  -0.00114   0.00477  -0.61056
   D85       -0.74613  -0.00010  -0.00431  -0.00034  -0.00467  -0.75079
   D86       -1.86661  -0.00016  -0.00953  -0.00061  -0.01016  -1.87677
   D87        0.18095   0.00006   0.01024  -0.00026   0.01013   0.19109
   D88        1.22745   0.00000   0.00600  -0.00069   0.00546   1.23291
   D89        1.19374   0.00010   0.00911   0.00045   0.00955   1.20329
   D90        2.24024   0.00004   0.00487   0.00002   0.00487   2.24511
   D91       -1.06142  -0.00007  -0.00670  -0.00062  -0.00740  -1.06882
   D92       -0.01492  -0.00013  -0.01095  -0.00105  -0.01208  -0.02700
   D93       -0.72578   0.00007   0.00670   0.00011   0.00677  -0.71901
   D94        0.17283  -0.00008   0.00494  -0.00079   0.00414   0.17697
   D95        0.28692   0.00006   0.00647   0.00003   0.00647   0.29339
   D96        1.18554  -0.00009   0.00471  -0.00087   0.00384   1.18938
   D97        0.46585   0.00002   0.00301   0.00046   0.00341   0.46926
   D98       -0.58809   0.00003   0.00741  -0.00038   0.00696  -0.58113
   D99        0.73899  -0.00005  -0.00403  -0.00040  -0.00441   0.73458
   D100      -0.11466   0.00003   0.00860  -0.00134   0.00723  -0.10743
   D101      -0.28123  -0.00008  -0.00506  -0.00025  -0.00527  -0.28650
   D102      -1.13488  -0.00001   0.00757  -0.00119   0.00637  -1.12850
   D103       0.38585  -0.00011  -0.00539  -0.00116  -0.00652   0.37933
   D104      -0.69992   0.00009  -0.00393   0.00050  -0.00346  -0.70338
   D105      -0.69438   0.00003  -0.00722   0.00025  -0.00691  -0.70129
   D106       0.54472  -0.00021  -0.00805  -0.00155  -0.00964   0.53509
   D107      -0.29405   0.00016   0.01203   0.00119   0.01318  -0.28087
   D108       0.95502   0.00004   0.01273  -0.00013   0.01259   0.96760
   D109       0.50099  -0.00015  -0.00369  -0.00107  -0.00474   0.49624
   D110      -0.73639   0.00016  -0.00110   0.00120   0.00010  -0.73629
   D111      -0.83326  -0.00009  -0.00462   0.00023  -0.00432  -0.83759
   D112       0.27509   0.00015  -0.00746   0.00160  -0.00590   0.26918
   D113       2.92252   0.00057   0.00266   0.00478   0.00726   2.92978
   D114       2.60384  -0.00017  -0.00960  -0.00110  -0.01062   2.59322
   D115       0.28408  -0.00028  -0.00169  -0.00182  -0.00343   0.28065
   D116       1.39243  -0.00004  -0.00453  -0.00044  -0.00501   1.38742
   D117      -2.24332   0.00037   0.00558   0.00274   0.00815  -2.23517
   D118      -2.56200  -0.00036  -0.00667  -0.00315  -0.00973  -2.57173
   D119      -0.32198  -0.00002   0.00108  -0.00026   0.00083  -0.32114
   D120       0.86517   0.00008  -0.00052   0.00091   0.00037   0.86553
   D121       0.28970  -0.00006   0.00695  -0.00134   0.00561   0.29531
   D122      -0.83201   0.00004   0.00418  -0.00000   0.00419  -0.82782
   D123       1.30467   0.00006   0.00302  -0.00042   0.00254   1.30721
   D124       0.18296   0.00017   0.00025   0.00092   0.00111   0.18408
   D125      -2.33004  -0.00034  -0.00496  -0.00445  -0.00936  -2.33941
   D126       2.83144  -0.00024  -0.00772  -0.00311  -0.01079   2.82065
   D127      -2.20862   0.00007   0.00815   0.00103   0.00917  -2.19945
   D128       2.95286   0.00018   0.00538   0.00237   0.00775   2.96061
   D129       0.52824   0.00000  -0.00204  -0.00057  -0.00264   0.52560
   D130      -0.52917   0.00014   0.00397   0.00096   0.00491  -0.52426
   D131      -0.53820  -0.00010   0.00508  -0.00099   0.00412  -0.53408
   D132      -1.59562   0.00003   0.01109   0.00054   0.01168  -1.58394
   D133       3.03454  -0.00050  -0.00079  -0.00266  -0.00343   3.03111
   D134       1.97712  -0.00036   0.00521  -0.00113   0.00412   1.98125
   D135      -2.74436   0.00035   0.00323   0.00155   0.00462  -2.73974
   D136       2.48141   0.00048   0.00923   0.00308   0.01217   2.49358
   D137      -0.78837   0.00002  -0.00407   0.00045  -0.00356  -0.79193
   D138       0.11290  -0.00002  -0.00756   0.00063  -0.00684   0.10606
   D139       0.22317  -0.00006  -0.00567  -0.00023  -0.00591   0.21726
   D140       1.12443  -0.00010  -0.00916  -0.00005  -0.00918   1.11525
   D141       0.83386  -0.00001   0.00524  -0.00018   0.00509   0.83894
   D142      -0.08578  -0.00003   0.00404  -0.00039   0.00365  -0.08212
   D143      -0.24414   0.00005   0.00564   0.00000   0.00567  -0.23847
   D144      -1.16378   0.00004   0.00444  -0.00021   0.00424  -1.15954
   D145      -0.56411  -0.00001  -0.01167   0.00144  -0.01021  -0.57432
   D146       0.65359  -0.00004  -0.00932   0.00084  -0.00847   0.64512
   D147      -1.74087  -0.00004  -0.00641   0.00010  -0.00626  -1.74713
   D148      -0.52317  -0.00007  -0.00405  -0.00049  -0.00452  -0.52769
         Item               Value     Threshold  Converged?
 Maximum Force            0.002157     0.000450     NO 
 RMS     Force            0.000217     0.000300     YES
 Maximum Displacement     0.029027     0.001800     NO 
 RMS     Displacement     0.004356     0.001200     NO 
 Predicted change in Energy=-6.750094D-05
 GradGradGradGradGradGradGradGradGradGradGradGradGradGradGradGradGradGrad

                          Input orientation:                          
 ---------------------------------------------------------------------
 Center     Atomic      Atomic             Coordinates (Angstroms)
 Number     Number       Type             X           Y           Z
 ---------------------------------------------------------------------
      1          4           0       -1.311933    0.312425    0.484872
      2          4           0       -0.712219    0.707672   -1.423102
      3          4           0        1.201813   -0.290375    0.364587
      4          4           0       -0.209981    2.175388    0.025382
      5          4           0       -1.683870   -1.910231    0.667288
      6          4           0        1.265845    1.219902   -1.161012
      7          4           0        1.624394    1.996994    0.699041
      8          4           0        0.807570   -0.807143   -1.599617
      9          4           0        0.181974   -2.123023   -0.025501
     10          4           0        0.160882    1.050535    1.767213
     11          4           0       -1.252170   -1.239956   -1.198300
     12          4           0       -0.207247   -0.937731    1.729285
     13          1           0        1.573027   -1.805374   -2.731854
     14          1           0        1.472986   -1.157257   -3.131365
 ---------------------------------------------------------------------
                    Distance matrix (angstroms):
                    1          2          3          4          5
     1  Be   0.000000
     2  Be   2.038687   0.000000
     3  Be   2.587809   2.802758   0.000000
     4  Be   2.212704   2.122391   2.861505   0.000000
     5  Be   2.260932   3.488159   3.323060   4.390521   0.000000
     6  Be   3.190202   2.060051   2.147671   2.120978   4.673461
     7  Be   3.391999   3.409634   2.349999   1.962287   5.119768
     8  Be   3.176605   2.153040   2.068955   3.545635   3.544423
     9  Be   2.902352   3.281113   2.133270   4.316545   2.001652
    10  Be   2.087675   3.325353   2.202030   2.106373   3.657742
    11  Be   2.290530   2.033553   3.060450   3.774670   2.028806
    12  Be   2.081294   3.591642   2.065652   3.548916   2.062525
    13  H    4.812005   3.640134   3.467126   5.160226   4.708772
    14  H    4.795092   3.342340   3.612022   4.889167   4.996246
                    6          7          8          9         10
     6  Be   0.000000
     7  Be   2.047492   0.000000
     8  Be   2.123983   3.716748   0.000000
     9  Be   3.693144   4.424939   2.144936   0.000000
    10  Be   3.134347   2.044174   3.899323   3.644961   0.000000
    11  Be   3.520326   4.727829   2.142641   2.052324   4.004664
    12  Be   3.896049   3.609560   3.482599   2.153064   2.022414
    13  H    3.422601   5.121687   1.692438   3.059456   5.512891
    14  H    3.094525   4.964296   1.706344   3.499401   5.531006
                   11         12         13         14
    11  Be   0.000000
    12  Be   3.123133   0.000000
    13  H    3.263927   4.880977   0.000000
    14  H    3.342163   5.147552   0.767901   0.000000
 Stoichiometry    Be12H2
 Framework group  C1[X(Be12H2)]
 Deg. of freedom    36
 Full point group                 C1      NOp   1
 Largest Abelian subgroup         C1      NOp   1
 Largest concise Abelian subgroup C1      NOp   1
                         Standard orientation:                         
 ---------------------------------------------------------------------
 Center     Atomic      Atomic             Coordinates (Angstroms)
 Number     Number       Type             X           Y           Z
 ---------------------------------------------------------------------
      1          4           0       -0.071592   -1.095387    1.053933
      2          4           0        0.136528    0.893145    1.452267
      3          4           0        0.300257    0.075632   -1.223609
      4          4           0        1.939094   -0.173333    1.108866
      5          4           0       -2.189147   -1.462045    0.351555
      6          4           0        1.393170    1.511171   -0.058594
      7          4           0        2.596928   -0.002047   -0.731918
      8          4           0       -0.701436    1.672768   -0.371351
      9          4           0       -1.819042   -0.042787   -1.010553
     10          4           0        1.400813   -1.611105   -0.333311
     11          4           0       -1.786429    0.421697    0.988252
     12          4           0       -0.546196   -1.772437   -0.856078
     13          1           0       -1.541573    3.004010   -0.992891
     14          1           0       -1.070222    3.334906   -0.484946
 ---------------------------------------------------------------------
 Rotational constants (GHZ):           2.0814202           1.5244170           1.2626985
 Standard basis: def2TZVP (5D, 7F)
 There are   252 symmetry adapted cartesian basis functions of A   symmetry.
 There are   240 symmetry adapted basis functions of A   symmetry.
   240 basis functions,   364 primitive gaussians,   252 cartesian basis functions
    25 alpha electrons       25 beta electrons
       nuclear repulsion energy       221.4731522689 Hartrees.
 NAtoms=   14 NActive=   14 NUniq=   14 SFac= 1.00D+00 NAtFMM=   60 NAOKFM=F Big=F
 Integral buffers will be    131072 words long.
 Raffenetti 2 integral format.
 Two-electron integral symmetry is turned on.
 Nuclear repulsion after empirical dispersion term =      221.4421074167 Hartrees.
 One-electron integrals computed using PRISM.
   1 Symmetry operations used in ECPInt.
 ECPInt:  NShTT=    6786 NPrTT=   21120 LenC2=    6602 LenP2D=   17033.
 LDataN:  DoStor=T MaxTD1= 4 Len=   56
 NBasis=   240 RedAO= T EigKep=  2.41D-04  NBF=   240
 NBsUse=   240 1.00D-06 EigRej= -1.00D+00 NBFU=   240
 Initial guess from the checkpoint file:  "/home/user/YCY/BeH/8-H-Be12.chk"
 B after Tr=    -0.000000   -0.000000    0.000000
         Rot=    0.999999   -0.001224    0.000365   -0.000741 Ang=  -0.17 deg.
 ExpMin= 3.27D-02 ExpMax= 4.70D+03 ExpMxC= 1.60D+02 IAcc=3 IRadAn=         5 AccDes= 0.00D+00
 Harris functional with IExCor= 1009 and IRadAn=       5 diagonalized for initial guess.
 HarFok:  IExCor= 1009 AccDes= 0.00D+00 IRadAn=         5 IDoV= 1 UseB2=F ITyADJ=14
 ICtDFT=  3500011 ScaDFX=  1.000000  1.000000  1.000000  1.000000
 FoFCou: FMM=F IPFlag=           0 FMFlag=      100000 FMFlg1=           0
         NFxFlg=           0 DoJE=T BraDBF=F KetDBF=T FulRan=T
         wScrn=  0.000000 ICntrl=       500 IOpCl=  0 I1Cent=   200000004 NGrid=           0
         NMat0=    1 NMatS0=      1 NMatT0=    0 NMatD0=    1 NMtDS0=    0 NMtDT0=    0
 Petite list used in FoFCou.
 Requested convergence on RMS density matrix=1.00D-08 within 128 cycles.
 Requested convergence on MAX density matrix=1.00D-06.
 Requested convergence on             energy=1.00D-06.
 No special actions if energy rises.
 SCF Done:  E(RPBE1PBE) =  -177.755975614     A.U. after   15 cycles
            NFock= 15  Conv=0.40D-08     -V/T= 2.0074
   1 Symmetry operations used in ECPInt.
 ECPInt:  NShTT=    6786 NPrTT=   21120 LenC2=    6602 LenP2D=   17033.
 LDataN:  DoStor=T MaxTD1= 5 Len=  102
 Calling FoFJK, ICntrl=      2127 FMM=F ISym2X=0 I1Cent= 0 IOpClX= 0 NMat=1 NMatS=1 NMatT=0.
 ***** Axes restored to original set *****
 -------------------------------------------------------------------
 Center     Atomic                   Forces (Hartrees/Bohr)
 Number     Number              X              Y              Z
 -------------------------------------------------------------------
      1        4          -0.000489320    0.000299917    0.000923860
      2        4           0.000657722   -0.000373851    0.000331096
      3        4          -0.000984029    0.001029906   -0.000149583
      4        4          -0.000101276   -0.000439283    0.000383626
      5        4           0.000356354    0.000860031   -0.000416208
      6        4           0.001070574    0.000586301   -0.001193845
      7        4          -0.000099682   -0.000316134    0.000354386
      8        4          -0.000345283   -0.000421438   -0.000054151
      9        4           0.000515269   -0.001150293   -0.000245369
     10        4           0.000103724   -0.000308652   -0.000738947
     11        4          -0.000369727   -0.000565915   -0.000444588
     12        4           0.000054146    0.000208191    0.000308225
     13        1           0.000529437   -0.003308680    0.002498570
     14        1          -0.000897909    0.003899902   -0.001557072
 -------------------------------------------------------------------
 Cartesian Forces:  Max     0.003899902 RMS     0.001066416

 GradGradGradGradGradGradGradGradGradGradGradGradGradGradGradGradGradGrad
 Berny optimization.
 Using GEDIIS/GDIIS optimizer.
 FormGI is forming the generalized inverse of G from B-inverse, IUseBI=4.
 Internal  Forces:  Max     0.002567128 RMS     0.000237330
 Search for a local minimum.
 Step number   8 out of a maximum of  100
 All quantities printed in internal units (Hartrees-Bohrs-Radians)
 Mixed Optimization -- En-DIIS/RFO-DIIS
 Swapping is turned off.
 Update second derivatives using D2CorX and points    5    6    7    8
 DE= -1.38D-04 DEPred=-6.75D-05 R= 2.05D+00
 TightC=F SS=  1.41D+00  RLast= 1.29D-01 DXNew= 1.7331D+00 3.8763D-01
 Trust test= 2.05D+00 RLast= 1.29D-01 DXMaxT set to 1.03D+00
 ITU=  1  1  1  1  1  1  1  0
     Eigenvalues ---    0.00425   0.01597   0.02054   0.02350   0.02546
     Eigenvalues ---    0.02811   0.03151   0.03162   0.03621   0.03780
     Eigenvalues ---    0.04004   0.04672   0.04829   0.05292   0.05459
     Eigenvalues ---    0.05908   0.05987   0.06209   0.06464   0.06682
     Eigenvalues ---    0.06886   0.07148   0.07569   0.07750   0.08095
     Eigenvalues ---    0.08430   0.08518   0.08829   0.09598   0.10661
     Eigenvalues ---    0.10811   0.11282   0.11608   0.12658   0.13224
     Eigenvalues ---    0.44526
 En-DIIS/RFO-DIIS/Sim-DIIS IScMMF=       -3 using points:     8    7    6    5    4    3
 RFO step:  Lambda=-1.81480000D-04.
 DIIS inversion failure, remove point   6.
 DIIS inversion failure, remove point   5.
 DIIS inversion failure, remove point   4.
 RFO-DIIS uses    3 points instead of    6
 DidBck=F Rises=F RFO-DIIS coefs:    2.41505   -2.00000    0.58495    0.00000    0.00000
                  RFO-DIIS coefs:    0.00000
 Iteration  1 RMS(Cart)=  0.00682863 RMS(Int)=  0.00023661
 Iteration  2 RMS(Cart)=  0.00012349 RMS(Int)=  0.00012828
 Iteration  3 RMS(Cart)=  0.00000006 RMS(Int)=  0.00012828
 Variable       Old X    -DE/DX   Delta X   Delta X   Delta X     New X
                                 (Linear)    (Quad)   (Total)
    R1        3.85256   0.00006  -0.00423  -0.00002  -0.00411   3.84845
    R2        4.18140  -0.00005   0.01508   0.00486   0.01988   4.20128
    R3        4.27254  -0.00026  -0.01397  -0.00990  -0.02403   4.24851
    R4        3.94513  -0.00018   0.00545   0.00091   0.00638   3.95151
    R5        4.32847   0.00032   0.01840   0.01216   0.03051   4.35899
    R6        3.93308   0.00001   0.00231  -0.00049   0.00184   3.93492
    R7        4.01074  -0.00008  -0.00604  -0.00212  -0.00820   4.00254
    R8        3.89293   0.00015  -0.00036   0.00041   0.00011   3.89304
    R9        4.06866  -0.00034  -0.00890  -0.00526  -0.01410   4.05456
   R10        3.84286   0.00014  -0.00214  -0.00052  -0.00268   3.84017
   R11        4.05851   0.00024  -0.00957  -0.00460  -0.01386   4.04465
   R12        4.44085  -0.00019   0.00396  -0.00114   0.00282   4.44368
   R13        3.90976  -0.00022  -0.00623  -0.00251  -0.00844   3.90132
   R14        4.03130   0.00022  -0.01044  -0.00198  -0.01218   4.01912
   R15        4.16123  -0.00025   0.00013  -0.00136  -0.00124   4.16000
   R16        3.90352  -0.00004  -0.01344  -0.00444  -0.01779   3.88572
   R17        4.00807   0.00020   0.00317   0.00341   0.00649   4.01455
   R18        3.70819  -0.00006  -0.00119  -0.00057  -0.00171   3.70648
   R19        3.98047  -0.00022  -0.00005  -0.00264  -0.00274   3.97773
   R20        3.78257  -0.00002   0.00591   0.00355   0.00951   3.79208
   R21        3.83389  -0.00023   0.00295  -0.00158   0.00139   3.83528
   R22        3.89761  -0.00008   0.00428   0.00068   0.00500   3.90261
   R23        3.86920   0.00010   0.00038   0.00138   0.00159   3.87079
   R24        4.01375   0.00011   0.00162   0.00385   0.00522   4.01897
   R25        3.86293  -0.00007   0.00393  -0.00024   0.00380   3.86672
   R26        4.05334  -0.00006   0.00461   0.00182   0.00620   4.05954
   R27        4.04900  -0.00007  -0.00710  -0.00126  -0.00846   4.04055
   R28        3.19825  -0.00002  -0.03415  -0.01690  -0.05119   3.14705
   R29        3.22452  -0.00038  -0.02864  -0.02053  -0.04934   3.17519
   R30        3.87833   0.00017  -0.00393  -0.00173  -0.00572   3.87261
   R31        4.06870   0.00026   0.00014   0.00379   0.00383   4.07253
   R32        3.82181  -0.00015   0.00316   0.00032   0.00340   3.82521
   R33        1.45112   0.00257   0.00619   0.00307   0.00993   1.46106
    A1        1.89072  -0.00009  -0.00305  -0.00293  -0.00608   1.88464
    A2        1.87422  -0.00009  -0.00745  -0.00400  -0.01147   1.86275
    A3        2.11751  -0.00011  -0.00995  -0.00564  -0.01564   2.10187
    A4        2.75544  -0.00012  -0.00539  -0.00312  -0.00857   2.74688
    A5        1.98780  -0.00003  -0.00662  -0.00324  -0.00988   1.97792
    A6        1.94502  -0.00006  -0.00553  -0.00260  -0.00817   1.93685
    A7        1.99771  -0.00000   0.00283   0.00182   0.00466   2.00238
    A8        2.30849  -0.00007  -0.00517  -0.00277  -0.00797   2.30052
    A9        1.58922  -0.00002  -0.00241  -0.00127  -0.00372   1.58550
   A10        1.78401   0.00016   0.01001   0.00545   0.01543   1.79943
   A11        1.71931   0.00004   0.01066   0.00617   0.01685   1.73616
   A12        1.95569   0.00002   0.00708   0.00411   0.01114   1.96683
   A13        2.27799   0.00006   0.01229   0.00561   0.01789   2.29588
   A14        2.07035   0.00014   0.00350   0.00344   0.00677   2.07712
   A15        2.08114   0.00007   0.00876   0.00453   0.01298   2.09412
   A16        1.60915   0.00009   0.00450   0.00304   0.00746   1.61661
   A17        2.36032   0.00015   0.01321   0.00705   0.02015   2.38048
   A18        1.99599   0.00005   0.00340   0.00321   0.00639   2.00238
   A19        2.81824   0.00014   0.01242   0.00676   0.01906   2.83730
   A20        1.91100   0.00002   0.00232   0.00070   0.00297   1.91397
   A21        2.30062   0.00001   0.01059   0.00620   0.01667   2.31729
   A22        2.00309   0.00000   0.01000   0.00472   0.01456   2.01765
   A23        1.99722   0.00006   0.00719   0.00363   0.01072   2.00794
   A24        1.65429   0.00016   0.00259   0.00269   0.00527   1.65956
   A25        1.89412   0.00005   0.00125   0.00087   0.00214   1.89626
   A26        1.97430  -0.00002  -0.00208  -0.00150  -0.00360   1.97069
   A27        1.80979  -0.00003  -0.00460  -0.00194  -0.00651   1.80329
   A28        1.67043   0.00009   0.00142   0.00142   0.00284   1.67327
   A29        1.49396   0.00020   0.00462   0.00386   0.00850   1.50246
   A30        1.73692   0.00017   0.00113   0.00230   0.00335   1.74027
   A31        1.45745  -0.00021  -0.01227  -0.00724  -0.01942   1.43802
   A32        1.95853  -0.00017  -0.00487  -0.00321  -0.00802   1.95051
   A33        1.46933  -0.00020  -0.00380  -0.00344  -0.00725   1.46208
   A34        1.97720  -0.00025  -0.00019  -0.00133  -0.00150   1.97570
   A35        2.19888  -0.00023   0.00236  -0.00027   0.00212   2.20100
   A36        1.44197  -0.00005  -0.00594  -0.00330  -0.00919   1.43278
   A37        1.74529   0.00008   0.00114   0.00142   0.00253   1.74782
   A38        1.45145   0.00000  -0.01105  -0.00641  -0.01744   1.43401
   A39        1.73715   0.00014  -0.00484  -0.00249  -0.00737   1.72977
   A40        2.48011   0.00048   0.01320   0.00782   0.02080   2.50091
   A41        2.08659  -0.00036  -0.00141  -0.00119  -0.00230   2.08429
   A42        1.62664   0.00011  -0.00464  -0.00242  -0.00700   1.61964
   A43        2.34098  -0.00044  -0.00303  -0.00219  -0.00511   2.33587
   A44        2.54842   0.00010   0.01276   0.00731   0.01990   2.56832
   A45        2.09078   0.00024  -0.00233  -0.00065  -0.00297   2.08781
   A46        1.94069   0.00022   0.00408   0.00200   0.00608   1.94677
   A47        2.21863   0.00008  -0.00704  -0.00487  -0.01202   2.20661
   A48        1.87240  -0.00041  -0.00037  -0.00029  -0.00037   1.87203
   A49        1.83489  -0.00057   0.00222   0.00131   0.00351   1.83840
   A50        2.27397   0.00021   0.00429   0.00210   0.00603   2.28000
   A51        2.02744  -0.00008   0.00757   0.00549   0.01292   2.04037
   A52        2.09620  -0.00013  -0.00692  -0.00406  -0.01100   2.08520
   A53        1.86608  -0.00020  -0.00663  -0.00509  -0.01173   1.85435
   A54        1.63977  -0.00008  -0.00439  -0.00245  -0.00676   1.63301
   A55        2.04953  -0.00020  -0.00294  -0.00225  -0.00519   2.04434
   A56        1.88927  -0.00016   0.00025  -0.00019   0.00007   1.88934
   A57        1.67352  -0.00005   0.00418   0.00130   0.00547   1.67899
   A58        1.29423   0.00007  -0.00458  -0.00172  -0.00620   1.28803
   A59        1.92603   0.00010   0.00307   0.00226   0.00531   1.93135
   A60        1.45221   0.00000  -0.00518  -0.00280  -0.00792   1.44429
   A61        2.06855   0.00008  -0.00038  -0.00012  -0.00057   2.06798
   A62        2.18426   0.00004  -0.00450  -0.00161  -0.00617   2.17810
   A63        1.59661  -0.00010   0.00303   0.00128   0.00429   1.60090
   A64        1.46050   0.00002  -0.00115  -0.00039  -0.00155   1.45895
   A65        2.06527  -0.00016  -0.01165  -0.00681  -0.01842   2.04686
   A66        1.86474  -0.00008  -0.00487  -0.00320  -0.00809   1.85664
   A67        2.03032  -0.00011   0.00319   0.00116   0.00428   2.03460
   A68        1.34776  -0.00001  -0.00155  -0.00092  -0.00239   1.34536
   A69        1.51008   0.00007   0.00189   0.00140   0.00329   1.51337
   A70        1.87125  -0.00009  -0.00513  -0.00329  -0.00842   1.86283
   A71        2.21871  -0.00009  -0.00455  -0.00265  -0.00722   2.21149
   A72        2.12187   0.00000   0.00233   0.00085   0.00318   2.12505
    D1       -1.92937  -0.00001   0.00107  -0.00060   0.00037  -1.92900
    D2       -0.85585   0.00007   0.00533   0.00264   0.00794  -0.84791
    D3        0.23679  -0.00012  -0.00190  -0.00261  -0.00450   0.23228
    D4        1.31030  -0.00004   0.00235   0.00063   0.00308   1.31338
    D5       -0.85739  -0.00004   0.00259  -0.00033   0.00214  -0.85525
    D6        0.21613   0.00004   0.00684   0.00290   0.00972   0.22584
    D7        0.28163  -0.00004  -0.00660  -0.00470  -0.01125   0.27039
    D8       -0.76501  -0.00010  -0.00708  -0.00544  -0.01242  -0.77743
    D9       -0.56752   0.00007   0.00353   0.00201   0.00546  -0.56206
   D10       -1.61416   0.00002   0.00305   0.00127   0.00428  -1.60988
   D11        1.20017  -0.00000  -0.00551  -0.00247  -0.00796   1.19221
   D12        0.15352  -0.00006  -0.00599  -0.00321  -0.00914   0.14439
   D13        0.94631  -0.00007  -0.00552  -0.00329  -0.00874   0.93757
   D14        0.01284   0.00009   0.00645   0.00475   0.01116   0.02400
   D15       -1.14405   0.00012   0.00432   0.00273   0.00717  -1.13688
   D16       -0.94795   0.00010   0.00505   0.00405   0.00909  -0.93886
   D17        0.05600   0.00008   0.00113   0.00161   0.00271   0.05871
   D18        1.15160  -0.00009  -0.00233  -0.00135  -0.00377   1.14783
   D19        2.15556  -0.00010  -0.00624  -0.00379  -0.01015   2.14540
   D20        0.08292   0.00001  -0.00468  -0.00173  -0.00632   0.07660
   D21        1.08687  -0.00001  -0.00859  -0.00417  -0.01270   1.07417
   D22        0.70153  -0.00005  -0.00548  -0.00271  -0.00810   0.69343
   D23        1.76740  -0.00007  -0.00295  -0.00193  -0.00483   1.76256
   D24       -0.49232   0.00003   0.00446   0.00238   0.00678  -0.48555
   D25        0.57354   0.00001   0.00699   0.00315   0.01005   0.58359
   D26       -1.28958   0.00003   0.00331   0.00153   0.00486  -1.28472
   D27       -0.22371   0.00002   0.00584   0.00230   0.00813  -0.21558
   D28        0.40790  -0.00002  -0.00673  -0.00263  -0.00922   0.39868
   D29       -0.65218  -0.00004  -0.00498  -0.00169  -0.00658  -0.65876
   D30       -0.75689   0.00005   0.00195   0.00123   0.00320  -0.75369
   D31       -1.81697   0.00004   0.00370   0.00217   0.00584  -1.81112
   D32        1.27224  -0.00001  -0.00756  -0.00344  -0.01092   1.26132
   D33        0.21216  -0.00002  -0.00580  -0.00250  -0.00827   0.20389
   D34        0.14786   0.00004  -0.00975  -0.00418  -0.01397   0.13389
   D35       -0.95369   0.00003  -0.00947  -0.00390  -0.01346  -0.96716
   D36        1.38099   0.00009  -0.00318   0.00042  -0.00265   1.37833
   D37        0.27944   0.00007  -0.00290   0.00070  -0.00215   0.27729
   D38        0.62770   0.00001   0.00168   0.00159   0.00330   0.63100
   D39       -0.47384   0.00019   0.00314   0.00396   0.00706  -0.46677
   D40       -0.62799  -0.00015  -0.01140  -0.00579  -0.01730  -0.64529
   D41       -1.72952   0.00003  -0.00995  -0.00342  -0.01354  -1.74306
   D42       -0.67535  -0.00005  -0.00087  -0.00059  -0.00154  -0.67689
   D43        0.35044   0.00002  -0.00563  -0.00224  -0.00790   0.34255
   D44        2.62430  -0.00028   0.00732   0.00618   0.01391   2.63822
   D45        2.93525   0.00011  -0.00667  -0.00351  -0.01041   2.92484
   D46        0.46861  -0.00005   0.00972   0.00362   0.01340   0.48201
   D47        1.49440   0.00003   0.00497   0.00197   0.00704   1.50144
   D48       -2.51492  -0.00027   0.01791   0.01039   0.02885  -2.48607
   D49       -2.20397   0.00012   0.00392   0.00069   0.00452  -2.19945
   D50        0.19004  -0.00013   0.00398  -0.00003   0.00393   0.19398
   D51       -0.91088  -0.00008   0.00476   0.00011   0.00478  -0.90610
   D52        1.49584   0.00007   0.01324   0.00611   0.01946   1.51530
   D53        0.39492   0.00011   0.01403   0.00624   0.02030   0.41522
   D54        0.73927   0.00017   0.01091   0.00572   0.01680   0.75607
   D55        1.81053   0.00012   0.00959   0.00514   0.01497   1.82550
   D56       -1.35034   0.00002  -0.00390  -0.00233  -0.00626  -1.35660
   D57       -0.27908  -0.00003  -0.00522  -0.00290  -0.00809  -0.28717
   D58       -0.62218  -0.00001  -0.00710  -0.00396  -0.01126  -0.63344
   D59        0.44908  -0.00006  -0.00842  -0.00454  -0.01310   0.43598
   D60        1.07680   0.00001   0.00848   0.00472   0.01327   1.09007
   D61       -0.18453  -0.00002  -0.00809  -0.00547  -0.01377  -0.19830
   D62       -1.19914  -0.00006  -0.01037  -0.00520  -0.01547  -1.21461
   D63       -0.95769  -0.00001  -0.01060  -0.00534  -0.01599  -0.97368
   D64       -1.93008  -0.00009  -0.01138  -0.00556  -0.01699  -1.94707
   D65        2.04878   0.00032  -0.01496  -0.00946  -0.02443   2.02435
   D66        1.40373  -0.00068  -0.01870  -0.01102  -0.02979   1.37394
   D67        0.11672   0.00007  -0.00701  -0.00237  -0.00946   0.10726
   D68       -0.85566  -0.00000  -0.00779  -0.00258  -0.01046  -0.86612
   D69        3.12320   0.00041  -0.01138  -0.00648  -0.01790   3.10530
   D70        2.47815  -0.00059  -0.01512  -0.00805  -0.02326   2.45489
   D71        1.27210   0.00007   0.00525   0.00307   0.00844   1.28054
   D72        0.29972  -0.00000   0.00447   0.00285   0.00744   0.30716
   D73       -2.00461   0.00041   0.00089  -0.00105  -0.00000  -2.00461
   D74       -2.64966  -0.00059  -0.00285  -0.00261  -0.00536  -2.65502
   D75       -1.63882  -0.00008  -0.00668  -0.00366  -0.01062  -1.64944
   D76       -0.59411  -0.00019  -0.00673  -0.00469  -0.01163  -0.60574
   D77       -0.53806   0.00011   0.01066   0.00744   0.01826  -0.51980
   D78        0.50665   0.00000   0.01061   0.00641   0.01725   0.52390
   D79        0.23939   0.00012   0.01025   0.00598   0.01615   0.25554
   D80        1.28410   0.00001   0.01020   0.00495   0.01514   1.29924
   D81        1.40759   0.00010   0.01069   0.00587   0.01655   1.42413
   D82        0.28161   0.00005   0.00557   0.00337   0.00892   0.29053
   D83        0.51542  -0.00003   0.00859   0.00337   0.01205   0.52747
   D84       -0.61056  -0.00008   0.00347   0.00086   0.00443  -0.60613
   D85       -0.75079  -0.00005  -0.00447  -0.00236  -0.00681  -0.75761
   D86       -1.87677  -0.00010  -0.00959  -0.00486  -0.01444  -1.89121
   D87        0.19109   0.00002   0.00857   0.00400   0.01275   0.20384
   D88        1.23291  -0.00002   0.00400   0.00154   0.00574   1.23865
   D89        1.20329   0.00006   0.00867   0.00459   0.01322   1.21651
   D90        2.24511   0.00002   0.00411   0.00213   0.00620   2.25131
   D91       -1.06882  -0.00004  -0.00670  -0.00455  -0.01134  -1.08016
   D92       -0.02700  -0.00008  -0.01127  -0.00701  -0.01835  -0.04535
   D93       -0.71901   0.00003   0.00597   0.00307   0.00898  -0.71003
   D94        0.17697  -0.00011   0.00289   0.00083   0.00371   0.18068
   D95        0.29339   0.00003   0.00552   0.00317   0.00864   0.30204
   D96        1.18938  -0.00011   0.00243   0.00093   0.00337   1.19275
   D97        0.46926   0.00005   0.00293   0.00232   0.00516   0.47442
   D98       -0.58113  -0.00000   0.00564   0.00274   0.00827  -0.57286
   D99        0.73458  -0.00001  -0.00396  -0.00253  -0.00647   0.72811
   D100      -0.10743  -0.00002   0.00570   0.00117   0.00686  -0.10057
   D101      -0.28650  -0.00006  -0.00473  -0.00285  -0.00755  -0.29405
   D102      -1.12850  -0.00007   0.00492   0.00085   0.00578  -1.12272
   D103       0.37933  -0.00010  -0.00653  -0.00415  -0.01058   0.36874
   D104      -0.70338   0.00009  -0.00236  -0.00104  -0.00347  -0.70684
   D105      -0.70129   0.00006  -0.00607  -0.00237  -0.00843  -0.70972
   D106       0.53509  -0.00017  -0.01014  -0.00571  -0.01594   0.51915
   D107      -0.28087   0.00010   0.01259   0.00719   0.01974  -0.26113
   D108       0.96760  -0.00002   0.01095   0.00507   0.01604   0.98364
   D109       0.49624  -0.00017  -0.00481  -0.00400  -0.00876   0.48749
   D110      -0.73629   0.00015   0.00138   0.00083   0.00217  -0.73413
   D111      -0.83759  -0.00003  -0.00416  -0.00099  -0.00511  -0.84269
   D112       0.26918   0.00018  -0.00356  -0.00084  -0.00440   0.26478
   D113       2.92978   0.00066   0.00978   0.00710   0.01644   2.94622
   D114       2.59322  -0.00016  -0.00985  -0.00491  -0.01457   2.57865
   D115       0.28065  -0.00028  -0.00500  -0.00285  -0.00777   0.27288
   D116       1.38742  -0.00007  -0.00440  -0.00271  -0.00706   1.38036
   D117      -2.23517   0.00041   0.00894   0.00524   0.01377  -2.22139
   D118      -2.57173  -0.00041  -0.01069  -0.00677  -0.01723  -2.58896
   D119      -0.32114  -0.00001   0.00052   0.00034   0.00088  -0.32026
   D120       0.86553   0.00012   0.00111   0.00112   0.00218   0.86771
   D121       0.29531  -0.00013   0.00380   0.00075   0.00456   0.29987
   D122      -0.82782   0.00003   0.00349   0.00209   0.00557  -0.82225
   D123       1.30721  -0.00000   0.00253  -0.00017   0.00234   1.30955
   D124       0.18408   0.00016   0.00223   0.00116   0.00335   0.18743
   D125      -2.33941  -0.00041  -0.01140  -0.00859  -0.01984  -2.35924
   D126       2.82065  -0.00025  -0.01170  -0.00726  -0.01883   2.80182
   D127      -2.19945   0.00005   0.00841   0.00415   0.01254  -2.18691
   D128       2.96061   0.00021   0.00810   0.00548   0.01355   2.97416
   D129       0.52560  -0.00001  -0.00242  -0.00214  -0.00457   0.52103
   D130      -0.52426   0.00013   0.00542   0.00292   0.00836  -0.51590
   D131      -0.53408  -0.00011   0.00244   0.00089   0.00333  -0.53075
   D132      -1.58394   0.00003   0.01028   0.00595   0.01627  -1.56767
   D133       3.03111  -0.00057  -0.00494  -0.00310  -0.00800   3.02310
   D134       1.98125  -0.00043   0.00290   0.00196   0.00493   1.98618
   D135      -2.73974   0.00039   0.00516   0.00299   0.00777  -2.73197
   D136       2.49358   0.00054   0.01300   0.00806   0.02071   2.51429
   D137      -0.79193   0.00005  -0.00274  -0.00074  -0.00340  -0.79533
   D138       0.10606   0.00004  -0.00573  -0.00178  -0.00738   0.09868
   D139       0.21726  -0.00003  -0.00544  -0.00243  -0.00785   0.20941
   D140       1.11525  -0.00004  -0.00843  -0.00347  -0.01183   1.10342
   D141       0.83894  -0.00003   0.00409   0.00198   0.00611   0.84505
   D142      -0.08212  -0.00004   0.00277   0.00091   0.00369  -0.07844
   D143      -0.23847   0.00002   0.00516   0.00199   0.00719  -0.23128
   D144      -1.15954   0.00000   0.00384   0.00092   0.00477  -1.15477
   D145      -0.57432   0.00008  -0.00811  -0.00219  -0.01028  -0.58459
   D146       0.64512   0.00001  -0.00699  -0.00220  -0.00920   0.63592
   D147      -1.74713  -0.00000  -0.00554  -0.00196  -0.00742  -1.75454
   D148      -0.52769  -0.00008  -0.00442  -0.00197  -0.00634  -0.53404
         Item               Value     Threshold  Converged?
 Maximum Force            0.002567     0.000450     NO 
 RMS     Force            0.000237     0.000300     YES
 Maximum Displacement     0.051725     0.001800     NO 
 RMS     Displacement     0.006833     0.001200     NO 
 Predicted change in Energy=-8.158108D-05
 GradGradGradGradGradGradGradGradGradGradGradGradGradGradGradGradGradGrad

                          Input orientation:                          
 ---------------------------------------------------------------------
 Center     Atomic      Atomic             Coordinates (Angstroms)
 Number     Number       Type             X           Y           Z
 ---------------------------------------------------------------------
      1          4           0       -1.320071    0.309794    0.490398
      2          4           0       -0.703893    0.697453   -1.411557
      3          4           0        1.184411   -0.289261    0.354328
      4          4           0       -0.203749    2.174451    0.021788
      5          4           0       -1.686624   -1.901527    0.664097
      6          4           0        1.274652    1.215685   -1.164895
      7          4           0        1.629212    1.994331    0.696198
      8          4           0        0.808638   -0.811666   -1.607307
      9          4           0        0.183547   -2.126570   -0.027708
     10          4           0        0.160266    1.053910    1.766089
     11          4           0       -1.245340   -1.250494   -1.206858
     12          4           0       -0.202042   -0.937242    1.727635
     13          1           0        1.586450   -1.787159   -2.710396
     14          1           0        1.445614   -1.149876   -3.124893
 ---------------------------------------------------------------------
                    Distance matrix (angstroms):
                    1          2          3          4          5
     1  Be   0.000000
     2  Be   2.036514   0.000000
     3  Be   2.578723   2.767245   0.000000
     4  Be   2.223222   2.118052   2.847358   0.000000
     5  Be   2.248215   3.468255   3.307295   4.384640   0.000000
     6  Be   3.208305   2.060108   2.140337   2.124410   4.672405
     7  Be   3.402689   3.401162   2.351492   1.961383   5.116005
     8  Be   3.192090   2.145579   2.064491   3.549052   3.545899
     9  Be   2.909496   3.267674   2.126825   4.318706   2.006684
    10  Be   2.091051   3.312290   2.201375   2.104924   3.655133
    11  Be   2.306677   2.032133   3.043839   3.784802   2.029544
    12  Be   2.082269   3.574718   2.056236   3.548598   2.065173
    13  H    4.805223   3.620215   3.434803   5.134589   4.702478
    14  H    4.780165   3.311877   3.593587   4.865506   4.973162
                    6          7          8          9         10
     6  Be   0.000000
     7  Be   2.048333   0.000000
     8  Be   2.126746   3.721975   0.000000
     9  Be   3.695181   4.426715   2.148218   0.000000
    10  Be   3.139856   2.046182   3.909036   3.651534   0.000000
    11  Be   3.526210   4.734296   2.138165   2.049297   4.015522
    12  Be   3.896466   3.607142   3.486987   2.155089   2.024212
    13  H    3.391588   5.089831   1.665348   3.046334   5.490410
    14  H    3.076801   4.951817   1.680236   3.484149   5.516385
                   11         12         13         14
    11  Be   0.000000
    12  Be   3.130151   0.000000
    13  H    3.250795   4.859752   0.000000
    14  H    3.306087   5.129036   0.773157   0.000000
 Stoichiometry    Be12H2
 Framework group  C1[X(Be12H2)]
 Deg. of freedom    36
 Full point group                 C1      NOp   1
 Largest Abelian subgroup         C1      NOp   1
 Largest concise Abelian subgroup C1      NOp   1
                         Standard orientation:                         
 ---------------------------------------------------------------------
 Center     Atomic      Atomic             Coordinates (Angstroms)
 Number     Number       Type             X           Y           Z
 ---------------------------------------------------------------------
      1          4           0       -0.075919   -1.109682    1.053899
      2          4           0        0.131070    0.878979    1.440903
      3          4           0        0.296266    0.080226   -1.203402
      4          4           0        1.939370   -0.172469    1.108264
      5          4           0       -2.181474   -1.464327    0.350097
      6          4           0        1.392702    1.517388   -0.057350
      7          4           0        2.598484    0.004589   -0.730551
      8          4           0       -0.705351    1.679277   -0.365594
      9          4           0       -1.818852   -0.039133   -1.015226
     10          4           0        1.406167   -1.610257   -0.333667
     11          4           0       -1.795654    0.425858    0.980486
     12          4           0       -0.540355   -1.767623   -0.866324
     13          1           0       -1.514003    2.991845   -0.995383
     14          1           0       -1.071820    3.316849   -0.450755
 ---------------------------------------------------------------------
 Rotational constants (GHZ):           2.0861505           1.5274190           1.2620956
 Standard basis: def2TZVP (5D, 7F)
 There are   252 symmetry adapted cartesian basis functions of A   symmetry.
 There are   240 symmetry adapted basis functions of A   symmetry.
   240 basis functions,   364 primitive gaussians,   252 cartesian basis functions
    25 alpha electrons       25 beta electrons
       nuclear repulsion energy       221.6472374354 Hartrees.
 NAtoms=   14 NActive=   14 NUniq=   14 SFac= 1.00D+00 NAtFMM=   60 NAOKFM=F Big=F
 Integral buffers will be    131072 words long.
 Raffenetti 2 integral format.
 Two-electron integral symmetry is turned on.
 Nuclear repulsion after empirical dispersion term =      221.6161659172 Hartrees.
 One-electron integrals computed using PRISM.
   1 Symmetry operations used in ECPInt.
 ECPInt:  NShTT=    6786 NPrTT=   21120 LenC2=    6604 LenP2D=   17039.
 LDataN:  DoStor=T MaxTD1= 4 Len=   56
 NBasis=   240 RedAO= T EigKep=  2.42D-04  NBF=   240
 NBsUse=   240 1.00D-06 EigRej= -1.00D+00 NBFU=   240
 Initial guess from the checkpoint file:  "/home/user/YCY/BeH/8-H-Be12.chk"
 B after Tr=    -0.000000    0.000000   -0.000000
         Rot=    0.999998   -0.001580    0.000724   -0.000471 Ang=  -0.21 deg.
 ExpMin= 3.27D-02 ExpMax= 4.70D+03 ExpMxC= 1.60D+02 IAcc=3 IRadAn=         5 AccDes= 0.00D+00
 Harris functional with IExCor= 1009 and IRadAn=       5 diagonalized for initial guess.
 HarFok:  IExCor= 1009 AccDes= 0.00D+00 IRadAn=         5 IDoV= 1 UseB2=F ITyADJ=14
 ICtDFT=  3500011 ScaDFX=  1.000000  1.000000  1.000000  1.000000
 FoFCou: FMM=F IPFlag=           0 FMFlag=      100000 FMFlg1=           0
         NFxFlg=           0 DoJE=T BraDBF=F KetDBF=T FulRan=T
         wScrn=  0.000000 ICntrl=       500 IOpCl=  0 I1Cent=   200000004 NGrid=           0
         NMat0=    1 NMatS0=      1 NMatT0=    0 NMatD0=    1 NMtDS0=    0 NMtDT0=    0
 Petite list used in FoFCou.
 Requested convergence on RMS density matrix=1.00D-08 within 128 cycles.
 Requested convergence on MAX density matrix=1.00D-06.
 Requested convergence on             energy=1.00D-06.
 No special actions if energy rises.
 SCF Done:  E(RPBE1PBE) =  -177.756125870     A.U. after   15 cycles
            NFock= 15  Conv=0.62D-08     -V/T= 2.0074
   1 Symmetry operations used in ECPInt.
 ECPInt:  NShTT=    6786 NPrTT=   21120 LenC2=    6604 LenP2D=   17039.
 LDataN:  DoStor=T MaxTD1= 5 Len=  102
 Calling FoFJK, ICntrl=      2127 FMM=F ISym2X=0 I1Cent= 0 IOpClX= 0 NMat=1 NMatS=1 NMatT=0.
 ***** Axes restored to original set *****
 -------------------------------------------------------------------
 Center     Atomic                   Forces (Hartrees/Bohr)
 Number     Number              X              Y              Z
 -------------------------------------------------------------------
      1        4           0.000037120    0.000551762    0.000999894
      2        4           0.000487686   -0.000349946   -0.000322815
      3        4           0.000121539    0.001127300   -0.000020344
      4        4          -0.000264674   -0.000746132    0.000673351
      5        4           0.000603341    0.000855113   -0.000551664
      6        4           0.000758420    0.000835464   -0.001124111
      7        4          -0.000366331   -0.000467058    0.000467585
      8        4          -0.000325332   -0.000548153    0.000217483
      9        4           0.000345739   -0.001084146   -0.000437997
     10        4           0.000087610   -0.000314207   -0.000795186
     11        4          -0.000854344   -0.000441832    0.000068386
     12        4          -0.000616528    0.000346395    0.000465937
     13        1           0.000526735   -0.001917304    0.001128185
     14        1          -0.000540981    0.002152745   -0.000768703
 -------------------------------------------------------------------
 Cartesian Forces:  Max     0.002152745 RMS     0.000751410

 GradGradGradGradGradGradGradGradGradGradGradGradGradGradGradGradGradGrad
 Berny optimization.
 Using GEDIIS/GDIIS optimizer.
 FormGI is forming the generalized inverse of G from B-inverse, IUseBI=4.
 Internal  Forces:  Max     0.001373649 RMS     0.000156597
 Search for a local minimum.
 Step number   9 out of a maximum of  100
 All quantities printed in internal units (Hartrees-Bohrs-Radians)
 Mixed Optimization -- En-DIIS/RFO-DIIS
 Swapping is turned off.
 Update second derivatives using D2CorX and points    5    6    7    8    9
 DE= -1.50D-04 DEPred=-8.16D-05 R= 1.84D+00
 TightC=F SS=  1.41D+00  RLast= 1.84D-01 DXNew= 1.7331D+00 5.5341D-01
 Trust test= 1.84D+00 RLast= 1.84D-01 DXMaxT set to 1.03D+00
 ITU=  1  1  1  1  1  1  1  1  0
     Eigenvalues ---    0.00386   0.01473   0.02068   0.02300   0.02523
     Eigenvalues ---    0.02809   0.03043   0.03203   0.03586   0.03757
     Eigenvalues ---    0.03948   0.04558   0.04795   0.05309   0.05435
     Eigenvalues ---    0.05909   0.05984   0.06214   0.06425   0.06680
     Eigenvalues ---    0.06880   0.07120   0.07537   0.07776   0.08017
     Eigenvalues ---    0.08405   0.08496   0.09060   0.09532   0.10661
     Eigenvalues ---    0.10876   0.11293   0.11670   0.12702   0.13272
     Eigenvalues ---    0.31517
 En-DIIS/RFO-DIIS/Sim-DIIS IScMMF=       -3 using points:     9    8    7    6    5    4    3
 RFO step:  Lambda=-7.41671897D-05.
 DIIS inversion failure, remove point   7.
 DIIS inversion failure, remove point   6.
 DIIS inversion failure, remove point   5.
 DIIS inversion failure, remove point   4.
 RFO-DIIS uses    3 points instead of    7
 DidBck=F Rises=F RFO-DIIS coefs:    1.84325   -2.00000    1.15675    0.00000    0.00000
                  RFO-DIIS coefs:    0.00000    0.00000
 Iteration  1 RMS(Cart)=  0.00357483 RMS(Int)=  0.00013708
 Iteration  2 RMS(Cart)=  0.00002901 RMS(Int)=  0.00012830
 Iteration  3 RMS(Cart)=  0.00000001 RMS(Int)=  0.00012830
 Variable       Old X    -DE/DX   Delta X   Delta X   Delta X     New X
                                 (Linear)    (Quad)   (Total)
    R1        3.84845   0.00016   0.00376   0.00039   0.00397   3.85243
    R2        4.20128  -0.00026  -0.00366   0.00349  -0.00006   4.20122
    R3        4.24851  -0.00030  -0.00372  -0.01033  -0.01383   4.23468
    R4        3.95151  -0.00024  -0.00396   0.00060  -0.00338   3.94813
    R5        4.35899   0.00027   0.00431   0.01375   0.01807   4.37706
    R6        3.93492  -0.00009  -0.00172  -0.00047  -0.00218   3.93273
    R7        4.00254  -0.00001   0.00117  -0.00207  -0.00094   4.00159
    R8        3.89304   0.00020   0.00137   0.00029   0.00172   3.89476
    R9        4.05456  -0.00011  -0.00417  -0.00576  -0.01011   4.04444
   R10        3.84017   0.00012   0.00238  -0.00063   0.00176   3.84193
   R11        4.04465   0.00026   0.00286  -0.00356  -0.00099   4.04366
   R12        4.44368  -0.00030  -0.00550  -0.00207  -0.00751   4.43616
   R13        3.90132   0.00001  -0.00121  -0.00225  -0.00391   3.89741
   R14        4.01912   0.00032   0.00651  -0.00117   0.00506   4.02418
   R15        4.16000  -0.00015  -0.00566  -0.00159  -0.00727   4.15273
   R16        3.88572   0.00013   0.00217  -0.00345  -0.00143   3.88430
   R17        4.01455   0.00019   0.00303   0.00355   0.00669   4.02124
   R18        3.70648  -0.00009   0.00002  -0.00069  -0.00076   3.70572
   R19        3.97773  -0.00032  -0.00390  -0.00290  -0.00673   3.97100
   R20        3.79208  -0.00006   0.00057   0.00372   0.00425   3.79633
   R21        3.83528  -0.00034  -0.00378  -0.00243  -0.00623   3.82905
   R22        3.90261  -0.00016  -0.00125   0.00013  -0.00120   3.90141
   R23        3.87079   0.00016   0.00166   0.00180   0.00359   3.87438
   R24        4.01897   0.00024   0.00165   0.00477   0.00672   4.02569
   R25        3.86672  -0.00019  -0.00273  -0.00064  -0.00354   3.86318
   R26        4.05954  -0.00004  -0.00164   0.00195   0.00061   4.06015
   R27        4.04055   0.00013   0.00009  -0.00013   0.00016   4.04071
   R28        3.14705   0.00033  -0.00298  -0.01675  -0.01963   3.12742
   R29        3.17519  -0.00029  -0.00894  -0.02117  -0.03000   3.14519
   R30        3.87261   0.00015   0.00215  -0.00109   0.00111   3.87372
   R31        4.07253   0.00039   0.00428   0.00473   0.00924   4.08176
   R32        3.82521  -0.00021  -0.00322   0.00019  -0.00293   3.82228
   R33        1.46106   0.00137   0.00843   0.00156   0.00953   1.47059
    A1        1.88464  -0.00012  -0.00167  -0.00373  -0.00533   1.87932
    A2        1.86275  -0.00002  -0.00048  -0.00395  -0.00442   1.85834
    A3        2.10187  -0.00004  -0.00057  -0.00605  -0.00651   2.09536
    A4        2.74688  -0.00011  -0.00043  -0.00351  -0.00394   2.74294
    A5        1.97792   0.00000   0.00026  -0.00329  -0.00300   1.97492
    A6        1.93685  -0.00003   0.00021  -0.00245  -0.00217   1.93468
    A7        2.00238   0.00001   0.00037   0.00176   0.00212   2.00449
    A8        2.30052  -0.00002  -0.00048  -0.00288  -0.00333   2.29719
    A9        1.58550   0.00001  -0.00003  -0.00145  -0.00141   1.58409
   A10        1.79943   0.00007   0.00054   0.00583   0.00634   1.80578
   A11        1.73616   0.00003  -0.00053   0.00681   0.00627   1.74243
   A12        1.96683  -0.00001  -0.00036   0.00431   0.00410   1.97093
   A13        2.29588  -0.00006  -0.00112   0.00573   0.00459   2.30047
   A14        2.07712   0.00013   0.00182   0.00432   0.00633   2.08345
   A15        2.09412  -0.00000  -0.00042   0.00450   0.00438   2.09850
   A16        1.61661   0.00006   0.00132   0.00330   0.00473   1.62134
   A17        2.38048   0.00003   0.00087   0.00718   0.00820   2.38868
   A18        2.00238   0.00008   0.00108   0.00343   0.00481   2.00718
   A19        2.83730   0.00003   0.00089   0.00701   0.00803   2.84533
   A20        1.91397  -0.00005   0.00013   0.00059   0.00080   1.91477
   A21        2.31729  -0.00002  -0.00031   0.00666   0.00660   2.32389
   A22        2.01765  -0.00004  -0.00156   0.00471   0.00337   2.02102
   A23        2.00794  -0.00000  -0.00017   0.00367   0.00364   2.01159
   A24        1.65956   0.00019   0.00199   0.00338   0.00538   1.66494
   A25        1.89626   0.00005   0.00025   0.00103   0.00124   1.89749
   A26        1.97069   0.00002  -0.00062  -0.00169  -0.00227   1.96842
   A27        1.80329   0.00006   0.00029  -0.00182  -0.00155   1.80173
   A28        1.67327   0.00013   0.00083   0.00193   0.00274   1.67601
   A29        1.50246   0.00021   0.00227   0.00442   0.00671   1.50917
   A30        1.74027   0.00022   0.00230   0.00300   0.00546   1.74573
   A31        1.43802  -0.00012  -0.00134  -0.00788  -0.00930   1.42872
   A32        1.95051  -0.00016  -0.00127  -0.00351  -0.00488   1.94563
   A33        1.46208  -0.00020  -0.00288  -0.00410  -0.00694   1.45514
   A34        1.97570  -0.00022  -0.00339  -0.00174  -0.00509   1.97061
   A35        2.20100  -0.00023  -0.00351  -0.00101  -0.00456   2.19644
   A36        1.43278  -0.00001  -0.00018  -0.00344  -0.00368   1.42909
   A37        1.74782   0.00011   0.00097   0.00192   0.00294   1.75076
   A38        1.43401  -0.00000   0.00082  -0.00681  -0.00603   1.42798
   A39        1.72977   0.00008   0.00233  -0.00270  -0.00034   1.72944
   A40        2.50091   0.00025   0.00227   0.00679   0.00919   2.51010
   A41        2.08429  -0.00019  -0.00275  -0.00051  -0.00346   2.08083
   A42        1.61964   0.00006   0.00204  -0.00247  -0.00053   1.61911
   A43        2.33587  -0.00023  -0.00376  -0.00082  -0.00467   2.33119
   A44        2.56832   0.00002   0.00055   0.00622   0.00690   2.57523
   A45        2.08781   0.00016   0.00341  -0.00040   0.00296   2.09076
   A46        1.94677   0.00010   0.00235   0.00192   0.00428   1.95105
   A47        2.20661   0.00002  -0.00349  -0.00499  -0.00840   2.19821
   A48        1.87203  -0.00025  -0.00235  -0.00116  -0.00369   1.86834
   A49        1.83840  -0.00030  -0.00236   0.00185  -0.00047   1.83793
   A50        2.28000   0.00010  -0.00079   0.00244   0.00191   2.28191
   A51        2.04037  -0.00002   0.00172   0.00491   0.00674   2.04710
   A52        2.08520  -0.00004  -0.00228  -0.00289  -0.00516   2.08004
   A53        1.85435  -0.00019  -0.00274  -0.00565  -0.00838   1.84597
   A54        1.63301  -0.00003  -0.00061  -0.00252  -0.00321   1.62980
   A55        2.04434  -0.00015  -0.00265  -0.00258  -0.00522   2.03911
   A56        1.88934  -0.00011  -0.00213  -0.00019  -0.00231   1.88703
   A57        1.67899  -0.00009  -0.00106   0.00111   0.00004   1.67903
   A58        1.28803   0.00009   0.00172  -0.00159  -0.00002   1.28801
   A59        1.93135   0.00008   0.00137   0.00215   0.00355   1.93490
   A60        1.44429  -0.00000   0.00059  -0.00308  -0.00257   1.44171
   A61        2.06798   0.00005   0.00100  -0.00037   0.00075   2.06873
   A62        2.17810   0.00005   0.00155  -0.00149   0.00011   2.17820
   A63        1.60090  -0.00007  -0.00192   0.00105  -0.00084   1.60006
   A64        1.45895   0.00002  -0.00005  -0.00044  -0.00045   1.45850
   A65        2.04686  -0.00011  -0.00126  -0.00727  -0.00857   2.03829
   A66        1.85664  -0.00005  -0.00086  -0.00373  -0.00449   1.85215
   A67        2.03460  -0.00011  -0.00155   0.00083  -0.00072   2.03388
   A68        1.34536   0.00002  -0.00023  -0.00110  -0.00141   1.34395
   A69        1.51337   0.00005   0.00085   0.00165   0.00249   1.51586
   A70        1.86283  -0.00009  -0.00061  -0.00369  -0.00436   1.85847
   A71        2.21149  -0.00007  -0.00091  -0.00273  -0.00362   2.20787
   A72        2.12505  -0.00001  -0.00048   0.00072   0.00023   2.12527
    D1       -1.92900  -0.00004  -0.00157  -0.00128  -0.00279  -1.93179
    D2       -0.84791   0.00003  -0.00040   0.00260   0.00215  -0.84576
    D3        0.23228  -0.00012  -0.00222  -0.00367  -0.00590   0.22639
    D4        1.31338  -0.00005  -0.00105   0.00021  -0.00096   1.31242
    D5       -0.85525  -0.00009  -0.00202  -0.00153  -0.00341  -0.85866
    D6        0.22584  -0.00002  -0.00085   0.00236   0.00153   0.22738
    D7        0.27039  -0.00004  -0.00158  -0.00514  -0.00675   0.26364
    D8       -0.77743  -0.00013  -0.00222  -0.00623  -0.00851  -0.78595
    D9       -0.56206   0.00006   0.00024   0.00220   0.00255  -0.55951
   D10       -1.60988  -0.00002  -0.00040   0.00111   0.00079  -1.60910
   D11        1.19221   0.00005   0.00074  -0.00232  -0.00163   1.19058
   D12        0.14439  -0.00003   0.00010  -0.00341  -0.00339   0.14100
   D13        0.93757  -0.00003   0.00006  -0.00340  -0.00336   0.93422
   D14        0.02400   0.00009   0.00240   0.00551   0.00793   0.03193
   D15       -1.13688   0.00008   0.00159   0.00313   0.00465  -1.13223
   D16       -0.93886   0.00009   0.00173   0.00486   0.00651  -0.93235
   D17        0.05871   0.00006   0.00161   0.00229   0.00389   0.06260
   D18        1.14783  -0.00008  -0.00046  -0.00153  -0.00198   1.14585
   D19        2.14540  -0.00010  -0.00058  -0.00410  -0.00460   2.14080
   D20        0.07660   0.00004   0.00101  -0.00120  -0.00035   0.07625
   D21        1.07417   0.00001   0.00089  -0.00377  -0.00297   1.07120
   D22        0.69343  -0.00003   0.00045  -0.00268  -0.00236   0.69107
   D23        1.76256  -0.00007  -0.00010  -0.00211  -0.00229   1.76028
   D24       -0.48555   0.00000   0.00011   0.00210   0.00229  -0.48326
   D25        0.58359  -0.00004  -0.00044   0.00267   0.00237   0.58595
   D26       -1.28472   0.00000  -0.00004   0.00139   0.00131  -1.28341
   D27       -0.21558  -0.00004  -0.00059   0.00195   0.00138  -0.21420
   D28        0.39868   0.00003   0.00146  -0.00208  -0.00082   0.39785
   D29       -0.65876   0.00003   0.00076  -0.00101  -0.00037  -0.65913
   D30       -0.75369   0.00003   0.00067   0.00144   0.00210  -0.75159
   D31       -1.81112   0.00003  -0.00003   0.00252   0.00255  -1.80857
   D32        1.26132   0.00003   0.00117  -0.00325  -0.00220   1.25912
   D33        0.20389   0.00002   0.00047  -0.00217  -0.00175   0.20213
   D34        0.13389   0.00008   0.00227  -0.00427  -0.00191   0.13197
   D35       -0.96716   0.00005   0.00238  -0.00396  -0.00142  -0.96858
   D36        1.37833   0.00012   0.00275   0.00129   0.00397   1.38230
   D37        0.27729   0.00009   0.00286   0.00160   0.00446   0.28175
   D38        0.63100   0.00002   0.00012   0.00218   0.00228   0.63329
   D39       -0.46677   0.00022   0.00306   0.00533   0.00840  -0.45837
   D40       -0.64529  -0.00006  -0.00079  -0.00614  -0.00685  -0.65213
   D41       -1.74306   0.00013   0.00215  -0.00299  -0.00073  -1.74379
   D42       -0.67689  -0.00002  -0.00074  -0.00049  -0.00102  -0.67791
   D43        0.34255   0.00006   0.00140  -0.00199  -0.00058   0.34197
   D44        2.63822  -0.00010   0.00458   0.00635   0.01085   2.64907
   D45        2.92484   0.00011  -0.00011  -0.00211  -0.00200   2.92284
   D46        0.48201  -0.00012  -0.00262   0.00358   0.00089   0.48290
   D47        1.50144  -0.00004  -0.00049   0.00208   0.00134   1.50278
   D48       -2.48607  -0.00020   0.00269   0.01042   0.01277  -2.47331
   D49       -2.19945   0.00001  -0.00200   0.00196  -0.00008  -2.19954
   D50        0.19398  -0.00015  -0.00253  -0.00101  -0.00354   0.19044
   D51       -0.90610  -0.00013  -0.00257  -0.00075  -0.00330  -0.90941
   D52        1.51530  -0.00003  -0.00052   0.00614   0.00560   1.52090
   D53        0.41522  -0.00001  -0.00056   0.00640   0.00583   0.42105
   D54        0.75607   0.00008   0.00127   0.00594   0.00695   0.76302
   D55        1.82550   0.00005   0.00125   0.00551   0.00653   1.83203
   D56       -1.35660   0.00004   0.00010  -0.00266  -0.00266  -1.35925
   D57       -0.28717   0.00001   0.00009  -0.00309  -0.00307  -0.29024
   D58       -0.63344   0.00001   0.00029  -0.00435  -0.00380  -0.63725
   D59        0.43598  -0.00003   0.00027  -0.00478  -0.00422   0.43176
   D60        1.09007  -0.00002  -0.00015   0.00509   0.00494   1.09501
   D61       -0.19830  -0.00005  -0.00072  -0.00635  -0.00689  -0.20520
   D62       -1.21461   0.00001   0.00037  -0.00524  -0.00500  -1.21962
   D63       -0.97368   0.00004   0.00078  -0.00564  -0.00494  -0.97862
   D64       -1.94707   0.00002  -0.00027  -0.00572  -0.00598  -1.95305
   D65        2.02435   0.00018  -0.00236  -0.00985  -0.01214   2.01222
   D66        1.37394  -0.00036  -0.00359  -0.01241  -0.01599   1.35794
   D67        0.10726   0.00011   0.00249  -0.00233   0.00026   0.10752
   D68       -0.86612   0.00009   0.00143  -0.00241  -0.00078  -0.86691
   D69        3.10530   0.00026  -0.00066  -0.00654  -0.00694   3.09836
   D70        2.45489  -0.00029  -0.00189  -0.00910  -0.01080   2.44408
   D71        1.28054   0.00001   0.00144   0.00328   0.00445   1.28499
   D72        0.30716  -0.00001   0.00038   0.00321   0.00341   0.31056
   D73       -2.00461   0.00015  -0.00171  -0.00092  -0.00275  -2.00736
   D74       -2.65502  -0.00040  -0.00294  -0.00348  -0.00661  -2.66163
   D75       -1.64944  -0.00003  -0.00083  -0.00383  -0.00438  -1.65381
   D76       -0.60574  -0.00015  -0.00235  -0.00520  -0.00730  -0.61304
   D77       -0.51980   0.00012   0.00213   0.00860   0.01055  -0.50925
   D78        0.52390   0.00001   0.00061   0.00724   0.00762   0.53152
   D79        0.25554   0.00005   0.00133   0.00658   0.00795   0.26348
   D80        1.29924  -0.00007  -0.00019   0.00522   0.00502   1.30426
   D81        1.42413   0.00004   0.00041   0.00587   0.00631   1.43044
   D82        0.29053   0.00002   0.00034   0.00359   0.00399   0.29452
   D83        0.52747  -0.00009  -0.00170   0.00317   0.00128   0.52874
   D84       -0.60613  -0.00010  -0.00178   0.00089  -0.00104  -0.60717
   D85       -0.75761   0.00000  -0.00035  -0.00278  -0.00312  -0.76073
   D86       -1.89121  -0.00001  -0.00042  -0.00506  -0.00544  -1.89665
   D87        0.20384  -0.00002  -0.00097   0.00395   0.00269   0.20652
   D88        1.23865  -0.00003  -0.00147   0.00157  -0.00019   1.23846
   D89        1.21651   0.00000   0.00010   0.00452   0.00469   1.22120
   D90        2.25131  -0.00000  -0.00040   0.00214   0.00182   2.25313
   D91       -1.08016  -0.00003  -0.00100  -0.00521  -0.00607  -1.08623
   D92       -0.04535  -0.00003  -0.00150  -0.00760  -0.00894  -0.05430
   D93       -0.71003  -0.00002  -0.00026   0.00307   0.00289  -0.70714
   D94        0.18068  -0.00012  -0.00166   0.00035  -0.00130   0.17938
   D95        0.30204   0.00001  -0.00020   0.00338   0.00324   0.30528
   D96        1.19275  -0.00009  -0.00161   0.00066  -0.00095   1.19180
   D97        0.47442   0.00008   0.00041   0.00263   0.00316   0.47758
   D98       -0.57286  -0.00003  -0.00108   0.00273   0.00180  -0.57106
   D99        0.72811   0.00003  -0.00035  -0.00279  -0.00318   0.72493
   D100      -0.10057  -0.00006  -0.00258   0.00060  -0.00192  -0.10249
   D101      -0.29405  -0.00003  -0.00026  -0.00312  -0.00348  -0.29752
   D102      -1.12272  -0.00012  -0.00250   0.00027  -0.00221  -1.12494
   D103       0.36874  -0.00007  -0.00138  -0.00455  -0.00597   0.36277
   D104      -0.70684   0.00006   0.00108  -0.00116  -0.00006  -0.70691
   D105      -0.70972   0.00009   0.00089  -0.00193  -0.00118  -0.71090
   D106       0.51915  -0.00007  -0.00229  -0.00603  -0.00826   0.51089
   D107      -0.26113   0.00002   0.00140   0.00748   0.00895  -0.25218
   D108       0.98364  -0.00009  -0.00103   0.00486   0.00385   0.98750
   D109       0.48749  -0.00017  -0.00190  -0.00484  -0.00674   0.48074
   D110      -0.73413   0.00009   0.00172   0.00065   0.00235  -0.73178
   D111      -0.84269   0.00007   0.00069  -0.00028   0.00037  -0.84233
   D112       0.26478   0.00017   0.00312  -0.00015   0.00296   0.26775
   D113       2.94622   0.00041   0.00546   0.00587   0.01160   2.95781
   D114       2.57865   0.00000   0.00000  -0.00344  -0.00358   2.57507
   D115       0.27288  -0.00018  -0.00258  -0.00262  -0.00524   0.26764
   D116       1.38036  -0.00008  -0.00015  -0.00248  -0.00264   1.37771
   D117      -2.22139   0.00016   0.00219   0.00354   0.00599  -2.21541
   D118      -2.58896  -0.00025  -0.00327  -0.00577  -0.00919  -2.59815
   D119      -0.32026   0.00002  -0.00022   0.00038   0.00014  -0.32012
   D120       0.86771   0.00012   0.00141   0.00115   0.00264   0.87035
   D121       0.29987  -0.00015  -0.00264   0.00051  -0.00206   0.29781
   D122      -0.82225   0.00003  -0.00014   0.00226   0.00219  -0.82006
   D123       1.30955  -0.00009  -0.00096  -0.00068  -0.00162   1.30793
   D124       0.18743   0.00009   0.00154   0.00107   0.00263   0.19005
   D125      -2.35924  -0.00029  -0.00590  -0.00786  -0.01384  -2.37308
   D126       2.80182  -0.00011  -0.00340  -0.00611  -0.00959   2.79223
   D127      -2.18691  -0.00006  -0.00004   0.00248   0.00245  -2.18446
   D128       2.97416   0.00012   0.00246   0.00423   0.00670   2.98085
   D129       0.52103  -0.00004  -0.00080  -0.00237  -0.00316   0.51788
   D130      -0.51590   0.00008   0.00137   0.00306   0.00444  -0.51146
   D131      -0.53075  -0.00009  -0.00196   0.00061  -0.00134  -0.53209
   D132      -1.56767   0.00003   0.00021   0.00604   0.00625  -1.56142
   D133       3.02310  -0.00030  -0.00278  -0.00200  -0.00483   3.01828
   D134       1.98618  -0.00019  -0.00061   0.00343   0.00277   1.98894
   D135      -2.73197   0.00021   0.00121   0.00301   0.00446  -2.72751
   D136       2.51429   0.00032   0.00338   0.00845   0.01205   2.52634
   D137      -0.79533   0.00007   0.00125  -0.00044   0.00071  -0.79462
   D138       0.09868   0.00009   0.00169  -0.00145   0.00007   0.09875
   D139       0.20941   0.00001   0.00021  -0.00214  -0.00193   0.20747
   D140       1.10342   0.00003   0.00065  -0.00316  -0.00258   1.10084
   D141       0.84505  -0.00003  -0.00073   0.00179   0.00101   0.84607
   D142      -0.07844  -0.00004  -0.00112   0.00053  -0.00060  -0.07903
   D143      -0.23128  -0.00003  -0.00049   0.00163   0.00109  -0.23019
   D144      -1.15477  -0.00005  -0.00088   0.00038  -0.00052  -1.15529
   D145      -0.58459   0.00015   0.00315  -0.00147   0.00163  -0.58296
   D146       0.63592   0.00005   0.00204  -0.00165   0.00038   0.63630
   D147      -1.75454   0.00006   0.00099  -0.00121  -0.00031  -1.75485
   D148      -0.53404  -0.00004  -0.00012  -0.00139  -0.00156  -0.53560
         Item               Value     Threshold  Converged?
 Maximum Force            0.001374     0.000450     NO 
 RMS     Force            0.000157     0.000300     YES
 Maximum Displacement     0.027424     0.001800     NO 
 RMS     Displacement     0.003580     0.001200     NO 
 Predicted change in Energy=-1.880662D-05
 GradGradGradGradGradGradGradGradGradGradGradGradGradGradGradGradGradGrad

                          Input orientation:                          
 ---------------------------------------------------------------------
 Center     Atomic      Atomic             Coordinates (Angstroms)
 Number     Number       Type             X           Y           Z
 ---------------------------------------------------------------------
      1          4           0       -1.322242    0.309928    0.494202
      2          4           0       -0.699517    0.691986   -1.409007
      3          4           0        1.178833   -0.286389    0.349468
      4          4           0       -0.202327    2.171493    0.022037
      5          4           0       -1.686675   -1.894816    0.661225
      6          4           0        1.279235    1.216687   -1.170226
      7          4           0        1.630600    1.991139    0.695309
      8          4           0        0.808047   -0.813868   -1.609577
      9          4           0        0.184562   -2.130780   -0.030580
     10          4           0        0.161458    1.053201    1.763531
     11          4           0       -1.245512   -1.256303   -1.210499
     12          4           0       -0.201024   -0.936386    1.727329
     13          1           0        1.594532   -1.779893   -2.699133
     14          1           0        1.431102   -1.144173   -3.117160
 ---------------------------------------------------------------------
                    Distance matrix (angstroms):
                    1          2          3          4          5
     1  Be   0.000000
     2  Be   2.038617   0.000000
     3  Be   2.575251   2.752754   0.000000
     4  Be   2.223190   2.117552   2.838310   0.000000
     5  Be   2.240894   3.457150   3.300813   4.375697   0.000000
     6  Be   3.218729   2.061016   2.139811   2.127950   4.672503
     7  Be   3.403849   3.397850   2.347517   1.960980   5.109415
     8  Be   3.197958   2.140228   2.062419   3.549000   3.542405
     9  Be   2.915975   3.263383   2.129504   4.319955   2.008930
    10  Be   2.089262   3.307075   2.197528   2.101361   3.649861
    11  Be   2.316241   2.033063   3.041657   3.789085   2.026247
    12  Be   2.081113   3.568850   2.055481   3.544987   2.064540
    13  H    4.803364   3.610717   3.420135   5.123175   4.698035
    14  H    4.768359   3.290715   3.580076   4.849359   4.955824
                    6          7          8          9         10
     6  Be   0.000000
     7  Be   2.050233   0.000000
     8  Be   2.130305   3.722520   0.000000
     9  Be   3.701708   4.428110   2.148540   0.000000
    10  Be   3.143737   2.044309   3.909205   3.654737   0.000000
    11  Be   3.534352   4.738143   2.138251   2.049885   4.019730
    12  Be   3.901630   3.604208   3.488292   2.159977   2.022662
    13  H    3.378825   5.073876   1.654961   3.038472   5.476814
    14  H    3.063866   4.940132   1.664363   3.471921   5.501054
                   11         12         13         14
    11  Be   0.000000
    12  Be   3.134347   0.000000
    13  H    3.249004   4.850679   0.000000
    14  H    3.288189   5.116257   0.778201   0.000000
 Stoichiometry    Be12H2
 Framework group  C1[X(Be12H2)]
 Deg. of freedom    36
 Full point group                 C1      NOp   1
 Largest Abelian subgroup         C1      NOp   1
 Largest concise Abelian subgroup C1      NOp   1
                         Standard orientation:                         
 ---------------------------------------------------------------------
 Center     Atomic      Atomic             Coordinates (Angstroms)
 Number     Number       Type             X           Y           Z
 ---------------------------------------------------------------------
      1          4           0       -0.076463   -1.116757    1.052772
      2          4           0        0.127261    0.875189    1.435665
      3          4           0        0.298119    0.082809   -1.195038
      4          4           0        1.936645   -0.175003    1.108170
      5          4           0       -2.175706   -1.463241    0.349398
      6          4           0        1.395197    1.523036   -0.054443
      7          4           0        2.597655    0.005709   -0.729179
      8          4           0       -0.706699    1.680410   -0.363420
      9          4           0       -1.820771   -0.035809   -1.018907
     10          4           0        1.406614   -1.608198   -0.334305
     11          4           0       -1.802141    0.426432    0.978095
     12          4           0       -0.537437   -1.766790   -0.869724
     13          1           0       -1.499983    2.985627   -1.000604
     14          1           0       -1.069111    3.303226   -0.435734
 ---------------------------------------------------------------------
 Rotational constants (GHZ):           2.0881637           1.5291588           1.2622164
 Standard basis: def2TZVP (5D, 7F)
 There are   252 symmetry adapted cartesian basis functions of A   symmetry.
 There are   240 symmetry adapted basis functions of A   symmetry.
   240 basis functions,   364 primitive gaussians,   252 cartesian basis functions
    25 alpha electrons       25 beta electrons
       nuclear repulsion energy       221.7322520396 Hartrees.
 NAtoms=   14 NActive=   14 NUniq=   14 SFac= 1.00D+00 NAtFMM=   60 NAOKFM=F Big=F
 Integral buffers will be    131072 words long.
 Raffenetti 2 integral format.
 Two-electron integral symmetry is turned on.
 Nuclear repulsion after empirical dispersion term =      221.7011642899 Hartrees.
 One-electron integrals computed using PRISM.
   1 Symmetry operations used in ECPInt.
 ECPInt:  NShTT=    6786 NPrTT=   21120 LenC2=    6604 LenP2D=   17046.
 LDataN:  DoStor=T MaxTD1= 4 Len=   56
 NBasis=   240 RedAO= T EigKep=  2.42D-04  NBF=   240
 NBsUse=   240 1.00D-06 EigRej= -1.00D+00 NBFU=   240
 Initial guess from the checkpoint file:  "/home/user/YCY/BeH/8-H-Be12.chk"
 B after Tr=     0.000000   -0.000000    0.000000
         Rot=    1.000000   -0.000705    0.000515   -0.000102 Ang=  -0.10 deg.
 ExpMin= 3.27D-02 ExpMax= 4.70D+03 ExpMxC= 1.60D+02 IAcc=3 IRadAn=         5 AccDes= 0.00D+00
 Harris functional with IExCor= 1009 and IRadAn=       5 diagonalized for initial guess.
 HarFok:  IExCor= 1009 AccDes= 0.00D+00 IRadAn=         5 IDoV= 1 UseB2=F ITyADJ=14
 ICtDFT=  3500011 ScaDFX=  1.000000  1.000000  1.000000  1.000000
 FoFCou: FMM=F IPFlag=           0 FMFlag=      100000 FMFlg1=           0
         NFxFlg=           0 DoJE=T BraDBF=F KetDBF=T FulRan=T
         wScrn=  0.000000 ICntrl=       500 IOpCl=  0 I1Cent=   200000004 NGrid=           0
         NMat0=    1 NMatS0=      1 NMatT0=    0 NMatD0=    1 NMtDS0=    0 NMtDT0=    0
 Petite list used in FoFCou.
 Requested convergence on RMS density matrix=1.00D-08 within 128 cycles.
 Requested convergence on MAX density matrix=1.00D-06.
 Requested convergence on             energy=1.00D-06.
 No special actions if energy rises.
 EnCoef did     4 forward-backward iterations
 SCF Done:  E(RPBE1PBE) =  -177.756204059     A.U. after   13 cycles
            NFock= 13  Conv=0.86D-08     -V/T= 2.0074
   1 Symmetry operations used in ECPInt.
 ECPInt:  NShTT=    6786 NPrTT=   21120 LenC2=    6604 LenP2D=   17046.
 LDataN:  DoStor=T MaxTD1= 5 Len=  102
 Calling FoFJK, ICntrl=      2127 FMM=F ISym2X=0 I1Cent= 0 IOpClX= 0 NMat=1 NMatS=1 NMatT=0.
 ***** Axes restored to original set *****
 -------------------------------------------------------------------
 Center     Atomic                   Forces (Hartrees/Bohr)
 Number     Number              X              Y              Z
 -------------------------------------------------------------------
      1        4           0.000058914    0.000578327    0.000592449
      2        4           0.000311132   -0.000346982   -0.000173716
      3        4           0.000238716    0.000659933    0.000028951
      4        4          -0.000197354   -0.000668185    0.000371529
      5        4           0.000498722    0.000517180   -0.000367737
      6        4           0.000383938    0.000692365   -0.000744582
      7        4          -0.000265933   -0.000345875    0.000243727
      8        4          -0.000132966   -0.000552620    0.000199697
      9        4           0.000152578   -0.000525123   -0.000258379
     10        4           0.000048384   -0.000140066   -0.000221957
     11        4          -0.000698332   -0.000221797    0.000081259
     12        4          -0.000521711    0.000185342    0.000306545
     13        1           0.000048429   -0.000057761   -0.000107682
     14        1           0.000075483    0.000225261    0.000049897
 -------------------------------------------------------------------
 Cartesian Forces:  Max     0.000744582 RMS     0.000376563

 GradGradGradGradGradGradGradGradGradGradGradGradGradGradGradGradGradGrad
 Berny optimization.
 Using GEDIIS/GDIIS optimizer.
 FormGI is forming the generalized inverse of G from B-inverse, IUseBI=4.
 Internal  Forces:  Max     0.000262866 RMS     0.000073230
 Search for a local minimum.
 Step number  10 out of a maximum of  100
 All quantities printed in internal units (Hartrees-Bohrs-Radians)
 Mixed Optimization -- En-DIIS/RFO-DIIS
 Swapping is turned off.
 Update second derivatives using D2CorX and points    5    6    7    8    9
                                                     10
 DE= -7.82D-05 DEPred=-1.88D-05 R= 4.16D+00
 TightC=F SS=  1.41D+00  RLast= 8.86D-02 DXNew= 1.7331D+00 2.6570D-01
 Trust test= 4.16D+00 RLast= 8.86D-02 DXMaxT set to 1.03D+00
 ITU=  1  1  1  1  1  1  1  1  1  0
     Eigenvalues ---    0.00407   0.01377   0.02014   0.02121   0.02494
     Eigenvalues ---    0.02646   0.02822   0.03267   0.03517   0.03687
     Eigenvalues ---    0.03818   0.04143   0.04815   0.05185   0.05414
     Eigenvalues ---    0.05650   0.05962   0.05988   0.06289   0.06685
     Eigenvalues ---    0.06867   0.07044   0.07150   0.07613   0.07990
     Eigenvalues ---    0.08107   0.08461   0.08566   0.09362   0.09837
     Eigenvalues ---    0.10771   0.11251   0.11635   0.12424   0.13263
     Eigenvalues ---    0.31195
 En-DIIS/RFO-DIIS/Sim-DIIS IScMMF=       -3 using points:    10    9    8    7    6    5    4    3
 RFO step:  Lambda=-4.58915192D-05.
 DIIS inversion failure, remove point   8.
 DIIS inversion failure, remove point   7.
 DIIS inversion failure, remove point   6.
 DIIS inversion failure, remove point   5.
 RFO-DIIS uses    4 points instead of    8
 DidBck=F Rises=F RFO-DIIS coefs:    1.92324   -2.00000    2.04363   -0.96688    0.00000
                  RFO-DIIS coefs:    0.00000    0.00000    0.00000
 Iteration  1 RMS(Cart)=  0.00217962 RMS(Int)=  0.00006745
 Iteration  2 RMS(Cart)=  0.00000738 RMS(Int)=  0.00006591
 Iteration  3 RMS(Cart)=  0.00000000 RMS(Int)=  0.00006591
 Variable       Old X    -DE/DX   Delta X   Delta X   Delta X     New X
                                 (Linear)    (Quad)   (Total)
    R1        3.85243   0.00010   0.00205   0.00308   0.00524   3.85767
    R2        4.20122  -0.00026  -0.00439  -0.00371  -0.00817   4.19305
    R3        4.23468  -0.00020  -0.00073  -0.00910  -0.00993   4.22475
    R4        3.94813  -0.00011  -0.00218  -0.00270  -0.00488   3.94325
    R5        4.37706   0.00019   0.00174   0.01278   0.01449   4.39156
    R6        3.93273  -0.00006  -0.00126  -0.00187  -0.00315   3.92959
    R7        4.00159  -0.00003   0.00120  -0.00068   0.00055   4.00214
    R8        3.89476   0.00012   0.00040   0.00070   0.00106   3.89582
    R9        4.04444  -0.00000  -0.00061  -0.00606  -0.00658   4.03786
   R10        3.84193   0.00002   0.00064  -0.00005   0.00059   3.84253
   R11        4.04366   0.00019   0.00185   0.00048   0.00249   4.04614
   R12        4.43616  -0.00023  -0.00338  -0.00642  -0.00985   4.42631
   R13        3.89741   0.00011   0.00054  -0.00118  -0.00039   3.89702
   R14        4.02418   0.00018   0.00377   0.00363   0.00754   4.03172
   R15        4.15273  -0.00001  -0.00152  -0.00384  -0.00534   4.14738
   R16        3.88430   0.00012   0.00349   0.00040   0.00395   3.88825
   R17        4.02124   0.00010   0.00123   0.00438   0.00558   4.02682
   R18        3.70572  -0.00007  -0.00008  -0.00033  -0.00039   3.70533
   R19        3.97100  -0.00018  -0.00194  -0.00450  -0.00647   3.96453
   R20        3.79633  -0.00007  -0.00009   0.00230   0.00225   3.79857
   R21        3.82905  -0.00022  -0.00311  -0.00519  -0.00829   3.82076
   R22        3.90141  -0.00013  -0.00192  -0.00172  -0.00360   3.89782
   R23        3.87438   0.00011   0.00134   0.00261   0.00390   3.87828
   R24        4.02569   0.00020   0.00289   0.00580   0.00853   4.03422
   R25        3.86318  -0.00010  -0.00240  -0.00268  -0.00498   3.85821
   R26        4.06015  -0.00000  -0.00037   0.00014  -0.00041   4.05974
   R27        4.04071   0.00017   0.00322   0.00218   0.00528   4.04599
   R28        3.12742   0.00012   0.00341  -0.01258  -0.00920   3.11822
   R29        3.14519  -0.00007  -0.00187  -0.01486  -0.01676   3.12843
   R30        3.87372   0.00009   0.00135   0.00109   0.00242   3.87615
   R31        4.08176   0.00026   0.00352   0.00732   0.01072   4.09248
   R32        3.82228  -0.00013  -0.00128  -0.00302  -0.00434   3.81794
   R33        1.47059   0.00002  -0.00194   0.00514   0.00333   1.47392
    A1        1.87932  -0.00010  -0.00126  -0.00448  -0.00578   1.87354
    A2        1.85834   0.00001   0.00059  -0.00214  -0.00157   1.85677
    A3        2.09536  -0.00003   0.00029  -0.00441  -0.00419   2.09117
    A4        2.74294  -0.00009  -0.00009  -0.00288  -0.00298   2.73996
    A5        1.97492  -0.00001   0.00069  -0.00188  -0.00121   1.97370
    A6        1.93468  -0.00002   0.00086  -0.00106  -0.00023   1.93445
    A7        2.00449  -0.00001  -0.00009   0.00101   0.00092   2.00542
    A8        2.29719   0.00000   0.00029  -0.00199  -0.00171   2.29548
    A9        1.58409   0.00001   0.00010  -0.00091  -0.00085   1.58324
   A10        1.80578   0.00005  -0.00033   0.00401   0.00368   1.80946
   A11        1.74243   0.00005  -0.00003   0.00477   0.00473   1.74717
   A12        1.97093  -0.00000  -0.00005   0.00282   0.00268   1.97360
   A13        2.30047  -0.00004  -0.00148   0.00244   0.00097   2.30144
   A14        2.08345   0.00010   0.00181   0.00513   0.00684   2.09030
   A15        2.09850  -0.00002  -0.00043   0.00233   0.00175   2.10025
   A16        1.62134   0.00005   0.00049   0.00322   0.00365   1.62499
   A17        2.38868   0.00001  -0.00066   0.00453   0.00380   2.39247
   A18        2.00718   0.00006   0.00116   0.00337   0.00436   2.01154
   A19        2.84533  -0.00000  -0.00042   0.00463   0.00414   2.84947
   A20        1.91477  -0.00005  -0.00047  -0.00001  -0.00052   1.91425
   A21        2.32389   0.00001   0.00015   0.00459   0.00458   2.32848
   A22        2.02102  -0.00002  -0.00100   0.00207   0.00095   2.02197
   A23        2.01159  -0.00001  -0.00048   0.00198   0.00141   2.01300
   A24        1.66494   0.00015   0.00134   0.00441   0.00575   1.67069
   A25        1.89749   0.00005   0.00014   0.00108   0.00125   1.89874
   A26        1.96842   0.00002  -0.00024  -0.00164  -0.00191   1.96651
   A27        1.80173   0.00008   0.00074  -0.00027   0.00049   1.80222
   A28        1.67601   0.00013   0.00078   0.00250   0.00328   1.67929
   A29        1.50917   0.00014   0.00113   0.00480   0.00592   1.51509
   A30        1.74573   0.00016   0.00187   0.00440   0.00620   1.75193
   A31        1.42872  -0.00008  -0.00024  -0.00609  -0.00630   1.42242
   A32        1.94563  -0.00011  -0.00046  -0.00323  -0.00366   1.94198
   A33        1.45514  -0.00015  -0.00131  -0.00504  -0.00636   1.44877
   A34        1.97061  -0.00013  -0.00130  -0.00353  -0.00487   1.96574
   A35        2.19644  -0.00015  -0.00206  -0.00363  -0.00568   2.19076
   A36        1.42909  -0.00001   0.00017  -0.00233  -0.00213   1.42697
   A37        1.75076   0.00011   0.00096   0.00269   0.00362   1.75438
   A38        1.42798  -0.00003   0.00023  -0.00423  -0.00397   1.42401
   A39        1.72944  -0.00001   0.00048  -0.00091  -0.00044   1.72900
   A40        2.51010   0.00000  -0.00114   0.00449   0.00330   2.51340
   A41        2.08083   0.00001  -0.00004  -0.00167  -0.00165   2.07918
   A42        1.61911   0.00000   0.00041  -0.00068  -0.00022   1.61889
   A43        2.33119   0.00003   0.00073  -0.00112  -0.00037   2.33082
   A44        2.57523  -0.00004  -0.00149   0.00300   0.00143   2.57666
   A45        2.09076   0.00005   0.00099   0.00154   0.00257   2.09333
   A46        1.95105   0.00001  -0.00027   0.00175   0.00147   1.95252
   A47        2.19821  -0.00004  -0.00037  -0.00460  -0.00498   2.19322
   A48        1.86834  -0.00008  -0.00130  -0.00342  -0.00467   1.86367
   A49        1.83793   0.00000   0.00023   0.00064   0.00084   1.83877
   A50        2.28191   0.00002   0.00018   0.00247   0.00256   2.28447
   A51        2.04710   0.00001  -0.00002   0.00366   0.00360   2.05070
   A52        2.08004   0.00005   0.00123  -0.00139  -0.00016   2.07988
   A53        1.84597  -0.00011  -0.00109  -0.00558  -0.00667   1.83929
   A54        1.62980   0.00000   0.00006  -0.00169  -0.00159   1.62821
   A55        2.03911  -0.00006  -0.00068  -0.00311  -0.00380   2.03532
   A56        1.88703  -0.00002  -0.00038  -0.00102  -0.00141   1.88562
   A57        1.67903  -0.00005  -0.00111  -0.00027  -0.00137   1.67766
   A58        1.28801   0.00004   0.00085   0.00019   0.00113   1.28913
   A59        1.93490   0.00001   0.00016   0.00160   0.00173   1.93663
   A60        1.44171  -0.00004   0.00008  -0.00212  -0.00200   1.43972
   A61        2.06873  -0.00002   0.00007  -0.00029  -0.00030   2.06843
   A62        2.17820  -0.00000   0.00109  -0.00005   0.00102   2.17923
   A63        1.60006  -0.00002  -0.00077  -0.00044  -0.00122   1.59884
   A64        1.45850   0.00001   0.00021  -0.00032  -0.00014   1.45836
   A65        2.03829  -0.00007  -0.00001  -0.00562  -0.00562   2.03267
   A66        1.85215  -0.00005  -0.00042  -0.00334  -0.00382   1.84833
   A67        2.03388  -0.00007  -0.00096  -0.00089  -0.00186   2.03202
   A68        1.34395   0.00001  -0.00022  -0.00079  -0.00097   1.34299
   A69        1.51586   0.00002   0.00036   0.00170   0.00207   1.51793
   A70        1.85847  -0.00007  -0.00038  -0.00316  -0.00351   1.85496
   A71        2.20787  -0.00003   0.00010  -0.00206  -0.00197   2.20590
   A72        2.12527  -0.00000  -0.00057   0.00014  -0.00043   2.12484
    D1       -1.93179  -0.00003  -0.00140  -0.00259  -0.00403  -1.93583
    D2       -0.84576   0.00002  -0.00063   0.00117   0.00057  -0.84519
    D3        0.22639  -0.00010  -0.00191  -0.00516  -0.00709   0.21930
    D4        1.31242  -0.00004  -0.00115  -0.00141  -0.00249   1.30993
    D5       -0.85866  -0.00008  -0.00226  -0.00370  -0.00604  -0.86470
    D6        0.22738  -0.00003  -0.00149   0.00006  -0.00144   0.22593
    D7        0.26364  -0.00002  -0.00073  -0.00485  -0.00556   0.25808
    D8       -0.78595  -0.00009  -0.00138  -0.00634  -0.00768  -0.79363
    D9       -0.55951   0.00005   0.00012   0.00173   0.00179  -0.55773
   D10       -1.60910  -0.00003  -0.00053   0.00024  -0.00034  -1.60944
   D11        1.19058   0.00004   0.00084  -0.00076   0.00011   1.19069
   D12        0.14100  -0.00003   0.00018  -0.00224  -0.00202   0.13898
   D13        0.93422  -0.00003   0.00010  -0.00230  -0.00219   0.93203
   D14        0.03193   0.00006   0.00116   0.00582   0.00697   0.03890
   D15       -1.13223   0.00003   0.00030   0.00291   0.00324  -1.12899
   D16       -0.93235   0.00008   0.00118   0.00518   0.00641  -0.92595
   D17        0.06260   0.00004   0.00124   0.00333   0.00458   0.06718
   D18        1.14585  -0.00004  -0.00004  -0.00132  -0.00136   1.14449
   D19        2.14080  -0.00008   0.00001  -0.00316  -0.00318   2.13762
   D20        0.07625   0.00004   0.00118   0.00060   0.00186   0.07811
   D21        1.07120   0.00001   0.00124  -0.00125   0.00004   1.07124
   D22        0.69107  -0.00002   0.00045  -0.00121  -0.00068   0.69039
   D23        1.76028  -0.00005  -0.00023  -0.00165  -0.00184   1.75844
   D24       -0.48326  -0.00001  -0.00050   0.00095   0.00041  -0.48284
   D25        0.58595  -0.00005  -0.00119   0.00051  -0.00075   0.58521
   D26       -1.28341   0.00000  -0.00057   0.00076   0.00021  -1.28320
   D27       -0.21420  -0.00004  -0.00125   0.00032  -0.00095  -0.21515
   D28        0.39785   0.00004   0.00145   0.00024   0.00178   0.39964
   D29       -0.65913   0.00005   0.00146   0.00084   0.00237  -0.65677
   D30       -0.75159   0.00003   0.00019   0.00140   0.00160  -0.74999
   D31       -1.80857   0.00004   0.00020   0.00200   0.00218  -1.80639
   D32        1.25912   0.00001   0.00105  -0.00124  -0.00013   1.25900
   D33        0.20213   0.00002   0.00107  -0.00064   0.00046   0.20259
   D34        0.13197   0.00005   0.00153  -0.00083   0.00065   0.13262
   D35       -0.96858   0.00001   0.00171  -0.00064   0.00098  -0.96760
   D36        1.38230   0.00010   0.00235   0.00401   0.00638   1.38869
   D37        0.28175   0.00006   0.00253   0.00419   0.00671   0.28846
   D38        0.63329   0.00003   0.00078   0.00236   0.00315   0.63643
   D39       -0.45837   0.00017   0.00257   0.00714   0.00969  -0.44868
   D40       -0.65213  -0.00004   0.00077  -0.00416  -0.00343  -0.65557
   D41       -1.74379   0.00010   0.00256   0.00062   0.00311  -1.74068
   D42       -0.67791   0.00000   0.00024  -0.00021  -0.00009  -0.67800
   D43        0.34197   0.00003   0.00123   0.00013   0.00136   0.34333
   D44        2.64907   0.00002   0.00102   0.00627   0.00722   2.65630
   D45        2.92284   0.00008   0.00212   0.00104   0.00305   2.92589
   D46        0.48290  -0.00007  -0.00197   0.00004  -0.00188   0.48101
   D47        1.50278  -0.00004  -0.00098   0.00038  -0.00044   1.50234
   D48       -2.47331  -0.00005  -0.00119   0.00652   0.00543  -2.46788
   D49       -2.19954  -0.00000  -0.00009   0.00129   0.00125  -2.19828
   D50        0.19044  -0.00012  -0.00262  -0.00382  -0.00643   0.18401
   D51       -0.90941  -0.00009  -0.00268  -0.00347  -0.00614  -0.91555
   D52        1.52090  -0.00003  -0.00164   0.00288   0.00125   1.52215
   D53        0.42105  -0.00000  -0.00170   0.00323   0.00153   0.42258
   D54        0.76302   0.00003  -0.00089   0.00376   0.00301   0.76603
   D55        1.83203   0.00001  -0.00058   0.00361   0.00314   1.83518
   D56       -1.35925   0.00002  -0.00021  -0.00195  -0.00210  -1.36135
   D57       -0.29024  -0.00000   0.00010  -0.00210  -0.00196  -0.29221
   D58       -0.63725   0.00000   0.00044  -0.00269  -0.00239  -0.63964
   D59        0.43176  -0.00002   0.00075  -0.00285  -0.00226   0.42951
   D60        1.09501   0.00000  -0.00026   0.00342   0.00316   1.09817
   D61       -0.20520  -0.00003  -0.00064  -0.00437  -0.00511  -0.21031
   D62       -1.21962   0.00002   0.00083  -0.00262  -0.00171  -1.22132
   D63       -0.97862   0.00001   0.00074  -0.00315  -0.00236  -0.98098
   D64       -1.95305   0.00004   0.00103  -0.00314  -0.00213  -1.95517
   D65        2.01222  -0.00001  -0.00015  -0.00730  -0.00751   2.00471
   D66        1.35794  -0.00007  -0.00068  -0.01165  -0.01234   1.34561
   D67        0.10752   0.00006   0.00168   0.00049   0.00212   0.10964
   D68       -0.86691   0.00009   0.00197   0.00049   0.00235  -0.86455
   D69        3.09836   0.00004   0.00079  -0.00366  -0.00303   3.09533
   D70        2.44408  -0.00002   0.00025  -0.00801  -0.00786   2.43623
   D71        1.28499  -0.00002  -0.00023   0.00233   0.00227   1.28726
   D72        0.31056   0.00001   0.00006   0.00234   0.00250   0.31306
   D73       -2.00736  -0.00004  -0.00111  -0.00182  -0.00288  -2.01024
   D74       -2.66163  -0.00010  -0.00165  -0.00617  -0.00771  -2.66934
   D75       -1.65381  -0.00002   0.00060  -0.00247  -0.00202  -1.65584
   D76       -0.61304  -0.00008  -0.00045  -0.00458  -0.00517  -0.61821
   D77       -0.50925   0.00006   0.00116   0.00689   0.00816  -0.50110
   D78        0.53152   0.00000   0.00011   0.00478   0.00501   0.53653
   D79        0.26348   0.00003   0.00022   0.00513   0.00533   0.26881
   D80        1.30426  -0.00004  -0.00083   0.00302   0.00218   1.30644
   D81        1.43044  -0.00000  -0.00067   0.00330   0.00261   1.43305
   D82        0.29452   0.00002   0.00009   0.00272   0.00277   0.29729
   D83        0.52874  -0.00007  -0.00188  -0.00005  -0.00183   0.52692
   D84       -0.60717  -0.00005  -0.00112  -0.00063  -0.00167  -0.60885
   D85       -0.76073  -0.00000  -0.00006  -0.00221  -0.00229  -0.76302
   D86       -1.89665   0.00002   0.00070  -0.00280  -0.00213  -1.89878
   D87        0.20652  -0.00002  -0.00145   0.00128  -0.00001   0.20651
   D88        1.23846  -0.00002  -0.00107  -0.00016  -0.00108   1.23738
   D89        1.22120  -0.00001  -0.00067   0.00249   0.00177   1.22297
   D90        2.25313  -0.00000  -0.00029   0.00105   0.00071   2.25384
   D91       -1.08623  -0.00003  -0.00055  -0.00426  -0.00489  -1.09113
   D92       -0.05430  -0.00002  -0.00017  -0.00570  -0.00596  -0.06026
   D93       -0.70714  -0.00003  -0.00046   0.00157   0.00106  -0.70608
   D94        0.17938  -0.00008  -0.00119  -0.00133  -0.00251   0.17687
   D95        0.30528   0.00002  -0.00006   0.00232   0.00223   0.30751
   D96        1.19180  -0.00004  -0.00078  -0.00058  -0.00134   1.19046
   D97        0.47758   0.00006   0.00065   0.00247   0.00306   0.48063
   D98       -0.57106  -0.00003  -0.00051   0.00080   0.00021  -0.57085
   D99        0.72493   0.00002  -0.00024  -0.00227  -0.00249   0.72244
   D100      -0.10249  -0.00003  -0.00217  -0.00210  -0.00431  -0.10680
   D101      -0.29752  -0.00003  -0.00018  -0.00248  -0.00261  -0.30013
   D102      -1.12494  -0.00008  -0.00211  -0.00230  -0.00443  -1.12936
   D103       0.36277  -0.00003  -0.00042  -0.00382  -0.00422   0.35855
   D104      -0.70691   0.00001   0.00033  -0.00038  -0.00006  -0.70697
   D105      -0.71090   0.00008   0.00131   0.00010   0.00149  -0.70941
   D106       0.51089  -0.00000   0.00022  -0.00468  -0.00449   0.50640
   D107      -0.25218  -0.00001  -0.00024   0.00525   0.00497  -0.24721
   D108       0.98750  -0.00006  -0.00154   0.00204   0.00047   0.98796
   D109       0.48074  -0.00013  -0.00139  -0.00525  -0.00663   0.47412
   D110      -0.73178   0.00002  -0.00007   0.00078   0.00071  -0.73107
   D111      -0.84233   0.00009   0.00166   0.00158   0.00324  -0.83908
   D112       0.26775   0.00011   0.00177   0.00260   0.00435   0.27210
   D113       2.95781   0.00006   0.00003   0.00579   0.00574   2.96355
   D114       2.57507   0.00011   0.00211  -0.00068   0.00146   2.57654
   D115       0.26764  -0.00006   0.00021  -0.00224  -0.00200   0.26564
   D116       1.37771  -0.00005   0.00031  -0.00122  -0.00089   1.37682
   D117      -2.21541  -0.00009  -0.00143   0.00197   0.00050  -2.21491
   D118      -2.59815  -0.00004   0.00066  -0.00450  -0.00378  -2.60193
   D119      -0.32012   0.00002  -0.00002   0.00016   0.00015  -0.31997
   D120       0.87035   0.00005   0.00044   0.00148   0.00188   0.87224
   D121       0.29781  -0.00007  -0.00139  -0.00155  -0.00299   0.29482
   D122      -0.82006   0.00002   0.00007   0.00145   0.00147  -0.81859
   D123       1.30793  -0.00008  -0.00157  -0.00205  -0.00363   1.30430
   D124       0.19005   0.00002  -0.00011   0.00095   0.00083   0.19088
   D125      -2.37308  -0.00007  -0.00047  -0.00741  -0.00786  -2.38095
   D126       2.79223   0.00003   0.00099  -0.00441  -0.00341   2.78882
   D127      -2.18446  -0.00012  -0.00237  -0.00030  -0.00265  -2.18711
   D128       2.98085  -0.00002  -0.00091   0.00271   0.00181   2.98266
   D129       0.51788  -0.00004  -0.00054  -0.00234  -0.00289   0.51499
   D130      -0.51146   0.00002  -0.00016   0.00252   0.00235  -0.50911
   D131      -0.53209  -0.00005  -0.00084  -0.00109  -0.00193  -0.53402
   D132      -1.56142   0.00001  -0.00045   0.00377   0.00331  -1.55812
   D133       3.01828   0.00001   0.00084  -0.00168  -0.00081   3.01747
   D134       1.98894   0.00007   0.00123   0.00318   0.00443   1.99337
   D135      -2.72751   0.00002   0.00022   0.00341   0.00356  -2.72395
   D136       2.52634   0.00008   0.00060   0.00827   0.00880   2.53514
   D137      -0.79462   0.00004   0.00088   0.00074   0.00168  -0.79294
   D138       0.09875   0.00006   0.00139   0.00056   0.00205   0.10080
   D139       0.20747   0.00002   0.00096  -0.00079   0.00017   0.20764
   D140       1.10084   0.00003   0.00148  -0.00097   0.00054   1.10138
   D141       0.84607  -0.00001  -0.00073   0.00058  -0.00013   0.84593
   D142      -0.07903  -0.00002  -0.00098  -0.00065  -0.00163  -0.08066
   D143      -0.23019  -0.00003  -0.00126   0.00011  -0.00112  -0.23131
   D144      -1.15529  -0.00005  -0.00151  -0.00111  -0.00262  -1.15790
   D145      -0.58296   0.00009   0.00270   0.00195   0.00468  -0.57828
   D146       0.63630   0.00002   0.00207   0.00097   0.00305   0.63934
   D147      -1.75485   0.00008   0.00165   0.00099   0.00269  -1.75216
   D148      -0.53560   0.00001   0.00102   0.00001   0.00106  -0.53454
         Item               Value     Threshold  Converged?
 Maximum Force            0.000263     0.000450     YES
 RMS     Force            0.000073     0.000300     YES
 Maximum Displacement     0.012346     0.001800     NO 
 RMS     Displacement     0.002181     0.001200     NO 
 Predicted change in Energy=-1.908489D-05
 GradGradGradGradGradGradGradGradGradGradGradGradGradGradGradGradGradGrad

                          Input orientation:                          
 ---------------------------------------------------------------------
 Center     Atomic      Atomic             Coordinates (Angstroms)
 Number     Number       Type             X           Y           Z
 ---------------------------------------------------------------------
      1          4           0       -1.323005    0.311788    0.498092
      2          4           0       -0.696464    0.687080   -1.408183
      3          4           0        1.176584   -0.283367    0.346639
      4          4           0       -0.202977    2.167529    0.023600
      5          4           0       -1.685956   -1.888283    0.659444
      6          4           0        1.281618    1.219080   -1.175216
      7          4           0        1.630350    1.987944    0.695385
      8          4           0        0.808183   -0.816427   -1.611129
      9          4           0        0.185136   -2.134002   -0.032809
     10          4           0        0.162641    1.052263    1.762519
     11          4           0       -1.247947   -1.260207   -1.211810
     12          4           0       -0.201901   -0.934650    1.728382
     13          1           0        1.598137   -1.776841   -2.695741
     14          1           0        1.426672   -1.140081   -3.112254
 ---------------------------------------------------------------------
                    Distance matrix (angstroms):
                    1          2          3          4          5
     1  Be   0.000000
     2  Be   2.041391   0.000000
     3  Be   2.573926   2.743989   0.000000
     4  Be   2.218869   2.117843   2.830978   0.000000
     5  Be   2.235639   3.447705   3.296625   4.364990   0.000000
     6  Be   3.226019   2.061579   2.141127   2.130901   4.672064
     7  Be   3.401577   3.395778   2.342302   1.960774   5.101403
     8  Be   3.203692   2.136746   2.062214   3.549475   3.539082
     9  Be   2.922026   3.259966   2.133495   4.319374   2.010119
    10  Be   2.086678   3.305265   2.194699   2.097936   3.644297
    11  Be   2.323912   2.033377   3.043244   3.790458   2.021861
    12  Be   2.079447   3.565479   2.057572   3.539746   2.062636
    13  H    4.805830   3.604706   3.415296   5.118288   4.696269
    14  H    4.764792   3.278732   3.572177   4.840415   4.947117
                    6          7          8          9         10
     6  Be   0.000000
     7  Be   2.052295   0.000000
     8  Be   2.134818   3.722964   0.000000
     9  Be   3.708171   4.428244   2.148322   0.000000
    10  Be   3.148052   2.041676   3.910272   3.657321   0.000000
    11  Be   3.542161   4.740513   2.141043   2.051168   4.022923
    12  Be   3.907719   3.600802   3.490928   2.165649   2.020366
    13  H    3.374570   5.066989   1.650092   3.035678   5.471797
    14  H    3.055945   4.931951   1.655493   3.465873   5.492501
                   11         12         13         14
    11  Be   0.000000
    12  Be   3.137663   0.000000
    13  H    3.251023   4.849978   0.000000
    14  H    3.283246   5.111381   0.779966   0.000000
 Stoichiometry    Be12H2
 Framework group  C1[X(Be12H2)]
 Deg. of freedom    36
 Full point group                 C1      NOp   1
 Largest Abelian subgroup         C1      NOp   1
 Largest concise Abelian subgroup C1      NOp   1
                         Standard orientation:                         
 ---------------------------------------------------------------------
 Center     Atomic      Atomic             Coordinates (Angstroms)
 Number     Number       Type             X           Y           Z
 ---------------------------------------------------------------------
      1          4           0       -0.073130   -1.122566    1.051132
      2          4           0        0.121718    0.873474    1.432102
      3          4           0        0.301015    0.086072   -1.190364
      4          4           0        1.932721   -0.175634    1.108219
      5          4           0       -2.167433   -1.465613    0.348069
      6          4           0        1.395350    1.530447   -0.049909
      7          4           0        2.595898    0.010150   -0.727623
      8          4           0       -0.711112    1.680717   -0.362454
      9          4           0       -1.822327   -0.035602   -1.021802
     10          4           0        1.409395   -1.604550   -0.335965
     11          4           0       -1.808078    0.421819    0.977661
     12          4           0       -0.531790   -1.768226   -0.871588
     13          1           0       -1.498450    2.982678   -1.001047
     14          1           0       -1.070461    3.295373   -0.428864
 ---------------------------------------------------------------------
 Rotational constants (GHZ):           2.0879351           1.5309958           1.2622916
 Standard basis: def2TZVP (5D, 7F)
 There are   252 symmetry adapted cartesian basis functions of A   symmetry.
 There are   240 symmetry adapted basis functions of A   symmetry.
   240 basis functions,   364 primitive gaussians,   252 cartesian basis functions
    25 alpha electrons       25 beta electrons
       nuclear repulsion energy       221.7713916056 Hartrees.
 NAtoms=   14 NActive=   14 NUniq=   14 SFac= 1.00D+00 NAtFMM=   60 NAOKFM=F Big=F
 Integral buffers will be    131072 words long.
 Raffenetti 2 integral format.
 Two-electron integral symmetry is turned on.
 Nuclear repulsion after empirical dispersion term =      221.7402958730 Hartrees.
 One-electron integrals computed using PRISM.
   1 Symmetry operations used in ECPInt.
 ECPInt:  NShTT=    6786 NPrTT=   21120 LenC2=    6606 LenP2D=   17046.
 LDataN:  DoStor=T MaxTD1= 4 Len=   56
 NBasis=   240 RedAO= T EigKep=  2.42D-04  NBF=   240
 NBsUse=   240 1.00D-06 EigRej= -1.00D+00 NBFU=   240
 Initial guess from the checkpoint file:  "/home/user/YCY/BeH/8-H-Be12.chk"
 B after Tr=     0.000000    0.000000   -0.000000
         Rot=    0.999999   -0.000695    0.000451   -0.000920 Ang=  -0.14 deg.
 Requested convergence on RMS density matrix=1.00D-08 within 128 cycles.
 Requested convergence on MAX density matrix=1.00D-06.
 Requested convergence on             energy=1.00D-06.
 No special actions if energy rises.
 EnCoef did     5 forward-backward iterations
 SCF Done:  E(RPBE1PBE) =  -177.756240317     A.U. after   13 cycles
            NFock= 13  Conv=0.60D-08     -V/T= 2.0074
   1 Symmetry operations used in ECPInt.
 ECPInt:  NShTT=    6786 NPrTT=   21120 LenC2=    6606 LenP2D=   17046.
 LDataN:  DoStor=T MaxTD1= 5 Len=  102
 Calling FoFJK, ICntrl=      2127 FMM=F ISym2X=0 I1Cent= 0 IOpClX= 0 NMat=1 NMatS=1 NMatT=0.
 ***** Axes restored to original set *****
 -------------------------------------------------------------------
 Center     Atomic                   Forces (Hartrees/Bohr)
 Number     Number              X              Y              Z
 -------------------------------------------------------------------
      1        4          -0.000082799    0.000444655    0.000115002
      2        4           0.000154400   -0.000254179    0.000115870
      3        4           0.000080148    0.000118674    0.000081168
      4        4          -0.000038927   -0.000413205   -0.000021176
      5        4           0.000237849    0.000116622   -0.000100130
      6        4           0.000094689    0.000373365   -0.000367944
      7        4          -0.000079878   -0.000157109   -0.000045358
      8        4          -0.000093399   -0.000308416    0.000270085
      9        4          -0.000011676    0.000022429   -0.000039997
     10        4           0.000010140    0.000049899    0.000363418
     11        4          -0.000307678   -0.000102232   -0.000117105
     12        4          -0.000131958   -0.000020126    0.000036818
     13        1          -0.000162674    0.000478891   -0.000428614
     14        1           0.000331764   -0.000349267    0.000137963
 -------------------------------------------------------------------
 Cartesian Forces:  Max     0.000478891 RMS     0.000221404

 GradGradGradGradGradGradGradGradGradGradGradGradGradGradGradGradGradGrad
 Berny optimization.
 Using GEDIIS/GDIIS optimizer.
 FormGI is forming the generalized inverse of G from B-inverse, IUseBI=4.
 Internal  Forces:  Max     0.000347038 RMS     0.000049196
 Search for a local minimum.
 Step number  11 out of a maximum of  100
 All quantities printed in internal units (Hartrees-Bohrs-Radians)
 Mixed Optimization -- En-DIIS/RFO-DIIS
 Swapping is turned off.
 Update second derivatives using D2CorX and points    6    7    8    9   10
                                                     11
 DE= -3.63D-05 DEPred=-1.91D-05 R= 1.90D+00
 TightC=F SS=  1.41D+00  RLast= 6.59D-02 DXNew= 1.7331D+00 1.9779D-01
 Trust test= 1.90D+00 RLast= 6.59D-02 DXMaxT set to 1.03D+00
 ITU=  1  1  1  1  1  1  1  1  1  1  0
     Eigenvalues ---    0.00371   0.01217   0.01617   0.02087   0.02400
     Eigenvalues ---    0.02545   0.02820   0.03210   0.03492   0.03624
     Eigenvalues ---    0.03757   0.03968   0.04925   0.05163   0.05407
     Eigenvalues ---    0.05635   0.05955   0.05994   0.06289   0.06663
     Eigenvalues ---    0.06888   0.07010   0.07147   0.07594   0.07979
     Eigenvalues ---    0.08006   0.08449   0.08572   0.09297   0.09748
     Eigenvalues ---    0.10776   0.11319   0.11638   0.12362   0.13303
     Eigenvalues ---    0.33408
 En-DIIS/RFO-DIIS/Sim-DIIS IScMMF=       -3 using points:    11   10    9    8    7    6    5    4    3
 RFO step:  Lambda=-1.19063387D-05.
 DIIS inversion failure, remove point   9.
 DIIS inversion failure, remove point   8.
 DIIS inversion failure, remove point   7.
 DIIS inversion failure, remove point   6.
 DIIS inversion failure, remove point   5.
 RFO-DIIS uses    4 points instead of    9
 DidBck=F Rises=F RFO-DIIS coefs:    2.18650   -1.99379    0.94571   -0.13842    0.00000
                  RFO-DIIS coefs:    0.00000    0.00000    0.00000    0.00000
 Iteration  1 RMS(Cart)=  0.00124743 RMS(Int)=  0.00001396
 Iteration  2 RMS(Cart)=  0.00000236 RMS(Int)=  0.00001350
 Iteration  3 RMS(Cart)=  0.00000000 RMS(Int)=  0.00001350
 Variable       Old X    -DE/DX   Delta X   Delta X   Delta X     New X
                                 (Linear)    (Quad)   (Total)
    R1        3.85767   0.00001   0.00244  -0.00049   0.00198   3.85965
    R2        4.19305  -0.00016  -0.00689  -0.00068  -0.00757   4.18548
    R3        4.22475  -0.00004  -0.00394   0.00075  -0.00321   4.22154
    R4        3.94325   0.00006  -0.00218   0.00108  -0.00111   3.94215
    R5        4.39156   0.00011   0.00683   0.00136   0.00819   4.39975
    R6        3.92959   0.00002  -0.00172   0.00097  -0.00075   3.92884
    R7        4.00214  -0.00007   0.00028  -0.00065  -0.00037   4.00178
    R8        3.89582   0.00003  -0.00011  -0.00038  -0.00050   3.89532
    R9        4.03786  -0.00001  -0.00160  -0.00056  -0.00212   4.03574
   R10        3.84253  -0.00004  -0.00109  -0.00028  -0.00137   3.84116
   R11        4.04614   0.00011   0.00183   0.00122   0.00306   4.04920
   R12        4.42631  -0.00011  -0.00524  -0.00018  -0.00542   4.42089
   R13        3.89702   0.00007   0.00153   0.00001   0.00159   3.89861
   R14        4.03172   0.00001   0.00317  -0.00050   0.00269   4.03441
   R15        4.14738   0.00010  -0.00064   0.00078   0.00014   4.14752
   R16        3.88825   0.00004   0.00338  -0.00055   0.00285   3.89110
   R17        4.02682   0.00001   0.00211  -0.00055   0.00155   4.02837
   R18        3.70533  -0.00003  -0.00008  -0.00001  -0.00008   3.70525
   R19        3.96453   0.00001  -0.00262   0.00122  -0.00141   3.96312
   R20        3.79857  -0.00007   0.00055  -0.00024   0.00030   3.79888
   R21        3.82076  -0.00004  -0.00461   0.00059  -0.00402   3.81675
   R22        3.89782  -0.00004  -0.00261   0.00030  -0.00229   3.89552
   R23        3.87828   0.00004   0.00195  -0.00014   0.00179   3.88007
   R24        4.03422   0.00007   0.00541  -0.00034   0.00505   4.03927
   R25        3.85821   0.00002  -0.00252   0.00087  -0.00163   3.85658
   R26        4.05974   0.00000  -0.00012  -0.00016  -0.00032   4.05942
   R27        4.04599   0.00009   0.00496  -0.00007   0.00486   4.05085
   R28        3.11822   0.00001  -0.00215   0.00079  -0.00137   3.11685
   R29        3.12843   0.00015  -0.00250   0.00241  -0.00010   3.12832
   R30        3.87615   0.00004   0.00119   0.00015   0.00134   3.87749
   R31        4.09248   0.00006   0.00579  -0.00034   0.00543   4.09791
   R32        3.81794  -0.00002  -0.00231   0.00043  -0.00190   3.81604
   R33        1.47392  -0.00035  -0.00236   0.00040  -0.00191   1.47201
    A1        1.87354  -0.00005  -0.00340  -0.00036  -0.00376   1.86978
    A2        1.85677   0.00002   0.00012   0.00024   0.00036   1.85713
    A3        2.09117  -0.00003  -0.00188  -0.00042  -0.00231   2.08886
    A4        2.73996  -0.00006  -0.00155  -0.00042  -0.00197   2.73799
    A5        1.97370  -0.00002  -0.00038  -0.00027  -0.00065   1.97305
    A6        1.93445  -0.00002   0.00035  -0.00008   0.00026   1.93471
    A7        2.00542  -0.00002   0.00003  -0.00031  -0.00028   2.00514
    A8        2.29548   0.00001  -0.00045  -0.00010  -0.00054   2.29493
    A9        1.58324   0.00000  -0.00038  -0.00022  -0.00061   1.58263
   A10        1.80946   0.00004   0.00139   0.00039   0.00177   1.81123
   A11        1.74717   0.00006   0.00288   0.00042   0.00331   1.75047
   A12        1.97360   0.00000   0.00141  -0.00002   0.00138   1.97498
   A13        2.30144   0.00000  -0.00008   0.00051   0.00044   2.30187
   A14        2.09030   0.00006   0.00395   0.00035   0.00428   2.09458
   A15        2.10025  -0.00002   0.00034  -0.00028   0.00004   2.10029
   A16        1.62499   0.00004   0.00155   0.00013   0.00166   1.62665
   A17        2.39247   0.00000   0.00068  -0.00000   0.00066   2.39313
   A18        2.01154   0.00001   0.00217  -0.00042   0.00173   2.01327
   A19        2.84947  -0.00001   0.00106  -0.00004   0.00102   2.85049
   A20        1.91425  -0.00001  -0.00086   0.00028  -0.00059   1.91366
   A21        2.32848   0.00003   0.00242   0.00013   0.00253   2.33101
   A22        2.02197   0.00001   0.00042   0.00012   0.00052   2.02249
   A23        2.01300  -0.00001   0.00022   0.00014   0.00035   2.01335
   A24        1.67069   0.00009   0.00321   0.00042   0.00363   1.67432
   A25        1.89874   0.00004   0.00078   0.00022   0.00100   1.89974
   A26        1.96651   0.00002  -0.00093  -0.00002  -0.00095   1.96556
   A27        1.80222   0.00006   0.00093   0.00024   0.00118   1.80340
   A28        1.67929   0.00009   0.00208   0.00049   0.00257   1.68186
   A29        1.51509   0.00004   0.00278   0.00001   0.00279   1.51788
   A30        1.75193   0.00007   0.00341   0.00014   0.00353   1.75546
   A31        1.42242  -0.00005  -0.00265  -0.00026  -0.00290   1.41952
   A32        1.94198  -0.00005  -0.00151  -0.00008  -0.00158   1.94040
   A33        1.44877  -0.00007  -0.00295  -0.00021  -0.00316   1.44561
   A34        1.96574  -0.00006  -0.00187  -0.00014  -0.00202   1.96373
   A35        2.19076  -0.00006  -0.00276  -0.00036  -0.00311   2.18765
   A36        1.42697  -0.00001  -0.00082  -0.00002  -0.00083   1.42613
   A37        1.75438   0.00008   0.00228   0.00050   0.00277   1.75716
   A38        1.42401  -0.00003  -0.00225   0.00006  -0.00219   1.42182
   A39        1.72900  -0.00004  -0.00127  -0.00015  -0.00143   1.72758
   A40        2.51340  -0.00008  -0.00063  -0.00051  -0.00114   2.51226
   A41        2.07918   0.00007   0.00051   0.00008   0.00059   2.07977
   A42        1.61889  -0.00001  -0.00080   0.00022  -0.00057   1.61832
   A43        2.33082   0.00010   0.00262   0.00047   0.00311   2.33394
   A44        2.57666  -0.00006  -0.00112  -0.00085  -0.00198   2.57468
   A45        2.09333  -0.00000   0.00025   0.00024   0.00048   2.09381
   A46        1.95252  -0.00001  -0.00087   0.00020  -0.00067   1.95185
   A47        2.19322  -0.00004  -0.00079  -0.00020  -0.00101   2.19222
   A48        1.86367  -0.00003  -0.00262  -0.00114  -0.00375   1.85992
   A49        1.83877   0.00010   0.00187   0.00040   0.00227   1.84104
   A50        2.28447   0.00001   0.00233   0.00076   0.00308   2.28755
   A51        2.05070  -0.00001   0.00062  -0.00044   0.00017   2.05087
   A52        2.07988   0.00006   0.00245   0.00069   0.00314   2.08302
   A53        1.83929  -0.00001  -0.00278   0.00014  -0.00264   1.83666
   A54        1.62821   0.00002  -0.00024   0.00031   0.00007   1.62829
   A55        2.03532   0.00001  -0.00101   0.00010  -0.00090   2.03442
   A56        1.88562   0.00002   0.00020   0.00008   0.00029   1.88590
   A57        1.67766   0.00001  -0.00090   0.00044  -0.00047   1.67720
   A58        1.28913  -0.00001   0.00050  -0.00021   0.00030   1.28944
   A59        1.93663  -0.00006  -0.00008  -0.00076  -0.00084   1.93578
   A60        1.43972  -0.00007  -0.00139  -0.00049  -0.00187   1.43784
   A61        2.06843  -0.00007  -0.00105  -0.00070  -0.00176   2.06667
   A62        2.17923  -0.00005   0.00028  -0.00060  -0.00033   2.17889
   A63        1.59884  -0.00000  -0.00018  -0.00024  -0.00042   1.59842
   A64        1.45836  -0.00002  -0.00002  -0.00021  -0.00024   1.45813
   A65        2.03267  -0.00004  -0.00229  -0.00044  -0.00273   2.02994
   A66        1.84833  -0.00005  -0.00202  -0.00037  -0.00240   1.84593
   A67        2.03202  -0.00004  -0.00103  -0.00028  -0.00129   2.03073
   A68        1.34299   0.00001  -0.00034   0.00006  -0.00028   1.34270
   A69        1.51793  -0.00000   0.00090   0.00000   0.00091   1.51884
   A70        1.85496  -0.00003  -0.00181  -0.00003  -0.00183   1.85313
   A71        2.20590   0.00001  -0.00042   0.00011  -0.00030   2.20560
   A72        2.12484   0.00002  -0.00026   0.00025  -0.00000   2.12484
    D1       -1.93583  -0.00001  -0.00248  -0.00010  -0.00259  -1.93842
    D2       -0.84519   0.00002   0.00004   0.00005   0.00008  -0.84511
    D3        0.21930  -0.00006  -0.00427  -0.00054  -0.00481   0.21449
    D4        1.30993  -0.00002  -0.00175  -0.00039  -0.00214   1.30780
    D5       -0.86470  -0.00005  -0.00412  -0.00045  -0.00459  -0.86929
    D6        0.22593  -0.00002  -0.00160  -0.00031  -0.00191   0.22403
    D7        0.25808   0.00000  -0.00270  -0.00004  -0.00274   0.25534
    D8       -0.79363  -0.00004  -0.00396  -0.00022  -0.00418  -0.79781
    D9       -0.55773   0.00003   0.00082   0.00030   0.00111  -0.55662
   D10       -1.60944  -0.00001  -0.00044   0.00013  -0.00033  -1.60977
   D11        1.19069   0.00001   0.00034  -0.00012   0.00022   1.19091
   D12        0.13898  -0.00003  -0.00092  -0.00030  -0.00122   0.13776
   D13        0.93203  -0.00003  -0.00109  -0.00018  -0.00127   0.93076
   D14        0.03890   0.00002   0.00341   0.00024   0.00365   0.04255
   D15       -1.12899  -0.00001   0.00109  -0.00005   0.00104  -1.12794
   D16       -0.92595   0.00006   0.00361   0.00034   0.00396  -0.92199
   D17        0.06718   0.00002   0.00267   0.00027   0.00294   0.07012
   D18        1.14449  -0.00001  -0.00053  -0.00012  -0.00065   1.14384
   D19        2.13762  -0.00005  -0.00147  -0.00020  -0.00168   2.13594
   D20        0.07811   0.00004   0.00162   0.00024   0.00187   0.07999
   D21        1.07124  -0.00000   0.00069   0.00016   0.00085   1.07209
   D22        0.69039  -0.00001  -0.00002  -0.00013  -0.00014   0.69024
   D23        1.75844  -0.00003  -0.00101  -0.00018  -0.00118   1.75726
   D24       -0.48284  -0.00002  -0.00042  -0.00034  -0.00076  -0.48361
   D25        0.58521  -0.00004  -0.00140  -0.00038  -0.00179   0.58341
   D26       -1.28320   0.00001  -0.00014   0.00012  -0.00002  -1.28322
   D27       -0.21515  -0.00001  -0.00112   0.00007  -0.00105  -0.21620
   D28        0.39964   0.00002   0.00150   0.00021   0.00173   0.40136
   D29       -0.65677   0.00003   0.00220   0.00022   0.00244  -0.65433
   D30       -0.74999   0.00003   0.00064   0.00033   0.00098  -0.74901
   D31       -1.80639   0.00004   0.00134   0.00035   0.00169  -1.80470
   D32        1.25900  -0.00000   0.00011  -0.00006   0.00006   1.25906
   D33        0.20259   0.00001   0.00081  -0.00005   0.00077   0.20336
   D34        0.13262   0.00000   0.00038  -0.00020   0.00017   0.13280
   D35       -0.96760  -0.00003   0.00045  -0.00035   0.00008  -0.96752
   D36        1.38869   0.00005   0.00400   0.00002   0.00403   1.39271
   D37        0.28846   0.00002   0.00407  -0.00014   0.00394   0.29240
   D38        0.63643   0.00003   0.00235   0.00029   0.00264   0.63907
   D39       -0.44868   0.00010   0.00570   0.00067   0.00638  -0.44230
   D40       -0.65557  -0.00004  -0.00094  -0.00060  -0.00155  -0.65712
   D41       -1.74068   0.00003   0.00241  -0.00022   0.00218  -1.73849
   D42       -0.67800   0.00001   0.00051   0.00023   0.00072  -0.67728
   D43        0.34333   0.00000   0.00099   0.00016   0.00114   0.34447
   D44        2.65630   0.00003   0.00174  -0.00001   0.00169   2.65799
   D45        2.92589   0.00006   0.00379   0.00129   0.00508   2.93097
   D46        0.48101  -0.00001  -0.00110   0.00037  -0.00073   0.48029
   D47        1.50234  -0.00002  -0.00062   0.00030  -0.00030   1.50204
   D48       -2.46788   0.00001   0.00012   0.00013   0.00025  -2.46763
   D49       -2.19828   0.00004   0.00218   0.00143   0.00363  -2.19465
   D50        0.18401  -0.00007  -0.00422  -0.00003  -0.00426   0.17975
   D51       -0.91555  -0.00003  -0.00396   0.00035  -0.00361  -0.91917
   D52        1.52215  -0.00001  -0.00034   0.00043   0.00009   1.52223
   D53        0.42258   0.00004  -0.00008   0.00081   0.00073   0.42331
   D54        0.76603   0.00000   0.00028  -0.00001   0.00030   0.76634
   D55        1.83518  -0.00001   0.00053  -0.00002   0.00052   1.83570
   D56       -1.36135  -0.00000  -0.00121  -0.00015  -0.00135  -1.36270
   D57       -0.29221  -0.00002  -0.00097  -0.00017  -0.00113  -0.29334
   D58       -0.63964   0.00000  -0.00133   0.00018  -0.00117  -0.64081
   D59        0.42951  -0.00001  -0.00109   0.00017  -0.00095   0.42856
   D60        1.09817   0.00001   0.00161   0.00011   0.00171   1.09988
   D61       -0.21031   0.00001  -0.00241   0.00139  -0.00103  -0.21134
   D62       -1.22132   0.00001  -0.00013   0.00006  -0.00007  -1.22139
   D63       -0.98098  -0.00001  -0.00103  -0.00026  -0.00128  -0.98225
   D64       -1.95517   0.00001  -0.00005  -0.00022  -0.00027  -1.95545
   D65        2.00471  -0.00006  -0.00249  -0.00024  -0.00278   2.00193
   D66        1.34561   0.00002  -0.00585  -0.00106  -0.00688   1.33873
   D67        0.10964   0.00001   0.00100  -0.00036   0.00063   0.11027
   D68       -0.86455   0.00004   0.00198  -0.00033   0.00163  -0.86292
   D69        3.09533  -0.00004  -0.00046  -0.00035  -0.00087   3.09446
   D70        2.43623   0.00004  -0.00382  -0.00116  -0.00497   2.43125
   D71        1.28726  -0.00002   0.00026  -0.00014   0.00015   1.28740
   D72        0.31306   0.00001   0.00124  -0.00011   0.00115   0.31421
   D73       -2.01024  -0.00007  -0.00120  -0.00013  -0.00135  -2.01160
   D74       -2.66934   0.00001  -0.00456  -0.00095  -0.00546  -2.67480
   D75       -1.65584  -0.00001  -0.00033  -0.00002  -0.00036  -1.65620
   D76       -0.61821  -0.00001  -0.00184   0.00025  -0.00161  -0.61982
   D77       -0.50110  -0.00001   0.00370  -0.00142   0.00229  -0.49880
   D78        0.53653  -0.00001   0.00218  -0.00115   0.00105   0.53758
   D79        0.26881   0.00002   0.00214   0.00007   0.00222   0.27103
   D80        1.30644   0.00002   0.00063   0.00034   0.00097   1.30741
   D81        1.43305  -0.00002   0.00029  -0.00041  -0.00012   1.43293
   D82        0.29729   0.00002   0.00129   0.00005   0.00134   0.29863
   D83        0.52692  -0.00004  -0.00153  -0.00002  -0.00154   0.52538
   D84       -0.60885   0.00000  -0.00053   0.00044  -0.00008  -0.60892
   D85       -0.76302  -0.00002  -0.00113  -0.00022  -0.00135  -0.76437
   D86       -1.89878   0.00002  -0.00013   0.00024   0.00011  -1.89867
   D87        0.20651  -0.00002  -0.00042  -0.00034  -0.00072   0.20579
   D88        1.23738  -0.00001  -0.00033  -0.00028  -0.00058   1.23680
   D89        1.22297  -0.00001   0.00015  -0.00025  -0.00010   1.22287
   D90        2.25384  -0.00000   0.00023  -0.00018   0.00004   2.25388
   D91       -1.09113  -0.00001  -0.00248  -0.00002  -0.00252  -1.09364
   D92       -0.06026  -0.00001  -0.00239   0.00004  -0.00238  -0.06263
   D93       -0.70608  -0.00002   0.00018  -0.00015   0.00002  -0.70606
   D94        0.17687  -0.00004  -0.00141  -0.00036  -0.00177   0.17509
   D95        0.30751   0.00003   0.00123   0.00016   0.00138   0.30890
   D96        1.19046   0.00001  -0.00036  -0.00005  -0.00041   1.19005
   D97        0.48063   0.00004   0.00180  -0.00002   0.00177   0.48240
   D98       -0.57085  -0.00002  -0.00005  -0.00012  -0.00018  -0.57104
   D99        0.72244   0.00001  -0.00128  -0.00004  -0.00132   0.72112
   D100      -0.10680   0.00002  -0.00262   0.00035  -0.00227  -0.10907
   D101      -0.30013  -0.00003  -0.00133  -0.00020  -0.00153  -0.30165
   D102      -1.12936  -0.00002  -0.00267   0.00019  -0.00247  -1.13184
   D103       0.35855  -0.00000  -0.00165   0.00014  -0.00152   0.35703
   D104      -0.70697  -0.00002  -0.00051  -0.00002  -0.00052  -0.70749
   D105      -0.70941   0.00005   0.00155   0.00002   0.00159  -0.70783
   D106       0.50640   0.00001  -0.00087  -0.00036  -0.00123   0.50517
   D107      -0.24721  -0.00001   0.00140   0.00012   0.00151  -0.24570
   D108       0.98796  -0.00000  -0.00034   0.00043   0.00008   0.98805
   D109       0.47412  -0.00007  -0.00363  -0.00043  -0.00407   0.47004
   D110      -0.73107  -0.00001  -0.00075  -0.00026  -0.00100  -0.73207
   D111      -0.83908   0.00006   0.00285   0.00041   0.00327  -0.83581
   D112       0.27210   0.00006   0.00216   0.00062   0.00278   0.27488
   D113       2.96355  -0.00008  -0.00028  -0.00056  -0.00084   2.96271
   D114       2.57654   0.00011   0.00261   0.00076   0.00338   2.57992
   D115       0.26564   0.00000   0.00079   0.00040   0.00118   0.26682
   D116       1.37682  -0.00000   0.00010   0.00062   0.00069   1.37751
   D117      -2.21491  -0.00014  -0.00234  -0.00057  -0.00293  -2.21784
   D118      -2.60193   0.00005   0.00055   0.00075   0.00129  -2.60064
   D119      -0.31997   0.00002   0.00019   0.00012   0.00032  -0.31965
   D120       0.87224  -0.00002   0.00040  -0.00035   0.00005   0.87228
   D121       0.29482  -0.00000  -0.00125   0.00004  -0.00122   0.29360
   D122      -0.81859   0.00000   0.00075  -0.00020   0.00055  -0.81805
   D123       1.30430  -0.00002  -0.00267  -0.00008  -0.00276   1.30154
   D124       0.19088  -0.00002  -0.00068  -0.00032  -0.00100   0.18989
   D125      -2.38095   0.00006  -0.00090   0.00052  -0.00037  -2.38132
   D126       2.78882   0.00006   0.00109   0.00028   0.00139   2.79021
   D127      -2.18711  -0.00009  -0.00338  -0.00090  -0.00429  -2.19140
   D128       2.98266  -0.00009  -0.00139  -0.00114  -0.00253   2.98014
   D129       0.51499  -0.00002  -0.00151   0.00020  -0.00132   0.51367
   D130      -0.50911   0.00000   0.00036   0.00037   0.00073  -0.50838
   D131      -0.53402  -0.00002  -0.00075  -0.00031  -0.00106  -0.53508
   D132      -1.55812  -0.00000   0.00113  -0.00014   0.00099  -1.55713
   D133       3.01747   0.00011   0.00183   0.00072   0.00256   3.02002
   D134       1.99337   0.00013   0.00370   0.00089   0.00460   1.99797
   D135      -2.72395  -0.00003   0.00170   0.00054   0.00225  -2.72170
   D136       2.53514  -0.00001   0.00358   0.00071   0.00429   2.53943
   D137      -0.79294   0.00000   0.00094   0.00002   0.00098  -0.79196
   D138       0.10080   0.00000   0.00136  -0.00029   0.00108   0.10188
   D139       0.20764   0.00001   0.00067   0.00001   0.00068   0.20833
   D140       1.10138   0.00001   0.00109  -0.00031   0.00078   1.10216
   D141       0.84593   0.00001  -0.00013   0.00009  -0.00004   0.84590
   D142      -0.08066  -0.00000  -0.00094   0.00008  -0.00086  -0.08152
   D143      -0.23131  -0.00001  -0.00122  -0.00002  -0.00123  -0.23254
   D144      -1.15790  -0.00002  -0.00203  -0.00003  -0.00206  -1.15996
   D145      -0.57828  -0.00001   0.00281  -0.00047   0.00235  -0.57594
   D146       0.63934  -0.00002   0.00203  -0.00036   0.00167   0.64101
   D147      -1.75216   0.00006   0.00241   0.00045   0.00288  -1.74928
   D148      -0.53454   0.00005   0.00164   0.00056   0.00220  -0.53233
         Item               Value     Threshold  Converged?
 Maximum Force            0.000347     0.000450     YES
 RMS     Force            0.000049     0.000300     YES
 Maximum Displacement     0.008012     0.001800     NO 
 RMS     Displacement     0.001247     0.001200     NO 
 Predicted change in Energy=-2.534825D-06
 GradGradGradGradGradGradGradGradGradGradGradGradGradGradGradGradGradGrad

                          Input orientation:                          
 ---------------------------------------------------------------------
 Center     Atomic      Atomic             Coordinates (Angstroms)
 Number     Number       Type             X           Y           Z
 ---------------------------------------------------------------------
      1          4           0       -1.323548    0.313961    0.500516
      2          4           0       -0.695271    0.683863   -1.407363
      3          4           0        1.175866   -0.282160    0.346151
      4          4           0       -0.203969    2.164768    0.024413
      5          4           0       -1.685608   -1.884712    0.659416
      6          4           0        1.281697    1.220437   -1.177778
      7          4           0        1.629734    1.986108    0.695303
      8          4           0        0.808823   -0.818384   -1.611893
      9          4           0        0.184975   -2.134769   -0.033125
     10          4           0        0.163099    1.052405    1.763990
     11          4           0       -1.249909   -1.261855   -1.211827
     12          4           0       -0.202981   -0.933205    1.729890
     13          1           0        1.597252   -1.776610   -2.698443
     14          1           0        1.430912   -1.138020   -3.112331
 ---------------------------------------------------------------------
                    Distance matrix (angstroms):
                    1          2          3          4          5
     1  Be   0.000000
     2  Be   2.042440   0.000000
     3  Be   2.574152   2.740286   0.000000
     4  Be   2.214863   2.117649   2.827528   0.000000
     5  Be   2.233942   3.442371   3.294593   4.358528   0.000000
     6  Be   3.228881   2.061316   2.142745   2.131719   4.671416
     7  Be   3.399396   3.394509   2.339432   1.960734   5.096668
     8  Be   3.208034   2.135621   2.063055   3.549991   3.538091
     9  Be   2.925183   3.257000   2.134918   4.317477   2.010279
    10  Be   2.086093   3.306070   2.194772   2.097192   3.642040
    11  Be   2.328247   2.032652   3.044911   3.789989   2.019736
    12  Be   2.079051   3.563652   2.059081   3.536395   2.061422
    13  H    4.809875   3.602288   3.417675   5.117890   4.697241
    14  H    4.769482   3.278235   3.571924   4.839463   4.949375
                    6          7          8          9         10
     6  Be   0.000000
     7  Be   2.053244   0.000000
     8  Be   2.137488   3.723200   0.000000
     9  Be   3.710854   4.427139   2.148154   0.000000
    10  Be   3.151744   2.040812   3.913233   3.658986   0.000000
    11  Be   3.545696   4.741176   2.143617   2.051879   4.025900
    12  Be   3.911135   3.598834   3.493486   2.168522   2.019363
    13  H    3.375543   5.067210   1.649366   3.037552   5.474799
    14  H    3.054027   4.929278   1.655438   3.468050   5.493980
                   11         12         13         14
    11  Be   0.000000
    12  Be   3.139707   0.000000
    13  H    3.252895   4.854101   0.000000
    14  H    3.288472   5.114553   0.778954   0.000000
 Stoichiometry    Be12H2
 Framework group  C1[X(Be12H2)]
 Deg. of freedom    36
 Full point group                 C1      NOp   1
 Largest Abelian subgroup         C1      NOp   1
 Largest concise Abelian subgroup C1      NOp   1
                         Standard orientation:                         
 ---------------------------------------------------------------------
 Center     Atomic      Atomic             Coordinates (Angstroms)
 Number     Number       Type             X           Y           Z
 ---------------------------------------------------------------------
      1          4           0       -0.069157   -1.125734    1.050531
      2          4           0        0.117174    0.872437    1.430204
      3          4           0        0.302378    0.088047   -1.188879
      4          4           0        1.929917   -0.173906    1.108383
      5          4           0       -2.161325   -1.469514    0.346865
      6          4           0        1.393389    1.535729   -0.046395
      7          4           0        2.594522    0.015685   -0.726510
      8          4           0       -0.715608    1.680847   -0.362510
      9          4           0       -1.822361   -0.037732   -1.022926
     10          4           0        1.413367   -1.602479   -0.337498
     11          4           0       -1.811460    0.416938    0.977915
     12          4           0       -0.526612   -1.770041   -0.872503
     13          1           0       -1.504051    2.982989   -0.997486
     14          1           0       -1.072845    3.295903   -0.429230
 ---------------------------------------------------------------------
 Rotational constants (GHZ):           2.0863653           1.5322414           1.2621362
 Standard basis: def2TZVP (5D, 7F)
 There are   252 symmetry adapted cartesian basis functions of A   symmetry.
 There are   240 symmetry adapted basis functions of A   symmetry.
   240 basis functions,   364 primitive gaussians,   252 cartesian basis functions
    25 alpha electrons       25 beta electrons
       nuclear repulsion energy       221.7651519986 Hartrees.
 NAtoms=   14 NActive=   14 NUniq=   14 SFac= 1.00D+00 NAtFMM=   60 NAOKFM=F Big=F
 Integral buffers will be    131072 words long.
 Raffenetti 2 integral format.
 Two-electron integral symmetry is turned on.
 Nuclear repulsion after empirical dispersion term =      221.7340571705 Hartrees.
 One-electron integrals computed using PRISM.
   1 Symmetry operations used in ECPInt.
 ECPInt:  NShTT=    6786 NPrTT=   21120 LenC2=    6606 LenP2D=   17044.
 LDataN:  DoStor=T MaxTD1= 4 Len=   56
 NBasis=   240 RedAO= T EigKep=  2.42D-04  NBF=   240
 NBsUse=   240 1.00D-06 EigRej= -1.00D+00 NBFU=   240
 Initial guess from the checkpoint file:  "/home/user/YCY/BeH/8-H-Be12.chk"
 B after Tr=     0.000000   -0.000000    0.000000
         Rot=    0.999999   -0.000426    0.000260   -0.001059 Ang=  -0.13 deg.
 Requested convergence on RMS density matrix=1.00D-08 within 128 cycles.
 Requested convergence on MAX density matrix=1.00D-06.
 Requested convergence on             energy=1.00D-06.
 No special actions if energy rises.
 SCF Done:  E(RPBE1PBE) =  -177.756252975     A.U. after   12 cycles
            NFock= 12  Conv=0.80D-08     -V/T= 2.0074
   1 Symmetry operations used in ECPInt.
 ECPInt:  NShTT=    6786 NPrTT=   21120 LenC2=    6606 LenP2D=   17044.
 LDataN:  DoStor=T MaxTD1= 5 Len=  102
 Calling FoFJK, ICntrl=      2127 FMM=F ISym2X=0 I1Cent= 0 IOpClX= 0 NMat=1 NMatS=1 NMatT=0.
 ***** Axes restored to original set *****
 -------------------------------------------------------------------
 Center     Atomic                   Forces (Hartrees/Bohr)
 Number     Number              X              Y              Z
 -------------------------------------------------------------------
      1        4          -0.000167507    0.000237508   -0.000054827
      2        4           0.000070391   -0.000132978    0.000211949
      3        4          -0.000023601   -0.000063452    0.000094106
      4        4           0.000074102   -0.000191509   -0.000140586
      5        4           0.000045681   -0.000040569    0.000030443
      6        4           0.000030124    0.000114893   -0.000191762
      7        4          -0.000000624   -0.000063955   -0.000151565
      8        4          -0.000171071   -0.000031910    0.000322878
      9        4          -0.000059898    0.000204865    0.000019241
     10        4          -0.000005365    0.000119907    0.000466888
     11        4          -0.000049805   -0.000141239   -0.000237835
     12        4           0.000115412   -0.000081180   -0.000124690
     13        1          -0.000021515   -0.000065959   -0.000129939
     14        1           0.000163677    0.000135578   -0.000114302
 -------------------------------------------------------------------
 Cartesian Forces:  Max     0.000466888 RMS     0.000148022

 GradGradGradGradGradGradGradGradGradGradGradGradGradGradGradGradGradGrad
 Berny optimization.
 Using GEDIIS/GDIIS optimizer.
 FormGI is forming the generalized inverse of G from B-inverse, IUseBI=4.
 Internal  Forces:  Max     0.000132432 RMS     0.000030774
 Search for a local minimum.
 Step number  12 out of a maximum of  100
 All quantities printed in internal units (Hartrees-Bohrs-Radians)
 Mixed Optimization -- En-DIIS/RFO-DIIS
 Swapping is turned off.
 Update second derivatives using D2CorX and points    6    7    8    9   10
                                                     11   12
 DE= -1.27D-05 DEPred=-2.53D-06 R= 4.99D+00
 TightC=F SS=  1.41D+00  RLast= 3.58D-02 DXNew= 1.7331D+00 1.0728D-01
 Trust test= 4.99D+00 RLast= 3.58D-02 DXMaxT set to 1.03D+00
 ITU=  1  1  1  1  1  1  1  1  1  1  1  0
     Eigenvalues ---    0.00333   0.00923   0.01505   0.02077   0.02318
     Eigenvalues ---    0.02538   0.02810   0.03042   0.03536   0.03556
     Eigenvalues ---    0.03723   0.03915   0.04678   0.05203   0.05402
     Eigenvalues ---    0.05783   0.05942   0.06022   0.06292   0.06557
     Eigenvalues ---    0.06846   0.07048   0.07296   0.07387   0.07960
     Eigenvalues ---    0.08047   0.08443   0.08575   0.08915   0.09556
     Eigenvalues ---    0.10899   0.11288   0.11579   0.12190   0.13037
     Eigenvalues ---    0.30746
 En-DIIS/RFO-DIIS/Sim-DIIS IScMMF=       -3 using points:    12   11   10    9    8    7    6    5    4    3
 RFO step:  Lambda=-7.66427458D-06.
 DIIS inversion failure, remove point  10.
 DIIS inversion failure, remove point   9.
 DIIS inversion failure, remove point   8.
 DIIS inversion failure, remove point   7.
 DIIS inversion failure, remove point   6.
 DIIS inversion failure, remove point   5.
 RFO-DIIS uses    4 points instead of   10
 DidBck=F Rises=F RFO-DIIS coefs:    2.32698   -2.00000    0.99122   -0.31820    0.00000
                  RFO-DIIS coefs:    0.00000    0.00000    0.00000    0.00000    0.00000
 Iteration  1 RMS(Cart)=  0.00123733 RMS(Int)=  0.00001587
 Iteration  2 RMS(Cart)=  0.00000293 RMS(Int)=  0.00001528
 Iteration  3 RMS(Cart)=  0.00000000 RMS(Int)=  0.00001528
 Variable       Old X    -DE/DX   Delta X   Delta X   Delta X     New X
                                 (Linear)    (Quad)   (Total)
    R1        3.85965  -0.00002   0.00037  -0.00031   0.00008   3.85974
    R2        4.18548  -0.00005  -0.00457  -0.00025  -0.00482   4.18066
    R3        4.22154   0.00003  -0.00197   0.00014  -0.00184   4.21970
    R4        3.94215   0.00011   0.00074   0.00088   0.00162   3.94377
    R5        4.39975   0.00008   0.00687   0.00176   0.00862   4.40837
    R6        3.92884   0.00004   0.00043   0.00050   0.00093   3.92977
    R7        4.00178  -0.00006  -0.00116  -0.00037  -0.00154   4.00023
    R8        3.89532   0.00000  -0.00083   0.00002  -0.00079   3.89453
    R9        4.03574  -0.00006  -0.00161  -0.00102  -0.00262   4.03312
   R10        3.84116  -0.00001  -0.00166   0.00021  -0.00144   3.83971
   R11        4.04920   0.00005   0.00207   0.00087   0.00296   4.05216
   R12        4.42089  -0.00005  -0.00296  -0.00082  -0.00378   4.41711
   R13        3.89861  -0.00001   0.00112  -0.00032   0.00083   3.89944
   R14        4.03441  -0.00004   0.00011  -0.00001   0.00011   4.03452
   R15        4.14752   0.00010   0.00147   0.00022   0.00168   4.14920
   R16        3.89110  -0.00002   0.00067  -0.00058   0.00008   3.89118
   R17        4.02837  -0.00002   0.00043  -0.00023   0.00018   4.02855
   R18        3.70525  -0.00002  -0.00008  -0.00024  -0.00033   3.70492
   R19        3.96312   0.00007   0.00035   0.00061   0.00096   3.96408
   R20        3.79888  -0.00005   0.00024   0.00004   0.00028   3.79916
   R21        3.81675   0.00003  -0.00173   0.00026  -0.00147   3.81527
   R22        3.89552   0.00002  -0.00100   0.00027  -0.00073   3.89479
   R23        3.88007  -0.00000   0.00090  -0.00013   0.00076   3.88082
   R24        4.03927  -0.00002   0.00309  -0.00064   0.00244   4.04171
   R25        3.85658   0.00005   0.00005   0.00058   0.00064   3.85721
   R26        4.05942  -0.00002   0.00005  -0.00055  -0.00052   4.05890
   R27        4.05085   0.00002   0.00296  -0.00024   0.00271   4.05356
   R28        3.11685   0.00011  -0.00188   0.00206   0.00016   3.11701
   R29        3.12832   0.00013   0.00160  -0.00032   0.00125   3.12958
   R30        3.87749   0.00001   0.00051  -0.00008   0.00041   3.87790
   R31        4.09791  -0.00005   0.00293  -0.00020   0.00273   4.10064
   R32        3.81604   0.00003  -0.00053   0.00031  -0.00023   3.81582
   R33        1.47201   0.00002  -0.00175   0.00053  -0.00113   1.47088
    A1        1.86978  -0.00002  -0.00280  -0.00037  -0.00318   1.86660
    A2        1.85713   0.00001   0.00012   0.00006   0.00018   1.85731
    A3        2.08886  -0.00003  -0.00232  -0.00046  -0.00278   2.08609
    A4        2.73799  -0.00004  -0.00185  -0.00044  -0.00231   2.73569
    A5        1.97305  -0.00002  -0.00100  -0.00024  -0.00125   1.97180
    A6        1.93471  -0.00002  -0.00019  -0.00022  -0.00042   1.93429
    A7        2.00514  -0.00002  -0.00031  -0.00012  -0.00043   2.00471
    A8        2.29493   0.00001  -0.00063  -0.00015  -0.00077   2.29416
    A9        1.58263  -0.00000  -0.00069  -0.00024  -0.00093   1.58170
   A10        1.81123   0.00003   0.00189   0.00044   0.00231   1.81355
   A11        1.75047   0.00003   0.00320   0.00031   0.00350   1.75398
   A12        1.97498  -0.00000   0.00133  -0.00016   0.00118   1.97616
   A13        2.30187   0.00003   0.00139   0.00054   0.00192   2.30380
   A14        2.09458   0.00003   0.00309   0.00029   0.00337   2.09794
   A15        2.10029  -0.00001   0.00027  -0.00033  -0.00009   2.10020
   A16        1.62665   0.00002   0.00125   0.00029   0.00154   1.62819
   A17        2.39313   0.00001   0.00093   0.00017   0.00109   2.39423
   A18        2.01327  -0.00001   0.00089  -0.00028   0.00059   2.01386
   A19        2.85049  -0.00001   0.00112   0.00010   0.00121   2.85171
   A20        1.91366   0.00001  -0.00017   0.00039   0.00021   1.91387
   A21        2.33101   0.00001   0.00237   0.00006   0.00243   2.33344
   A22        2.02249   0.00000   0.00112  -0.00008   0.00103   2.02352
   A23        2.01335  -0.00001   0.00067   0.00017   0.00084   2.01419
   A24        1.67432   0.00004   0.00266   0.00043   0.00309   1.67741
   A25        1.89974   0.00002   0.00088   0.00022   0.00110   1.90084
   A26        1.96556   0.00001  -0.00070  -0.00003  -0.00073   1.96484
   A27        1.80340   0.00004   0.00074   0.00017   0.00092   1.80431
   A28        1.68186   0.00005   0.00208   0.00050   0.00257   1.68443
   A29        1.51788  -0.00000   0.00186   0.00010   0.00196   1.51985
   A30        1.75546   0.00002   0.00225   0.00022   0.00247   1.75792
   A31        1.41952  -0.00003  -0.00257  -0.00033  -0.00289   1.41663
   A32        1.94040  -0.00002  -0.00119  -0.00022  -0.00141   1.93899
   A33        1.44561  -0.00003  -0.00212  -0.00039  -0.00251   1.44309
   A34        1.96373  -0.00003  -0.00102  -0.00035  -0.00136   1.96236
   A35        2.18765  -0.00003  -0.00176  -0.00050  -0.00226   2.18538
   A36        1.42613  -0.00001  -0.00085  -0.00001  -0.00086   1.42528
   A37        1.75716   0.00006   0.00217   0.00051   0.00268   1.75984
   A38        1.42182   0.00000  -0.00216   0.00016  -0.00200   1.41982
   A39        1.72758  -0.00002  -0.00171   0.00006  -0.00165   1.72593
   A40        2.51226  -0.00002  -0.00081  -0.00042  -0.00126   2.51100
   A41        2.07977   0.00002   0.00080  -0.00001   0.00081   2.08058
   A42        1.61832   0.00002  -0.00078   0.00050  -0.00027   1.61805
   A43        2.33394   0.00003   0.00290   0.00025   0.00316   2.33710
   A44        2.57468  -0.00005  -0.00139  -0.00106  -0.00248   2.57220
   A45        2.09381   0.00001  -0.00014   0.00055   0.00041   2.09422
   A46        1.95185   0.00003  -0.00052   0.00066   0.00013   1.95197
   A47        2.19222  -0.00001  -0.00066  -0.00048  -0.00115   2.19107
   A48        1.85992  -0.00006  -0.00301  -0.00145  -0.00442   1.85550
   A49        1.84104   0.00002   0.00229   0.00016   0.00245   1.84349
   A50        2.28755   0.00004   0.00297   0.00067   0.00360   2.29115
   A51        2.05087  -0.00004  -0.00006  -0.00055  -0.00062   2.05025
   A52        2.08302   0.00003   0.00264   0.00063   0.00326   2.08628
   A53        1.83666   0.00003  -0.00167  -0.00004  -0.00172   1.83494
   A54        1.62829   0.00003   0.00015   0.00038   0.00054   1.62883
   A55        2.03442   0.00002  -0.00030  -0.00010  -0.00040   2.03402
   A56        1.88590   0.00002   0.00059  -0.00014   0.00046   1.88636
   A57        1.67720   0.00004   0.00032   0.00044   0.00075   1.67795
   A58        1.28944  -0.00003  -0.00036  -0.00009  -0.00045   1.28899
   A59        1.93578  -0.00006  -0.00115  -0.00050  -0.00165   1.93413
   A60        1.43784  -0.00006  -0.00196  -0.00043  -0.00239   1.43545
   A61        2.06667  -0.00007  -0.00189  -0.00055  -0.00244   2.06423
   A62        2.17889  -0.00006  -0.00110  -0.00057  -0.00167   2.17722
   A63        1.59842  -0.00002  -0.00000  -0.00048  -0.00048   1.59793
   A64        1.45813  -0.00003  -0.00036  -0.00026  -0.00062   1.45750
   A65        2.02994  -0.00003  -0.00257  -0.00070  -0.00326   2.02668
   A66        1.84593  -0.00005  -0.00205  -0.00049  -0.00253   1.84340
   A67        2.03073  -0.00003  -0.00070  -0.00032  -0.00103   2.02970
   A68        1.34270   0.00001  -0.00017   0.00013  -0.00003   1.34267
   A69        1.51884  -0.00001   0.00061   0.00008   0.00068   1.51952
   A70        1.85313  -0.00000  -0.00146   0.00007  -0.00139   1.85174
   A71        2.20560   0.00002  -0.00022   0.00005  -0.00018   2.20542
   A72        2.12484   0.00003   0.00036   0.00023   0.00059   2.12543
    D1       -1.93842   0.00000  -0.00162  -0.00011  -0.00176  -1.94018
    D2       -0.84511   0.00001   0.00041  -0.00005   0.00034  -0.84476
    D3        0.21449  -0.00002  -0.00350  -0.00042  -0.00392   0.21056
    D4        1.30780  -0.00001  -0.00147  -0.00036  -0.00182   1.30598
    D5       -0.86929  -0.00001  -0.00311  -0.00031  -0.00343  -0.87272
    D6        0.22403  -0.00000  -0.00108  -0.00026  -0.00133   0.22269
    D7        0.25534   0.00001  -0.00204  -0.00007  -0.00209   0.25325
    D8       -0.79781  -0.00001  -0.00308  -0.00023  -0.00329  -0.80110
    D9       -0.55662   0.00002   0.00108   0.00039   0.00146  -0.55515
   D10       -1.60977  -0.00000   0.00004   0.00023   0.00026  -1.60950
   D11        1.19091  -0.00001  -0.00030  -0.00012  -0.00042   1.19049
   D12        0.13776  -0.00003  -0.00134  -0.00028  -0.00162   0.13614
   D13        0.93076  -0.00002  -0.00129  -0.00016  -0.00143   0.92933
   D14        0.04255   0.00000   0.00267   0.00029   0.00294   0.04549
   D15       -1.12794  -0.00001   0.00068   0.00008   0.00078  -1.12717
   D16       -0.92199   0.00003   0.00301   0.00035   0.00336  -0.91863
   D17        0.07012   0.00000   0.00205   0.00013   0.00218   0.07229
   D18        1.14384   0.00000  -0.00058  -0.00013  -0.00073   1.14310
   D19        2.13594  -0.00003  -0.00155  -0.00035  -0.00191   2.13402
   D20        0.07999   0.00002   0.00112   0.00018   0.00130   0.08129
   D21        1.07209  -0.00001   0.00016  -0.00004   0.00012   1.07221
   D22        0.69024  -0.00001  -0.00048  -0.00027  -0.00075   0.68949
   D23        1.75726  -0.00002  -0.00105  -0.00035  -0.00139   1.75587
   D24       -0.48361  -0.00002  -0.00056  -0.00021  -0.00077  -0.48438
   D25        0.58341  -0.00003  -0.00113  -0.00028  -0.00141   0.58200
   D26       -1.28322   0.00002   0.00025   0.00013   0.00038  -1.28284
   D27       -0.21620   0.00000  -0.00031   0.00006  -0.00026  -0.21646
   D28        0.40136   0.00000   0.00083   0.00024   0.00108   0.40244
   D29       -0.65433   0.00000   0.00152   0.00014   0.00166  -0.65267
   D30       -0.74901   0.00003   0.00089   0.00045   0.00135  -0.74766
   D31       -1.80470   0.00003   0.00158   0.00035   0.00193  -1.80277
   D32        1.25906  -0.00000  -0.00053   0.00005  -0.00048   1.25858
   D33        0.20336  -0.00000   0.00016  -0.00005   0.00010   0.20347
   D34        0.13280  -0.00001  -0.00082  -0.00016  -0.00099   0.13181
   D35       -0.96752  -0.00003  -0.00100  -0.00034  -0.00135  -0.96887
   D36        1.39271   0.00002   0.00231  -0.00011   0.00222   1.39493
   D37        0.29240  -0.00000   0.00212  -0.00029   0.00186   0.29426
   D38        0.63907   0.00001   0.00211   0.00010   0.00223   0.64130
   D39       -0.44230   0.00004   0.00461   0.00063   0.00524  -0.43706
   D40       -0.65712  -0.00004  -0.00193  -0.00082  -0.00277  -0.65989
   D41       -1.73849  -0.00001   0.00057  -0.00029   0.00024  -1.73825
   D42       -0.67728  -0.00000   0.00069   0.00008   0.00077  -0.67651
   D43        0.34447  -0.00000   0.00041   0.00024   0.00066   0.34513
   D44        2.65799  -0.00002   0.00084   0.00010   0.00100   2.65899
   D45        2.93097   0.00006   0.00405   0.00141   0.00544   2.93641
   D46        0.48029   0.00001   0.00059   0.00024   0.00083   0.48112
   D47        1.50204   0.00001   0.00032   0.00040   0.00072   1.50276
   D48       -2.46763  -0.00001   0.00074   0.00026   0.00107  -2.46657
   D49       -2.19465   0.00007   0.00395   0.00157   0.00550  -2.18915
   D50        0.17975  -0.00003  -0.00245   0.00021  -0.00225   0.17750
   D51       -0.91917   0.00001  -0.00171   0.00047  -0.00127  -0.92043
   D52        1.52223   0.00001   0.00105   0.00063   0.00172   1.52396
   D53        0.42331   0.00006   0.00180   0.00089   0.00271   0.42602
   D54        0.76634  -0.00000   0.00059   0.00022   0.00081   0.76715
   D55        1.83570  -0.00001   0.00066   0.00020   0.00088   1.83658
   D56       -1.36270  -0.00001  -0.00123  -0.00006  -0.00130  -1.36400
   D57       -0.29334  -0.00002  -0.00116  -0.00007  -0.00123  -0.29457
   D58       -0.64081   0.00001  -0.00115   0.00043  -0.00073  -0.64154
   D59        0.42856  -0.00000  -0.00108   0.00041  -0.00067   0.42789
   D60        1.09988  -0.00000   0.00171   0.00008   0.00180   1.10169
   D61       -0.21134   0.00003  -0.00011   0.00146   0.00132  -0.21002
   D62       -1.22139  -0.00000  -0.00053   0.00008  -0.00044  -1.22184
   D63       -0.98225  -0.00001  -0.00168  -0.00027  -0.00196  -0.98422
   D64       -1.95545  -0.00001  -0.00083  -0.00042  -0.00127  -1.95672
   D65        2.00193  -0.00000  -0.00249  -0.00042  -0.00292   1.99901
   D66        1.33873  -0.00004  -0.00592  -0.00133  -0.00724   1.33148
   D67        0.11027  -0.00001  -0.00051  -0.00018  -0.00069   0.10958
   D68       -0.86292  -0.00000   0.00033  -0.00032   0.00001  -0.86291
   D69        3.09446   0.00000  -0.00133  -0.00032  -0.00164   3.09282
   D70        2.43125  -0.00003  -0.00475  -0.00123  -0.00597   2.42528
   D71        1.28740  -0.00001   0.00009  -0.00006   0.00003   1.28743
   D72        0.31421  -0.00001   0.00093  -0.00021   0.00073   0.31494
   D73       -2.01160   0.00000  -0.00073  -0.00021  -0.00092  -2.01252
   D74       -2.67480  -0.00004  -0.00415  -0.00112  -0.00525  -2.68005
   D75       -1.65620  -0.00001  -0.00052  -0.00020  -0.00074  -1.65694
   D76       -0.61982   0.00001  -0.00098  -0.00000  -0.00100  -0.62082
   D77       -0.49880  -0.00004   0.00091  -0.00141  -0.00049  -0.49930
   D78        0.53758  -0.00001   0.00044  -0.00121  -0.00075   0.53683
   D79        0.27103   0.00001   0.00189   0.00009   0.00196   0.27299
   D80        1.30741   0.00003   0.00142   0.00029   0.00170   1.30911
   D81        1.43293  -0.00001   0.00009  -0.00020  -0.00011   1.43282
   D82        0.29863   0.00001   0.00118   0.00001   0.00119   0.29982
   D83        0.52538  -0.00001  -0.00040  -0.00007  -0.00047   0.52491
   D84       -0.60892   0.00002   0.00069   0.00014   0.00083  -0.60809
   D85       -0.76437  -0.00001  -0.00125  -0.00006  -0.00131  -0.76568
   D86       -1.89867   0.00002  -0.00016   0.00015  -0.00001  -1.89868
   D87        0.20579  -0.00001  -0.00010  -0.00049  -0.00058   0.20521
   D88        1.23680  -0.00001  -0.00011  -0.00056  -0.00065   1.23615
   D89        1.22287  -0.00000   0.00016  -0.00013   0.00002   1.22289
   D90        2.25388  -0.00000   0.00015  -0.00020  -0.00005   2.25383
   D91       -1.09364   0.00000  -0.00198  -0.00003  -0.00201  -1.09566
   D92       -0.06263   0.00001  -0.00199  -0.00010  -0.00208  -0.06472
   D93       -0.70606  -0.00001   0.00023  -0.00021   0.00001  -0.70605
   D94        0.17509  -0.00002  -0.00108  -0.00043  -0.00151   0.17359
   D95        0.30890   0.00002   0.00136   0.00006   0.00141   0.31031
   D96        1.19005   0.00002   0.00005  -0.00016  -0.00011   1.18995
   D97        0.48240   0.00001   0.00129  -0.00004   0.00125   0.48366
   D98       -0.57104  -0.00000   0.00018  -0.00009   0.00008  -0.57095
   D99        0.72112   0.00000  -0.00109   0.00008  -0.00100   0.72012
   D100      -0.10907   0.00004  -0.00072   0.00039  -0.00032  -0.10939
   D101      -0.30165  -0.00002  -0.00138  -0.00011  -0.00148  -0.30314
   D102      -1.13184   0.00001  -0.00101   0.00020  -0.00081  -1.13265
   D103       0.35703   0.00001  -0.00107   0.00005  -0.00101   0.35602
   D104      -0.70749  -0.00001  -0.00067   0.00009  -0.00060  -0.70809
   D105      -0.70783   0.00003   0.00073  -0.00016   0.00056  -0.70727
   D106       0.50517  -0.00002  -0.00124  -0.00085  -0.00209   0.50308
   D107      -0.24570  -0.00000   0.00151   0.00043   0.00194  -0.24376
   D108       0.98805   0.00003   0.00102   0.00062   0.00166   0.98971
   D109       0.47004  -0.00003  -0.00309  -0.00050  -0.00357   0.46647
   D110      -0.73207   0.00000  -0.00106  -0.00004  -0.00112  -0.73319
   D111      -0.83581   0.00002   0.00228   0.00026   0.00254  -0.83327
   D112       0.27488   0.00004   0.00171   0.00074   0.00245   0.27733
   D113       2.96271  -0.00003  -0.00129  -0.00025  -0.00160   2.96111
   D114       2.57992   0.00005   0.00236   0.00091   0.00328   2.58320
   D115       0.26682  -0.00000   0.00124  -0.00002   0.00124   0.26806
   D116       1.37751   0.00001   0.00068   0.00046   0.00115   1.37867
   D117      -2.21784  -0.00005  -0.00232  -0.00054  -0.00290  -2.22074
   D118      -2.60064   0.00003   0.00133   0.00062   0.00198  -2.59866
   D119      -0.31965   0.00002   0.00036   0.00017   0.00054  -0.31911
   D120       0.87228  -0.00004  -0.00036  -0.00024  -0.00060   0.87168
   D121       0.29360   0.00002  -0.00027  -0.00019  -0.00045   0.29315
   D122      -0.81805  -0.00001   0.00043  -0.00024   0.00019  -0.81786
   D123       1.30154   0.00002  -0.00174   0.00002  -0.00172   1.29982
   D124       0.18989  -0.00001  -0.00104  -0.00004  -0.00108   0.18880
   D125      -2.38132   0.00005   0.00039   0.00019   0.00061  -2.38071
   D126       2.79021   0.00002   0.00109   0.00014   0.00125   2.79146
   D127      -2.19140  -0.00004  -0.00314  -0.00119  -0.00433  -2.19573
   D128       2.98014  -0.00007  -0.00244  -0.00124  -0.00369   2.97644
   D129       0.51367   0.00000  -0.00081   0.00017  -0.00064   0.51303
   D130      -0.50838   0.00002   0.00080   0.00069   0.00149  -0.50689
   D131      -0.53508  -0.00002  -0.00053  -0.00037  -0.00090  -0.53598
   D132      -1.55713  -0.00001   0.00108   0.00015   0.00123  -1.55590
   D133       3.02002   0.00003   0.00240   0.00055   0.00296   3.02299
   D134       1.99797   0.00005   0.00401   0.00108   0.00509   2.00307
   D135      -2.72170   0.00001   0.00200   0.00053   0.00250  -2.71921
   D136       2.53943   0.00003   0.00361   0.00105   0.00463   2.54406
   D137      -0.79196  -0.00001   0.00040   0.00009   0.00050  -0.79147
   D138       0.10188  -0.00002   0.00007  -0.00027  -0.00018   0.10169
   D139       0.20833   0.00000   0.00018  -0.00001   0.00018   0.20850
   D140       1.10216  -0.00001  -0.00014  -0.00037  -0.00050   1.10166
   D141       0.84590   0.00002   0.00037   0.00013   0.00049   0.84639
   D142      -0.08152   0.00001  -0.00024   0.00001  -0.00023  -0.08174
   D143      -0.23254  -0.00000  -0.00053  -0.00005  -0.00058  -0.23312
   D144      -1.15996  -0.00001  -0.00113  -0.00016  -0.00130  -1.16126
   D145      -0.57594  -0.00005   0.00049  -0.00048   0.00001  -0.57593
   D146       0.64101  -0.00004   0.00029  -0.00032  -0.00003   0.64098
   D147      -1.74928   0.00003   0.00191   0.00027   0.00218  -1.74710
   D148      -0.53233   0.00004   0.00171   0.00043   0.00214  -0.53019
         Item               Value     Threshold  Converged?
 Maximum Force            0.000132     0.000450     YES
 RMS     Force            0.000031     0.000300     YES
 Maximum Displacement     0.009375     0.001800     NO 
 RMS     Displacement     0.001238     0.001200     NO 
 Predicted change in Energy=-2.976047D-06
 GradGradGradGradGradGradGradGradGradGradGradGradGradGradGradGradGradGrad

                          Input orientation:                          
 ---------------------------------------------------------------------
 Center     Atomic      Atomic             Coordinates (Angstroms)
 Number     Number       Type             X           Y           Z
 ---------------------------------------------------------------------
      1          4           0       -1.324714    0.315895    0.502494
      2          4           0       -0.694456    0.680717   -1.405756
      3          4           0        1.174515   -0.281673    0.346080
      4          4           0       -0.204168    2.162506    0.024243
      5          4           0       -1.685828   -1.882063    0.659729
      6          4           0        1.281571    1.220800   -1.180088
      7          4           0        1.629727    1.984415    0.694247
      8          4           0        0.809054   -0.819886   -1.612177
      9          4           0        0.184510   -2.134884   -0.032901
     10          4           0        0.163471    1.053181    1.766250
     11          4           0       -1.251133   -1.263841   -1.212442
     12          4           0       -0.203373   -0.932148    1.731107
     13          1           0        1.596024   -1.776298   -2.701509
     14          1           0        1.435872   -1.134896   -3.112357
 ---------------------------------------------------------------------
                    Distance matrix (angstroms):
                    1          2          3          4          5
     1  Be   0.000000
     2  Be   2.042484   0.000000
     3  Be   2.574432   2.736454   0.000000
     4  Be   2.212312   2.116832   2.824599   0.000000
     5  Be   2.232968   3.437571   3.292596   4.354044   0.000000
     6  Be   3.231510   2.060897   2.144313   2.131816   4.670990
     7  Be   3.398448   3.392855   2.337433   1.960559   5.093501
     8  Be   3.211666   2.134235   2.063494   3.549529   3.537544
     9  Be   2.927580   3.253448   2.134978   4.315310   2.010428
    10  Be   2.086951   3.307022   2.195662   2.097701   3.641422
    11  Be   2.332807   2.031888   3.045886   3.790170   2.018956
    12  Be   2.079544   3.561237   2.059125   3.534158   2.061034
    13  H    4.813899   3.600305   3.420435   5.117088   4.698900
    14  H    4.774179   3.278298   3.571706   4.837443   4.952970
                    6          7          8          9         10
     6  Be   0.000000
     7  Be   2.053644   0.000000
     8  Be   2.138779   3.722527   0.000000
     9  Be   3.712169   4.425610   2.147880   0.000000
    10  Be   3.155813   2.041150   3.916495   3.660758   0.000000
    11  Be   3.548109   4.741940   2.145053   2.052097   4.030175
    12  Be   3.913477   3.597454   3.495019   2.169966   2.019243
    13  H    3.375826   5.067076   1.649451   3.040135   5.478963
    14  H    3.050701   4.925233   1.656101   3.471157   5.496135
                   11         12         13         14
    11  Be   0.000000
    12  Be   3.142022   0.000000
    13  H    3.253650   4.857829   0.000000
    14  H    3.293372   5.117360   0.778358   0.000000
 Stoichiometry    Be12H2
 Framework group  C1[X(Be12H2)]
 Deg. of freedom    36
 Full point group                 C1      NOp   1
 Largest Abelian subgroup         C1      NOp   1
 Largest concise Abelian subgroup C1      NOp   1
                         Standard orientation:                         
 ---------------------------------------------------------------------
 Center     Atomic      Atomic             Coordinates (Angstroms)
 Number     Number       Type             X           Y           Z
 ---------------------------------------------------------------------
      1          4           0       -0.066516   -1.128491    1.050736
      2          4           0        0.113372    0.870736    1.428195
      3          4           0        0.303107    0.088940   -1.187330
      4          4           0        1.927561   -0.172127    1.108612
      5          4           0       -2.157219   -1.472291    0.345818
      6          4           0        1.391688    1.539666   -0.043449
      7          4           0        2.593404    0.020340   -0.725345
      8          4           0       -0.718435    1.680856   -0.362549
      9          4           0       -1.821731   -0.039292   -1.023774
     10          4           0        1.416941   -1.602211   -0.338619
     11          4           0       -1.814648    0.414448    0.977519
     12          4           0       -0.522782   -1.771043   -0.873700
     13          1           0       -1.507489    2.984413   -0.994071
     14          1           0       -1.071479    3.297466   -0.430391
 ---------------------------------------------------------------------
 Rotational constants (GHZ):           2.0850334           1.5332745           1.2619146
 Standard basis: def2TZVP (5D, 7F)
 There are   252 symmetry adapted cartesian basis functions of A   symmetry.
 There are   240 symmetry adapted basis functions of A   symmetry.
   240 basis functions,   364 primitive gaussians,   252 cartesian basis functions
    25 alpha electrons       25 beta electrons
       nuclear repulsion energy       221.7568203907 Hartrees.
 NAtoms=   14 NActive=   14 NUniq=   14 SFac= 1.00D+00 NAtFMM=   60 NAOKFM=F Big=F
 Integral buffers will be    131072 words long.
 Raffenetti 2 integral format.
 Two-electron integral symmetry is turned on.
 Nuclear repulsion after empirical dispersion term =      221.7257267286 Hartrees.
 One-electron integrals computed using PRISM.
   1 Symmetry operations used in ECPInt.
 ECPInt:  NShTT=    6786 NPrTT=   21120 LenC2=    6606 LenP2D=   17044.
 LDataN:  DoStor=T MaxTD1= 4 Len=   56
 NBasis=   240 RedAO= T EigKep=  2.42D-04  NBF=   240
 NBsUse=   240 1.00D-06 EigRej= -1.00D+00 NBFU=   240
 Initial guess from the checkpoint file:  "/home/user/YCY/BeH/8-H-Be12.chk"
 B after Tr=    -0.000000    0.000000   -0.000000
         Rot=    1.000000   -0.000317    0.000280   -0.000725 Ang=  -0.10 deg.
 Requested convergence on RMS density matrix=1.00D-08 within 128 cycles.
 Requested convergence on MAX density matrix=1.00D-06.
 Requested convergence on             energy=1.00D-06.
 No special actions if energy rises.
 SCF Done:  E(RPBE1PBE) =  -177.756260474     A.U. after   12 cycles
            NFock= 12  Conv=0.60D-08     -V/T= 2.0074
   1 Symmetry operations used in ECPInt.
 ECPInt:  NShTT=    6786 NPrTT=   21120 LenC2=    6606 LenP2D=   17044.
 LDataN:  DoStor=T MaxTD1= 5 Len=  102
 Calling FoFJK, ICntrl=      2127 FMM=F ISym2X=0 I1Cent= 0 IOpClX= 0 NMat=1 NMatS=1 NMatT=0.
 ***** Axes restored to original set *****
 -------------------------------------------------------------------
 Center     Atomic                   Forces (Hartrees/Bohr)
 Number     Number              X              Y              Z
 -------------------------------------------------------------------
      1        4          -0.000150261    0.000040301   -0.000048311
      2        4          -0.000008637   -0.000026621    0.000169971
      3        4           0.000005168   -0.000065858    0.000073203
      4        4           0.000113080   -0.000030724   -0.000094764
      5        4          -0.000064279   -0.000061007    0.000072174
      6        4           0.000011035   -0.000083780   -0.000062160
      7        4           0.000012258   -0.000028710   -0.000128773
      8        4          -0.000176426    0.000094057    0.000274895
      9        4          -0.000068277    0.000247315    0.000011438
     10        4          -0.000021404    0.000134084    0.000318760
     11        4           0.000074928   -0.000191040   -0.000229915
     12        4           0.000177378   -0.000049405   -0.000190470
     13        1           0.000048352   -0.000391708    0.000046457
     14        1           0.000047083    0.000413095   -0.000212504
 -------------------------------------------------------------------
 Cartesian Forces:  Max     0.000413095 RMS     0.000152200

 GradGradGradGradGradGradGradGradGradGradGradGradGradGradGradGradGradGrad
 Berny optimization.
 Using GEDIIS/GDIIS optimizer.
 FormGI is forming the generalized inverse of G from B-inverse, IUseBI=4.
 Internal  Forces:  Max     0.000233134 RMS     0.000031952
 Search for a local minimum.
 Step number  13 out of a maximum of  100
 All quantities printed in internal units (Hartrees-Bohrs-Radians)
 Mixed Optimization -- En-DIIS/RFO-DIIS
 Swapping is turned off.
 Update second derivatives using D2CorX and points    6    7    8    9   10
                                                     11   12   13
 DE= -7.50D-06 DEPred=-2.98D-06 R= 2.52D+00
 TightC=F SS=  1.41D+00  RLast= 3.20D-02 DXNew= 1.7331D+00 9.6051D-02
 Trust test= 2.52D+00 RLast= 3.20D-02 DXMaxT set to 1.03D+00
 ITU=  1  1  1  1  1  1  1  1  1  1  1  1  0
     Eigenvalues ---    0.00307   0.00666   0.01507   0.02057   0.02188
     Eigenvalues ---    0.02526   0.02739   0.02859   0.03478   0.03547
     Eigenvalues ---    0.03712   0.03873   0.04299   0.05167   0.05396
     Eigenvalues ---    0.05654   0.05908   0.05978   0.06293   0.06418
     Eigenvalues ---    0.06805   0.07030   0.07067   0.07359   0.07974
     Eigenvalues ---    0.08107   0.08296   0.08473   0.08734   0.09516
     Eigenvalues ---    0.10813   0.11199   0.11592   0.12120   0.12841
     Eigenvalues ---    0.33286
 En-DIIS/RFO-DIIS/Sim-DIIS IScMMF=       -3 using points:    13   12   11   10    9    8    7    6    5    4
 RFO step:  Lambda=-7.63501907D-06.
 DIIS inversion failure, remove point  10.
 DIIS inversion failure, remove point   9.
 DIIS inversion failure, remove point   8.
 DIIS inversion failure, remove point   7.
 DIIS inversion failure, remove point   6.
 DIIS inversion failure, remove point   5.
 RFO-DIIS uses    4 points instead of   10
 DidBck=F Rises=F RFO-DIIS coefs:    2.59740   -1.91006    0.19983    0.11283    0.00000
                  RFO-DIIS coefs:    0.00000    0.00000    0.00000    0.00000    0.00000
 Iteration  1 RMS(Cart)=  0.00162167 RMS(Int)=  0.00001661
 Iteration  2 RMS(Cart)=  0.00000659 RMS(Int)=  0.00001333
 Iteration  3 RMS(Cart)=  0.00000000 RMS(Int)=  0.00001333
 Variable       Old X    -DE/DX   Delta X   Delta X   Delta X     New X
                                 (Linear)    (Quad)   (Total)
    R1        3.85974  -0.00002  -0.00108   0.00010  -0.00097   3.85877
    R2        4.18066   0.00002  -0.00441   0.00072  -0.00369   4.17698
    R3        4.21970   0.00003  -0.00082  -0.00048  -0.00130   4.21840
    R4        3.94377   0.00010   0.00349   0.00005   0.00354   3.94730
    R5        4.40837   0.00006   0.00957   0.00065   0.01022   4.41858
    R6        3.92977   0.00001   0.00208  -0.00060   0.00147   3.93124
    R7        4.00023  -0.00002  -0.00241   0.00043  -0.00198   3.99825
    R8        3.89453  -0.00000  -0.00123   0.00043  -0.00080   3.89373
    R9        4.03312  -0.00006  -0.00278  -0.00035  -0.00312   4.03000
   R10        3.83971   0.00002  -0.00195   0.00077  -0.00117   3.83854
   R11        4.05216  -0.00001   0.00349  -0.00069   0.00278   4.05495
   R12        4.41711  -0.00003  -0.00323  -0.00073  -0.00396   4.41314
   R13        3.89944  -0.00003   0.00087  -0.00025   0.00062   3.90006
   R14        4.03452  -0.00005  -0.00151   0.00031  -0.00120   4.03332
   R15        4.14920   0.00007   0.00324  -0.00014   0.00311   4.15231
   R16        3.89118  -0.00004  -0.00120  -0.00038  -0.00158   3.88960
   R17        4.02855  -0.00001  -0.00082   0.00038  -0.00045   4.02810
   R18        3.70492  -0.00001  -0.00046  -0.00029  -0.00075   3.70417
   R19        3.96408   0.00005   0.00271  -0.00068   0.00203   3.96611
   R20        3.79916  -0.00002   0.00010   0.00033   0.00042   3.79958
   R21        3.81527   0.00005  -0.00016   0.00009  -0.00008   3.81520
   R22        3.89479   0.00004  -0.00005   0.00030   0.00025   3.89504
   R23        3.88082  -0.00002   0.00021   0.00001   0.00022   3.88105
   R24        4.04171  -0.00006   0.00136  -0.00106   0.00029   4.04200
   R25        3.85721   0.00003   0.00209  -0.00019   0.00191   3.85912
   R26        4.05890  -0.00005  -0.00068  -0.00064  -0.00132   4.05758
   R27        4.05356  -0.00001   0.00222  -0.00055   0.00167   4.05524
   R28        3.11701   0.00017   0.00172   0.00185   0.00355   3.12056
   R29        3.12958   0.00007   0.00393  -0.00078   0.00312   3.13270
   R30        3.87790  -0.00002  -0.00004  -0.00060  -0.00063   3.87727
   R31        4.10064  -0.00008   0.00145  -0.00030   0.00115   4.10179
   R32        3.81582   0.00003   0.00072  -0.00008   0.00065   3.81646
   R33        1.47088   0.00023  -0.00158   0.00110  -0.00036   1.47052
    A1        1.86660  -0.00000  -0.00325   0.00012  -0.00313   1.86346
    A2        1.85731  -0.00000   0.00036  -0.00013   0.00023   1.85754
    A3        2.08609  -0.00003  -0.00324  -0.00001  -0.00326   2.08283
    A4        2.73569  -0.00002  -0.00273   0.00005  -0.00268   2.73300
    A5        1.97180  -0.00001  -0.00165   0.00004  -0.00161   1.97019
    A6        1.93429  -0.00002  -0.00072  -0.00029  -0.00101   1.93328
    A7        2.00471  -0.00000  -0.00070   0.00027  -0.00043   2.00428
    A8        2.29416   0.00000  -0.00087  -0.00001  -0.00088   2.29328
    A9        1.58170  -0.00001  -0.00120  -0.00003  -0.00123   1.58047
   A10        1.81355   0.00002   0.00272  -0.00008   0.00264   1.81619
   A11        1.75398   0.00001   0.00403  -0.00027   0.00376   1.75774
   A12        1.97616  -0.00001   0.00115  -0.00033   0.00082   1.97698
   A13        2.30380   0.00003   0.00283   0.00008   0.00291   2.30671
   A14        2.09794   0.00001   0.00327  -0.00045   0.00281   2.10075
   A15        2.10020  -0.00001  -0.00036  -0.00030  -0.00066   2.09954
   A16        1.62819   0.00001   0.00152   0.00011   0.00163   1.62982
   A17        2.39423   0.00000   0.00111  -0.00002   0.00109   2.39532
   A18        2.01386  -0.00001  -0.00008   0.00000  -0.00007   2.01379
   A19        2.85171  -0.00001   0.00115  -0.00010   0.00105   2.85276
   A20        1.91387   0.00001   0.00058   0.00010   0.00069   1.91456
   A21        2.33344   0.00000   0.00258  -0.00035   0.00223   2.33568
[truncated: 1,996,379 more chars]
