# Supplementary material for: A DFT Study on Ben(n = 10–12) Clusters with Hydrogen Storage Capacity
Source: Molecules. 2026 Feb 6;31(3):566. doi: 10.3390/molecules31030566 (PMC12899933; doi:10.3390/molecules31030566)
Supplement: Supplementary file 1 [file molecules-31-00566-s001.zip › Supplementary Information/Be12/H14-Be12.gjf]

%chk=C:\Users\18823\Desktop\BeH\BeH12\out\2\H14-Be12.chk
# opt freq def2tzvp em=gd3bj pbe1pbe

Title Card Required

0 1
 Be                 0.52787300   -0.41035800   -1.45646700
 Be                -0.24369400    1.60669600   -1.01953400
 Be                -0.52790000   -0.41071000    1.45623300
 Be                -1.59672900    0.01985800   -1.32845200
 Be                 2.43402300   -0.62391700   -0.41400500
 Be                -1.69688500    1.22528500    0.47645200
 Be                -2.43375300   -0.62473700    0.41346600
 Be                 0.24267800    1.60594200    1.01966900
 Be                 1.59682700    0.01954600    1.32819800
 Be                -0.91236900   -1.72082100   -0.41453200
 Be                 1.69575700    1.22565300   -0.47646400
 Be                 0.91273800   -1.72080200    0.41426000
 H                  3.67294700   -1.49312300   -0.55446900
 H                  3.75447900   -0.90654800   -1.11750200
 H                 -3.67349300   -1.49296400    0.55761300
 H                 -3.75480100   -0.90340700    1.11749400
 H                 -1.72885900   -2.97356200   -0.77467900
 H                 -0.96736800   -3.24403600   -0.67408300
 H                  2.96035700    1.78767300   -1.01914700
 H                  2.37754100    2.38144800   -1.13788900
 H                 -2.96049400    1.78894800    1.02025000
 H                 -2.37689700    2.38188500    1.13830900
 H                  2.12066400    0.09036300    2.82290200
 H                  2.77133800   -0.03452200    2.37883000
 H                  0.96728600   -3.24429700    0.67282600
 H                  1.72868300   -2.97414700    0.77451100
 H                 -2.12129400    0.09194500   -2.82293900
 H                 -2.77133700   -0.03604300   -2.37882600
 H                  0.46239400   -0.78522300   -2.99400200
 H                  1.24571700   -0.77910200   -2.81283600
 H                 -1.24590200   -0.77993800    2.81262700
 H                 -0.46272700   -0.78528000    2.99418900
 H                  0.82355200    2.78504100    1.88405500
 H                  0.04101100    2.78558700    2.04541000
 H                 -0.03672000    2.78622800   -2.04265700
 H                 -0.82034100    2.78652900   -1.88527900
 H                  2.76368194    2.56663793    2.00910138
 H                  3.19002736    2.87673644    2.29557737
 H                 -1.52114472   -3.46770179    2.29979433
 H                 -1.33915713   -3.00340145    1.96616923
