# Supplementary material for: A DFT Study on Ben(n = 10–12) Clusters with Hydrogen Storage Capacity
Source: Molecules. 2026 Feb 6;31(3):566. doi: 10.3390/molecules31030566 (PMC12899933; doi:10.3390/molecules31030566)
Supplement: Supplementary file 1 [file molecules-31-00566-s001.zip › Supplementary Information/Be12/H14-Be12.out]

 Entering Gaussian System, Link 0=g16
 Initial command:
 /home/asus/g16/l1.exe "/home/asus/g16/scratch/Gau-703773.inp" -scrdir="/home/asus/g16/scratch/"
 Default is to use a total of  18 processors:
                               18 via shared-memory
                                1 via Linda
 Entering Link 1 = /home/asus/g16/l1.exe PID=    703774.
  
 Copyright (c) 1988,1990,1992,1993,1995,1998,2003,2009,2016,
            Gaussian, Inc.  All Rights Reserved.
  
 This is part of the Gaussian(R) 16 program.  It is based on
 the Gaussian(R) 09 system (copyright 2009, Gaussian, Inc.),
 the Gaussian(R) 03 system (copyright 2003, Gaussian, Inc.),
 the Gaussian(R) 98 system (copyright 1998, Gaussian, Inc.),
 the Gaussian(R) 94 system (copyright 1995, Gaussian, Inc.),
 the Gaussian 92(TM) system (copyright 1992, Gaussian, Inc.),
 the Gaussian 90(TM) system (copyright 1990, Gaussian, Inc.),
 the Gaussian 88(TM) system (copyright 1988, Gaussian, Inc.),
 the Gaussian 86(TM) system (copyright 1986, Carnegie Mellon
 University), and the Gaussian 82(TM) system (copyright 1983,
 Carnegie Mellon University). Gaussian is a federally registered
 trademark of Gaussian, Inc.
  
 This software contains proprietary and confidential information,
 including trade secrets, belonging to Gaussian, Inc.
  
 This software is provided under written license and may be
 used, copied, transmitted, or stored only in accord with that
 written license.
  
 The following legend is applicable only to US Government
 contracts under FAR:
  
                    RESTRICTED RIGHTS LEGEND
  
 Use, reproduction and disclosure by the US Government is
 subject to restrictions as set forth in subparagraphs (a)
 and (c) of the Commercial Computer Software - Restricted
 Rights clause in FAR 52.227-19.
  
 Gaussian, Inc.
 340 Quinnipiac St., Bldg. 40, Wallingford CT 06492
  
  
 ---------------------------------------------------------------
 Warning -- This program may not be used in any manner that
 competes with the business of Gaussian, Inc. or will provide
 assistance to any competitor of Gaussian, Inc.  The licensee
 of this program is prohibited from giving any competitor of
 Gaussian, Inc. access to this program.  By using this program,
 the user acknowledges that Gaussian, Inc. is engaged in the
 business of creating and licensing software in the field of
 computational chemistry and represents and warrants to the
 licensee that it is not a competitor of Gaussian, Inc. and that
 it will not use this program in any manner prohibited above.
 ---------------------------------------------------------------
  

 Cite this work as:
 Gaussian 16, Revision A.03,
 M. J. Frisch, G. W. Trucks, H. B. Schlegel, G. E. Scuseria, 
 M. A. Robb, J. R. Cheeseman, G. Scalmani, V. Barone, 
 G. A. Petersson, H. Nakatsuji, X. Li, M. Caricato, A. V. Marenich, 
 J. Bloino, B. G. Janesko, R. Gomperts, B. Mennucci, H. P. Hratchian, 
 J. V. Ortiz, A. F. Izmaylov, J. L. Sonnenberg, D. Williams-Young, 
 F. Ding, F. Lipparini, F. Egidi, J. Goings, B. Peng, A. Petrone, 
 T. Henderson, D. Ranasinghe, V. G. Zakrzewski, J. Gao, N. Rega, 
 G. Zheng, W. Liang, M. Hada, M. Ehara, K. Toyota, R. Fukuda, 
 J. Hasegawa, M. Ishida, T. Nakajima, Y. Honda, O. Kitao, H. Nakai, 
 T. Vreven, K. Throssell, J. A. Montgomery, Jr., J. E. Peralta, 
 F. Ogliaro, M. J. Bearpark, J. J. Heyd, E. N. Brothers, K. N. Kudin, 
 V. N. Staroverov, T. A. Keith, R. Kobayashi, J. Normand, 
 K. Raghavachari, A. P. Rendell, J. C. Burant, S. S. Iyengar, 
 J. Tomasi, M. Cossi, J. M. Millam, M. Klene, C. Adamo, R. Cammi, 
 J. W. Ochterski, R. L. Martin, K. Morokuma, O. Farkas, 
 J. B. Foresman, and D. J. Fox, Gaussian, Inc., Wallingford CT, 2016.
 
 ******************************************
 Gaussian 16:  ES64L-G16RevA.03 25-Dec-2016
                10-Sep-2024 
 ******************************************
 %chk=/home/asus/YCY/BeH/Be12/H14-Be12.chk
 ------------------------------------
 # opt freq def2tzvp em=gd3bj pbe1pbe
 ------------------------------------
 1/18=20,19=15,26=3,38=1/1,3;
 2/9=110,12=2,17=6,18=5,40=1/2;
 3/5=44,7=101,11=2,25=1,30=1,71=1,74=-13,124=41/1,2,3;
 4//1;
 5/5=2,38=5/2;
 6/7=2,8=2,9=2,10=2,28=1/1;
 7//1,2,3,16;
 1/18=20,19=15,26=3/3(2);
 2/9=110/2;
 99//99;
 2/9=110/2;
 3/5=44,7=101,11=2,25=1,30=1,71=1,74=-13,124=41/1,2,3;
 4/5=5,16=3,69=1/1;
 5/5=2,38=5/2;
 7//1,2,3,16;
 1/18=20,19=15,26=3/3(-5);
 2/9=110/2;
 6/7=2,8=2,9=2,10=2,19=2,28=1/1;
 99/9=1/99;
 -------------------
 Title Card Required
 -------------------
 Symbolic Z-matrix:
 Charge =  0 Multiplicity = 1
 Be                    0.52787  -0.41036  -1.45647 
 Be                   -0.24369   1.6067   -1.01953 
 Be                   -0.5279   -0.41071   1.45623 
 Be                   -1.59673   0.01986  -1.32845 
 Be                    2.43402  -0.62392  -0.41401 
 Be                   -1.69689   1.22529   0.47645 
 Be                   -2.43375  -0.62474   0.41347 
 Be                    0.24268   1.60594   1.01967 
 Be                    1.59683   0.01955   1.3282 
 Be                   -0.91237  -1.72082  -0.41453 
 Be                    1.69576   1.22565  -0.47646 
 Be                    0.91274  -1.7208    0.41426 
 H                     3.67295  -1.49312  -0.55447 
 H                     3.75448  -0.90655  -1.1175 
 H                    -3.67349  -1.49296   0.55761 
 H                    -3.7548   -0.90341   1.11749 
 H                    -1.72886  -2.97356  -0.77468 
 H                    -0.96737  -3.24404  -0.67408 
 H                     2.96036   1.78767  -1.01915 
 H                     2.37754   2.38145  -1.13789 
 H                    -2.96049   1.78895   1.02025 
 H                    -2.3769    2.38189   1.13831 
 H                     2.12066   0.09036   2.8229 
 H                     2.77134  -0.03452   2.37883 
 H                     0.96729  -3.2443    0.67283 
 H                     1.72868  -2.97415   0.77451 
 H                    -2.12129   0.09195  -2.82294 
 H                    -2.77134  -0.03604  -2.37883 
 H                     0.46239  -0.78522  -2.994 
 H                     1.24572  -0.7791   -2.81284 
 H                    -1.2459   -0.77994   2.81263 
 H                    -0.46273  -0.78528   2.99419 
 H                     0.82355   2.78504   1.88406 
 H                     0.04101   2.78559   2.04541 
 H                    -0.03672   2.78623  -2.04266 
 H                    -0.82034   2.78653  -1.88528 
 H                     2.76368   2.56664   2.0091 
 H                     3.19003   2.87674   2.29558 
 H                    -1.52114  -3.4677    2.29979 
 H                    -1.33916  -3.0034    1.96617 
 
 Add virtual bond connecting atoms H37        and H33        Dist= 3.70D+00.
 Add virtual bond connecting atoms H40        and H31        Dist= 4.50D+00.

 GradGradGradGradGradGradGradGradGradGradGradGradGradGradGradGradGradGrad
 Berny optimization.
 Initialization pass.
                           ----------------------------
                           !    Initial Parameters    !
                           ! (Angstroms and Degrees)  !
 --------------------------                            --------------------------
 ! Name  Definition              Value          Derivative Info.                !
 --------------------------------------------------------------------------------
 ! R1    R(1,2)                  2.2033         estimate D2E/DX2                !
 ! R2    R(1,4)                  2.1715         estimate D2E/DX2                !
 ! R3    R(1,5)                  2.1831         estimate D2E/DX2                !
 ! R4    R(1,10)                 2.2084         estimate D2E/DX2                !
 ! R5    R(1,11)                 2.2363         estimate D2E/DX2                !
 ! R6    R(1,12)                 2.3162         estimate D2E/DX2                !
 ! R7    R(1,29)                 1.5839         estimate D2E/DX2                !
 ! R8    R(1,30)                 1.5783         estimate D2E/DX2                !
 ! R9    R(2,4)                  2.1081         estimate D2E/DX2                !
 ! R10   R(2,6)                  2.1202         estimate D2E/DX2                !
 ! R11   R(2,8)                  2.0964         estimate D2E/DX2                !
 ! R12   R(2,11)                 2.0498         estimate D2E/DX2                !
 ! R13   R(2,35)                 1.5751         estimate D2E/DX2                !
 ! R14   R(2,36)                 1.5729         estimate D2E/DX2                !
 ! R15   R(3,6)                  2.2367         estimate D2E/DX2                !
 ! R16   R(3,7)                  2.183          estimate D2E/DX2                !
 ! R17   R(3,8)                  2.2026         estimate D2E/DX2                !
 ! R18   R(3,9)                  2.1716         estimate D2E/DX2                !
 ! R19   R(3,10)                 2.316          estimate D2E/DX2                !
 ! R20   R(3,12)                 2.2085         estimate D2E/DX2                !
 ! R21   R(3,31)                 1.5785         estimate D2E/DX2                !
 ! R22   R(3,32)                 1.5843         estimate D2E/DX2                !
 ! R23   R(4,6)                  2.1727         estimate D2E/DX2                !
 ! R24   R(4,7)                  2.0373         estimate D2E/DX2                !
 ! R25   R(4,10)                 2.0817         estimate D2E/DX2                !
 ! R26   R(4,27)                 1.5855         estimate D2E/DX2                !
 ! R27   R(4,28)                 1.5767         estimate D2E/DX2                !
 ! R28   R(5,9)                  2.0372         estimate D2E/DX2                !
 ! R29   R(5,11)                 1.9924         estimate D2E/DX2                !
 ! R30   R(5,12)                 2.0502         estimate D2E/DX2                !
 ! R31   R(5,13)                 1.5199         estimate D2E/DX2                !
 ! R32   R(5,14)                 1.5226         estimate D2E/DX2                !
 ! R33   R(6,7)                  1.9924         estimate D2E/DX2                !
 ! R34   R(6,8)                  2.0499         estimate D2E/DX2                !
 ! R35   R(6,21)                 1.4867         estimate D2E/DX2                !
 ! R36   R(6,22)                 1.4961         estimate D2E/DX2                !
 ! R37   R(7,10)                 2.0498         estimate D2E/DX2                !
 ! R38   R(7,15)                 1.5204         estimate D2E/DX2                !
 ! R39   R(7,16)                 1.5227         estimate D2E/DX2                !
 ! R40   R(8,9)                  2.1085         estimate D2E/DX2                !
 ! R41   R(8,11)                 2.12           estimate D2E/DX2                !
 ! R42   R(8,33)                 1.5732         estimate D2E/DX2                !
 ! R43   R(8,34)                 1.5762         estimate D2E/DX2                !
 ! R44   R(9,11)                 2.1729         estimate D2E/DX2                !
 ! R45   R(9,12)                 2.0814         estimate D2E/DX2                !
 ! R46   R(9,23)                 1.5854         estimate D2E/DX2                !
 ! R47   R(9,24)                 1.5768         estimate D2E/DX2                !
 ! R48   R(10,12)                2.0045         estimate D2E/DX2                !
 ! R49   R(10,17)                1.5381         estimate D2E/DX2                !
 ! R50   R(10,18)                1.5461         estimate D2E/DX2                !
 ! R51   R(11,19)                1.4865         estimate D2E/DX2                !
 ! R52   R(11,20)                1.4961         estimate D2E/DX2                !
 ! R53   R(12,25)                1.5462         estimate D2E/DX2                !
 ! R54   R(12,26)                1.5383         estimate D2E/DX2                !
 ! R55   R(13,14)                0.8171         estimate D2E/DX2                !
 ! R56   R(15,16)                0.8171         estimate D2E/DX2                !
 ! R57   R(17,18)                0.8143         estimate D2E/DX2                !
 ! R58   R(19,20)                0.8404         estimate D2E/DX2                !
 ! R59   R(21,22)                0.8403         estimate D2E/DX2                !
 ! R60   R(23,24)                0.7976         estimate D2E/DX2                !
 ! R61   R(25,26)                0.8143         estimate D2E/DX2                !
 ! R62   R(27,28)                0.7976         estimate D2E/DX2                !
 ! R63   R(29,30)                0.804          estimate D2E/DX2                !
 ! R64   R(31,32)                0.804          estimate D2E/DX2                !
 ! R65   R(31,40)                2.381          estimate D2E/DX2                !
 ! R66   R(33,34)                0.799          estimate D2E/DX2                !
 ! R67   R(33,37)                1.9564         estimate D2E/DX2                !
 ! R68   R(35,36)                0.7993         estimate D2E/DX2                !
 ! R69   R(37,38)                0.6            estimate D2E/DX2                !
 ! R70   R(39,40)                0.6            estimate D2E/DX2                !
 ! A1    A(2,1,5)              107.4949         estimate D2E/DX2                !
 ! A2    A(2,1,10)             102.7846         estimate D2E/DX2                !
 ! A3    A(2,1,12)             114.5792         estimate D2E/DX2                !
 ! A4    A(2,1,29)             113.2459         estimate D2E/DX2                !
 ! A5    A(2,1,30)             122.9271         estimate D2E/DX2                !
 ! A6    A(4,1,5)              147.7286         estimate D2E/DX2                !
 ! A7    A(4,1,11)             109.8886         estimate D2E/DX2                !
 ! A8    A(4,1,12)             103.1232         estimate D2E/DX2                !
 ! A9    A(4,1,29)              93.6503         estimate D2E/DX2                !
 ! A10   A(4,1,30)             122.8166         estimate D2E/DX2                !
 ! A11   A(5,1,10)             106.6239         estimate D2E/DX2                !
 ! A12   A(5,1,29)             118.4558         estimate D2E/DX2                !
 ! A13   A(5,1,30)              89.4495         estimate D2E/DX2                !
 ! A14   A(10,1,11)            124.6066         estimate D2E/DX2                !
 ! A15   A(10,1,29)            106.8928         estimate D2E/DX2                !
 ! A16   A(10,1,30)            124.2936         estimate D2E/DX2                !
 ! A17   A(11,1,12)             88.4634         estimate D2E/DX2                !
 ! A18   A(11,1,29)            128.3254         estimate D2E/DX2                !
 ! A19   A(11,1,30)            108.0595         estimate D2E/DX2                !
 ! A20   A(12,1,29)            131.0692         estimate D2E/DX2                !
 ! A21   A(12,1,30)            119.1            estimate D2E/DX2                !
 ! A22   A(1,2,6)              102.4303         estimate D2E/DX2                !
 ! A23   A(1,2,8)               96.3915         estimate D2E/DX2                !
 ! A24   A(1,2,35)             120.712          estimate D2E/DX2                !
 ! A25   A(1,2,36)             134.9029         estimate D2E/DX2                !
 ! A26   A(4,2,8)              106.9281         estimate D2E/DX2                !
 ! A27   A(4,2,11)             120.4091         estimate D2E/DX2                !
 ! A28   A(4,2,35)             123.5622         estimate D2E/DX2                !
 ! A29   A(4,2,36)             104.3984         estimate D2E/DX2                !
 ! A30   A(6,2,11)             115.3492         estimate D2E/DX2                !
 ! A31   A(6,2,35)             133.087          estimate D2E/DX2                !
 ! A32   A(6,2,36)             105.7848         estimate D2E/DX2                !
 ! A33   A(8,2,35)             126.9863         estimate D2E/DX2                !
 ! A34   A(8,2,36)             128.3685         estimate D2E/DX2                !
 ! A35   A(11,2,35)            100.7763         estimate D2E/DX2                !
 ! A36   A(11,2,36)            129.2085         estimate D2E/DX2                !
 ! A37   A(6,3,9)              109.9136         estimate D2E/DX2                !
 ! A38   A(6,3,10)              88.462          estimate D2E/DX2                !
 ! A39   A(6,3,12)             124.6201         estimate D2E/DX2                !
 ! A40   A(6,3,31)             108.0452         estimate D2E/DX2                !
 ! A41   A(6,3,32)             128.2922         estimate D2E/DX2                !
 ! A42   A(7,3,8)              107.4894         estimate D2E/DX2                !
 ! A43   A(7,3,9)              147.7205         estimate D2E/DX2                !
 ! A44   A(7,3,12)             106.617          estimate D2E/DX2                !
 ! A45   A(7,3,31)              89.4508         estimate D2E/DX2                !
 ! A46   A(7,3,32)             118.454          estimate D2E/DX2                !
 ! A47   A(8,3,10)             114.5762         estimate D2E/DX2                !
 ! A48   A(8,3,12)             102.7915         estimate D2E/DX2                !
 ! A49   A(8,3,31)             122.9306         estimate D2E/DX2                !
 ! A50   A(8,3,32)             113.2348         estimate D2E/DX2                !
 ! A51   A(9,3,10)             103.1128         estimate D2E/DX2                !
 ! A52   A(9,3,31)             122.823          estimate D2E/DX2                !
 ! A53   A(9,3,32)              93.6596         estimate D2E/DX2                !
 ! A54   A(10,3,31)            119.0955         estimate D2E/DX2                !
 ! A55   A(10,3,32)            131.0888         estimate D2E/DX2                !
 ! A56   A(12,3,31)            124.2893         estimate D2E/DX2                !
 ! A57   A(12,3,32)            106.9133         estimate D2E/DX2                !
 ! A58   A(1,4,6)              101.7704         estimate D2E/DX2                !
 ! A59   A(1,4,7)              112.9363         estimate D2E/DX2                !
 ! A60   A(1,4,27)             106.0898         estimate D2E/DX2                !
 ! A61   A(1,4,28)             133.0451         estimate D2E/DX2                !
 ! A62   A(2,4,7)              112.1213         estimate D2E/DX2                !
 ! A63   A(2,4,10)             110.737          estimate D2E/DX2                !
 ! A64   A(2,4,27)             108.436          estimate D2E/DX2                !
 ! A65   A(2,4,28)             127.0444         estimate D2E/DX2                !
 ! A66   A(6,4,10)              96.5669         estimate D2E/DX2                !
 ! A67   A(6,4,27)             137.9482         estimate D2E/DX2                !
 ! A68   A(6,4,28)             122.5965         estimate D2E/DX2                !
 ! A69   A(7,4,27)             133.1883         estimate D2E/DX2                !
 ! A70   A(7,4,28)             104.6139         estimate D2E/DX2                !
 ! A71   A(10,4,27)            124.0973         estimate D2E/DX2                !
 ! A72   A(10,4,28)            120.5121         estimate D2E/DX2                !
 ! A73   A(1,5,9)               91.0686         estimate D2E/DX2                !
 ! A74   A(1,5,13)             136.3476         estimate D2E/DX2                !
 ! A75   A(1,5,14)             123.6934         estimate D2E/DX2                !
 ! A76   A(9,5,13)             126.4868         estimate D2E/DX2                !
 ! A77   A(9,5,14)             144.1096         estimate D2E/DX2                !
 ! A78   A(11,5,12)            103.5543         estimate D2E/DX2                !
 ! A79   A(11,5,13)            146.0983         estimate D2E/DX2                !
 ! A80   A(11,5,14)            118.6306         estimate D2E/DX2                !
 ! A81   A(12,5,13)            109.6456         estimate D2E/DX2                !
 ! A82   A(12,5,14)            136.9557         estimate D2E/DX2                !
 ! A83   A(2,6,3)               94.729          estimate D2E/DX2                !
 ! A84   A(2,6,7)              113.4676         estimate D2E/DX2                !
 ! A85   A(2,6,21)             140.5755         estimate D2E/DX2                !
 ! A86   A(2,6,22)             118.9875         estimate D2E/DX2                !
 ! A87   A(3,6,4)               86.2158         estimate D2E/DX2                !
 ! A88   A(3,6,21)             124.1463         estimate D2E/DX2                !
 ! A89   A(3,6,22)             127.5335         estimate D2E/DX2                !
 ! A90   A(4,6,8)              106.2333         estimate D2E/DX2                !
 ! A91   A(4,6,21)             123.6001         estimate D2E/DX2                !
 ! A92   A(4,6,22)             144.8224         estimate D2E/DX2                !
 ! A93   A(7,6,8)              122.0566         estimate D2E/DX2                !
 ! A94   A(7,6,21)              92.8239         estimate D2E/DX2                !
 ! A95   A(7,6,22)             124.315          estimate D2E/DX2                !
 ! A96   A(8,6,21)             129.5607         estimate D2E/DX2                !
 ! A97   A(8,6,22)              99.7459         estimate D2E/DX2                !
 ! A98   A(3,7,4)               91.0721         estimate D2E/DX2                !
 ! A99   A(3,7,15)             136.2692         estimate D2E/DX2                !
 ! A100  A(3,7,16)             123.6784         estimate D2E/DX2                !
 ! A101  A(4,7,15)             126.6391         estimate D2E/DX2                !
 ! A102  A(4,7,16)             144.0673         estimate D2E/DX2                !
 ! A103  A(6,7,10)             103.5794         estimate D2E/DX2                !
 ! A104  A(6,7,15)             145.9799         estimate D2E/DX2                !
 ! A105  A(6,7,16)             118.4375         estimate D2E/DX2                !
 ! A106  A(10,7,15)            109.7642         estimate D2E/DX2                !
 ! A107  A(10,7,16)            137.126          estimate D2E/DX2                !
 ! A108  A(2,8,3)               96.4284         estimate D2E/DX2                !
 ! A109  A(2,8,9)              106.9545         estimate D2E/DX2                !
 ! A110  A(2,8,33)             128.3059         estimate D2E/DX2                !
 ! A111  A(2,8,34)             127.0896         estimate D2E/DX2                !
 ! A112  A(3,8,11)             102.441          estimate D2E/DX2                !
 ! A113  A(3,8,33)             134.9524         estimate D2E/DX2                !
 ! A114  A(3,8,34)             120.7634         estimate D2E/DX2                !
 ! A115  A(6,8,9)              120.4477         estimate D2E/DX2                !
 ! A116  A(6,8,11)             115.3536         estimate D2E/DX2                !
 ! A117  A(6,8,33)             129.358          estimate D2E/DX2                !
 ! A118  A(6,8,34)             100.9747         estimate D2E/DX2                !
 ! A119  A(9,8,33)             104.2636         estimate D2E/DX2                !
 ! A120  A(9,8,34)             123.3706         estimate D2E/DX2                !
 ! A121  A(11,8,33)            105.6124         estimate D2E/DX2                !
 ! A122  A(11,8,34)            132.9381         estimate D2E/DX2                !
 ! A123  A(3,9,5)              112.9494         estimate D2E/DX2                !
 ! A124  A(3,9,11)             101.7411         estimate D2E/DX2                !
 ! A125  A(3,9,23)             106.0537         estimate D2E/DX2                !
 ! A126  A(3,9,24)             133.0561         estimate D2E/DX2                !
 ! A127  A(5,9,8)              112.1135         estimate D2E/DX2                !
 ! A128  A(5,9,23)             133.2029         estimate D2E/DX2                !
 ! A129  A(5,9,24)             104.6484         estimate D2E/DX2                !
 ! A130  A(8,9,12)             110.7187         estimate D2E/DX2                !
 ! A131  A(8,9,23)             108.4546         estimate D2E/DX2                !
 ! A132  A(8,9,24)             126.9918         estimate D2E/DX2                !
 ! A133  A(11,9,12)             96.569          estimate D2E/DX2                !
 ! A134  A(11,9,23)            138.0037         estimate D2E/DX2                !
 ! A135  A(11,9,24)            122.5835         estimate D2E/DX2                !
 ! A136  A(12,9,23)            124.0507         estimate D2E/DX2                !
 ! A137  A(12,9,24)            120.5795         estimate D2E/DX2                !
 ! A138  A(1,10,3)              86.3977         estimate D2E/DX2                !
 ! A139  A(1,10,7)             110.9354         estimate D2E/DX2                !
 ! A140  A(1,10,17)            135.9737         estimate D2E/DX2                !
 ! A141  A(1,10,18)            121.9098         estimate D2E/DX2                !
 ! A142  A(3,10,4)              86.3416         estimate D2E/DX2                !
 ! A143  A(3,10,17)            137.5602         estimate D2E/DX2                !
 ! A144  A(3,10,18)            134.3295         estimate D2E/DX2                !
 ! A145  A(4,10,12)            118.7406         estimate D2E/DX2                !
 ! A146  A(4,10,17)            113.8117         estimate D2E/DX2                !
 ! A147  A(4,10,18)            137.5934         estimate D2E/DX2                !
 ! A148  A(7,10,12)            120.5825         estimate D2E/DX2                !
 ! A149  A(7,10,17)             97.8227         estimate D2E/DX2                !
 ! A150  A(7,10,18)            124.6255         estimate D2E/DX2                !
 ! A151  A(12,10,17)           125.4623         estimate D2E/DX2                !
 ! A152  A(12,10,18)            95.8432         estimate D2E/DX2                !
 ! A153  A(1,11,8)              94.7349         estimate D2E/DX2                !
 ! A154  A(1,11,9)              86.222          estimate D2E/DX2                !
 ! A155  A(1,11,19)            124.1188         estimate D2E/DX2                !
 ! A156  A(1,11,20)            127.5493         estimate D2E/DX2                !
 ! A157  A(2,11,5)             122.1041         estimate D2E/DX2                !
 ! A158  A(2,11,9)             106.2694         estimate D2E/DX2                !
 ! A159  A(2,11,19)            129.6385         estimate D2E/DX2                !
 ! A160  A(2,11,20)             99.8136         estimate D2E/DX2                !
 ! A161  A(5,11,8)             113.4757         estimate D2E/DX2                !
 ! A162  A(5,11,19)             92.7051         estimate D2E/DX2                !
 ! A163  A(5,11,20)            124.2055         estimate D2E/DX2                !
 ! A164  A(8,11,19)            140.6177         estimate D2E/DX2                !
 ! A165  A(8,11,20)            119.0636         estimate D2E/DX2                !
 ! A166  A(9,11,19)            123.4923         estimate D2E/DX2                !
 ! A167  A(9,11,20)            144.7638         estimate D2E/DX2                !
 ! A168  A(1,12,3)              86.391          estimate D2E/DX2                !
 ! A169  A(1,12,9)              86.3416         estimate D2E/DX2                !
 ! A170  A(1,12,25)            134.2954         estimate D2E/DX2                !
 ! A171  A(1,12,26)            137.5807         estimate D2E/DX2                !
 ! A172  A(3,12,5)             110.9316         estimate D2E/DX2                !
 ! A173  A(3,12,25)            121.9104         estimate D2E/DX2                !
 ! A174  A(3,12,26)            135.9572         estimate D2E/DX2                !
 ! A175  A(5,12,10)            120.569          estimate D2E/DX2                !
 ! A176  A(5,12,25)            124.6464         estimate D2E/DX2                !
 ! A177  A(5,12,26)             97.8704         estimate D2E/DX2                !
 ! A178  A(9,12,10)            118.7395         estimate D2E/DX2                !
 ! A179  A(9,12,25)            137.6321         estimate D2E/DX2                !
 ! A180  A(9,12,26)            113.8344         estimate D2E/DX2                !
 ! A181  A(10,12,25)            95.8113         estimate D2E/DX2                !
 ! A182  A(10,12,26)           125.4345         estimate D2E/DX2                !
 ! A183  A(3,31,40)             86.03           estimate D2E/DX2                !
 ! A184  A(32,31,40)            96.4442         estimate D2E/DX2                !
 ! A185  A(8,33,37)            108.519          estimate D2E/DX2                !
 ! A186  A(34,33,37)           163.4211         estimate D2E/DX2                !
 ! A187  A(33,37,38)           132.648          estimate D2E/DX2                !
 ! A188  A(31,40,39)           122.4692         estimate D2E/DX2                !
 ! D1    D(5,1,2,6)           -101.0944         estimate D2E/DX2                !
 ! D2    D(5,1,2,8)            -42.3416         estimate D2E/DX2                !
 ! D3    D(5,1,2,35)            98.0742         estimate D2E/DX2                !
 ! D4    D(5,1,2,36)           131.1031         estimate D2E/DX2                !
 ! D5    D(10,1,2,6)            11.1843         estimate D2E/DX2                !
 ! D6    D(10,1,2,8)            69.937          estimate D2E/DX2                !
 ! D7    D(10,1,2,35)         -149.6471         estimate D2E/DX2                !
 ! D8    D(10,1,2,36)         -116.6182         estimate D2E/DX2                !
 ! D9    D(12,1,2,6)           -43.2072         estimate D2E/DX2                !
 ! D10   D(12,1,2,8)            15.5455         estimate D2E/DX2                !
 ! D11   D(12,1,2,35)          155.9613         estimate D2E/DX2                !
 ! D12   D(12,1,2,36)         -171.0098         estimate D2E/DX2                !
 ! D13   D(29,1,2,6)           126.1304         estimate D2E/DX2                !
 ! D14   D(29,1,2,8)          -175.1169         estimate D2E/DX2                !
 ! D15   D(29,1,2,35)          -34.7011         estimate D2E/DX2                !
 ! D16   D(29,1,2,36)           -1.6722         estimate D2E/DX2                !
 ! D17   D(30,1,2,6)           157.829          estimate D2E/DX2                !
 ! D18   D(30,1,2,8)          -143.4183         estimate D2E/DX2                !
 ! D19   D(30,1,2,35)           -3.0025         estimate D2E/DX2                !
 ! D20   D(30,1,2,36)           30.0264         estimate D2E/DX2                !
 ! D21   D(5,1,4,6)             24.7633         estimate D2E/DX2                !
 ! D22   D(5,1,4,7)            -33.5043         estimate D2E/DX2                !
 ! D23   D(5,1,4,27)           172.922          estimate D2E/DX2                !
 ! D24   D(5,1,4,28)          -173.8675         estimate D2E/DX2                !
 ! D25   D(11,1,4,6)           -27.6778         estimate D2E/DX2                !
 ! D26   D(11,1,4,7)           -85.9454         estimate D2E/DX2                !
 ! D27   D(11,1,4,27)          120.4809         estimate D2E/DX2                !
 ! D28   D(11,1,4,28)          133.6914         estimate D2E/DX2                !
 ! D29   D(12,1,4,6)            65.4785         estimate D2E/DX2                !
 ! D30   D(12,1,4,7)             7.2109         estimate D2E/DX2                !
 ! D31   D(12,1,4,27)         -146.3627         estimate D2E/DX2                !
 ! D32   D(12,1,4,28)         -133.1523         estimate D2E/DX2                !
 ! D33   D(29,1,4,6)          -160.8255         estimate D2E/DX2                !
 ! D34   D(29,1,4,7)           140.9069         estimate D2E/DX2                !
 ! D35   D(29,1,4,27)          -12.6667         estimate D2E/DX2                !
 ! D36   D(29,1,4,28)            0.5437         estimate D2E/DX2                !
 ! D37   D(30,1,4,6)          -156.4013         estimate D2E/DX2                !
 ! D38   D(30,1,4,7)           145.3311         estimate D2E/DX2                !
 ! D39   D(30,1,4,27)           -8.2426         estimate D2E/DX2                !
 ! D40   D(30,1,4,28)            4.9679         estimate D2E/DX2                !
 ! D41   D(2,1,5,9)             50.3673         estimate D2E/DX2                !
 ! D42   D(2,1,5,13)          -157.8521         estimate D2E/DX2                !
 ! D43   D(2,1,5,14)          -120.1416         estimate D2E/DX2                !
 ! D44   D(4,1,5,9)             -6.0749         estimate D2E/DX2                !
 ! D45   D(4,1,5,13)           145.7057         estimate D2E/DX2                !
 ! D46   D(4,1,5,14)          -176.5838         estimate D2E/DX2                !
 ! D47   D(10,1,5,9)           -59.2811         estimate D2E/DX2                !
 ! D48   D(10,1,5,13)           92.4994         estimate D2E/DX2                !
 ! D49   D(10,1,5,14)          130.2099         estimate D2E/DX2                !
 ! D50   D(29,1,5,9)          -179.7281         estimate D2E/DX2                !
 ! D51   D(29,1,5,13)          -27.9475         estimate D2E/DX2                !
 ! D52   D(29,1,5,14)            9.763          estimate D2E/DX2                !
 ! D53   D(30,1,5,9)           174.9039         estimate D2E/DX2                !
 ! D54   D(30,1,5,13)          -33.3155         estimate D2E/DX2                !
 ! D55   D(30,1,5,14)            4.395          estimate D2E/DX2                !
 ! D56   D(2,1,10,3)           -51.4919         estimate D2E/DX2                !
 ! D57   D(2,1,10,7)             4.0052         estimate D2E/DX2                !
 ! D58   D(2,1,10,17)          131.269          estimate D2E/DX2                !
 ! D59   D(2,1,10,18)          166.731          estimate D2E/DX2                !
 ! D60   D(5,1,10,3)            61.4289         estimate D2E/DX2                !
 ! D61   D(5,1,10,7)           116.926          estimate D2E/DX2                !
 ! D62   D(5,1,10,17)         -115.8102         estimate D2E/DX2                !
 ! D63   D(5,1,10,18)          -80.3482         estimate D2E/DX2                !
 ! D64   D(11,1,10,3)            4.5747         estimate D2E/DX2                !
 ! D65   D(11,1,10,7)           60.0717         estimate D2E/DX2                !
 ! D66   D(11,1,10,17)        -172.6645         estimate D2E/DX2                !
 ! D67   D(11,1,10,18)        -137.2025         estimate D2E/DX2                !
 ! D68   D(29,1,10,3)         -170.9555         estimate D2E/DX2                !
 ! D69   D(29,1,10,7)         -115.4585         estimate D2E/DX2                !
 ! D70   D(29,1,10,17)          11.8053         estimate D2E/DX2                !
 ! D71   D(29,1,10,18)          47.2673         estimate D2E/DX2                !
 ! D72   D(30,1,10,3)          162.4683         estimate D2E/DX2                !
 ! D73   D(30,1,10,7)         -142.0347         estimate D2E/DX2                !
 ! D74   D(30,1,10,17)         -14.7709         estimate D2E/DX2                !
 ! D75   D(30,1,10,18)          20.6911         estimate D2E/DX2                !
 ! D76   D(4,1,11,8)            34.12           estimate D2E/DX2                !
 ! D77   D(4,1,11,9)            92.3747         estimate D2E/DX2                !
 ! D78   D(4,1,11,19)         -139.0703         estimate D2E/DX2                !
 ! D79   D(4,1,11,20)          -98.6055         estimate D2E/DX2                !
 ! D80   D(10,1,11,8)          -28.5696         estimate D2E/DX2                !
 ! D81   D(10,1,11,9)           29.6851         estimate D2E/DX2                !
 ! D82   D(10,1,11,19)         158.2401         estimate D2E/DX2                !
 ! D83   D(10,1,11,20)        -161.295          estimate D2E/DX2                !
 ! D84   D(12,1,11,8)          -69.2848         estimate D2E/DX2                !
 ! D85   D(12,1,11,9)          -11.0301         estimate D2E/DX2                !
 ! D86   D(12,1,11,19)         117.5249         estimate D2E/DX2                !
 ! D87   D(12,1,11,20)         157.9898         estimate D2E/DX2                !
 ! D88   D(29,1,11,8)          145.9759         estimate D2E/DX2                !
 ! D89   D(29,1,11,9)         -155.7694         estimate D2E/DX2                !
 ! D90   D(29,1,11,19)         -27.2144         estimate D2E/DX2                !
 ! D91   D(29,1,11,20)          13.2505         estimate D2E/DX2                !
 ! D92   D(30,1,11,8)          170.5183         estimate D2E/DX2                !
 ! D93   D(30,1,11,9)         -131.227          estimate D2E/DX2                !
 ! D94   D(30,1,11,19)          -2.672          estimate D2E/DX2                !
 ! D95   D(30,1,11,20)          37.7928         estimate D2E/DX2                !
 ! D96   D(2,1,12,3)            22.4414         estimate D2E/DX2                !
 ! D97   D(2,1,12,9)           -38.4332         estimate D2E/DX2                !
 ! D98   D(2,1,12,25)          155.1636         estimate D2E/DX2                !
 ! D99   D(2,1,12,26)         -160.4594         estimate D2E/DX2                !
 ! D100  D(4,1,12,3)           -37.6767         estimate D2E/DX2                !
 ! D101  D(4,1,12,9)           -98.5514         estimate D2E/DX2                !
 ! D102  D(4,1,12,25)           95.0455         estimate D2E/DX2                !
 ! D103  D(4,1,12,26)          139.4225         estimate D2E/DX2                !
 ! D104  D(11,1,12,3)           72.3945         estimate D2E/DX2                !
 ! D105  D(11,1,12,9)           11.5199         estimate D2E/DX2                !
 ! D106  D(11,1,12,25)        -154.8833         estimate D2E/DX2                !
 ! D107  D(11,1,12,26)        -110.5063         estimate D2E/DX2                !
 ! D108  D(29,1,12,3)         -144.5268         estimate D2E/DX2                !
 ! D109  D(29,1,12,9)          154.5986         estimate D2E/DX2                !
 ! D110  D(29,1,12,25)         -11.8046         estimate D2E/DX2                !
 ! D111  D(29,1,12,26)          32.5724         estimate D2E/DX2                !
 ! D112  D(30,1,12,3)         -177.7295         estimate D2E/DX2                !
 ! D113  D(30,1,12,9)          121.3959         estimate D2E/DX2                !
 ! D114  D(30,1,12,25)         -45.0073         estimate D2E/DX2                !
 ! D115  D(30,1,12,26)          -0.6303         estimate D2E/DX2                !
 ! D116  D(8,2,4,7)             17.3026         estimate D2E/DX2                !
 ! D117  D(8,2,4,10)           -47.3029         estimate D2E/DX2                !
 ! D118  D(8,2,4,27)           173.4026         estimate D2E/DX2                !
 ! D119  D(8,2,4,28)           147.6958         estimate D2E/DX2                !
 ! D120  D(11,2,4,7)            83.7331         estimate D2E/DX2                !
 ! D121  D(11,2,4,10)           19.1276         estimate D2E/DX2                !
 ! D122  D(11,2,4,27)         -120.167          estimate D2E/DX2                !
 ! D123  D(11,2,4,28)         -145.8737         estimate D2E/DX2                !
 ! D124  D(35,2,4,7)          -145.7587         estimate D2E/DX2                !
 ! D125  D(35,2,4,10)          149.6358         estimate D2E/DX2                !
 ! D126  D(35,2,4,27)           10.3413         estimate D2E/DX2                !
 ! D127  D(35,2,4,28)          -15.3655         estimate D2E/DX2                !
 ! D128  D(36,2,4,7)          -121.1155         estimate D2E/DX2                !
 ! D129  D(36,2,4,10)          174.279          estimate D2E/DX2                !
 ! D130  D(36,2,4,27)           34.9845         estimate D2E/DX2                !
 ! D131  D(36,2,4,28)            9.2777         estimate D2E/DX2                !
 ! D132  D(1,2,6,3)             36.3876         estimate D2E/DX2                !
 ! D133  D(1,2,6,7)            -24.8988         estimate D2E/DX2                !
 ! D134  D(1,2,6,21)          -152.6796         estimate D2E/DX2                !
 ! D135  D(1,2,6,22)           174.5196         estimate D2E/DX2                !
 ! D136  D(11,2,6,3)           -29.7647         estimate D2E/DX2                !
 ! D137  D(11,2,6,7)           -91.051          estimate D2E/DX2                !
 ! D138  D(11,2,6,21)          141.1681         estimate D2E/DX2                !
 ! D139  D(11,2,6,22)          108.3674         estimate D2E/DX2                !
 ! D140  D(35,2,6,3)          -166.3517         estimate D2E/DX2                !
 ! D141  D(35,2,6,7)           132.362          estimate D2E/DX2                !
 ! D142  D(35,2,6,21)            4.5811         estimate D2E/DX2                !
 ! D143  D(35,2,6,22)          -28.2196         estimate D2E/DX2                !
 ! D144  D(36,2,6,3)          -179.1743         estimate D2E/DX2                !
 ! D145  D(36,2,6,7)           119.5393         estimate D2E/DX2                !
 ! D146  D(36,2,6,21)           -8.2415         estimate D2E/DX2                !
 ! D147  D(36,2,6,22)          -41.0423         estimate D2E/DX2                !
 ! D148  D(1,2,8,3)            -45.7715         estimate D2E/DX2                !
 ! D149  D(1,2,8,9)             15.2471         estimate D2E/DX2                !
 ! D150  D(1,2,8,33)           139.9319         estimate D2E/DX2                !
 ! D151  D(1,2,8,34)           177.3041         estimate D2E/DX2                !
 ! D152  D(4,2,8,3)             15.2247         estimate D2E/DX2                !
 ! D153  D(4,2,8,9)             76.2433         estimate D2E/DX2                !
 ! D154  D(4,2,8,33)          -159.0719         estimate D2E/DX2                !
 ! D155  D(4,2,8,34)          -121.6997         estimate D2E/DX2                !
 ! D156  D(35,2,8,3)           177.5306         estimate D2E/DX2                !
 ! D157  D(35,2,8,9)          -121.4508         estimate D2E/DX2                !
 ! D158  D(35,2,8,33)            3.234          estimate D2E/DX2                !
 ! D159  D(35,2,8,34)           40.6062         estimate D2E/DX2                !
 ! D160  D(36,2,8,3)           140.1482         estimate D2E/DX2                !
 ! D161  D(36,2,8,9)          -158.8332         estimate D2E/DX2                !
 ! D162  D(36,2,8,33)          -34.1484         estimate D2E/DX2                !
 ! D163  D(36,2,8,34)            3.2238         estimate D2E/DX2                !
 ! D164  D(4,2,11,5)             6.8446         estimate D2E/DX2                !
 ! D165  D(4,2,11,9)           -55.6495         estimate D2E/DX2                !
 ! D166  D(4,2,11,19)          133.1499         estimate D2E/DX2                !
 ! D167  D(4,2,11,20)          148.2907         estimate D2E/DX2                !
 ! D168  D(6,2,11,5)            77.7304         estimate D2E/DX2                !
 ! D169  D(6,2,11,9)            15.2363         estimate D2E/DX2                !
 ! D170  D(6,2,11,19)         -155.9643         estimate D2E/DX2                !
 ! D171  D(6,2,11,20)         -140.8235         estimate D2E/DX2                !
 ! D172  D(35,2,11,5)         -132.9949         estimate D2E/DX2                !
 ! D173  D(35,2,11,9)          164.511          estimate D2E/DX2                !
 ! D174  D(35,2,11,19)          -6.6896         estimate D2E/DX2                !
 ! D175  D(35,2,11,20)           8.4512         estimate D2E/DX2                !
 ! D176  D(36,2,11,5)         -141.4676         estimate D2E/DX2                !
 ! D177  D(36,2,11,9)          156.0383         estimate D2E/DX2                !
 ! D178  D(36,2,11,19)         -15.1623         estimate D2E/DX2                !
 ! D179  D(36,2,11,20)          -0.0214         estimate D2E/DX2                !
 ! D180  D(9,3,6,2)             34.0972         estimate D2E/DX2                !
 ! D181  D(9,3,6,4)             92.341          estimate D2E/DX2                !
 ! D182  D(9,3,6,21)          -138.9572         estimate D2E/DX2                !
 ! D183  D(9,3,6,22)           -98.494          estimate D2E/DX2                !
 ! D184  D(10,3,6,2)           -69.2975         estimate D2E/DX2                !
 ! D185  D(10,3,6,4)           -11.0536         estimate D2E/DX2                !
 ! D186  D(10,3,6,21)          117.6482         estimate D2E/DX2                !
 ! D187  D(10,3,6,22)          158.1113         estimate D2E/DX2                !
 ! D188  D(12,3,6,2)           -28.5917         estimate D2E/DX2                !
 ! D189  D(12,3,6,4)            29.6522         estimate D2E/DX2                !
 ! D190  D(12,3,6,21)          158.354          estimate D2E/DX2                !
 ! D191  D(12,3,6,22)         -161.1829         estimate D2E/DX2                !
 ! D192  D(31,3,6,2)           170.5131         estimate D2E/DX2                !
 ! D193  D(31,3,6,4)          -131.243          estimate D2E/DX2                !
 ! D194  D(31,3,6,21)           -2.5412         estimate D2E/DX2                !
 ! D195  D(31,3,6,22)           37.922          estimate D2E/DX2                !
 ! D196  D(32,3,6,2)           145.968          estimate D2E/DX2                !
 ! D197  D(32,3,6,4)          -155.7881         estimate D2E/DX2                !
 ! D198  D(32,3,6,21)          -27.0863         estimate D2E/DX2                !
 ! D199  D(32,3,6,22)           13.3769         estimate D2E/DX2                !
 ! D200  D(8,3,7,4)             50.3465         estimate D2E/DX2                !
 ! D201  D(8,3,7,15)          -157.6459         estimate D2E/DX2                !
 ! D202  D(8,3,7,16)          -119.9372         estimate D2E/DX2                !
 ! D203  D(9,3,7,4)             -6.1306         estimate D2E/DX2                !
 ! D204  D(9,3,7,15)           145.877          estimate D2E/DX2                !
 ! D205  D(9,3,7,16)          -176.4143         estimate D2E/DX2                !
 ! D206  D(12,3,7,4)           -59.3044         estimate D2E/DX2                !
 ! D207  D(12,3,7,15)           92.7033         estimate D2E/DX2                !
 ! D208  D(12,3,7,16)          130.4119         estimate D2E/DX2                !
 ! D209  D(31,3,7,4)           174.8862         estimate D2E/DX2                !
 ! D210  D(31,3,7,15)          -33.1062         estimate D2E/DX2                !
 ! D211  D(31,3,7,16)            4.6025         estimate D2E/DX2                !
 ! D212  D(32,3,7,4)          -179.7717         estimate D2E/DX2                !
 ! D213  D(32,3,7,15)          -27.764          estimate D2E/DX2                !
 ! D214  D(32,3,7,16)            9.9446         estimate D2E/DX2                !
 ! D215  D(7,3,8,2)            -42.3178         estimate D2E/DX2                !
 ! D216  D(7,3,8,11)          -101.0779         estimate D2E/DX2                !
 ! D217  D(7,3,8,33)           131.3557         estimate D2E/DX2                !
 ! D218  D(7,3,8,34)            98.3357         estimate D2E/DX2                !
 ! D219  D(10,3,8,2)            15.557          estimate D2E/DX2                !
 ! D220  D(10,3,8,11)          -43.2031         estimate D2E/DX2                !
 ! D221  D(10,3,8,33)         -170.7695         estimate D2E/DX2                !
 ! D222  D(10,3,8,34)          156.2105         estimate D2E/DX2                !
 ! D223  D(12,3,8,2)            69.9541         estimate D2E/DX2                !
 ! D224  D(12,3,8,11)           11.194          estimate D2E/DX2                !
 ! D225  D(12,3,8,33)         -116.3724         estimate D2E/DX2                !
 ! D226  D(12,3,8,34)         -149.3924         estimate D2E/DX2                !
 ! D227  D(31,3,8,2)          -143.3937         estimate D2E/DX2                !
 ! D228  D(31,3,8,11)          157.8462         estimate D2E/DX2                !
 ! D229  D(31,3,8,33)           30.2798         estimate D2E/DX2                !
 ! D230  D(31,3,8,34)           -2.7402         estimate D2E/DX2                !
 ! D231  D(32,3,8,2)          -175.0766         estimate D2E/DX2                !
 ! D232  D(32,3,8,11)          126.1633         estimate D2E/DX2                !
 ! D233  D(32,3,8,33)           -1.4031         estimate D2E/DX2                !
 ! D234  D(32,3,8,34)          -34.4231         estimate D2E/DX2                !
 ! D235  D(6,3,9,5)            -85.9189         estimate D2E/DX2                !
 ! D236  D(6,3,9,11)           -27.6611         estimate D2E/DX2                !
 ! D237  D(6,3,9,23)           120.5159         estimate D2E/DX2                !
 ! D238  D(6,3,9,24)           133.5944         estimate D2E/DX2                !
 ! D239  D(7,3,9,5)            -33.4447         estimate D2E/DX2                !
 ! D240  D(7,3,9,11)            24.8132         estimate D2E/DX2                !
 ! D241  D(7,3,9,23)           172.9901         estimate D2E/DX2                !
 ! D242  D(7,3,9,24)          -173.9313         estimate D2E/DX2                !
 ! D243  D(10,3,9,5)             7.2382         estimate D2E/DX2                !
 ! D244  D(10,3,9,11)           65.4961         estimate D2E/DX2                !
 ! D245  D(10,3,9,23)         -146.327          estimate D2E/DX2                !
 ! D246  D(10,3,9,24)         -133.2484         estimate D2E/DX2                !
 ! D247  D(31,3,9,5)           145.3454         estimate D2E/DX2                !
 ! D248  D(31,3,9,11)         -156.3968         estimate D2E/DX2                !
 ! D249  D(31,3,9,23)           -8.2198         estimate D2E/DX2                !
 ! D250  D(31,3,9,24)            4.8587         estimate D2E/DX2                !
 ! D251  D(32,3,9,5)           140.9557         estimate D2E/DX2                !
 ! D252  D(32,3,9,11)         -160.7865         estimate D2E/DX2                !
 ! D253  D(32,3,9,23)          -12.6095         estimate D2E/DX2                !
 ! D254  D(32,3,9,24)            0.469          estimate D2E/DX2                !
 ! D255  D(6,3,10,1)            72.4078         estimate D2E/DX2                !
 ! D256  D(6,3,10,4)            11.5417         estimate D2E/DX2                !
 ! D257  D(6,3,10,17)         -110.4356         estimate D2E/DX2                !
 ! D258  D(6,3,10,18)         -154.8346         estimate D2E/DX2                !
 ! D259  D(8,3,10,1)            22.4474         estimate D2E/DX2                !
 ! D260  D(8,3,10,4)           -38.4187         estimate D2E/DX2                !
 ! D261  D(8,3,10,17)         -160.3961         estimate D2E/DX2                !
 ! D262  D(8,3,10,18)          155.2049         estimate D2E/DX2                !
 ! D263  D(9,3,10,1)           -37.6881         estimate D2E/DX2                !
 ! D264  D(9,3,10,4)           -98.5542         estimate D2E/DX2                !
 ! D265  D(9,3,10,17)          139.4684         estimate D2E/DX2                !
 ! D266  D(9,3,10,18)           95.0694         estimate D2E/DX2                !
 ! D267  D(31,3,10,1)         -177.7343         estimate D2E/DX2                !
 ! D268  D(31,3,10,4)          121.3996         estimate D2E/DX2                !
 ! D269  D(31,3,10,17)          -0.5778         estimate D2E/DX2                !
 ! D270  D(31,3,10,18)         -44.9768         estimate D2E/DX2                !
 ! D271  D(32,3,10,1)         -144.5512         estimate D2E/DX2                !
 ! D272  D(32,3,10,4)          154.5827         estimate D2E/DX2                !
 ! D273  D(32,3,10,17)          32.6053         estimate D2E/DX2                !
 ! D274  D(32,3,10,18)         -11.7937         estimate D2E/DX2                !
 ! D275  D(6,3,12,1)             4.5882         estimate D2E/DX2                !
 ! D276  D(6,3,12,5)            60.0745         estimate D2E/DX2                !
 ! D277  D(6,3,12,25)         -137.1366         estimate D2E/DX2                !
 ! D278  D(6,3,12,26)         -172.5973         estimate D2E/DX2                !
 ! D279  D(7,3,12,1)            61.4272         estimate D2E/DX2                !
 ! D280  D(7,3,12,5)           116.9135         estimate D2E/DX2                !
 ! D281  D(7,3,12,25)          -80.2977         estimate D2E/DX2                !
 ! D282  D(7,3,12,26)         -115.7583         estimate D2E/DX2                !
 ! D283  D(8,3,12,1)           -51.4878         estimate D2E/DX2                !
 ! D284  D(8,3,12,5)             3.9985         estimate D2E/DX2                !
 ! D285  D(8,3,12,25)          166.7874         estimate D2E/DX2                !
 ! D286  D(8,3,12,26)          131.3268         estimate D2E/DX2                !
 ! D287  D(31,3,12,1)          162.4611         estimate D2E/DX2                !
 ! D288  D(31,3,12,5)         -142.0525         estimate D2E/DX2                !
 ! D289  D(31,3,12,25)          20.7363         estimate D2E/DX2                !
 ! D290  D(31,3,12,26)         -14.7243         estimate D2E/DX2                !
 ! D291  D(32,3,12,1)         -170.9511         estimate D2E/DX2                !
 ! D292  D(32,3,12,5)         -115.4648         estimate D2E/DX2                !
 ! D293  D(32,3,12,25)          47.3241         estimate D2E/DX2                !
 ! D294  D(32,3,12,26)          11.8634         estimate D2E/DX2                !
 ! D295  D(6,3,31,40)          123.8454         estimate D2E/DX2                !
 ! D296  D(7,3,31,40)           72.7248         estimate D2E/DX2                !
 ! D297  D(8,3,31,40)         -176.6737         estimate D2E/DX2                !
 ! D298  D(9,3,31,40)         -106.629          estimate D2E/DX2                !
 ! D299  D(10,3,31,40)          25.2767         estimate D2E/DX2                !
 ! D300  D(12,3,31,40)         -37.1282         estimate D2E/DX2                !
 ! D301  D(1,4,6,3)            -50.8322         estimate D2E/DX2                !
 ! D302  D(1,4,6,8)              8.1823         estimate D2E/DX2                !
 ! D303  D(1,4,6,21)          -179.9879         estimate D2E/DX2                !
 ! D304  D(1,4,6,22)           144.1637         estimate D2E/DX2                !
 ! D305  D(10,4,6,3)            12.3943         estimate D2E/DX2                !
 ! D306  D(10,4,6,8)            71.4088         estimate D2E/DX2                !
 ! D307  D(10,4,6,21)         -116.7614         estimate D2E/DX2                !
 ! D308  D(10,4,6,22)         -152.6097         estimate D2E/DX2                !
 ! D309  D(27,4,6,3)           178.3501         estimate D2E/DX2                !
 ! D310  D(27,4,6,8)          -122.6354         estimate D2E/DX2                !
 ! D311  D(27,4,6,21)           49.1944         estimate D2E/DX2                !
 ! D312  D(27,4,6,22)           13.346          estimate D2E/DX2                !
 ! D313  D(28,4,6,3)           145.2565         estimate D2E/DX2                !
 ! D314  D(28,4,6,8)          -155.7291         estimate D2E/DX2                !
 ! D315  D(28,4,6,21)           16.1008         estimate D2E/DX2                !
 ! D316  D(28,4,6,22)          -19.7476         estimate D2E/DX2                !
 ! D317  D(1,4,7,3)             27.8804         estimate D2E/DX2                !
 ! D318  D(1,4,7,15)          -128.2695         estimate D2E/DX2                !
 ! D319  D(1,4,7,16)          -165.9663         estimate D2E/DX2                !
 ! D320  D(2,4,7,3)            -39.8409         estimate D2E/DX2                !
 ! D321  D(2,4,7,15)           164.0092         estimate D2E/DX2                !
 ! D322  D(2,4,7,16)           126.3124         estimate D2E/DX2                !
 ! D323  D(27,4,7,3)           171.9722         estimate D2E/DX2                !
 ! D324  D(27,4,7,15)           15.8223         estimate D2E/DX2                !
 ! D325  D(27,4,7,16)          -21.8745         estimate D2E/DX2                !
 ! D326  D(28,4,7,3)           179.0781         estimate D2E/DX2                !
 ! D327  D(28,4,7,15)           22.9282         estimate D2E/DX2                !
 ! D328  D(28,4,7,16)          -14.7685         estimate D2E/DX2                !
 ! D329  D(2,4,10,3)            47.7014         estimate D2E/DX2                !
 ! D330  D(2,4,10,12)           -6.1776         estimate D2E/DX2                !
 ! D331  D(2,4,10,17)         -171.0305         estimate D2E/DX2                !
 ! D332  D(2,4,10,18)         -146.7669         estimate D2E/DX2                !
 ! D333  D(6,4,10,3)           -11.9619         estimate D2E/DX2                !
 ! D334  D(6,4,10,12)          -65.8409         estimate D2E/DX2                !
 ! D335  D(6,4,10,17)          129.3062         estimate D2E/DX2                !
 ! D336  D(6,4,10,18)          153.5698         estimate D2E/DX2                !
 ! D337  D(27,4,10,3)          179.3579         estimate D2E/DX2                !
 ! D338  D(27,4,10,12)         125.4789         estimate D2E/DX2                !
 ! D339  D(27,4,10,17)         -39.374          estimate D2E/DX2                !
 ! D340  D(27,4,10,18)         -15.1104         estimate D2E/DX2                !
 ! D341  D(28,4,10,3)         -146.1713         estimate D2E/DX2                !
 ! D342  D(28,4,10,12)         159.9497         estimate D2E/DX2                !
 ! D343  D(28,4,10,17)          -4.9032         estimate D2E/DX2                !
 ! D344  D(28,4,10,18)          19.3604         estimate D2E/DX2                !
 ! D345  D(1,5,9,3)             27.8521         estimate D2E/DX2                !
 ! D346  D(1,5,9,8)            -39.8349         estimate D2E/DX2                !
 ! D347  D(1,5,9,23)           171.9141         estimate D2E/DX2                !
 ! D348  D(1,5,9,24)           179.1325         estimate D2E/DX2                !
 ! D349  D(13,5,9,3)          -128.1958         estimate D2E/DX2                !
 ! D350  D(13,5,9,8)           164.1172         estimate D2E/DX2                !
 ! D351  D(13,5,9,23)           15.8662         estimate D2E/DX2                !
 ! D352  D(13,5,9,24)           23.0846         estimate D2E/DX2                !
 ! D353  D(14,5,9,3)          -165.6821         estimate D2E/DX2                !
 ! D354  D(14,5,9,8)           126.631          estimate D2E/DX2                !
 ! D355  D(14,5,9,23)          -21.6201         estimate D2E/DX2                !
 ! D356  D(14,5,9,24)          -14.4017         estimate D2E/DX2                !
 ! D357  D(12,5,11,2)          -41.1442         estimate D2E/DX2                !
 ! D358  D(12,5,11,8)           27.4811         estimate D2E/DX2                !
 ! D359  D(12,5,11,19)         177.2657         estimate D2E/DX2                !
 ! D360  D(12,5,11,20)        -173.1929         estimate D2E/DX2                !
 ! D361  D(13,5,11,2)          150.6824         estimate D2E/DX2                !
 ! D362  D(13,5,11,8)         -140.6922         estimate D2E/DX2                !
 ! D363  D(13,5,11,19)           9.0923         estimate D2E/DX2                !
 ! D364  D(13,5,11,20)          18.6337         estimate D2E/DX2                !
 ! D365  D(14,5,11,2)          130.0069         estimate D2E/DX2                !
 ! D366  D(14,5,11,8)         -161.3677         estimate D2E/DX2                !
 ! D367  D(14,5,11,19)         -11.5832         estimate D2E/DX2                !
 ! D368  D(14,5,11,20)          -2.0418         estimate D2E/DX2                !
 ! D369  D(11,5,12,3)          -18.4533         estimate D2E/DX2                !
 ! D370  D(11,5,12,10)          55.8796         estimate D2E/DX2                !
 ! D371  D(11,5,12,25)         179.324          estimate D2E/DX2                !
 ! D372  D(11,5,12,26)        -164.5316         estimate D2E/DX2                !
 ! D373  D(13,5,12,3)          154.5749         estimate D2E/DX2                !
 ! D374  D(13,5,12,10)        -131.0922         estimate D2E/DX2                !
 ! D375  D(13,5,12,25)          -7.6478         estimate D2E/DX2                !
 ! D376  D(13,5,12,26)           8.4966         estimate D2E/DX2                !
 ! D377  D(14,5,12,3)          172.9558         estimate D2E/DX2                !
 ! D378  D(14,5,12,10)        -112.7113         estimate D2E/DX2                !
 ! D379  D(14,5,12,25)          10.7331         estimate D2E/DX2                !
 ! D380  D(14,5,12,26)          26.8775         estimate D2E/DX2                !
 ! D381  D(2,6,7,10)            27.4792         estimate D2E/DX2                !
 ! D382  D(2,6,7,15)          -140.9311         estimate D2E/DX2                !
 ! D383  D(2,6,7,16)          -161.3356         estimate D2E/DX2                !
 ! D384  D(8,6,7,10)           -41.1267         estimate D2E/DX2                !
 ! D385  D(8,6,7,15)           150.4629         estimate D2E/DX2                !
 ! D386  D(8,6,7,16)           130.0585         estimate D2E/DX2                !
 ! D387  D(21,6,7,10)          177.3112         estimate D2E/DX2                !
 ! D388  D(21,6,7,15)            8.9009         estimate D2E/DX2                !
 ! D389  D(21,6,7,16)          -11.5036         estimate D2E/DX2                !
 ! D390  D(22,6,7,10)         -173.1364         estimate D2E/DX2                !
 ! D391  D(22,6,7,15)           18.4532         estimate D2E/DX2                !
 ! D392  D(22,6,7,16)           -1.9512         estimate D2E/DX2                !
 ! D393  D(4,6,8,9)            -55.6416         estimate D2E/DX2                !
 ! D394  D(4,6,8,11)            15.2595         estimate D2E/DX2                !
 ! D395  D(4,6,8,33)           155.9565         estimate D2E/DX2                !
 ! D396  D(4,6,8,34)           164.5474         estimate D2E/DX2                !
 ! D397  D(7,6,8,9)              6.8378         estimate D2E/DX2                !
 ! D398  D(7,6,8,11)            77.7388         estimate D2E/DX2                !
 ! D399  D(7,6,8,33)          -141.5642         estimate D2E/DX2                !
 ! D400  D(7,6,8,34)          -132.9733         estimate D2E/DX2                !
 ! D401  D(21,6,8,9)           133.1904         estimate D2E/DX2                !
 ! D402  D(21,6,8,11)         -155.9086         estimate D2E/DX2                !
 ! D403  D(21,6,8,33)          -15.2116         estimate D2E/DX2                !
 ! D404  D(21,6,8,34)           -6.6207         estimate D2E/DX2                !
 ! D405  D(22,6,8,9)           148.3246         estimate D2E/DX2                !
 ! D406  D(22,6,8,11)         -140.7743         estimate D2E/DX2                !
 ! D407  D(22,6,8,33)           -0.0773         estimate D2E/DX2                !
 ! D408  D(22,6,8,34)            8.5136         estimate D2E/DX2                !
 ! D409  D(6,7,10,1)           -18.4585         estimate D2E/DX2                !
 ! D410  D(6,7,10,12)           55.8894         estimate D2E/DX2                !
 ! D411  D(6,7,10,17)         -164.5198         estimate D2E/DX2                !
 ! D412  D(6,7,10,18)          179.3794         estimate D2E/DX2                !
 ! D413  D(15,7,10,1)          154.6819         estimate D2E/DX2                !
 ! D414  D(15,7,10,12)        -130.9702         estimate D2E/DX2                !
 ! D415  D(15,7,10,17)           8.6206         estimate D2E/DX2                !
 ! D416  D(15,7,10,18)          -7.4802         estimate D2E/DX2                !
 ! D417  D(16,7,10,1)          172.9644         estimate D2E/DX2                !
 ! D418  D(16,7,10,12)        -112.6877         estimate D2E/DX2                !
 ! D419  D(16,7,10,17)          26.9031         estimate D2E/DX2                !
 ! D420  D(16,7,10,18)          10.8023         estimate D2E/DX2                !
 ! D421  D(2,8,9,5)             17.2797         estimate D2E/DX2                !
 ! D422  D(2,8,9,12)           -47.3427         estimate D2E/DX2                !
 ! D423  D(2,8,9,23)           173.4288         estimate D2E/DX2                !
 ! D424  D(2,8,9,24)           147.6599         estimate D2E/DX2                !
 ! D425  D(6,8,9,5)             83.7317         estimate D2E/DX2                !
 ! D426  D(6,8,9,12)            19.1093         estimate D2E/DX2                !
 ! D427  D(6,8,9,23)          -120.1192         estimate D2E/DX2                !
 ! D428  D(6,8,9,24)          -145.8882         estimate D2E/DX2                !
 ! D429  D(33,8,9,5)          -120.9773         estimate D2E/DX2                !
 ! D430  D(33,8,9,12)          174.4003         estimate D2E/DX2                !
 ! D431  D(33,8,9,23)           35.1718         estimate D2E/DX2                !
 ! D432  D(33,8,9,24)            9.4028         estimate D2E/DX2                !
 ! D433  D(34,8,9,5)          -145.6071         estimate D2E/DX2                !
 ! D434  D(34,8,9,12)          149.7705         estimate D2E/DX2                !
 ! D435  D(34,8,9,23)           10.542          estimate D2E/DX2                !
 ! D436  D(34,8,9,24)          -15.2269         estimate D2E/DX2                !
 ! D437  D(3,8,11,1)            36.3847         estimate D2E/DX2                !
 ! D438  D(3,8,11,5)           -24.914          estimate D2E/DX2                !
 ! D439  D(3,8,11,19)         -152.5154         estimate D2E/DX2                !
 ! D440  D(3,8,11,20)          174.6005         estimate D2E/DX2                !
 ! D441  D(6,8,11,1)           -29.8033         estimate D2E/DX2                !
 ! D442  D(6,8,11,5)           -91.102          estimate D2E/DX2                !
 ! D443  D(6,8,11,19)          141.2967         estimate D2E/DX2                !
 ! D444  D(6,8,11,20)          108.4126         estimate D2E/DX2                !
 ! D445  D(33,8,11,1)         -179.2378         estimate D2E/DX2                !
 ! D446  D(33,8,11,5)          119.4635         estimate D2E/DX2                !
 ! D447  D(33,8,11,19)          -8.1378         estimate D2E/DX2                !
 ! D448  D(33,8,11,20)         -41.0219         estimate D2E/DX2                !
 ! D449  D(34,8,11,1)         -166.5782         estimate D2E/DX2                !
 ! D450  D(34,8,11,5)          132.1231         estimate D2E/DX2                !
 ! D451  D(34,8,11,19)           4.5217         estimate D2E/DX2                !
 ! D452  D(34,8,11,20)         -28.3624         estimate D2E/DX2                !
 ! D453  D(2,8,33,37)          -97.3671         estimate D2E/DX2                !
 ! D454  D(3,8,33,37)           90.6543         estimate D2E/DX2                !
 ! D455  D(6,8,33,37)         -179.3964         estimate D2E/DX2                !
 ! D456  D(9,8,33,37)           28.3829         estimate D2E/DX2                !
 ! D457  D(11,8,33,37)         -35.862          estimate D2E/DX2                !
 ! D458  D(3,9,11,1)           -50.86           estimate D2E/DX2                !
 ! D459  D(3,9,11,2)             8.1842         estimate D2E/DX2                !
 ! D460  D(3,9,11,19)         -179.9365         estimate D2E/DX2                !
 ! D461  D(3,9,11,20)          144.3132         estimate D2E/DX2                !
 ! D462  D(12,9,11,1)           12.3713         estimate D2E/DX2                !
 ! D463  D(12,9,11,2)           71.4155         estimate D2E/DX2                !
 ! D464  D(12,9,11,19)        -116.7052         estimate D2E/DX2                !
 ! D465  D(12,9,11,20)        -152.4555         estimate D2E/DX2                !
 ! D466  D(23,9,11,1)          178.3718         estimate D2E/DX2                !
 ! D467  D(23,9,11,2)         -122.584          estimate D2E/DX2                !
 ! D468  D(23,9,11,19)          49.2953         estimate D2E/DX2                !
 ! D469  D(23,9,11,20)          13.545          estimate D2E/DX2                !
 ! D470  D(24,9,11,1)          145.3205         estimate D2E/DX2                !
 ! D471  D(24,9,11,2)         -155.6353         estimate D2E/DX2                !
 ! D472  D(24,9,11,19)          16.244          estimate D2E/DX2                !
 ! D473  D(24,9,11,20)         -19.5063         estimate D2E/DX2                !
 ! D474  D(8,9,12,1)            47.7167         estimate D2E/DX2                !
 ! D475  D(8,9,12,10)           -6.1553         estimate D2E/DX2                !
 ! D476  D(8,9,12,25)         -146.7425         estimate D2E/DX2                !
 ! D477  D(8,9,12,26)         -170.9807         estimate D2E/DX2                !
 ! D478  D(11,9,12,1)          -11.9361         estimate D2E/DX2                !
 ! D479  D(11,9,12,10)         -65.8081         estimate D2E/DX2                !
 ! D480  D(11,9,12,25)         153.6047         estimate D2E/DX2                !
 ! D481  D(11,9,12,26)         129.3665         estimate D2E/DX2                !
 ! D482  D(23,9,12,1)          179.3294         estimate D2E/DX2                !
 ! D483  D(23,9,12,10)         125.4573         estimate D2E/DX2                !
 ! D484  D(23,9,12,25)         -15.1299         estimate D2E/DX2                !
 ! D485  D(23,9,12,26)         -39.3681         estimate D2E/DX2                !
 ! D486  D(24,9,12,1)         -146.1792         estimate D2E/DX2                !
 ! D487  D(24,9,12,10)         159.9487         estimate D2E/DX2                !
 ! D488  D(24,9,12,25)          19.3615         estimate D2E/DX2                !
 ! D489  D(24,9,12,26)          -4.8767         estimate D2E/DX2                !
 ! D490  D(4,10,12,5)          -34.0746         estimate D2E/DX2                !
 ! D491  D(4,10,12,9)           35.0275         estimate D2E/DX2                !
 ! D492  D(4,10,12,25)        -170.4441         estimate D2E/DX2                !
 ! D493  D(4,10,12,26)        -162.0622         estimate D2E/DX2                !
 ! D494  D(7,10,12,5)         -103.1854         estimate D2E/DX2                !
 ! D495  D(7,10,12,9)          -34.0833         estimate D2E/DX2                !
 ! D496  D(7,10,12,25)         120.4451         estimate D2E/DX2                !
 ! D497  D(7,10,12,26)         128.8271         estimate D2E/DX2                !
 ! D498  D(17,10,12,5)         128.8577         estimate D2E/DX2                !
 ! D499  D(17,10,12,9)        -162.0402         estimate D2E/DX2                !
 ! D500  D(17,10,12,25)         -7.5118         estimate D2E/DX2                !
 ! D501  D(17,10,12,26)          0.8702         estimate D2E/DX2                !
 ! D502  D(18,10,12,5)         120.4332         estimate D2E/DX2                !
 ! D503  D(18,10,12,9)        -170.4647         estimate D2E/DX2                !
 ! D504  D(18,10,12,25)        -15.9363         estimate D2E/DX2                !
 ! D505  D(18,10,12,26)         -7.5543         estimate D2E/DX2                !
 ! D506  D(3,31,40,39)         172.2388         estimate D2E/DX2                !
 ! D507  D(32,31,40,39)         97.1607         estimate D2E/DX2                !
 ! D508  D(8,33,37,38)        -177.7385         estimate D2E/DX2                !
 ! D509  D(34,33,37,38)        -76.1705         estimate D2E/DX2                !
 --------------------------------------------------------------------------------
 Trust Radius=3.00D-01 FncErr=1.00D-07 GrdErr=1.00D-06 EigMax=2.50D+02 EigMin=1.00D-04
 Number of steps in this run=    240 maximum allowed number of steps=    240.
 GradGradGradGradGradGradGradGradGradGradGradGradGradGradGradGradGradGrad

                          Input orientation:                          
 ---------------------------------------------------------------------
 Center     Atomic      Atomic             Coordinates (Angstroms)
 Number     Number       Type             X           Y           Z
 ---------------------------------------------------------------------
      1          4           0        0.527873   -0.410358   -1.456467
      2          4           0       -0.243694    1.606696   -1.019534
      3          4           0       -0.527900   -0.410710    1.456233
      4          4           0       -1.596729    0.019858   -1.328452
      5          4           0        2.434023   -0.623917   -0.414005
      6          4           0       -1.696885    1.225285    0.476452
      7          4           0       -2.433753   -0.624737    0.413466
      8          4           0        0.242678    1.605942    1.019669
      9          4           0        1.596827    0.019546    1.328198
     10          4           0       -0.912369   -1.720821   -0.414532
     11          4           0        1.695757    1.225653   -0.476464
     12          4           0        0.912738   -1.720802    0.414260
     13          1           0        3.672947   -1.493123   -0.554469
     14          1           0        3.754479   -0.906548   -1.117502
     15          1           0       -3.673493   -1.492964    0.557613
     16          1           0       -3.754801   -0.903407    1.117494
     17          1           0       -1.728859   -2.973562   -0.774679
     18          1           0       -0.967368   -3.244036   -0.674083
     19          1           0        2.960357    1.787673   -1.019147
     20          1           0        2.377541    2.381448   -1.137889
     21          1           0       -2.960494    1.788948    1.020250
     22          1           0       -2.376897    2.381885    1.138309
     23          1           0        2.120664    0.090363    2.822902
     24          1           0        2.771338   -0.034522    2.378830
     25          1           0        0.967286   -3.244297    0.672826
     26          1           0        1.728683   -2.974147    0.774511
     27          1           0       -2.121294    0.091945   -2.822939
     28          1           0       -2.771337   -0.036043   -2.378826
     29          1           0        0.462394   -0.785223   -2.994002
     30          1           0        1.245717   -0.779102   -2.812836
     31          1           0       -1.245902   -0.779938    2.812627
     32          1           0       -0.462727   -0.785280    2.994189
     33          1           0        0.823552    2.785041    1.884055
     34          1           0        0.041011    2.785587    2.045410
     35          1           0       -0.036720    2.786228   -2.042657
     36          1           0       -0.820341    2.786529   -1.885279
     37          1           0        2.763682    2.566638    2.009101
     38          1           0        3.190027    2.876736    2.295577
     39          1           0       -1.521145   -3.467702    2.299794
     40          1           0       -1.339157   -3.003401    1.966169
 ---------------------------------------------------------------------
                    Distance matrix (angstroms):
                    1          2          3          4          5
     1  Be   0.000000
     2  Be   2.203346   0.000000
     3  Be   3.098141   3.206263   0.000000
     4  Be   2.171499   2.108124   3.013678   0.000000
     5  Be   2.183058   3.537297   3.509449   4.183016   0.000000
     6  Be   3.370616   2.120192   2.236733   2.172732   4.612685
     7  Be   3.509108   3.439352   2.182990   2.037251   4.937606
     8  Be   3.205940   2.096403   2.202558   3.378277   3.439431
     9  Be   3.013609   3.379114   2.171630   4.154105   2.037207
    10  Be   2.208447   3.447539   2.316024   2.081721   3.521582
    11  Be   2.236267   2.049778   3.370112   3.608364   1.992447
    12  Be   2.316248   3.803333   2.208503   3.516300   2.050241
    13  H    3.446371   5.016497   4.781386   5.536935   1.519928
    14  H    3.282086   4.723492   5.020830   5.434902   1.522627
    15  H    4.783307   4.884548   3.445801   3.187290   6.245081
    16  H    5.020923   4.816158   3.281826   3.390036   6.381626
    17  H    3.482483   4.821248   3.603815   3.047078   4.793798
    18  H    3.298121   4.916568   3.571990   3.387816   4.301410
    19  H    3.307502   3.209158   4.809192   4.897742   2.541454
    20  H    3.364067   2.735895   4.792411   4.626904   3.091831
    21  H    4.810382   3.402196   3.308488   3.241286   6.081103
    22  H    4.792408   3.131734   3.364291   3.503248   5.881282
    23  H    4.593550   4.759598   3.022209   5.572946   3.329558
    24  H    4.459136   4.830413   3.446400   5.729477   2.874212
    25  H    3.571860   5.278512   3.298261   4.608036   3.193573
    26  H    3.604472   5.300282   3.482545   4.944177   2.726473
    27  H    3.022853   3.011996   4.593787   1.585515   5.202532
    28  H    3.446106   3.306848   4.458819   1.576742   5.594809
    29  H    1.583927   3.180937   4.574444   2.768068   3.251111
    30  H    1.578293   3.335612   4.637497   3.304729   2.681519
    31  H    4.637675   4.624489   1.578500   4.232173   4.896667
    32  H    4.574953   4.677552   1.584253   4.540863   4.475822
    33  H    4.632180   3.310338   3.496038   4.881004   4.415393
    34  H    4.765946   3.296168   3.299561   4.659871   4.837349
    35  H    3.298567   1.575092   4.764861   3.255230   4.515104
    36  H    3.495947   1.572909   4.633957   2.926996   4.938287
    37  H    5.086404   4.374749   4.472670   6.052977   4.019920
    38  H    5.654192   4.938968   5.033367   6.648938   4.490874
    39  H    5.258833   6.196720   3.323151   5.033186   5.576304
    40  H    4.682319   5.600666   2.764095   4.478947   5.056092
                    6          7          8          9         10
     6  Be   0.000000
     7  Be   1.992366   0.000000
     8  Be   2.049851   3.536480   0.000000
     9  Be   3.609407   4.182991   2.108450   0.000000
    10  Be   3.176296   2.049778   3.802423   3.515971   0.000000
    11  Be   3.523928   4.611808   2.120017   2.172852   3.935463
    12  Be   3.936169   3.521415   3.447133   2.081363   2.004473
    13  H    6.106360   6.243619   4.883529   3.184788   4.593098
    14  H    6.066529   6.381026   4.817972   3.390363   4.789225
    15  H    3.361911   1.520379   5.015288   5.536945   2.936118
    16  H    3.029403   1.522656   4.720830   5.434718   3.330869
    17  H    4.381400   2.724985   5.298915   4.943781   1.538090
    18  H    4.672339   3.192769   5.277811   4.608166   1.546149
    19  H    4.923718   6.080175   3.402290   3.239678   5.260522
    20  H    4.532522   5.881530   3.132747   3.502810   5.308047
    21  H    1.486654   2.543918   3.208396   4.898448   4.309512
    22  H    1.496060   3.093284   2.734655   4.626790   4.624754
    23  H    4.622505   5.201871   3.012550   1.585421   4.791728
    24  H    5.017088   5.594996   3.306443   1.576777   4.920993
    25  H    5.207066   4.300747   4.916317   3.387994   2.652627
    26  H    5.427576   4.793324   4.821362   3.047319   3.155916
    27  H    3.514337   3.329502   4.758801   5.573294   3.247775
    28  H    3.301213   2.873572   4.830131   5.729396   3.186329
    29  H    4.555072   4.474848   4.677125   4.540485   3.069036
    30  H    4.847256   4.896055   4.624134   4.231936   3.360957
    31  H    3.111594   2.681613   3.335115   3.305119   3.378026
    32  H    3.450292   3.251284   3.180294   2.768580   3.563256
    33  H    3.281278   4.939560   1.573166   2.924875   5.347870
    34  H    2.813619   4.518629   1.576191   3.253604   5.221873
    35  H    3.396852   4.838697   3.293779   4.656787   4.871452
    36  H    2.963711   4.418604   3.310969   4.881120   4.742127
    37  H    4.903560   6.304305   2.873565   2.883203   6.145702
    38  H    5.469773   6.886913   3.453944   3.411400   6.731410
    39  H    5.037816   3.531790   5.521925   4.777724   3.284778
    40  H    4.497668   3.044187   4.964284   4.262068   2.737681
                   11         12         13         14         15
    11  Be   0.000000
    12  Be   3.176178   0.000000
    13  H    3.362604   2.934114   0.000000
    14  H    3.032416   3.329384   0.817144   0.000000
    15  H    6.106475   4.594124   7.430135   7.637058   0.000000
    16  H    6.064831   4.790469   7.636404   7.834826   0.817102
    17  H    5.426816   3.156108   5.605328   5.870014   2.783662
    18  H    5.206670   2.653211   4.961101   5.287373   3.450571
    19  H    1.486467   4.307760   3.389297   2.810539   7.566817
    20  H    1.496053   4.624205   4.126834   3.564729   7.382466
    21  H    4.923223   5.261891   7.566655   7.544968   3.390184
    22  H    4.531101   5.308294   7.381179   7.314113   4.127084
    23  H    3.515003   3.246684   4.040253   4.380635   6.419557
    24  H    3.301154   3.187079   3.397743   3.735148   6.854176
    25  H    4.672472   1.546243   3.448690   4.054478   4.961579
    26  H    4.382276   1.538317   2.782046   3.458111   5.605752
    27  H    4.621809   4.792792   6.421186   6.199211   4.043438
    28  H    5.016551   4.920584   6.854207   6.703357   3.399879
    29  H    3.450044   3.562916   4.093909   3.791279   5.497311
    30  H    3.111304   3.378139   3.391385   3.030559   6.005677
    31  H    4.847048   3.361118   6.003419   6.361270   3.389202
    32  H    4.555034   3.069713   5.495254   5.891140   4.092278
    33  H    2.960487   4.740345   5.689300   5.588158   6.346983
    34  H    3.395795   4.871150   6.185280   6.117656   5.858078
    35  H    2.808884   5.220271   5.855696   5.372681   6.188619
    36  H    3.279000   5.348596   6.346346   5.929357   5.694055
    37  H    3.019394   4.934739   4.886749   4.777065   7.747542
    38  H    3.555718   5.464683   5.239432   5.126496   8.320019
    39  H    6.331165   3.539871   6.246949   6.787461   3.401086
    40  H    5.749962   3.020681   5.809970   6.312761   3.116821
                   16         17         18         19         20
    16  H    0.000000
    17  H    3.459812   0.000000
    18  H    4.056855   0.814337   0.000000
    19  H    7.543242   6.687142   6.392510   0.000000
    20  H    7.313183   6.758001   6.561220   0.840442   0.000000
    21  H    2.808764   5.236430   5.672234   6.262237   5.788198
    22  H    3.562611   5.723660   6.076391   5.787399   5.271220
    23  H    6.198152   6.095002   5.734376   4.283373   4.582894
    24  H    6.703463   6.231721   5.796480   3.860359   4.284775
    25  H    5.289197   3.072095   2.357340   5.670611   6.075896
    26  H    5.871473   3.788745   3.072451   5.235376   5.723695
    27  H    4.380192   3.707655   4.132541   5.652640   5.321723
    28  H    3.734136   3.505576   4.056066   6.166602   5.821953
    29  H    5.890934   3.809962   3.670423   4.093857   4.140139
    30  H    6.361456   4.221118   3.943084   3.570104   3.751740
    31  H    3.030395   4.232493   4.278610   6.242414   6.223365
    32  H    3.791265   4.538285   4.444813   5.868940   5.930376
    33  H    5.929046   6.837044   6.789789   3.740222   3.421975
    34  H    5.373816   6.652303   6.690951   4.348554   3.969395
    35  H    6.117523   6.135657   6.253254   3.320716   2.609810
    36  H    5.589573   5.936117   6.152750   4.005194   3.308947
    37  H    7.438198   7.656773   7.408383   3.133011   3.175996
    38  H    7.994248   8.236984   7.972871   3.496599   3.562883
    39  H    3.600370   3.120850   3.033256   7.662780   7.824958
    40  H    3.311429   2.768575   2.677137   7.095938   7.241935
                   21         22         23         24         25
    21  H    0.000000
    22  H    0.840296   0.000000
    23  H    5.652691   5.321370   0.000000
    24  H    6.166416   5.820845   0.797604   0.000000
    25  H    6.393881   6.561567   4.131957   4.058042   0.000000
    26  H    6.688486   6.758344   3.706855   3.507473   0.814277
    27  H    4.284178   4.582646   7.061850   7.142286   5.734999
    28  H    3.862653   4.286280   7.141822   7.304556   5.795065
    29  H    5.869986   5.930273   6.111700   5.895939   4.443826
    30  H    6.243368   6.223079   5.769146   5.462171   4.278382
    31  H    3.570941   3.752281   3.477254   4.108776   3.943351
    32  H    4.094133   4.139960   2.733130   3.376608   3.671570
    33  H    4.007164   3.310823   3.134521   3.462457   6.151476
    34  H    3.324647   2.613826   3.491945   3.939400   6.253117
    35  H    4.350221   3.969693   5.966210   5.949064   6.689477
    36  H    3.743998   3.424717   6.171369   6.248289   6.790462
    37  H    5.860787   5.217084   2.684712   2.627316   6.227330
    38  H    6.374846   5.707433   3.030757   2.942390   6.711256
    39  H    5.598333   6.024867   5.118226   5.497125   2.981480
    40  H    5.146854   5.546491   4.719717   5.087308   2.655268
                   26         27         28         29         30
    26  H    0.000000
    27  H    6.096301   0.000000
    28  H    6.231065   0.797605   0.000000
    29  H    4.538344   2.733886   3.375904   0.000000
    30  H    4.233266   3.477871   4.108190   0.804023   0.000000
    31  H    4.220975   5.769410   5.461824   6.052705   6.152560
    32  H    3.810563   6.112229   5.895789   6.059231   6.053128
    33  H    5.934526   6.170954   6.249312   6.055796   5.911186
    34  H    6.134978   5.969262   5.953550   6.190632   6.144988
    35  H    6.650940   3.494775   3.944154   3.729535   3.866445
    36  H    6.837938   3.135677   3.466538   3.953744   4.224060
    37  H    5.770246   7.303130   7.527569   6.446855   6.062118
    38  H    6.219486   7.884441   8.116169   6.987817   6.575818
    39  H    3.623736   6.266870   5.935381   6.257348   6.404926
    40  H    3.291284   5.755733   5.453012   5.724439   5.870943
                   31         32         33         34         35
    31  H    0.000000
    32  H    0.803963   0.000000
    33  H    4.225395   3.953998   0.000000
    34  H    3.867523   3.728944   0.799003   0.000000
    35  H    6.144383   6.189262   4.019843   4.088806   0.000000
    36  H    5.913638   6.057633   4.112209   4.023959   0.799268
    37  H    5.284126   4.755572   1.956385   2.731702   4.930235
    38  H    5.772008   5.219295   2.403740   3.160253   5.407436
    39  H    2.750060   2.966112   6.690832   6.450478   7.757064
    40  H    2.380961   2.597117   6.179815   5.951767   7.161483
                   36         37         38         39         40
    36  H    0.000000
    37  H    5.297147   0.000000
    38  H    5.794027   0.600000   0.000000
    39  H    7.557868   7.406585   7.902345   0.000000
    40  H    6.973243   6.918126   7.429539   0.600000   0.000000
 Stoichiometry    Be12H28
 Framework group  C1[X(Be12H28)]
 Deg. of freedom   114
 Full point group                 C1      NOp   1
 Largest Abelian subgroup         C1      NOp   1
 Largest concise Abelian subgroup C1      NOp   1
                         Standard orientation:                         
 ---------------------------------------------------------------------
 Center     Atomic      Atomic             Coordinates (Angstroms)
 Number     Number       Type             X           Y           Z
 ---------------------------------------------------------------------
      1          4           0        0.221176    0.356061    1.637567
      2          4           0        0.305010   -1.733442    0.943533
      3          4           0       -0.611946    0.315108   -1.346174
      4          4           0       -1.566680   -0.822257    1.276256
      5          4           0        1.947244    1.396158    0.798146
      6          4           0       -1.109229   -1.746774   -0.636012
      7          4           0       -2.501882   -0.332155   -0.466038
      8          4           0        0.851642   -1.300894   -1.033587
      9          4           0        1.506312    0.703080   -1.066105
     10          4           0       -1.559649    1.145540    0.597074
     11          4           0        1.973396   -0.587959    0.618038
     12          4           0        0.163356    1.932895   -0.058091
     13          1           0        2.749280    2.643210    1.132486
     14          1           0        3.022443    2.066313    1.642677
     15          1           0       -3.971397    0.016864   -0.639999
     16          1           0       -3.793054   -0.486881   -1.258133
     17          1           0       -2.810803    1.945304    0.997960
     18          1           0       -2.207570    2.492325    0.993232
     19          1           0        3.329065   -0.695027    1.218274
     20          1           0        3.013816   -1.474058    1.226750
     21          1           0       -2.031842   -2.673199   -1.343586
     22          1           0       -1.260393   -2.984017   -1.463402
     23          1           0        2.088684    1.017485   -2.506783
     24          1           0        2.619325    1.322604   -1.995416
     25          1           0       -0.358650    3.384388   -0.165546
     26          1           0        0.452065    3.434914   -0.222426
     27          1           0       -2.094860   -1.268174    2.703155
     28          1           0       -2.721981   -1.340774    2.215689
     29          1           0       -0.057303    0.488036    3.191226
     30          1           0        0.676121    0.799036    3.082492
     31          1           0       -1.350302    0.549944   -2.721435
     32          1           0       -0.621396    0.871466   -2.829493
     33          1           0        1.881597   -2.060028   -1.948881
     34          1           0        1.167985   -2.335034   -2.180260
     35          1           0        0.899245   -2.864020    1.865266
     36          1           0        0.184352   -3.139693    1.637754
     37          1           0        3.592862   -1.114726   -1.875271
     38          1           0        4.118866   -1.204298   -2.149673
     39          1           0       -2.660549    2.852700   -1.984281
     40          1           0       -2.330614    2.453899   -1.680800
 ---------------------------------------------------------------------
 Rotational constants (GHZ):           1.0807999           0.8714961           0.7891538
 Standard basis: def2TZVP (5D, 7F)
 There are   408 symmetry adapted cartesian basis functions of A   symmetry.
 There are   396 symmetry adapted basis functions of A   symmetry.
   396 basis functions,   572 primitive gaussians,   408 cartesian basis functions
    38 alpha electrons       38 beta electrons
       nuclear repulsion energy       452.9463729920 Hartrees.
 NAtoms=   40 NActive=   40 NUniq=   40 SFac= 1.00D+00 NAtFMM=   60 NAOKFM=F Big=F
 Integral buffers will be    131072 words long.
 Raffenetti 2 integral format.
 Two-electron integral symmetry is turned on.
 Nuclear repulsion after empirical dispersion term =      452.8850598439 Hartrees.
 One-electron integrals computed using PRISM.
   1 Symmetry operations used in ECPInt.
 ECPInt:  NShTT=   24310 NPrTT=   65268 LenC2=   23062 LenP2D=   49584.
 LDataN:  DoStor=T MaxTD1= 4 Len=   56
 NBasis=   396 RedAO= T EigKep=  7.46D-05  NBF=   396
 NBsUse=   396 1.00D-06 EigRej= -1.00D+00 NBFU=   396
 ExpMin= 3.27D-02 ExpMax= 4.70D+03 ExpMxC= 1.60D+02 IAcc=3 IRadAn=         5 AccDes= 0.00D+00
 Harris functional with IExCor= 1009 and IRadAn=       5 diagonalized for initial guess.
 HarFok:  IExCor= 1009 AccDes= 0.00D+00 IRadAn=         5 IDoV= 1 UseB2=F ITyADJ=14
 ICtDFT=  3500011 ScaDFX=  1.000000  1.000000  1.000000  1.000000
 FoFCou: FMM=F IPFlag=           0 FMFlag=      100000 FMFlg1=           0
         NFxFlg=           0 DoJE=T BraDBF=F KetDBF=T FulRan=T
         wScrn=  0.000000 ICntrl=       500 IOpCl=  0 I1Cent=   200000004 NGrid=           0
         NMat0=    1 NMatS0=      1 NMatT0=    0 NMatD0=    1 NMtDS0=    0 NMtDT0=    0
 Petite list used in FoFCou.
 Requested convergence on RMS density matrix=1.00D-08 within 128 cycles.
 Requested convergence on MAX density matrix=1.00D-06.
 Requested convergence on             energy=1.00D-06.
 No special actions if energy rises.
 SCF Done:  E(RPBE1PBE) =  -193.064305261     A.U. after   16 cycles
            NFock= 16  Conv=0.32D-08     -V/T= 2.0076

 **********************************************************************

            Population analysis using the SCF density.

 **********************************************************************

 Orbital symmetries:
       Occupied  (A) (A) (A) (A) (A) (A) (A) (A) (A) (A) (A) (A)
                 (A) (A) (A) (A) (A) (A) (A) (A) (A) (A) (A) (A)
                 (A) (A) (A) (A) (A) (A) (A) (A) (A) (A) (A) (A)
                 (A) (A)
       Virtual   (A) (A) (A) (A) (A) (A) (A) (A) (A) (A) (A) (A)
                 (A) (A) (A) (A) (A) (A) (A) (A) (A) (A) (A) (A)
                 (A) (A) (A) (A) (A) (A) (A) (A) (A) (A) (A) (A)
                 (A) (A) (A) (A) (A) (A) (A) (A) (A) (A) (A) (A)
                 (A) (A) (A) (A) (A) (A) (A) (A) (A) (A) (A) (A)
                 (A) (A) (A) (A) (A) (A) (A) (A) (A) (A) (A) (A)
                 (A) (A) (A) (A) (A) (A) (A) (A) (A) (A) (A) (A)
                 (A) (A) (A) (A) (A) (A) (A) (A) (A) (A) (A) (A)
                 (A) (A) (A) (A) (A) (A) (A) (A) (A) (A) (A) (A)
                 (A) (A) (A) (A) (A) (A) (A) (A) (A) (A) (A) (A)
                 (A) (A) (A) (A) (A) (A) (A) (A) (A) (A) (A) (A)
                 (A) (A) (A) (A) (A) (A) (A) (A) (A) (A) (A) (A)
                 (A) (A) (A) (A) (A) (A) (A) (A) (A) (A) (A) (A)
                 (A) (A) (A) (A) (A) (A) (A) (A) (A) (A) (A) (A)
                 (A) (A) (A) (A) (A) (A) (A) (A) (A) (A) (A) (A)
                 (A) (A) (A) (A) (A) (A) (A) (A) (A) (A) (A) (A)
                 (A) (A) (A) (A) (A) (A) (A) (A) (A) (A) (A) (A)
                 (A) (A) (A) (A) (A) (A) (A) (A) (A) (A) (A) (A)
                 (A) (A) (A) (A) (A) (A) (A) (A) (A) (A) (A) (A)
                 (A) (A) (A) (A) (A) (A) (A) (A) (A) (A) (A) (A)
                 (A) (A) (A) (A) (A) (A) (A) (A) (A) (A) (A) (A)
                 (A) (A) (A) (A) (A) (A) (A) (A) (A) (A) (A) (A)
                 (A) (A) (A) (A) (A) (A) (A) (A) (A) (A) (A) (A)
                 (A) (A) (A) (A) (A) (A) (A) (A) (A) (A) (A) (A)
                 (A) (A) (A) (A) (A) (A) (A) (A) (A) (A) (A) (A)
                 (A) (A) (A) (A) (A) (A) (A) (A) (A) (A) (A) (A)
                 (A) (A) (A) (A) (A) (A) (A) (A) (A) (A) (A) (A)
                 (A) (A) (A) (A) (A) (A) (A) (A) (A) (A) (A) (A)
                 (A) (A) (A) (A) (A) (A) (A) (A) (A) (A) (A) (A)
                 (A) (A) (A) (A) (A) (A) (A) (A) (A) (A)
 The electronic state is 1-A.
 Alpha  occ. eigenvalues --   -3.98090  -3.98047  -3.97317  -3.97282  -3.97181
 Alpha  occ. eigenvalues --   -3.97177  -3.97012  -3.96987  -3.96916  -3.96900
 Alpha  occ. eigenvalues --   -3.95381  -3.95338  -0.54583  -0.53600  -0.53230
 Alpha  occ. eigenvalues --   -0.52647  -0.52383  -0.51384  -0.51200  -0.50617
 Alpha  occ. eigenvalues --   -0.50239  -0.49945  -0.49725  -0.49514  -0.45945
 Alpha  occ. eigenvalues --   -0.45550  -0.41127  -0.33217  -0.28795  -0.25027
 Alpha  occ. eigenvalues --   -0.23487  -0.20784  -0.20089  -0.18413  -0.17177
 Alpha  occ. eigenvalues --   -0.16934  -0.16672  -0.16466
 Alpha virt. eigenvalues --   -0.06544  -0.03319  -0.00399   0.01197   0.01618
 Alpha virt. eigenvalues --    0.01811   0.01919   0.02454   0.02561   0.03069
 Alpha virt. eigenvalues --    0.03135   0.03585   0.04154   0.04775   0.05128
 Alpha virt. eigenvalues --    0.05391   0.05630   0.05906   0.06130   0.06698
 Alpha virt. eigenvalues --    0.06864   0.07348   0.08264   0.08491   0.08805
 Alpha virt. eigenvalues --    0.09252   0.10137   0.11440   0.11846   0.12002
 Alpha virt. eigenvalues --    0.12276   0.13240   0.13811   0.13951   0.14227
 Alpha virt. eigenvalues --    0.14547   0.14865   0.15022   0.16280   0.16516
 Alpha virt. eigenvalues --    0.16945   0.17897   0.18025   0.18871   0.19306
 Alpha virt. eigenvalues --    0.19636   0.19913   0.20226   0.20446   0.20704
 Alpha virt. eigenvalues --    0.20979   0.21964   0.22470   0.23182   0.23324
 Alpha virt. eigenvalues --    0.24164   0.24805   0.24905   0.25163   0.26162
 Alpha virt. eigenvalues --    0.26354   0.27499   0.27951   0.28453   0.28773
 Alpha virt. eigenvalues --    0.29601   0.30012   0.30298   0.31085   0.31658
 Alpha virt. eigenvalues --    0.32207   0.32412   0.32855   0.33109   0.33617
 Alpha virt. eigenvalues --    0.33670   0.34257   0.34953   0.35036   0.35488
 Alpha virt. eigenvalues --    0.35965   0.36301   0.36542   0.37775   0.38712
 Alpha virt. eigenvalues --    0.39326   0.39665   0.40095   0.41422   0.41848
 Alpha virt. eigenvalues --    0.42639   0.42785   0.43407   0.43943   0.44360
 Alpha virt. eigenvalues --    0.45282   0.46137   0.46753   0.46787   0.47536
 Alpha virt. eigenvalues --    0.47785   0.48227   0.48530   0.48703   0.49578
 Alpha virt. eigenvalues --    0.49898   0.50629   0.51311   0.52258   0.52412
 Alpha virt. eigenvalues --    0.53139   0.53758   0.54637   0.54998   0.55799
 Alpha virt. eigenvalues --    0.56290   0.56881   0.56980   0.57962   0.58910
 Alpha virt. eigenvalues --    0.59927   0.60092   0.60699   0.61607   0.62418
 Alpha virt. eigenvalues --    0.62928   0.63444   0.64101   0.64137   0.65223
 Alpha virt. eigenvalues --    0.65372   0.66243   0.66424   0.66445   0.66857
 Alpha virt. eigenvalues --    0.67862   0.68311   0.68878   0.69304   0.69911
 Alpha virt. eigenvalues --    0.71073   0.71791   0.72285   0.73004   0.74130
 Alpha virt. eigenvalues --    0.74478   0.74918   0.75465   0.75912   0.76332
 Alpha virt. eigenvalues --    0.77254   0.77788   0.78066   0.78700   0.79462
 Alpha virt. eigenvalues --    0.79758   0.80745   0.81634   0.82376   0.82641
 Alpha virt. eigenvalues --    0.83502   0.83925   0.84453   0.85423   0.86300
 Alpha virt. eigenvalues --    0.87134   0.87685   0.87903   0.89019   0.89318
 Alpha virt. eigenvalues --    0.90602   0.91261   0.92667   0.93941   0.96134
 Alpha virt. eigenvalues --    0.96375   0.97103   1.01158   1.01649   1.02618
 Alpha virt. eigenvalues --    1.03839   1.06933   1.08315   1.09403   1.10619
 Alpha virt. eigenvalues --    1.11019   1.11430   1.13673   1.14108   1.16279
 Alpha virt. eigenvalues --    1.16807   1.21775   1.23417   1.24001   1.25313
 Alpha virt. eigenvalues --    1.26720   1.30522   1.31476   1.33717   1.35661
 Alpha virt. eigenvalues --    1.36521   1.38548   1.50210   1.52162   1.55690
 Alpha virt. eigenvalues --    1.56232   1.57067   1.60360   1.61756   1.62435
 Alpha virt. eigenvalues --    1.64755   1.66022   1.67878   1.69142   1.72047
 Alpha virt. eigenvalues --    1.72332   1.73398   1.74490   1.75798   1.76825
 Alpha virt. eigenvalues --    1.78289   1.79460   1.80396   1.80963   1.81118
 Alpha virt. eigenvalues --    1.81672   1.82130   1.82296   1.82781   1.84406
 Alpha virt. eigenvalues --    1.84994   1.86263   1.86635   1.88164   1.88451
 Alpha virt. eigenvalues --    1.91241   1.92742   1.94191   1.95646   1.97309
 Alpha virt. eigenvalues --    1.98109   1.98474   1.99880   2.00589   2.01583
 Alpha virt. eigenvalues --    2.04061   2.05023   2.05772   2.06852   2.07251
 Alpha virt. eigenvalues --    2.07578   2.07837   2.09493   2.10506   2.11198
 Alpha virt. eigenvalues --    2.12342   2.12952   2.13734   2.14356   2.15546
 Alpha virt. eigenvalues --    2.16056   2.16201   2.17159   2.18802   2.20042
 Alpha virt. eigenvalues --    2.21599   2.23028   2.24289   2.25125   2.26066
 Alpha virt. eigenvalues --    2.53346   2.53638   2.55575   2.56847   2.59603
 Alpha virt. eigenvalues --    2.60222   2.63697   2.68403   2.71161   2.72644
 Alpha virt. eigenvalues --    2.72799   2.74832   2.77835   2.80219   2.88944
 Alpha virt. eigenvalues --    2.90791   2.93103   2.95760   2.98203   3.03793
 Alpha virt. eigenvalues --    3.05953   3.06348   3.08078   3.08820   3.09824
 Alpha virt. eigenvalues --    3.11242   3.11527   3.11884   3.13065   3.14734
 Alpha virt. eigenvalues --    3.16170   3.17948   3.19743   3.19945   3.20372
 Alpha virt. eigenvalues --    3.20828   3.21053   3.22202   4.53574   4.53857
 Alpha virt. eigenvalues --    5.48001   5.52397   5.61695   5.63609   5.65615
 Alpha virt. eigenvalues --    5.66472   5.71896   5.74839   5.76600   5.81161
 Alpha virt. eigenvalues --    5.84763   5.86428   5.90130   5.94671   5.96377
 Alpha virt. eigenvalues --    6.01792   6.03438   6.04693   6.06367   6.06934
 Alpha virt. eigenvalues --    6.12592   6.15593   6.16869   6.18816   6.19127
 Alpha virt. eigenvalues --    6.20596   6.25890   6.26376   6.29733   6.30365
 Alpha virt. eigenvalues --    6.35084   6.35497   6.36141   6.39005   6.42597
 Alpha virt. eigenvalues --    6.48640   7.86450   7.94810   8.01981   8.04293
 Alpha virt. eigenvalues --    8.04722   8.09547   8.10350   8.12684   8.14843
 Alpha virt. eigenvalues --    8.15992   8.28674   8.32164
          Condensed to atoms (all electrons):
               1          2          3          4          5          6
     1  Be   3.430162   0.199330  -0.136082  -0.373854  -0.230442   0.033813
     2  Be   0.199330   3.658377   0.003519  -0.088856  -0.004123  -0.052899
     3  Be  -0.136082   0.003519   3.416179   0.032761   0.048912  -0.028486
     4  Be  -0.373854  -0.088856   0.032761   4.469809  -0.083201   0.301600
     5  Be  -0.230442  -0.004123   0.048912  -0.083201   4.899926  -0.082905
     6  Be   0.033813  -0.052899  -0.028486   0.301600  -0.082905   4.782310
     7  Be   0.069502   0.025412  -0.257052   0.319944  -0.057096   0.357989
     8  Be   0.033615   0.266367   0.079016   0.046617   0.041953  -0.546094
     9  Be   0.133428   0.090814  -0.505039  -0.074061   0.317466  -0.016345
    10  Be  -0.031521   0.137024   0.184133   0.027675  -0.022736   0.102468
    11  Be  -0.077703  -0.435325   0.059641  -0.018882   0.331324  -0.204550
    12  Be   0.185781  -0.092602   0.022895   0.002726   0.123193  -0.053124
    13  H    0.064655  -0.004287  -0.009981   0.002015  -0.081591   0.002018
    14  H    0.039548  -0.000201  -0.010056   0.000789  -0.037483   0.002636
    15  H   -0.009875  -0.009599   0.069915   0.033412   0.000390  -0.000220
    16  H   -0.010944  -0.004301   0.042778   0.015475   0.000809  -0.015600
    17  H   -0.027587  -0.006941  -0.003458   0.061483   0.000337   0.004491
    18  H    0.044452  -0.004458   0.018009  -0.084514   0.000723  -0.012890
    19  H    0.016281   0.087778  -0.011992  -0.003239   0.104297   0.009907
    20  H    0.024264   0.129166  -0.009843   0.002573  -0.138392   0.009514
    21  H   -0.012436   0.016115   0.029952   0.000270   0.002862  -0.241888
    22  H   -0.005925   0.070393   0.011274  -0.003512   0.000266  -0.155299
    23  H   -0.014600  -0.002603   0.095120   0.002112  -0.109889   0.014809
    24  H   -0.009995  -0.008072   0.110765   0.002059   0.014107   0.000301
    25  H    0.009806   0.001537   0.048810  -0.003359  -0.121144   0.003393
    26  H   -0.001489  -0.000177  -0.013978  -0.001731   0.127912  -0.000275
    27  H    0.091264   0.095608  -0.014941  -0.175647   0.001312  -0.020656
    28  H    0.098649   0.002447  -0.005251  -0.195117   0.002868   0.021255
    29  H   -0.085077   0.047489  -0.004422   0.226719  -0.146607   0.007495
    30  H   -0.061723  -0.027521  -0.002835  -0.081698   0.149539  -0.007191
    31  H   -0.012117   0.001036  -0.072904   0.006072  -0.004783   0.060379
    32  H   -0.005004  -0.006765  -0.075628  -0.010890   0.008701  -0.093899
    33  H   -0.008636  -0.017749  -0.024907  -0.002896   0.018867  -0.075756
    34  H   -0.005806  -0.009716   0.041527  -0.001329  -0.005431   0.158311
    35  H    0.041751  -0.014752  -0.008368  -0.067018  -0.003777  -0.082950
    36  H   -0.040807  -0.147188  -0.005111   0.125897   0.001689   0.146428
    37  H   -0.000547  -0.005599  -0.004204   0.000411   0.006837  -0.003620
    38  H   -0.001198  -0.003017  -0.001702   0.000152  -0.008659   0.000041
    39  H   -0.000573   0.001450  -0.000706  -0.002838   0.001281  -0.001231
    40  H   -0.004433  -0.002059  -0.015247  -0.002108  -0.002464  -0.005300
               7          8          9         10         11         12
     1  Be   0.069502   0.033615   0.133428  -0.031521  -0.077703   0.185781
     2  Be   0.025412   0.266367   0.090814   0.137024  -0.435325  -0.092602
     3  Be  -0.257052   0.079016  -0.505039   0.184133   0.059641   0.022895
     4  Be   0.319944   0.046617  -0.074061   0.027675  -0.018882   0.002726
     5  Be  -0.057096   0.041953   0.317466  -0.022736   0.331324   0.123193
     6  Be   0.357989  -0.546094  -0.016345   0.102468  -0.204550  -0.053124
     7  Be   4.852282  -0.042324  -0.088482   0.142024  -0.071744  -0.040622
     8  Be  -0.042324   3.824824   0.064802  -0.131210  -0.051604   0.162883
     9  Be  -0.088482   0.064802   4.513135  -0.024174   0.137158   0.008539
    10  Be   0.142024  -0.131210  -0.024174   3.900438  -0.025687  -0.446641
    11  Be  -0.071744  -0.051604   0.137158  -0.025687   4.568052   0.157960
    12  Be  -0.040622   0.162883   0.008539  -0.446641   0.157960   3.988167
    13  H    0.000448  -0.007729   0.035802  -0.006221   0.005769   0.022639
    14  H    0.000564  -0.004793   0.015684  -0.012309  -0.005445   0.043633
    15  H   -0.089563  -0.003454   0.002790   0.023723   0.002242  -0.005494
    16  H   -0.033812  -0.003456  -0.000342   0.050408   0.002150  -0.009751
    17  H    0.133566   0.000120  -0.003438  -0.145662   0.001402  -0.005680
    18  H   -0.131169  -0.001456  -0.009509   0.008271   0.003617   0.136286
    19  H    0.002469   0.018043   0.006799   0.004224  -0.230107  -0.003083
    20  H    0.000890   0.075006   0.009888   0.000875  -0.099582  -0.013249
    21  H    0.120590   0.089352  -0.002667  -0.002433   0.005861   0.005136
    22  H   -0.145095   0.189448   0.008737  -0.019996   0.011407   0.001807
    23  H    0.002001   0.099939  -0.153300  -0.007569  -0.016540  -0.002250
    24  H    0.002130  -0.007127  -0.195056   0.008359   0.034269   0.037697
    25  H    0.002472  -0.008672  -0.074981   0.106028  -0.003286   0.035277
    26  H    0.004510  -0.005091   0.056634   0.031349   0.001193  -0.164367
    27  H   -0.107859  -0.000693   0.001717   0.009433   0.016642  -0.006284
    28  H    0.017767  -0.004815   0.002082   0.028989   0.000853   0.006492
    29  H    0.007542  -0.010020  -0.010011   0.069919  -0.093132  -0.047159
    30  H   -0.003902   0.001217   0.011184  -0.032911   0.062071  -0.009756
    31  H    0.155417  -0.041694  -0.097966   0.003965  -0.004073  -0.047240
    32  H   -0.137337   0.048065   0.223180  -0.048178   0.003505   0.065420
    33  H    0.001088  -0.123060   0.085720  -0.003534   0.114441   0.000275
    34  H   -0.000526  -0.033948  -0.063037   0.009750  -0.062782  -0.009562
    35  H   -0.005217   0.008993  -0.000681  -0.015718   0.155183   0.009804
    36  H    0.020014  -0.040339  -0.003698   0.004927  -0.079649  -0.005303
    37  H    0.000180  -0.031169   0.009610  -0.000299   0.005353  -0.000492
    38  H   -0.000024   0.009104  -0.015547   0.000353  -0.013294  -0.001323
    39  H   -0.015782  -0.000367   0.000902  -0.020044  -0.000034  -0.006666
    40  H    0.003792  -0.002009  -0.007010   0.007754   0.001043  -0.005933
              13         14         15         16         17         18
     1  Be   0.064655   0.039548  -0.009875  -0.010944  -0.027587   0.044452
     2  Be  -0.004287  -0.000201  -0.009599  -0.004301  -0.006941  -0.004458
     3  Be  -0.009981  -0.010056   0.069915   0.042778  -0.003458   0.018009
     4  Be   0.002015   0.000789   0.033412   0.015475   0.061483  -0.084514
     5  Be  -0.081591  -0.037483   0.000390   0.000809   0.000337   0.000723
     6  Be   0.002018   0.002636  -0.000220  -0.015600   0.004491  -0.012890
     7  Be   0.000448   0.000564  -0.089563  -0.033812   0.133566  -0.131169
     8  Be  -0.007729  -0.004793  -0.003454  -0.003456   0.000120  -0.001456
     9  Be   0.035802   0.015684   0.002790  -0.000342  -0.003438  -0.009509
    10  Be  -0.006221  -0.012309   0.023723   0.050408  -0.145662   0.008271
    11  Be   0.005769  -0.005445   0.002242   0.002150   0.001402   0.003617
    12  Be   0.022639   0.043633  -0.005494  -0.009751  -0.005680   0.136286
    13  H    0.599407   0.267371   0.000000   0.000000  -0.000051   0.000123
    14  H    0.267371   0.579571   0.000000  -0.000000  -0.000062   0.000079
    15  H    0.000000   0.000000   0.602222   0.268772   0.001567  -0.002251
    16  H    0.000000  -0.000000   0.268772   0.577247  -0.006191   0.004211
    17  H   -0.000051  -0.000062   0.001567  -0.006191   0.749878   0.170146
    18  H    0.000123   0.000079  -0.002251   0.004211   0.170146   0.804038
    19  H   -0.004308   0.008997   0.000001   0.000001  -0.000013   0.000007
    20  H    0.003841  -0.001432   0.000000   0.000000   0.000002  -0.000006
    21  H    0.000001   0.000001  -0.003502   0.009318  -0.000390   0.000151
    22  H    0.000000   0.000000   0.003843  -0.001714   0.000092  -0.000077
    23  H    0.001697   0.001479  -0.000001  -0.000011  -0.000050   0.000047
    24  H   -0.000775  -0.002425  -0.000003  -0.000001  -0.000004  -0.000031
    25  H   -0.002311   0.004089   0.000094   0.000087  -0.015644   0.015520
    26  H    0.002742  -0.005982  -0.000062  -0.000061   0.012354  -0.020789
    27  H    0.000001  -0.000011   0.001448   0.001508  -0.002768   0.003012
    28  H   -0.000002  -0.000000  -0.001459  -0.002301  -0.002534   0.001087
    29  H    0.002969   0.000538   0.000048   0.000011   0.002013  -0.006265
    30  H   -0.007866  -0.001495  -0.000047  -0.000030   0.001409   0.000449
    31  H   -0.000046  -0.000029  -0.009615  -0.001604   0.000811   0.000428
    32  H    0.000035   0.000017   0.003244   0.000408   0.000783   0.000354
    33  H    0.000034  -0.000003  -0.000026   0.000012  -0.000008   0.000008
    34  H   -0.000032  -0.000012   0.000027  -0.000081   0.000010  -0.000006
    35  H    0.000018  -0.000086  -0.000037  -0.000011   0.000004  -0.000019
    36  H   -0.000027   0.000022   0.000038   0.000023  -0.000097   0.000010
    37  H   -0.000050  -0.000087   0.000000  -0.000000  -0.000000  -0.000000
    38  H   -0.000012  -0.000060   0.000000  -0.000000   0.000000  -0.000000
    39  H    0.000002  -0.000002  -0.000486   0.000391   0.000034  -0.003531
    40  H    0.000003   0.000001   0.000260   0.000900   0.001844   0.010509
              19         20         21         22         23         24
     1  Be   0.016281   0.024264  -0.012436  -0.005925  -0.014600  -0.009995
     2  Be   0.087778   0.129166   0.016115   0.070393  -0.002603  -0.008072
     3  Be  -0.011992  -0.009843   0.029952   0.011274   0.095120   0.110765
     4  Be  -0.003239   0.002573   0.000270  -0.003512   0.002112   0.002059
     5  Be   0.104297  -0.138392   0.002862   0.000266  -0.109889   0.014107
     6  Be   0.009907   0.009514  -0.241888  -0.155299   0.014809   0.000301
     7  Be   0.002469   0.000890   0.120590  -0.145095   0.002001   0.002130
     8  Be   0.018043   0.075006   0.089352   0.189448   0.099939  -0.007127
     9  Be   0.006799   0.009888  -0.002667   0.008737  -0.153300  -0.195056
    10  Be   0.004224   0.000875  -0.002433  -0.019996  -0.007569   0.008359
    11  Be  -0.230107  -0.099582   0.005861   0.011407  -0.016540   0.034269
    12  Be  -0.003083  -0.013249   0.005136   0.001807  -0.002250   0.037697
    13  H   -0.004308   0.003841   0.000001   0.000000   0.001697  -0.000775
    14  H    0.008997  -0.001432   0.000001   0.000000   0.001479  -0.002425
    15  H    0.000001   0.000000  -0.003502   0.003843  -0.000001  -0.000003
    16  H    0.000001   0.000000   0.009318  -0.001714  -0.000011  -0.000001
    17  H   -0.000013   0.000002  -0.000390   0.000092  -0.000050  -0.000004
    18  H    0.000007  -0.000006   0.000151  -0.000077   0.000047  -0.000031
    19  H    0.709319   0.201215  -0.000005  -0.000085  -0.000616  -0.000213
    20  H    0.201215   0.789189  -0.000072   0.000114   0.002168   0.000586
    21  H   -0.000005  -0.000072   0.703292   0.199619  -0.000011  -0.000054
    22  H   -0.000085   0.000114   0.199619   0.828149  -0.000052   0.000003
    23  H   -0.000616   0.002168  -0.000011  -0.000052   0.763050   0.278563
    24  H   -0.000213   0.000586  -0.000054   0.000003   0.278563   0.654949
    25  H    0.000155  -0.000058   0.000001  -0.000007   0.002293   0.001551
    26  H   -0.000380   0.000078  -0.000011   0.000004  -0.003430  -0.002964
    27  H   -0.000032   0.000064  -0.001007   0.002223  -0.000001   0.000003
    28  H   -0.000053  -0.000023   0.000535   0.000504   0.000003  -0.000003
    29  H    0.002328   0.002072  -0.000028   0.000001  -0.000070   0.000054
    30  H   -0.004502  -0.002575  -0.000026  -0.000033   0.000085  -0.000153
    31  H   -0.000030  -0.000029  -0.005806  -0.002356  -0.005916   0.006381
    32  H   -0.000019  -0.000013   0.002597   0.001995  -0.003392  -0.012564
    33  H   -0.002540  -0.009890   0.008441  -0.009438  -0.012635  -0.003580
    34  H    0.002255   0.001559  -0.010249   0.001738   0.003558   0.002725
    35  H   -0.010002   0.002333   0.001871   0.002197   0.000010  -0.000033
    36  H    0.008776  -0.010282  -0.001353  -0.012777  -0.000032  -0.000007
    37  H    0.002774  -0.000438   0.000009   0.000092  -0.003385   0.003213
    38  H   -0.000276   0.001715  -0.000010   0.000015   0.002388  -0.002200
    39  H   -0.000000   0.000000   0.000006  -0.000015   0.000071  -0.000077
    40  H    0.000000  -0.000000  -0.000002   0.000004  -0.000204   0.000156
              25         26         27         28         29         30
     1  Be   0.009806  -0.001489   0.091264   0.098649  -0.085077  -0.061723
     2  Be   0.001537  -0.000177   0.095608   0.002447   0.047489  -0.027521
     3  Be   0.048810  -0.013978  -0.014941  -0.005251  -0.004422  -0.002835
     4  Be  -0.003359  -0.001731  -0.175647  -0.195117   0.226719  -0.081698
     5  Be  -0.121144   0.127912   0.001312   0.002868  -0.146607   0.149539
     6  Be   0.003393  -0.000275  -0.020656   0.021255   0.007495  -0.007191
     7  Be   0.002472   0.004510  -0.107859   0.017767   0.007542  -0.003902
     8  Be  -0.008672  -0.005091  -0.000693  -0.004815  -0.010020   0.001217
     9  Be  -0.074981   0.056634   0.001717   0.002082  -0.010011   0.011184
    10  Be   0.106028   0.031349   0.009433   0.028989   0.069919  -0.032911
    11  Be  -0.003286   0.001193   0.016642   0.000853  -0.093132   0.062071
    12  Be   0.035277  -0.164367  -0.006284   0.006492  -0.047159  -0.009756
    13  H   -0.002311   0.002742   0.000001  -0.000002   0.002969  -0.007866
    14  H    0.004089  -0.005982  -0.000011  -0.000000   0.000538  -0.001495
    15  H    0.000094  -0.000062   0.001448  -0.001459   0.000048  -0.000047
    16  H    0.000087  -0.000061   0.001508  -0.002301   0.000011  -0.000030
    17  H   -0.015644   0.012354  -0.002768  -0.002534   0.002013   0.001409
    18  H    0.015520  -0.020789   0.003012   0.001087  -0.006265   0.000449
    19  H    0.000155  -0.000380  -0.000032  -0.000053   0.002328  -0.004502
    20  H   -0.000058   0.000078   0.000064  -0.000023   0.002072  -0.002575
    21  H    0.000001  -0.000011  -0.001007   0.000535  -0.000028  -0.000026
    22  H   -0.000007   0.000004   0.002223   0.000504   0.000001  -0.000033
    23  H    0.002293  -0.003430  -0.000001   0.000003  -0.000070   0.000085
    24  H    0.001551  -0.002964   0.000003  -0.000003   0.000054  -0.000153
    25  H    0.752027   0.174070   0.000059  -0.000073   0.000337  -0.001222
    26  H    0.174070   0.747379  -0.000053  -0.000007   0.000781   0.000473
    27  H    0.000059  -0.000053   0.774325   0.291682  -0.006310  -0.006495
    28  H   -0.000073  -0.000007   0.291682   0.661540  -0.012532   0.005870
    29  H    0.000337   0.000781  -0.006310  -0.012532   0.850079   0.188971
    30  H   -0.001222   0.000473  -0.006495   0.005870   0.188971   0.789844
    31  H    0.001697   0.000815   0.000094  -0.000104  -0.000006  -0.000006
    32  H   -0.006621   0.001823  -0.000071   0.000061  -0.000020   0.000010
    33  H   -0.000013  -0.000064  -0.000042   0.000006  -0.000000  -0.000044
    34  H    0.000003  -0.000012   0.000024  -0.000053  -0.000021   0.000012
    35  H   -0.000009   0.000013   0.004802   0.002447  -0.004450  -0.000160
    36  H    0.000007  -0.000010  -0.015845  -0.002855   0.002382   0.001010
    37  H    0.000003  -0.000015   0.000000  -0.000000   0.000003  -0.000009
    38  H   -0.000005   0.000013   0.000000   0.000000  -0.000002   0.000005
    39  H   -0.004788   0.003346  -0.000015   0.000001  -0.000010  -0.000001
    40  H    0.004035  -0.003823   0.000050  -0.000023   0.000034  -0.000001
              31         32         33         34         35         36
     1  Be  -0.012117  -0.005004  -0.008636  -0.005806   0.041751  -0.040807
     2  Be   0.001036  -0.006765  -0.017749  -0.009716  -0.014752  -0.147188
     3  Be  -0.072904  -0.075628  -0.024907   0.041527  -0.008368  -0.005111
     4  Be   0.006072  -0.010890  -0.002896  -0.001329  -0.067018   0.125897
     5  Be  -0.004783   0.008701   0.018867  -0.005431  -0.003777   0.001689
     6  Be   0.060379  -0.093899  -0.075756   0.158311  -0.082950   0.146428
     7  Be   0.155417  -0.137337   0.001088  -0.000526  -0.005217   0.020014
     8  Be  -0.041694   0.048065  -0.123060  -0.033948   0.008993  -0.040339
     9  Be  -0.097966   0.223180   0.085720  -0.063037  -0.000681  -0.003698
    10  Be   0.003965  -0.048178  -0.003534   0.009750  -0.015718   0.004927
    11  Be  -0.004073   0.003505   0.114441  -0.062782   0.155183  -0.079649
    12  Be  -0.047240   0.065420   0.000275  -0.009562   0.009804  -0.005303
    13  H   -0.000046   0.000035   0.000034  -0.000032   0.000018  -0.000027
    14  H   -0.000029   0.000017  -0.000003  -0.000012  -0.000086   0.000022
    15  H   -0.009615   0.003244  -0.000026   0.000027  -0.000037   0.000038
    16  H   -0.001604   0.000408   0.000012  -0.000081  -0.000011   0.000023
    17  H    0.000811   0.000783  -0.000008   0.000010   0.000004  -0.000097
    18  H    0.000428   0.000354   0.000008  -0.000006  -0.000019   0.000010
    19  H   -0.000030  -0.000019  -0.002540   0.002255  -0.010002   0.008776
    20  H   -0.000029  -0.000013  -0.009890   0.001559   0.002333  -0.010282
    21  H   -0.005806   0.002597   0.008441  -0.010249   0.001871  -0.001353
    22  H   -0.002356   0.001995  -0.009438   0.001738   0.002197  -0.012777
    23  H   -0.005916  -0.003392  -0.012635   0.003558   0.000010  -0.000032
    24  H    0.006381  -0.012564  -0.003580   0.002725  -0.000033  -0.000007
    25  H    0.001697  -0.006621  -0.000013   0.000003  -0.000009   0.000007
    26  H    0.000815   0.001823  -0.000064  -0.000012   0.000013  -0.000010
    27  H    0.000094  -0.000071  -0.000042   0.000024   0.004802  -0.015845
    28  H   -0.000104   0.000061   0.000006  -0.000053   0.002447  -0.002855
    29  H   -0.000006  -0.000020  -0.000000  -0.000021  -0.004450   0.002382
    30  H   -0.000006   0.000010  -0.000044   0.000012  -0.000160   0.001010
    31  H    0.835631   0.187599   0.000701   0.000762   0.000013  -0.000064
    32  H    0.187599   0.835632   0.002904  -0.004471  -0.000033   0.000016
    33  H    0.000701   0.002904   0.789898   0.219402   0.001930  -0.000111
    34  H    0.000762  -0.004471   0.219402   0.681916  -0.002138   0.001975
    35  H    0.000013  -0.000033   0.001930  -0.002138   0.702532   0.203615
    36  H   -0.000064   0.000016  -0.000111   0.001975   0.203615   0.806895
    37  H    0.000066   0.000001   0.010656  -0.006756  -0.000004  -0.000008
    38  H   -0.000026   0.000021  -0.012329   0.001914  -0.000013  -0.000020
    39  H   -0.007277   0.001748  -0.000003  -0.000006   0.000000   0.000000
    40  H    0.013290   0.001326   0.000013   0.000022  -0.000002  -0.000001
              37         38         39         40
     1  Be  -0.000547  -0.001198  -0.000573  -0.004433
     2  Be  -0.005599  -0.003017   0.001450  -0.002059
     3  Be  -0.004204  -0.001702  -0.000706  -0.015247
     4  Be   0.000411   0.000152  -0.002838  -0.002108
     5  Be   0.006837  -0.008659   0.001281  -0.002464
     6  Be  -0.003620   0.000041  -0.001231  -0.005300
     7  Be   0.000180  -0.000024  -0.015782   0.003792
     8  Be  -0.031169   0.009104  -0.000367  -0.002009
     9  Be   0.009610  -0.015547   0.000902  -0.007010
    10  Be  -0.000299   0.000353  -0.020044   0.007754
    11  Be   0.005353  -0.013294  -0.000034   0.001043
    12  Be  -0.000492  -0.001323  -0.006666  -0.005933
    13  H   -0.000050  -0.000012   0.000002   0.000003
    14  H   -0.000087  -0.000060  -0.000002   0.000001
    15  H    0.000000   0.000000  -0.000486   0.000260
    16  H   -0.000000  -0.000000   0.000391   0.000900
    17  H   -0.000000   0.000000   0.000034   0.001844
    18  H   -0.000000  -0.000000  -0.003531   0.010509
    19  H    0.002774  -0.000276  -0.000000   0.000000
    20  H   -0.000438   0.001715   0.000000  -0.000000
    21  H    0.000009  -0.000010   0.000006  -0.000002
    22  H    0.000092   0.000015  -0.000015   0.000004
    23  H   -0.003385   0.002388   0.000071  -0.000204
    24  H    0.003213  -0.002200  -0.000077   0.000156
    25  H    0.000003  -0.000005  -0.004788   0.004035
    26  H   -0.000015   0.000013   0.003346  -0.003823
    27  H    0.000000   0.000000  -0.000015   0.000050
    28  H   -0.000000   0.000000   0.000001  -0.000023
    29  H    0.000003  -0.000002  -0.000010   0.000034
    30  H   -0.000009   0.000005  -0.000001  -0.000001
    31  H    0.000066  -0.000026  -0.007277   0.013290
    32  H    0.000001   0.000021   0.001748   0.001326
    33  H    0.010656  -0.012329  -0.000003   0.000013
    34  H   -0.006756   0.001914  -0.000006   0.000022
    35  H   -0.000004  -0.000013   0.000000  -0.000002
    36  H   -0.000008  -0.000020   0.000000  -0.000001
    37  H    0.650414   0.442096  -0.000000   0.000000
    38  H    0.442096   0.552578   0.000000  -0.000000
    39  H   -0.000000   0.000000   0.601615   0.421311
    40  H    0.000000  -0.000000   0.421311   0.651883
 Mulliken charges:
               1
     1  Be   0.652076
     2  Be   0.114948
     3  Be   0.906991
     4  Be  -0.405826
     5  Be  -1.064850
     6  Be  -0.317980
     7  Be  -1.014989
     8  Be   0.041761
     9  Be  -0.390728
    10  Be   0.134751
    11  Be  -0.187718
    12  Be  -0.040027
    13  H    0.113700
    14  H    0.116953
    15  H    0.121654
    16  H    0.115703
    17  H    0.078232
    18  H    0.055438
    19  H    0.085871
    20  H    0.028771
    21  H    0.085974
    22  H    0.022458
    23  H    0.067168
    24  H    0.087465
    25  H    0.078843
    26  H    0.059280
    27  H    0.063456
    28  H    0.082069
    29  H    0.014361
    30  H    0.040058
    31  H    0.038531
    32  H    0.015456
    33  H    0.052867
    34  H    0.088486
    35  H    0.077963
    36  H    0.041860
    37  H   -0.075033
    38  H    0.049323
    39  H    0.032293
    40  H   -0.067613
 Sum of Mulliken charges =  -0.00000
 Mulliken charges with hydrogens summed into heavy atoms:
               1
     1  Be   0.706495
     2  Be   0.234771
     3  Be   0.960978
     4  Be  -0.260301
     5  Be  -0.834196
     6  Be  -0.209548
     7  Be  -0.777631
     8  Be   0.108082
     9  Be  -0.186771
    10  Be   0.233101
    11  Be  -0.073076
    12  Be   0.098097
 Electronic spatial extent (au):  <R**2>=           2260.7263
 Charge=             -0.0000 electrons
 Dipole moment (field-independent basis, Debye):
    X=             -0.2947    Y=              0.7382    Z=              0.1632  Tot=              0.8114
 Quadrupole moment (field-independent basis, Debye-Ang):
   XX=            -78.3179   YY=            -79.1424   ZZ=            -79.7534
   XY=              0.5255   XZ=             -0.0805   YZ=              0.1346
 Traceless Quadrupole moment (field-independent basis, Debye-Ang):
   XX=              0.7533   YY=             -0.0712   ZZ=             -0.6821
   XY=              0.5255   XZ=             -0.0805   YZ=              0.1346
 Octapole moment (field-independent basis, Debye-Ang**2):
  XXX=            -16.1312  YYY=             11.7928  ZZZ=             -4.4241  XYY=              9.9488
  XXY=             10.9776  XXZ=             -2.5404  XZZ=              4.3836  YZZ=             -7.1305
  YYZ=              5.1610  XYZ=              2.9591
 Hexadecapole moment (field-independent basis, Debye-Ang**3):
 XXXX=          -1614.6305 YYYY=          -1201.5905 ZZZZ=          -1001.0317 XXXY=             -9.3546
 XXXZ=             36.3348 YYYX=            -19.4797 YYYZ=              5.4378 ZZZX=            -38.9251
 ZZZY=            -19.2130 XXYY=           -476.9638 XXZZ=           -420.5294 YYZZ=           -357.9141
 XXYZ=             15.2974 YYXZ=              6.9838 ZZXY=             10.6957
 N-N= 4.528850598439D+02 E-N=-1.344225556391D+03  KE= 1.916055072732D+02
   1 Symmetry operations used in ECPInt.
 ECPInt:  NShTT=   24310 NPrTT=   65268 LenC2=   23062 LenP2D=   49584.
 LDataN:  DoStor=T MaxTD1= 5 Len=  102
 Calling FoFJK, ICntrl=      2127 FMM=F ISym2X=0 I1Cent= 0 IOpClX= 0 NMat=1 NMatS=1 NMatT=0.
 ***** Axes restored to original set *****
 -------------------------------------------------------------------
 Center     Atomic                   Forces (Hartrees/Bohr)
 Number     Number              X              Y              Z
 -------------------------------------------------------------------
      1        4           0.000128151   -0.000188900   -0.000173205
      2        4           0.000318174    0.000038459    0.000333004
      3        4           0.000636225    0.001533099   -0.000992266
      4        4          -0.000016052   -0.000033514   -0.000205385
      5        4          -0.000438246    0.000109616    0.000144473
      6        4          -0.000191875   -0.000112550    0.000149470
      7        4           0.000116838    0.000783342   -0.000551345
      8        4          -0.000760018   -0.000727811   -0.000831432
      9        4          -0.000707055   -0.000483864   -0.000377794
     10        4           0.000807199    0.001379191   -0.000946275
     11        4          -0.000347556   -0.000491499   -0.000080553
     12        4          -0.000063182    0.000505525   -0.001358423
     13        1          -0.000090928   -0.000010746   -0.000144778
     14        1           0.000125931    0.000088817    0.000211663
     15        1           0.000099819   -0.000109169   -0.000056501
     16        1           0.000106212   -0.000086045    0.000111840
     17        1          -0.000431436    0.000006022    0.000482984
     18        1           0.000456365    0.000062874    0.000306478
     19        1           0.000066967   -0.000003749    0.000135424
     20        1           0.000072073    0.000192330    0.000160626
     21        1          -0.000028789   -0.000207812    0.000010041
     22        1           0.000087840    0.000104274   -0.000011446
     23        1           0.000113897    0.000259723   -0.000036159
     24        1          -0.000000852   -0.000164470   -0.000268485
     25        1           0.000072168    0.000217626   -0.000420396
     26        1          -0.000174564    0.000078638    0.000332804
     27        1           0.000018315    0.000023288   -0.000018327
     28        1          -0.000029685    0.000053173   -0.000030085
     29        1          -0.000022496   -0.000000992   -0.000016344
     30        1           0.000021816    0.000106397    0.000018312
     31        1           0.000029322    0.000455402   -0.000106388
     32        1          -0.000036930   -0.000453278   -0.000236213
     33        1          -0.003431052    0.000254730   -0.000113962
     34        1           0.001136143    0.000109499   -0.000328683
     35        1          -0.000196148    0.000020514   -0.000038268
     36        1           0.000126899    0.000058599   -0.000077559
     37        1          -0.118017436   -0.088277926   -0.081935063
     38        1           0.122602368    0.090056313    0.083456351
     39        1          -0.053490135   -0.135656280    0.097671676
     40        1           0.051331714    0.130511151   -0.094169810
 -------------------------------------------------------------------
 Cartesian Forces:  Max     0.135656280 RMS     0.031346167

 GradGradGradGradGradGradGradGradGradGradGradGradGradGradGradGradGradGrad
 Berny optimization.
 FormGI is forming the generalized inverse of G from B-inverse, IUseBI=4.
 Internal  Forces:  Max     0.175509560 RMS     0.008967323
 Search for a local minimum.
 Step number   1 out of a maximum of  240
 All quantities printed in internal units (Hartrees-Bohrs-Radians)
 Mixed Optimization -- RFO/linear search
 Second derivative matrix not updated -- first step.
 ITU=  0
     Eigenvalues ---    0.00230   0.00230   0.00793   0.00817   0.01256
     Eigenvalues ---    0.01607   0.01625   0.01681   0.01708   0.01729
     Eigenvalues ---    0.01764   0.01870   0.01889   0.02035   0.02055
     Eigenvalues ---    0.02129   0.02152   0.02200   0.02248   0.02316
     Eigenvalues ---    0.02368   0.02423   0.02447   0.02521   0.02595
     Eigenvalues ---    0.02609   0.02622   0.02699   0.02752   0.02807
     Eigenvalues ---    0.02833   0.02838   0.02896   0.02932   0.02953
     Eigenvalues ---    0.02995   0.03022   0.03071   0.03142   0.03202
     Eigenvalues ---    0.03226   0.03355   0.03447   0.03449   0.03611
     Eigenvalues ---    0.03659   0.03877   0.04073   0.04212   0.04678
     Eigenvalues ---    0.04947   0.05465   0.05693   0.05748   0.05847
     Eigenvalues ---    0.06021   0.06042   0.06346   0.06584   0.06777
     Eigenvalues ---    0.06860   0.07604   0.07678   0.07766   0.07822
     Eigenvalues ---    0.08083   0.08104   0.08125   0.08300   0.08311
     Eigenvalues ---    0.08336   0.08340   0.08437   0.08478   0.08561
     Eigenvalues ---    0.08598   0.08862   0.08876   0.09474   0.09481
     Eigenvalues ---    0.09482   0.09615   0.09780   0.10078   0.10304
     Eigenvalues ---    0.10317   0.10336   0.10605   0.10794   0.10800
     Eigenvalues ---    0.11245   0.11249   0.11478   0.11481   0.11575
     Eigenvalues ---    0.11578   0.12664   0.15955   0.16000   0.16000
     Eigenvalues ---    0.16311   0.16396   0.16650   0.16766   0.17359
     Eigenvalues ---    0.17377   0.17684   0.17871   0.17893   0.18093
     Eigenvalues ---    0.18625   0.18670   0.66291   0.66291
 RFO step:  Lambda=-8.49652730D-02 EMin= 2.30000000D-03
 Linear search not attempted -- first point.
 Maximum step size (   0.300) exceeded in Quadratic search.
    -- Step size scaled by   0.849
 Iteration  1 RMS(Cart)=  0.02969239 RMS(Int)=  0.00075561
 Iteration  2 RMS(Cart)=  0.00150955 RMS(Int)=  0.00002780
 Iteration  3 RMS(Cart)=  0.00000609 RMS(Int)=  0.00002736
 Iteration  4 RMS(Cart)=  0.00000000 RMS(Int)=  0.00002736
 Variable       Old X    -DE/DX   Delta X   Delta X   Delta X     New X
                                 (Linear)    (Quad)   (Total)
    R1        4.16372   0.00004   0.00000   0.00001   0.00001   4.16373
    R2        4.10354  -0.00007   0.00000  -0.00037  -0.00038   4.10316
    R3        4.12538  -0.00024   0.00000  -0.00109  -0.00109   4.12429
    R4        4.17336  -0.00023   0.00000  -0.00078  -0.00078   4.17258
    R5        4.22593  -0.00008   0.00000  -0.00027  -0.00028   4.22566
    R6        4.37707  -0.00023   0.00000  -0.00109  -0.00109   4.37598
    R7        2.99319   0.00002   0.00000   0.00007   0.00007   2.99326
    R8        2.98254  -0.00003   0.00000  -0.00016  -0.00016   2.98238
    R9        3.98378   0.00001   0.00000   0.00010   0.00010   3.98388
   R10        4.00658   0.00008   0.00000   0.00038   0.00038   4.00696
   R11        3.96163   0.00006   0.00000  -0.00016  -0.00016   3.96147
   R12        3.87352  -0.00015   0.00000  -0.00067  -0.00068   3.87284
   R13        2.97649   0.00003   0.00000   0.00021   0.00021   2.97670
   R14        2.97237   0.00006   0.00000   0.00033   0.00033   2.97270
   R15        4.22681   0.00019   0.00000   0.00094   0.00094   4.22776
   R16        4.12525  -0.00011   0.00000  -0.00062  -0.00062   4.12464
   R17        4.16223   0.00058   0.00000   0.00319   0.00320   4.16543
   R18        4.10379   0.00005   0.00000   0.00049   0.00049   4.10428
   R19        4.37665   0.00003   0.00000  -0.00004  -0.00004   4.37661
   R20        4.17347   0.00017   0.00000   0.00076   0.00076   4.17423
   R21        2.98293   0.00493   0.00000   0.02268   0.02248   3.00541
   R22        2.99381  -0.00025   0.00000  -0.00030  -0.00016   2.99364
   R23        4.10587   0.00009   0.00000   0.00023   0.00023   4.10610
   R24        3.84985  -0.00001   0.00000   0.00005   0.00005   3.84990
   R25        3.93388  -0.00009   0.00000  -0.00039  -0.00039   3.93350
   R26        2.99619   0.00001   0.00000   0.00003   0.00003   2.99622
   R27        2.97961   0.00004   0.00000   0.00017   0.00017   2.97978
   R28        3.84976  -0.00011   0.00000  -0.00065  -0.00065   3.84912
   R29        3.76518  -0.00006   0.00000  -0.00038  -0.00037   3.76481
   R30        3.87439  -0.00021   0.00000  -0.00089  -0.00089   3.87351
   R31        2.87225  -0.00005   0.00000  -0.00020  -0.00020   2.87205
   R32        2.87735   0.00000   0.00000   0.00003   0.00003   2.87737
   R33        3.76503  -0.00012   0.00000  -0.00061  -0.00061   3.76442
   R34        3.87366   0.00005   0.00000   0.00044   0.00044   3.87410
   R35        2.80937  -0.00007   0.00000  -0.00033  -0.00033   2.80904
   R36        2.82714   0.00002   0.00000   0.00002   0.00002   2.82717
   R37        3.87352  -0.00001   0.00000  -0.00004  -0.00004   3.87348
   R38        2.87310  -0.00004   0.00000  -0.00017  -0.00017   2.87293
   R39        2.87740  -0.00004   0.00000  -0.00017  -0.00017   2.87723
   R40        3.98439   0.00021   0.00000   0.00085   0.00085   3.98525
   R41        4.00625   0.00006   0.00000  -0.00030  -0.00029   4.00596
   R42        2.97285   0.00559   0.00000   0.02328   0.02323   2.99608
   R43        2.97857  -0.00301   0.00000  -0.00990  -0.00993   2.96864
   R44        4.10610  -0.00008   0.00000  -0.00042  -0.00042   4.10568
   R45        3.93321  -0.00015   0.00000  -0.00044  -0.00044   3.93277
   R46        2.99601   0.00002   0.00000   0.00005   0.00005   2.99607
   R47        2.97968  -0.00017   0.00000  -0.00083  -0.00083   2.97885
   R48        3.78790  -0.00044   0.00000  -0.00197  -0.00198   3.78592
   R49        2.90657   0.00005   0.00000   0.00011   0.00011   2.90668
   R50        2.92180  -0.00019   0.00000  -0.00101  -0.00101   2.92079
   R51        2.80902  -0.00000   0.00000  -0.00001  -0.00001   2.80900
   R52        2.82713   0.00010   0.00000   0.00043   0.00043   2.82757
   R53        2.92198  -0.00027   0.00000  -0.00122  -0.00122   2.92076
   R54        2.90700  -0.00007   0.00000  -0.00030  -0.00030   2.90670
   R55        1.54418  -0.00002   0.00000  -0.00008  -0.00008   1.54409
   R56        1.54410   0.00006   0.00000   0.00012   0.00012   1.54422
   R57        1.53887   0.00024   0.00000   0.00074   0.00074   1.53961
   R58        1.58821   0.00003   0.00000   0.00007   0.00007   1.58828
   R59        1.58793   0.00006   0.00000   0.00024   0.00024   1.58817
   R60        1.50725  -0.00000   0.00000   0.00002   0.00002   1.50727
   R61        1.53876  -0.00004   0.00000  -0.00011  -0.00011   1.53865
   R62        1.50725   0.00001   0.00000   0.00003   0.00003   1.50728
   R63        1.51938  -0.00001   0.00000   0.00002   0.00002   1.51940
   R64        1.51927   0.00035   0.00000   0.00046   0.00059   1.51986
   R65        4.49936   0.00364   0.00000   0.03058   0.03058   4.52995
   R66        1.50990  -0.00026   0.00000  -0.00172  -0.00154   1.50835
   R67        3.69703   0.00445   0.00000   0.03334   0.03334   3.73037
   R68        1.51040  -0.00006   0.00000  -0.00025  -0.00025   1.51015
   R69        1.13384   0.17351   0.00000   0.19704   0.19704   1.33088
   R70        1.13384   0.17551   0.00000   0.19931   0.19931   1.33315
    A1        1.87614  -0.00001   0.00000  -0.00009  -0.00009   1.87605
    A2        1.79393  -0.00002   0.00000  -0.00003  -0.00003   1.79390
    A3        1.99978  -0.00002   0.00000  -0.00000  -0.00000   1.99978
    A4        1.97651   0.00002   0.00000   0.00005   0.00005   1.97657
    A5        2.14548  -0.00001   0.00000  -0.00014  -0.00014   2.14534
    A6        2.57835  -0.00002   0.00000  -0.00012  -0.00012   2.57824
    A7        1.91792  -0.00003   0.00000  -0.00009  -0.00010   1.91782
    A8        1.79984  -0.00003   0.00000  -0.00012  -0.00012   1.79972
    A9        1.63451   0.00002   0.00000   0.00006   0.00006   1.63457
   A10        2.14355   0.00001   0.00000   0.00005   0.00005   2.14361
   A11        1.86094  -0.00006   0.00000  -0.00026  -0.00026   1.86067
   A12        2.06744   0.00001   0.00000   0.00005   0.00005   2.06749
   A13        1.56119   0.00001   0.00000   0.00006   0.00006   1.56125
   A14        2.17480  -0.00008   0.00000  -0.00031  -0.00031   2.17449
   A15        1.86563   0.00006   0.00000   0.00026   0.00026   1.86589
   A16        2.16933   0.00007   0.00000   0.00034   0.00034   2.16968
   A17        1.54398   0.00001   0.00000   0.00008   0.00008   1.54406
   A18        2.23970   0.00001   0.00000   0.00005   0.00005   2.23975
   A19        1.88599   0.00000   0.00000  -0.00004  -0.00004   1.88595
   A20        2.28759   0.00000   0.00000  -0.00006  -0.00006   2.28753
   A21        2.07869   0.00003   0.00000   0.00012   0.00012   2.07880
   A22        1.78775  -0.00000   0.00000  -0.00006  -0.00006   1.78769
   A23        1.68235   0.00009   0.00000   0.00040   0.00040   1.68275
   A24        2.10682   0.00002   0.00000   0.00011   0.00011   2.10693
   A25        2.35450  -0.00001   0.00000  -0.00003  -0.00004   2.35446
   A26        1.86625   0.00005   0.00000   0.00030   0.00030   1.86654
   A27        2.10153  -0.00004   0.00000  -0.00014  -0.00014   2.10140
   A28        2.15657  -0.00001   0.00000  -0.00010  -0.00010   2.15647
   A29        1.82210   0.00001   0.00000  -0.00001  -0.00001   1.82208
   A30        2.01322  -0.00002   0.00000  -0.00008  -0.00008   2.01315
   A31        2.32281  -0.00003   0.00000  -0.00014  -0.00014   2.32266
   A32        1.84629   0.00000   0.00000  -0.00003  -0.00003   1.84626
   A33        2.21633  -0.00006   0.00000  -0.00030  -0.00030   2.21603
   A34        2.24045  -0.00009   0.00000  -0.00036  -0.00036   2.24009
   A35        1.75888   0.00005   0.00000   0.00029   0.00029   1.75917
   A36        2.25511   0.00002   0.00000   0.00016   0.00016   2.25527
   A37        1.91835  -0.00015   0.00000  -0.00079  -0.00079   1.91756
   A38        1.54395  -0.00009   0.00000  -0.00040  -0.00040   1.54355
   A39        2.17503  -0.00024   0.00000  -0.00115  -0.00116   2.17387
   A40        1.88574  -0.00048   0.00000  -0.00290  -0.00291   1.88283
   A41        2.23912   0.00033   0.00000   0.00102   0.00104   2.24017
   A42        1.87604  -0.00014   0.00000  -0.00065  -0.00065   1.87539
   A43        2.57821  -0.00027   0.00000  -0.00120  -0.00120   2.57700
   A44        1.86082  -0.00013   0.00000  -0.00051  -0.00052   1.86030
   A45        1.56121   0.00049   0.00000   0.00285   0.00288   1.56409
   A46        2.06741  -0.00003   0.00000  -0.00016  -0.00019   2.06722
   A47        1.99973  -0.00019   0.00000  -0.00098  -0.00098   1.99875
   A48        1.79405  -0.00013   0.00000  -0.00072  -0.00072   1.79333
   A49        2.14554  -0.00103   0.00000  -0.00621  -0.00626   2.13929
   A50        1.97632   0.00044   0.00000   0.00165   0.00171   1.97803
   A51        1.79966  -0.00022   0.00000  -0.00095  -0.00095   1.79870
   A52        2.14367  -0.00021   0.00000  -0.00157  -0.00162   2.14205
   A53        1.63467   0.00028   0.00000   0.00132   0.00135   1.63602
   A54        2.07861   0.00114   0.00000   0.00672   0.00677   2.08538
   A55        2.28793  -0.00027   0.00000  -0.00072  -0.00078   2.28716
   A56        2.16926   0.00099   0.00000   0.00574   0.00576   2.17501
   A57        1.86599  -0.00007   0.00000   0.00020   0.00018   1.86617
   A58        1.77623   0.00002   0.00000   0.00010   0.00010   1.77633
   A59        1.97111  -0.00001   0.00000  -0.00000  -0.00000   1.97111
   A60        1.85162  -0.00001   0.00000  -0.00004  -0.00004   1.85158
   A61        2.32208  -0.00001   0.00000  -0.00001  -0.00001   2.32206
   A62        1.95689  -0.00004   0.00000  -0.00016  -0.00016   1.95673
   A63        1.93273  -0.00006   0.00000  -0.00020  -0.00020   1.93252
   A64        1.89257  -0.00001   0.00000  -0.00003  -0.00003   1.89253
   A65        2.21734  -0.00002   0.00000  -0.00010  -0.00011   2.21724
   A66        1.68541  -0.00004   0.00000  -0.00019  -0.00019   1.68522
   A67        2.40765  -0.00000   0.00000  -0.00003  -0.00003   2.40762
   A68        2.13971  -0.00002   0.00000  -0.00011  -0.00011   2.13961
   A69        2.32457   0.00004   0.00000   0.00013   0.00013   2.32470
   A70        1.82586   0.00004   0.00000   0.00013   0.00013   1.82599
   A71        2.16591   0.00005   0.00000   0.00023   0.00023   2.16614
   A72        2.10333   0.00008   0.00000   0.00033   0.00033   2.10366
   A73        1.58945   0.00003   0.00000   0.00016   0.00016   1.58961
   A74        2.37971  -0.00005   0.00000  -0.00028  -0.00029   2.37943
   A75        2.15886   0.00000   0.00000   0.00014   0.00014   2.15900
   A76        2.20761   0.00002   0.00000   0.00012   0.00011   2.20773
   A77        2.51519  -0.00004   0.00000  -0.00035  -0.00035   2.51483
   A78        1.80736   0.00001   0.00000   0.00012   0.00012   1.80748
   A79        2.54990  -0.00000   0.00000  -0.00005  -0.00005   2.54985
   A80        2.07049  -0.00003   0.00000  -0.00025  -0.00025   2.07024
   A81        1.91368   0.00000   0.00000  -0.00004  -0.00004   1.91364
   A82        2.39033   0.00003   0.00000   0.00019   0.00019   2.39051
   A83        1.65333   0.00009   0.00000   0.00046   0.00046   1.65379
   A84        1.98038  -0.00003   0.00000  -0.00002  -0.00002   1.98037
   A85        2.45350   0.00001   0.00000   0.00003   0.00003   2.45354
   A86        2.07672  -0.00004   0.00000  -0.00029  -0.00028   2.07644
   A87        1.50475   0.00005   0.00000   0.00022   0.00022   1.50497
   A88        2.16676  -0.00011   0.00000  -0.00052  -0.00052   2.16624
   A89        2.22588  -0.00006   0.00000  -0.00018  -0.00018   2.22570
   A90        1.85412   0.00003   0.00000   0.00005   0.00005   1.85417
   A91        2.15723   0.00004   0.00000   0.00022   0.00022   2.15744
   A92        2.52763   0.00002   0.00000  -0.00000  -0.00000   2.52762
   A93        2.13029   0.00006   0.00000   0.00034   0.00034   2.13063
   A94        1.62008   0.00004   0.00000   0.00014   0.00014   1.62023
   A95        2.16971   0.00007   0.00000   0.00032   0.00032   2.17002
   A96        2.26126  -0.00008   0.00000  -0.00033  -0.00033   2.26093
   A97        1.74089  -0.00011   0.00000  -0.00043  -0.00043   1.74046
   A98        1.58951   0.00016   0.00000   0.00068   0.00068   1.59019
   A99        2.37835  -0.00014   0.00000  -0.00066  -0.00066   2.37769
   A100       2.15860  -0.00016   0.00000  -0.00075  -0.00075   2.15784
   A101       2.21027  -0.00002   0.00000  -0.00001  -0.00001   2.21026
   A102       2.51445   0.00001   0.00000   0.00010   0.00010   2.51455
   A103       1.80780  -0.00000   0.00000  -0.00005  -0.00005   1.80775
   A104       2.54783  -0.00003   0.00000  -0.00015  -0.00014   2.54768
   A105       2.06712  -0.00006   0.00000  -0.00021  -0.00021   2.06691
   A106       1.91575   0.00004   0.00000   0.00021   0.00021   1.91596
   A107       2.39330   0.00005   0.00000   0.00022   0.00022   2.39352
   A108       1.68299  -0.00001   0.00000  -0.00002  -0.00002   1.68297
   A109       1.86671  -0.00016   0.00000  -0.00056  -0.00056   1.86615
   A110       2.23936  -0.00017   0.00000  -0.00108  -0.00108   2.23828
   A111       2.21813   0.00013   0.00000   0.00028   0.00028   2.21842
   A112       1.78793  -0.00007   0.00000  -0.00020  -0.00020   1.78773
   A113       2.35536   0.00014   0.00000   0.00080   0.00079   2.35615
   A114       2.10772  -0.00006   0.00000  -0.00035  -0.00033   2.10739
   A115       2.10221  -0.00020   0.00000  -0.00094  -0.00095   2.10126
   A116       2.01330  -0.00009   0.00000  -0.00025  -0.00025   2.01305
   A117       2.25772  -0.00028   0.00000  -0.00201  -0.00202   2.25570
   A118       1.76234   0.00011   0.00000   0.00011   0.00014   1.76248
   A119       1.81974   0.00052   0.00000   0.00306   0.00308   1.82282
   A120       2.15322   0.00005   0.00000   0.00049   0.00048   2.15370
   A121       1.84328   0.00026   0.00000   0.00157   0.00159   1.84488
   A122       2.32021   0.00009   0.00000   0.00052   0.00050   2.32071
   A123       1.97134   0.00011   0.00000   0.00046   0.00046   1.97179
   A124       1.77572   0.00014   0.00000   0.00067   0.00067   1.77638
   A125       1.85099  -0.00010   0.00000  -0.00029  -0.00029   1.85069
   A126       2.32227  -0.00011   0.00000  -0.00041  -0.00041   2.32185
   A127       1.95675   0.00004   0.00000   0.00002   0.00002   1.95677
   A128       2.32483   0.00003   0.00000   0.00009   0.00009   2.32492
   A129       1.82646  -0.00000   0.00000  -0.00012  -0.00012   1.82634
   A130       1.93241   0.00009   0.00000   0.00038   0.00039   1.93279
   A131       1.89289  -0.00015   0.00000  -0.00062  -0.00062   1.89227
   A132       2.21642  -0.00012   0.00000  -0.00040  -0.00041   2.21602
   A133       1.68545  -0.00001   0.00000  -0.00003  -0.00003   1.68542
   A134       2.40862  -0.00011   0.00000  -0.00076  -0.00076   2.40786
   A135       2.13949  -0.00004   0.00000  -0.00030  -0.00030   2.13918
   A136       2.16509   0.00013   0.00000   0.00078   0.00078   2.16588
   A137       2.10451   0.00004   0.00000   0.00016   0.00016   2.10467
   A138       1.50792   0.00020   0.00000   0.00088   0.00088   1.50881
   A139       1.93619   0.00005   0.00000   0.00018   0.00018   1.93637
   A140       2.37319   0.00005   0.00000   0.00050   0.00050   2.37369
   A141       2.12773  -0.00004   0.00000  -0.00005  -0.00005   2.12768
   A142       1.50695   0.00013   0.00000   0.00058   0.00058   1.50752
   A143       2.40088  -0.00025   0.00000  -0.00139  -0.00139   2.39949
   A144       2.34449  -0.00017   0.00000  -0.00084  -0.00084   2.34365
   A145       2.07241   0.00008   0.00000   0.00028   0.00028   2.07269
   A146       1.98639  -0.00003   0.00000   0.00005   0.00005   1.98644
   A147       2.40146   0.00002   0.00000   0.00013   0.00013   2.40159
   A148       2.10456   0.00006   0.00000   0.00031   0.00031   2.10487
   A149       1.70733  -0.00011   0.00000  -0.00055  -0.00055   1.70678
   A150       2.17512   0.00000   0.00000  -0.00008  -0.00008   2.17504
   A151       2.18973  -0.00003   0.00000  -0.00020  -0.00020   2.18953
   A152       1.67278  -0.00010   0.00000  -0.00043  -0.00043   1.67235
   A153       1.65344   0.00012   0.00000   0.00050   0.00050   1.65394
   A154       1.50486  -0.00002   0.00000  -0.00011  -0.00011   1.50475
   A155       2.16628  -0.00002   0.00000  -0.00001  -0.00001   2.16627
   A156       2.22616   0.00000   0.00000   0.00013   0.00013   2.22628
   A157       2.13112  -0.00001   0.00000  -0.00009  -0.00009   2.13103
   A158       1.85475   0.00001   0.00000   0.00005   0.00005   1.85480
   A159       2.26262  -0.00003   0.00000  -0.00011  -0.00011   2.26250
   A160       1.74208  -0.00003   0.00000  -0.00007  -0.00007   1.74201
   A161       1.98052   0.00008   0.00000   0.00037   0.00037   1.98089
   A162       1.61801   0.00004   0.00000   0.00019   0.00019   1.61820
   A163       2.16779   0.00004   0.00000   0.00019   0.00019   2.16798
   A164       2.45424  -0.00011   0.00000  -0.00052  -0.00052   2.45372
   A165       2.07805  -0.00012   0.00000  -0.00061  -0.00061   2.07744
   A166       2.15535   0.00002   0.00000   0.00007   0.00007   2.15541
   A167       2.52660   0.00002   0.00000  -0.00002  -0.00002   2.52658
   A168       1.50781   0.00018   0.00000   0.00079   0.00079   1.50860
   A169       1.50694   0.00003   0.00000   0.00009   0.00009   1.50703
   A170       2.34390  -0.00008   0.00000  -0.00042  -0.00042   2.34348
   A171       2.40124   0.00005   0.00000   0.00040   0.00040   2.40164
   A172       1.93612   0.00010   0.00000   0.00042   0.00042   1.93654
   A173       2.12774  -0.00008   0.00000  -0.00025  -0.00025   2.12749
   A174       2.37290  -0.00022   0.00000  -0.00118  -0.00118   2.37172
   A175       2.10433   0.00002   0.00000   0.00018   0.00018   2.10450
   A176       2.17549  -0.00004   0.00000  -0.00023  -0.00023   2.17526
   A177       1.70816   0.00001   0.00000   0.00012   0.00012   1.70828
   A178       2.07240  -0.00001   0.00000  -0.00005  -0.00005   2.07235
   A179       2.40213   0.00003   0.00000   0.00023   0.00023   2.40236
   A180       1.98679  -0.00006   0.00000  -0.00044  -0.00044   1.98635
   A181       1.67222  -0.00002   0.00000  -0.00008  -0.00008   1.67214
   A182       2.18925   0.00004   0.00000   0.00029   0.00029   2.18954
   A183       1.50151   0.02419   0.00000   0.08556   0.08548   1.58699
   A184       1.68327   0.00249   0.00000   0.00211   0.00251   1.68578
   A185       1.89401   0.00635   0.00000   0.02606   0.02607   1.92008
   A186       2.85224  -0.00039   0.00000  -0.00191  -0.00189   2.85035
   A187       2.31514  -0.00106   0.00000  -0.00367  -0.00367   2.31148
   A188       2.13749  -0.00022   0.00000  -0.00078  -0.00078   2.13671
    D1       -1.76443   0.00002   0.00000   0.00007   0.00007  -1.76436
    D2       -0.73900   0.00004   0.00000   0.00024   0.00024  -0.73876
    D3        1.71172   0.00006   0.00000   0.00033   0.00033   1.71204
    D4        2.28818   0.00003   0.00000   0.00024   0.00024   2.28842
    D5        0.19520  -0.00006   0.00000  -0.00027  -0.00027   0.19493
    D6        1.22063  -0.00004   0.00000  -0.00010  -0.00010   1.22053
    D7       -2.61184  -0.00002   0.00000  -0.00001  -0.00001  -2.61185
    D8       -2.03537  -0.00005   0.00000  -0.00009  -0.00010  -2.03547
    D9       -0.75411   0.00002   0.00000   0.00007   0.00007  -0.75404
   D10        0.27132   0.00003   0.00000   0.00024   0.00024   0.27156
   D11        2.72204   0.00005   0.00000   0.00033   0.00033   2.72236
   D12       -2.98468   0.00003   0.00000   0.00024   0.00024  -2.98444
   D13        2.20139   0.00001   0.00000   0.00004   0.00004   2.20143
   D14       -3.05637   0.00003   0.00000   0.00021   0.00021  -3.05616
   D15       -0.60565   0.00005   0.00000   0.00029   0.00029  -0.60535
   D16       -0.02919   0.00002   0.00000   0.00021   0.00021  -0.02897
   D17        2.75464   0.00002   0.00000   0.00011   0.00011   2.75475
   D18       -2.50312   0.00004   0.00000   0.00029   0.00029  -2.50284
   D19       -0.05240   0.00006   0.00000   0.00037   0.00037  -0.05203
   D20        0.52406   0.00003   0.00000   0.00029   0.00029   0.52435
   D21        0.43220   0.00001   0.00000   0.00007   0.00007   0.43227
   D22       -0.58476   0.00005   0.00000   0.00026   0.00026  -0.58450
   D23        3.01806   0.00002   0.00000   0.00008   0.00008   3.01814
   D24       -3.03456   0.00000   0.00000  -0.00001  -0.00001  -3.03457
   D25       -0.48307   0.00000   0.00000   0.00002   0.00002  -0.48305
   D26       -1.50003   0.00004   0.00000   0.00022   0.00022  -1.49981
   D27        2.10279   0.00001   0.00000   0.00004   0.00004   2.10283
   D28        2.33335  -0.00001   0.00000  -0.00006  -0.00006   2.33330
   D29        1.14282  -0.00001   0.00000   0.00004   0.00004   1.14286
   D30        0.12585   0.00003   0.00000   0.00024   0.00024   0.12609
   D31       -2.55451  -0.00000   0.00000   0.00006   0.00006  -2.55445
   D32       -2.32395  -0.00002   0.00000  -0.00004  -0.00004  -2.32398
   D33       -2.80693  -0.00001   0.00000  -0.00003  -0.00003  -2.80696
   D34        2.45929   0.00003   0.00000   0.00017   0.00017   2.45945
   D35       -0.22108  -0.00000   0.00000  -0.00001  -0.00001  -0.22109
   D36        0.00949  -0.00002   0.00000  -0.00011  -0.00011   0.00938
   D37       -2.72972   0.00002   0.00000   0.00014   0.00014  -2.72958
   D38        2.53651   0.00006   0.00000   0.00033   0.00033   2.53684
   D39       -0.14386   0.00002   0.00000   0.00015   0.00016  -0.14371
   D40        0.08671   0.00001   0.00000   0.00006   0.00006   0.08676
   D41        0.87908  -0.00000   0.00000   0.00003   0.00003   0.87910
   D42       -2.75504   0.00002   0.00000   0.00010   0.00010  -2.75494
   D43       -2.09687   0.00003   0.00000   0.00028   0.00028  -2.09659
   D44       -0.10603  -0.00001   0.00000  -0.00006  -0.00006  -0.10608
   D45        2.54304   0.00001   0.00000   0.00002   0.00002   2.54307
   D46       -3.08197   0.00002   0.00000   0.00020   0.00020  -3.08177
   D47       -1.03465   0.00005   0.00000   0.00022   0.00022  -1.03444
   D48        1.61442   0.00007   0.00000   0.00029   0.00029   1.61471
   D49        2.27259   0.00008   0.00000   0.00047   0.00047   2.27306
   D50       -3.13685   0.00001   0.00000   0.00006   0.00006  -3.13679
   D51       -0.48778   0.00003   0.00000   0.00013   0.00013  -0.48764
   D52        0.17040   0.00004   0.00000   0.00031   0.00031   0.17071
   D53        3.05265  -0.00002   0.00000  -0.00012  -0.00012   3.05253
   D54       -0.58147   0.00000   0.00000  -0.00004  -0.00004  -0.58150
   D55        0.07671   0.00001   0.00000   0.00014   0.00014   0.07684
   D56       -0.89870   0.00002   0.00000   0.00007   0.00007  -0.89863
   D57        0.06990   0.00007   0.00000   0.00027   0.00027   0.07018
   D58        2.29108   0.00001   0.00000   0.00014   0.00014   2.29121
   D59        2.91000   0.00009   0.00000   0.00042   0.00042   2.91043
   D60        1.07214  -0.00002   0.00000  -0.00014  -0.00014   1.07200
   D61        2.04074   0.00002   0.00000   0.00007   0.00007   2.04081
   D62       -2.02127  -0.00004   0.00000  -0.00007  -0.00007  -2.02134
   D63       -1.40234   0.00005   0.00000   0.00022   0.00022  -1.40213
   D64        0.07984  -0.00002   0.00000  -0.00008  -0.00008   0.07977
   D65        1.04845   0.00003   0.00000   0.00013   0.00013   1.04858
   D66       -3.01356  -0.00003   0.00000  -0.00001  -0.00001  -3.01357
   D67       -2.39463   0.00005   0.00000   0.00028   0.00028  -2.39436
   D68       -2.98374  -0.00001   0.00000  -0.00009  -0.00009  -2.98382
   D69       -2.01513   0.00003   0.00000   0.00012   0.00012  -2.01501
   D70        0.20604  -0.00003   0.00000  -0.00002  -0.00002   0.20602
   D71        0.82497   0.00006   0.00000   0.00027   0.00027   0.82524
   D72        2.83561  -0.00002   0.00000  -0.00011  -0.00011   2.83550
   D73       -2.47897   0.00002   0.00000   0.00010   0.00010  -2.47888
   D74       -0.25780  -0.00004   0.00000  -0.00004  -0.00004  -0.25784
   D75        0.36113   0.00005   0.00000   0.00025   0.00025   0.36138
   D76        0.59551  -0.00004   0.00000  -0.00029  -0.00029   0.59522
   D77        1.61224  -0.00000   0.00000  -0.00002  -0.00002   1.61222
   D78       -2.42723   0.00000   0.00000  -0.00003  -0.00003  -2.42726
   D79       -1.72099  -0.00000   0.00000  -0.00004  -0.00004  -1.72103
   D80       -0.49863  -0.00004   0.00000  -0.00027  -0.00027  -0.49890
   D81        0.51810   0.00000   0.00000  -0.00000  -0.00000   0.51810
   D82        2.76181   0.00001   0.00000  -0.00001  -0.00001   2.76180
   D83       -2.81513   0.00001   0.00000  -0.00002  -0.00002  -2.81515
   D84       -1.20925  -0.00002   0.00000  -0.00018  -0.00018  -1.20943
   D85       -0.19251   0.00003   0.00000   0.00008   0.00008  -0.19243
   D86        2.05120   0.00003   0.00000   0.00008   0.00008   2.05128
   D87        2.75744   0.00003   0.00000   0.00007   0.00007   2.75751
   D88        2.54776  -0.00004   0.00000  -0.00025  -0.00025   2.54751
   D89       -2.71869  -0.00000   0.00000   0.00001   0.00001  -2.71868
   D90       -0.47498   0.00000   0.00000   0.00001   0.00001  -0.47497
   D91        0.23126  -0.00000   0.00000  -0.00000  -0.00001   0.23126
   D92        2.97611  -0.00005   0.00000  -0.00033  -0.00033   2.97578
   D93       -2.29034  -0.00001   0.00000  -0.00006  -0.00006  -2.29041
   D94       -0.04664  -0.00000   0.00000  -0.00007  -0.00007  -0.04670
   D95        0.65961  -0.00001   0.00000  -0.00008  -0.00008   0.65953
   D96        0.39168   0.00001   0.00000   0.00008   0.00008   0.39175
   D97       -0.67079   0.00001   0.00000   0.00003   0.00003  -0.67075
   D98        2.70812   0.00004   0.00000   0.00034   0.00034   2.70846
   D99       -2.80054   0.00004   0.00000   0.00037   0.00037  -2.80017
   D100      -0.65758   0.00001   0.00000   0.00004   0.00004  -0.65754
   D101      -1.72005   0.00001   0.00000  -0.00000  -0.00000  -1.72005
   D102       1.65886   0.00005   0.00000   0.00031   0.00031   1.65916
   D103       2.43338   0.00005   0.00000   0.00034   0.00034   2.43372
   D104       1.26352  -0.00002   0.00000  -0.00004  -0.00005   1.26348
   D105       0.20106  -0.00002   0.00000  -0.00009  -0.00009   0.20097
   D106      -2.70322   0.00001   0.00000   0.00022   0.00022  -2.70300
   D107      -1.92870   0.00001   0.00000   0.00025   0.00025  -1.92845
   D108      -2.52247   0.00001   0.00000   0.00010   0.00010  -2.52237
   D109       2.69825   0.00001   0.00000   0.00005   0.00005   2.69831
   D110      -0.20603   0.00005   0.00000   0.00036   0.00036  -0.20566
   D111       0.56850   0.00005   0.00000   0.00040   0.00040   0.56889
   D112      -3.10196  -0.00001   0.00000  -0.00002  -0.00002  -3.10199
   D113       2.11876  -0.00001   0.00000  -0.00007  -0.00007   2.11869
   D114      -0.78553   0.00003   0.00000   0.00024   0.00024  -0.78528
   D115      -0.01100   0.00003   0.00000   0.00027   0.00027  -0.01073
   D116       0.30199  -0.00006   0.00000  -0.00019  -0.00019   0.30180
   D117      -0.82559  -0.00005   0.00000  -0.00014  -0.00014  -0.82573
   D118       3.02645  -0.00006   0.00000  -0.00025  -0.00025   3.02619
   D119       2.57778  -0.00007   0.00000  -0.00029  -0.00029   2.57749
   D120       1.46142   0.00001   0.00000  -0.00000  -0.00000   1.46142
   D121       0.33384   0.00002   0.00000   0.00004   0.00004   0.33388
   D122      -2.09731   0.00000   0.00000  -0.00007  -0.00007  -2.09738
   D123      -2.54598  -0.00001   0.00000  -0.00011  -0.00011  -2.54608
   D124      -2.54397   0.00003   0.00000   0.00020   0.00020  -2.54377
   D125       2.61164   0.00004   0.00000   0.00024   0.00024   2.61188
   D126       0.18049   0.00002   0.00000   0.00013   0.00013   0.18062
   D127      -0.26818   0.00002   0.00000   0.00009   0.00009  -0.26809
   D128      -2.11386   0.00001   0.00000   0.00007   0.00007  -2.11379
   D129       3.04174   0.00002   0.00000   0.00011   0.00011   3.04186
   D130       0.61059   0.00000   0.00000   0.00000   0.00000   0.61060
   D131       0.16193  -0.00001   0.00000  -0.00004  -0.00004   0.16189
   D132       0.63508   0.00002   0.00000   0.00008   0.00008   0.63516
   D133      -0.43457   0.00003   0.00000   0.00017   0.00017  -0.43440
   D134      -2.66476  -0.00002   0.00000  -0.00016  -0.00016  -2.66492
   D135       3.04594  -0.00000   0.00000   0.00005   0.00005   3.04599
   D136      -0.51949   0.00003   0.00000   0.00010   0.00010  -0.51940
   D137      -1.58914   0.00004   0.00000   0.00018   0.00018  -1.58896
   D138       2.46385  -0.00001   0.00000  -0.00014  -0.00014   2.46371
   D139       1.89137   0.00001   0.00000   0.00006   0.00006   1.89143
   D140      -2.90338  -0.00000   0.00000  -0.00015  -0.00015  -2.90353
   D141       2.31015   0.00001   0.00000  -0.00006  -0.00006   2.31009
   D142       0.07996  -0.00004   0.00000  -0.00039  -0.00038   0.07957
   D143      -0.49253  -0.00003   0.00000  -0.00018  -0.00018  -0.49270
   D144      -3.12718   0.00001   0.00000  -0.00003  -0.00003  -3.12722
   D145       2.08636   0.00002   0.00000   0.00005   0.00005   2.08641
   D146      -0.14384  -0.00003   0.00000  -0.00028  -0.00027  -0.14411
   D147      -0.71632  -0.00001   0.00000  -0.00007  -0.00007  -0.71639
   D148      -0.79886   0.00001   0.00000  -0.00004  -0.00004  -0.79890
   D149       0.26611  -0.00009   0.00000  -0.00050  -0.00050   0.26561
   D150       2.44227   0.00038   0.00000   0.00266   0.00268   2.44495
   D151       3.09454  -0.00001   0.00000   0.00027   0.00024   3.09478
   D152       0.26572   0.00001   0.00000  -0.00006  -0.00006   0.26566
   D153       1.33070  -0.00010   0.00000  -0.00053  -0.00053   1.33017
   D154      -2.77633   0.00038   0.00000   0.00263   0.00266  -2.77367
   D155      -2.12406  -0.00001   0.00000   0.00025   0.00021  -2.12385
   D156       3.09849  -0.00007   0.00000  -0.00041  -0.00041   3.09808
   D157      -2.11972  -0.00017   0.00000  -0.00088  -0.00088  -2.12059
   D158       0.05644   0.00031   0.00000   0.00228   0.00231   0.05875
   D159       0.70871  -0.00009   0.00000  -0.00010  -0.00014   0.70858
   D160       2.44605   0.00001   0.00000  -0.00007  -0.00007   2.44598
   D161      -2.77216  -0.00009   0.00000  -0.00053  -0.00053  -2.77270
   D162      -0.59600   0.00038   0.00000   0.00263   0.00265  -0.59335
   D163       0.05627  -0.00001   0.00000   0.00024   0.00021   0.05647
   D164       0.11946   0.00001   0.00000   0.00009   0.00009   0.11955
   D165      -0.97127   0.00002   0.00000   0.00015   0.00015  -0.97111
   D166       2.32390   0.00002   0.00000   0.00016   0.00016   2.32406
   D167       2.58816   0.00002   0.00000   0.00021   0.00021   2.58837
   D168       1.35665   0.00000   0.00000   0.00001   0.00001   1.35666
   D169       0.26592   0.00001   0.00000   0.00007   0.00007   0.26600
   D170      -2.72209   0.00002   0.00000   0.00007   0.00007  -2.72202
   D171      -2.45783   0.00001   0.00000   0.00013   0.00013  -2.45770
   D172      -2.32120   0.00001   0.00000   0.00005   0.00005  -2.32115
   D173       2.87126   0.00002   0.00000   0.00011   0.00011   2.87137
   D174      -0.11676   0.00002   0.00000   0.00011   0.00011  -0.11664
   D175       0.14750   0.00002   0.00000   0.00017   0.00017   0.14767
   D176      -2.46908   0.00002   0.00000   0.00007   0.00008  -2.46900
   D177       2.72338   0.00003   0.00000   0.00014   0.00014   2.72352
   D178      -0.26463   0.00003   0.00000   0.00014   0.00014  -0.26449
   D179      -0.00037   0.00003   0.00000   0.00020   0.00020  -0.00018
   D180       0.59511  -0.00014   0.00000  -0.00063  -0.00063   0.59448
   D181       1.61165  -0.00017   0.00000  -0.00071  -0.00071   1.61094
   D182      -2.42526  -0.00012   0.00000  -0.00049  -0.00049  -2.42575
   D183      -1.71904  -0.00014   0.00000  -0.00057  -0.00057  -1.71961
   D184      -1.20947   0.00014   0.00000   0.00058   0.00058  -1.20889
   D185      -0.19292   0.00011   0.00000   0.00049   0.00050  -0.19243
   D186       2.05335   0.00016   0.00000   0.00072   0.00071   2.05406
   D187       2.75956   0.00014   0.00000   0.00064   0.00064   2.76020
   D188      -0.49902   0.00005   0.00000   0.00024   0.00024  -0.49878
   D189       0.51753   0.00002   0.00000   0.00016   0.00016   0.51769
   D190       2.76380   0.00007   0.00000   0.00038   0.00038   2.76418
   D191      -2.81317   0.00005   0.00000   0.00031   0.00030  -2.81287
   D192       2.97602  -0.00096   0.00000  -0.00597  -0.00601   2.97000
   D193      -2.29062  -0.00099   0.00000  -0.00605  -0.00610  -2.29672
   D194      -0.04435  -0.00094   0.00000  -0.00583  -0.00588  -0.05023
   D195       0.66186  -0.00096   0.00000  -0.00591  -0.00595   0.65591
   D196       2.54762   0.00035   0.00000   0.00123   0.00129   2.54891
   D197      -2.71902   0.00033   0.00000   0.00114   0.00120  -2.71781
   D198      -0.47275   0.00037   0.00000   0.00136   0.00142  -0.47132
   D199       0.23347   0.00036   0.00000   0.00129   0.00135   0.23482
   D200       0.87871  -0.00005   0.00000  -0.00031  -0.00031   0.87840
   D201      -2.75144  -0.00002   0.00000  -0.00012  -0.00012  -2.75156
   D202      -2.09330  -0.00007   0.00000  -0.00047  -0.00047  -2.09377
   D203      -0.10700   0.00005   0.00000   0.00051   0.00051  -0.10649
   D204       2.54603   0.00009   0.00000   0.00070   0.00070   2.54673
   D205      -3.07901   0.00003   0.00000   0.00036   0.00035  -3.07866
   D206      -1.03506   0.00021   0.00000   0.00101   0.00101  -1.03404
   D207       1.61798   0.00024   0.00000   0.00121   0.00121   1.61918
   D208       2.27612   0.00019   0.00000   0.00086   0.00086   2.27698
   D209       3.05234  -0.00099   0.00000  -0.00601  -0.00605   3.04629
   D210      -0.57781  -0.00096   0.00000  -0.00582  -0.00585  -0.58367
   D211       0.08033  -0.00101   0.00000  -0.00616  -0.00620   0.07413
   D212      -3.13761   0.00042   0.00000   0.00127   0.00132  -3.13628
   D213      -0.48457   0.00046   0.00000   0.00147   0.00152  -0.48306
   D214       0.17357   0.00040   0.00000   0.00112   0.00117   0.17474
   D215      -0.73858   0.00006   0.00000   0.00034   0.00034  -0.73825
   D216      -1.76414   0.00013   0.00000   0.00047   0.00047  -1.76367
   D217       2.29259  -0.00038   0.00000  -0.00284  -0.00287   2.28972
   D218       1.71628   0.00019   0.00000   0.00041   0.00044   1.71672
   D219       0.27152   0.00000   0.00000   0.00010   0.00010   0.27162
   D220      -0.75404   0.00007   0.00000   0.00023   0.00024  -0.75380
   D221      -2.98049  -0.00044   0.00000  -0.00308  -0.00311  -2.98360
   D222       2.72639   0.00014   0.00000   0.00017   0.00020   2.72658
   D223       1.22093  -0.00019   0.00000  -0.00079  -0.00080   1.22013
   D224       0.19537  -0.00012   0.00000  -0.00066  -0.00066   0.19471
   D225      -2.03108  -0.00063   0.00000  -0.00397  -0.00400  -2.03508
   D226      -2.60739  -0.00006   0.00000  -0.00072  -0.00070  -2.60809
   D227      -2.50269   0.00000   0.00000  -0.00004  -0.00006  -2.50275
   D228       2.75494   0.00006   0.00000   0.00010   0.00008   2.75501
   D229       0.52848  -0.00045   0.00000  -0.00321  -0.00326   0.52522
   D230      -0.04783   0.00013   0.00000   0.00003   0.00004  -0.04779
   D231      -3.05566  -0.00014   0.00000  -0.00024  -0.00023  -3.05590
   D232       2.20196  -0.00008   0.00000  -0.00010  -0.00010   2.20187
   D233      -0.02449  -0.00058   0.00000  -0.00341  -0.00344  -0.02793
   D234      -0.60080  -0.00001   0.00000  -0.00017  -0.00014  -0.60093
   D235      -1.49957   0.00008   0.00000   0.00035   0.00035  -1.49921
   D236      -0.48278   0.00014   0.00000   0.00063   0.00063  -0.48215
   D237       2.10340   0.00002   0.00000  -0.00005  -0.00005   2.10335
   D238       2.33166   0.00008   0.00000   0.00046   0.00046   2.33213
   D239      -0.58372  -0.00006   0.00000  -0.00052  -0.00052  -0.58424
   D240       0.43307  -0.00000   0.00000  -0.00024  -0.00024   0.43283
   D241       3.01925  -0.00012   0.00000  -0.00093  -0.00092   3.01832
   D242      -3.03567  -0.00007   0.00000  -0.00041  -0.00041  -3.03608
   D243       0.12633  -0.00013   0.00000  -0.00064  -0.00064   0.12569
   D244       1.14312  -0.00008   0.00000  -0.00037  -0.00037   1.14276
   D245      -2.55389  -0.00020   0.00000  -0.00105  -0.00105  -2.55494
   D246      -2.32562  -0.00014   0.00000  -0.00053  -0.00053  -2.32616
   D247       2.53676   0.00119   0.00000   0.00726   0.00730   2.54405
   D248      -2.72964   0.00125   0.00000   0.00754   0.00757  -2.72207
   D249      -0.14346   0.00113   0.00000   0.00685   0.00689  -0.13657
   D250       0.08480   0.00118   0.00000   0.00737   0.00740   0.09221
   D251       2.46014  -0.00039   0.00000  -0.00121  -0.00125   2.45889
   D252      -2.80625  -0.00033   0.00000  -0.00094  -0.00098  -2.80723
   D253      -0.22008  -0.00045   0.00000  -0.00162  -0.00166  -0.22174
   D254       0.00819  -0.00039   0.00000  -0.00110  -0.00115   0.00704
   D255       1.26376  -0.00009   0.00000  -0.00048  -0.00048   1.26327
   D256       0.20144  -0.00011   0.00000  -0.00049  -0.00049   0.20095
   D257      -1.92747  -0.00006   0.00000  -0.00045  -0.00045  -1.92791
   D258      -2.70237  -0.00004   0.00000  -0.00012  -0.00011  -2.70249
   D259       0.39178  -0.00003   0.00000  -0.00019  -0.00019   0.39159
   D260      -0.67053  -0.00004   0.00000  -0.00020  -0.00020  -0.67073
   D261      -2.79944   0.00001   0.00000  -0.00016  -0.00015  -2.79959
   D262       2.70884   0.00002   0.00000   0.00018   0.00018   2.70902
   D263      -0.65778   0.00009   0.00000   0.00049   0.00048  -0.65730
   D264      -1.72010   0.00008   0.00000   0.00047   0.00047  -1.71962
   D265       2.43418   0.00013   0.00000   0.00052   0.00052   2.43470
   D266       1.65927   0.00014   0.00000   0.00085   0.00085   1.66012
   D267      -3.10205  -0.00050   0.00000  -0.00291  -0.00292  -3.10497
   D268       2.11882  -0.00052   0.00000  -0.00292  -0.00293   2.11589
   D269      -0.01008  -0.00047   0.00000  -0.00288  -0.00289  -0.01297
   D270      -0.78499  -0.00045   0.00000  -0.00255  -0.00256  -0.78755
   D271      -2.52289   0.00005   0.00000  -0.00008  -0.00010  -2.52300
   D272       2.69798   0.00004   0.00000  -0.00010  -0.00011   2.69786
   D273       0.56907   0.00008   0.00000  -0.00005  -0.00007   0.56900
   D274      -0.20584   0.00010   0.00000   0.00028   0.00026  -0.20558
   D275       0.08008  -0.00004   0.00000  -0.00021  -0.00020   0.07987
   D276       1.04850   0.00001   0.00000   0.00003   0.00003   1.04852
   D277      -2.39349  -0.00005   0.00000  -0.00020  -0.00020  -2.39368
   D278      -3.01239  -0.00009   0.00000  -0.00057  -0.00057  -3.01296
   D279       1.07211  -0.00015   0.00000  -0.00068  -0.00068   1.07143
   D280       2.04053  -0.00010   0.00000  -0.00045  -0.00045   2.04008
   D281      -1.40146  -0.00016   0.00000  -0.00067  -0.00067  -1.40213
   D282      -2.02036  -0.00020   0.00000  -0.00104  -0.00105  -2.02141
   D283      -0.89863   0.00010   0.00000   0.00054   0.00054  -0.89809
   D284       0.06979   0.00015   0.00000   0.00077   0.00077   0.07056
   D285       2.91099   0.00009   0.00000   0.00055   0.00055   2.91154
   D286       2.29208   0.00005   0.00000   0.00017   0.00017   2.29226
   D287       2.83548   0.00081   0.00000   0.00511   0.00518   2.84066
   D288      -2.47928   0.00086   0.00000   0.00534   0.00541  -2.47387
   D289       0.36192   0.00080   0.00000   0.00512   0.00519   0.36711
   D290      -0.25699   0.00076   0.00000   0.00474   0.00481  -0.25218
   D291      -2.98366  -0.00031   0.00000  -0.00107  -0.00112  -2.98478
   D292      -2.01524  -0.00026   0.00000  -0.00084  -0.00089  -2.01613
   D293       0.82596  -0.00032   0.00000  -0.00106  -0.00111   0.82485
   D294       0.20706  -0.00036   0.00000  -0.00144  -0.00149   0.20557
   D295       2.16151   0.00120   0.00000   0.00732   0.00739   2.16890
   D296       1.26929   0.00091   0.00000   0.00553   0.00561   1.27490
   D297      -3.08354   0.00084   0.00000   0.00526   0.00534  -3.07820
   D298      -1.86103   0.00024   0.00000   0.00140   0.00146  -1.85957
   D299       0.44116   0.00113   0.00000   0.00680   0.00689   0.44805
   D300      -0.64801   0.00048   0.00000   0.00276   0.00278  -0.64523
   D301      -0.88719  -0.00007   0.00000  -0.00040  -0.00040  -0.88759
   D302       0.14281   0.00008   0.00000   0.00043   0.00043   0.14324
   D303      -3.14138   0.00001   0.00000  -0.00001  -0.00001  -3.14139
   D304       2.51613  -0.00010   0.00000  -0.00057  -0.00057   2.51556
   D305       0.21632  -0.00012   0.00000  -0.00054  -0.00054   0.21578
   D306       1.24632   0.00003   0.00000   0.00029   0.00029   1.24661
   D307      -2.03787  -0.00004   0.00000  -0.00015  -0.00015  -2.03802
   D308      -2.66354  -0.00015   0.00000  -0.00071  -0.00071  -2.66425
   D309       3.11280  -0.00008   0.00000  -0.00046  -0.00046   3.11234
   D310      -2.14039   0.00007   0.00000   0.00038   0.00038  -2.14002
   D311       0.85860   0.00000   0.00000  -0.00006  -0.00006   0.85854
   D312       0.23293  -0.00011   0.00000  -0.00063  -0.00062   0.23231
   D313       2.53520  -0.00006   0.00000  -0.00035  -0.00035   2.53486
   D314      -2.71798   0.00008   0.00000   0.00048   0.00048  -2.71750
   D315       0.28101   0.00002   0.00000   0.00004   0.00004   0.28106
   D316      -0.34466  -0.00009   0.00000  -0.00052  -0.00052  -0.34518
   D317       0.48660  -0.00002   0.00000  -0.00019  -0.00019   0.48642
   D318      -2.23873   0.00001   0.00000  -0.00005  -0.00005  -2.23877
   D319      -2.89666  -0.00002   0.00000  -0.00013  -0.00012  -2.89678
   D320      -0.69536  -0.00003   0.00000  -0.00019  -0.00020  -0.69555
   D321       2.86250   0.00000   0.00000  -0.00005  -0.00005   2.86245
   D322       2.20457  -0.00003   0.00000  -0.00013  -0.00013   2.20444
   D323       3.00148   0.00000   0.00000  -0.00002  -0.00002   3.00146
   D324       0.27615   0.00003   0.00000   0.00012   0.00012   0.27627
   D325      -0.38178   0.00000   0.00000   0.00004   0.00004  -0.38174
   D326       3.12550   0.00000   0.00000  -0.00003  -0.00003   3.12547
   D327       0.40017   0.00003   0.00000   0.00011   0.00011   0.40028
   D328      -0.25776   0.00000   0.00000   0.00003   0.00003  -0.25773
   D329       0.83255   0.00011   0.00000   0.00049   0.00049   0.83304
   D330      -0.10782  -0.00006   0.00000  -0.00036  -0.00036  -0.10818
   D331      -2.98505  -0.00013   0.00000  -0.00076  -0.00077  -2.98581
   D332      -2.56157  -0.00001   0.00000  -0.00015  -0.00016  -2.56172
   D333      -0.20877   0.00011   0.00000   0.00048   0.00048  -0.20829
   D334      -1.14914  -0.00006   0.00000  -0.00037  -0.00037  -1.14951
   D335       2.25682  -0.00013   0.00000  -0.00078  -0.00078   2.25604
   D336       2.68030  -0.00001   0.00000  -0.00017  -0.00017   2.68013
   D337       3.13039   0.00009   0.00000   0.00045   0.00045   3.13083
   D338       2.19002  -0.00008   0.00000  -0.00040  -0.00040   2.18962
   D339      -0.68721  -0.00015   0.00000  -0.00081  -0.00081  -0.68801
   D340      -0.26373  -0.00003   0.00000  -0.00020  -0.00020  -0.26393
   D341      -2.55117   0.00011   0.00000   0.00056   0.00056  -2.55061
   D342       2.79165  -0.00006   0.00000  -0.00029  -0.00029   2.79136
   D343      -0.08558  -0.00012   0.00000  -0.00069  -0.00069  -0.08627
   D344       0.33790  -0.00000   0.00000  -0.00008  -0.00008   0.33782
   D345       0.48611   0.00009   0.00000   0.00045   0.00045   0.48656
   D346      -0.69525  -0.00010   0.00000  -0.00049  -0.00049  -0.69574
   D347       3.00047   0.00014   0.00000   0.00092   0.00092   3.00138
   D348       3.12645   0.00004   0.00000   0.00018   0.00018   3.12663
   D349      -2.23744   0.00010   0.00000   0.00055   0.00055  -2.23689
   D350       2.86439  -0.00008   0.00000  -0.00038  -0.00039   2.86400
   D351       0.27692   0.00016   0.00000   0.00102   0.00102   0.27794
   D352       0.40290   0.00005   0.00000   0.00029   0.00029   0.40319
   D353      -2.89170   0.00006   0.00000   0.00022   0.00022  -2.89148
   D354       2.21013  -0.00013   0.00000  -0.00072  -0.00072   2.20941
   D355      -0.37734   0.00011   0.00000   0.00069   0.00069  -0.37665
   D356      -0.25136   0.00000   0.00000  -0.00005  -0.00005  -0.25140
   D357      -0.71810  -0.00001   0.00000   0.00000  -0.00000  -0.71810
   D358       0.47964   0.00006   0.00000   0.00028   0.00028   0.47991
   D359       3.09387   0.00001   0.00000   0.00004   0.00004   3.09391
   D360      -3.02279   0.00001   0.00000  -0.00001  -0.00001  -3.02280
   D361       2.62990  -0.00006   0.00000  -0.00032  -0.00032   2.62958
   D362      -2.45554   0.00001   0.00000  -0.00005  -0.00005  -2.45559
   D363       0.15869  -0.00004   0.00000  -0.00028  -0.00028   0.15841
   D364       0.32522  -0.00004   0.00000  -0.00034  -0.00034   0.32488
   D365       2.26905   0.00003   0.00000   0.00031   0.00031   2.26935
   D366      -2.81640   0.00010   0.00000   0.00058   0.00058  -2.81582
   D367      -0.20217   0.00004   0.00000   0.00035   0.00035  -0.20182
   D368      -0.03564   0.00005   0.00000   0.00029   0.00029  -0.03535
   D369      -0.32207  -0.00012   0.00000  -0.00058  -0.00058  -0.32265
   D370       0.97528  -0.00001   0.00000  -0.00017  -0.00017   0.97512
   D371       3.12979  -0.00006   0.00000  -0.00036  -0.00036   3.12944
   D372      -2.87162   0.00008   0.00000   0.00055   0.00055  -2.87106
   D373       2.69784  -0.00009   0.00000  -0.00040  -0.00040   2.69744
   D374      -2.28799   0.00001   0.00000   0.00002   0.00002  -2.28797
   D375      -0.13348  -0.00003   0.00000  -0.00018  -0.00017  -0.13365
   D376       0.14829   0.00011   0.00000   0.00074   0.00074   0.14903
   D377       3.01865  -0.00016   0.00000  -0.00091  -0.00091   3.01774
   D378      -1.96718  -0.00005   0.00000  -0.00049  -0.00049  -1.96768
   D379       0.18733  -0.00009   0.00000  -0.00069  -0.00069   0.18664
   D380       0.46910   0.00005   0.00000   0.00023   0.00023   0.46933
   D381       0.47960   0.00000   0.00000  -0.00002  -0.00002   0.47958
   D382      -2.45971  -0.00004   0.00000  -0.00020  -0.00020  -2.45991
   D383      -2.81584  -0.00003   0.00000  -0.00020  -0.00020  -2.81603
   D384      -0.71780   0.00001   0.00000   0.00011   0.00011  -0.71769
   D385       2.62607  -0.00003   0.00000  -0.00007  -0.00007   2.62601
   D386       2.26995  -0.00003   0.00000  -0.00006  -0.00006   2.26989
   D387       3.09466   0.00004   0.00000   0.00014   0.00014   3.09481
   D388       0.15535  -0.00000   0.00000  -0.00004  -0.00004   0.15531
   D389      -0.20078   0.00000   0.00000  -0.00003  -0.00003  -0.20081
   D390      -3.02180   0.00001   0.00000  -0.00004  -0.00004  -3.02184
   D391       0.32207  -0.00003   0.00000  -0.00022  -0.00022   0.32185
   D392      -0.03405  -0.00002   0.00000  -0.00021  -0.00021  -0.03427
   D393      -0.97113   0.00002   0.00000  -0.00017  -0.00017  -0.97130
   D394       0.26633  -0.00015   0.00000  -0.00081  -0.00081   0.26552
   D395       2.72195  -0.00024   0.00000  -0.00136  -0.00135   2.72060
   D396       2.87189   0.00002   0.00000  -0.00011  -0.00012   2.87178
   D397       0.11934   0.00003   0.00000  -0.00008  -0.00008   0.11926
   D398       1.35680  -0.00014   0.00000  -0.00072  -0.00072   1.35608
   D399      -2.47076  -0.00023   0.00000  -0.00127  -0.00126  -2.47202
   D400      -2.32082   0.00003   0.00000  -0.00002  -0.00003  -2.32085
   D401       2.32461   0.00008   0.00000   0.00024   0.00024   2.32485
   D402      -2.72112  -0.00010   0.00000  -0.00040  -0.00040  -2.72152
   D403      -0.26549  -0.00018   0.00000  -0.00095  -0.00094  -0.26643
   D404      -0.11555   0.00008   0.00000   0.00030   0.00029  -0.11526
   D405       2.58875   0.00008   0.00000   0.00026   0.00026   2.58901
   D406      -2.45698  -0.00009   0.00000  -0.00038  -0.00038  -2.45736
   D407      -0.00135  -0.00018   0.00000  -0.00093  -0.00092  -0.00227
   D408       0.14859   0.00008   0.00000   0.00032   0.00031   0.14890
   D409      -0.32216  -0.00006   0.00000  -0.00022  -0.00022  -0.32238
   D410       0.97545   0.00002   0.00000   0.00006   0.00006   0.97552
   D411      -2.87141  -0.00008   0.00000  -0.00055  -0.00055  -2.87196
   D412       3.13076  -0.00008   0.00000  -0.00038  -0.00038   3.13038
   D413       2.69971  -0.00005   0.00000  -0.00015  -0.00015   2.69956
   D414      -2.28586   0.00004   0.00000   0.00013   0.00013  -2.28573
   D415       0.15046  -0.00006   0.00000  -0.00048  -0.00048   0.14998
   D416      -0.13055  -0.00006   0.00000  -0.00031  -0.00031  -0.13087
   D417       3.01880  -0.00000   0.00000   0.00008   0.00008   3.01888
   D418      -1.96677   0.00008   0.00000   0.00036   0.00036  -1.96641
   D419       0.46955  -0.00002   0.00000  -0.00025  -0.00025   0.46930
   D420       0.18854  -0.00002   0.00000  -0.00009  -0.00008   0.18845
   D421       0.30159   0.00010   0.00000   0.00057   0.00057   0.30216
   D422      -0.82629   0.00009   0.00000   0.00058   0.00058  -0.82571
   D423       3.02690  -0.00003   0.00000  -0.00030  -0.00030   3.02660
   D424       2.57715   0.00001   0.00000  -0.00008  -0.00008   2.57707
   D425       1.46139   0.00001   0.00000   0.00030   0.00030   1.46170
   D426       0.33352   0.00001   0.00000   0.00031   0.00031   0.33383
   D427      -2.09648  -0.00012   0.00000  -0.00057  -0.00057  -2.09705
   D428      -2.54623  -0.00008   0.00000  -0.00035  -0.00035  -2.54658
   D429      -2.11145   0.00004   0.00000   0.00008   0.00006  -2.11139
   D430       3.04386   0.00004   0.00000   0.00009   0.00007   3.04393
   D431       0.61386  -0.00009   0.00000  -0.00079  -0.00081   0.61305
   D432       0.16411  -0.00005   0.00000  -0.00057  -0.00059   0.16352
   D433      -2.54132   0.00000   0.00000  -0.00013  -0.00010  -2.54142
   D434       2.61399  -0.00001   0.00000  -0.00012  -0.00009   2.61389
   D435       0.18399  -0.00014   0.00000  -0.00100  -0.00098   0.18302
   D436      -0.26576  -0.00009   0.00000  -0.00078  -0.00075  -0.26651
   D437       0.63503   0.00004   0.00000   0.00024   0.00024   0.63527
   D438      -0.43483   0.00005   0.00000   0.00031   0.00032  -0.43452
   D439      -2.66190  -0.00000   0.00000  -0.00000  -0.00000  -2.66190
   D440       3.04735   0.00006   0.00000   0.00042   0.00042   3.04778
   D441      -0.52017   0.00012   0.00000   0.00069   0.00069  -0.51948
   D442      -1.59003   0.00013   0.00000   0.00076   0.00077  -1.58926
   D443       2.46609   0.00008   0.00000   0.00045   0.00045   2.46654
   D444       1.89216   0.00015   0.00000   0.00087   0.00087   1.89303
   D445      -3.12829   0.00036   0.00000   0.00232   0.00233  -3.12596
   D446       2.08503   0.00038   0.00000   0.00239   0.00240   2.08743
   D447      -0.14203   0.00032   0.00000   0.00208   0.00208  -0.13995
   D448      -0.71597   0.00039   0.00000   0.00250   0.00251  -0.71346
   D449      -2.90734  -0.00009   0.00000   0.00002   0.00000  -2.90733
   D450       2.30598  -0.00008   0.00000   0.00010   0.00008   2.30606
   D451       0.07892  -0.00014   0.00000  -0.00022  -0.00024   0.07868
   D452      -0.49502  -0.00007   0.00000   0.00021   0.00019  -0.49483
   D453      -1.69938  -0.00027   0.00000  -0.00110  -0.00112  -1.70049
   D454       1.58222   0.00028   0.00000   0.00281   0.00283   1.58505
   D455      -3.13106   0.00003   0.00000   0.00094   0.00093  -3.13013
   D456       0.49538  -0.00006   0.00000   0.00062   0.00062   0.49599
   D457      -0.62591  -0.00013   0.00000   0.00003   0.00002  -0.62589
   D458      -0.88767  -0.00010   0.00000  -0.00035  -0.00035  -0.88802
   D459       0.14284  -0.00006   0.00000  -0.00025  -0.00026   0.14259
   D460      -3.14049  -0.00007   0.00000  -0.00028  -0.00028  -3.14076
   D461       2.51874  -0.00009   0.00000  -0.00036  -0.00036   2.51838
   D462       0.21592  -0.00003   0.00000  -0.00013  -0.00013   0.21579
   D463       1.24644   0.00001   0.00000  -0.00003  -0.00003   1.24640
   D464      -2.03689  -0.00001   0.00000  -0.00006  -0.00005  -2.03695
   D465      -2.66085  -0.00003   0.00000  -0.00014  -0.00014  -2.66099
   D466       3.11318   0.00002   0.00000   0.00005   0.00005   3.11322
   D467      -2.13949   0.00005   0.00000   0.00014   0.00014  -2.13935
   D468       0.86036   0.00004   0.00000   0.00012   0.00012   0.86048
   D469       0.23641   0.00002   0.00000   0.00004   0.00004   0.23644
   D470       2.53632  -0.00002   0.00000  -0.00015  -0.00015   2.53617
   D471      -2.71635   0.00002   0.00000  -0.00006  -0.00006  -2.71641
   D472       0.28351   0.00001   0.00000  -0.00008  -0.00008   0.28343
   D473      -0.34045  -0.00001   0.00000  -0.00016  -0.00016  -0.34061
   D474       0.83281   0.00001   0.00000  -0.00010  -0.00010   0.83271
   D475      -0.10743  -0.00005   0.00000  -0.00043  -0.00043  -0.10787
   D476      -2.56114  -0.00005   0.00000  -0.00061  -0.00061  -2.56175
   D477      -2.98418   0.00006   0.00000   0.00023   0.00023  -2.98395
   D478      -0.20832   0.00002   0.00000   0.00008   0.00009  -0.20824
   D479      -1.14857  -0.00004   0.00000  -0.00025  -0.00024  -1.14881
   D480       2.68091  -0.00004   0.00000  -0.00042  -0.00042   2.68049
   D481       2.25787   0.00007   0.00000   0.00042   0.00042   2.25829
   D482       3.12989   0.00003   0.00000   0.00022   0.00022   3.13011
   D483       2.18964  -0.00003   0.00000  -0.00011  -0.00011   2.18953
   D484      -0.26407  -0.00004   0.00000  -0.00028  -0.00028  -0.26435
   D485      -0.68710   0.00007   0.00000   0.00055   0.00055  -0.68655
   D486      -2.55131   0.00006   0.00000   0.00040   0.00041  -2.55090
   D487       2.79163   0.00000   0.00000   0.00007   0.00008   2.79171
   D488       0.33792  -0.00000   0.00000  -0.00010  -0.00009   0.33783
   D489      -0.08511   0.00011   0.00000   0.00074   0.00074  -0.08437
   D490      -0.59471   0.00005   0.00000   0.00044   0.00044  -0.59427
   D491       0.61135   0.00009   0.00000   0.00049   0.00049   0.61183
   D492      -2.97481   0.00010   0.00000   0.00071   0.00071  -2.97410
   D493      -2.82852  -0.00005   0.00000  -0.00039  -0.00039  -2.82891
   D494      -1.80092  -0.00001   0.00000   0.00012   0.00012  -1.80080
   D495      -0.59487   0.00002   0.00000   0.00016   0.00016  -0.59470
   D496       2.10216   0.00004   0.00000   0.00038   0.00038   2.10255
   D497       2.24846  -0.00012   0.00000  -0.00072  -0.00072   2.24774
   D498       2.24899   0.00013   0.00000   0.00096   0.00096   2.24995
   D499      -2.82813   0.00016   0.00000   0.00100   0.00100  -2.82714
   D500      -0.13111   0.00018   0.00000   0.00122   0.00122  -0.12988
   D501       0.01519   0.00002   0.00000   0.00012   0.00012   0.01531
   D502       2.10196   0.00004   0.00000   0.00041   0.00041   2.10237
   D503      -2.97517   0.00007   0.00000   0.00046   0.00046  -2.97471
   D504      -0.27814   0.00009   0.00000   0.00068   0.00068  -0.27746
   D505      -0.13185  -0.00007   0.00000  -0.00042  -0.00042  -0.13227
   D506       3.00613   0.00003   0.00000  -0.00017  -0.00044   3.00569
   D507       1.69577   0.00020   0.00000   0.00237   0.00264   1.69842
   D508      -3.10212  -0.00098   0.00000  -0.00594  -0.00594  -3.10806
   D509      -1.32943   0.00127   0.00000   0.00877   0.00877  -1.32066
         Item               Value     Threshold  Converged?
 Maximum Force            0.175510     0.000450     NO 
 RMS     Force            0.008967     0.000300     NO 
 Maximum Displacement     0.518389     0.001800     NO 
 RMS     Displacement     0.030387     0.001200     NO 
 Predicted change in Energy=-4.538790D-02
 GradGradGradGradGradGradGradGradGradGradGradGradGradGradGradGradGradGrad

                          Input orientation:                          
 ---------------------------------------------------------------------
 Center     Atomic      Atomic             Coordinates (Angstroms)
 Number     Number       Type             X           Y           Z
 ---------------------------------------------------------------------
      1          4           0        0.531730   -0.402005   -1.474765
      2          4           0       -0.241357    1.612184   -1.027405
      3          4           0       -0.524882   -0.418857    1.438825
      4          4           0       -1.593035    0.025783   -1.344752
      5          4           0        2.437305   -0.619446   -0.433265
      6          4           0       -1.694583    1.221751    0.466502
      7          4           0       -2.429664   -0.628282    0.393855
      8          4           0        0.244726    1.602043    1.011754
      9          4           0        1.599631    0.014094    1.311942
     10          4           0       -0.907139   -1.718612   -0.439576
     11          4           0        1.697927    1.229767   -0.486056
     12          4           0        0.917060   -1.721643    0.388672
     13          1           0        3.676720   -1.487006   -0.578366
     14          1           0        3.758311   -0.897035   -1.137766
     15          1           0       -3.668663   -1.498140    0.533513
     16          1           0       -3.750383   -0.911501    1.096487
     17          1           0       -1.722953   -2.970253   -0.805286
     18          1           0       -0.960582   -3.240074   -0.706451
     19          1           0        2.962124    1.795717   -1.025568
     20          1           0        2.378989    2.389842   -1.141223
     21          1           0       -2.958468    1.781554    1.013160
     22          1           0       -2.375390    2.374609    1.134073
     23          1           0        2.123560    0.078465    2.806936
     24          1           0        2.773959   -0.044408    2.361881
     25          1           0        0.972859   -3.245904    0.638446
     26          1           0        1.733836   -2.975901    0.743149
     27          1           0       -2.117453    0.105234   -2.838937
     28          1           0       -2.767524   -0.025487   -2.395634
     29          1           0        0.466809   -0.768942   -3.014274
     30          1           0        1.250090   -0.762876   -2.832881
     31          1           0       -1.246893   -0.788702    2.806770
     32          1           0       -0.460388   -0.803296    2.974283
     33          1           0        0.825908    2.788647    1.888041
     34          1           0        0.042505    2.772304    2.040074
     35          1           0       -0.035473    2.797305   -2.044442
     36          1           0       -0.818980    2.796135   -1.887176
     37          1           0        2.786246    2.616355    2.043486
     38          1           0        3.270969    2.995514    2.385945
     39          1           0       -1.651895   -3.588586    2.574114
     40          1           0       -1.427852   -3.082987    2.136091
 ---------------------------------------------------------------------
                    Distance matrix (angstroms):
                    1          2          3          4          5
     1  Be   0.000000
     2  Be   2.203350   0.000000
     3  Be   3.099310   3.207461   0.000000
     4  Be   2.171298   2.108177   3.014458   0.000000
     5  Be   2.182480   3.536722   3.509916   4.182197   0.000000
     6  Be   3.370693   2.120392   2.237232   2.172854   4.612167
     7  Be   3.508960   3.439238   2.182663   2.037278   4.936760
     8  Be   3.206456   2.096318   2.204251   3.378622   3.439549
     9  Be   3.013185   3.378709   2.171889   4.153466   2.036865
    10  Be   2.208034   3.447174   2.316004   2.081517   3.520442
    11  Be   2.236122   2.049420   3.371054   3.607959   1.992249
    12  Be   2.315669   3.802842   2.208907   3.515513   2.049771
    13  H    3.445536   5.015769   4.781575   5.535901   1.519823
    14  H    3.281684   4.722892   5.021277   5.434275   1.522641
    15  H    4.783095   4.884364   3.444968   3.187233   6.244166
    16  H    5.020699   4.815929   3.280816   3.390029   6.380668
    17  H    3.482484   4.821119   3.602920   3.046988   4.792957
    18  H    3.297262   4.915761   3.570898   3.387218   4.299762
    19  H    3.307352   3.208735   4.810071   4.897349   2.541509
    20  H    3.364227   2.735676   4.793527   4.626789   3.091993
    21  H    4.810320   3.402247   3.308374   3.241433   6.080404
    22  H    4.792387   3.131673   3.364625   3.503375   5.880727
    23  H    4.593227   4.758917   3.022135   5.572465   3.329327
    24  H    4.458175   4.829461   3.445954   5.728411   2.873473
    25  H    3.570437   5.277348   3.297883   4.606606   3.192405
    26  H    3.604045   5.299695   3.481989   4.943431   2.726114
    27  H    3.022652   3.012022   4.594584   1.585533   5.201753
    28  H    3.445989   3.306892   4.459513   1.576834   5.594097
    29  H    1.583965   3.181023   4.575599   2.768005   3.250663
    30  H    1.578210   3.335425   4.638571   3.304523   2.681083
    31  H    4.652373   4.634248   1.590395   4.244801   4.909153
    32  H    4.575955   4.679319   1.584167   4.541401   4.476808
    33  H    4.644918   3.320083   3.509203   4.892408   4.427207
    34  H    4.761268   3.291791   3.296503   4.655687   4.832850
    35  H    3.298763   1.575203   4.766169   3.255288   4.514943
    36  H    3.496083   1.573084   4.635186   2.927155   4.937959
    37  H    5.154748   4.427766   4.532295   6.113045   4.089800
    38  H    5.826804   5.089302   5.192634   6.811456   4.659493
    39  H    5.596065   6.481402   3.550525   5.331476   5.880619
    40  H    4.905701   5.784471   2.898124   4.669904   5.254527
                    6          7          8          9         10
     6  Be   0.000000
     7  Be   1.992046   0.000000
     8  Be   2.050083   3.536738   0.000000
     9  Be   3.609023   4.182195   2.108901   0.000000
    10  Be   3.175970   2.049758   3.802618   3.514823   0.000000
    11  Be   3.523713   4.611247   2.119862   2.172630   3.934650
    12  Be   3.935773   3.520800   3.447775   2.081133   2.003424
    13  H    6.105735   6.242639   4.883573   3.184472   4.591804
    14  H    6.066052   6.380371   4.817791   3.389856   4.788412
    15  H    3.361442   1.520288   5.015423   5.536039   2.936244
    16  H    3.028855   1.522565   4.720803   5.433765   3.330909
    17  H    4.380771   2.724373   5.298989   4.942524   1.538148
    18  H    4.671452   3.192230   5.277414   4.606323   1.545615
    19  H    4.923477   6.079631   3.401829   3.239524   5.259762
    20  H    4.532461   5.881215   3.132254   3.502798   5.307574
    21  H    1.486479   2.543714   3.208220   4.897903   4.309240
    22  H    1.496072   3.093254   2.734379   4.626495   4.624564
    23  H    4.622007   5.201375   3.012306   1.585450   4.791081
    24  H    5.016322   5.593902   3.306156   1.576338   4.919513
    25  H    5.206223   4.299876   4.916516   3.387334   2.651253
    26  H    5.426866   4.792500   4.821532   3.046573   3.155054
    27  H    3.514450   3.329634   4.759007   5.572684   3.247800
    28  H    3.301307   2.873805   4.830403   5.728850   3.186513
    29  H    4.555247   4.474895   4.677584   4.540108   3.068987
    30  H    4.847243   4.895971   4.624372   4.231479   3.360800
    31  H    3.117563   2.691996   3.341058   3.313863   3.393954
    32  H    3.451524   3.250737   3.183452   2.770412   3.562558
    33  H    3.290715   4.950429   1.585459   2.937462   5.360657
    34  H    2.810305   4.515047   1.570938   3.250006   5.217165
    35  H    3.397036   4.838604   3.293553   4.656730   4.871232
    36  H    2.963978   4.418601   3.310758   4.880961   4.741968
    37  H    4.950720   6.360399   2.924487   2.952113   6.212780
    38  H    5.611345   7.042552   3.603929   3.582697   6.903850
    39  H    5.251971   3.757906   5.742889   5.014460   3.624057
    40  H    4.624872   3.172474   5.100113   4.408717   2.960865
                   11         12         13         14         15
    11  Be   0.000000
    12  Be   3.175803   0.000000
    13  H    3.362291   2.933588   0.000000
    14  H    3.032029   3.329069   0.817099   0.000000
    15  H    6.105840   4.593451   7.429068   7.636390   0.000000
    16  H    6.064120   4.789818   7.635325   7.834066   0.817168
    17  H    5.426278   3.155033   5.604282   5.869670   2.783036
    18  H    5.205355   2.651503   4.959256   5.286191   3.450442
    19  H    1.486461   4.307456   3.389234   2.810234   7.566212
    20  H    1.496283   4.624081   4.126847   3.564562   7.382089
    21  H    4.922817   5.261377   7.565854   7.544299   3.389813
    22  H    4.530716   5.308025   7.380552   7.313494   4.126913
    23  H    3.514322   3.247157   4.040207   4.380033   6.419033
    24  H    3.300321   3.186651   3.397222   3.734093   6.853003
    25  H    4.671388   1.545598   3.447495   4.053500   4.960788
    26  H    4.381767   1.538161   2.781727   3.458038   5.604884
    27  H    4.621444   4.791994   6.420112   6.198639   4.043573
    28  H    5.016213   4.919905   6.853231   6.702861   3.400097
    29  H    3.449982   3.562360   4.093017   3.790999   5.497332
    30  H    3.111072   3.377654   3.390536   3.030278   6.005610
    31  H    4.856838   3.376428   6.015707   6.373630   3.396465
    32  H    4.556931   3.070197   5.495856   5.891957   4.090623
    33  H    2.971004   4.753854   5.700132   5.598103   6.357080
    34  H    3.391338   4.866984   6.181057   6.113095   5.854843
    35  H    2.808988   5.219986   5.855345   5.372430   6.188438
    36  H    3.278942   5.348236   6.345833   5.928972   5.693964
    37  H    3.083123   5.005046   4.950214   4.838304   7.802240
    38  H    3.720311   5.637513   5.389319   5.273138   8.472480
    39  H    6.618344   3.855018   6.538265   7.091744   3.549841
    40  H    5.936834   3.225731   5.997673   6.510976   3.178244
                   16         17         18         19         20
    16  H    0.000000
    17  H    3.459143   0.000000
    18  H    4.056578   0.814728   0.000000
    19  H    7.542539   6.686773   6.391295   0.000000
    20  H    7.312689   6.757914   6.560314   0.840481   0.000000
    21  H    2.808312   5.235734   5.671451   6.261791   5.787904
    22  H    3.562378   5.723141   6.075679   5.786901   5.270799
    23  H    6.197489   6.094135   5.733107   4.282549   4.582102
    24  H    6.702247   6.230067   5.794285   3.859569   4.284076
    25  H    5.288502   3.070463   2.355201   5.669573   6.075036
    26  H    5.870541   3.787753   3.070996   5.235015   5.723485
    27  H    4.380385   3.708098   4.132425   5.652269   5.321622
    28  H    3.734427   3.505992   4.056100   6.166257   5.821852
    29  H    5.890958   3.810572   3.670148   4.093779   4.140371
    30  H    6.361348   4.221687   3.942751   3.569851   3.751766
    31  H    3.034405   4.246498   4.293474   6.251548   6.231918
    32  H    3.789709   4.535958   4.442509   5.870883   5.932587
    33  H    5.938021   6.849499   6.802089   3.746792   3.427470
    34  H    5.370920   6.647547   6.685677   4.344658   3.965613
    35  H    6.117290   6.135782   6.252679   3.320673   2.609877
    36  H    5.589448   5.936235   6.152234   4.004991   3.308856
    37  H    7.487997   7.723896   7.476539   3.181740   3.218623
    38  H    8.137988   8.409137   8.145642   3.629507   3.688276
    39  H    3.708613   3.436238   3.370680   7.952207   8.111311
    40  H    3.345187   2.958292   2.884972   7.284897   7.428639
                   21         22         23         24         25
    21  H    0.000000
    22  H    0.840425   0.000000
    23  H    5.652004   5.320836   0.000000
    24  H    6.165542   5.820219   0.797615   0.000000
    25  H    6.393049   6.560990   4.132541   4.057557   0.000000
    26  H    6.687600   6.757700   3.706784   3.506537   0.814218
    27  H    4.284391   4.582729   7.061358   7.141205   5.733441
    28  H    3.862866   4.286381   7.141445   7.303584   5.793720
    29  H    5.870075   5.930328   6.111416   5.894993   4.442273
    30  H    6.243245   6.222912   5.768738   5.461129   4.276961
    31  H    3.571098   3.752060   3.480219   4.113289   3.958127
    32  H    4.094857   4.141580   2.735379   3.378158   3.671058
    33  H    4.012624   3.314846   3.142189   3.470681   6.164324
    34  H    3.322947   2.612511   3.489359   3.936783   6.248916
    35  H    4.350239   3.969489   5.965683   5.948439   6.688422
    36  H    3.744160   3.424623   6.170814   6.247590   6.789380
    37  H    5.895779   5.246710   2.731830   2.679773   6.295125
    38  H    6.493390   5.816706   3.162745   3.080377   6.876799
    39  H    5.743005   6.177123   5.268352   5.674014   3.279265
    40  H    5.221830   5.629140   4.801805   5.190295   2.834236
                   26         27         28         29         30
    26  H    0.000000
    27  H    6.095667   0.000000
    28  H    6.230501   0.797620   0.000000
    29  H    4.538089   2.733740   3.375848   0.000000
    30  H    4.233141   3.477642   4.108059   0.804033   0.000000
    31  H    4.234042   5.781955   5.473556   6.068090   6.167759
    32  H    3.809565   6.112677   5.896089   6.060008   6.053967
    33  H    5.946858   6.181294   6.259551   6.067791   5.922867
    34  H    6.130617   5.965185   5.949740   6.186024   6.140150
    35  H    6.650641   3.494726   3.944058   3.729742   3.866419
    36  H    6.837534   3.135734   3.466540   3.953906   4.223975
    37  H    5.837102   7.361389   7.584819   6.513137   6.128452
    38  H    6.381171   8.042897   8.273653   7.155194   6.741334
    39  H    3.897562   6.569792   6.216003   6.608282   6.755868
    40  H    3.456591   5.949050   5.628459   5.955737   6.102866
                   31         32         33         34         35
    31  H    0.000000
    32  H    0.804278   0.000000
    33  H    4.235326   3.966930   0.000000
    34  H    3.864082   3.729687   0.798186   0.000000
    35  H    6.153148   6.191323   4.025727   4.085337   0.000000
    36  H    5.921764   6.059561   4.118006   4.020699   0.799135
    37  H    5.333219   4.806354   1.974025   2.748172   4.970512
    38  H    5.908337   5.357250   2.503802   3.254601   5.531742
    39  H    2.838575   3.055759   6.875995   6.604325   8.045091
    40  H    2.397144   2.614487   6.294207   6.037847   7.348020
                   36         37         38         39         40
    36  H    0.000000
    37  H    5.336673   0.000000
    38  H    5.918361   0.704270   0.000000
    39  H    7.833359   7.647219   8.223160   0.000000
    40  H    7.149928   7.088702   7.686970   0.705472   0.000000
 Stoichiometry    Be12H28
 Framework group  C1[X(Be12H28)]
 Deg. of freedom   114
 Full point group                 C1      NOp   1
 Largest Abelian subgroup         C1      NOp   1
 Largest concise Abelian subgroup C1      NOp   1
                         Standard orientation:                         
 ---------------------------------------------------------------------
 Center     Atomic      Atomic             Coordinates (Angstroms)
 Number     Number       Type             X           Y           Z
 ---------------------------------------------------------------------
      1          4           0        0.228821    0.302427    1.656194
      2          4           0        0.357095   -1.758242    0.886816
      3          4           0       -0.631365    0.348003   -1.321007
      4          4           0       -1.533007   -0.905745    1.267837
      5          4           0        1.920672    1.413738    0.840202
      6          4           0       -1.071198   -1.749924   -0.680338
      7          4           0       -2.495801   -0.377059   -0.447977
      8          4           0        0.874953   -1.242814   -1.078052
      9          4           0        1.479544    0.777273   -1.043713
     10          4           0       -1.579665    1.084345    0.659499
     11          4           0        1.993651   -0.561213    0.588607
     12          4           0        0.116693    1.936507    0.019267
     13          1           0        2.695001    2.667363    1.212631
     14          1           0        2.987437    2.079408    1.698882
     15          1           0       -3.974811   -0.058358   -0.597096
     16          1           0       -3.789889   -0.535165   -1.234451
     17          1           0       -2.846453    1.838387    1.098327
     18          1           0       -2.255928    2.399596    1.108617
     19          1           0        3.357069   -0.656341    1.173079
     20          1           0        3.061147   -1.442820    1.156130
     21          1           0       -1.977352   -2.672790   -1.413020
     22          1           0       -1.199654   -2.960356   -1.550156
     23          1           0        2.041356    1.156457   -2.476974
     24          1           0        2.568418    1.456594   -1.958983
     25          1           0       -0.441165    3.377051   -0.030763
     26          1           0        0.367313    3.449873   -0.094104
     27          1           0       -2.036887   -1.415210    2.682215
     28          1           0       -2.666596   -1.485890    2.197789
     29          1           0       -0.038275    0.371977    3.215928
     30          1           0        0.686431    0.704390    3.112135
     31          1           0       -1.388377    0.607673   -2.695366
     32          1           0       -0.669641    0.957931   -2.782549
     33          1           0        1.920638   -1.952239   -2.035622
     34          1           0        1.204419   -2.224073   -2.259758
     35          1           0        0.986960   -2.906279    1.762341
     36          1           0        0.277001   -3.191087    1.531126
     37          1           0        3.646891   -0.996517   -1.977120
     38          1           0        4.256477   -1.095252   -2.315723
     39          1           0       -2.903020    2.946501   -2.153844
     40          1           0       -2.510077    2.509991   -1.763017
 ---------------------------------------------------------------------
 Rotational constants (GHZ):           1.0708320           0.8640410           0.7846873
 Standard basis: def2TZVP (5D, 7F)
 There are   408 symmetry adapted cartesian basis functions of A   symmetry.
 There are   396 symmetry adapted basis functions of A   symmetry.
   396 basis functions,   572 primitive gaussians,   408 cartesian basis functions
    38 alpha electrons       38 beta electrons
       nuclear repulsion energy       451.4235404073 Hartrees.
 NAtoms=   40 NActive=   40 NUniq=   40 SFac= 1.00D+00 NAtFMM=   60 NAOKFM=F Big=F
 Integral buffers will be    131072 words long.
 Raffenetti 2 integral format.
 Two-electron integral symmetry is turned on.
 Nuclear repulsion after empirical dispersion term =      451.3626572480 Hartrees.
 One-electron integrals computed using PRISM.
   1 Symmetry operations used in ECPInt.
 ECPInt:  NShTT=   24310 NPrTT=   65268 LenC2=   23013 LenP2D=   49467.
 LDataN:  DoStor=T MaxTD1= 4 Len=   56
 NBasis=   396 RedAO= T EigKep=  7.47D-05  NBF=   396
 NBsUse=   396 1.00D-06 EigRej= -1.00D+00 NBFU=   396
 Initial guess from the checkpoint file:  "/home/asus/YCY/BeH/Be12/H14-Be12.chk"
 B after Tr=     0.000000    0.000000   -0.000000
         Rot=    0.999789   -0.016067   -0.003574   -0.012324 Ang=  -2.36 deg.
 ExpMin= 3.27D-02 ExpMax= 4.70D+03 ExpMxC= 1.60D+02 IAcc=3 IRadAn=         5 AccDes= 0.00D+00
 Harris functional with IExCor= 1009 and IRadAn=       5 diagonalized for initial guess.
 HarFok:  IExCor= 1009 AccDes= 0.00D+00 IRadAn=         5 IDoV= 1 UseB2=F ITyADJ=14
 ICtDFT=  3500011 ScaDFX=  1.000000  1.000000  1.000000  1.000000
 FoFCou: FMM=F IPFlag=           0 FMFlag=      100000 FMFlg1=           0
         NFxFlg=           0 DoJE=T BraDBF=F KetDBF=T FulRan=T
         wScrn=  0.000000 ICntrl=       500 IOpCl=  0 I1Cent=   200000004 NGrid=           0
         NMat0=    1 NMatS0=      1 NMatT0=    0 NMatD0=    1 NMtDS0=    0 NMtDT0=    0
 Petite list used in FoFCou.
 Requested convergence on RMS density matrix=1.00D-08 within 128 cycles.
 Requested convergence on MAX density matrix=1.00D-06.
 Requested convergence on             energy=1.00D-06.
 No special actions if energy rises.
 SCF Done:  E(RPBE1PBE) =  -193.105266319     A.U. after   13 cycles
            NFock= 13  Conv=0.50D-08     -V/T= 2.0093
   1 Symmetry operations used in ECPInt.
 ECPInt:  NShTT=   24310 NPrTT=   65268 LenC2=   23013 LenP2D=   49467.
 LDataN:  DoStor=T MaxTD1= 5 Len=  102
 Calling FoFJK, ICntrl=      2127 FMM=F ISym2X=0 I1Cent= 0 IOpClX= 0 NMat=1 NMatS=1 NMatT=0.
 ***** Axes restored to original set *****
 -------------------------------------------------------------------
 Center     Atomic                   Forces (Hartrees/Bohr)
 Number     Number              X              Y              Z
 -------------------------------------------------------------------
      1        4           0.000044690   -0.000038123   -0.000104775
      2        4           0.000110462    0.000078505    0.000170317
      3        4          -0.000240124    0.000883286    0.000018535
      4        4          -0.000024535    0.000060174   -0.000029443
      5        4          -0.000201419    0.000199278    0.000165776
      6        4          -0.000056417   -0.000050527    0.000087578
      7        4          -0.000066517    0.000339613   -0.000321862
      8        4           0.000276399   -0.000279196   -0.000449246
      9        4          -0.000329781   -0.000212286   -0.000154151
     10        4           0.000011828    0.000301712   -0.000386272
     11        4          -0.000088921   -0.000216547   -0.000000633
     12        4          -0.000107951   -0.000071573   -0.000402554
     13        1           0.000002526    0.000039059   -0.000108446
     14        1           0.000032618   -0.000028879    0.000151937
     15        1           0.000052410   -0.000003318    0.000049175
     16        1           0.000088270   -0.000186323    0.000001484
     17        1          -0.000115361   -0.000005926    0.000279699
     18        1           0.000109005    0.000023789    0.000215871
     19        1           0.000022891    0.000069953    0.000097127
     20        1           0.000070076    0.000045085    0.000186002
     21        1           0.000026638   -0.000085104    0.000025756
     22        1           0.000005180   -0.000003499   -0.000032163
     23        1           0.000125597    0.000170315   -0.000083537
     24        1          -0.000004860   -0.000116223   -0.000177891
     25        1          -0.000024198    0.000049570   -0.000190377
     26        1          -0.000085465    0.000079045    0.000204845
     27        1           0.000006465    0.000003419    0.000013716
     28        1           0.000006996    0.000027446   -0.000003325
     29        1          -0.000057308    0.000020530    0.000026114
     30        1           0.000034767    0.000005834    0.000079408
     31        1           0.001206399    0.000638141   -0.001002865
     32        1          -0.000460172   -0.000290723    0.000282237
     33        1          -0.003156635   -0.000902260   -0.000837332
     34        1           0.000262680    0.000862963    0.000441897
     35        1          -0.000094207    0.000015649   -0.000013859
     36        1           0.000053381    0.000009014   -0.000046414
     37        1          -0.021971751   -0.019738071   -0.018292815
     38        1           0.025456602    0.020659681    0.019021434
     39        1          -0.011977813   -0.026867250    0.023023671
     40        1           0.011057555    0.024513768   -0.021904616
 -------------------------------------------------------------------
 Cartesian Forces:  Max     0.026867250 RMS     0.006621038

 GradGradGradGradGradGradGradGradGradGradGradGradGradGradGradGradGradGrad
 Berny optimization.
 Using GEDIIS/GDIIS optimizer.
 FormGI is forming the generalized inverse of G from B-inverse, IUseBI=4.
 Internal  Forces:  Max     0.037892683 RMS     0.001955662
 Search for a local minimum.
 Step number   2 out of a maximum of  240
 All quantities printed in internal units (Hartrees-Bohrs-Radians)
 Mixed Optimization -- RFO/linear search
 Update second derivatives using D2CorX and points    1    2
 DE= -4.10D-02 DEPred=-4.54D-02 R= 9.02D-01
 TightC=F SS=  1.41D+00  RLast= 3.02D-01 DXNew= 5.0454D-01 9.0534D-01
 Trust test= 9.02D-01 RLast= 3.02D-01 DXMaxT set to 5.05D-01
 ITU=  1  0
 Use linear search instead of GDIIS.
     Eigenvalues ---    0.00230   0.00230   0.00781   0.00816   0.01270
     Eigenvalues ---    0.01608   0.01627   0.01681   0.01709   0.01729
     Eigenvalues ---    0.01765   0.01872   0.01889   0.02035   0.02055
     Eigenvalues ---    0.02130   0.02153   0.02201   0.02247   0.02316
     Eigenvalues ---    0.02368   0.02424   0.02448   0.02521   0.02595
     Eigenvalues ---    0.02609   0.02622   0.02699   0.02752   0.02807
     Eigenvalues ---    0.02833   0.02838   0.02896   0.02933   0.02953
     Eigenvalues ---    0.02995   0.03022   0.03071   0.03143   0.03202
     Eigenvalues ---    0.03226   0.03355   0.03448   0.03449   0.03611
     Eigenvalues ---    0.03659   0.03877   0.04073   0.04213   0.04678
     Eigenvalues ---    0.04948   0.05466   0.05697   0.05748   0.05847
     Eigenvalues ---    0.06024   0.06045   0.06545   0.06694   0.06761
     Eigenvalues ---    0.06857   0.07381   0.07690   0.07724   0.07835
     Eigenvalues ---    0.08083   0.08103   0.08126   0.08303   0.08311
     Eigenvalues ---    0.08336   0.08339   0.08440   0.08478   0.08562
     Eigenvalues ---    0.08598   0.08862   0.08876   0.09474   0.09481
     Eigenvalues ---    0.09482   0.09615   0.09780   0.10083   0.10304
     Eigenvalues ---    0.10316   0.10337   0.10608   0.10794   0.10800
     Eigenvalues ---    0.11246   0.11249   0.11478   0.11480   0.11575
     Eigenvalues ---    0.11579   0.12651   0.15996   0.16000   0.16067
     Eigenvalues ---    0.16312   0.16397   0.16652   0.16768   0.17361
     Eigenvalues ---    0.17379   0.17705   0.17873   0.17904   0.18095
     Eigenvalues ---    0.18625   0.18669   0.66268   0.68628
 RFO step:  Lambda=-5.29710795D-03 EMin= 2.29998704D-03
 Quartic linear search produced a step of  0.51627.
 Iteration  1 RMS(Cart)=  0.04140939 RMS(Int)=  0.00264830
 Iteration  2 RMS(Cart)=  0.00476642 RMS(Int)=  0.00015555
 Iteration  3 RMS(Cart)=  0.00004023 RMS(Int)=  0.00015424
 Iteration  4 RMS(Cart)=  0.00000002 RMS(Int)=  0.00015424
 Variable       Old X    -DE/DX   Delta X   Delta X   Delta X     New X
                                 (Linear)    (Quad)   (Total)
    R1        4.16373   0.00003   0.00000  -0.00138  -0.00135   4.16238
    R2        4.10316  -0.00003  -0.00020  -0.00021  -0.00043   4.10273
    R3        4.12429  -0.00007  -0.00056  -0.00056  -0.00114   4.12315
    R4        4.17258   0.00001  -0.00040   0.00371   0.00328   4.17586
    R5        4.22566   0.00003  -0.00014   0.00241   0.00228   4.22794
    R6        4.37598  -0.00007  -0.00057  -0.00092  -0.00148   4.37450
    R7        2.99326  -0.00003   0.00004  -0.00064  -0.00060   2.99266
    R8        2.98238  -0.00006  -0.00008  -0.00109  -0.00117   2.98121
    R9        3.98388   0.00005   0.00005   0.00102   0.00104   3.98492
   R10        4.00696   0.00001   0.00020   0.00028   0.00041   4.00737
   R11        3.96147  -0.00005  -0.00008  -0.00389  -0.00397   3.95749
   R12        3.87284  -0.00003  -0.00035   0.00052   0.00019   3.87304
   R13        2.97670   0.00002   0.00011   0.00057   0.00068   2.97738
   R14        2.97270   0.00002   0.00017   0.00067   0.00084   2.97354
   R15        4.22776   0.00005   0.00049   0.00147   0.00200   4.22976
   R16        4.12464  -0.00004  -0.00032  -0.00161  -0.00192   4.12272
   R17        4.16543   0.00028   0.00165   0.01082   0.01250   4.17793
   R18        4.10428   0.00003   0.00025   0.00225   0.00248   4.10676
   R19        4.37661  -0.00006  -0.00002  -0.00428  -0.00428   4.37233
   R20        4.17423  -0.00004   0.00039  -0.00268  -0.00229   4.17194
   R21        3.00541   0.00060   0.01161   0.01468   0.02526   3.03067
   R22        2.99364   0.00018  -0.00008   0.00791   0.00872   3.00236
   R23        4.10610  -0.00001   0.00012  -0.00261  -0.00249   4.10361
   R24        3.84990  -0.00003   0.00003   0.00046   0.00047   3.85037
   R25        3.93350   0.00001  -0.00020   0.00045   0.00029   3.93378
   R26        2.99622  -0.00001   0.00002  -0.00019  -0.00017   2.99605
   R27        2.97978  -0.00000   0.00009   0.00003   0.00012   2.97990
   R28        3.84912  -0.00015  -0.00033  -0.00357  -0.00391   3.84521
   R29        3.76481  -0.00002  -0.00019  -0.00135  -0.00154   3.76326
   R30        3.87351  -0.00001  -0.00046   0.00157   0.00112   3.87462
   R31        2.87205   0.00000  -0.00010   0.00018   0.00008   2.87213
   R32        2.87737  -0.00002   0.00001  -0.00011  -0.00010   2.87728
   R33        3.76442   0.00000  -0.00031  -0.00136  -0.00165   3.76277
   R34        3.87410   0.00004   0.00023   0.00368   0.00391   3.87800
   R35        2.80904  -0.00005  -0.00017  -0.00069  -0.00087   2.80817
   R36        2.82717  -0.00002   0.00001  -0.00034  -0.00033   2.82684
   R37        3.87348  -0.00007  -0.00002  -0.00297  -0.00299   3.87049
   R38        2.87293  -0.00003  -0.00009  -0.00024  -0.00033   2.87260
   R39        2.87723  -0.00003  -0.00009  -0.00030  -0.00039   2.87684
   R40        3.98525   0.00008   0.00044  -0.00028   0.00017   3.98541
   R41        4.00596  -0.00007  -0.00015  -0.00734  -0.00750   3.99846
   R42        2.99608   0.00213   0.01199   0.01691   0.02906   3.02515
   R43        2.96864  -0.00117  -0.00512   0.00959   0.00414   2.97278
   R44        4.10568  -0.00009  -0.00022  -0.00246  -0.00269   4.10298
   R45        3.93277  -0.00002  -0.00022   0.00227   0.00206   3.93483
   R46        2.99607  -0.00003   0.00003  -0.00057  -0.00055   2.99552
   R47        2.97885  -0.00011  -0.00043  -0.00214  -0.00257   2.97628
   R48        3.78592  -0.00014  -0.00102  -0.00200  -0.00306   3.78286
   R49        2.90668  -0.00002   0.00006  -0.00031  -0.00025   2.90643
   R50        2.92079  -0.00008  -0.00052  -0.00152  -0.00204   2.91874
   R51        2.80900   0.00002  -0.00001   0.00024   0.00024   2.80924
   R52        2.82757  -0.00001   0.00022   0.00002   0.00024   2.82781
   R53        2.92076  -0.00008  -0.00063  -0.00146  -0.00210   2.91866
   R54        2.90670  -0.00006  -0.00015  -0.00094  -0.00111   2.90560
   R55        1.54409  -0.00005  -0.00004  -0.00048  -0.00051   1.54358
   R56        1.54422  -0.00003   0.00006  -0.00042  -0.00036   1.54387
   R57        1.53961   0.00006   0.00038   0.00022   0.00060   1.54021
   R58        1.58828  -0.00002   0.00004  -0.00020  -0.00016   1.58812
   R59        1.58817   0.00001   0.00013   0.00007   0.00020   1.58837
   R60        1.50727  -0.00002   0.00001   0.00013   0.00015   1.50743
   R61        1.53865  -0.00000  -0.00006   0.00004   0.00002   1.53867
   R62        1.50728  -0.00001   0.00002  -0.00005  -0.00004   1.50725
   R63        1.51940   0.00001   0.00001   0.00028   0.00029   1.51969
   R64        1.51986  -0.00016   0.00031  -0.00316  -0.00257   1.51730
   R65        4.52995   0.00201   0.01579   0.25634   0.27213   4.80207
   R66        1.50835  -0.00001  -0.00080  -0.00430  -0.00479   1.50356
   R67        3.73037   0.00344   0.01721   0.22781   0.24502   3.97539
   R68        1.51015  -0.00003  -0.00013  -0.00038  -0.00051   1.50964
   R69        1.33088   0.03789   0.10173  -0.00842   0.09331   1.42419
   R70        1.33315   0.03735   0.10290  -0.01072   0.09218   1.42532
    A1        1.87605  -0.00002  -0.00004  -0.00057  -0.00061   1.87544
    A2        1.79390   0.00001  -0.00002   0.00003   0.00002   1.79392
    A3        1.99978   0.00001  -0.00000   0.00048   0.00048   2.00026
    A4        1.97657  -0.00000   0.00003  -0.00019  -0.00016   1.97640
    A5        2.14534  -0.00000  -0.00007  -0.00018  -0.00025   2.14509
    A6        2.57824  -0.00001  -0.00006  -0.00046  -0.00052   2.57772
    A7        1.91782  -0.00001  -0.00005   0.00030   0.00025   1.91807
    A8        1.79972  -0.00002  -0.00006  -0.00065  -0.00071   1.79901
    A9        1.63457  -0.00000   0.00003  -0.00002   0.00001   1.63458
   A10        2.14361   0.00001   0.00003   0.00026   0.00029   2.14389
   A11        1.86067  -0.00001  -0.00014  -0.00016  -0.00030   1.86037
   A12        2.06749   0.00001   0.00002   0.00048   0.00051   2.06800
   A13        1.56125   0.00000   0.00003   0.00020   0.00023   1.56148
   A14        2.17449  -0.00001  -0.00016  -0.00050  -0.00065   2.17383
   A15        1.86589   0.00001   0.00013   0.00037   0.00051   1.86640
   A16        2.16968   0.00001   0.00018   0.00044   0.00062   2.17029
   A17        1.54406   0.00002   0.00004   0.00048   0.00053   1.54459
   A18        2.23975   0.00001   0.00003   0.00013   0.00015   2.23990
   A19        1.88595   0.00000  -0.00002  -0.00007  -0.00009   1.88586
   A20        2.28753  -0.00001  -0.00003  -0.00038  -0.00041   2.28712
   A21        2.07880  -0.00000   0.00006  -0.00020  -0.00014   2.07867
   A22        1.78769  -0.00002  -0.00003  -0.00086  -0.00089   1.78680
   A23        1.68275   0.00002   0.00021   0.00031   0.00052   1.68327
   A24        2.10693   0.00003   0.00006   0.00017   0.00021   2.10714
   A25        2.35446   0.00001  -0.00002  -0.00021  -0.00023   2.35423
   A26        1.86654   0.00002   0.00015   0.00115   0.00132   1.86786
   A27        2.10140  -0.00001  -0.00007   0.00062   0.00054   2.10194
   A28        2.15647   0.00000  -0.00005  -0.00076  -0.00081   2.15566
   A29        1.82208   0.00001  -0.00001  -0.00066  -0.00065   1.82144
   A30        2.01315  -0.00001  -0.00004  -0.00051  -0.00055   2.01260
   A31        2.32266  -0.00001  -0.00007   0.00008   0.00002   2.32269
   A32        1.84626   0.00000  -0.00002   0.00005   0.00004   1.84630
   A33        2.21603  -0.00004  -0.00016  -0.00044  -0.00060   2.21543
   A34        2.24009  -0.00003  -0.00019  -0.00013  -0.00032   2.23977
   A35        1.75917   0.00003   0.00015   0.00093   0.00106   1.76023
   A36        2.25527   0.00001   0.00008   0.00055   0.00062   2.25589
   A37        1.91756  -0.00006  -0.00041  -0.00204  -0.00246   1.91510
   A38        1.54355  -0.00001  -0.00021  -0.00058  -0.00079   1.54276
   A39        2.17387  -0.00005  -0.00060  -0.00130  -0.00191   2.17197
   A40        1.88283  -0.00012  -0.00150  -0.00656  -0.00810   1.87473
   A41        2.24017   0.00011   0.00054  -0.00252  -0.00201   2.23816
   A42        1.87539  -0.00003  -0.00034  -0.00094  -0.00129   1.87410
   A43        2.57700  -0.00007  -0.00062  -0.00081  -0.00145   2.57555
   A44        1.86030  -0.00003  -0.00027   0.00029   0.00001   1.86031
   A45        1.56409   0.00015   0.00149   0.00641   0.00794   1.57204
   A46        2.06722  -0.00006  -0.00010   0.00158   0.00139   2.06861
   A47        1.99875  -0.00003  -0.00051  -0.00117  -0.00168   1.99707
   A48        1.79333  -0.00002  -0.00037  -0.00162  -0.00199   1.79134
   A49        2.13929  -0.00029  -0.00323  -0.01437  -0.01764   2.12165
   A50        1.97803   0.00018   0.00088  -0.00298  -0.00203   1.97599
   A51        1.79870  -0.00004  -0.00049   0.00077   0.00027   1.79898
   A52        2.14205  -0.00008  -0.00084  -0.00547  -0.00649   2.13556
   A53        1.63602   0.00012   0.00070  -0.00032   0.00046   1.63648
   A54        2.08538   0.00030   0.00350   0.01460   0.01813   2.10351
   A55        2.28716  -0.00015  -0.00040   0.00437   0.00392   2.29108
   A56        2.17501   0.00025   0.00297   0.01207   0.01498   2.19000
   A57        1.86617  -0.00005   0.00009   0.00351   0.00364   1.86981
   A58        1.77633  -0.00000   0.00005  -0.00034  -0.00029   1.77604
   A59        1.97111  -0.00001  -0.00000   0.00004   0.00002   1.97113
   A60        1.85158   0.00001  -0.00002   0.00007   0.00005   1.85163
   A61        2.32206   0.00001  -0.00001   0.00029   0.00029   2.32235
   A62        1.95673   0.00000  -0.00008   0.00030   0.00021   1.95694
   A63        1.93252   0.00000  -0.00010   0.00031   0.00021   1.93273
   A64        1.89253   0.00000  -0.00002   0.00001   0.00000   1.89254
   A65        2.21724  -0.00001  -0.00005  -0.00020  -0.00026   2.21698
   A66        1.68522  -0.00001  -0.00010  -0.00081  -0.00090   1.68432
   A67        2.40762  -0.00000  -0.00002   0.00037   0.00035   2.40797
   A68        2.13961  -0.00000  -0.00006  -0.00004  -0.00010   2.13951
   A69        2.32470  -0.00000   0.00007  -0.00012  -0.00006   2.32464
   A70        1.82599  -0.00000   0.00007  -0.00003   0.00005   1.82604
   A71        2.16614   0.00001   0.00012   0.00025   0.00037   2.16651
   A72        2.10366   0.00001   0.00017   0.00008   0.00025   2.10392
   A73        1.58961   0.00001   0.00008   0.00047   0.00055   1.59016
   A74        2.37943  -0.00002  -0.00015  -0.00093  -0.00108   2.37835
   A75        2.15900   0.00002   0.00007   0.00128   0.00136   2.16036
   A76        2.20773   0.00001   0.00006   0.00024   0.00030   2.20803
   A77        2.51483  -0.00002  -0.00018  -0.00188  -0.00207   2.51277
   A78        1.80748   0.00002   0.00006   0.00097   0.00104   1.80852
   A79        2.54985  -0.00002  -0.00002  -0.00027  -0.00029   2.54956
   A80        2.07024  -0.00001  -0.00013  -0.00095  -0.00108   2.06917
   A81        1.91364   0.00000  -0.00002  -0.00058  -0.00061   1.91303
   A82        2.39051  -0.00000   0.00010   0.00026   0.00035   2.39087
   A83        1.65379   0.00003   0.00024   0.00095   0.00119   1.65499
   A84        1.98037   0.00001  -0.00001   0.00130   0.00129   1.98165
   A85        2.45354  -0.00000   0.00002   0.00009   0.00010   2.45364
   A86        2.07644  -0.00003  -0.00015  -0.00085  -0.00099   2.07545
   A87        1.50497   0.00000   0.00011   0.00032   0.00043   1.50540
   A88        2.16624  -0.00003  -0.00027  -0.00106  -0.00133   2.16491
   A89        2.22570   0.00000  -0.00009   0.00038   0.00028   2.22598
   A90        1.85417   0.00001   0.00003  -0.00015  -0.00012   1.85405
   A91        2.15744   0.00001   0.00011  -0.00018  -0.00007   2.15737
   A92        2.52762  -0.00001  -0.00000  -0.00083  -0.00083   2.52679
   A93        2.13063   0.00004   0.00018   0.00168   0.00184   2.13247
   A94        1.62023   0.00001   0.00007  -0.00089  -0.00082   1.61941
   A95        2.17002   0.00002   0.00016  -0.00055  -0.00039   2.16964
   A96        2.26093  -0.00003  -0.00017   0.00010  -0.00007   2.26086
   A97        1.74046  -0.00004  -0.00022  -0.00012  -0.00034   1.74012
   A98        1.59019   0.00003   0.00035   0.00040   0.00076   1.59095
   A99        2.37769  -0.00005  -0.00034  -0.00118  -0.00153   2.37615
   A100       2.15784  -0.00005  -0.00039  -0.00129  -0.00169   2.15616
   A101       2.21026   0.00001  -0.00000   0.00010   0.00009   2.21036
   A102       2.51455   0.00002   0.00005   0.00136   0.00141   2.51595
   A103       1.80775   0.00001  -0.00003  -0.00017  -0.00019   1.80756
   A104       2.54768   0.00001  -0.00007   0.00107   0.00099   2.54867
   A105       2.06691   0.00001  -0.00011   0.00165   0.00153   2.06845
   A106       1.91596  -0.00001   0.00011  -0.00089  -0.00078   1.91518
   A107       2.39352  -0.00003   0.00011  -0.00174  -0.00163   2.39189
   A108       1.68297  -0.00002  -0.00001  -0.00053  -0.00055   1.68243
   A109       1.86615  -0.00005  -0.00029   0.00071   0.00042   1.86657
   A110       2.23828  -0.00013  -0.00056  -0.00723  -0.00756   2.23072
   A111       2.21842   0.00006   0.00015  -0.00100  -0.00117   2.21725
   A112       1.78773  -0.00003  -0.00010   0.00032   0.00020   1.78793
   A113       2.35615   0.00013   0.00041   0.00593   0.00595   2.36210
   A114       2.10739  -0.00004  -0.00017  -0.00449  -0.00439   2.10300
   A115       2.10126  -0.00009  -0.00049  -0.00245  -0.00294   2.09833
   A116       2.01305  -0.00001  -0.00013   0.00130   0.00117   2.01422
   A117       2.25570  -0.00013  -0.00105  -0.01172  -0.01270   2.24300
   A118       1.76248   0.00003   0.00007  -0.00540  -0.00535   1.75714
   A119       1.82282   0.00026   0.00159   0.01438   0.01578   1.83860
   A120       2.15370   0.00001   0.00025   0.00305   0.00351   2.15721
   A121       1.84488   0.00007   0.00082   0.00584   0.00677   1.85164
   A122       2.32071   0.00005   0.00026   0.00542   0.00550   2.32621
   A123       1.97179   0.00003   0.00024  -0.00011   0.00012   1.97192
   A124       1.77638   0.00005   0.00034   0.00150   0.00185   1.77823
   A125       1.85069  -0.00001  -0.00015   0.00190   0.00175   1.85245
   A126       2.32185  -0.00002  -0.00021   0.00040   0.00017   2.32203
   A127       1.95677   0.00002   0.00001  -0.00119  -0.00118   1.95559
   A128       2.32492  -0.00001   0.00005  -0.00119  -0.00115   2.32377
   A129       1.82634  -0.00003  -0.00006  -0.00229  -0.00235   1.82399
   A130       1.93279   0.00004   0.00020   0.00022   0.00043   1.93322
   A131       1.89227  -0.00005  -0.00032   0.00032  -0.00000   1.89226
   A132       2.21602  -0.00002  -0.00021   0.00220   0.00199   2.21800
   A133       1.68542   0.00004  -0.00001   0.00100   0.00100   1.68642
   A134       2.40786  -0.00008  -0.00039  -0.00333  -0.00372   2.40414
   A135       2.13918  -0.00003  -0.00016  -0.00081  -0.00096   2.13822
   A136       2.16588   0.00004   0.00040   0.00205   0.00245   2.16832
   A137       2.10467  -0.00001   0.00008  -0.00177  -0.00170   2.10297
   A138       1.50881   0.00003   0.00046   0.00029   0.00075   1.50956
   A139       1.93637  -0.00000   0.00009  -0.00019  -0.00011   1.93626
   A140       2.37369   0.00006   0.00026   0.00314   0.00340   2.37709
   A141       2.12768   0.00002  -0.00002   0.00107   0.00106   2.12874
   A142       1.50752   0.00003   0.00030   0.00101   0.00131   1.50884
   A143       2.39949  -0.00009  -0.00072  -0.00354  -0.00426   2.39523
   A144       2.34365  -0.00007  -0.00043  -0.00258  -0.00301   2.34064
   A145       2.07269  -0.00000   0.00014  -0.00066  -0.00051   2.07218
   A146       1.98644   0.00002   0.00002   0.00231   0.00233   1.98877
   A147       2.40159   0.00004   0.00007   0.00162   0.00169   2.40328
   A148       2.10487   0.00002   0.00016   0.00084   0.00100   2.10587
   A149       1.70678  -0.00005  -0.00029  -0.00115  -0.00144   1.70534
   A150       2.17504  -0.00001  -0.00004  -0.00036  -0.00041   2.17463
   A151       2.18953  -0.00001  -0.00011  -0.00128  -0.00138   2.18814
   A152       1.67235  -0.00003  -0.00022  -0.00113  -0.00135   1.67100
   A153       1.65394   0.00003   0.00026   0.00015   0.00041   1.65435
   A154       1.50475  -0.00003  -0.00006  -0.00053  -0.00059   1.50416
   A155       2.16627   0.00002  -0.00001   0.00097   0.00096   2.16723
   A156       2.22628   0.00003   0.00007   0.00204   0.00210   2.22838
   A157       2.13103  -0.00001  -0.00005  -0.00121  -0.00126   2.12977
   A158       1.85480   0.00001   0.00002  -0.00003  -0.00001   1.85479
   A159       2.26250  -0.00001  -0.00006   0.00095   0.00089   2.26339
   A160       1.74201   0.00000  -0.00003   0.00149   0.00145   1.74346
   A161       1.98089   0.00003   0.00019   0.00073   0.00093   1.98182
   A162       1.61820   0.00003   0.00010   0.00029   0.00039   1.61859
   A163       2.16798   0.00003   0.00010   0.00048   0.00058   2.16856
   A164       2.45372  -0.00005  -0.00027  -0.00112  -0.00139   2.45233
   A165       2.07744  -0.00006  -0.00031  -0.00166  -0.00198   2.07546
   A166       2.15541   0.00000   0.00003  -0.00084  -0.00079   2.15462
   A167       2.52658  -0.00001  -0.00001  -0.00155  -0.00155   2.52503
   A168       1.50860   0.00004   0.00041   0.00090   0.00131   1.50991
   A169       1.50703  -0.00002   0.00005  -0.00079  -0.00075   1.50629
   A170       2.34348  -0.00002  -0.00022  -0.00200  -0.00220   2.34128
   A171       2.40164   0.00005   0.00021   0.00220   0.00241   2.40405
   A172       1.93654   0.00001   0.00022  -0.00013   0.00008   1.93662
   A173       2.12749  -0.00002  -0.00013   0.00116   0.00104   2.12853
   A174       2.37172  -0.00009  -0.00061  -0.00303  -0.00365   2.36807
   A175       2.10450   0.00003   0.00009   0.00132   0.00140   2.10590
   A176       2.17526   0.00001  -0.00012  -0.00074  -0.00086   2.17439
   A177       1.70828   0.00003   0.00006   0.00120   0.00126   1.70954
   A178       2.07235   0.00001  -0.00003   0.00004   0.00001   2.07236
   A179       2.40236   0.00003   0.00012   0.00209   0.00220   2.40456
   A180       1.98635  -0.00002  -0.00023  -0.00146  -0.00169   1.98466
   A181       1.67214  -0.00003  -0.00004  -0.00095  -0.00097   1.67117
   A182       2.18954   0.00000   0.00015   0.00068   0.00082   2.19036
   A183       1.58699   0.00807   0.04413   0.07639   0.12054   1.70753
   A184       1.68578   0.00103   0.00129  -0.01513  -0.01334   1.67244
   A185       1.92008   0.00267   0.01346   0.04752   0.06082   1.98090
   A186       2.85035  -0.00030  -0.00097   0.00126  -0.00224   2.84811
   A187       2.31148  -0.00107  -0.00189  -0.00965  -0.01154   2.29994
   A188       2.13671   0.00023  -0.00040   0.00218   0.00177   2.13849
    D1       -1.76436   0.00000   0.00003  -0.00010  -0.00007  -1.76443
    D2       -0.73876   0.00002   0.00012   0.00155   0.00168  -0.73708
    D3        1.71204   0.00002   0.00017   0.00138   0.00154   1.71358
    D4        2.28842   0.00002   0.00013   0.00127   0.00137   2.28980
    D5        0.19493  -0.00002  -0.00014  -0.00048  -0.00062   0.19431
    D6        1.22053   0.00000  -0.00005   0.00117   0.00113   1.22166
    D7       -2.61185   0.00000  -0.00001   0.00100   0.00098  -2.61087
    D8       -2.03547   0.00000  -0.00005   0.00089   0.00082  -2.03465
    D9       -0.75404   0.00001   0.00004   0.00040   0.00044  -0.75360
   D10        0.27156   0.00003   0.00012   0.00205   0.00219   0.27375
   D11        2.72236   0.00003   0.00017   0.00189   0.00205   2.72441
   D12       -2.98444   0.00003   0.00013   0.00178   0.00188  -2.98256
   D13        2.20143  -0.00000   0.00002  -0.00011  -0.00009   2.20134
   D14       -3.05616   0.00002   0.00011   0.00154   0.00166  -3.05450
   D15       -0.60535   0.00002   0.00015   0.00138   0.00152  -0.60383
   D16       -0.02897   0.00002   0.00011   0.00127   0.00135  -0.02762
   D17        2.75475   0.00001   0.00006   0.00013   0.00019   2.75494
   D18       -2.50284   0.00003   0.00015   0.00178   0.00194  -2.50090
   D19       -0.05203   0.00003   0.00019   0.00162   0.00180  -0.05024
   D20        0.52435   0.00003   0.00015   0.00150   0.00163   0.52598
   D21        0.43227  -0.00000   0.00003  -0.00012  -0.00010   0.43217
   D22       -0.58450  -0.00001   0.00014   0.00006   0.00018  -0.58432
   D23        3.01814  -0.00000   0.00004   0.00014   0.00017   3.01831
   D24       -3.03457  -0.00001  -0.00001  -0.00047  -0.00049  -3.03506
   D25       -0.48305   0.00000   0.00001   0.00023   0.00024  -0.48280
   D26       -1.49981  -0.00000   0.00011   0.00041   0.00052  -1.49930
   D27        2.10283   0.00000   0.00002   0.00049   0.00051   2.10334
   D28        2.33330  -0.00000  -0.00003  -0.00012  -0.00015   2.33315
   D29        1.14286   0.00001   0.00002   0.00059   0.00061   1.14347
   D30        0.12609   0.00001   0.00012   0.00077   0.00089   0.12698
   D31       -2.55445   0.00002   0.00003   0.00085   0.00088  -2.55357
   D32       -2.32398   0.00001  -0.00002   0.00023   0.00022  -2.32376
   D33       -2.80696  -0.00000  -0.00002  -0.00003  -0.00004  -2.80701
   D34        2.45945  -0.00001   0.00009   0.00015   0.00023   2.45968
   D35       -0.22109   0.00000  -0.00001   0.00023   0.00022  -0.22087
   D36        0.00938  -0.00000  -0.00006  -0.00039  -0.00044   0.00894
   D37       -2.72958  -0.00000   0.00007  -0.00025  -0.00017  -2.72975
   D38        2.53684  -0.00001   0.00017  -0.00007   0.00011   2.53695
   D39       -0.14371   0.00000   0.00008   0.00001   0.00010  -0.14361
   D40        0.08676  -0.00000   0.00003  -0.00060  -0.00056   0.08620
   D41        0.87910   0.00001   0.00001   0.00028   0.00029   0.87939
   D42       -2.75494   0.00002   0.00005   0.00007   0.00012  -2.75481
   D43       -2.09659   0.00001   0.00014   0.00114   0.00128  -2.09531
   D44       -0.10608   0.00000  -0.00003  -0.00006  -0.00008  -0.10616
   D45        2.54307   0.00001   0.00001  -0.00027  -0.00024   2.54282
   D46       -3.08177   0.00001   0.00010   0.00080   0.00092  -3.08086
   D47       -1.03444   0.00001   0.00011   0.00056   0.00066  -1.03377
   D48        1.61471   0.00002   0.00015   0.00035   0.00049   1.61521
   D49        2.27306   0.00002   0.00024   0.00142   0.00165   2.27471
   D50       -3.13679   0.00000   0.00003  -0.00013  -0.00010  -3.13689
   D51       -0.48764   0.00001   0.00007  -0.00034  -0.00027  -0.48791
   D52        0.17071   0.00001   0.00016   0.00073   0.00089   0.17160
   D53        3.05253   0.00000  -0.00006   0.00005  -0.00002   3.05252
   D54       -0.58150   0.00001  -0.00002  -0.00016  -0.00018  -0.58169
   D55        0.07684   0.00001   0.00007   0.00091   0.00097   0.07782
   D56       -0.89863   0.00000   0.00004  -0.00065  -0.00061  -0.89924
   D57        0.07018   0.00002   0.00014   0.00023   0.00037   0.07055
   D58        2.29121   0.00001   0.00007   0.00170   0.00176   2.29297
   D59        2.91043   0.00005   0.00022   0.00186   0.00207   2.91250
   D60        1.07200  -0.00002  -0.00007  -0.00132  -0.00139   1.07061
   D61        2.04081   0.00000   0.00003  -0.00045  -0.00041   2.04040
   D62       -2.02134  -0.00001  -0.00004   0.00102   0.00098  -2.02036
   D63       -1.40213   0.00003   0.00011   0.00118   0.00129  -1.40083
   D64        0.07977  -0.00001  -0.00004  -0.00053  -0.00057   0.07920
   D65        1.04858   0.00001   0.00007   0.00034   0.00042   1.04900
   D66       -3.01357   0.00000  -0.00001   0.00181   0.00180  -3.01177
   D67       -2.39436   0.00004   0.00014   0.00197   0.00212  -2.39224
   D68       -2.98382  -0.00000  -0.00004  -0.00061  -0.00066  -2.98448
   D69       -2.01501   0.00002   0.00006   0.00026   0.00033  -2.01468
   D70        0.20602   0.00000  -0.00001   0.00174   0.00172   0.20774
   D71        0.82524   0.00005   0.00014   0.00190   0.00203   0.82727
   D72        2.83550  -0.00002  -0.00006  -0.00099  -0.00105   2.83445
   D73       -2.47888  -0.00000   0.00005  -0.00012  -0.00007  -2.47894
   D74       -0.25784  -0.00002  -0.00002   0.00135   0.00132  -0.25652
   D75        0.36138   0.00003   0.00013   0.00151   0.00163   0.36301
   D76        0.59522  -0.00003  -0.00015  -0.00138  -0.00152   0.59370
   D77        1.61222   0.00001  -0.00001  -0.00020  -0.00020   1.61202
   D78       -2.42726   0.00000  -0.00001  -0.00127  -0.00126  -2.42853
   D79       -1.72103   0.00000  -0.00002  -0.00072  -0.00073  -1.72175
   D80       -0.49890  -0.00003  -0.00014  -0.00111  -0.00126  -0.50017
   D81        0.51810   0.00001  -0.00000   0.00007   0.00006   0.51816
   D82        2.76180  -0.00000  -0.00001  -0.00099  -0.00100   2.76080
   D83       -2.81515  -0.00000  -0.00001  -0.00045  -0.00047  -2.81562
   D84       -1.20943  -0.00002  -0.00009  -0.00088  -0.00098  -1.21041
   D85       -0.19243   0.00002   0.00004   0.00030   0.00034  -0.19208
   D86        2.05128   0.00001   0.00004  -0.00076  -0.00072   2.05056
   D87        2.75751   0.00001   0.00004  -0.00022  -0.00018   2.75733
   D88        2.54751  -0.00003  -0.00013  -0.00101  -0.00115   2.54635
   D89       -2.71868   0.00001   0.00001   0.00016   0.00017  -2.71851
   D90       -0.47497  -0.00000   0.00000  -0.00090  -0.00089  -0.47587
   D91        0.23126  -0.00000  -0.00000  -0.00036  -0.00036   0.23090
   D92        2.97578  -0.00002  -0.00017  -0.00083  -0.00101   2.97477
   D93       -2.29041   0.00002  -0.00003   0.00035   0.00032  -2.29009
   D94       -0.04670   0.00001  -0.00004  -0.00072  -0.00075  -0.04745
   D95        0.65953   0.00001  -0.00004  -0.00017  -0.00021   0.65932
   D96        0.39175   0.00000   0.00004   0.00011   0.00014   0.39189
   D97       -0.67075  -0.00002   0.00002  -0.00065  -0.00063  -0.67139
   D98        2.70846   0.00000   0.00018   0.00151   0.00169   2.71015
   D99       -2.80017   0.00002   0.00019   0.00134   0.00154  -2.79863
   D100      -0.65754  -0.00001   0.00002  -0.00018  -0.00016  -0.65770
   D101      -1.72005  -0.00002  -0.00000  -0.00094  -0.00094  -1.72099
   D102       1.65916  -0.00001   0.00016   0.00122   0.00138   1.66055
   D103       2.43372   0.00001   0.00017   0.00105   0.00124   2.43496
   D104       1.26348  -0.00001  -0.00002   0.00021   0.00018   1.26365
   D105       0.20097  -0.00003  -0.00005  -0.00055  -0.00060   0.20037
   D106      -2.70300  -0.00001   0.00011   0.00161   0.00172  -2.70128
   D107      -1.92845   0.00001   0.00013   0.00144   0.00158  -1.92687
   D108      -2.52237   0.00002   0.00005   0.00068   0.00072  -2.52165
   D109       2.69831  -0.00000   0.00003  -0.00008  -0.00005   2.69826
   D110      -0.20566   0.00002   0.00019   0.00208   0.00227  -0.20339
   D111       0.56889   0.00004   0.00020   0.00191   0.00212   0.57102
   D112      -3.10199  -0.00000  -0.00001   0.00037   0.00035  -3.10164
   D113       2.11869  -0.00002  -0.00003  -0.00039  -0.00043   2.11826
   D114      -0.78528   0.00000   0.00013   0.00177   0.00190  -0.78339
   D115      -0.01073   0.00002   0.00014   0.00160   0.00175  -0.00898
   D116       0.30180  -0.00002  -0.00010   0.00005  -0.00004   0.30177
   D117      -0.82573   0.00000  -0.00007   0.00102   0.00096  -0.82477
   D118       3.02619  -0.00002  -0.00013   0.00035   0.00022   3.02642
   D119       2.57749  -0.00002  -0.00015   0.00017   0.00003   2.57751
   D120       1.46142  -0.00002  -0.00000  -0.00123  -0.00123   1.46019
   D121       0.33388   0.00000   0.00002  -0.00026  -0.00023   0.33365
   D122      -2.09738  -0.00002  -0.00004  -0.00093  -0.00097  -2.09834
   D123      -2.54608  -0.00002  -0.00006  -0.00111  -0.00116  -2.54725
   D124      -2.54377   0.00002   0.00010   0.00026   0.00034  -2.54344
   D125       2.61188   0.00004   0.00012   0.00123   0.00133   2.61321
   D126       0.18062   0.00002   0.00007   0.00056   0.00060   0.18121
   D127      -0.26809   0.00001   0.00005   0.00038   0.00040  -0.26769
   D128      -2.11379  -0.00000   0.00004  -0.00013  -0.00011  -2.11390
   D129       3.04186   0.00002   0.00006   0.00084   0.00088   3.04274
   D130       0.61060  -0.00000   0.00000   0.00016   0.00015   0.61075
   D131       0.16189  -0.00001  -0.00002  -0.00001  -0.00005   0.16184
   D132       0.63516  -0.00000   0.00004  -0.00017  -0.00013   0.63504
   D133      -0.43440   0.00001   0.00009   0.00021   0.00030  -0.43410
   D134      -2.66492  -0.00001  -0.00008  -0.00043  -0.00050  -2.66542
   D135       3.04599   0.00001   0.00003   0.00059   0.00062   3.04661
   D136      -0.51940   0.00000   0.00005  -0.00075  -0.00070  -0.52010
   D137      -1.58896   0.00001   0.00009  -0.00037  -0.00027  -1.58923
   D138       2.46371  -0.00001  -0.00007  -0.00101  -0.00107   2.46263
   D139       1.89143   0.00001   0.00003   0.00001   0.00004   1.89147
   D140      -2.90353  -0.00001  -0.00008  -0.00195  -0.00202  -2.90555
   D141       2.31009  -0.00000  -0.00003  -0.00157  -0.00159   2.30850
   D142       0.07957  -0.00003  -0.00020  -0.00221  -0.00239   0.07718
   D143      -0.49270  -0.00000  -0.00009  -0.00119  -0.00127  -0.49398
   D144      -3.12722  -0.00001  -0.00002  -0.00109  -0.00110  -3.12831
   D145       2.08641   0.00000   0.00003  -0.00071  -0.00067   2.08573
   D146      -0.14411  -0.00002  -0.00014  -0.00135  -0.00147  -0.14559
   D147      -0.71639  -0.00000  -0.00003  -0.00033  -0.00036  -0.71674
   D148      -0.79890   0.00001  -0.00002  -0.00070  -0.00072  -0.79962
   D149       0.26561  -0.00004  -0.00026  -0.00190  -0.00217   0.26344
   D150       2.44495   0.00019   0.00138   0.01488   0.01613   2.46109
   D151       3.09478   0.00004   0.00012   0.00806   0.00801   3.10279
   D152       0.26566  -0.00000  -0.00003  -0.00064  -0.00068   0.26498
   D153       1.33017  -0.00005  -0.00027  -0.00184  -0.00213   1.32804
   D154      -2.77367   0.00018   0.00137   0.01494   0.01617  -2.75750
   D155      -2.12385   0.00003   0.00011   0.00811   0.00805  -2.11580
   D156       3.09808  -0.00003  -0.00021  -0.00092  -0.00110   3.09699
   D157      -2.12059  -0.00008  -0.00045  -0.00211  -0.00255  -2.12314
   D158       0.05875   0.00015   0.00119   0.01466   0.01575   0.07450
   D159       0.70858  -0.00000  -0.00007   0.00784   0.00763   0.71621
   D160       2.44598   0.00001  -0.00003  -0.00044  -0.00044   2.44554
   D161      -2.77270  -0.00004  -0.00027  -0.00163  -0.00189  -2.77459
   D162      -0.59335   0.00019   0.00137   0.01514   0.01641  -0.57694
   D163       0.05647   0.00004   0.00011   0.00832   0.00829   0.06476
   D164       0.11955   0.00001   0.00005   0.00121   0.00125   0.12080
   D165      -0.97111   0.00004   0.00008   0.00179   0.00187  -0.96925
   D166       2.32406   0.00004   0.00008   0.00127   0.00134   2.32540
   D167       2.58837   0.00004   0.00011   0.00250   0.00260   2.59097
   D168       1.35666  -0.00001   0.00000   0.00002   0.00003   1.35668
   D169       0.26600   0.00001   0.00004   0.00060   0.00065   0.26664
   D170      -2.72202   0.00001   0.00004   0.00008   0.00012  -2.72190
   D171      -2.45770   0.00002   0.00007   0.00131   0.00138  -2.45633
   D172      -2.32115  -0.00001   0.00002   0.00071   0.00075  -2.32041
   D173       2.87137   0.00001   0.00006   0.00130   0.00137   2.87274
   D174      -0.11664   0.00001   0.00006   0.00077   0.00084  -0.11580
   D175       0.14767   0.00001   0.00009   0.00201   0.00210   0.14977
   D176      -2.46900  -0.00001   0.00004   0.00013   0.00017  -2.46883
   D177       2.72352   0.00002   0.00007   0.00071   0.00079   2.72431
   D178      -0.26449   0.00002   0.00007   0.00019   0.00027  -0.26422
   D179      -0.00018   0.00002   0.00010   0.00142   0.00153   0.00135
   D180       0.59448  -0.00004  -0.00032  -0.00028  -0.00061   0.59387
   D181       1.61094  -0.00003  -0.00037   0.00027  -0.00010   1.61085
   D182      -2.42575  -0.00004  -0.00026  -0.00019  -0.00045  -2.42620
   D183      -1.71961  -0.00004  -0.00029  -0.00038  -0.00068  -1.72030
   D184      -1.20889   0.00001   0.00030  -0.00078  -0.00047  -1.20936
   D185      -0.19243   0.00002   0.00026  -0.00022   0.00004  -0.19239
   D186       2.05406   0.00001   0.00037  -0.00068  -0.00031   2.05375
   D187       2.76020   0.00001   0.00033  -0.00087  -0.00054   2.75966
   D188      -0.49878  -0.00000   0.00013   0.00013   0.00025  -0.49852
   D189       0.51769   0.00001   0.00008   0.00069   0.00076   0.51845
   D190       2.76418   0.00001   0.00019   0.00023   0.00041   2.76459
   D191      -2.81287   0.00001   0.00016   0.00004   0.00018  -2.81269
   D192       2.97000  -0.00030  -0.00310  -0.01504  -0.01815   2.95186
   D193      -2.29672  -0.00028  -0.00315  -0.01448  -0.01763  -2.31435
   D194      -0.05023  -0.00029  -0.00303  -0.01494  -0.01799  -0.06821
   D195       0.65591  -0.00029  -0.00307  -0.01513  -0.01822   0.63769
   D196       2.54891   0.00016   0.00067  -0.00458  -0.00380   2.54511
   D197      -2.71781   0.00017   0.00062  -0.00402  -0.00329  -2.72110
   D198      -0.47132   0.00016   0.00073  -0.00448  -0.00364  -0.47496
   D199       0.23482   0.00016   0.00070  -0.00467  -0.00387   0.23094
   D200       0.87840  -0.00002  -0.00016  -0.00105  -0.00121   0.87719
   D201      -2.75156  -0.00001  -0.00006  -0.00228  -0.00234  -2.75390
   D202      -2.09377  -0.00005  -0.00024  -0.00321  -0.00345  -2.09721
   D203      -0.10649   0.00002   0.00026   0.00365   0.00390  -0.10259
   D204       2.54673   0.00003   0.00036   0.00241   0.00278   2.54951
   D205      -3.07866  -0.00001   0.00018   0.00149   0.00167  -3.07699
   D206      -1.03404   0.00003   0.00052   0.00106   0.00158  -1.03246
   D207       1.61918   0.00004   0.00062  -0.00017   0.00045   1.61964
   D208       2.27698   0.00000   0.00044  -0.00110  -0.00065   2.27632
   D209       3.04629  -0.00028  -0.00312  -0.01418  -0.01734   3.02896
   D210      -0.58367  -0.00027  -0.00302  -0.01541  -0.01846  -0.60213
   D211       0.07413  -0.00031  -0.00320  -0.01634  -0.01957   0.05456
   D212      -3.13628   0.00016   0.00068  -0.00485  -0.00416  -3.14045
   D213      -0.48306   0.00017   0.00078  -0.00608  -0.00528  -0.48834
   D214       0.17474   0.00013   0.00060  -0.00701  -0.00639   0.16834
   D215      -0.73825   0.00002   0.00017   0.00074   0.00093  -0.73732
   D216      -1.76367   0.00001   0.00024  -0.00092  -0.00068  -1.76434
   D217       2.28972  -0.00021  -0.00148  -0.01791  -0.01941   2.27032
   D218       1.71672   0.00005   0.00022  -0.00536  -0.00529   1.71143
   D219       0.27162  -0.00000   0.00005   0.00028   0.00034   0.27195
   D220      -0.75380  -0.00001   0.00012  -0.00139  -0.00127  -0.75507
   D221      -2.98360  -0.00023  -0.00160  -0.01838  -0.02000  -3.00360
   D222       2.72658   0.00003   0.00010  -0.00583  -0.00588   2.72070
   D223       1.22013  -0.00004  -0.00041   0.00002  -0.00039   1.21974
   D224       0.19471  -0.00004  -0.00034  -0.00165  -0.00200   0.19272
   D225      -2.03508  -0.00027  -0.00206  -0.01864  -0.02073  -2.05581
   D226      -2.60809  -0.00001  -0.00036  -0.00609  -0.00661  -2.61470
   D227      -2.50275  -0.00002  -0.00003  -0.00031  -0.00037  -2.50312
   D228       2.75501  -0.00002   0.00004  -0.00198  -0.00198   2.75304
   D229       0.52522  -0.00025  -0.00169  -0.01896  -0.02071   0.50451
   D230      -0.04779   0.00001   0.00002  -0.00642  -0.00659  -0.05438
   D231      -3.05590  -0.00003  -0.00012   0.00187   0.00183  -3.05407
   D232       2.20187  -0.00003  -0.00005   0.00021   0.00022   2.20209
   D233      -0.02793  -0.00026  -0.00178  -0.01678  -0.01851  -0.04643
   D234      -0.60093   0.00000  -0.00007  -0.00423  -0.00439  -0.60532
   D235      -1.49921   0.00000   0.00018  -0.00051  -0.00032  -1.49954
   D236      -0.48215   0.00005   0.00032   0.00049   0.00082  -0.48132
   D237       2.10335  -0.00002  -0.00003  -0.00105  -0.00106   2.10229
   D238       2.33213   0.00005   0.00024   0.00417   0.00442   2.33655
   D239      -0.58424  -0.00004  -0.00027  -0.00412  -0.00439  -0.58863
   D240       0.43283   0.00000  -0.00013  -0.00312  -0.00324   0.42959
   D241       3.01832  -0.00006  -0.00048  -0.00466  -0.00513   3.01320
   D242      -3.03608   0.00000  -0.00021   0.00055   0.00036  -3.03573
   D243       0.12569  -0.00004  -0.00033  -0.00137  -0.00170   0.12399
   D244       1.14276   0.00001  -0.00019  -0.00037  -0.00055   1.14220
   D245      -2.55494  -0.00006  -0.00054  -0.00191  -0.00244  -2.55737
   D246      -2.32616   0.00001  -0.00027   0.00331   0.00304  -2.32311
   D247       2.54405   0.00032   0.00377   0.01711   0.02080   2.56485
   D248      -2.72207   0.00037   0.00391   0.01812   0.02195  -2.70012
   D249      -0.13657   0.00030   0.00356   0.01658   0.02007  -0.11651
   D250       0.09221   0.00036   0.00382   0.02179   0.02555   0.11775
   D251       2.45889  -0.00017  -0.00065   0.00344   0.00277   2.46165
   D252      -2.80723  -0.00012  -0.00051   0.00444   0.00392  -2.80332
   D253      -0.22174  -0.00019  -0.00086   0.00290   0.00203  -0.21971
   D254       0.00704  -0.00013  -0.00059   0.00811   0.00752   0.01456
   D255       1.26327  -0.00003  -0.00025  -0.00068  -0.00095   1.26233
   D256       0.20095  -0.00002  -0.00025   0.00007  -0.00019   0.20076
   D257      -1.92791  -0.00003  -0.00023  -0.00274  -0.00296  -1.93087
   D258      -2.70249  -0.00001  -0.00006  -0.00068  -0.00074  -2.70322
   D259       0.39159  -0.00000  -0.00010  -0.00022  -0.00032   0.39127
   D260      -0.67073   0.00001  -0.00010   0.00053   0.00043  -0.67030
   D261      -2.79959  -0.00000  -0.00008  -0.00228  -0.00234  -2.80193
   D262       2.70902   0.00002   0.00009  -0.00022  -0.00011   2.70890
   D263      -0.65730   0.00003   0.00025   0.00151   0.00175  -0.65554
   D264      -1.71962   0.00005   0.00024   0.00226   0.00251  -1.71711
   D265       2.43470   0.00003   0.00027  -0.00055  -0.00026   2.43444
   D266       1.66012   0.00005   0.00044   0.00151   0.00196   1.66209
   D267      -3.10497  -0.00012  -0.00151  -0.00612  -0.00770  -3.11267
   D268       2.11589  -0.00011  -0.00151  -0.00537  -0.00695   2.10894
   D269      -0.01297  -0.00012  -0.00149  -0.00818  -0.00971  -0.02268
   D270      -0.78755  -0.00010  -0.00132  -0.00612  -0.00749  -0.79504
   D271      -2.52300  -0.00002  -0.00005  -0.00101  -0.00117  -2.52416
   D272       2.69786  -0.00001  -0.00006  -0.00025  -0.00041   2.69745
   D273       0.56900  -0.00002  -0.00004  -0.00307  -0.00318   0.56582
   D274      -0.20558  -0.00000   0.00014  -0.00101  -0.00096  -0.20653
   D275       0.07987  -0.00000  -0.00011  -0.00007  -0.00017   0.07970
   D276       1.04852   0.00001   0.00001   0.00022   0.00024   1.04876
   D277      -2.39368   0.00000  -0.00010   0.00102   0.00090  -2.39278
   D278      -3.01296  -0.00003  -0.00030  -0.00153  -0.00183  -3.01479
   D279       1.07143  -0.00002  -0.00035  -0.00021  -0.00057   1.07086
   D280       2.04008  -0.00001  -0.00023   0.00009  -0.00015   2.03992
   D281      -1.40213  -0.00001  -0.00035   0.00088   0.00051  -1.40162
   D282      -2.02141  -0.00005  -0.00054  -0.00167  -0.00222  -2.02363
   D283      -0.89809   0.00004   0.00028   0.00140   0.00168  -0.89641
   D284       0.07056   0.00005   0.00040   0.00169   0.00209   0.07265
   D285       2.91154   0.00004   0.00028   0.00249   0.00275   2.91429
   D286       2.29226   0.00001   0.00009  -0.00006   0.00002   2.29228
   D287       2.84066   0.00026   0.00267   0.01364   0.01656   2.85722
   D288      -2.47387   0.00027   0.00279   0.01394   0.01697  -2.45691
   D289       0.36711   0.00027   0.00268   0.01473   0.01763   0.38473
   D290      -0.25218   0.00023   0.00248   0.01218   0.01490  -0.23728
   D291      -2.98478  -0.00014  -0.00058   0.00402   0.00336  -2.98142
   D292      -2.01613  -0.00013  -0.00046   0.00432   0.00377  -2.01236
   D293       0.82485  -0.00013  -0.00057   0.00511   0.00443   0.82928
   D294       0.20557  -0.00016  -0.00077   0.00256   0.00170   0.20727
   D295       2.16890   0.00035   0.00382   0.02252   0.02633   2.19524
   D296       1.27490   0.00025   0.00290   0.01847   0.02151   1.29641
   D297      -3.07820   0.00025   0.00276   0.01835   0.02117  -3.05703
   D298      -1.85957   0.00006   0.00075   0.00711   0.00801  -1.85156
   D299       0.44805   0.00031   0.00355   0.02129   0.02499   0.47304
   D300      -0.64523   0.00012   0.00143   0.01047   0.01172  -0.63352
   D301      -0.88759  -0.00002  -0.00021  -0.00094  -0.00114  -0.88873
   D302       0.14324   0.00004   0.00022   0.00180   0.00202   0.14526
   D303      -3.14139   0.00001  -0.00000   0.00024   0.00025  -3.14114
   D304       2.51556  -0.00002  -0.00029  -0.00042  -0.00070   2.51487
   D305       0.21578  -0.00002  -0.00028  -0.00002  -0.00030   0.21547
   D306       1.24661   0.00005   0.00015   0.00272   0.00286   1.24946
   D307      -2.03802   0.00001  -0.00008   0.00117   0.00109  -2.03693
   D308      -2.66425  -0.00002  -0.00037   0.00050   0.00014  -2.66411
   D309       3.11234  -0.00003  -0.00024  -0.00097  -0.00120   3.11114
   D310      -2.14002   0.00004   0.00019   0.00177   0.00196  -2.13806
   D311       0.85854   0.00000  -0.00003   0.00021   0.00019   0.85873
   D312       0.23231  -0.00003  -0.00032  -0.00045  -0.00076   0.23155
   D313       2.53486  -0.00002  -0.00018  -0.00072  -0.00090   2.53395
   D314      -2.71750   0.00004   0.00025   0.00201   0.00226  -2.71524
   D315       0.28106   0.00001   0.00002   0.00046   0.00049   0.28155
   D316      -0.34518  -0.00002  -0.00027  -0.00021  -0.00046  -0.34563
   D317       0.48642  -0.00000  -0.00010  -0.00113  -0.00122   0.48519
   D318      -2.23877   0.00001  -0.00002   0.00047   0.00045  -2.23832
   D319      -2.89678   0.00002  -0.00006   0.00130   0.00125  -2.89553
   D320      -0.69555  -0.00001  -0.00010  -0.00066  -0.00076  -0.69631
   D321       2.86245   0.00001  -0.00003   0.00095   0.00091   2.86336
   D322       2.20444   0.00002  -0.00007   0.00178   0.00171   2.20614
   D323       3.00146  -0.00001  -0.00001  -0.00114  -0.00116   3.00030
   D324       0.27627   0.00001   0.00006   0.00046   0.00052   0.27679
   D325      -0.38174   0.00002   0.00002   0.00129   0.00131  -0.38043
   D326       3.12547  -0.00000  -0.00002  -0.00062  -0.00064   3.12483
   D327       0.40028   0.00002   0.00006   0.00098   0.00104   0.40132
   D328      -0.25773   0.00003   0.00002   0.00181   0.00183  -0.25590
   D329       0.83304   0.00001   0.00025  -0.00023   0.00001   0.83305
   D330      -0.10818  -0.00003  -0.00018  -0.00154  -0.00173  -0.10990
   D331      -2.98581  -0.00007  -0.00040  -0.00275  -0.00315  -2.98896
   D332      -2.56172  -0.00003  -0.00008  -0.00054  -0.00064  -2.56237
   D333      -0.20829   0.00002   0.00025  -0.00026  -0.00000  -0.20830
   D334      -1.14951  -0.00002  -0.00019  -0.00156  -0.00174  -1.15125
   D335       2.25604  -0.00007  -0.00040  -0.00277  -0.00317   2.25287
   D336       2.68013  -0.00002  -0.00009  -0.00056  -0.00066   2.67947
   D337       3.13083   0.00002   0.00023   0.00046   0.00069   3.13153
   D338       2.18962  -0.00001  -0.00021  -0.00085  -0.00105   2.18857
   D339      -0.68801  -0.00006  -0.00042  -0.00206  -0.00248  -0.69049
   D340      -0.26393  -0.00001  -0.00010   0.00015   0.00003  -0.26389
   D341      -2.55061   0.00003   0.00029   0.00050   0.00079  -2.54982
   D342       2.79136  -0.00001  -0.00015  -0.00081  -0.00095   2.79041
   D343      -0.08627  -0.00005  -0.00036  -0.00201  -0.00238  -0.08865
   D344       0.33782  -0.00001  -0.00004   0.00019   0.00013   0.33795
   D345       0.48656   0.00003   0.00023   0.00124   0.00147   0.48803
   D346      -0.69574  -0.00005  -0.00025  -0.00153  -0.00179  -0.69753
   D347       3.00138   0.00007   0.00047   0.00323   0.00369   3.00508
   D348       3.12663  -0.00000   0.00009  -0.00134  -0.00125   3.12538
   D349      -2.23689   0.00003   0.00029   0.00192   0.00221  -2.23467
   D350       2.86400  -0.00005  -0.00020  -0.00085  -0.00105   2.86295
   D351       0.27794   0.00007   0.00053   0.00391   0.00443   0.28237
   D352       0.40319  -0.00000   0.00015  -0.00065  -0.00051   0.40268
   D353      -2.89148   0.00004   0.00011   0.00083   0.00095  -2.89052
   D354       2.20941  -0.00005  -0.00037  -0.00194  -0.00231   2.20710
   D355      -0.37665   0.00007   0.00036   0.00282   0.00317  -0.37348
   D356      -0.25140   0.00000  -0.00002  -0.00174  -0.00177  -0.25317
   D357      -0.71810   0.00001  -0.00000   0.00015   0.00014  -0.71796
   D358       0.47991   0.00002   0.00014   0.00015   0.00029   0.48020
   D359       3.09391  -0.00000   0.00002  -0.00051  -0.00048   3.09343
   D360      -3.02280  -0.00001  -0.00001  -0.00159  -0.00159  -3.02439
   D361       2.62958  -0.00001  -0.00017  -0.00086  -0.00103   2.62855
   D362      -2.45559   0.00000  -0.00002  -0.00086  -0.00088  -2.45647
   D363       0.15841  -0.00002  -0.00014  -0.00151  -0.00165   0.15676
   D364       0.32488  -0.00003  -0.00017  -0.00259  -0.00276   0.32212
   D365       2.26935   0.00003   0.00016   0.00166   0.00182   2.27117
   D366      -2.81582   0.00004   0.00030   0.00166   0.00196  -2.81385
   D367      -0.20182   0.00002   0.00018   0.00101   0.00119  -0.20062
   D368      -0.03535   0.00001   0.00015  -0.00007   0.00009  -0.03526
   D369      -0.32265  -0.00004  -0.00030  -0.00083  -0.00113  -0.32379
   D370       0.97512  -0.00002  -0.00009  -0.00119  -0.00127   0.97384
   D371       3.12944  -0.00002  -0.00018  -0.00205  -0.00222   3.12722
   D372      -2.87106   0.00005   0.00029   0.00229   0.00259  -2.86848
   D373       2.69744  -0.00003  -0.00021  -0.00027  -0.00048   2.69696
   D374      -2.28797  -0.00001   0.00001  -0.00063  -0.00062  -2.28859
   D375      -0.13365  -0.00001  -0.00009  -0.00149  -0.00156  -0.13521
   D376       0.14903   0.00006   0.00038   0.00286   0.00324   0.15227
   D377       3.01774  -0.00006  -0.00047  -0.00263  -0.00311   3.01462
   D378      -1.96768  -0.00004  -0.00026  -0.00299  -0.00325  -1.97093
   D379       0.18664  -0.00005  -0.00035  -0.00386  -0.00419   0.18245
   D380       0.46933   0.00002   0.00012   0.00049   0.00061   0.46993
   D381       0.47958   0.00001  -0.00001   0.00011   0.00010   0.47968
   D382      -2.45991  -0.00003  -0.00010   0.00022   0.00012  -2.45979
   D383      -2.81603  -0.00003  -0.00010  -0.00148  -0.00158  -2.81761
   D384      -0.71769   0.00003   0.00006   0.00112   0.00118  -0.71650
   D385       2.62601  -0.00001  -0.00003   0.00124   0.00120   2.62721
   D386       2.26989  -0.00002  -0.00003  -0.00046  -0.00050   2.26939
   D387       3.09481   0.00002   0.00007   0.00048   0.00056   3.09536
   D388       0.15531  -0.00001  -0.00002   0.00059   0.00058   0.15589
   D389      -0.20081  -0.00002  -0.00002  -0.00111  -0.00112  -0.20193
   D390      -3.02184   0.00001  -0.00002  -0.00034  -0.00035  -3.02218
   D391       0.32185  -0.00003  -0.00011  -0.00022  -0.00032   0.32153
   D392      -0.03427  -0.00004  -0.00011  -0.00192  -0.00202  -0.03629
   D393      -0.97130  -0.00001  -0.00009  -0.00303  -0.00309  -0.97439
   D394       0.26552  -0.00007  -0.00042  -0.00264  -0.00306   0.26246
   D395       2.72060  -0.00017  -0.00070  -0.00798  -0.00827   2.71233
   D396       2.87178   0.00003  -0.00006   0.00089   0.00050   2.87227
   D397       0.11926  -0.00001  -0.00004  -0.00225  -0.00228   0.11698
   D398       1.35608  -0.00007  -0.00037  -0.00187  -0.00224   1.35383
   D399      -2.47202  -0.00017  -0.00065  -0.00721  -0.00745  -2.47948
   D400      -2.32085   0.00003  -0.00001   0.00166   0.00131  -2.31954
   D401       2.32485   0.00002   0.00013  -0.00131  -0.00119   2.32367
   D402      -2.72152  -0.00004  -0.00021  -0.00093  -0.00115  -2.72267
   D403      -0.26643  -0.00014  -0.00049  -0.00627  -0.00636  -0.27279
   D404      -0.11526   0.00006   0.00015   0.00260   0.00240  -0.11285
   D405       2.58901   0.00002   0.00013  -0.00149  -0.00135   2.58767
   D406      -2.45736  -0.00004  -0.00020  -0.00110  -0.00131  -2.45867
   D407      -0.00227  -0.00014  -0.00048  -0.00645  -0.00652  -0.00879
   D408       0.14890   0.00006   0.00016   0.00242   0.00224   0.15114
   D409      -0.32238  -0.00002  -0.00011   0.00008  -0.00004  -0.32242
   D410       0.97552  -0.00002   0.00003  -0.00061  -0.00058   0.97494
   D411      -2.87196  -0.00006  -0.00028  -0.00297  -0.00324  -2.87521
   D412       3.13038  -0.00006  -0.00020  -0.00190  -0.00210   3.12828
   D413       2.69956   0.00000  -0.00008   0.00024   0.00016   2.69972
   D414      -2.28573   0.00001   0.00007  -0.00045  -0.00038  -2.28611
   D415       0.14998  -0.00004  -0.00025  -0.00281  -0.00305   0.14693
   D416      -0.13087  -0.00003  -0.00016  -0.00175  -0.00190  -0.13277
   D417       3.01888   0.00003   0.00004   0.00159   0.00162   3.02050
   D418      -1.96641   0.00003   0.00019   0.00090   0.00108  -1.96533
   D419       0.46930  -0.00001  -0.00013  -0.00146  -0.00159   0.46771
   D420       0.18845  -0.00001  -0.00004  -0.00040  -0.00044   0.18801
   D421       0.30216   0.00006   0.00030   0.00254   0.00285   0.30501
   D422      -0.82571   0.00002   0.00030   0.00206   0.00237  -0.82334
   D423       3.02660  -0.00003  -0.00016  -0.00140  -0.00155   3.02505
   D424       2.57707  -0.00000  -0.00004  -0.00040  -0.00043   2.57664
   D425       1.46170   0.00003   0.00016   0.00289   0.00303   1.46473
   D426       0.33383  -0.00001   0.00016   0.00241   0.00255   0.33638
   D427      -2.09705  -0.00005  -0.00030  -0.00105  -0.00137  -2.09842
   D428      -2.54658  -0.00003  -0.00018  -0.00005  -0.00025  -2.54683
   D429      -2.11139   0.00007   0.00003   0.00050   0.00028  -2.11111
   D430       3.04393   0.00003   0.00004   0.00001  -0.00020   3.04373
   D431       0.61305  -0.00001  -0.00042  -0.00345  -0.00412   0.60893
   D432       0.16352   0.00001  -0.00030  -0.00244  -0.00300   0.16052
   D433      -2.54142  -0.00003  -0.00005  -0.00607  -0.00588  -2.54731
   D434       2.61389  -0.00007  -0.00005  -0.00656  -0.00637   2.60753
   D435       0.18302  -0.00011  -0.00050  -0.01002  -0.01028   0.17274
   D436      -0.26651  -0.00009  -0.00039  -0.00901  -0.00916  -0.27568
   D437       0.63527   0.00001   0.00012   0.00080   0.00093   0.63620
   D438      -0.43452   0.00003   0.00016   0.00129   0.00147  -0.43305
   D439      -2.66190  -0.00001  -0.00000   0.00097   0.00096  -2.66094
   D440       3.04778   0.00004   0.00022   0.00248   0.00269   3.05047
   D441      -0.51948   0.00007   0.00036   0.00273   0.00308  -0.51639
   D442      -1.58926   0.00008   0.00040   0.00322   0.00362  -1.58564
   D443       2.46654   0.00004   0.00023   0.00290   0.00311   2.46965
   D444       1.89303   0.00009   0.00045   0.00441   0.00485   1.89788
   D445      -3.12596   0.00021   0.00120   0.01324   0.01418  -3.11178
   D446       2.08743   0.00023   0.00124   0.01374   0.01472   2.10216
   D447      -0.13995   0.00019   0.00108   0.01341   0.01421  -0.12574
   D448      -0.71346   0.00024   0.00130   0.01492   0.01595  -0.69751
   D449      -2.90733  -0.00006   0.00000   0.00287   0.00323  -2.90411
   D450       2.30606  -0.00005   0.00004   0.00336   0.00377   2.30983
   D451       0.07868  -0.00009  -0.00012   0.00304   0.00326   0.08194
   D452      -0.49483  -0.00003   0.00010   0.00455   0.00499  -0.48983
   D453      -1.70049  -0.00009  -0.00058   0.01963   0.01968  -1.68081
   D454       1.58505   0.00018   0.00146   0.04251   0.04453   1.62958
   D455      -3.13013   0.00009   0.00048   0.03254   0.03324  -3.09689
   D456       0.49599   0.00002   0.00032   0.03099   0.03189   0.52788
   D457      -0.62589  -0.00001   0.00001   0.02695   0.02751  -0.59838
   D458      -0.88802  -0.00002  -0.00018   0.00080   0.00062  -0.88740
   D459       0.14259  -0.00003  -0.00013  -0.00032  -0.00045   0.14213
   D460      -3.14076  -0.00003  -0.00014   0.00035   0.00021  -3.14055
   D461       2.51838  -0.00002  -0.00019   0.00050   0.00032   2.51870
   D462       0.21579  -0.00003  -0.00007  -0.00048  -0.00055   0.21525
   D463       1.24640  -0.00003  -0.00002  -0.00161  -0.00162   1.24478
   D464      -2.03695  -0.00003  -0.00003  -0.00093  -0.00096  -2.03790
   D465      -2.66099  -0.00002  -0.00007  -0.00078  -0.00085  -2.66184
   D466       3.11322  -0.00000   0.00002  -0.00124  -0.00122   3.11200
   D467      -2.13935  -0.00000   0.00007  -0.00236  -0.00229  -2.14165
   D468       0.86048  -0.00000   0.00006  -0.00169  -0.00163   0.85885
   D469       0.23644   0.00000   0.00002  -0.00154  -0.00152   0.23492
   D470       2.53617  -0.00002  -0.00008  -0.00260  -0.00268   2.53349
   D471      -2.71641  -0.00002  -0.00003  -0.00372  -0.00375  -2.72016
   D472       0.28343  -0.00002  -0.00004  -0.00305  -0.00309   0.28034
   D473      -0.34061  -0.00002  -0.00008  -0.00290  -0.00298  -0.34359
   D474       0.83271   0.00001  -0.00005  -0.00116  -0.00122   0.83149
   D475      -0.10787  -0.00001  -0.00022  -0.00237  -0.00259  -0.11046
   D476      -2.56175  -0.00002  -0.00031  -0.00456  -0.00489  -2.56663
   D477      -2.98395   0.00004   0.00012   0.00029   0.00041  -2.98354
   D478      -0.20824   0.00002   0.00004   0.00030   0.00034  -0.20790
   D479      -1.14881   0.00000  -0.00013  -0.00091  -0.00103  -1.14985
   D480       2.68049  -0.00001  -0.00021  -0.00310  -0.00333   2.67716
   D481       2.25829   0.00005   0.00022   0.00175   0.00197   2.26026
   D482       3.13011   0.00002   0.00011   0.00192   0.00204   3.13215
   D483       2.18953   0.00000  -0.00006   0.00071   0.00066   2.19019
   D484      -0.26435  -0.00001  -0.00015  -0.00148  -0.00163  -0.26598
   D485      -0.68655   0.00005   0.00029   0.00337   0.00366  -0.68288
   D486      -2.55090   0.00003   0.00021   0.00178   0.00198  -2.54893
   D487       2.79171   0.00001   0.00004   0.00056   0.00060   2.79231
   D488       0.33783  -0.00001  -0.00005  -0.00162  -0.00169   0.33613
   D489      -0.08437   0.00006   0.00038   0.00323   0.00360  -0.08077
   D490      -0.59427   0.00005   0.00023   0.00300   0.00322  -0.59105
   D491       0.61183   0.00001   0.00025   0.00153   0.00177   0.61360
   D492      -2.97410   0.00004   0.00037   0.00394   0.00429  -2.96981
   D493      -2.82891  -0.00005  -0.00020  -0.00184  -0.00205  -2.83096
   D494      -1.80080   0.00004   0.00006   0.00237   0.00245  -1.79836
   D495      -0.59470   0.00000   0.00008   0.00091   0.00099  -0.59371
   D496       2.10255   0.00003   0.00020   0.00331   0.00351   2.10606
   D497       2.24774  -0.00006  -0.00037  -0.00246  -0.00283   2.24491
   D498       2.24995   0.00010   0.00049   0.00496   0.00546   2.25540
   D499      -2.82714   0.00006   0.00052   0.00349   0.00400  -2.82313
   D500      -0.12988   0.00009   0.00063   0.00590   0.00652  -0.12336
   D501       0.01531   0.00000   0.00006   0.00012   0.00018   0.01549
   D502       2.10237   0.00007   0.00021   0.00332   0.00354   2.10591
   D503      -2.97471   0.00003   0.00024   0.00185   0.00209  -2.97262
   D504      -0.27746   0.00006   0.00035   0.00426   0.00461  -0.27285
   D505      -0.13227  -0.00003  -0.00022  -0.00152  -0.00173  -0.13400
   D506       3.00569   0.00043  -0.00023   0.03186   0.03019   3.03589
   D507       1.69842  -0.00028   0.00137   0.02565   0.02845   1.72687
   D508      -3.10806  -0.00055  -0.00307  -0.02284  -0.02565  -3.13372
   D509      -1.32066   0.00094   0.00453   0.13436   0.13863  -1.18203
         Item               Value     Threshold  Converged?
 Maximum Force            0.037893     0.000450     NO 
 RMS     Force            0.001956     0.000300     NO 
 Maximum Displacement     0.667269     0.001800     NO 
 RMS     Displacement     0.046022     0.001200     NO 
 Predicted change in Energy=-3.284386D-04
 GradGradGradGradGradGradGradGradGradGradGradGradGradGradGradGradGradGrad

                          Input orientation:                          
 ---------------------------------------------------------------------
 Center     Atomic      Atomic             Coordinates (Angstroms)
 Number     Number       Type             X           Y           Z
 ---------------------------------------------------------------------
      1          4           0        0.535950   -0.390911   -1.498990
      2          4           0       -0.235818    1.619221   -1.034933
      3          4           0       -0.526074   -0.436931    1.413168
      4          4           0       -1.588648    0.036382   -1.368408
      5          4           0        2.438770   -0.618307   -0.455840
      6          4           0       -1.691985    1.214749    0.452673
      7          4           0       -2.428321   -0.633106    0.363141
      8          4           0        0.248776    1.592524    1.002269
      9          4           0        1.599511   -0.001024    1.292017
     10          4           0       -0.906472   -1.716528   -0.476622
     11          4           0        1.702214    1.231546   -0.492459
     12          4           0        0.915857   -1.728497    0.351748
     13          1           0        3.677507   -1.485803   -0.607406
     14          1           0        3.762272   -0.888726   -1.158333
     15          1           0       -3.667364   -1.504096    0.493127
     16          1           0       -3.748969   -0.923812    1.062394
     17          1           0       -1.723367   -2.965305   -0.849087
     18          1           0       -0.960173   -3.235034   -0.753817
     19          1           0        2.968553    1.801722   -1.022767
     20          1           0        2.386685    2.398031   -1.132817
     21          1           0       -2.956036    1.769610    1.002730
     22          1           0       -2.373322    2.362111    1.128732
     23          1           0        2.124158    0.052643    2.786875
     24          1           0        2.772989   -0.072612    2.340054
     25          1           0        0.970714   -3.254585    0.583019
     26          1           0        1.730286   -2.985432    0.699536
     27          1           0       -2.110778    0.129505   -2.862508
     28          1           0       -2.761735   -0.004139   -2.421417
     29          1           0        0.473377   -0.743516   -3.041616
     30          1           0        1.256418   -0.739541   -2.858466
     31          1           0       -1.251493   -0.794009    2.798200
     32          1           0       -0.464125   -0.831518    2.950923
     33          1           0        0.816630    2.796228    1.891832
     34          1           0        0.036453    2.753735    2.042096
     35          1           0       -0.028884    2.813318   -2.041763
     36          1           0       -0.812290    2.811035   -1.885375
     37          1           0        2.910455    2.774452    2.094105
     38          1           0        3.384019    3.230077    2.463059
     39          1           0       -1.822582   -3.751146    2.927218
     40          1           0       -1.555451   -3.284951    2.397883
 ---------------------------------------------------------------------
                    Distance matrix (angstroms):
                    1          2          3          4          5
     1  Be   0.000000
     2  Be   2.202636   0.000000
     3  Be   3.100109   3.210173   0.000000
     4  Be   2.171071   2.108728   3.015005   0.000000
     5  Be   2.181878   3.534869   3.509471   4.181088   0.000000
     6  Be   3.369099   2.120611   2.238292   2.171535   4.609623
     7  Be   3.509001   3.440153   2.181647   2.037529   4.935536
     8  Be   3.205117   2.094215   2.210864   3.379026   3.436557
     9  Be   3.012125   3.377621   2.173202   4.152544   2.034797
    10  Be   2.209768   3.448001   2.313737   2.081667   3.520961
    11  Be   2.237329   2.049522   3.373500   3.609083   1.991434
    12  Be   2.314886   3.802165   2.207695   3.513728   2.050362
    13  H    3.444284   5.013788   4.780475   5.534308   1.519866
    14  H    3.282228   4.721202   5.020622   5.434363   1.522590
    15  H    4.782840   4.885241   3.442821   3.187388   6.242598
    16  H    5.020479   4.817471   3.278284   3.390835   6.378596
    17  H    3.486315   4.823404   3.597775   3.049257   4.794417
    18  H    3.298894   4.916046   3.565620   3.387457   4.299868
    19  H    3.309378   3.209587   4.812252   4.899385   2.541380
    20  H    3.367121   2.737453   4.796167   4.629921   3.091812
    21  H    4.808369   3.402098   3.307869   3.239772   6.077294
    22  H    4.790398   3.130855   3.365690   3.501491   5.877924
    23  H    4.592143   4.757087   3.024976   5.572393   3.326313
    24  H    4.454651   4.827604   3.446108   5.726120   2.868189
    25  H    3.567129   5.275175   3.296770   4.603136   3.191298
    26  H    3.604372   5.298753   3.477828   4.941971   2.727660
    27  H    3.022446   3.012434   4.594947   1.585441   5.200928
    28  H    3.446040   3.307248   4.459768   1.576896   5.593384
    29  H    1.583649   3.179979   4.575806   2.767637   3.250336
    30  H    1.577591   3.334037   4.638503   3.304048   2.680534
    31  H    4.671539   4.642002   1.603761   4.261906   4.923178
    32  H    4.582140   4.684581   1.588782   4.546914   4.480881
    33  H    4.662007   3.325499   3.533453   4.902171   4.449938
    34  H    4.762099   3.290800   3.300354   4.653655   4.835440
    35  H    3.298594   1.575562   4.769472   3.255402   4.514478
    36  H    3.495641   1.573528   4.638059   2.927232   4.936937
    37  H    5.344917   4.585246   4.752515   6.303012   4.270307
    38  H    6.076256   5.285265   5.462421   7.043241   4.921740
    39  H    6.036983   6.859833   3.867467   5.731710   6.278446
    40  H    5.285361   6.129973   3.184414   5.021683   5.586460
                    6          7          8          9         10
     6  Be   0.000000
     7  Be   1.991174   0.000000
     8  Be   2.052151   3.539599   0.000000
     9  Be   3.607846   4.181599   2.108988   0.000000
    10  Be   3.173800   2.048177   3.804148   3.514398   0.000000
    11  Be   3.523372   4.611973   2.115892   2.171205   3.936576
    12  Be   3.933666   3.519025   3.449254   2.082223   2.001805
    13  H    6.103130   6.241008   4.880916   3.182836   4.591644
    14  H    6.063734   6.379942   4.813466   3.386704   4.790319
    15  H    3.360934   1.520114   5.018409   5.535108   2.933950
    16  H    3.029255   1.522360   4.724143   5.432358   3.328177
    17  H    4.378175   2.721325   5.300064   4.940933   1.538016
    18  H    4.668162   3.189527   5.277377   4.603938   1.544533
    19  H    4.923624   6.080738   3.397311   3.237653   5.262335
    20  H    4.533154   5.883023   3.126994   3.500704   5.310844
    21  H    1.486021   2.541771   3.209701   4.896104   4.306083
    22  H    1.495899   3.092002   2.735627   4.625416   4.622132
    23  H    4.621898   5.202865   3.012160   1.585161   4.792191
    24  H    5.015526   5.592492   3.306659   1.574978   4.916763
    25  H    5.204028   4.298132   4.918478   3.388765   2.648072
    26  H    5.423505   4.789636   4.821224   3.045461   3.153722
    27  H    3.513341   3.329747   4.758615   5.571657   3.248175
    28  H    3.300067   2.874113   4.830542   5.728008   3.186927
    29  H    4.553422   4.474864   4.675525   4.538706   3.070819
    30  H    4.845201   4.895649   4.621595   4.229613   3.362406
    31  H    3.119397   2.709304   3.342411   3.320487   3.419728
    32  H    3.454867   3.254850   3.190840   2.774939   3.567489
    33  H    3.296271   4.962553   1.600838   2.966023   5.379927
    34  H    2.807533   4.512726   1.573128   3.254914   5.216924
    35  H    3.397578   4.839286   3.291438   4.656853   4.872302
    36  H    2.964533   4.419218   3.308945   4.880602   4.742603
    37  H    5.129272   6.565837   3.110241   3.172568   6.430122
    38  H    5.819709   7.288150   3.826909   3.872443   7.177669
    39  H    5.549824   4.082106   6.045723   5.333669   4.070019
    40  H    4.904058   3.454615   5.384490   4.686246   3.338249
                   11         12         13         14         15
    11  Be   0.000000
    12  Be   3.176932   0.000000
    13  H    3.361395   2.933528   0.000000
    14  H    3.030309   3.329811   0.816827   0.000000
    15  H    6.106348   4.590888   7.426886   7.635803   0.000000
    16  H    6.064531   4.786767   7.632602   7.832727   0.816979
    17  H    5.429121   3.152333   5.605067   5.873675   2.777732
    18  H    5.206433   2.647908   4.958762   5.288694   3.446723
    19  H    1.486587   4.308747   3.388652   2.808358   7.567150
    20  H    1.496411   4.625527   4.126311   3.563097   7.383887
    21  H    4.921829   5.258525   7.562681   7.541392   3.388632
    22  H    4.529507   5.306173   7.377882   7.310549   4.126268
    23  H    3.510254   3.249968   4.037432   4.374272   6.420782
    24  H    3.297046   3.185004   3.391575   3.726047   6.851163
    25  H    4.670880   1.544487   3.445639   4.052455   4.958231
    26  H    4.382299   1.537576   2.783641   3.460755   5.601035
    27  H    4.622827   4.790003   6.418640   6.199493   4.043747
    28  H    5.017433   4.918185   6.851992   6.703771   3.400677
    29  H    3.450958   3.561025   4.091799   3.792713   5.497147
    30  H    3.111576   3.376313   3.389077   3.031833   6.005110
    31  H    4.863712   3.399382   6.030901   6.387563   3.413798
    32  H    4.561375   3.076464   5.499356   5.895056   4.093148
    33  H    2.986190   4.780673   5.724211   5.617757   6.368309
    34  H    3.393493   4.870424   6.184724   6.114899   5.852067
    35  H    2.810524   5.220107   5.854669   5.372005   6.189043
    36  H    3.279898   5.347762   6.344627   5.928190   5.694653
    37  H    3.245108   5.224058   5.102578   4.972204   8.008546
    38  H    3.944323   5.927640   5.635017   5.497462   8.718659
    39  H    6.996113   4.268864   6.919272   7.488376   3.791735
    40  H    6.274170   3.566032   6.297027   6.831306   3.355550
                   16         17         18         19         20
    16  H    0.000000
    17  H    3.453190   0.000000
    18  H    4.051883   0.815043   0.000000
    19  H    7.543311   6.690951   6.393444   0.000000
    20  H    7.314359   6.763018   6.563271   0.840396   0.000000
    21  H    2.808349   5.231454   5.667044   6.261343   5.787931
    22  H    3.562877   5.719753   6.071986   5.786071   5.270063
    23  H    6.198461   6.093577   5.732226   4.276173   4.575342
    24  H    6.700216   6.225393   5.788734   3.854859   4.279502
    25  H    5.285614   3.064749   2.348582   5.668876   6.074630
    26  H    5.865508   3.785018   3.068079   5.236075   5.724514
    27  H    4.381553   3.712384   4.134076   5.655135   5.325900
    28  H    3.735957   3.509834   4.057734   6.168756   5.825559
    29  H    5.890978   3.816964   3.673793   4.096327   4.144102
    30  H    6.360897   4.227381   3.945923   3.572004   3.754960
    31  H    3.044217   4.270819   4.319756   6.256708   6.235251
    32  H    3.790153   4.536388   4.443878   5.874304   5.935827
    33  H    5.947383   6.867276   6.821481   3.756954   3.431054
    34  H    5.367829   6.645550   6.683992   4.347060   3.966131
    35  H    6.118902   6.138911   6.253692   3.323598   2.614120
    36  H    5.591289   5.938860   6.152824   4.007190   3.312153
    37  H    7.686971   7.942261   7.694566   3.265651   3.290753
    38  H    8.372346   8.685532   8.427215   3.789960   3.823258
    39  H    3.896454   3.858480   3.815775   8.330168   8.486118
    40  H    3.488557   3.266984   3.207813   7.618511   7.765473
                   21         22         23         24         25
    21  H    0.000000
    22  H    0.840529   0.000000
    23  H    5.651506   5.320752   0.000000
    24  H    6.164734   5.820627   0.797697   0.000000
    25  H    6.390466   6.559547   4.138257   4.057132   0.000000
    26  H    6.683111   6.754260   3.707023   3.501864   0.814229
    27  H    4.283044   4.580770   7.060886   7.138534   5.728814
    28  H    3.861181   4.284106   7.141532   7.301333   5.789923
    29  H    5.867999   5.927936   6.109849   5.890730   4.437431
    30  H    6.240949   6.220370   5.766316   5.456133   4.272106
    31  H    3.563891   3.742555   3.480225   4.114215   3.987438
    32  H    4.095234   4.143028   2.740047   3.380534   3.679265
    33  H    4.009671   3.308561   3.168278   3.501212   6.192662
    34  H    3.317194   2.606649   3.494153   3.945332   6.253132
    35  H    4.350458   3.968881   5.964282   5.948059   6.686413
    36  H    3.744511   3.423915   6.169390   6.246910   6.787033
    37  H    6.051159   5.387047   2.916580   2.860972   6.511165
    38  H    6.667970   5.973339   3.433394   3.360988   7.170037
    39  H    5.955428   6.396075   5.483180   5.915712   3.680264
    40  H    5.427400   5.845422   4.983008   5.390535   3.110654
                   26         27         28         29         30
    26  H    0.000000
    27  H    6.094650   0.000000
    28  H    6.229504   0.797600   0.000000
    29  H    4.538968   2.733514   3.375985   0.000000
    30  H    4.234142   3.477538   4.108209   0.804186   0.000000
    31  H    4.254143   5.799556   5.490822   6.089431   6.187928
    32  H    3.810975   6.118089   5.901323   6.066068   6.059516
    33  H    5.973603   6.187477   6.265051   6.081654   5.938047
    34  H    6.132665   5.962577   5.946316   6.185936   6.140586
    35  H    6.650933   3.494389   3.943434   3.728678   3.865464
    36  H    6.837068   3.135517   3.465960   3.952805   4.222920
    37  H    6.042673   7.535021   7.764293   6.685140   6.293802
    38  H    6.669138   8.256392   8.490498   7.386659   6.971598
    39  H    4.262834   6.975918   6.597725   7.067124   7.212776
    40  H    3.710817   6.295920   5.953529   6.337443   6.481892
                   31         32         33         34         35
    31  H    0.000000
    32  H    0.802919   0.000000
    33  H    4.241278   3.990307   0.000000
    34  H    3.849283   3.732370   0.795652   0.000000
    35  H    6.158962   6.196869   4.023475   4.084817   0.000000
    36  H    5.926644   6.064585   4.113501   4.018542   0.798866
    37  H    5.527339   5.012480   2.103685   2.874547   5.074114
    38  H    6.147646   5.616296   2.665710   3.407390   5.667012
    39  H    3.014540   3.220279   7.134814   6.822971   8.426168
    40  H    2.541148   2.741565   6.547029   6.255115   7.696086
                   36         37         38         39         40
    36  H    0.000000
    37  H    5.449443   0.000000
    38  H    6.057515   0.753647   0.000000
    39  H    8.200242   8.104268   8.721331   0.000000
    40  H    7.487298   7.533457   8.176075   0.754249   0.000000
 Stoichiometry    Be12H28
 Framework group  C1[X(Be12H28)]
 Deg. of freedom   114
 Full point group                 C1      NOp   1
 Largest Abelian subgroup         C1      NOp   1
 Largest concise Abelian subgroup C1      NOp   1
                         Standard orientation:                         
 ---------------------------------------------------------------------
 Center     Atomic      Atomic             Coordinates (Angstroms)
 Number     Number       Type             X           Y           Z
 ---------------------------------------------------------------------
      1          4           0        0.236095    0.226559    1.678722
      2          4           0        0.452084   -1.782283    0.801505
      3          4           0       -0.667217    0.387832   -1.282477
      4          4           0       -1.471729   -1.042437    1.246821
      5          4           0        1.861784    1.457743    0.902891
      6          4           0       -0.996763   -1.760292   -0.746832
      7          4           0       -2.481328   -0.472059   -0.428560
      8          4           0        0.921134   -1.143134   -1.136849
      9          4           0        1.426417    0.900180   -1.004981
     10          4           0       -1.621783    0.971682    0.742689
     11          4           0        2.026231   -0.494717    0.546990
     12          4           0        0.022900    1.935824    0.132223
     13          1           0        2.580181    2.726279    1.332675
     14          1           0        2.909352    2.128195    1.781171
     15          1           0       -3.975301   -0.216495   -0.544654
     16          1           0       -3.776497   -0.648563   -1.208920
     17          1           0       -2.918014    1.641943    1.228519
     18          1           0       -2.353036    2.228323    1.263942
     19          1           0        3.401273   -0.553764    1.108874
     20          1           0        3.143770   -1.351768    1.052774
     21          1           0       -1.867898   -2.685487   -1.517153
     22          1           0       -1.079443   -2.929178   -1.676662
     23          1           0        1.954536    1.377919   -2.421170
     24          1           0        2.468976    1.679755   -1.891484
     25          1           0       -0.602781    3.347436    0.168483
     26          1           0        0.199614    3.462681    0.092002
     27          1           0       -1.932157   -1.647997    2.637838
     28          1           0       -2.564017   -1.724264    2.157106
     29          1           0       -0.012857    0.202079    3.242489
     30          1           0        0.693905    0.573912    3.147922
     31          1           0       -1.443381    0.663910   -2.658485
     32          1           0       -0.751942    1.068025   -2.715789
     33          1           0        1.986413   -1.778476   -2.148879
     34          1           0        1.272788   -2.048758   -2.374152
     35          1           0        1.146078   -2.943277    1.609502
     36          1           0        0.447626   -3.249090    1.371110
     37          1           0        3.855153   -0.813007   -2.114674
     38          1           0        4.490568   -0.935164   -2.501080
     39          1           0       -3.269375    3.042518   -2.349582
     40          1           0       -2.834836    2.642724   -1.880292
 ---------------------------------------------------------------------
 Rotational constants (GHZ):           1.0550592           0.8519646           0.7755295
 Standard basis: def2TZVP (5D, 7F)
 There are   408 symmetry adapted cartesian basis functions of A   symmetry.
 There are   396 symmetry adapted basis functions of A   symmetry.
   396 basis functions,   572 primitive gaussians,   408 cartesian basis functions
    38 alpha electrons       38 beta electrons
       nuclear repulsion energy       449.3499823754 Hartrees.
 NAtoms=   40 NActive=   40 NUniq=   40 SFac= 1.00D+00 NAtFMM=   60 NAOKFM=F Big=F
 Integral buffers will be    131072 words long.
 Raffenetti 2 integral format.
 Two-electron integral symmetry is turned on.
 Nuclear repulsion after empirical dispersion term =      449.2897685006 Hartrees.
 One-electron integrals computed using PRISM.
   1 Symmetry operations used in ECPInt.
 ECPInt:  NShTT=   24310 NPrTT=   65268 LenC2=   22957 LenP2D=   49304.
 LDataN:  DoStor=T MaxTD1= 4 Len=   56
 NBasis=   396 RedAO= T EigKep=  7.55D-05  NBF=   396
 NBsUse=   396 1.00D-06 EigRej= -1.00D+00 NBFU=   396
 Initial guess from the checkpoint file:  "/home/asus/YCY/BeH/Be12/H14-Be12.chk"
 B after Tr=    -0.000000   -0.000000    0.000000
         Rot=    0.999456   -0.023097   -0.004078   -0.023185 Ang=  -3.78 deg.
 ExpMin= 3.27D-02 ExpMax= 4.70D+03 ExpMxC= 1.60D+02 IAcc=3 IRadAn=         5 AccDes= 0.00D+00
 Harris functional with IExCor= 1009 and IRadAn=       5 diagonalized for initial guess.
 HarFok:  IExCor= 1009 AccDes= 0.00D+00 IRadAn=         5 IDoV= 1 UseB2=F ITyADJ=14
 ICtDFT=  3500011 ScaDFX=  1.000000  1.000000  1.000000  1.000000
 FoFCou: FMM=F IPFlag=           0 FMFlag=      100000 FMFlg1=           0
         NFxFlg=           0 DoJE=T BraDBF=F KetDBF=T FulRan=T
         wScrn=  0.000000 ICntrl=       500 IOpCl=  0 I1Cent=   200000004 NGrid=           0
         NMat0=    1 NMatS0=      1 NMatT0=    0 NMatD0=    1 NMtDS0=    0 NMtDT0=    0
 Petite list used in FoFCou.
 Requested convergence on RMS density matrix=1.00D-08 within 128 cycles.
 Requested convergence on MAX density matrix=1.00D-06.
 Requested convergence on             energy=1.00D-06.
 No special actions if energy rises.
 SCF Done:  E(RPBE1PBE) =  -193.109782885     A.U. after   13 cycles
            NFock= 13  Conv=0.33D-08     -V/T= 2.0099
   1 Symmetry operations used in ECPInt.
 ECPInt:  NShTT=   24310 NPrTT=   65268 LenC2=   22957 LenP2D=   49304.
 LDataN:  DoStor=T MaxTD1= 5 Len=  102
 Calling FoFJK, ICntrl=      2127 FMM=F ISym2X=0 I1Cent= 0 IOpClX= 0 NMat=1 NMatS=1 NMatT=0.
 ***** Axes restored to original set *****
 -------------------------------------------------------------------
 Center     Atomic                   Forces (Hartrees/Bohr)
 Number     Number              X              Y              Z
 -------------------------------------------------------------------
      1        4           0.000026348   -0.000016947    0.000071861
      2        4          -0.000159962    0.000148804    0.000057261
      3        4          -0.000661139    0.000945458    0.000963380
      4        4          -0.000056790    0.000100263    0.000045322
      5        4           0.000102161    0.000079305    0.000008265
      6        4           0.000113505    0.000076120    0.000126314
      7        4          -0.000322935    0.000151807   -0.000135956
      8        4           0.000553332    0.000212335    0.000409062
      9        4          -0.000105664   -0.000049828    0.000304764
     10        4          -0.000389887   -0.000370914   -0.000132341
     11        4           0.000184763    0.000016388   -0.000324014
     12        4           0.000175065   -0.000203660    0.000301279
     13        1           0.000067206    0.000036949   -0.000004637
     14        1          -0.000009193   -0.000067950   -0.000012961
     15        1           0.000048649   -0.000033388    0.000057914
     16        1           0.000014930   -0.000078816   -0.000011381
     17        1           0.000086346    0.000047224    0.000033774
     18        1          -0.000068091   -0.000073035    0.000078606
     19        1          -0.000046852    0.000135354    0.000008426
     20        1           0.000099083   -0.000076857    0.000125969
     21        1          -0.000021990   -0.000035129   -0.000005283
     22        1           0.000002287   -0.000014112   -0.000037913
     23        1          -0.000017358    0.000095152   -0.000050813
     24        1           0.000137519   -0.000027875   -0.000077787
     25        1          -0.000083266   -0.000050330    0.000014570
     26        1           0.000098387    0.000080617    0.000027928
     27        1          -0.000018604   -0.000034476   -0.000008533
     28        1           0.000037151    0.000019724    0.000016983
     29        1          -0.000070429    0.000037189    0.000052580
     30        1           0.000050603   -0.000080228    0.000089309
     31        1           0.001498843    0.000339059   -0.001918594
     32        1          -0.000289453   -0.000190238    0.000601274
     33        1          -0.001598325   -0.001953575   -0.001442721
     34        1          -0.000880877    0.001134929    0.000966564
     35        1           0.000025771    0.000011227   -0.000035254
     36        1          -0.000046446   -0.000035572    0.000013242
     37        1           0.003233221    0.001145460    0.000456216
     38        1          -0.001546186   -0.001059492   -0.000458003
     39        1           0.000978131    0.001469394   -0.002129158
     40        1          -0.001139852   -0.001830336    0.001954488
 -------------------------------------------------------------------
 Cartesian Forces:  Max     0.003233221 RMS     0.000669328

 GradGradGradGradGradGradGradGradGradGradGradGradGradGradGradGradGradGrad
 Berny optimization.
 Using GEDIIS/GDIIS optimizer.
 FormGI is forming the generalized inverse of G from B-inverse, IUseBI=4.
 Internal  Forces:  Max     0.002749004 RMS     0.000177460
 Search for a local minimum.
 Step number   3 out of a maximum of  240
 All quantities printed in internal units (Hartrees-Bohrs-Radians)
 Mixed Optimization -- En-DIIS/RFO-DIIS
 Update second derivatives using D2CorX and points    2    3
 DE= -4.52D-03 DEPred=-3.28D-04 R= 1.38D+01
 TightC=F SS=  1.41D+00  RLast= 4.64D-01 DXNew= 8.4853D-01 1.3912D+00
 Trust test= 1.38D+01 RLast= 4.64D-01 DXMaxT set to 8.49D-01
 ITU=  1  1  0
 Use linear search instead of GDIIS.
     Eigenvalues ---    0.00230   0.00230   0.00667   0.00806   0.01280
     Eigenvalues ---    0.01421   0.01610   0.01683   0.01710   0.01730
     Eigenvalues ---    0.01764   0.01873   0.01891   0.02030   0.02055
     Eigenvalues ---    0.02125   0.02152   0.02198   0.02243   0.02317
     Eigenvalues ---    0.02366   0.02424   0.02439   0.02495   0.02528
     Eigenvalues ---    0.02594   0.02611   0.02624   0.02701   0.02752
     Eigenvalues ---    0.02810   0.02839   0.02896   0.02932   0.02952
     Eigenvalues ---    0.02997   0.03024   0.03068   0.03145   0.03203
     Eigenvalues ---    0.03226   0.03352   0.03446   0.03449   0.03608
     Eigenvalues ---    0.03661   0.03874   0.04069   0.04214   0.04675
     Eigenvalues ---    0.04952   0.05468   0.05704   0.05749   0.05845
     Eigenvalues ---    0.06024   0.06036   0.06386   0.06577   0.06780
     Eigenvalues ---    0.06854   0.07514   0.07703   0.07761   0.08019
     Eigenvalues ---    0.08088   0.08105   0.08244   0.08311   0.08326
     Eigenvalues ---    0.08337   0.08407   0.08476   0.08529   0.08590
     Eigenvalues ---    0.08655   0.08865   0.08878   0.09474   0.09481
     Eigenvalues ---    0.09483   0.09615   0.09781   0.10086   0.10305
     Eigenvalues ---    0.10316   0.10338   0.10614   0.10794   0.10800
     Eigenvalues ---    0.11248   0.11251   0.11476   0.11481   0.11575
     Eigenvalues ---    0.11579   0.12447   0.14680   0.16000   0.16005
     Eigenvalues ---    0.16314   0.16400   0.16654   0.16771   0.17362
     Eigenvalues ---    0.17381   0.17736   0.17873   0.17952   0.18105
     Eigenvalues ---    0.18618   0.18664   0.55552   0.66315
 RFO step:  Lambda=-2.73781002D-04 EMin= 2.29519944D-03
 Quartic linear search produced a step of -0.01555.
 Iteration  1 RMS(Cart)=  0.00537394 RMS(Int)=  0.00005298
 Iteration  2 RMS(Cart)=  0.00005658 RMS(Int)=  0.00001418
 Iteration  3 RMS(Cart)=  0.00000004 RMS(Int)=  0.00001418
 Variable       Old X    -DE/DX   Delta X   Delta X   Delta X     New X
                                 (Linear)    (Quad)   (Total)
    R1        4.16238   0.00004   0.00002   0.00127   0.00130   4.16368
    R2        4.10273   0.00008   0.00001   0.00102   0.00103   4.10376
    R3        4.12315   0.00009   0.00002   0.00065   0.00067   4.12382
    R4        4.17586   0.00010  -0.00005   0.00041   0.00036   4.17622
    R5        4.22794   0.00003  -0.00004   0.00032   0.00029   4.22822
    R6        4.37450   0.00004   0.00002   0.00026   0.00028   4.37478
    R7        2.99266  -0.00006   0.00001  -0.00077  -0.00076   2.99190
    R8        2.98121  -0.00004   0.00002  -0.00055  -0.00053   2.98068
    R9        3.98492   0.00002  -0.00002  -0.00018  -0.00020   3.98472
   R10        4.00737  -0.00002  -0.00001  -0.00044  -0.00045   4.00693
   R11        3.95749  -0.00005   0.00006   0.00034   0.00040   3.95789
   R12        3.87304   0.00011  -0.00000   0.00111   0.00111   3.87415
   R13        2.97738   0.00003  -0.00001   0.00027   0.00026   2.97764
   R14        2.97354  -0.00002  -0.00001  -0.00026  -0.00027   2.97327
   R15        4.22976  -0.00006  -0.00003  -0.00071  -0.00074   4.22902
   R16        4.12272   0.00008   0.00003   0.00203   0.00206   4.12477
   R17        4.17793  -0.00017  -0.00019  -0.00259  -0.00278   4.17514
   R18        4.10676   0.00001  -0.00004  -0.00017  -0.00021   4.10654
   R19        4.37233  -0.00001   0.00007   0.00026   0.00033   4.37266
   R20        4.17194  -0.00003   0.00004  -0.00043  -0.00040   4.17154
   R21        3.03067  -0.00191  -0.00039  -0.02317  -0.02358   3.00709
   R22        3.00236   0.00027  -0.00014   0.00797   0.00779   3.01015
   R23        4.10361  -0.00003   0.00004   0.00035   0.00039   4.10400
   R24        3.85037  -0.00002  -0.00001  -0.00086  -0.00087   3.84950
   R25        3.93378   0.00005  -0.00000   0.00053   0.00053   3.93431
   R26        2.99605   0.00001   0.00000   0.00017   0.00017   2.99622
   R27        2.97990  -0.00004  -0.00000  -0.00036  -0.00037   2.97954
   R28        3.84521  -0.00000   0.00006   0.00002   0.00008   3.84529
   R29        3.76326   0.00002   0.00002  -0.00003  -0.00001   3.76326
   R30        3.87462   0.00007  -0.00002   0.00073   0.00071   3.87534
   R31        2.87213   0.00004  -0.00000   0.00041   0.00041   2.87254
   R32        2.87728   0.00001   0.00000   0.00019   0.00019   2.87747
   R33        3.76277   0.00001   0.00003  -0.00009  -0.00006   3.76271
   R34        3.87800  -0.00004  -0.00006  -0.00052  -0.00058   3.87742
   R35        2.80817   0.00000   0.00001  -0.00003  -0.00002   2.80815
   R36        2.82684  -0.00003   0.00001  -0.00030  -0.00029   2.82655
   R37        3.87049   0.00002   0.00005   0.00012   0.00017   3.87066
   R38        2.87260  -0.00001   0.00001  -0.00009  -0.00009   2.87251
   R39        2.87684   0.00000   0.00001   0.00002   0.00003   2.87687
   R40        3.98541  -0.00004  -0.00000  -0.00050  -0.00050   3.98491
   R41        3.99846   0.00001   0.00012   0.00113   0.00125   3.99970
   R42        3.02515  -0.00129  -0.00045  -0.01745  -0.01790   3.00724
   R43        2.97278   0.00054  -0.00006   0.00892   0.00880   2.98158
   R44        4.10298   0.00001   0.00004   0.00026   0.00030   4.10328
   R45        3.93483  -0.00001  -0.00003  -0.00032  -0.00035   3.93448
   R46        2.99552  -0.00006   0.00001  -0.00073  -0.00073   2.99479
   R47        2.97628   0.00004   0.00004   0.00029   0.00033   2.97661
   R48        3.78286   0.00018   0.00005   0.00207   0.00212   3.78498
   R49        2.90643  -0.00008   0.00000  -0.00077  -0.00076   2.90567
   R50        2.91874   0.00007   0.00003   0.00063   0.00066   2.91941
   R51        2.80924   0.00003  -0.00000   0.00035   0.00034   2.80958
   R52        2.82781  -0.00005  -0.00000  -0.00029  -0.00029   2.82751
   R53        2.91866   0.00004   0.00003   0.00015   0.00018   2.91884
   R54        2.90560  -0.00002   0.00002  -0.00034  -0.00032   2.90527
   R55        1.54358  -0.00002   0.00001  -0.00014  -0.00013   1.54345
   R56        1.54387  -0.00002   0.00001  -0.00009  -0.00008   1.54378
   R57        1.54021  -0.00003  -0.00001  -0.00012  -0.00013   1.54008
   R58        1.58812  -0.00007   0.00000  -0.00041  -0.00040   1.58772
   R59        1.58837   0.00000  -0.00000   0.00007   0.00006   1.58843
   R60        1.50743   0.00004  -0.00000   0.00022   0.00022   1.50765
   R61        1.53867   0.00004  -0.00000   0.00032   0.00032   1.53899
   R62        1.50725  -0.00001   0.00000  -0.00005  -0.00005   1.50720
   R63        1.51969   0.00003  -0.00000   0.00019   0.00019   1.51988
   R64        1.51730  -0.00030   0.00004  -0.00130  -0.00111   1.51618
   R65        4.80207   0.00040  -0.00423   0.02937   0.02514   4.82721
   R66        1.50356   0.00030   0.00007   0.00196   0.00214   1.50570
   R67        3.97539   0.00168  -0.00381   0.06322   0.05941   4.03480
   R68        1.50964   0.00002   0.00001   0.00011   0.00012   1.50976
   R69        1.42419  -0.00184  -0.00145   0.00050  -0.00095   1.42324
   R70        1.42532  -0.00275  -0.00143  -0.00086  -0.00229   1.42303
    A1        1.87544   0.00001   0.00001  -0.00004  -0.00003   1.87541
    A2        1.79392  -0.00000  -0.00000  -0.00032  -0.00032   1.79359
    A3        2.00026   0.00001  -0.00001  -0.00016  -0.00017   2.00009
    A4        1.97640  -0.00001   0.00000  -0.00008  -0.00008   1.97632
    A5        2.14509   0.00002   0.00000   0.00067   0.00067   2.14577
    A6        2.57772   0.00002   0.00001   0.00017   0.00018   2.57790
    A7        1.91807   0.00001  -0.00000  -0.00011  -0.00012   1.91795
    A8        1.79901   0.00002   0.00001   0.00030   0.00031   1.79932
    A9        1.63458  -0.00001  -0.00000  -0.00015  -0.00015   1.63443
   A10        2.14389   0.00001  -0.00000   0.00011   0.00011   2.14400
   A11        1.86037   0.00003   0.00000   0.00056   0.00056   1.86093
   A12        2.06800  -0.00000  -0.00001   0.00003   0.00002   2.06802
   A13        1.56148  -0.00003  -0.00000  -0.00028  -0.00028   1.56120
   A14        2.17383   0.00004   0.00001   0.00029   0.00030   2.17413
   A15        1.86640  -0.00003  -0.00001  -0.00015  -0.00016   1.86624
   A16        2.17029  -0.00003  -0.00001  -0.00045  -0.00046   2.16983
   A17        1.54459   0.00000  -0.00001  -0.00005  -0.00005   1.54454
   A18        2.23990  -0.00001  -0.00000  -0.00017  -0.00018   2.23973
   A19        1.88586  -0.00001   0.00000   0.00016   0.00016   1.88602
   A20        2.28712   0.00000   0.00001   0.00024   0.00025   2.28737
   A21        2.07867  -0.00003   0.00000  -0.00047  -0.00047   2.07820
   A22        1.78680  -0.00001   0.00001  -0.00000   0.00001   1.78681
   A23        1.68327  -0.00005  -0.00001  -0.00047  -0.00048   1.68279
   A24        2.10714   0.00001  -0.00000   0.00015   0.00014   2.10728
   A25        2.35423   0.00002   0.00000   0.00018   0.00018   2.35441
   A26        1.86786  -0.00002  -0.00002  -0.00009  -0.00011   1.86775
   A27        2.10194   0.00001  -0.00001   0.00001   0.00000   2.10194
   A28        2.15566  -0.00000   0.00001  -0.00017  -0.00015   2.15550
   A29        1.82144  -0.00001   0.00001  -0.00020  -0.00019   1.82124
   A30        2.01260   0.00001   0.00001   0.00011   0.00012   2.01271
   A31        2.32269  -0.00000  -0.00000  -0.00007  -0.00007   2.32262
   A32        1.84630  -0.00001  -0.00000  -0.00007  -0.00007   1.84623
   A33        2.21543   0.00003   0.00001   0.00029   0.00030   2.21572
   A34        2.23977   0.00003   0.00000   0.00031   0.00031   2.24009
   A35        1.76023  -0.00000  -0.00002  -0.00003  -0.00004   1.76019
   A36        2.25589   0.00000  -0.00001   0.00005   0.00004   2.25593
   A37        1.91510   0.00004   0.00004   0.00054   0.00058   1.91568
   A38        1.54276   0.00002   0.00001   0.00017   0.00018   1.54294
   A39        2.17197   0.00007   0.00003   0.00079   0.00082   2.17278
   A40        1.87473   0.00004   0.00013   0.00003   0.00017   1.87490
   A41        2.23816   0.00000   0.00003   0.00193   0.00195   2.24011
   A42        1.87410   0.00002   0.00002   0.00009   0.00011   1.87422
   A43        2.57555   0.00006   0.00002   0.00033   0.00035   2.57590
   A44        1.86031   0.00005  -0.00000   0.00034   0.00033   1.86064
   A45        1.57204  -0.00009  -0.00012  -0.00119  -0.00129   1.57075
   A46        2.06861  -0.00001  -0.00002  -0.00046  -0.00050   2.06811
   A47        1.99707   0.00005   0.00003   0.00065   0.00068   1.99775
   A48        1.79134   0.00002   0.00003   0.00046   0.00050   1.79184
   A49        2.12165   0.00013   0.00027   0.00142   0.00168   2.12333
   A50        1.97599  -0.00000   0.00003   0.00211   0.00216   1.97815
   A51        1.79898   0.00006  -0.00000   0.00056   0.00055   1.79953
   A52        2.13556   0.00003   0.00010   0.00086   0.00095   2.13651
   A53        1.63648  -0.00005  -0.00001  -0.00003  -0.00001   1.63647
   A54        2.10351  -0.00017  -0.00028  -0.00223  -0.00249   2.10102
   A55        2.29108  -0.00005  -0.00006  -0.00291  -0.00298   2.28810
   A56        2.19000  -0.00013  -0.00023  -0.00134  -0.00158   2.18842
   A57        1.86981  -0.00007  -0.00006  -0.00257  -0.00261   1.86720
   A58        1.77604  -0.00002   0.00000  -0.00015  -0.00015   1.77589
   A59        1.97113   0.00000  -0.00000   0.00004   0.00004   1.97117
   A60        1.85163   0.00002  -0.00000   0.00001   0.00001   1.85164
   A61        2.32235   0.00002  -0.00000   0.00009   0.00009   2.32244
   A62        1.95694   0.00001  -0.00000   0.00004   0.00003   1.95698
   A63        1.93273   0.00002  -0.00000   0.00008   0.00008   1.93281
   A64        1.89254   0.00001  -0.00000   0.00014   0.00014   1.89268
   A65        2.21698   0.00000   0.00000  -0.00015  -0.00015   2.21683
   A66        1.68432   0.00000   0.00001  -0.00017  -0.00015   1.68416
   A67        2.40797   0.00001  -0.00001   0.00034   0.00033   2.40831
   A68        2.13951   0.00000   0.00000   0.00009   0.00009   2.13960
   A69        2.32464  -0.00003   0.00000  -0.00020  -0.00020   2.32445
   A70        1.82604  -0.00002  -0.00000  -0.00013  -0.00013   1.82590
   A71        2.16651  -0.00002  -0.00001  -0.00017  -0.00017   2.16634
   A72        2.10392  -0.00002  -0.00000   0.00012   0.00012   2.10403
   A73        1.59016  -0.00003  -0.00001  -0.00014  -0.00015   1.59000
   A74        2.37835   0.00003   0.00002   0.00034   0.00035   2.37870
   A75        2.16036   0.00002  -0.00002  -0.00004  -0.00006   2.16030
   A76        2.20803  -0.00000  -0.00000  -0.00018  -0.00019   2.20784
   A77        2.51277   0.00001   0.00003   0.00027   0.00030   2.51307
   A78        1.80852  -0.00001  -0.00002  -0.00012  -0.00014   1.80838
   A79        2.54956  -0.00001   0.00000  -0.00018  -0.00017   2.54939
   A80        2.06917   0.00001   0.00002   0.00017   0.00019   2.06935
   A81        1.91303   0.00002   0.00001   0.00025   0.00026   1.91329
   A82        2.39087  -0.00000  -0.00001  -0.00008  -0.00009   2.39078
   A83        1.65499  -0.00002  -0.00002  -0.00021  -0.00023   1.65476
   A84        1.98165   0.00002  -0.00002  -0.00016  -0.00018   1.98147
   A85        2.45364  -0.00000  -0.00000   0.00011   0.00011   2.45375
   A86        2.07545  -0.00000   0.00002  -0.00000   0.00001   2.07546
   A87        1.50540  -0.00001  -0.00001   0.00004   0.00003   1.50543
   A88        2.16491   0.00002   0.00002   0.00010   0.00012   2.16503
   A89        2.22598   0.00002  -0.00000   0.00014   0.00013   2.22611
   A90        1.85405  -0.00001   0.00000   0.00001   0.00002   1.85407
   A91        2.15737  -0.00002   0.00000  -0.00005  -0.00005   2.15732
   A92        2.52679  -0.00001   0.00001  -0.00013  -0.00012   2.52668
   A93        2.13247  -0.00000  -0.00003   0.00016   0.00013   2.13260
   A94        1.61941  -0.00003   0.00001  -0.00028  -0.00026   1.61915
   A95        2.16964  -0.00002   0.00001  -0.00008  -0.00008   2.16956
   A96        2.26086   0.00003   0.00000   0.00011   0.00011   2.26097
   A97        1.74012   0.00003   0.00001   0.00021   0.00021   1.74033
   A98        1.59095  -0.00004  -0.00001  -0.00037  -0.00039   1.59056
   A99        2.37615   0.00002   0.00002  -0.00013  -0.00010   2.37605
   A100       2.15616   0.00003   0.00003   0.00011   0.00013   2.15629
   A101       2.21036   0.00002  -0.00000   0.00026   0.00025   2.21061
   A102       2.51595   0.00002  -0.00002   0.00035   0.00033   2.51628
   A103       1.80756  -0.00000   0.00000   0.00008   0.00008   1.80765
   A104       2.54867   0.00003  -0.00002   0.00053   0.00052   2.54919
   A105       2.06845   0.00003  -0.00002   0.00029   0.00026   2.06871
   A106       1.91518  -0.00002   0.00001  -0.00043  -0.00041   1.91476
   A107       2.39189  -0.00003   0.00003  -0.00055  -0.00052   2.39137
   A108       1.68243   0.00002   0.00001   0.00011   0.00012   1.68254
   A109       1.86657   0.00005  -0.00001   0.00033   0.00032   1.86689
   A110       2.23072  -0.00007   0.00012  -0.00096  -0.00081   2.22990
   A111       2.21725  -0.00002   0.00002   0.00028   0.00027   2.21752
   A112       1.78793   0.00003  -0.00000   0.00016   0.00015   1.78808
   A113       2.36210   0.00006  -0.00009   0.00094   0.00082   2.36292
   A114       2.10300  -0.00009   0.00007  -0.00107  -0.00097   2.10203
   A115       2.09833   0.00006   0.00005   0.00074   0.00079   2.09911
   A116       2.01422   0.00005  -0.00002   0.00013   0.00011   2.01432
   A117       2.24300   0.00005   0.00020   0.00032   0.00051   2.24350
   A118       1.75714  -0.00011   0.00008  -0.00089  -0.00079   1.75635
   A119       1.83860  -0.00008  -0.00025  -0.00045  -0.00070   1.83790
   A120       2.15721  -0.00001  -0.00005  -0.00035  -0.00039   2.15682
   A121       1.85164  -0.00013  -0.00011  -0.00113  -0.00122   1.85043
   A122       2.32621   0.00007  -0.00009   0.00093   0.00082   2.32703
   A123       1.97192  -0.00000  -0.00000  -0.00002  -0.00003   1.97189
   A124       1.77823  -0.00002  -0.00003  -0.00033  -0.00036   1.77788
   A125       1.85245   0.00004  -0.00003   0.00075   0.00072   1.85317
   A126       2.32203   0.00005  -0.00000   0.00064   0.00063   2.32266
   A127       1.95559   0.00000   0.00002   0.00024   0.00026   1.95585
   A128       2.32377  -0.00002   0.00002  -0.00022  -0.00020   2.32356
   A129       1.82399  -0.00004   0.00004  -0.00051  -0.00048   1.82351
   A130       1.93322  -0.00003  -0.00001  -0.00021  -0.00022   1.93300
   A131       1.89226   0.00002   0.00000  -0.00028  -0.00028   1.89198
   A132       2.21800   0.00005  -0.00003   0.00041   0.00038   2.21838
   A133       1.68642   0.00002  -0.00002   0.00011   0.00010   1.68652
   A134       2.40414  -0.00001   0.00006  -0.00065  -0.00059   2.40355
   A135       2.13822  -0.00001   0.00001  -0.00021  -0.00019   2.13803
   A136       2.16832  -0.00001  -0.00004   0.00050   0.00046   2.16879
   A137       2.10297  -0.00003   0.00003  -0.00023  -0.00021   2.10276
   A138       1.50956  -0.00006  -0.00001  -0.00054  -0.00055   1.50901
   A139       1.93626  -0.00002   0.00000  -0.00009  -0.00009   1.93617
   A140       2.37709   0.00003  -0.00005   0.00034   0.00029   2.37738
   A141       2.12874   0.00003  -0.00002   0.00055   0.00053   2.12927
   A142       1.50884  -0.00003  -0.00002  -0.00022  -0.00024   1.50859
   A143       2.39523   0.00003   0.00007   0.00018   0.00025   2.39547
   A144       2.34064   0.00001   0.00005  -0.00047  -0.00042   2.34022
   A145       2.07218  -0.00003   0.00001  -0.00023  -0.00022   2.07196
   A146       1.98877   0.00002  -0.00004   0.00027   0.00023   1.98900
   A147       2.40328   0.00003  -0.00003   0.00065   0.00063   2.40390
   A148       2.10587  -0.00000  -0.00002   0.00011   0.00009   2.10596
   A149       1.70534   0.00001   0.00002  -0.00009  -0.00007   1.70526
   A150       2.17463  -0.00001   0.00001  -0.00031  -0.00030   2.17433
   A151       2.18814   0.00001   0.00002   0.00005   0.00007   2.18822
   A152       1.67100   0.00002   0.00002  -0.00001   0.00001   1.67101
   A153       1.65435  -0.00006  -0.00001  -0.00040  -0.00040   1.65394
   A154       1.50416  -0.00001   0.00001  -0.00010  -0.00009   1.50407
   A155       2.16723   0.00003  -0.00001   0.00050   0.00049   2.16772
   A156       2.22838   0.00004  -0.00003   0.00079   0.00076   2.22914
   A157       2.12977   0.00001   0.00002   0.00027   0.00029   2.13006
   A158       1.85479  -0.00002   0.00000  -0.00018  -0.00018   1.85460
   A159       2.26339   0.00001  -0.00001   0.00012   0.00010   2.26349
   A160       1.74346   0.00004  -0.00002   0.00027   0.00024   1.74371
   A161       1.98182  -0.00003  -0.00001  -0.00038  -0.00039   1.98143
   A162       1.61859   0.00000  -0.00001   0.00020   0.00020   1.61879
   A163       2.16856  -0.00001  -0.00001   0.00020   0.00019   2.16875
   A164       2.45233   0.00003   0.00002  -0.00007  -0.00005   2.45228
   A165       2.07546   0.00003   0.00003  -0.00007  -0.00004   2.07542
   A166       2.15462  -0.00000   0.00001  -0.00004  -0.00003   2.15459
   A167       2.52503  -0.00003   0.00002  -0.00059  -0.00057   2.52446
   A168       1.50991  -0.00005  -0.00002  -0.00036  -0.00038   1.50953
   A169       1.50629  -0.00001   0.00001   0.00004   0.00005   1.50633
   A170       2.34128   0.00001   0.00003   0.00011   0.00014   2.34142
   A171       2.40405   0.00002  -0.00004   0.00029   0.00025   2.40430
   A172       1.93662  -0.00002  -0.00000  -0.00018  -0.00018   1.93644
   A173       2.12853   0.00002  -0.00002   0.00012   0.00010   2.12863
   A174       2.36807   0.00003   0.00006   0.00008   0.00014   2.36821
   A175       2.10590   0.00001  -0.00002  -0.00011  -0.00013   2.10577
   A176       2.17439   0.00000   0.00001   0.00011   0.00012   2.17451
   A177       1.70954  -0.00001  -0.00002   0.00004   0.00002   1.70956
   A178       2.07236   0.00000  -0.00000   0.00003   0.00002   2.07238
   A179       2.40456   0.00001  -0.00003  -0.00011  -0.00014   2.40442
   A180       1.98466  -0.00001   0.00003  -0.00028  -0.00025   1.98441
   A181       1.67117  -0.00001   0.00002   0.00008   0.00009   1.67126
   A182       2.19036   0.00000  -0.00001   0.00023   0.00022   2.19058
   A183       1.70753  -0.00073  -0.00187  -0.00174  -0.00363   1.70390
   A184       1.67244  -0.00002   0.00021   0.00391   0.00416   1.67660
   A185       1.98090  -0.00087  -0.00095   0.00004  -0.00094   1.97996
   A186       2.84811  -0.00028   0.00003  -0.00042  -0.00060   2.84751
   A187       2.29994  -0.00066   0.00018  -0.00435  -0.00417   2.29577
   A188       2.13849   0.00043  -0.00003   0.00268   0.00265   2.14114
    D1       -1.76443  -0.00001   0.00000  -0.00002  -0.00002  -1.76444
    D2       -0.73708  -0.00002  -0.00003  -0.00024  -0.00027  -0.73735
    D3        1.71358  -0.00002  -0.00002  -0.00019  -0.00021   1.71337
    D4        2.28980  -0.00001  -0.00002  -0.00008  -0.00010   2.28970
    D5        0.19431   0.00003   0.00001   0.00044   0.00045   0.19476
    D6        1.22166   0.00002  -0.00002   0.00022   0.00020   1.22186
    D7       -2.61087   0.00003  -0.00002   0.00027   0.00026  -2.61061
    D8       -2.03465   0.00004  -0.00001   0.00039   0.00037  -2.03428
    D9       -0.75360  -0.00000  -0.00001   0.00005   0.00005  -0.75355
   D10        0.27375  -0.00001  -0.00003  -0.00017  -0.00020   0.27355
   D11        2.72441  -0.00001  -0.00003  -0.00012  -0.00015   2.72426
   D12       -2.98256   0.00000  -0.00003  -0.00000  -0.00003  -2.98259
   D13        2.20134  -0.00001   0.00000   0.00005   0.00005   2.20139
   D14       -3.05450  -0.00002  -0.00003  -0.00018  -0.00021  -3.05470
   D15       -0.60383  -0.00001  -0.00002  -0.00013  -0.00015  -0.60398
   D16       -0.02762  -0.00000  -0.00002  -0.00001  -0.00003  -0.02765
   D17        2.75494   0.00001  -0.00000   0.00007   0.00007   2.75501
   D18       -2.50090  -0.00000  -0.00003  -0.00016  -0.00019  -2.50108
   D19       -0.05024   0.00000  -0.00003  -0.00010  -0.00013  -0.05037
   D20        0.52598   0.00001  -0.00003   0.00001  -0.00002   0.52596
   D21        0.43217  -0.00002   0.00000  -0.00111  -0.00111   0.43106
   D22       -0.58432  -0.00003  -0.00000  -0.00108  -0.00108  -0.58540
   D23        3.01831  -0.00001  -0.00000  -0.00079  -0.00079   3.01752
   D24       -3.03506  -0.00001   0.00001  -0.00103  -0.00102  -3.03608
   D25       -0.48280  -0.00002  -0.00000  -0.00054  -0.00054  -0.48334
   D26       -1.49930  -0.00002  -0.00001  -0.00051  -0.00051  -1.49981
   D27        2.10334  -0.00000  -0.00001  -0.00021  -0.00022   2.10312
   D28        2.33315  -0.00001   0.00000  -0.00045  -0.00045   2.33270
   D29        1.14347  -0.00000  -0.00001  -0.00050  -0.00051   1.14296
   D30        0.12698  -0.00001  -0.00001  -0.00047  -0.00048   0.12650
   D31       -2.55357   0.00001  -0.00001  -0.00017  -0.00019  -2.55376
   D32       -2.32376   0.00000  -0.00000  -0.00041  -0.00042  -2.32418
   D33       -2.80701  -0.00000   0.00000  -0.00021  -0.00021  -2.80721
   D34        2.45968  -0.00001  -0.00000  -0.00018  -0.00018   2.45950
   D35       -0.22087   0.00001  -0.00000   0.00012   0.00012  -0.22075
   D36        0.00894   0.00000   0.00001  -0.00012  -0.00011   0.00883
   D37       -2.72975  -0.00002   0.00000  -0.00077  -0.00076  -2.73051
   D38        2.53695  -0.00003  -0.00000  -0.00074  -0.00074   2.53621
   D39       -0.14361  -0.00001  -0.00000  -0.00044  -0.00044  -0.14405
   D40        0.08620  -0.00002   0.00001  -0.00068  -0.00067   0.08553
   D41        0.87939   0.00001  -0.00000   0.00004   0.00004   0.87943
   D42       -2.75481   0.00001  -0.00000  -0.00007  -0.00007  -2.75488
   D43       -2.09531  -0.00000  -0.00002  -0.00034  -0.00036  -2.09567
   D44       -0.10616   0.00002   0.00000   0.00093   0.00094  -0.10522
   D45        2.54282   0.00002   0.00000   0.00083   0.00083   2.54366
   D46       -3.08086   0.00001  -0.00001   0.00055   0.00054  -3.08032
   D47       -1.03377  -0.00001  -0.00001   0.00018   0.00017  -1.03361
   D48        1.61521  -0.00001  -0.00001   0.00007   0.00006   1.61527
   D49        2.27471  -0.00002  -0.00003  -0.00020  -0.00023   2.27448
   D50       -3.13689  -0.00000   0.00000  -0.00009  -0.00009  -3.13698
   D51       -0.48791  -0.00000   0.00000  -0.00020  -0.00019  -0.48811
   D52        0.17160  -0.00001  -0.00001  -0.00048  -0.00049   0.17111
   D53        3.05252   0.00002   0.00000   0.00064   0.00064   3.05316
   D54       -0.58169   0.00002   0.00000   0.00054   0.00054  -0.58115
   D55        0.07782   0.00001  -0.00002   0.00026   0.00024   0.07806
   D56       -0.89924  -0.00002   0.00001  -0.00026  -0.00025  -0.89949
   D57        0.07055  -0.00002  -0.00001   0.00008   0.00007   0.07063
   D58        2.29297  -0.00000  -0.00003   0.00019   0.00016   2.29313
   D59        2.91250   0.00000  -0.00003   0.00051   0.00048   2.91298
   D60        1.07061   0.00000   0.00002  -0.00023  -0.00021   1.07040
   D61        2.04040   0.00000   0.00001   0.00010   0.00011   2.04051
   D62       -2.02036   0.00002  -0.00002   0.00021   0.00020  -2.02016
   D63       -1.40083   0.00003  -0.00002   0.00053   0.00051  -1.40032
   D64        0.07920  -0.00000   0.00001  -0.00040  -0.00039   0.07881
   D65        1.04900  -0.00001  -0.00001  -0.00007  -0.00007   1.04892
   D66       -3.01177   0.00001  -0.00003   0.00004   0.00002  -3.01175
   D67       -2.39224   0.00002  -0.00003   0.00036   0.00033  -2.39191
   D68       -2.98448   0.00001   0.00001   0.00006   0.00007  -2.98441
   D69       -2.01468   0.00001  -0.00001   0.00039   0.00039  -2.01429
   D70        0.20774   0.00002  -0.00003   0.00050   0.00048   0.20821
   D71        0.82727   0.00003  -0.00003   0.00082   0.00079   0.82806
   D72        2.83445  -0.00002   0.00002  -0.00037  -0.00035   2.83409
   D73       -2.47894  -0.00002   0.00000  -0.00003  -0.00003  -2.47897
   D74       -0.25652   0.00000  -0.00002   0.00008   0.00006  -0.25647
   D75        0.36301   0.00001  -0.00003   0.00040   0.00037   0.36338
   D76        0.59370   0.00002   0.00002   0.00062   0.00064   0.59434
   D77        1.61202   0.00001   0.00000   0.00032   0.00033   1.61235
   D78       -2.42853   0.00001   0.00002   0.00041   0.00043  -2.42809
   D79       -1.72175   0.00000   0.00001   0.00053   0.00054  -1.72122
   D80       -0.50017   0.00002   0.00002   0.00072   0.00074  -0.49943
   D81        0.51816   0.00001  -0.00000   0.00042   0.00042   0.51858
   D82        2.76080   0.00001   0.00002   0.00051   0.00053   2.76132
   D83       -2.81562   0.00000   0.00001   0.00063   0.00063  -2.81498
   D84       -1.21041  -0.00000   0.00002   0.00032   0.00034  -1.21007
   D85       -0.19208  -0.00001  -0.00001   0.00002   0.00002  -0.19206
   D86        2.05056  -0.00001   0.00001   0.00011   0.00013   2.05068
   D87        2.75733  -0.00002   0.00000   0.00023   0.00023   2.75756
   D88        2.54635   0.00000   0.00002   0.00017   0.00018   2.54654
   D89       -2.71851  -0.00000  -0.00000  -0.00013  -0.00013  -2.71864
   D90       -0.47587  -0.00000   0.00001  -0.00004  -0.00003  -0.47589
   D91        0.23090  -0.00001   0.00001   0.00008   0.00008   0.23099
   D92        2.97477   0.00003   0.00002   0.00081   0.00083   2.97560
   D93       -2.29009   0.00002  -0.00000   0.00052   0.00051  -2.28958
   D94       -0.04745   0.00003   0.00001   0.00061   0.00062  -0.04683
   D95        0.65932   0.00001   0.00000   0.00072   0.00073   0.66005
   D96        0.39189   0.00000  -0.00000  -0.00009  -0.00009   0.39180
   D97       -0.67139  -0.00001   0.00001  -0.00016  -0.00015  -0.67154
   D98        2.71015  -0.00002  -0.00003  -0.00027  -0.00029   2.70985
   D99       -2.79863   0.00001  -0.00002   0.00007   0.00005  -2.79858
   D100      -0.65770   0.00001   0.00000   0.00019   0.00019  -0.65752
   D101      -1.72099  -0.00000   0.00001   0.00011   0.00013  -1.72086
   D102       1.66055  -0.00002  -0.00002   0.00001  -0.00001   1.66053
   D103       2.43496   0.00001  -0.00002   0.00034   0.00032   2.43528
   D104       1.26365   0.00002  -0.00000   0.00008   0.00007   1.26373
   D105       0.20037   0.00001   0.00001   0.00000   0.00001   0.20038
   D106      -2.70128  -0.00000  -0.00003  -0.00010  -0.00013  -2.70141
   D107      -1.92687   0.00003  -0.00002   0.00023   0.00021  -1.92666
   D108      -2.52165   0.00001  -0.00001  -0.00002  -0.00003  -2.52168
   D109       2.69826  -0.00000   0.00000  -0.00010  -0.00009   2.69816
   D110      -0.20339  -0.00002  -0.00004  -0.00020  -0.00023  -0.20363
   D111       0.57102   0.00001  -0.00003   0.00014   0.00010   0.57112
   D112      -3.10164   0.00000  -0.00001   0.00015   0.00015  -3.10149
   D113       2.11826  -0.00001   0.00001   0.00008   0.00009   2.11835
   D114      -0.78339  -0.00002  -0.00003  -0.00002  -0.00005  -0.78344
   D115      -0.00898   0.00001  -0.00003   0.00031   0.00029  -0.00869
   D116       0.30177   0.00004   0.00000   0.00057   0.00057   0.30233
   D117      -0.82477   0.00003  -0.00001   0.00045   0.00043  -0.82434
   D118       3.02642   0.00003  -0.00000   0.00047   0.00047   3.02689
   D119       2.57751   0.00002  -0.00000   0.00020   0.00020   2.57772
   D120       1.46019   0.00002   0.00002   0.00066   0.00068   1.46087
   D121       0.33365   0.00001   0.00000   0.00054   0.00055   0.33420
   D122      -2.09834   0.00001   0.00002   0.00057   0.00058  -2.09776
   D123      -2.54725   0.00000   0.00002   0.00030   0.00032  -2.54693
   D124      -2.54344   0.00002  -0.00001   0.00040   0.00040  -2.54304
   D125       2.61321   0.00001  -0.00002   0.00029   0.00027   2.61347
   D126       0.18121   0.00001  -0.00001   0.00031   0.00030   0.18151
   D127      -0.26769   0.00000  -0.00001   0.00004   0.00003  -0.26766
   D128      -2.11390   0.00002   0.00000   0.00039   0.00039  -2.11351
   D129       3.04274   0.00001  -0.00001   0.00027   0.00026   3.04300
   D130       0.61075   0.00001  -0.00000   0.00029   0.00029   0.61104
   D131       0.16184   0.00000   0.00000   0.00003   0.00003   0.16187
   D132       0.63504  -0.00002   0.00000  -0.00016  -0.00016   0.63488
   D133      -0.43410  -0.00004  -0.00000  -0.00090  -0.00090  -0.43500
   D134      -2.66542  -0.00000   0.00001  -0.00017  -0.00016  -2.66558
   D135       3.04661  -0.00001  -0.00001  -0.00017  -0.00018   3.04643
   D136      -0.52010   0.00000   0.00001   0.00014   0.00015  -0.51995
   D137      -1.58923  -0.00002   0.00000  -0.00060  -0.00059  -1.58982
   D138       2.46263   0.00001   0.00002   0.00014   0.00015   2.46279
   D139       1.89147   0.00001  -0.00000   0.00013   0.00013   1.89160
   D140      -2.90555  -0.00001   0.00003   0.00010   0.00014  -2.90541
   D141       2.30850  -0.00003   0.00002  -0.00063  -0.00060   2.30790
   D142       0.07718   0.00001   0.00004   0.00010   0.00014   0.07732
   D143      -0.49398   0.00000   0.00002   0.00010   0.00012  -0.49386
   D144      -3.12831  -0.00001   0.00002   0.00001   0.00003  -3.12829
   D145       2.08573  -0.00003   0.00001  -0.00073  -0.00071   2.08502
   D146      -0.14559   0.00001   0.00002   0.00001   0.00003  -0.14556
   D147      -0.71674   0.00000   0.00001  -0.00000   0.00001  -0.71674
   D148      -0.79962  -0.00001   0.00001  -0.00005  -0.00004  -0.79965
   D149       0.26344   0.00003   0.00003   0.00040   0.00043   0.26387
   D150       2.46109  -0.00010  -0.00025  -0.00082  -0.00105   2.46003
   D151       3.10279   0.00013  -0.00012   0.00124   0.00109   3.10388
   D152       0.26498  -0.00001   0.00001  -0.00005  -0.00004   0.26494
   D153       1.32804   0.00003   0.00003   0.00040   0.00043   1.32847
   D154      -2.75750  -0.00010  -0.00025  -0.00082  -0.00106  -2.75856
   D155      -2.11580   0.00013  -0.00013   0.00124   0.00108  -2.11471
   D156       3.09699  -0.00000   0.00002   0.00001   0.00003   3.09702
   D157      -2.12314   0.00004   0.00004   0.00046   0.00050  -2.12264
   D158       0.07450  -0.00009  -0.00024  -0.00076  -0.00099   0.07352
   D159       0.71621   0.00014  -0.00012   0.00130   0.00116   0.71737
   D160       2.44554  -0.00002   0.00001  -0.00019  -0.00018   2.44536
   D161      -2.77459   0.00002   0.00003   0.00026   0.00029  -2.77430
   D162      -0.57694  -0.00011  -0.00026  -0.00096  -0.00120  -0.57814
   D163       0.06476   0.00011  -0.00013   0.00110   0.00094   0.06571
   D164       0.12080  -0.00002  -0.00002  -0.00067  -0.00069   0.12011
   D165      -0.96925  -0.00000  -0.00003  -0.00053  -0.00056  -0.96981
   D166       2.32540   0.00002  -0.00002   0.00028   0.00026   2.32567
   D167       2.59097   0.00002  -0.00004   0.00026   0.00022   2.59119
   D168       1.35668  -0.00002  -0.00000  -0.00038  -0.00038   1.35630
   D169       0.26664  -0.00001  -0.00001  -0.00025  -0.00025   0.26639
   D170      -2.72190   0.00001  -0.00000   0.00057   0.00057  -2.72133
   D171      -2.45633   0.00001  -0.00002   0.00055   0.00053  -2.45580
   D172      -2.32041  -0.00002  -0.00001  -0.00040  -0.00041  -2.32081
   D173       2.87274  -0.00001  -0.00002  -0.00026  -0.00028   2.87246
   D174      -0.11580   0.00002  -0.00001   0.00056   0.00055  -0.11526
   D175       0.14977   0.00002  -0.00003   0.00054   0.00050   0.15027
   D176      -2.46883  -0.00002  -0.00000  -0.00025  -0.00026  -2.46908
   D177       2.72431  -0.00000  -0.00001  -0.00011  -0.00013   2.72419
   D178      -0.26422   0.00002  -0.00000   0.00070   0.00070  -0.26352
   D179       0.00135   0.00002  -0.00002   0.00068   0.00066   0.00201
   D180       0.59387   0.00002   0.00001   0.00026   0.00027   0.59414
   D181       1.61085   0.00004   0.00000   0.00025   0.00025   1.61109
   D182      -2.42620   0.00002   0.00001   0.00025   0.00026  -2.42594
   D183      -1.72030   0.00003   0.00001   0.00039   0.00040  -1.71990
   D184      -1.20936  -0.00005   0.00001  -0.00043  -0.00042  -1.20978
   D185      -0.19239  -0.00003  -0.00000  -0.00044  -0.00044  -0.19282
   D186       2.05375  -0.00005   0.00000  -0.00043  -0.00043   2.05332
   D187       2.75966  -0.00004   0.00001  -0.00030  -0.00029   2.75937
   D188      -0.49852  -0.00000  -0.00000  -0.00009  -0.00009  -0.49861
   D189       0.51845   0.00001  -0.00001  -0.00010  -0.00011   0.51834
   D190       2.76459  -0.00001  -0.00001  -0.00009  -0.00010   2.76449
   D191      -2.81269   0.00001  -0.00000   0.00004   0.00004  -2.81265
   D192       2.95186   0.00012   0.00028   0.00187   0.00213   2.95399
   D193      -2.31435   0.00014   0.00027   0.00186   0.00211  -2.31224
   D194      -0.06821   0.00011   0.00028   0.00186   0.00212  -0.06609
   D195       0.63769   0.00013   0.00028   0.00200   0.00226   0.63995
   D196       2.54511  -0.00000   0.00006   0.00212   0.00220   2.54731
   D197      -2.72110   0.00001   0.00005   0.00210   0.00218  -2.71892
   D198      -0.47496  -0.00001   0.00006   0.00211   0.00219  -0.47277
   D199       0.23094   0.00001   0.00006   0.00224   0.00233   0.23327
   D200       0.87719   0.00001   0.00002   0.00030   0.00032   0.87751
   D201      -2.75390  -0.00002   0.00004  -0.00016  -0.00013  -2.75402
   D202      -2.09721  -0.00001   0.00005  -0.00008  -0.00003  -2.09724
   D203      -0.10259  -0.00000  -0.00006  -0.00010  -0.00016  -0.10276
   D204       2.54951  -0.00003  -0.00004  -0.00057  -0.00061   2.54890
   D205      -3.07699  -0.00002  -0.00003  -0.00049  -0.00051  -3.07750
   D206      -1.03246  -0.00004  -0.00002  -0.00041  -0.00043  -1.03290
   D207       1.61964  -0.00007  -0.00001  -0.00088  -0.00088   1.61876
   D208       2.27632  -0.00006   0.00001  -0.00079  -0.00078   2.27554
   D209       3.02896   0.00012   0.00027   0.00139   0.00166   3.03062
   D210      -0.60213   0.00009   0.00029   0.00092   0.00121  -0.60092
   D211       0.05456   0.00010   0.00030   0.00101   0.00131   0.05587
   D212      -3.14045   0.00002   0.00006   0.00302   0.00308  -3.13737
   D213      -0.48834  -0.00001   0.00008   0.00255   0.00263  -0.48571
   D214       0.16834   0.00000   0.00010   0.00263   0.00273   0.17107
   D215      -0.73732  -0.00001  -0.00001   0.00005   0.00004  -0.73728
   D216      -1.76434  -0.00005   0.00001  -0.00009  -0.00007  -1.76442
   D217       2.27032   0.00007   0.00030   0.00069   0.00099   2.27130
   D218       1.71143  -0.00009   0.00008  -0.00038  -0.00030   1.71113
   D219       0.27195   0.00000  -0.00001  -0.00010  -0.00011   0.27184
   D220      -0.75507  -0.00004   0.00002  -0.00024  -0.00022  -0.75529
   D221      -3.00360   0.00008   0.00031   0.00053   0.00084  -3.00275
   D222       2.72070  -0.00008   0.00009  -0.00053  -0.00044   2.72026
   D223       1.21974   0.00006   0.00001   0.00066   0.00066   1.22040
   D224       0.19272   0.00002   0.00003   0.00052   0.00055   0.19327
   D225      -2.05581   0.00015   0.00032   0.00130   0.00161  -2.05419
   D226      -2.61470  -0.00002   0.00010   0.00023   0.00033  -2.61437
   D227      -2.50312   0.00003   0.00001   0.00085   0.00083  -2.50229
   D228       2.75304  -0.00001   0.00003   0.00071   0.00072   2.75376
   D229       0.50451   0.00011   0.00032   0.00149   0.00178   0.50629
   D230      -0.05438  -0.00006   0.00010   0.00042   0.00050  -0.05388
   D231      -3.05407  -0.00001  -0.00003  -0.00115  -0.00116  -3.05523
   D232       2.20209  -0.00005  -0.00000  -0.00128  -0.00127   2.20082
   D233      -0.04643   0.00008   0.00029  -0.00051  -0.00021  -0.04664
   D234      -0.60532  -0.00009   0.00007  -0.00157  -0.00149  -0.60682
   D235      -1.49954  -0.00002   0.00001  -0.00018  -0.00017  -1.49971
   D236      -0.48132  -0.00003  -0.00001  -0.00036  -0.00037  -0.48169
   D237       2.10229  -0.00003   0.00002  -0.00088  -0.00086   2.10142
   D238       2.33655  -0.00000  -0.00007  -0.00012  -0.00018   2.33637
   D239      -0.58863   0.00000   0.00007   0.00016   0.00023  -0.58840
   D240       0.42959  -0.00000   0.00005  -0.00002   0.00003   0.42962
   D241       3.01320  -0.00001   0.00008  -0.00054  -0.00046   3.01273
   D242      -3.03573   0.00002  -0.00001   0.00022   0.00022  -3.03551
   D243       0.12399   0.00003   0.00003   0.00035   0.00038   0.12436
   D244       1.14220   0.00003   0.00001   0.00017   0.00018   1.14238
   D245      -2.55737   0.00002   0.00004  -0.00035  -0.00032  -2.55769
   D246      -2.32311   0.00005  -0.00005   0.00041   0.00037  -2.32275
   D247       2.56485  -0.00015  -0.00032  -0.00160  -0.00193   2.56293
   D248      -2.70012  -0.00015  -0.00034  -0.00178  -0.00212  -2.70224
   D249      -0.11651  -0.00016  -0.00031  -0.00231  -0.00262  -0.11912
   D250       0.11775  -0.00013  -0.00040  -0.00154  -0.00194   0.11582
   D251       2.46165  -0.00002  -0.00004  -0.00261  -0.00265   2.45900
   D252      -2.80332  -0.00002  -0.00006  -0.00278  -0.00284  -2.80616
   D253      -0.21971  -0.00003  -0.00003  -0.00331  -0.00334  -0.22305
   D254       0.01456   0.00000  -0.00012  -0.00254  -0.00266   0.01189
   D255       1.26233   0.00004   0.00001   0.00064   0.00065   1.26298
   D256       0.20076   0.00003   0.00000   0.00045   0.00045   0.20121
   D257      -1.93087   0.00002   0.00005   0.00019   0.00024  -1.93063
   D258      -2.70322   0.00002   0.00001   0.00045   0.00046  -2.70276
   D259       0.39127   0.00002   0.00000   0.00049   0.00050   0.39177
   D260      -0.67030   0.00002  -0.00001   0.00031   0.00030  -0.67000
   D261      -2.80193   0.00000   0.00004   0.00005   0.00009  -2.80184
   D262       2.70890   0.00000   0.00000   0.00031   0.00031   2.70922
   D263      -0.65554  -0.00001  -0.00003   0.00001  -0.00002  -0.65556
   D264      -1.71711  -0.00002  -0.00004  -0.00018  -0.00021  -1.71733
   D265       2.43444  -0.00003   0.00000  -0.00043  -0.00043   2.43401
   D266       1.66209  -0.00003  -0.00003  -0.00017  -0.00020   1.66188
   D267      -3.11267   0.00006   0.00012   0.00038   0.00052  -3.11215
   D268       2.10894   0.00006   0.00011   0.00019   0.00032   2.10927
   D269      -0.02268   0.00004   0.00015  -0.00006   0.00011  -0.02258
   D270      -0.79504   0.00004   0.00012   0.00020   0.00033  -0.79471
   D271      -2.52416   0.00002   0.00002   0.00098   0.00098  -2.52319
   D272       2.69745   0.00002   0.00001   0.00080   0.00078   2.69823
   D273       0.56582   0.00000   0.00005   0.00054   0.00056   0.56638
   D274      -0.20653   0.00000   0.00001   0.00080   0.00079  -0.20574
   D275       0.07970   0.00000   0.00000  -0.00000   0.00000   0.07970
   D276       1.04876  -0.00001  -0.00000  -0.00006  -0.00006   1.04870
   D277      -2.39278   0.00002  -0.00001   0.00010   0.00009  -2.39269
   D278      -3.01479  -0.00000   0.00003  -0.00016  -0.00014  -3.01493
   D279       1.07086   0.00003   0.00001  -0.00007  -0.00006   1.07081
   D280       2.03992   0.00002   0.00000  -0.00013  -0.00012   2.03980
   D281      -1.40162   0.00004  -0.00001   0.00004   0.00003  -1.40159
   D282      -2.02363   0.00002   0.00003  -0.00023  -0.00020  -2.02383
   D283      -0.89641  -0.00002  -0.00003  -0.00049  -0.00051  -0.89692
   D284       0.07265  -0.00003  -0.00003  -0.00055  -0.00058   0.07208
   D285       2.91429  -0.00001  -0.00004  -0.00038  -0.00042   2.91387
   D286       2.29228  -0.00003  -0.00000  -0.00065  -0.00065   2.29163
   D287       2.85722  -0.00011  -0.00026  -0.00197  -0.00221   2.85501
   D288      -2.45691  -0.00012  -0.00026  -0.00203  -0.00227  -2.45918
   D289       0.38473  -0.00009  -0.00027  -0.00187  -0.00212   0.38262
   D290      -0.23728  -0.00011  -0.00023  -0.00214  -0.00234  -0.23962
   D291      -2.98142  -0.00000  -0.00005  -0.00199  -0.00206  -2.98348
   D292      -2.01236  -0.00001  -0.00006  -0.00205  -0.00213  -2.01449
   D293       0.82928   0.00002  -0.00007  -0.00189  -0.00198   0.82731
   D294       0.20727  -0.00000  -0.00003  -0.00216  -0.00220   0.20507
   D295       2.19524  -0.00018  -0.00041  -0.01014  -0.01054   2.18470
   D296       1.29641  -0.00014  -0.00033  -0.00948  -0.00981   1.28660
   D297      -3.05703  -0.00014  -0.00033  -0.00982  -0.01013  -3.06716
   D298      -1.85156  -0.00006  -0.00012  -0.00854  -0.00865  -1.86021
   D299       0.47304  -0.00016  -0.00039  -0.00947  -0.00985   0.46319
   D300      -0.63352  -0.00010  -0.00018  -0.00864  -0.00883  -0.64235
   D301      -0.88873   0.00003   0.00002   0.00063   0.00064  -0.88809
   D302       0.14526  -0.00001  -0.00003   0.00003   0.00000   0.14526
   D303      -3.14114   0.00001  -0.00000   0.00050   0.00049  -3.14064
   D304       2.51487   0.00002   0.00001   0.00036   0.00037   2.51524
   D305       0.21547   0.00004   0.00000   0.00047   0.00048   0.21595
   D306       1.24946  -0.00000  -0.00004  -0.00012  -0.00017   1.24930
   D307      -2.03693   0.00002  -0.00002   0.00034   0.00032  -2.03661
   D308      -2.66411   0.00003  -0.00000   0.00020   0.00020  -2.66391
   D309       3.11114   0.00001   0.00002   0.00045   0.00047   3.11161
   D310      -2.13806  -0.00003  -0.00003  -0.00014  -0.00017  -2.13823
   D311       0.85873  -0.00000  -0.00000   0.00032   0.00032   0.85905
   D312       0.23155   0.00001   0.00001   0.00018   0.00019   0.23174
   D313       2.53395   0.00002   0.00001   0.00054   0.00056   2.53451
   D314      -2.71524  -0.00002  -0.00004  -0.00005  -0.00009  -2.71533
   D315       0.28155   0.00000  -0.00001   0.00041   0.00041   0.28195
   D316      -0.34563   0.00001   0.00001   0.00027   0.00028  -0.34535
   D317       0.48519  -0.00000   0.00002   0.00015   0.00017   0.48536
   D318      -2.23832   0.00002  -0.00001   0.00068   0.00068  -2.23764
   D319      -2.89553   0.00002  -0.00002   0.00060   0.00058  -2.89495
   D320      -0.69631  -0.00001   0.00001  -0.00013  -0.00012  -0.69644
   D321       2.86336   0.00001  -0.00001   0.00040   0.00039   2.86375
   D322       2.20614   0.00002  -0.00003   0.00032   0.00029   2.20643
   D323       3.00030  -0.00001   0.00002  -0.00014  -0.00013   3.00017
   D324       0.27679   0.00001  -0.00001   0.00039   0.00038   0.27717
   D325      -0.38043   0.00001  -0.00002   0.00031   0.00029  -0.38015
   D326       3.12483  -0.00000   0.00001   0.00018   0.00019   3.12502
   D327       0.40132   0.00002  -0.00002   0.00071   0.00070   0.40202
   D328      -0.25590   0.00002  -0.00003   0.00063   0.00060  -0.25529
   D329       0.83305  -0.00004  -0.00000  -0.00064  -0.00064   0.83241
   D330      -0.10990   0.00001   0.00003  -0.00008  -0.00006  -0.10996
   D331      -2.98896  -0.00001   0.00005  -0.00045  -0.00040  -2.98937
   D332      -2.56237  -0.00003   0.00001  -0.00095  -0.00094  -2.56330
   D333      -0.20830  -0.00003   0.00000  -0.00041  -0.00041  -0.20871
   D334      -1.15125   0.00001   0.00003   0.00015   0.00018  -1.15108
   D335       2.25287  -0.00000   0.00005  -0.00022  -0.00017   2.25270
   D336       2.67947  -0.00002   0.00001  -0.00072  -0.00071   2.67877
   D337       3.13153  -0.00002  -0.00001  -0.00049  -0.00050   3.13102
   D338       2.18857   0.00003   0.00002   0.00007   0.00008   2.18865
   D339      -0.69049   0.00001   0.00004  -0.00030  -0.00026  -0.69075
   D340      -0.26389  -0.00001  -0.00000  -0.00080  -0.00080  -0.26469
   D341      -2.54982  -0.00003  -0.00001  -0.00046  -0.00047  -2.55029
   D342       2.79041   0.00002   0.00001   0.00010   0.00011   2.79052
   D343      -0.08865   0.00000   0.00004  -0.00027  -0.00023  -0.08888
   D344       0.33795  -0.00002  -0.00000  -0.00077  -0.00077   0.33718
   D345       0.48803  -0.00003  -0.00002  -0.00051  -0.00053   0.48750
   D346      -0.69753   0.00002   0.00003   0.00015   0.00018  -0.69735
   D347       3.00508   0.00001  -0.00006   0.00082   0.00076   3.00583
   D348       3.12538  -0.00001   0.00002  -0.00015  -0.00013   3.12525
   D349      -2.23467  -0.00004  -0.00003  -0.00064  -0.00067  -2.23535
   D350       2.86295   0.00001   0.00002   0.00002   0.00004   2.86299
   D351       0.28237  -0.00000  -0.00007   0.00069   0.00062   0.28299
   D352       0.40268  -0.00002   0.00001  -0.00028  -0.00027   0.40240
   D353      -2.89052  -0.00001  -0.00001  -0.00006  -0.00007  -2.89059
   D354       2.20710   0.00004   0.00004   0.00061   0.00064   2.20774
   D355      -0.37348   0.00003  -0.00005   0.00127   0.00122  -0.37226
   D356      -0.25317   0.00001   0.00003   0.00030   0.00033  -0.25284
   D357      -0.71796   0.00002  -0.00000   0.00031   0.00031  -0.71765
   D358       0.48020  -0.00003  -0.00000  -0.00009  -0.00010   0.48010
   D359       3.09343  -0.00001   0.00001  -0.00031  -0.00030   3.09313
   D360      -3.02439  -0.00005   0.00002  -0.00089  -0.00086  -3.02525
   D361       2.62855   0.00004   0.00002   0.00070   0.00071   2.62926
   D362      -2.45647  -0.00001   0.00001   0.00029   0.00030  -2.45617
   D363       0.15676   0.00001   0.00003   0.00007   0.00010   0.15686
   D364       0.32212  -0.00003   0.00004  -0.00050  -0.00046   0.32166
   D365       2.27117   0.00002  -0.00003   0.00011   0.00009   2.27126
   D366      -2.81385  -0.00003  -0.00003  -0.00029  -0.00032  -2.81418
   D367      -0.20062  -0.00001  -0.00002  -0.00051  -0.00053  -0.20115
   D368      -0.03526  -0.00005  -0.00000  -0.00109  -0.00109  -0.03635
   D369      -0.32379   0.00003   0.00002   0.00028   0.00030  -0.32349
   D370       0.97384  -0.00001   0.00002  -0.00001   0.00001   0.97386
   D371       3.12722  -0.00000   0.00003   0.00011   0.00015   3.12737
   D372      -2.86848   0.00000  -0.00004   0.00028   0.00024  -2.86823
   D373       2.69696   0.00002   0.00001   0.00002   0.00002   2.69698
   D374      -2.28859  -0.00002   0.00001  -0.00027  -0.00027  -2.28886
   D375      -0.13521  -0.00001   0.00002  -0.00016  -0.00013  -0.13534
   D376       0.15227  -0.00001  -0.00005   0.00002  -0.00003   0.15224
   D377       3.01462   0.00003   0.00005   0.00051   0.00055   3.01518
   D378      -1.97093  -0.00001   0.00005   0.00021   0.00027  -1.97067
   D379       0.18245   0.00000   0.00007   0.00033   0.00040   0.18285
   D380       0.46993   0.00000  -0.00001   0.00051   0.00050   0.47043
   D381       0.47968   0.00003  -0.00000   0.00100   0.00100   0.48068
   D382      -2.45979  -0.00001  -0.00000  -0.00051  -0.00052  -2.46031
   D383      -2.81761   0.00000   0.00002   0.00005   0.00007  -2.81754
   D384      -0.71650   0.00003  -0.00002   0.00076   0.00074  -0.71577
   D385       2.62721  -0.00001  -0.00002  -0.00076  -0.00078   2.62643
   D386       2.26939  -0.00000   0.00001  -0.00020  -0.00019   2.26920
   D387       3.09536   0.00001  -0.00001   0.00076   0.00075   3.09611
   D388       0.15589  -0.00003  -0.00001  -0.00076  -0.00077   0.15513
   D389      -0.20193  -0.00002   0.00002  -0.00020  -0.00018  -0.20211
   D390      -3.02218   0.00000   0.00001   0.00025   0.00025  -3.02193
   D391       0.32153  -0.00004   0.00001  -0.00127  -0.00126   0.32027
   D392      -0.03629  -0.00003   0.00003  -0.00071  -0.00068  -0.03697
   D393      -0.97439  -0.00001   0.00005   0.00021   0.00026  -0.97413
   D394       0.26246   0.00004   0.00005   0.00047   0.00052   0.26297
   D395       2.71233  -0.00007   0.00013  -0.00118  -0.00101   2.71132
   D396       2.87227   0.00007  -0.00001   0.00101   0.00097   2.87324
   D397       0.11698  -0.00002   0.00004  -0.00013  -0.00010   0.11689
   D398       1.35383   0.00003   0.00003   0.00012   0.00016   1.35399
   D399      -2.47948  -0.00008   0.00012  -0.00152  -0.00137  -2.48084
   D400      -2.31954   0.00006  -0.00002   0.00066   0.00061  -2.31893
   D401       2.32367  -0.00003   0.00002  -0.00027  -0.00025   2.32342
   D402      -2.72267   0.00002   0.00002  -0.00001   0.00001  -2.72266
   D403      -0.27279  -0.00009   0.00010  -0.00166  -0.00152  -0.27431
   D404      -0.11285   0.00005  -0.00004   0.00053   0.00046  -0.11240
   D405       2.58767  -0.00002   0.00002   0.00016   0.00018   2.58785
   D406      -2.45867   0.00003   0.00002   0.00042   0.00044  -2.45823
   D407      -0.00879  -0.00008   0.00010  -0.00123  -0.00109  -0.00988
   D408       0.15114   0.00006  -0.00003   0.00096   0.00089   0.15204
   D409      -0.32242   0.00000   0.00000  -0.00061  -0.00061  -0.32303
   D410       0.97494  -0.00004   0.00001  -0.00099  -0.00098   0.97396
   D411      -2.87521  -0.00003   0.00005  -0.00091  -0.00086  -2.87607
   D412       3.12828  -0.00003   0.00003  -0.00123  -0.00120   3.12708
   D413       2.69972   0.00003  -0.00000   0.00039   0.00038   2.70010
   D414      -2.28611  -0.00001   0.00001   0.00001   0.00002  -2.28609
   D415       0.14693   0.00000   0.00005   0.00008   0.00013   0.14706
   D416      -0.13277  -0.00000   0.00003  -0.00023  -0.00020  -0.13297
   D417       3.02050   0.00003  -0.00003   0.00048   0.00045   3.02094
   D418      -1.96533  -0.00002  -0.00002   0.00010   0.00008  -1.96524
   D419       0.46771   0.00000   0.00002   0.00017   0.00020   0.46791
   D420       0.18801  -0.00000   0.00001  -0.00015  -0.00014   0.18787
   D421       0.30501  -0.00003  -0.00004  -0.00039  -0.00043   0.30458
   D422      -0.82334  -0.00004  -0.00004  -0.00068  -0.00071  -0.82405
   D423       3.02505  -0.00003   0.00002  -0.00091  -0.00089   3.02416
   D424       2.57664  -0.00003   0.00001  -0.00047  -0.00046   2.57618
   D425       1.46473   0.00001  -0.00005  -0.00029  -0.00034   1.46439
   D426       0.33638  -0.00000  -0.00004  -0.00058  -0.00062   0.33576
   D427      -2.09842   0.00001   0.00002  -0.00081  -0.00079  -2.09921
   D428      -2.54683   0.00000   0.00000  -0.00037  -0.00036  -2.54719
   D429      -2.11111   0.00009  -0.00000   0.00095   0.00091  -2.11020
   D430       3.04373   0.00007   0.00000   0.00066   0.00063   3.04436
   D431       0.60893   0.00008   0.00006   0.00042   0.00046   0.60939
   D432       0.16052   0.00008   0.00005   0.00087   0.00089   0.16141
   D433      -2.54731  -0.00011   0.00009  -0.00132  -0.00119  -2.54850
   D434       2.60753  -0.00013   0.00010  -0.00161  -0.00147   2.60605
   D435       0.17274  -0.00012   0.00016  -0.00185  -0.00165   0.17109
   D436      -0.27568  -0.00012   0.00014  -0.00140  -0.00122  -0.27690
   D437       0.63620  -0.00000  -0.00001  -0.00034  -0.00035   0.63584
   D438      -0.43305  -0.00000  -0.00002  -0.00037  -0.00039  -0.43344
   D439      -2.66094   0.00000  -0.00001  -0.00000  -0.00002  -2.66096
   D440       3.05047   0.00002  -0.00004   0.00031   0.00027   3.05074
   D441      -0.51639  -0.00004  -0.00005  -0.00074  -0.00079  -0.51718
   D442      -1.58564  -0.00004  -0.00006  -0.00077  -0.00082  -1.58647
   D443       2.46965  -0.00003  -0.00005  -0.00040  -0.00045   2.46920
   D444       1.89788  -0.00001  -0.00008  -0.00009  -0.00016   1.89772
   D445      -3.11178  -0.00001  -0.00022   0.00011  -0.00013  -3.11191
   D446       2.10216  -0.00001  -0.00023   0.00009  -0.00016   2.10199
   D447      -0.12574  -0.00000  -0.00022   0.00045   0.00021  -0.12553
   D448      -0.69751   0.00002  -0.00025   0.00077   0.00050  -0.69701
   D449      -2.90411  -0.00000  -0.00005  -0.00062  -0.00065  -2.90475
   D450       2.30983  -0.00000  -0.00006  -0.00065  -0.00068   2.30915
   D451       0.08194   0.00000  -0.00005  -0.00028  -0.00031   0.08163
   D452      -0.48983   0.00003  -0.00008   0.00003  -0.00002  -0.48985
   D453      -1.68081   0.00006  -0.00031   0.01130   0.01103  -1.66978
   D454       1.62958  -0.00006  -0.00069   0.01036   0.00972   1.63930
   D455      -3.09689   0.00007  -0.00052   0.01190   0.01141  -3.08548
   D456       0.52788  -0.00002  -0.00050   0.01041   0.00997   0.53785
   D457      -0.59838   0.00001  -0.00043   0.01070   0.01033  -0.58805
   D458      -0.88740   0.00002  -0.00001   0.00005   0.00004  -0.88737
   D459       0.14213   0.00001   0.00001   0.00024   0.00025   0.14238
   D460      -3.14055  -0.00001  -0.00000  -0.00050  -0.00050  -3.14105
   D461       2.51870   0.00001  -0.00000  -0.00063  -0.00063   2.51806
   D462       0.21525   0.00002   0.00001   0.00001   0.00001   0.21526
   D463       1.24478   0.00001   0.00003   0.00020   0.00022   1.24500
   D464      -2.03790  -0.00001   0.00001  -0.00054  -0.00052  -2.03842
   D465      -2.66184   0.00001   0.00001  -0.00067  -0.00066  -2.66250
   D466       3.11200   0.00001   0.00002  -0.00005  -0.00004   3.11197
   D467      -2.14165  -0.00000   0.00004   0.00014   0.00017  -2.14148
   D468       0.85885  -0.00002   0.00003  -0.00060  -0.00057   0.85828
   D469       0.23492  -0.00000   0.00002  -0.00073  -0.00071   0.23421
   D470       2.53349  -0.00001   0.00004  -0.00037  -0.00032   2.53317
   D471      -2.72016  -0.00002   0.00006  -0.00017  -0.00012  -2.72027
   D472       0.28034  -0.00004   0.00005  -0.00091  -0.00086   0.27948
   D473      -0.34359  -0.00002   0.00005  -0.00104  -0.00100  -0.34459
   D474       0.83149   0.00000   0.00002   0.00043   0.00045   0.83194
   D475      -0.11046   0.00001   0.00004   0.00062   0.00066  -0.10980
   D476      -2.56663   0.00002   0.00008   0.00060   0.00067  -2.56596
   D477      -2.98354   0.00001  -0.00001   0.00067   0.00066  -2.98288
   D478      -0.20790  -0.00001  -0.00001  -0.00001  -0.00001  -0.20791
   D479      -1.14985  -0.00000   0.00002   0.00018   0.00020  -1.14965
   D480       2.67716   0.00000   0.00005   0.00016   0.00021   2.67738
   D481       2.26026  -0.00000  -0.00003   0.00023   0.00020   2.26046
   D482       3.13215  -0.00001  -0.00003   0.00025   0.00022   3.13237
   D483       2.19019   0.00001  -0.00001   0.00044   0.00043   2.19063
   D484      -0.26598   0.00001   0.00003   0.00042   0.00045  -0.26553
   D485      -0.68288   0.00000  -0.00006   0.00049   0.00043  -0.68245
   D486      -2.54893   0.00001  -0.00003   0.00034   0.00031  -2.54861
   D487       2.79231   0.00002  -0.00001   0.00053   0.00053   2.79284
   D488       0.33613   0.00002   0.00003   0.00051   0.00054   0.33667
   D489      -0.08077   0.00002  -0.00006   0.00058   0.00052  -0.08025
   D490      -0.59105  -0.00001  -0.00005  -0.00021  -0.00026  -0.59130
   D491       0.61360  -0.00002  -0.00003  -0.00030  -0.00032   0.61328
   D492      -2.96981  -0.00002  -0.00007  -0.00034  -0.00041  -2.97022
   D493      -2.83096  -0.00002   0.00003  -0.00044  -0.00041  -2.83137
   D494      -1.79836   0.00003  -0.00004   0.00028   0.00024  -1.79812
   D495      -0.59371   0.00002  -0.00002   0.00019   0.00017  -0.59354
   D496       2.10606   0.00002  -0.00005   0.00014   0.00009   2.10615
   D497       2.24491   0.00002   0.00004   0.00005   0.00009   2.24500
   D498       2.25540   0.00001  -0.00008   0.00023   0.00015   2.25555
   D499      -2.82313  -0.00000  -0.00006   0.00014   0.00008  -2.82305
   D500      -0.12336  -0.00000  -0.00010   0.00010  -0.00001  -0.12337
   D501       0.01549  -0.00000  -0.00000   0.00000  -0.00000   0.01549
   D502       2.10591   0.00002  -0.00006   0.00064   0.00058   2.10650
   D503      -2.97262   0.00002  -0.00003   0.00055   0.00051  -2.97211
   D504      -0.27285   0.00002  -0.00007   0.00050   0.00043  -0.27242
   D505      -0.13400   0.00001   0.00003   0.00040   0.00043  -0.13357
   D506       3.03589   0.00068  -0.00047   0.01517   0.01473   3.05062
   D507       1.72687  -0.00065  -0.00044  -0.00472  -0.00519   1.72169
   D508      -3.13372  -0.00006   0.00040   0.04143   0.04185  -3.09186
   D509      -1.18203   0.00045  -0.00216   0.10388   0.10170  -1.08033
         Item               Value     Threshold  Converged?
 Maximum Force            0.002749     0.000450     NO 
 RMS     Force            0.000177     0.000300     YES
 Maximum Displacement     0.075976     0.001800     NO 
 RMS     Displacement     0.005389     0.001200     NO 
 Predicted change in Energy=-1.461541D-04
 GradGradGradGradGradGradGradGradGradGradGradGradGradGradGradGradGradGrad

                          Input orientation:                          
 ---------------------------------------------------------------------
 Center     Atomic      Atomic             Coordinates (Angstroms)
 Number     Number       Type             X           Y           Z
 ---------------------------------------------------------------------
      1          4           0        0.535712   -0.391839   -1.495514
      2          4           0       -0.238402    1.618610   -1.033485
      3          4           0       -0.525892   -0.434874    1.416136
      4          4           0       -1.589710    0.034319   -1.365573
      5          4           0        2.439261   -0.615941   -0.452243
      6          4           0       -1.693737    1.214333    0.454650
      7          4           0       -2.429064   -0.633934    0.366065
      8          4           0        0.246504    1.593637    1.003883
      9          4           0        1.599291    0.002419    1.294941
     10          4           0       -0.906147   -1.717420   -0.471895
     11          4           0        1.700710    1.233065   -0.491130
     12          4           0        0.917172   -1.726725    0.357040
     13          1           0        3.679303   -1.482166   -0.602556
     14          1           0        3.762919   -0.886174   -1.154728
     15          1           0       -3.667039   -1.506219    0.497000
     16          1           0       -3.749400   -0.925453    1.065603
     17          1           0       -1.721871   -2.966999   -0.842563
     18          1           0       -0.958889   -3.236803   -0.746403
     19          1           0        2.966568    1.804344   -1.021904
     20          1           0        2.384078    2.399744   -1.131948
     21          1           0       -2.958217    1.768422    1.004469
     22          1           0       -2.375970    2.361613    1.129604
     23          1           0        2.124358    0.059114    2.789132
     24          1           0        2.773409   -0.067023    2.342667
     25          1           0        0.973395   -3.252519    0.590562
     26          1           0        1.732773   -2.982162    0.706733
     27          1           0       -2.111827    0.125297   -2.859905
     28          1           0       -2.762590   -0.007949   -2.418453
     29          1           0        0.473303   -0.746042   -3.037369
     30          1           0        1.256420   -0.742161   -2.854101
     31          1           0       -1.246463   -0.791048    2.789489
     32          1           0       -0.462980   -0.832989    2.957201
     33          1           0        0.811202    2.791708    1.886030
     34          1           0        0.031511    2.758004    2.046686
     35          1           0       -0.032786    2.812082   -2.041538
     36          1           0       -0.816200    2.808903   -1.884890
     37          1           0        2.938206    2.780715    2.071759
     38          1           0        3.408184    3.225509    2.457123
     39          1           0       -1.843423   -3.758132    2.887013
     40          1           0       -1.565962   -3.289907    2.366588
 ---------------------------------------------------------------------
                    Distance matrix (angstroms):
                    1          2          3          4          5
     1  Be   0.000000
     2  Be   2.203322   0.000000
     3  Be   3.099445   3.209376   0.000000
     4  Be   2.171615   2.108623   3.014922   0.000000
     5  Be   2.182231   3.535666   3.509381   4.182058   0.000000
     6  Be   3.369477   2.120375   2.237901   2.171743   4.610209
     7  Be   3.509128   3.439724   2.182737   2.037068   4.936652
     8  Be   3.205112   2.094428   2.209390   3.378975   3.436673
     9  Be   3.012188   3.377981   2.173089   4.153201   2.034839
    10  Be   2.209958   3.448241   2.313909   2.081948   3.522129
    11  Be   2.237480   2.050110   3.373046   3.609502   1.991429
    12  Be   2.315035   3.802654   2.207486   3.514701   2.050740
    13  H    3.445047   5.014871   4.780753   5.535740   1.520081
    14  H    3.282586   4.722204   5.020649   5.435292   1.522689
    15  H    4.782789   4.884925   3.443747   3.187119   6.243441
    16  H    5.020583   4.817213   3.279413   3.390581   6.379591
    17  H    3.486327   4.823375   3.597742   3.049413   4.795294
    18  H    3.299821   4.916966   3.565791   3.388443   4.301497
    19  H    3.310073   3.210368   4.812007   4.900078   2.541720
    20  H    3.367725   2.738113   4.795385   4.630421   3.091828
    21  H    4.808761   3.401925   3.307596   3.239911   6.077826
    22  H    4.790682   3.130528   3.365298   3.501487   5.878309
    23  H    4.591878   4.756792   3.025387   5.572834   3.325865
    24  H    4.454708   4.828123   3.446616   5.726964   2.867837
    25  H    3.567460   5.275782   3.296749   4.604267   3.191826
    26  H    3.604527   5.299150   3.477570   4.942924   2.727884
    27  H    3.022988   3.012559   4.594943   1.585532   5.201794
    28  H    3.446446   3.306865   4.459726   1.576703   5.594183
    29  H    1.583248   3.180197   4.574814   2.767650   3.250353
    30  H    1.577309   3.335022   4.637454   3.304405   2.680292
    31  H    4.657978   4.630094   1.591283   4.250128   4.911624
    32  H    4.584612   4.688960   1.592902   4.550617   4.482680
    33  H    4.652495   3.316836   3.524125   4.892902   4.441865
    34  H    4.766855   3.295228   3.301933   4.657287   4.839980
    35  H    3.299460   1.575697   4.768792   3.255289   4.515330
    36  H    3.496288   1.573385   4.637148   2.926828   4.937617
    37  H    5.344390   4.591717   4.771774   6.313474   4.261080
    38  H    6.079444   5.297552   5.473483   7.055185   4.915278
    39  H    6.016540   6.845127   3.865671   5.703643   6.274184
    40  H    5.266086   6.116899   3.183759   4.998006   5.580118
                    6          7          8          9         10
     6  Be   0.000000
     7  Be   1.991142   0.000000
     8  Be   2.051844   3.539428   0.000000
     9  Be   3.608166   4.182750   2.108726   0.000000
    10  Be   3.173951   2.048266   3.803896   3.515220   0.000000
    11  Be   3.523794   4.612538   2.116552   2.171365   3.937185
    12  Be   3.933979   3.520165   3.448623   2.082038   2.002925
    13  H    6.103962   6.242585   4.881119   3.182913   4.593339
    14  H    6.064431   6.380995   4.813963   3.386999   4.791389
    15  H    3.361119   1.520068   5.018153   5.535967   2.933580
    16  H    3.029472   1.522375   4.724074   5.433419   3.327943
    17  H    4.378024   2.721047   5.299365   4.941304   1.537612
    18  H    4.668527   3.189659   5.277275   4.604773   1.544883
    19  H    4.924101   6.081489   3.398082   3.237924   5.263388
    20  H    4.533328   5.883331   3.127428   3.500407   5.311524
    21  H    1.486010   2.541433   3.209484   4.896328   4.306012
    22  H    1.495746   3.091782   2.735501   4.625563   4.622087
    23  H    4.621925   5.204347   3.011347   1.584776   4.793154
    24  H    5.016162   5.594111   3.306869   1.575153   4.917794
    25  H    5.204309   4.299315   4.917767   3.388586   2.649154
    26  H    5.423568   4.790732   4.820293   3.044918   3.154779
    27  H    3.513840   3.329257   4.758844   5.572274   3.248363
    28  H    3.300173   2.873436   4.830332   5.728473   3.187124
    29  H    4.553387   4.474334   4.675175   4.538387   3.070523
    30  H    4.845527   4.895301   4.621679   4.229244   3.361953
    31  H    3.110158   2.701151   3.332276   3.310828   3.407434
    32  H    3.459632   3.258696   3.194892   2.777404   3.568937
    33  H    3.288112   4.954256   1.591365   2.958142   5.370413
    34  H    2.809622   4.514882   1.577787   3.258267   5.220332
    35  H    3.397428   4.838773   3.291990   4.657249   4.872671
    36  H    2.964148   4.418287   3.309263   4.880808   4.742599
    37  H    5.150096   6.586108   3.129660   3.180420   6.440686
    38  H    5.838178   7.303513   3.843323   3.874413   7.185064
    39  H    5.537527   4.056941   6.046107   5.341228   4.040453
    40  H    4.894897   3.435292   5.384330   4.691126   3.311353
                   11         12         13         14         15
    11  Be   0.000000
    12  Be   3.177055   0.000000
    13  H    3.361506   2.934281   0.000000
    14  H    3.030551   3.330203   0.816758   0.000000
    15  H    6.106783   4.591644   7.428212   7.636553   0.000000
    16  H    6.065173   4.787587   7.634023   7.833668   0.816934
    17  H    5.429374   3.153074   5.606694   5.874539   2.777046
    18  H    5.207528   2.649062   4.961075   5.290337   3.446019
    19  H    1.486768   4.309287   3.388951   2.809039   7.567803
    20  H    1.496255   4.625651   4.126390   3.563563   7.384174
    21  H    4.922299   5.258693   7.563434   7.542061   3.388691
    22  H    4.529870   5.306236   7.378438   7.311105   4.126399
    23  H    3.509666   3.249860   4.036947   4.374069   6.422182
    24  H    3.297168   3.184799   3.390813   3.725844   6.852529
    25  H    4.671135   1.544585   3.446682   4.053033   4.959026
    26  H    4.382241   1.537405   2.784457   3.461169   5.601818
    27  H    4.623167   4.790987   6.420027   6.200270   4.043431
    28  H    5.017543   4.919167   6.853378   6.704518   3.400397
    29  H    3.450612   3.561008   4.092509   3.792829   5.496550
    30  H    3.111678   3.375779   3.389310   3.031691   6.004507
    31  H    4.852353   3.387272   6.020530   6.376504   3.409716
    32  H    4.565207   3.076429   5.500164   5.896525   4.095342
    33  H    2.978504   4.771297   5.717085   5.611208   6.360521
    34  H    3.398850   4.873611   6.189016   6.119844   5.853580
    35  H    2.811061   5.220762   5.855838   5.373165   6.188674
    36  H    3.280346   5.348154   6.345645   5.929171   5.693941
    37  H    3.239602   5.228944   5.086584   4.953427   8.030376
    38  H    3.946834   5.927909   5.621152   5.484272   8.734421
    39  H    6.991765   4.260078   6.917920   7.484310   3.756175
    40  H    6.268570   3.556371   6.292579   6.824557   3.330379
                   16         17         18         19         20
    16  H    0.000000
    17  H    3.452518   0.000000
    18  H    4.051254   0.814974   0.000000
    19  H    7.544118   6.691737   6.395176   0.000000
    20  H    7.314760   6.763467   6.564658   0.840183   0.000000
    21  H    2.808322   5.231090   5.667023   6.261834   5.788174
    22  H    3.563034   5.719388   6.072050   5.786385   5.270117
    23  H    6.200078   6.094264   5.733192   4.275411   4.573934
    24  H    6.701854   6.226002   5.789639   3.854823   4.278957
    25  H    5.286369   3.065914   2.349775   5.669625   6.074961
    26  H    5.866265   3.786175   3.069445   5.236513   5.724496
    27  H    4.381248   3.712685   4.135199   5.655753   5.326546
    28  H    3.735539   3.510342   4.058890   6.169118   5.825828
    29  H    5.890483   3.816885   3.674723   4.096699   4.144594
    30  H    6.360496   4.226867   3.946293   3.572987   3.756193
    31  H    3.042128   4.260584   4.308938   6.245992   6.224119
    32  H    3.793054   4.536190   4.443077   5.877976   5.939481
    33  H    5.940495   6.857433   6.812186   3.751876   3.425751
    34  H    5.368954   6.648140   6.687298   4.352043   3.970723
    35  H    6.118555   6.139082   6.254922   3.324351   2.615072
    36  H    5.590571   5.938664   6.153623   4.007895   3.313022
    37  H    7.711816   7.952724   7.703241   3.244203   3.273520
    38  H    8.390341   8.692097   8.431808   3.783962   3.822580
    39  H    3.869671   3.814500   3.775699   8.328072   8.481937
    40  H    3.471399   3.229122   3.172077   7.614270   7.759813
                   21         22         23         24         25
    21  H    0.000000
    22  H    0.840563   0.000000
    23  H    5.651489   5.320572   0.000000
    24  H    6.165321   5.821160   0.797815   0.000000
    25  H    6.390520   6.559519   4.138277   4.056761   0.000000
    26  H    6.682970   6.754000   3.706627   3.501034   0.814399
    27  H    4.283646   4.581164   7.061250   7.139277   5.730092
    28  H    3.861367   4.284041   7.141827   7.301989   5.791286
    29  H    5.868076   5.927862   6.109204   5.890361   4.437838
    30  H    6.241374   6.220737   5.765538   5.455590   4.271733
    31  H    3.559114   3.737683   3.476379   4.108922   3.977673
    32  H    4.099599   4.147906   2.741972   3.382095   3.676721
    33  H    4.004097   3.303821   3.163391   3.497301   6.183625
    34  H    3.317222   2.606555   3.495031   3.947960   6.255704
    35  H    4.350348   3.968574   5.963847   5.948548   6.687281
    36  H    3.744227   3.423467   6.168850   6.247279   6.787588
    37  H    6.077142   5.413296   2.929861   2.865338   6.515700
    38  H    6.690618   5.997088   3.432855   3.355116   7.167782
    39  H    5.943866   6.389317   5.506745   5.935970   3.669304
    40  H    5.420373   5.841740   5.001295   5.405340   3.099032
                   26         27         28         29         30
    26  H    0.000000
    27  H    6.095749   0.000000
    28  H    6.230652   0.797576   0.000000
    29  H    4.539251   2.733792   3.376217   0.000000
    30  H    4.233681   3.478161   4.108686   0.804286   0.000000
    31  H    4.244373   5.788280   5.480378   6.075516   6.173890
    32  H    3.808528   6.121742   5.904791   6.067871   6.061008
    33  H    5.964697   6.178814   6.256089   6.072044   5.929190
    34  H    6.135085   5.966546   5.949366   6.190407   6.145671
    35  H    6.651574   3.494416   3.942901   3.729350   3.867163
    36  H    6.837413   3.135449   3.465224   3.953310   4.224355
    37  H    6.043766   7.541577   7.774170   6.679592   6.285153
    38  H    6.663786   8.267564   8.503232   7.387571   6.970050
    39  H    4.259687   6.941191   6.561761   7.038339   7.187872
    40  H    3.705602   6.267201   5.924507   6.311308   6.458517
                   31         32         33         34         35
    31  H    0.000000
    32  H    0.802330   0.000000
    33  H    4.229228   3.988656   0.000000
    34  H    3.844573   3.737484   0.796784   0.000000
    35  H    6.147713   6.201532   4.017278   4.089087   0.000000
    36  H    5.915623   6.069101   4.107138   4.022251   0.798929
    37  H    5.548341   5.040925   2.135126   2.906892   5.074149
    38  H    6.157024   5.630932   2.694187   3.433503   5.678833
    39  H    3.028111   3.235276   7.137885   6.832390   8.410513
    40  H    2.554451   2.757144   6.547358   6.263504   7.682218
                   36         37         38         39         40
    36  H    0.000000
    37  H    5.454488   0.000000
    38  H    6.072238   0.753145   0.000000
    39  H    8.182433   8.141569   8.748453   0.000000
    40  H    7.472128   7.564847   8.197620   0.753035   0.000000
 Stoichiometry    Be12H28
 Framework group  C1[X(Be12H28)]
 Deg. of freedom   114
 Full point group                 C1      NOp   1
 Largest Abelian subgroup         C1      NOp   1
 Largest concise Abelian subgroup C1      NOp   1
                         Standard orientation:                         
 ---------------------------------------------------------------------
 Center     Atomic      Atomic             Coordinates (Angstroms)
 Number     Number       Type             X           Y           Z
 ---------------------------------------------------------------------
      1          4           0        0.233987    0.234797    1.676190
      2          4           0        0.448689   -1.779278    0.808990
      3          4           0       -0.664578    0.381653   -1.286507
      4          4           0       -1.474764   -1.035268    1.248386
      5          4           0        1.862705    1.460142    0.896485
      6          4           0       -0.997723   -1.763118   -0.741371
      7          4           0       -2.481757   -0.472499   -0.430573
      8          4           0        0.920835   -1.149345   -1.131858
      9          4           0        1.429072    0.893536   -1.009162
     10          4           0       -1.622313    0.976753    0.734081
     11          4           0        2.025124   -0.494314    0.550781
     12          4           0        0.025169    1.936477    0.120533
     13          1           0        2.582540    2.730032    1.320587
     14          1           0        2.909655    2.133949    1.773106
     15          1           0       -3.975186   -0.215491   -0.549832
     16          1           0       -3.776217   -0.651134   -1.211654
     17          1           0       -2.918247    1.650643    1.214370
     18          1           0       -2.353456    2.237261    1.247122
     19          1           0        3.399634   -0.552480    1.114532
     20          1           0        3.141155   -1.350151    1.061464
     21          1           0       -1.868884   -2.690894   -1.508532
     22          1           0       -1.080419   -2.936272   -1.665560
     23          1           0        1.960397    1.362898   -2.426522
     24          1           0        2.474133    1.667766   -1.897712
     25          1           0       -0.599015    3.349050    0.148348
     26          1           0        0.203825    3.462706    0.072347
     27          1           0       -1.937624   -1.633324    2.641943
     28          1           0       -2.568639   -1.711671    2.160477
     29          1           0       -0.017117    0.218276    3.239311
     30          1           0        0.689803    0.589802    3.143877
     31          1           0       -1.434848    0.651267   -2.652587
     32          1           0       -0.748403    1.060233   -2.725200
     33          1           0        1.981580   -1.786715   -2.132368
     34          1           0        1.272766   -2.063336   -2.368861
     35          1           0        1.140262   -2.937321    1.623535
     36          1           0        0.441626   -3.243198    1.385554
     37          1           0        3.884466   -0.819627   -2.082095
     38          1           0        4.512626   -0.932213   -2.482053
     39          1           0       -3.289292    3.022654   -2.325449
     40          1           0       -2.844906    2.629148   -1.862053
 ---------------------------------------------------------------------
 Rotational constants (GHZ):           1.0567054           0.8518346           0.7748044
 Standard basis: def2TZVP (5D, 7F)
 There are   408 symmetry adapted cartesian basis functions of A   symmetry.
 There are   396 symmetry adapted basis functions of A   symmetry.
   396 basis functions,   572 primitive gaussians,   408 cartesian basis functions
    38 alpha electrons       38 beta electrons
       nuclear repulsion energy       449.3804290178 Hartrees.
 NAtoms=   40 NActive=   40 NUniq=   40 SFac= 1.00D+00 NAtFMM=   60 NAOKFM=F Big=F
 Integral buffers will be    131072 words long.
 Raffenetti 2 integral format.
 Two-electron integral symmetry is turned on.
 Nuclear repulsion after empirical dispersion term =      449.3201995266 Hartrees.
 One-electron integrals computed using PRISM.
   1 Symmetry operations used in ECPInt.
 ECPInt:  NShTT=   24310 NPrTT=   65268 LenC2=   22958 LenP2D=   49312.
 LDataN:  DoStor=T MaxTD1= 4 Len=   56
 NBasis=   396 RedAO= T EigKep=  7.55D-05  NBF=   396
 NBsUse=   396 1.00D-06 EigRej= -1.00D+00 NBFU=   396
 Initial guess from the checkpoint file:  "/home/asus/YCY/BeH/Be12/H14-Be12.chk"
 B after Tr=     0.000000    0.000000    0.000000
         Rot=    0.999998    0.002111    0.000536    0.000171 Ang=   0.25 deg.
 ExpMin= 3.27D-02 ExpMax= 4.70D+03 ExpMxC= 1.60D+02 IAcc=3 IRadAn=         5 AccDes= 0.00D+00
 Harris functional with IExCor= 1009 and IRadAn=       5 diagonalized for initial guess.
 HarFok:  IExCor= 1009 AccDes= 0.00D+00 IRadAn=         5 IDoV= 1 UseB2=F ITyADJ=14
 ICtDFT=  3500011 ScaDFX=  1.000000  1.000000  1.000000  1.000000
 FoFCou: FMM=F IPFlag=           0 FMFlag=      100000 FMFlg1=           0
         NFxFlg=           0 DoJE=T BraDBF=F KetDBF=T FulRan=T
         wScrn=  0.000000 ICntrl=       500 IOpCl=  0 I1Cent=   200000004 NGrid=           0
         NMat0=    1 NMatS0=      1 NMatT0=    0 NMatD0=    1 NMtDS0=    0 NMtDT0=    0
 Petite list used in FoFCou.
 Requested convergence on RMS density matrix=1.00D-08 within 128 cycles.
 Requested convergence on MAX density matrix=1.00D-06.
 Requested convergence on             energy=1.00D-06.
 No special actions if energy rises.
 SCF Done:  E(RPBE1PBE) =  -193.110018517     A.U. after   10 cycles
            NFock= 10  Conv=0.79D-08     -V/T= 2.0099
   1 Symmetry operations used in ECPInt.
 ECPInt:  NShTT=   24310 NPrTT=   65268 LenC2=   22958 LenP2D=   49312.
 LDataN:  DoStor=T MaxTD1= 5 Len=  102
 Calling FoFJK, ICntrl=      2127 FMM=F ISym2X=0 I1Cent= 0 IOpClX= 0 NMat=1 NMatS=1 NMatT=0.
 ***** Axes restored to original set *****
 -------------------------------------------------------------------
 Center     Atomic                   Forces (Hartrees/Bohr)
 Number     Number              X              Y              Z
 -------------------------------------------------------------------
      1        4          -0.000022532    0.000036757    0.000099694
      2        4          -0.000050105    0.000089938    0.000067733
      3        4          -0.000040685    0.000824045    0.000783920
      4        4           0.000033983    0.000033074    0.000011338
      5        4           0.000064502    0.000017152    0.000020703
      6        4           0.000079512    0.000016657    0.000082619
      7        4          -0.000242370    0.000115158    0.000003566
      8        4           0.000142998    0.000231754    0.000422514
      9        4          -0.000076391   -0.000036300    0.000230409
     10        4          -0.000182595   -0.000283246   -0.000111337
     11        4           0.000087872    0.000078594   -0.000258817
     12        4           0.000064058   -0.000141640    0.000178572
     13        1           0.000035186    0.000025341   -0.000000989
     14        1           0.000002900   -0.000042304   -0.000021652
     15        1           0.000045674   -0.000042409    0.000070323
     16        1           0.000006330   -0.000081632   -0.000009572
     17        1           0.000037099   -0.000006939    0.000027034
     18        1          -0.000050527   -0.000024742    0.000081200
     19        1          -0.000038495    0.000088505    0.000038792
     20        1           0.000076663   -0.000005534    0.000069275
     21        1          -0.000013366   -0.000047383   -0.000008118
     22        1          -0.000001576    0.000010552   -0.000025785
     23        1           0.000047087    0.000090514   -0.000034828
     24        1           0.000046352   -0.000010305   -0.000067686
     25        1          -0.000007665   -0.000012561    0.000023662
     26        1           0.000030842    0.000033173    0.000012997
     27        1          -0.000008767   -0.000024979    0.000008405
     28        1           0.000007744    0.000008104   -0.000000507
     29        1          -0.000027461    0.000037322    0.000035000
     30        1           0.000015468   -0.000062506    0.000056464
     31        1           0.000353725    0.000073906   -0.000839317
     32        1           0.000005867    0.000040500   -0.000265250
     33        1          -0.001436019   -0.001220621   -0.000799663
     34        1          -0.000270259    0.000491737    0.000295647
     35        1          -0.000010331   -0.000005159   -0.000019744
     36        1          -0.000018845   -0.000012673   -0.000001036
     37        1           0.002830930    0.000887969    0.000405546
     38        1          -0.001343810   -0.000823713   -0.000423884
     39        1           0.000716645    0.000928437   -0.001485997
     40        1          -0.000889636   -0.001274544    0.001348767
 -------------------------------------------------------------------
 Cartesian Forces:  Max     0.002830930 RMS     0.000474624

 GradGradGradGradGradGradGradGradGradGradGradGradGradGradGradGradGradGrad
 Berny optimization.
 Using GEDIIS/GDIIS optimizer.
 FormGI is forming the generalized inverse of G from B-inverse, IUseBI=4.
 Internal  Forces:  Max     0.001868439 RMS     0.000121806
 Search for a local minimum.
 Step number   4 out of a maximum of  240
 All quantities printed in internal units (Hartrees-Bohrs-Radians)
 Mixed Optimization -- En-DIIS/RFO-DIIS
 Swapping is turned off.
 Update second derivatives using D2CorX and points    2    3    4
 DE= -2.36D-04 DEPred=-1.46D-04 R= 1.61D+00
 TightC=F SS=  1.41D+00  RLast= 1.38D-01 DXNew= 1.4270D+00 4.1424D-01
 Trust test= 1.61D+00 RLast= 1.38D-01 DXMaxT set to 8.49D-01
 ITU=  1  1  1  0
     Eigenvalues ---    0.00175   0.00230   0.00551   0.00769   0.01041
     Eigenvalues ---    0.01352   0.01608   0.01682   0.01707   0.01720
     Eigenvalues ---    0.01760   0.01830   0.01878   0.01891   0.02030
     Eigenvalues ---    0.02055   0.02130   0.02151   0.02199   0.02243
     Eigenvalues ---    0.02318   0.02367   0.02425   0.02445   0.02519
     Eigenvalues ---    0.02593   0.02607   0.02618   0.02701   0.02750
     Eigenvalues ---    0.02809   0.02834   0.02895   0.02927   0.02951
     Eigenvalues ---    0.02996   0.03020   0.03062   0.03144   0.03199
     Eigenvalues ---    0.03224   0.03345   0.03445   0.03449   0.03607
     Eigenvalues ---    0.03661   0.03866   0.04045   0.04215   0.04676
     Eigenvalues ---    0.04954   0.05462   0.05716   0.05749   0.05844
     Eigenvalues ---    0.06009   0.06035   0.06398   0.06636   0.06816
     Eigenvalues ---    0.06886   0.07640   0.07753   0.07806   0.08026
     Eigenvalues ---    0.08104   0.08123   0.08223   0.08318   0.08332
     Eigenvalues ---    0.08368   0.08401   0.08500   0.08548   0.08601
     Eigenvalues ---    0.08761   0.08862   0.08889   0.09474   0.09481
     Eigenvalues ---    0.09490   0.09616   0.09782   0.10015   0.10309
     Eigenvalues ---    0.10320   0.10337   0.10600   0.10794   0.10801
     Eigenvalues ---    0.11241   0.11255   0.11461   0.11478   0.11576
     Eigenvalues ---    0.11580   0.12407   0.14587   0.15849   0.16000
     Eigenvalues ---    0.16314   0.16398   0.16655   0.16771   0.17361
     Eigenvalues ---    0.17378   0.17760   0.17875   0.18009   0.18124
     Eigenvalues ---    0.18619   0.18663   0.52961   0.66333
 En-DIIS/RFO-DIIS/Sim-DIIS IScMMF=       -3 using points:     4    3
 RFO step:  Lambda=-5.18804226D-04.
 DidBck=F Rises=F RFO-DIIS coefs:    3.00000   -2.00000
 Iteration  1 RMS(Cart)=  0.01597298 RMS(Int)=  0.00239110
 Iteration  2 RMS(Cart)=  0.00142297 RMS(Int)=  0.00009901
 Iteration  3 RMS(Cart)=  0.00001097 RMS(Int)=  0.00009776
 Iteration  4 RMS(Cart)=  0.00000002 RMS(Int)=  0.00009776
 Variable       Old X    -DE/DX   Delta X   Delta X   Delta X     New X
                                 (Linear)    (Quad)   (Total)
    R1        4.16368   0.00000   0.00259   0.00008   0.00268   4.16636
    R2        4.10376   0.00003   0.00206  -0.00060   0.00144   4.10520
    R3        4.12382   0.00005   0.00133   0.00011   0.00143   4.12525
    R4        4.17622   0.00007   0.00072   0.00008   0.00078   4.17700
    R5        4.22822   0.00003   0.00057   0.00002   0.00059   4.22882
    R6        4.37478   0.00001   0.00056   0.00012   0.00068   4.37547
    R7        2.99190  -0.00004  -0.00151  -0.00050  -0.00202   2.98989
    R8        2.98068  -0.00003  -0.00106  -0.00037  -0.00143   2.97925
    R9        3.98472   0.00002  -0.00040   0.00034  -0.00007   3.98465
   R10        4.00693  -0.00001  -0.00089  -0.00025  -0.00118   4.00575
   R11        3.95789  -0.00005   0.00080   0.00002   0.00082   3.95872
   R12        3.87415   0.00005   0.00222  -0.00049   0.00174   3.87589
   R13        2.97764   0.00001   0.00051  -0.00014   0.00037   2.97801
   R14        2.97327  -0.00000  -0.00054   0.00027  -0.00028   2.97299
   R15        4.22902  -0.00008  -0.00148  -0.00229  -0.00373   4.22529
   R16        4.12477   0.00001   0.00412  -0.00131   0.00282   4.12759
   R17        4.17514  -0.00010  -0.00557  -0.00135  -0.00690   4.16825
   R18        4.10654   0.00004  -0.00043   0.00112   0.00067   4.10722
   R19        4.37266  -0.00003   0.00065  -0.00054   0.00013   4.37279
   R20        4.17154  -0.00002  -0.00079   0.00015  -0.00064   4.17090
   R21        3.00709  -0.00078  -0.04716   0.00510  -0.04222   2.96487
   R22        3.01015  -0.00032   0.01557  -0.01772  -0.00226   3.00789
   R23        4.10400  -0.00003   0.00079   0.00063   0.00141   4.10541
   R24        3.84950   0.00002  -0.00174   0.00032  -0.00143   3.84807
   R25        3.93431   0.00003   0.00106  -0.00031   0.00077   3.93508
   R26        2.99622  -0.00001   0.00034  -0.00035  -0.00001   2.99621
   R27        2.97954  -0.00001  -0.00073   0.00039  -0.00034   2.97920
   R28        3.84529  -0.00001   0.00016   0.00004   0.00020   3.84549
   R29        3.76326   0.00003  -0.00002   0.00073   0.00071   3.76397
   R30        3.87534   0.00005   0.00143   0.00065   0.00207   3.87741
   R31        2.87254   0.00002   0.00081   0.00000   0.00081   2.87335
   R32        2.87747   0.00002   0.00038   0.00045   0.00082   2.87829
   R33        3.76271   0.00001  -0.00012   0.00016   0.00006   3.76277
   R34        3.87742  -0.00000  -0.00116   0.00081  -0.00036   3.87706
   R35        2.80815  -0.00001  -0.00004  -0.00042  -0.00046   2.80769
   R36        2.82655  -0.00001  -0.00058   0.00013  -0.00045   2.82610
   R37        3.87066   0.00002   0.00034   0.00019   0.00052   3.87118
   R38        2.87251  -0.00000  -0.00018   0.00011  -0.00006   2.87245
   R39        2.87687   0.00001   0.00006   0.00031   0.00037   2.87724
   R40        3.98491  -0.00006  -0.00099  -0.00199  -0.00297   3.98194
   R41        3.99970  -0.00003   0.00249  -0.00097   0.00152   4.00123
   R42        3.00724  -0.00077  -0.03580  -0.00602  -0.04174   2.96550
   R43        2.98158   0.00001   0.01761  -0.00626   0.01095   2.99253
   R44        4.10328   0.00001   0.00060   0.00065   0.00125   4.10454
   R45        3.93448   0.00001  -0.00070   0.00006  -0.00064   3.93384
   R46        2.99479  -0.00002  -0.00145   0.00039  -0.00106   2.99373
   R47        2.97661  -0.00001   0.00066  -0.00098  -0.00032   2.97629
   R48        3.78498   0.00010   0.00423  -0.00006   0.00416   3.78914
   R49        2.90567  -0.00002  -0.00153   0.00066  -0.00087   2.90479
   R50        2.91941   0.00002   0.00132  -0.00043   0.00089   2.92030
   R51        2.80958  -0.00000   0.00068  -0.00032   0.00036   2.80994
   R52        2.82751   0.00001  -0.00059   0.00092   0.00033   2.82785
   R53        2.91884   0.00002   0.00037  -0.00008   0.00029   2.91913
   R54        2.90527  -0.00001  -0.00065  -0.00001  -0.00065   2.90462
   R55        1.54345  -0.00001  -0.00026  -0.00003  -0.00029   1.54315
   R56        1.54378  -0.00002  -0.00017  -0.00018  -0.00035   1.54344
   R57        1.54008  -0.00002  -0.00026  -0.00008  -0.00034   1.53974
   R58        1.58772  -0.00004  -0.00081  -0.00014  -0.00095   1.58677
   R59        1.58843   0.00001   0.00013   0.00018   0.00031   1.58875
   R60        1.50765   0.00001   0.00044  -0.00014   0.00031   1.50796
   R61        1.53899   0.00000   0.00064  -0.00020   0.00043   1.53942
   R62        1.50720  -0.00000  -0.00009  -0.00002  -0.00011   1.50709
   R63        1.51988   0.00001   0.00038  -0.00002   0.00037   1.52024
   R64        1.51618  -0.00005  -0.00223   0.00203   0.00032   1.51651
   R65        4.82721   0.00038   0.05028   0.04460   0.09488   4.92209
   R66        1.50570   0.00008   0.00428  -0.00042   0.00450   1.51020
   R67        4.03480   0.00148   0.11883   0.08326   0.20209   4.23689
   R68        1.50976  -0.00000   0.00024  -0.00011   0.00013   1.50989
   R69        1.42324  -0.00154  -0.00190  -0.00030  -0.00219   1.42104
   R70        1.42303  -0.00187  -0.00459   0.00004  -0.00455   1.41848
    A1        1.87541   0.00001  -0.00006   0.00000  -0.00006   1.87535
    A2        1.79359   0.00001  -0.00065   0.00008  -0.00056   1.79303
    A3        2.00009   0.00001  -0.00034  -0.00009  -0.00043   1.99966
    A4        1.97632  -0.00001  -0.00016  -0.00021  -0.00037   1.97595
    A5        2.14577   0.00001   0.00135   0.00056   0.00191   2.14768
    A6        2.57790   0.00001   0.00036   0.00022   0.00058   2.57848
    A7        1.91795   0.00001  -0.00023   0.00012  -0.00011   1.91784
    A8        1.79932   0.00001   0.00063  -0.00006   0.00057   1.79990
    A9        1.63443  -0.00001  -0.00030  -0.00019  -0.00049   1.63395
   A10        2.14400   0.00000   0.00021   0.00001   0.00022   2.14422
   A11        1.86093   0.00002   0.00112   0.00010   0.00121   1.86215
   A12        2.06802  -0.00000   0.00005  -0.00003   0.00002   2.06804
   A13        1.56120  -0.00002  -0.00057  -0.00024  -0.00080   1.56040
   A14        2.17413   0.00003   0.00059   0.00030   0.00089   2.17502
   A15        1.86624  -0.00002  -0.00031   0.00009  -0.00022   1.86602
   A16        2.16983  -0.00002  -0.00092  -0.00054  -0.00146   2.16837
   A17        1.54454   0.00001  -0.00011   0.00026   0.00016   1.54469
   A18        2.23973  -0.00001  -0.00035  -0.00042  -0.00077   2.23896
   A19        1.88602  -0.00001   0.00033   0.00017   0.00050   1.88652
   A20        2.28737  -0.00000   0.00049   0.00030   0.00080   2.28816
   A21        2.07820  -0.00002  -0.00094  -0.00040  -0.00134   2.07685
   A22        1.78681  -0.00001   0.00003  -0.00010  -0.00006   1.78675
   A23        1.68279  -0.00003  -0.00095  -0.00044  -0.00140   1.68139
   A24        2.10728   0.00001   0.00029   0.00004   0.00032   2.10761
   A25        2.35441   0.00001   0.00036   0.00015   0.00051   2.35492
   A26        1.86775  -0.00002  -0.00022   0.00006  -0.00015   1.86760
   A27        2.10194   0.00001   0.00000  -0.00003  -0.00003   2.10191
   A28        2.15550  -0.00000  -0.00031  -0.00030  -0.00061   2.15489
   A29        1.82124  -0.00000  -0.00039  -0.00001  -0.00039   1.82085
   A30        2.01271   0.00001   0.00023   0.00019   0.00043   2.01314
   A31        2.32262   0.00000  -0.00013  -0.00008  -0.00021   2.32241
   A32        1.84623   0.00000  -0.00014  -0.00015  -0.00029   1.84594
   A33        2.21572   0.00002   0.00060   0.00040   0.00099   2.21672
   A34        2.24009   0.00002   0.00063   0.00030   0.00093   2.24101
   A35        1.76019  -0.00001  -0.00009   0.00005  -0.00004   1.76014
   A36        2.25593  -0.00001   0.00007  -0.00005   0.00002   2.25595
   A37        1.91568   0.00002   0.00116   0.00025   0.00140   1.91708
   A38        1.54294   0.00003   0.00036   0.00064   0.00100   1.54395
   A39        2.17278   0.00005   0.00163   0.00061   0.00223   2.17502
   A40        1.87490   0.00001   0.00034  -0.00147  -0.00110   1.87380
   A41        2.24011   0.00001   0.00391   0.00230   0.00617   2.24628
   A42        1.87422   0.00003   0.00022   0.00111   0.00133   1.87554
   A43        2.57590   0.00005   0.00070   0.00056   0.00125   2.57715
   A44        1.86064   0.00004   0.00067   0.00029   0.00095   1.86159
   A45        1.57075  -0.00011  -0.00257  -0.00328  -0.00577   1.56499
   A46        2.06811  -0.00002  -0.00100  -0.00222  -0.00331   2.06480
   A47        1.99775   0.00004   0.00135   0.00052   0.00187   1.99962
   A48        1.79184   0.00000   0.00099  -0.00032   0.00068   1.79252
   A49        2.12333   0.00012   0.00336   0.00174   0.00506   2.12839
   A50        1.97815   0.00001   0.00431   0.00373   0.00809   1.98624
   A51        1.79953   0.00004   0.00111  -0.00001   0.00110   1.80062
   A52        2.13651   0.00006   0.00189   0.00273   0.00453   2.14104
   A53        1.63647  -0.00003  -0.00002   0.00141   0.00146   1.63792
   A54        2.10102  -0.00016  -0.00498  -0.00270  -0.00762   2.09340
   A55        2.28810  -0.00005  -0.00595  -0.00449  -0.01048   2.27762
   A56        2.18842  -0.00009  -0.00316   0.00005  -0.00312   2.18529
   A57        1.86720  -0.00006  -0.00522  -0.00264  -0.00784   1.85935
   A58        1.77589  -0.00001  -0.00030  -0.00015  -0.00045   1.77544
   A59        1.97117   0.00001   0.00008   0.00012   0.00020   1.97137
   A60        1.85164   0.00001   0.00001  -0.00000   0.00001   1.85164
   A61        2.32244   0.00001   0.00018   0.00006   0.00024   2.32268
   A62        1.95698   0.00001   0.00006  -0.00018  -0.00012   1.95686
   A63        1.93281   0.00002   0.00016   0.00013   0.00029   1.93311
   A64        1.89268   0.00001   0.00028   0.00022   0.00050   1.89318
   A65        2.21683   0.00000  -0.00030   0.00001  -0.00029   2.21654
   A66        1.68416   0.00000  -0.00030  -0.00008  -0.00038   1.68379
   A67        2.40831   0.00001   0.00067   0.00023   0.00089   2.40920
   A68        2.13960   0.00000   0.00017   0.00007   0.00025   2.13984
   A69        2.32445  -0.00002  -0.00039  -0.00011  -0.00050   2.32395
   A70        1.82590  -0.00002  -0.00027  -0.00007  -0.00034   1.82556
   A71        2.16634  -0.00002  -0.00034  -0.00017  -0.00052   2.16582
   A72        2.10403  -0.00002   0.00023  -0.00007   0.00017   2.10420
   A73        1.59000  -0.00002  -0.00031  -0.00011  -0.00042   1.58958
   A74        2.37870   0.00002   0.00070   0.00024   0.00095   2.37965
   A75        2.16030   0.00002  -0.00012  -0.00003  -0.00015   2.16015
   A76        2.20784  -0.00000  -0.00037  -0.00008  -0.00045   2.20739
   A77        2.51307   0.00000   0.00060   0.00017   0.00077   2.51384
   A78        1.80838  -0.00000  -0.00028  -0.00007  -0.00035   1.80803
   A79        2.54939  -0.00001  -0.00035  -0.00012  -0.00047   2.54892
   A80        2.06935   0.00000   0.00038   0.00006   0.00043   2.06979
   A81        1.91329   0.00001   0.00052   0.00018   0.00070   1.91399
   A82        2.39078  -0.00000  -0.00018  -0.00003  -0.00021   2.39057
   A83        1.65476  -0.00001  -0.00045   0.00008  -0.00037   1.65439
   A84        1.98147   0.00002  -0.00036   0.00011  -0.00026   1.98122
   A85        2.45375  -0.00000   0.00022   0.00017   0.00039   2.45414
   A86        2.07546  -0.00000   0.00003  -0.00011  -0.00008   2.07538
   A87        1.50543  -0.00001   0.00006  -0.00019  -0.00013   1.50530
   A88        2.16503   0.00001   0.00024  -0.00022   0.00001   2.16504
   A89        2.22611   0.00002   0.00026   0.00026   0.00052   2.22663
   A90        1.85407  -0.00001   0.00003  -0.00030  -0.00025   1.85381
   A91        2.15732  -0.00002  -0.00011   0.00003  -0.00008   2.15723
   A92        2.52668  -0.00001  -0.00023  -0.00010  -0.00033   2.52634
   A93        2.13260   0.00000   0.00026  -0.00014   0.00011   2.13272
   A94        1.61915  -0.00003  -0.00053  -0.00032  -0.00085   1.61830
   A95        2.16956  -0.00002  -0.00015  -0.00012  -0.00028   2.16929
   A96        2.26097   0.00003   0.00022   0.00035   0.00056   2.26153
   A97        1.74033   0.00003   0.00043   0.00044   0.00086   1.74119
   A98        1.59056  -0.00004  -0.00077  -0.00036  -0.00112   1.58944
   A99        2.37605   0.00001  -0.00021  -0.00064  -0.00085   2.37520
   A100       2.15629   0.00003   0.00026  -0.00000   0.00026   2.15655
   A101       2.21061   0.00002   0.00051   0.00056   0.00106   2.21166
   A102       2.51628   0.00002   0.00066   0.00051   0.00117   2.51745
   A103       1.80765  -0.00001   0.00017  -0.00010   0.00007   1.80772
   A104       2.54919   0.00003   0.00103   0.00095   0.00197   2.55116
   A105       2.06871   0.00003   0.00053   0.00062   0.00115   2.06986
   A106       1.91476  -0.00002  -0.00083  -0.00067  -0.00150   1.91326
   A107       2.39137  -0.00003  -0.00104  -0.00061  -0.00165   2.38971
   A108       1.68254   0.00001   0.00024  -0.00025  -0.00001   1.68253
   A109       1.86689   0.00004   0.00064   0.00055   0.00119   1.86808
   A110       2.22990  -0.00005  -0.00163  -0.00122  -0.00260   2.22730
   A111       2.21752  -0.00001   0.00055   0.00082   0.00117   2.21869
   A112       1.78808   0.00004   0.00030   0.00078   0.00107   1.78915
   A113       2.36292   0.00004   0.00164   0.00159   0.00298   2.36590
   A114       2.10203  -0.00004  -0.00194  -0.00033  -0.00203   2.10000
   A115       2.09911   0.00004   0.00157   0.00034   0.00190   2.10102
   A116       2.01432   0.00004   0.00021  -0.00003   0.00018   2.01450
   A117       2.24350   0.00003   0.00102   0.00124   0.00224   2.24575
   A118       1.75635  -0.00005  -0.00159   0.00090  -0.00063   1.75571
   A119       1.83790  -0.00006  -0.00140  -0.00085  -0.00236   1.83554
   A120       2.15682  -0.00002  -0.00077  -0.00149  -0.00212   2.15470
   A121       1.85043  -0.00010  -0.00243  -0.00208  -0.00435   1.84607
   A122       2.32703   0.00001   0.00164  -0.00064   0.00081   2.32783
   A123       1.97189  -0.00001  -0.00005  -0.00019  -0.00024   1.97166
   A124       1.77788  -0.00002  -0.00072  -0.00046  -0.00117   1.77670
   A125       1.85317   0.00004   0.00144   0.00122   0.00266   1.85582
   A126       2.32266   0.00004   0.00126   0.00083   0.00209   2.32475
   A127       1.95585  -0.00000   0.00052   0.00001   0.00053   1.95638
   A128       2.32356  -0.00002  -0.00041  -0.00032  -0.00073   2.32283
   A129       1.82351  -0.00003  -0.00095  -0.00058  -0.00153   1.82198
   A130       1.93300  -0.00002  -0.00044  -0.00007  -0.00051   1.93249
   A131       1.89198   0.00002  -0.00057  -0.00033  -0.00090   1.89108
   A132       2.21838   0.00004   0.00076   0.00038   0.00113   2.21951
   A133       1.68652   0.00002   0.00020   0.00014   0.00033   1.68685
   A134       2.40355  -0.00002  -0.00118  -0.00118  -0.00237   2.40119
   A135       2.13803  -0.00001  -0.00039  -0.00026  -0.00065   2.13738
   A136       2.16879   0.00000   0.00092   0.00099   0.00191   2.17070
   A137       2.10276  -0.00001  -0.00041  -0.00021  -0.00062   2.10214
   A138       1.50901  -0.00005  -0.00111  -0.00024  -0.00135   1.50766
   A139       1.93617  -0.00001  -0.00017  -0.00009  -0.00026   1.93590
   A140       2.37738   0.00003   0.00058   0.00051   0.00108   2.37847
   A141       2.12927   0.00003   0.00106   0.00088   0.00194   2.13121
   A142       1.50859  -0.00003  -0.00049  -0.00038  -0.00087   1.50772
   A143       2.39547   0.00002   0.00049  -0.00026   0.00023   2.39570
   A144       2.34022   0.00001  -0.00084  -0.00059  -0.00143   2.33880
   A145       2.07196  -0.00003  -0.00044  -0.00011  -0.00054   2.07142
   A146       1.98900   0.00002   0.00046   0.00037   0.00083   1.98983
   A147       2.40390   0.00003   0.00125   0.00079   0.00204   2.40594
   A148       2.10596  -0.00001   0.00019  -0.00017   0.00002   2.10598
   A149       1.70526   0.00000  -0.00014  -0.00011  -0.00025   1.70502
   A150       2.17433  -0.00001  -0.00060  -0.00050  -0.00111   2.17322
   A151       2.18822   0.00001   0.00015  -0.00014   0.00000   2.18822
   A152       1.67101   0.00001   0.00002  -0.00019  -0.00017   1.67084
   A153       1.65394  -0.00004  -0.00081  -0.00016  -0.00096   1.65298
   A154       1.50407  -0.00002  -0.00019  -0.00022  -0.00040   1.50367
   A155       2.16772   0.00003   0.00098   0.00080   0.00177   2.16950
   A156       2.22914   0.00004   0.00151   0.00074   0.00225   2.23139
   A157       2.13006  -0.00000   0.00058  -0.00002   0.00055   2.13061
   A158       1.85460  -0.00001  -0.00037  -0.00018  -0.00055   1.85406
   A159       2.26349   0.00001   0.00021   0.00032   0.00053   2.26402
   A160       1.74371   0.00003   0.00049   0.00029   0.00078   1.74449
   A161       1.98143  -0.00003  -0.00078  -0.00065  -0.00143   1.98000
   A162       1.61879   0.00001   0.00040   0.00043   0.00083   1.61962
   A163       2.16875  -0.00000   0.00038   0.00034   0.00072   2.16947
   A164       2.45228   0.00002  -0.00010  -0.00052  -0.00062   2.45166
   A165       2.07542   0.00003  -0.00009   0.00000  -0.00009   2.07532
   A166       2.15459  -0.00000  -0.00006  -0.00027  -0.00033   2.15426
   A167       2.52446  -0.00002  -0.00114  -0.00046  -0.00160   2.52286
   A168       1.50953  -0.00004  -0.00077  -0.00040  -0.00117   1.50836
   A169       1.50633  -0.00001   0.00009  -0.00011  -0.00002   1.50631
   A170       2.34142   0.00001   0.00028   0.00026   0.00055   2.34197
   A171       2.40430   0.00001   0.00050   0.00028   0.00078   2.40508
   A172       1.93644  -0.00001  -0.00037  -0.00004  -0.00041   1.93603
   A173       2.12863   0.00001   0.00021   0.00013   0.00034   2.12897
   A174       2.36821   0.00002   0.00028   0.00013   0.00040   2.36861
   A175       2.10577   0.00001  -0.00026  -0.00006  -0.00033   2.10544
   A176       2.17451   0.00000   0.00024  -0.00003   0.00021   2.17472
   A177       1.70956  -0.00000   0.00004   0.00006   0.00010   1.70967
   A178       2.07238   0.00001   0.00005   0.00021   0.00026   2.07264
   A179       2.40442   0.00000  -0.00029  -0.00019  -0.00048   2.40394
   A180       1.98441   0.00000  -0.00051  -0.00024  -0.00075   1.98366
   A181       1.67126  -0.00001   0.00018   0.00008   0.00026   1.67153
   A182       2.19058  -0.00001   0.00044   0.00003   0.00048   2.19106
   A183       1.70390  -0.00053  -0.00725  -0.00112  -0.00844   1.69546
   A184       1.67660   0.00010   0.00832   0.00606   0.01471   1.69131
   A185       1.97996  -0.00033  -0.00188   0.00374   0.00163   1.98159
   A186       2.84751  -0.00014  -0.00121   0.00030  -0.00267   2.84484
   A187       2.29577  -0.00066  -0.00834  -0.00713  -0.01547   2.28030
   A188       2.14114   0.00043   0.00531   0.00454   0.00984   2.15098
    D1       -1.76444  -0.00001  -0.00003  -0.00007  -0.00010  -1.76454
    D2       -0.73735  -0.00001  -0.00054   0.00012  -0.00041  -0.73776
    D3        1.71337  -0.00001  -0.00042   0.00027  -0.00016   1.71321
    D4        2.28970  -0.00001  -0.00020   0.00017  -0.00003   2.28967
    D5        0.19476   0.00002   0.00091   0.00008   0.00099   0.19575
    D6        1.22186   0.00002   0.00040   0.00027   0.00068   1.22253
    D7       -2.61061   0.00002   0.00052   0.00042   0.00093  -2.60968
    D8       -2.03428   0.00002   0.00075   0.00032   0.00105  -2.03322
    D9       -0.75355  -0.00000   0.00009   0.00009   0.00018  -0.75337
   D10        0.27355  -0.00000  -0.00041   0.00027  -0.00013   0.27342
   D11        2.72426  -0.00000  -0.00030   0.00042   0.00012   2.72439
   D12       -2.98259   0.00000  -0.00007   0.00032   0.00025  -2.98234
   D13        2.20139  -0.00000   0.00009   0.00014   0.00024   2.20163
   D14       -3.05470  -0.00000  -0.00041   0.00033  -0.00008  -3.05478
   D15       -0.60398  -0.00000  -0.00030   0.00048   0.00018  -0.60381
   D16       -0.02765   0.00000  -0.00007   0.00038   0.00030  -0.02735
   D17        2.75501   0.00000   0.00013  -0.00002   0.00011   2.75512
   D18       -2.50108   0.00000  -0.00037   0.00017  -0.00020  -2.50129
   D19       -0.05037   0.00000  -0.00026   0.00032   0.00005  -0.05032
   D20        0.52596   0.00000  -0.00003   0.00022   0.00018   0.52614
   D21        0.43106  -0.00001  -0.00222   0.00013  -0.00209   0.42897
   D22       -0.58540  -0.00001  -0.00217   0.00028  -0.00189  -0.58730
   D23        3.01752   0.00000  -0.00158   0.00030  -0.00128   3.01625
   D24       -3.03608  -0.00000  -0.00204   0.00009  -0.00195  -3.03802
   D25       -0.48334  -0.00002  -0.00108  -0.00027  -0.00135  -0.48469
   D26       -1.49981  -0.00002  -0.00103  -0.00012  -0.00115  -1.50096
   D27        2.10312  -0.00001  -0.00044  -0.00010  -0.00054   2.10258
   D28        2.33270  -0.00001  -0.00089  -0.00031  -0.00121   2.33149
   D29        1.14296   0.00000  -0.00102   0.00002  -0.00099   1.14197
   D30        0.12650  -0.00000  -0.00097   0.00017  -0.00080   0.12570
   D31       -2.55376   0.00001  -0.00038   0.00019  -0.00018  -2.55394
   D32       -2.32418   0.00001  -0.00083  -0.00002  -0.00085  -2.32502
   D33       -2.80721  -0.00000  -0.00041   0.00026  -0.00015  -2.80736
   D34        2.45950  -0.00000  -0.00036   0.00041   0.00005   2.45955
   D35       -0.22075   0.00001   0.00023   0.00043   0.00067  -0.22009
   D36        0.00883   0.00000  -0.00023   0.00022  -0.00000   0.00883
   D37       -2.73051  -0.00002  -0.00153  -0.00068  -0.00221  -2.73272
   D38        2.53621  -0.00002  -0.00148  -0.00053  -0.00201   2.53419
   D39       -0.14405  -0.00001  -0.00088  -0.00051  -0.00139  -0.14544
   D40        0.08553  -0.00001  -0.00134  -0.00073  -0.00206   0.08347
   D41        0.87943   0.00001   0.00007  -0.00003   0.00004   0.87946
   D42       -2.75488   0.00001  -0.00014  -0.00000  -0.00014  -2.75502
   D43       -2.09567   0.00000  -0.00073  -0.00017  -0.00090  -2.09657
   D44       -0.10522   0.00000   0.00187  -0.00021   0.00166  -0.10356
   D45        2.54366   0.00000   0.00166  -0.00018   0.00149   2.54515
   D46       -3.08032   0.00000   0.00107  -0.00035   0.00073  -3.07959
   D47       -1.03361  -0.00001   0.00034  -0.00017   0.00016  -1.03344
   D48        1.61527  -0.00001   0.00013  -0.00014  -0.00001   1.61526
   D49        2.27448  -0.00002  -0.00046  -0.00031  -0.00077   2.27371
   D50       -3.13698  -0.00001  -0.00018  -0.00036  -0.00054  -3.13752
   D51       -0.48811  -0.00001  -0.00039  -0.00032  -0.00071  -0.48882
   D52        0.17111  -0.00001  -0.00098  -0.00049  -0.00147   0.16963
   D53        3.05316   0.00001   0.00129   0.00047   0.00176   3.05492
   D54       -0.58115   0.00001   0.00108   0.00051   0.00159  -0.57956
   D55        0.07806   0.00001   0.00049   0.00034   0.00083   0.07889
[truncated: 3,388,836 more chars]
