# Supplementary material for: A DFT Study on Ben(n = 10–12) Clusters with Hydrogen Storage Capacity
Source: Molecules. 2026 Feb 6;31(3):566. doi: 10.3390/molecules31030566 (PMC12899933; doi:10.3390/molecules31030566)
Supplement: Supplementary file 1 [file molecules-31-00566-s001.zip › Supplementary Information/Be12/H16-Be12.gjf]

%chk=C:\Users\18823\Desktop\BeH\BeH12\out\2\H16-Be12.chk
# opt freq def2tzvp em=gd3bj pbe1pbe

Title Card Required

0 1
 Be                 0.24552300    0.26177500    1.64967100
 Be                 0.44640100   -1.76995000    0.82030600
 Be                -0.66810700    0.34970300   -1.31064300
 Be                -1.47158700   -1.00947400    1.25662200
 Be                 1.87390700    1.46518200    0.83446200
 Be                -1.00692600   -1.78016000   -0.72186400
 Be                -2.48563800   -0.47858100   -0.42779500
 Be                 0.90953500   -1.18053400   -1.13684100
 Be                 1.42670300    0.85977000   -1.05734700
 Be                -1.61273000    0.99195900    0.70519300
 Be                 2.02577300   -0.49698700    0.53085300
 Be                 0.03414100    1.93304300    0.05815800
 H                  2.60423400    2.73983900    1.22749600
 H                  2.93204700    2.15100500    1.68857100
 H                 -3.97682000   -0.20435100   -0.53917300
 H                 -3.78760900   -0.64147600   -1.20238600
 H                 -2.90348900    1.68452200    1.17516700
 H                 -2.33737400    2.27026700    1.18297400
 H                  3.40494200   -0.55147700    1.08273800
 H                  3.14287700   -1.34896300    1.04547300
 H                 -1.88702900   -2.71855900   -1.46619800
 H                 -1.10069000   -2.96945000   -1.62433400
 H                  1.96550500    1.29053700   -2.48425600
 H                  2.46685800    1.62238300   -1.95991500
 H                 -0.58339200    3.35013300    0.04960400
 H                  0.21998400    3.45733100   -0.02724600
 H                 -1.92986800   -1.57446200    2.66511400
 H                 -2.56306600   -1.66266800    2.18832500
 H                  0.00365000    0.27510400    3.21486300
 H                  0.70975700    0.64442300    3.10844500
 H                 -1.46048600    0.61079000   -2.65024000
 H                 -0.77140100    1.01361100   -2.74539300
 H                  1.96499800   -1.81059600   -2.11917400
 H                  1.26737700   -2.12190700   -2.35049400
 H                  1.13582200   -2.91619900    1.65284400
 H                  0.43378800   -3.22208100    1.42496000
 H                  4.29353300   -0.55517700   -1.70464800
 H                  4.87943700   -0.72996100   -2.13914600
 H                 -3.77310300    2.86774600   -1.90235000
 H                 -3.21846300    2.46665100   -1.59472600
 H                 -3.86808160   -2.84022431    0.04007565
 H                 -4.38053302   -3.14414301    0.11097671
 H                  1.31246060   -4.78526963   -0.87999555
 H                  1.09165079   -4.23193614   -0.80882621
