# Supplementary material for: A DFT Study on Ben(n = 10–12) Clusters with Hydrogen Storage Capacity
Source: Molecules. 2026 Feb 6;31(3):566. doi: 10.3390/molecules31030566 (PMC12899933; doi:10.3390/molecules31030566)
Supplement: Supplementary file 1 [file molecules-31-00566-s001.zip › Supplementary Information/Be12/H16-Be12.out]

 Entering Gaussian System, Link 0=g16
 Initial command:
 /home/asus/g16/l1.exe "/home/asus/g16/scratch/Gau-717730.inp" -scrdir="/home/asus/g16/scratch/"
 Default is to use a total of  18 processors:
                               18 via shared-memory
                                1 via Linda
 Entering Link 1 = /home/asus/g16/l1.exe PID=    717731.
  
 Copyright (c) 1988,1990,1992,1993,1995,1998,2003,2009,2016,
            Gaussian, Inc.  All Rights Reserved.
  
 This is part of the Gaussian(R) 16 program.  It is based on
 the Gaussian(R) 09 system (copyright 2009, Gaussian, Inc.),
 the Gaussian(R) 03 system (copyright 2003, Gaussian, Inc.),
 the Gaussian(R) 98 system (copyright 1998, Gaussian, Inc.),
 the Gaussian(R) 94 system (copyright 1995, Gaussian, Inc.),
 the Gaussian 92(TM) system (copyright 1992, Gaussian, Inc.),
 the Gaussian 90(TM) system (copyright 1990, Gaussian, Inc.),
 the Gaussian 88(TM) system (copyright 1988, Gaussian, Inc.),
 the Gaussian 86(TM) system (copyright 1986, Carnegie Mellon
 University), and the Gaussian 82(TM) system (copyright 1983,
 Carnegie Mellon University). Gaussian is a federally registered
 trademark of Gaussian, Inc.
  
 This software contains proprietary and confidential information,
 including trade secrets, belonging to Gaussian, Inc.
  
 This software is provided under written license and may be
 used, copied, transmitted, or stored only in accord with that
 written license.
  
 The following legend is applicable only to US Government
 contracts under FAR:
  
                    RESTRICTED RIGHTS LEGEND
  
 Use, reproduction and disclosure by the US Government is
 subject to restrictions as set forth in subparagraphs (a)
 and (c) of the Commercial Computer Software - Restricted
 Rights clause in FAR 52.227-19.
  
 Gaussian, Inc.
 340 Quinnipiac St., Bldg. 40, Wallingford CT 06492
  
  
 ---------------------------------------------------------------
 Warning -- This program may not be used in any manner that
 competes with the business of Gaussian, Inc. or will provide
 assistance to any competitor of Gaussian, Inc.  The licensee
 of this program is prohibited from giving any competitor of
 Gaussian, Inc. access to this program.  By using this program,
 the user acknowledges that Gaussian, Inc. is engaged in the
 business of creating and licensing software in the field of
 computational chemistry and represents and warrants to the
 licensee that it is not a competitor of Gaussian, Inc. and that
 it will not use this program in any manner prohibited above.
 ---------------------------------------------------------------
  

 Cite this work as:
 Gaussian 16, Revision A.03,
 M. J. Frisch, G. W. Trucks, H. B. Schlegel, G. E. Scuseria, 
 M. A. Robb, J. R. Cheeseman, G. Scalmani, V. Barone, 
 G. A. Petersson, H. Nakatsuji, X. Li, M. Caricato, A. V. Marenich, 
 J. Bloino, B. G. Janesko, R. Gomperts, B. Mennucci, H. P. Hratchian, 
 J. V. Ortiz, A. F. Izmaylov, J. L. Sonnenberg, D. Williams-Young, 
 F. Ding, F. Lipparini, F. Egidi, J. Goings, B. Peng, A. Petrone, 
 T. Henderson, D. Ranasinghe, V. G. Zakrzewski, J. Gao, N. Rega, 
 G. Zheng, W. Liang, M. Hada, M. Ehara, K. Toyota, R. Fukuda, 
 J. Hasegawa, M. Ishida, T. Nakajima, Y. Honda, O. Kitao, H. Nakai, 
 T. Vreven, K. Throssell, J. A. Montgomery, Jr., J. E. Peralta, 
 F. Ogliaro, M. J. Bearpark, J. J. Heyd, E. N. Brothers, K. N. Kudin, 
 V. N. Staroverov, T. A. Keith, R. Kobayashi, J. Normand, 
 K. Raghavachari, A. P. Rendell, J. C. Burant, S. S. Iyengar, 
 J. Tomasi, M. Cossi, J. M. Millam, M. Klene, C. Adamo, R. Cammi, 
 J. W. Ochterski, R. L. Martin, K. Morokuma, O. Farkas, 
 J. B. Foresman, and D. J. Fox, Gaussian, Inc., Wallingford CT, 2016.
 
 ******************************************
 Gaussian 16:  ES64L-G16RevA.03 25-Dec-2016
                10-Sep-2024 
 ******************************************
 %chk=/home/asus/YCY/BeH/Be12/H16-Be12.chk
 ------------------------------------
 # opt freq def2tzvp em=gd3bj pbe1pbe
 ------------------------------------
 1/18=20,19=15,26=3,38=1/1,3;
 2/9=110,12=2,17=6,18=5,40=1/2;
 3/5=44,7=101,11=2,25=1,30=1,71=1,74=-13,124=41/1,2,3;
 4//1;
 5/5=2,38=5/2;
 6/7=2,8=2,9=2,10=2,28=1/1;
 7//1,2,3,16;
 1/18=20,19=15,26=3/3(2);
 2/9=110/2;
 99//99;
 2/9=110/2;
 3/5=44,7=101,11=2,25=1,30=1,71=1,74=-13,124=41/1,2,3;
 4/5=5,16=3,69=1/1;
 5/5=2,38=5/2;
 7//1,2,3,16;
 1/18=20,19=15,26=3/3(-5);
 2/9=110/2;
 6/7=2,8=2,9=2,10=2,19=2,28=1/1;
 99/9=1/99;
 -------------------
 Title Card Required
 -------------------
 Symbolic Z-matrix:
 Charge =  0 Multiplicity = 1
 Be                    0.24552   0.26178   1.64967 
 Be                    0.4464   -1.76995   0.82031 
 Be                   -0.66811   0.3497   -1.31064 
 Be                   -1.47159  -1.00947   1.25662 
 Be                    1.87391   1.46518   0.83446 
 Be                   -1.00693  -1.78016  -0.72186 
 Be                   -2.48564  -0.47858  -0.4278 
 Be                    0.90954  -1.18053  -1.13684 
 Be                    1.4267    0.85977  -1.05735 
 Be                   -1.61273   0.99196   0.70519 
 Be                    2.02577  -0.49699   0.53085 
 Be                    0.03414   1.93304   0.05816 
 H                     2.60423   2.73984   1.2275 
 H                     2.93205   2.15101   1.68857 
 H                    -3.97682  -0.20435  -0.53917 
 H                    -3.78761  -0.64148  -1.20239 
 H                    -2.90349   1.68452   1.17517 
 H                    -2.33737   2.27027   1.18297 
 H                     3.40494  -0.55148   1.08274 
 H                     3.14288  -1.34896   1.04547 
 H                    -1.88703  -2.71856  -1.4662 
 H                    -1.10069  -2.96945  -1.62433 
 H                     1.96551   1.29054  -2.48426 
 H                     2.46686   1.62238  -1.95992 
 H                    -0.58339   3.35013   0.0496 
 H                     0.21998   3.45733  -0.02725 
 H                    -1.92987  -1.57446   2.66511 
 H                    -2.56307  -1.66267   2.18833 
 H                     0.00365   0.2751    3.21486 
 H                     0.70976   0.64442   3.10845 
 H                    -1.46049   0.61079  -2.65024 
 H                    -0.7714    1.01361  -2.74539 
 H                     1.965    -1.8106   -2.11917 
 H                     1.26738  -2.12191  -2.35049 
 H                     1.13582  -2.9162    1.65284 
 H                     0.43379  -3.22208   1.42496 
 H                     4.29353  -0.55518  -1.70465 
 H                     4.87944  -0.72996  -2.13915 
 H                    -3.7731    2.86775  -1.90235 
 H                    -3.21846   2.46665  -1.59473 
 H                    -3.86808  -2.84022   0.04008 
 H                    -4.38053  -3.14414   0.11098 
 H                     1.31246  -4.78527  -0.88 
 H                     1.09165  -4.23194  -0.80883 
 
 Add virtual bond connecting atoms H41        and H16        Dist= 4.77D+00.
 Add virtual bond connecting atoms H41        and H21        Dist= 4.71D+00.
 Add virtual bond connecting atoms H44        and H22        Dist= 5.02D+00.
 Add virtual bond connecting atoms H44        and H34        Dist= 4.95D+00.
 Add virtual bond connecting atoms H44        and H36        Dist= 4.80D+00.
 Add virtual bond connecting atoms H37        and H33        Dist= 5.06D+00.
 Add virtual bond connecting atoms H40        and H17        Dist= 5.47D+00.
 Add virtual bond connecting atoms H40        and H18        Dist= 5.52D+00.
 Add virtual bond connecting atoms H40        and H31        Dist= 5.23D+00.

 GradGradGradGradGradGradGradGradGradGradGradGradGradGradGradGradGradGrad
 Berny optimization.
 Initialization pass.
                           ----------------------------
                           !    Initial Parameters    !
                           ! (Angstroms and Degrees)  !
 --------------------------                            --------------------------
 ! Name  Definition              Value          Derivative Info.                !
 --------------------------------------------------------------------------------
 ! R1    R(1,2)                  2.2037         estimate D2E/DX2                !
 ! R2    R(1,4)                  2.1723         estimate D2E/DX2                !
 ! R3    R(1,5)                  2.1827         estimate D2E/DX2                !
 ! R4    R(1,10)                 2.2087         estimate D2E/DX2                !
 ! R5    R(1,11)                 2.2353         estimate D2E/DX2                !
 ! R6    R(1,12)                 2.3175         estimate D2E/DX2                !
 ! R7    R(1,29)                 1.5838         estimate D2E/DX2                !
 ! R8    R(1,30)                 1.578          estimate D2E/DX2                !
 ! R9    R(2,4)                  2.1089         estimate D2E/DX2                !
 ! R10   R(2,6)                  2.1191         estimate D2E/DX2                !
 ! R11   R(2,8)                  2.0958         estimate D2E/DX2                !
 ! R12   R(2,11)                 2.0491         estimate D2E/DX2                !
 ! R13   R(2,35)                 1.5755         estimate D2E/DX2                !
 ! R14   R(2,36)                 1.573          estimate D2E/DX2                !
 ! R15   R(3,6)                  2.2356         estimate D2E/DX2                !
 ! R16   R(3,7)                  2.1838         estimate D2E/DX2                !
 ! R17   R(3,8)                  2.2047         estimate D2E/DX2                !
 ! R18   R(3,9)                  2.1708         estimate D2E/DX2                !
 ! R19   R(3,10)                 2.317          estimate D2E/DX2                !
 ! R20   R(3,12)                 2.2077         estimate D2E/DX2                !
 ! R21   R(3,31)                 1.5781         estimate D2E/DX2                !
 ! R22   R(3,32)                 1.5843         estimate D2E/DX2                !
 ! R23   R(4,6)                  2.1735         estimate D2E/DX2                !
 ! R24   R(4,7)                  2.0365         estimate D2E/DX2                !
 ! R25   R(4,10)                 2.0808         estimate D2E/DX2                !
 ! R26   R(4,27)                 1.5853         estimate D2E/DX2                !
 ! R27   R(4,28)                 1.5767         estimate D2E/DX2                !
 ! R28   R(5,9)                  2.036          estimate D2E/DX2                !
 ! R29   R(5,11)                 1.9913         estimate D2E/DX2                !
 ! R30   R(5,12)                 2.0509         estimate D2E/DX2                !
 ! R31   R(5,13)                 1.5207         estimate D2E/DX2                !
 ! R32   R(5,14)                 1.523          estimate D2E/DX2                !
 ! R33   R(6,7)                  1.9918         estimate D2E/DX2                !
 ! R34   R(6,8)                  2.0505         estimate D2E/DX2                !
 ! R35   R(6,21)                 1.4863         estimate D2E/DX2                !
 ! R36   R(6,22)                 1.4959         estimate D2E/DX2                !
 ! R37   R(7,10)                 2.0514         estimate D2E/DX2                !
 ! R38   R(7,15)                 1.5203         estimate D2E/DX2                !
 ! R39   R(7,16)                 1.5237         estimate D2E/DX2                !
 ! R40   R(8,9)                  2.1063         estimate D2E/DX2                !
 ! R41   R(8,11)                 2.12           estimate D2E/DX2                !
 ! R42   R(8,33)                 1.5735         estimate D2E/DX2                !
 ! R43   R(8,34)                 1.5771         estimate D2E/DX2                !
 ! R44   R(9,11)                 2.173          estimate D2E/DX2                !
 ! R45   R(9,12)                 2.0822         estimate D2E/DX2                !
 ! R46   R(9,23)                 1.5849         estimate D2E/DX2                !
 ! R47   R(9,24)                 1.5742         estimate D2E/DX2                !
 ! R48   R(10,12)                2.0041         estimate D2E/DX2                !
 ! R49   R(10,17)                1.5384         estimate D2E/DX2                !
 ! R50   R(10,18)                1.5451         estimate D2E/DX2                !
 ! R51   R(11,19)                1.4865         estimate D2E/DX2                !
 ! R52   R(11,20)                1.4962         estimate D2E/DX2                !
 ! R53   R(12,25)                1.5458         estimate D2E/DX2                !
 ! R54   R(12,26)                1.5379         estimate D2E/DX2                !
 ! R55   R(13,14)                0.8166         estimate D2E/DX2                !
 ! R56   R(15,16)                0.8165         estimate D2E/DX2                !
 ! R57   R(16,41)                2.5268         estimate D2E/DX2                !
 ! R58   R(17,18)                0.8146         estimate D2E/DX2                !
 ! R59   R(17,40)                2.8954         estimate D2E/DX2                !
 ! R60   R(18,40)                2.9207         estimate D2E/DX2                !
 ! R61   R(19,20)                0.8403         estimate D2E/DX2                !
 ! R62   R(21,22)                0.8404         estimate D2E/DX2                !
 ! R63   R(21,41)                2.4916         estimate D2E/DX2                !
 ! R64   R(22,44)                2.6581         estimate D2E/DX2                !
 ! R65   R(23,24)                0.7978         estimate D2E/DX2                !
 ! R66   R(25,26)                0.8141         estimate D2E/DX2                !
 ! R67   R(27,28)                0.7975         estimate D2E/DX2                !
 ! R68   R(29,30)                0.8039         estimate D2E/DX2                !
 ! R69   R(31,32)                0.8038         estimate D2E/DX2                !
 ! R70   R(31,40)                2.7656         estimate D2E/DX2                !
 ! R71   R(33,34)                0.7982         estimate D2E/DX2                !
 ! R72   R(33,37)                2.6777         estimate D2E/DX2                !
 ! R73   R(34,44)                2.6191         estimate D2E/DX2                !
 ! R74   R(35,36)                0.799          estimate D2E/DX2                !
 ! R75   R(36,44)                2.5382         estimate D2E/DX2                !
 ! R76   R(37,38)                0.7501         estimate D2E/DX2                !
 ! R77   R(39,40)                0.7504         estimate D2E/DX2                !
 ! R78   R(41,42)                0.6            estimate D2E/DX2                !
 ! R79   R(43,44)                0.6            estimate D2E/DX2                !
 ! A1    A(2,1,5)              107.4423         estimate D2E/DX2                !
 ! A2    A(2,1,10)             102.7418         estimate D2E/DX2                !
 ! A3    A(2,1,12)             114.5032         estimate D2E/DX2                !
 ! A4    A(2,1,29)             113.1793         estimate D2E/DX2                !
 ! A5    A(2,1,30)             123.0034         estimate D2E/DX2                !
 ! A6    A(4,1,5)              147.6455         estimate D2E/DX2                !
 ! A7    A(4,1,11)             109.8963         estimate D2E/DX2                !
 ! A8    A(4,1,12)             103.0421         estimate D2E/DX2                !
 ! A9    A(4,1,29)              93.6131         estimate D2E/DX2                !
 ! A10   A(4,1,30)             122.8011         estimate D2E/DX2                !
 ! A11   A(5,1,10)             106.5998         estimate D2E/DX2                !
 ! A12   A(5,1,29)             118.5792         estimate D2E/DX2                !
 ! A13   A(5,1,30)              89.5471         estimate D2E/DX2                !
 ! A14   A(10,1,11)            124.6274         estimate D2E/DX2                !
 ! A15   A(10,1,29)            106.9371         estimate D2E/DX2                !
 ! A16   A(10,1,30)            124.2409         estimate D2E/DX2                !
 ! A17   A(11,1,12)             88.4934         estimate D2E/DX2                !
 ! A18   A(11,1,29)            128.2507         estimate D2E/DX2                !
 ! A19   A(11,1,30)            108.1025         estimate D2E/DX2                !
 ! A20   A(12,1,29)            131.198          estimate D2E/DX2                !
 ! A21   A(12,1,30)            119.1324         estimate D2E/DX2                !
 ! A22   A(1,2,6)              102.4636         estimate D2E/DX2                !
 ! A23   A(1,2,8)               96.4485         estimate D2E/DX2                !
 ! A24   A(1,2,35)             120.7826         estimate D2E/DX2                !
 ! A25   A(1,2,36)             134.8874         estimate D2E/DX2                !
 ! A26   A(4,2,8)              107.024          estimate D2E/DX2                !
 ! A27   A(4,2,11)             120.4119         estimate D2E/DX2                !
 ! A28   A(4,2,35)             123.4354         estimate D2E/DX2                !
 ! A29   A(4,2,36)             104.2451         estimate D2E/DX2                !
 ! A30   A(6,2,11)             115.3921         estimate D2E/DX2                !
 ! A31   A(6,2,35)             132.9338         estimate D2E/DX2                !
 ! A32   A(6,2,36)             105.6518         estimate D2E/DX2                !
 ! A33   A(8,2,35)             126.9682         estimate D2E/DX2                !
 ! A34   A(8,2,36)             128.3418         estimate D2E/DX2                !
 ! A35   A(11,2,35)            100.9143         estimate D2E/DX2                !
 ! A36   A(11,2,36)            129.3438         estimate D2E/DX2                !
 ! A37   A(6,3,9)              109.8386         estimate D2E/DX2                !
 ! A38   A(6,3,10)              88.462          estimate D2E/DX2                !
 ! A39   A(6,3,12)             124.6253         estimate D2E/DX2                !
 ! A40   A(6,3,31)             107.7628         estimate D2E/DX2                !
 ! A41   A(6,3,32)             128.8934         estimate D2E/DX2                !
 ! A42   A(7,3,8)              107.484          estimate D2E/DX2                !
 ! A43   A(7,3,9)              147.6809         estimate D2E/DX2                !
 ! A44   A(7,3,12)             106.6255         estimate D2E/DX2                !
 ! A45   A(7,3,31)              89.3141         estimate D2E/DX2                !
 ! A46   A(7,3,32)             118.0861         estimate D2E/DX2                !
 ! A47   A(8,3,10)             114.5536         estimate D2E/DX2                !
 ! A48   A(8,3,12)             102.785          estimate D2E/DX2                !
 ! A49   A(8,3,31)             122.7537         estimate D2E/DX2                !
 ! A50   A(8,3,32)             114.136          estimate D2E/DX2                !
 ! A51   A(9,3,10)             103.107          estimate D2E/DX2                !
 ! A52   A(9,3,31)             123.0028         estimate D2E/DX2                !
 ! A53   A(9,3,32)              94.0209         estimate D2E/DX2                !
 ! A54   A(10,3,31)            119.2062         estimate D2E/DX2                !
 ! A55   A(10,3,32)            130.1782         estimate D2E/DX2                !
 ! A56   A(12,3,31)            124.5666         estimate D2E/DX2                !
 ! A57   A(12,3,32)            106.3613         estimate D2E/DX2                !
 ! A58   A(1,4,6)              101.7249         estimate D2E/DX2                !
 ! A59   A(1,4,7)              112.9973         estimate D2E/DX2                !
 ! A60   A(1,4,27)             106.0404         estimate D2E/DX2                !
 ! A61   A(1,4,28)             133.0549         estimate D2E/DX2                !
 ! A62   A(2,4,7)              112.0702         estimate D2E/DX2                !
 ! A63   A(2,4,10)             110.7147         estimate D2E/DX2                !
 ! A64   A(2,4,27)             108.5555         estimate D2E/DX2                !
 ! A65   A(2,4,28)             127.0456         estimate D2E/DX2                !
 ! A66   A(6,4,10)              96.5648         estimate D2E/DX2                !
 ! A67   A(6,4,27)             138.0891         estimate D2E/DX2                !
 ! A68   A(6,4,28)             122.6142         estimate D2E/DX2                !
 ! A69   A(7,4,27)             133.1441         estimate D2E/DX2                !
 ! A70   A(7,4,28)             104.5988         estimate D2E/DX2                !
 ! A71   A(10,4,27)            123.9626         estimate D2E/DX2                !
 ! A72   A(10,4,28)            120.5381         estimate D2E/DX2                !
 ! A73   A(1,5,9)               91.1016         estimate D2E/DX2                !
 ! A74   A(1,5,13)             136.3748         estimate D2E/DX2                !
 ! A75   A(1,5,14)             123.8582         estimate D2E/DX2                !
 ! A76   A(9,5,13)             126.5028         estimate D2E/DX2                !
 ! A77   A(9,5,14)             143.8606         estimate D2E/DX2                !
 ! A78   A(11,5,12)            103.6202         estimate D2E/DX2                !
 ! A79   A(11,5,13)            145.9655         estimate D2E/DX2                !
 ! A80   A(11,5,14)            118.44           estimate D2E/DX2                !
 ! A81   A(12,5,13)            109.7199         estimate D2E/DX2                !
 ! A82   A(12,5,14)            137.121          estimate D2E/DX2                !
 ! A83   A(2,6,3)               94.7687         estimate D2E/DX2                !
 ! A84   A(2,6,7)              113.4887         estimate D2E/DX2                !
 ! A85   A(2,6,21)             140.6767         estimate D2E/DX2                !
 ! A86   A(2,6,22)             119.0697         estimate D2E/DX2                !
 ! A87   A(3,6,4)               86.2343         estimate D2E/DX2                !
 ! A88   A(3,6,21)             124.0107         estimate D2E/DX2                !
 ! A89   A(3,6,22)             127.4493         estimate D2E/DX2                !
 ! A90   A(4,6,8)              106.2801         estimate D2E/DX2                !
 ! A91   A(4,6,21)             123.5812         estimate D2E/DX2                !
 ! A92   A(4,6,22)             144.852          estimate D2E/DX2                !
 ! A93   A(7,6,8)              122.1854         estimate D2E/DX2                !
 ! A94   A(7,6,21)              92.6886         estimate D2E/DX2                !
 ! A95   A(7,6,22)             124.1998         estimate D2E/DX2                !
 ! A96   A(8,6,21)             129.5459         estimate D2E/DX2                !
 ! A97   A(8,6,22)              99.7286         estimate D2E/DX2                !
 ! A98   A(3,7,4)               91.079          estimate D2E/DX2                !
 ! A99   A(3,7,15)             135.9164         estimate D2E/DX2                !
 ! A100  A(3,7,16)             123.107          estimate D2E/DX2                !
 ! A101  A(4,7,15)             126.5857         estimate D2E/DX2                !
 ! A102  A(4,7,16)             144.8926         estimate D2E/DX2                !
 ! A103  A(6,7,10)             103.5374         estimate D2E/DX2                !
 ! A104  A(6,7,15)             146.643          estimate D2E/DX2                !
 ! A105  A(6,7,16)             119.3049         estimate D2E/DX2                !
 ! A106  A(10,7,15)            109.18           estimate D2E/DX2                !
 ! A107  A(10,7,16)            136.1382         estimate D2E/DX2                !
 ! A108  A(2,8,3)               96.3549         estimate D2E/DX2                !
 ! A109  A(2,8,9)              106.944          estimate D2E/DX2                !
 ! A110  A(2,8,33)             128.2146         estimate D2E/DX2                !
 ! A111  A(2,8,34)             126.9355         estimate D2E/DX2                !
 ! A112  A(3,8,11)             102.4151         estimate D2E/DX2                !
 ! A113  A(3,8,33)             135.1283         estimate D2E/DX2                !
 ! A114  A(3,8,34)             121.0642         estimate D2E/DX2                !
 ! A115  A(6,8,9)              120.3382         estimate D2E/DX2                !
 ! A116  A(6,8,11)             115.2895         estimate D2E/DX2                !
 ! A117  A(6,8,33)             129.5066         estimate D2E/DX2                !
 ! A118  A(6,8,34)             101.1429         estimate D2E/DX2                !
 ! A119  A(9,8,33)             104.2842         estimate D2E/DX2                !
 ! A120  A(9,8,34)             123.472          estimate D2E/DX2                !
 ! A121  A(11,8,33)            105.4873         estimate D2E/DX2                !
 ! A122  A(11,8,34)            132.7154         estimate D2E/DX2                !
 ! A123  A(3,9,5)              112.969          estimate D2E/DX2                !
 ! A124  A(3,9,11)             101.8064         estimate D2E/DX2                !
 ! A125  A(3,9,23)             106.6702         estimate D2E/DX2                !
 ! A126  A(3,9,24)             133.1989         estimate D2E/DX2                !
 ! A127  A(5,9,8)              112.1494         estimate D2E/DX2                !
 ! A128  A(5,9,23)             132.9254         estimate D2E/DX2                !
 ! A129  A(5,9,24)             104.0964         estimate D2E/DX2                !
 ! A130  A(8,9,12)             110.8122         estimate D2E/DX2                !
 ! A131  A(8,9,23)             108.2259         estimate D2E/DX2                !
 ! A132  A(8,9,24)             127.5788         estimate D2E/DX2                !
 ! A133  A(11,9,12)             96.5837         estimate D2E/DX2                !
 ! A134  A(11,9,23)            137.2215         estimate D2E/DX2                !
 ! A135  A(11,9,24)            122.6395         estimate D2E/DX2                !
 ! A136  A(12,9,23)            124.722          estimate D2E/DX2                !
 ! A137  A(12,9,24)            119.9579         estimate D2E/DX2                !
 ! A138  A(1,10,3)              86.4104         estimate D2E/DX2                !
 ! A139  A(1,10,7)             110.9281         estimate D2E/DX2                !
 ! A140  A(1,10,17)            136.3951         estimate D2E/DX2                !
 ! A141  A(1,10,18)            122.4017         estimate D2E/DX2                !
 ! A142  A(3,10,4)              86.3471         estimate D2E/DX2                !
 ! A143  A(3,10,17)            137.1099         estimate D2E/DX2                !
 ! A144  A(3,10,18)            133.5948         estimate D2E/DX2                !
 ! A145  A(4,10,12)            118.7824         estimate D2E/DX2                !
 ! A146  A(4,10,17)            114.1404         estimate D2E/DX2                !
 ! A147  A(4,10,18)            138.2124         estimate D2E/DX2                !
 ! A148  A(7,10,12)            120.5292         estimate D2E/DX2                !
 ! A149  A(7,10,17)             97.7252         estimate D2E/DX2                !
 ! A150  A(7,10,18)            124.3524         estimate D2E/DX2                !
 ! A151  A(12,10,17)           125.2196         estimate D2E/DX2                !
 ! A152  A(12,10,18)            95.551          estimate D2E/DX2                !
 ! A153  A(1,11,8)              94.8093         estimate D2E/DX2                !
 ! A154  A(1,11,9)              86.234          estimate D2E/DX2                !
 ! A155  A(1,11,19)            124.4391         estimate D2E/DX2                !
 ! A156  A(1,11,20)            128.0067         estimate D2E/DX2                !
 ! A157  A(2,11,5)             122.1291         estimate D2E/DX2                !
 ! A158  A(2,11,9)             106.1786         estimate D2E/DX2                !
 ! A159  A(2,11,19)            129.7853         estimate D2E/DX2                !
 ! A160  A(2,11,20)             99.9708         estimate D2E/DX2                !
 ! A161  A(5,11,8)             113.4213         estimate D2E/DX2                !
 ! A162  A(5,11,19)             92.8816         estimate D2E/DX2                !
 ! A163  A(5,11,20)            124.4433         estimate D2E/DX2                !
 ! A164  A(8,11,19)            140.2416         estimate D2E/DX2                !
 ! A165  A(8,11,20)            118.6911         estimate D2E/DX2                !
 ! A166  A(9,11,19)            123.3681         estimate D2E/DX2                !
 ! A167  A(9,11,20)            144.365          estimate D2E/DX2                !
 ! A168  A(1,12,3)              86.4221         estimate D2E/DX2                !
 ! A169  A(1,12,9)              86.2839         estimate D2E/DX2                !
 ! A170  A(1,12,25)            134.5345         estimate D2E/DX2                !
 ! A171  A(1,12,26)            137.8905         estimate D2E/DX2                !
 ! A172  A(3,12,5)             110.8808         estimate D2E/DX2                !
 ! A173  A(3,12,25)            121.8011         estimate D2E/DX2                !
 ! A174  A(3,12,26)            135.6303         estimate D2E/DX2                !
 ! A175  A(5,12,10)            120.5184         estimate D2E/DX2                !
 ! A176  A(5,12,25)            124.7206         estimate D2E/DX2                !
 ! A177  A(5,12,26)             97.9737         estimate D2E/DX2                !
 ! A178  A(9,12,10)            118.7181         estimate D2E/DX2                !
 ! A179  A(9,12,25)            137.4545         estimate D2E/DX2                !
 ! A180  A(9,12,26)            113.5976         estimate D2E/DX2                !
 ! A181  A(10,12,25)            95.9685         estimate D2E/DX2                !
 ! A182  A(10,12,26)           125.6358         estimate D2E/DX2                !
 ! A183  A(7,16,41)             82.5461         estimate D2E/DX2                !
 ! A184  A(15,16,41)            93.3867         estimate D2E/DX2                !
 ! A185  A(10,17,40)            85.4474         estimate D2E/DX2                !
 ! A186  A(10,18,40)            84.4353         estimate D2E/DX2                !
 ! A187  A(6,21,41)            101.4714         estimate D2E/DX2                !
 ! A188  A(22,21,41)           147.4696         estimate D2E/DX2                !
 ! A189  A(6,22,44)             98.0954         estimate D2E/DX2                !
 ! A190  A(21,22,44)           148.8472         estimate D2E/DX2                !
 ! A191  A(3,31,40)             96.0968         estimate D2E/DX2                !
 ! A192  A(32,31,40)           104.703          estimate D2E/DX2                !
 ! A193  A(8,33,37)            107.3931         estimate D2E/DX2                !
 ! A194  A(8,34,44)             90.7268         estimate D2E/DX2                !
 ! A195  A(33,34,44)           101.6695         estimate D2E/DX2                !
 ! A196  A(2,36,44)             91.5425         estimate D2E/DX2                !
 ! A197  A(35,36,44)           100.1134         estimate D2E/DX2                !
 ! A198  A(33,37,38)           118.7079         estimate D2E/DX2                !
 ! A199  A(17,40,31)            96.5859         estimate D2E/DX2                !
 ! A200  A(17,40,39)           128.0939         estimate D2E/DX2                !
 ! A201  A(18,40,31)            97.2437         estimate D2E/DX2                !
 ! A202  A(18,40,39)           130.4487         estimate D2E/DX2                !
 ! A203  A(31,40,39)           132.2233         estimate D2E/DX2                !
 ! A204  A(16,41,21)            68.5881         estimate D2E/DX2                !
 ! A205  A(16,41,42)           121.7407         estimate D2E/DX2                !
 ! A206  A(21,41,42)           140.8267         estimate D2E/DX2                !
 ! A207  A(22,44,34)            59.4762         estimate D2E/DX2                !
 ! A208  A(22,44,36)            82.3723         estimate D2E/DX2                !
 ! A209  A(22,44,43)           134.8431         estimate D2E/DX2                !
 ! A210  A(34,44,36)           102.4089         estimate D2E/DX2                !
 ! A211  A(34,44,43)           130.425          estimate D2E/DX2                !
 ! A212  A(36,44,43)           124.5201         estimate D2E/DX2                !
 ! A213  L(34,33,37,1,-1)      184.1854         estimate D2E/DX2                !
 ! A214  L(34,33,37,1,-2)      187.9446         estimate D2E/DX2                !
 ! D1    D(5,1,2,6)           -101.004          estimate D2E/DX2                !
 ! D2    D(5,1,2,8)            -42.1929         estimate D2E/DX2                !
 ! D3    D(5,1,2,35)            98.3208         estimate D2E/DX2                !
 ! D4    D(5,1,2,36)           131.396          estimate D2E/DX2                !
 ! D5    D(10,1,2,6)            11.2097         estimate D2E/DX2                !
 ! D6    D(10,1,2,8)            70.0208         estimate D2E/DX2                !
 ! D7    D(10,1,2,35)         -149.4655         estimate D2E/DX2                !
 ! D8    D(10,1,2,36)         -116.3903         estimate D2E/DX2                !
 ! D9    D(12,1,2,6)           -43.1356         estimate D2E/DX2                !
 ! D10   D(12,1,2,8)            15.6755         estimate D2E/DX2                !
 ! D11   D(12,1,2,35)          156.1892         estimate D2E/DX2                !
 ! D12   D(12,1,2,36)         -170.7356         estimate D2E/DX2                !
 ! D13   D(29,1,2,6)           126.1533         estimate D2E/DX2                !
 ! D14   D(29,1,2,8)          -175.0357         estimate D2E/DX2                !
 ! D15   D(29,1,2,35)          -34.522          estimate D2E/DX2                !
 ! D16   D(29,1,2,36)           -1.4467         estimate D2E/DX2                !
 ! D17   D(30,1,2,6)           157.7989         estimate D2E/DX2                !
 ! D18   D(30,1,2,8)          -143.39           estimate D2E/DX2                !
 ! D19   D(30,1,2,35)           -2.8763         estimate D2E/DX2                !
 ! D20   D(30,1,2,36)           30.1989         estimate D2E/DX2                !
 ! D21   D(5,1,4,6)             24.8106         estimate D2E/DX2                !
 ! D22   D(5,1,4,7)            -33.4154         estimate D2E/DX2                !
 ! D23   D(5,1,4,27)           173.077          estimate D2E/DX2                !
 ! D24   D(5,1,4,28)          -173.8826         estimate D2E/DX2                !
 ! D25   D(11,1,4,6)           -27.6739         estimate D2E/DX2                !
 ! D26   D(11,1,4,7)           -85.8998         estimate D2E/DX2                !
 ! D27   D(11,1,4,27)          120.5925         estimate D2E/DX2                !
 ! D28   D(11,1,4,28)          133.6329         estimate D2E/DX2                !
 ! D29   D(12,1,4,6)            65.4867         estimate D2E/DX2                !
 ! D30   D(12,1,4,7)             7.2608         estimate D2E/DX2                !
 ! D31   D(12,1,4,27)         -146.2469         estimate D2E/DX2                !
 ! D32   D(12,1,4,28)         -133.2065         estimate D2E/DX2                !
 ! D33   D(29,1,4,6)          -160.7185         estimate D2E/DX2                !
 ! D34   D(29,1,4,7)           141.0555         estimate D2E/DX2                !
 ! D35   D(29,1,4,27)          -12.4521         estimate D2E/DX2                !
 ! D36   D(29,1,4,28)            0.5883         estimate D2E/DX2                !
 ! D37   D(30,1,4,6)          -156.4571         estimate D2E/DX2                !
 ! D38   D(30,1,4,7)           145.3169         estimate D2E/DX2                !
 ! D39   D(30,1,4,27)           -8.1907         estimate D2E/DX2                !
 ! D40   D(30,1,4,28)            4.8497         estimate D2E/DX2                !
 ! D41   D(2,1,5,9)             50.2764         estimate D2E/DX2                !
 ! D42   D(2,1,5,13)          -157.7746         estimate D2E/DX2                !
 ! D43   D(2,1,5,14)          -119.9826         estimate D2E/DX2                !
 ! D44   D(4,1,5,9)             -6.1452         estimate D2E/DX2                !
 ! D45   D(4,1,5,13)           145.8039         estimate D2E/DX2                !
 ! D46   D(4,1,5,14)          -176.4042         estimate D2E/DX2                !
 ! D47   D(10,1,5,9)           -59.2904         estimate D2E/DX2                !
 ! D48   D(10,1,5,13)           92.6586         estimate D2E/DX2                !
 ! D49   D(10,1,5,14)          130.4506         estimate D2E/DX2                !
 ! D50   D(29,1,5,9)          -179.8586         estimate D2E/DX2                !
 ! D51   D(29,1,5,13)          -27.9095         estimate D2E/DX2                !
 ! D52   D(29,1,5,14)            9.8824         estimate D2E/DX2                !
 ! D53   D(30,1,5,9)           174.9204         estimate D2E/DX2                !
 ! D54   D(30,1,5,13)          -33.1306         estimate D2E/DX2                !
 ! D55   D(30,1,5,14)            4.6613         estimate D2E/DX2                !
 ! D56   D(2,1,10,3)           -51.472          estimate D2E/DX2                !
 ! D57   D(2,1,10,7)             4.0198         estimate D2E/DX2                !
 ! D58   D(2,1,10,17)          131.6229         estimate D2E/DX2                !
 ! D59   D(2,1,10,18)          167.4048         estimate D2E/DX2                !
 ! D60   D(5,1,10,3)            61.3636         estimate D2E/DX2                !
 ! D61   D(5,1,10,7)           116.8554         estimate D2E/DX2                !
 ! D62   D(5,1,10,17)         -115.5416         estimate D2E/DX2                !
 ! D63   D(5,1,10,18)          -79.7596         estimate D2E/DX2                !
 ! D64   D(11,1,10,3)            4.5463         estimate D2E/DX2                !
 ! D65   D(11,1,10,7)           60.0381         estimate D2E/DX2                !
 ! D66   D(11,1,10,17)        -172.3588         estimate D2E/DX2                !
 ! D67   D(11,1,10,18)        -136.5769         estimate D2E/DX2                !
 ! D68   D(29,1,10,3)         -170.8591         estimate D2E/DX2                !
 ! D69   D(29,1,10,7)         -115.3673         estimate D2E/DX2                !
 ! D70   D(29,1,10,17)          12.2357         estimate D2E/DX2                !
 ! D71   D(29,1,10,18)          48.0177         estimate D2E/DX2                !
 ! D72   D(30,1,10,3)          162.4873         estimate D2E/DX2                !
 ! D73   D(30,1,10,7)         -142.0209         estimate D2E/DX2                !
 ! D74   D(30,1,10,17)         -14.4179         estimate D2E/DX2                !
 ! D75   D(30,1,10,18)          21.3641         estimate D2E/DX2                !
 ! D76   D(4,1,11,8)            34.1169         estimate D2E/DX2                !
 ! D77   D(4,1,11,9)            92.2952         estimate D2E/DX2                !
 ! D78   D(4,1,11,19)         -139.1537         estimate D2E/DX2                !
 ! D79   D(4,1,11,20)          -98.5083         estimate D2E/DX2                !
 ! D80   D(10,1,11,8)          -28.5268         estimate D2E/DX2                !
 ! D81   D(10,1,11,9)           29.6516         estimate D2E/DX2                !
 ! D82   D(10,1,11,19)         158.2027         estimate D2E/DX2                !
 ! D83   D(10,1,11,20)        -161.152          estimate D2E/DX2                !
 ! D84   D(12,1,11,8)          -69.213          estimate D2E/DX2                !
 ! D85   D(12,1,11,9)          -11.0346         estimate D2E/DX2                !
 ! D86   D(12,1,11,19)         117.5165         estimate D2E/DX2                !
 ! D87   D(12,1,11,20)         158.1619         estimate D2E/DX2                !
 ! D88   D(29,1,11,8)          145.8734         estimate D2E/DX2                !
 ! D89   D(29,1,11,9)         -155.9482         estimate D2E/DX2                !
 ! D90   D(29,1,11,19)         -27.3971         estimate D2E/DX2                !
 ! D91   D(29,1,11,20)          13.2483         estimate D2E/DX2                !
 ! D92   D(30,1,11,8)          170.538          estimate D2E/DX2                !
 ! D93   D(30,1,11,9)         -131.2837         estimate D2E/DX2                !
 ! D94   D(30,1,11,19)          -2.7326         estimate D2E/DX2                !
 ! D95   D(30,1,11,20)          37.9128         estimate D2E/DX2                !
 ! D96   D(2,1,12,3)            22.3866         estimate D2E/DX2                !
 ! D97   D(2,1,12,9)           -38.467          estimate D2E/DX2                !
 ! D98   D(2,1,12,25)          155.1673         estimate D2E/DX2                !
 ! D99   D(2,1,12,26)         -160.2288         estimate D2E/DX2                !
 ! D100  D(4,1,12,3)           -37.7061         estimate D2E/DX2                !
 ! D101  D(4,1,12,9)           -98.5598         estimate D2E/DX2                !
 ! D102  D(4,1,12,25)           95.0745         estimate D2E/DX2                !
 ! D103  D(4,1,12,26)          139.6784         estimate D2E/DX2                !
 ! D104  D(11,1,12,3)           72.3755         estimate D2E/DX2                !
 ! D105  D(11,1,12,9)           11.5218         estimate D2E/DX2                !
 ! D106  D(11,1,12,25)        -154.8438         estimate D2E/DX2                !
 ! D107  D(11,1,12,26)        -110.24           estimate D2E/DX2                !
 ! D108  D(29,1,12,3)         -144.4889         estimate D2E/DX2                !
 ! D109  D(29,1,12,9)          154.6575         estimate D2E/DX2                !
 ! D110  D(29,1,12,25)         -11.7082         estimate D2E/DX2                !
 ! D111  D(29,1,12,26)          32.8957         estimate D2E/DX2                !
 ! D112  D(30,1,12,3)         -177.6757         estimate D2E/DX2                !
 ! D113  D(30,1,12,9)          121.4707         estimate D2E/DX2                !
 ! D114  D(30,1,12,25)         -44.895          estimate D2E/DX2                !
 ! D115  D(30,1,12,26)          -0.2911         estimate D2E/DX2                !
 ! D116  D(8,2,4,7)             17.3763         estimate D2E/DX2                !
 ! D117  D(8,2,4,10)           -47.2972         estimate D2E/DX2                !
 ! D118  D(8,2,4,27)           173.5066         estimate D2E/DX2                !
 ! D119  D(8,2,4,28)           147.6767         estimate D2E/DX2                !
 ! D120  D(11,2,4,7)            83.8806         estimate D2E/DX2                !
 ! D121  D(11,2,4,10)           19.2072         estimate D2E/DX2                !
 ! D122  D(11,2,4,27)         -119.989          estimate D2E/DX2                !
 ! D123  D(11,2,4,28)         -145.8189         estimate D2E/DX2                !
 ! D124  D(35,2,4,7)          -145.529          estimate D2E/DX2                !
 ! D125  D(35,2,4,10)          149.7976         estimate D2E/DX2                !
 ! D126  D(35,2,4,27)           10.6014         estimate D2E/DX2                !
 ! D127  D(35,2,4,28)          -15.2285         estimate D2E/DX2                !
 ! D128  D(36,2,4,7)          -120.9631         estimate D2E/DX2                !
 ! D129  D(36,2,4,10)          174.3634         estimate D2E/DX2                !
 ! D130  D(36,2,4,27)           35.1672         estimate D2E/DX2                !
 ! D131  D(36,2,4,28)            9.3374         estimate D2E/DX2                !
 ! D132  D(1,2,6,3)             36.3817         estimate D2E/DX2                !
 ! D133  D(1,2,6,7)            -24.9802         estimate D2E/DX2                !
 ! D134  D(1,2,6,21)          -152.658          estimate D2E/DX2                !
 ! D135  D(1,2,6,22)           174.4969         estimate D2E/DX2                !
 ! D136  D(11,2,6,3)           -29.7593         estimate D2E/DX2                !
 ! D137  D(11,2,6,7)           -91.1212         estimate D2E/DX2                !
 ! D138  D(11,2,6,21)          141.2011         estimate D2E/DX2                !
 ! D139  D(11,2,6,22)          108.3559         estimate D2E/DX2                !
 ! D140  D(35,2,6,3)          -166.4679         estimate D2E/DX2                !
 ! D141  D(35,2,6,7)           132.1702         estimate D2E/DX2                !
 ! D142  D(35,2,6,21)            4.4924         estimate D2E/DX2                !
 ! D143  D(35,2,6,22)          -28.3527         estimate D2E/DX2                !
 ! D144  D(36,2,6,3)          -179.2766         estimate D2E/DX2                !
 ! D145  D(36,2,6,7)           119.3615         estimate D2E/DX2                !
 ! D146  D(36,2,6,21)           -8.3163         estimate D2E/DX2                !
 ! D147  D(36,2,6,22)          -41.1614         estimate D2E/DX2                !
 ! D148  D(1,2,8,3)            -45.8473         estimate D2E/DX2                !
 ! D149  D(1,2,8,9)             15.12           estimate D2E/DX2                !
 ! D150  D(1,2,8,33)           139.7414         estimate D2E/DX2                !
 ! D151  D(1,2,8,34)           176.9914         estimate D2E/DX2                !
 ! D152  D(4,2,8,3)             15.1714         estimate D2E/DX2                !
 ! D153  D(4,2,8,9)             76.1387         estimate D2E/DX2                !
 ! D154  D(4,2,8,33)          -159.2399         estimate D2E/DX2                !
 ! D155  D(4,2,8,34)          -121.99           estimate D2E/DX2                !
 ! D156  D(35,2,8,3)           177.2911         estimate D2E/DX2                !
 ! D157  D(35,2,8,9)          -121.7415         estimate D2E/DX2                !
 ! D158  D(35,2,8,33)            2.8798         estimate D2E/DX2                !
 ! D159  D(35,2,8,34)           40.1298         estimate D2E/DX2                !
 ! D160  D(36,2,8,3)           139.9417         estimate D2E/DX2                !
 ! D161  D(36,2,8,9)          -159.091          estimate D2E/DX2                !
 ! D162  D(36,2,8,33)          -34.4696         estimate D2E/DX2                !
 ! D163  D(36,2,8,34)            2.7804         estimate D2E/DX2                !
 ! D164  D(4,2,11,5)             6.6278         estimate D2E/DX2                !
 ! D165  D(4,2,11,9)           -55.7862         estimate D2E/DX2                !
 ! D166  D(4,2,11,19)          133.5131         estimate D2E/DX2                !
 ! D167  D(4,2,11,20)          148.6752         estimate D2E/DX2                !
 ! D168  D(6,2,11,5)            77.5715         estimate D2E/DX2                !
 ! D169  D(6,2,11,9)            15.1575         estimate D2E/DX2                !
 ! D170  D(6,2,11,19)         -155.5432         estimate D2E/DX2                !
 ! D171  D(6,2,11,20)         -140.381          estimate D2E/DX2                !
 ! D172  D(35,2,11,5)         -133.1779         estimate D2E/DX2                !
 ! D173  D(35,2,11,9)          164.4082         estimate D2E/DX2                !
 ! D174  D(35,2,11,19)          -6.2926         estimate D2E/DX2                !
 ! D175  D(35,2,11,20)           8.8696         estimate D2E/DX2                !
 ! D176  D(36,2,11,5)         -141.5982         estimate D2E/DX2                !
 ! D177  D(36,2,11,9)          155.9878         estimate D2E/DX2                !
 ! D178  D(36,2,11,19)         -14.7129         estimate D2E/DX2                !
 ! D179  D(36,2,11,20)           0.4492         estimate D2E/DX2                !
 ! D180  D(1,2,36,44)         -172.8136         estimate D2E/DX2                !
 ! D181  D(4,2,36,44)          124.9219         estimate D2E/DX2                !
 ! D182  D(6,2,36,44)           60.6433         estimate D2E/DX2                !
 ! D183  D(8,2,36,44)           -0.9462         estimate D2E/DX2                !
 ! D184  D(11,2,36,44)         -83.0167         estimate D2E/DX2                !
 ! D185  D(9,3,6,2)             34.117          estimate D2E/DX2                !
 ! D186  D(9,3,6,4)             92.385          estimate D2E/DX2                !
 ! D187  D(9,3,6,21)          -138.9845         estimate D2E/DX2                !
 ! D188  D(9,3,6,22)           -98.5735         estimate D2E/DX2                !
 ! D189  D(10,3,6,2)           -69.2671         estimate D2E/DX2                !
 ! D190  D(10,3,6,4)           -10.9991         estimate D2E/DX2                !
 ! D191  D(10,3,6,21)          117.6314         estimate D2E/DX2                !
 ! D192  D(10,3,6,22)          158.0424         estimate D2E/DX2                !
 ! D193  D(12,3,6,2)           -28.5858         estimate D2E/DX2                !
 ! D194  D(12,3,6,4)            29.6822         estimate D2E/DX2                !
 ! D195  D(12,3,6,21)          158.3127         estimate D2E/DX2                !
 ! D196  D(12,3,6,22)         -161.2763         estimate D2E/DX2                !
 ! D197  D(31,3,6,2)           170.4702         estimate D2E/DX2                !
 ! D198  D(31,3,6,4)          -131.2617         estimate D2E/DX2                !
 ! D199  D(31,3,6,21)           -2.6312         estimate D2E/DX2                !
 ! D200  D(31,3,6,22)           37.7798         estimate D2E/DX2                !
 ! D201  D(32,3,6,2)           146.874          estimate D2E/DX2                !
 ! D202  D(32,3,6,4)          -154.858          estimate D2E/DX2                !
 ! D203  D(32,3,6,21)          -26.2274         estimate D2E/DX2                !
 ! D204  D(32,3,6,22)           14.1836         estimate D2E/DX2                !
 ! D205  D(8,3,7,4)             50.3816         estimate D2E/DX2                !
 ! D206  D(8,3,7,15)          -158.4175         estimate D2E/DX2                !
 ! D207  D(8,3,7,16)          -121.1445         estimate D2E/DX2                !
 ! D208  D(9,3,7,4)             -5.9456         estimate D2E/DX2                !
 ! D209  D(9,3,7,15)           145.2554         estimate D2E/DX2                !
 ! D210  D(9,3,7,16)          -177.4717         estimate D2E/DX2                !
 ! D211  D(12,3,7,4)           -59.2633         estimate D2E/DX2                !
 ! D212  D(12,3,7,15)           91.9376         estimate D2E/DX2                !
 ! D213  D(12,3,7,16)          129.2106         estimate D2E/DX2                !
 ! D214  D(31,3,7,4)           174.68           estimate D2E/DX2                !
 ! D215  D(31,3,7,15)          -34.119          estimate D2E/DX2                !
 ! D216  D(31,3,7,16)            3.1539         estimate D2E/DX2                !
 ! D217  D(32,3,7,4)          -178.7727         estimate D2E/DX2                !
 ! D218  D(32,3,7,15)          -27.5717         estimate D2E/DX2                !
 ! D219  D(32,3,7,16)            9.7012         estimate D2E/DX2                !
 ! D220  D(7,3,8,2)            -42.2773         estimate D2E/DX2                !
 ! D221  D(7,3,8,11)          -101.0101         estimate D2E/DX2                !
 ! D222  D(7,3,8,33)           131.4965         estimate D2E/DX2                !
 ! D223  D(7,3,8,34)            98.3419         estimate D2E/DX2                !
 ! D224  D(10,3,8,2)            15.6186         estimate D2E/DX2                !
 ! D225  D(10,3,8,11)          -43.1141         estimate D2E/DX2                !
 ! D226  D(10,3,8,33)         -170.6075         estimate D2E/DX2                !
 ! D227  D(10,3,8,34)          156.2379         estimate D2E/DX2                !
 ! D228  D(12,3,8,2)            69.9992         estimate D2E/DX2                !
 ! D229  D(12,3,8,11)           11.2664         estimate D2E/DX2                !
 ! D230  D(12,3,8,33)         -116.227          estimate D2E/DX2                !
 ! D231  D(12,3,8,34)         -149.3815         estimate D2E/DX2                !
 ! D232  D(31,3,8,2)          -143.0967         estimate D2E/DX2                !
 ! D233  D(31,3,8,11)          158.1705         estimate D2E/DX2                !
 ! D234  D(31,3,8,33)           30.6771         estimate D2E/DX2                !
 ! D235  D(31,3,8,34)           -2.4775         estimate D2E/DX2                !
 ! D236  D(32,3,8,2)          -175.2796         estimate D2E/DX2                !
 ! D237  D(32,3,8,11)          125.9876         estimate D2E/DX2                !
 ! D238  D(32,3,8,33)           -1.5058         estimate D2E/DX2                !
 ! D239  D(32,3,8,34)          -34.6604         estimate D2E/DX2                !
 ! D240  D(6,3,9,5)            -85.9897         estimate D2E/DX2                !
 ! D241  D(6,3,9,11)           -27.7328         estimate D2E/DX2                !
 ! D242  D(6,3,9,23)           119.9754         estimate D2E/DX2                !
 ! D243  D(6,3,9,24)           134.4697         estimate D2E/DX2                !
 ! D244  D(7,3,9,5)            -33.6365         estimate D2E/DX2                !
 ! D245  D(7,3,9,11)            24.6204         estimate D2E/DX2                !
 ! D246  D(7,3,9,23)           172.3287         estimate D2E/DX2                !
 ! D247  D(7,3,9,24)          -173.1771         estimate D2E/DX2                !
 ! D248  D(10,3,9,5)             7.1464         estimate D2E/DX2                !
 ! D249  D(10,3,9,11)           65.4033         estimate D2E/DX2                !
 ! D250  D(10,3,9,23)         -146.8885         estimate D2E/DX2                !
 ! D251  D(10,3,9,24)         -132.3942         estimate D2E/DX2                !
 ! D252  D(31,3,9,5)           145.6176         estimate D2E/DX2                !
 ! D253  D(31,3,9,11)         -156.1255         estimate D2E/DX2                !
 ! D254  D(31,3,9,23)           -8.4173         estimate D2E/DX2                !
 ! D255  D(31,3,9,24)            6.077          estimate D2E/DX2                !
 ! D256  D(32,3,9,5)           140.0233         estimate D2E/DX2                !
 ! D257  D(32,3,9,11)         -161.7198         estimate D2E/DX2                !
 ! D258  D(32,3,9,23)          -14.0115         estimate D2E/DX2                !
 ! D259  D(32,3,9,24)            0.4827         estimate D2E/DX2                !
 ! D260  D(6,3,10,1)            72.3948         estimate D2E/DX2                !
 ! D261  D(6,3,10,4)            11.4944         estimate D2E/DX2                !
 ! D262  D(6,3,10,17)         -110.7414         estimate D2E/DX2                !
 ! D263  D(6,3,10,18)         -154.6353         estimate D2E/DX2                !
 ! D264  D(8,3,10,1)            22.4167         estimate D2E/DX2                !
 ! D265  D(8,3,10,4)           -38.4837         estimate D2E/DX2                !
 ! D266  D(8,3,10,17)         -160.7195         estimate D2E/DX2                !
 ! D267  D(8,3,10,18)          155.3866         estimate D2E/DX2                !
 ! D268  D(9,3,10,1)           -37.6238         estimate D2E/DX2                !
 ! D269  D(9,3,10,4)           -98.5242         estimate D2E/DX2                !
 ! D270  D(9,3,10,17)          139.24           estimate D2E/DX2                !
 ! D271  D(9,3,10,18)           95.3461         estimate D2E/DX2                !
 ! D272  D(31,3,10,1)         -178.0553         estimate D2E/DX2                !
 ! D273  D(31,3,10,4)          121.0443         estimate D2E/DX2                !
 ! D274  D(31,3,10,17)          -1.1915         estimate D2E/DX2                !
 ! D275  D(31,3,10,18)         -45.0854         estimate D2E/DX2                !
 ! D276  D(32,3,10,1)         -144.532          estimate D2E/DX2                !
 ! D277  D(32,3,10,4)          154.5675         estimate D2E/DX2                !
 ! D278  D(32,3,10,17)          32.3317         estimate D2E/DX2                !
 ! D279  D(32,3,10,18)         -11.5622         estimate D2E/DX2                !
 ! D280  D(6,3,12,1)             4.5966         estimate D2E/DX2                !
 ! D281  D(6,3,12,5)            60.0711         estimate D2E/DX2                !
 ! D282  D(6,3,12,25)         -137.4079         estimate D2E/DX2                !
 ! D283  D(6,3,12,26)         -172.8954         estimate D2E/DX2                !
 ! D284  D(7,3,12,1)            61.427          estimate D2E/DX2                !
 ! D285  D(7,3,12,5)           116.9015         estimate D2E/DX2                !
 ! D286  D(7,3,12,25)          -80.5775         estimate D2E/DX2                !
 ! D287  D(7,3,12,26)         -116.065          estimate D2E/DX2                !
 ! D288  D(8,3,12,1)           -51.4824         estimate D2E/DX2                !
 ! D289  D(8,3,12,5)             3.9921         estimate D2E/DX2                !
 ! D290  D(8,3,12,25)          166.5131         estimate D2E/DX2                !
 ! D291  D(8,3,12,26)          131.0255         estimate D2E/DX2                !
 ! D292  D(31,3,12,1)          162.4125         estimate D2E/DX2                !
 ! D293  D(31,3,12,5)         -142.113          estimate D2E/DX2                !
 ! D294  D(31,3,12,25)          20.408          estimate D2E/DX2                !
 ! D295  D(31,3,12,26)         -15.0796         estimate D2E/DX2                !
 ! D296  D(32,3,12,1)         -171.7219         estimate D2E/DX2                !
 ! D297  D(32,3,12,5)         -116.2474         estimate D2E/DX2                !
 ! D298  D(32,3,12,25)          46.2736         estimate D2E/DX2                !
 ! D299  D(32,3,12,26)          10.7861         estimate D2E/DX2                !
 ! D300  D(6,3,31,40)          115.6601         estimate D2E/DX2                !
 ! D301  D(7,3,31,40)           64.532          estimate D2E/DX2                !
 ! D302  D(8,3,31,40)          174.9926         estimate D2E/DX2                !
 ! D303  D(9,3,31,40)         -115.0691         estimate D2E/DX2                !
 ! D304  D(10,3,31,40)          17.2189         estimate D2E/DX2                !
 ! D305  D(12,3,31,40)         -45.2978         estimate D2E/DX2                !
 ! D306  D(1,4,6,3)            -50.889          estimate D2E/DX2                !
 ! D307  D(1,4,6,8)              8.2056         estimate D2E/DX2                !
 ! D308  D(1,4,6,21)          -179.8769         estimate D2E/DX2                !
 ! D309  D(1,4,6,22)           144.3086         estimate D2E/DX2                !
 ! D310  D(10,4,6,3)            12.3437         estimate D2E/DX2                !
 ! D311  D(10,4,6,8)            71.4383         estimate D2E/DX2                !
 ! D312  D(10,4,6,21)         -116.6443         estimate D2E/DX2                !
 ! D313  D(10,4,6,22)         -152.4588         estimate D2E/DX2                !
 ! D314  D(27,4,6,3)           178.29           estimate D2E/DX2                !
 ! D315  D(27,4,6,8)          -122.6154         estimate D2E/DX2                !
 ! D316  D(27,4,6,21)           49.3021         estimate D2E/DX2                !
 ! D317  D(27,4,6,22)           13.4876         estimate D2E/DX2                !
 ! D318  D(28,4,6,3)           145.2537         estimate D2E/DX2                !
 ! D319  D(28,4,6,8)          -155.6517         estimate D2E/DX2                !
 ! D320  D(28,4,6,21)           16.2657         estimate D2E/DX2                !
 ! D321  D(28,4,6,22)          -19.5488         estimate D2E/DX2                !
 ! D322  D(1,4,7,3)             27.8115         estimate D2E/DX2                !
 ! D323  D(1,4,7,15)          -127.5187         estimate D2E/DX2                !
 ! D324  D(1,4,7,16)          -164.5823         estimate D2E/DX2                !
 ! D325  D(2,4,7,3)            -39.8933         estimate D2E/DX2                !
 ! D326  D(2,4,7,15)           164.7765         estimate D2E/DX2                !
 ! D327  D(2,4,7,16)           127.7129         estimate D2E/DX2                !
 ! D328  D(27,4,7,3)           171.8268         estimate D2E/DX2                !
 ! D329  D(27,4,7,15)           16.4967         estimate D2E/DX2                !
 ! D330  D(27,4,7,16)          -20.5669         estimate D2E/DX2                !
 ! D331  D(28,4,7,3)           179.0855         estimate D2E/DX2                !
 ! D332  D(28,4,7,15)           23.7553         estimate D2E/DX2                !
 ! D333  D(28,4,7,16)          -13.3083         estimate D2E/DX2                !
 ! D334  D(2,4,10,3)            47.7006         estimate D2E/DX2                !
 ! D335  D(2,4,10,12)           -6.1126         estimate D2E/DX2                !
 ! D336  D(2,4,10,17)         -171.4129         estimate D2E/DX2                !
 ! D337  D(2,4,10,18)         -147.4015         estimate D2E/DX2                !
 ! D338  D(6,4,10,3)           -11.9019         estimate D2E/DX2                !
 ! D339  D(6,4,10,12)          -65.7151         estimate D2E/DX2                !
 ! D340  D(6,4,10,17)          128.9846         estimate D2E/DX2                !
 ! D341  D(6,4,10,18)          152.9959         estimate D2E/DX2                !
 ! D342  D(27,4,10,3)          179.376          estimate D2E/DX2                !
 ! D343  D(27,4,10,12)         125.5628         estimate D2E/DX2                !
 ! D344  D(27,4,10,17)         -39.7375         estimate D2E/DX2                !
 ! D345  D(27,4,10,18)         -15.7262         estimate D2E/DX2                !
 ! D346  D(28,4,10,3)         -146.1529         estimate D2E/DX2                !
 ! D347  D(28,4,10,12)         160.0339         estimate D2E/DX2                !
 ! D348  D(28,4,10,17)          -5.2664         estimate D2E/DX2                !
 ! D349  D(28,4,10,18)          18.745          estimate D2E/DX2                !
 ! D350  D(1,5,9,3)             27.9247         estimate D2E/DX2                !
 ! D351  D(1,5,9,8)            -39.9048         estimate D2E/DX2                !
 ! D352  D(1,5,9,23)           172.9793         estimate D2E/DX2                !
 ! D353  D(1,5,9,24)           178.7332         estimate D2E/DX2                !
 ! D354  D(13,5,9,3)          -128.2702         estimate D2E/DX2                !
 ! D355  D(13,5,9,8)           163.9004         estimate D2E/DX2                !
 ! D356  D(13,5,9,23)           16.7845         estimate D2E/DX2                !
 ! D357  D(13,5,9,24)           22.5383         estimate D2E/DX2                !
 ! D358  D(14,5,9,3)          -165.858          estimate D2E/DX2                !
 ! D359  D(14,5,9,8)           126.3125         estimate D2E/DX2                !
 ! D360  D(14,5,9,23)          -20.8034         estimate D2E/DX2                !
 ! D361  D(14,5,9,24)          -15.0495         estimate D2E/DX2                !
 ! D362  D(12,5,11,2)          -40.9663         estimate D2E/DX2                !
 ! D363  D(12,5,11,8)           27.627          estimate D2E/DX2                !
 ! D364  D(12,5,11,19)         177.0156         estimate D2E/DX2                !
 ! D365  D(12,5,11,20)        -173.7026         estimate D2E/DX2                !
 ! D366  D(13,5,11,2)          150.7767         estimate D2E/DX2                !
 ! D367  D(13,5,11,8)         -140.63           estimate D2E/DX2                !
 ! D368  D(13,5,11,19)           8.7586         estimate D2E/DX2                !
 ! D369  D(13,5,11,20)          18.0404         estimate D2E/DX2                !
 ! D370  D(14,5,11,2)          130.4153         estimate D2E/DX2                !
 ! D371  D(14,5,11,8)         -160.9914         estimate D2E/DX2                !
 ! D372  D(14,5,11,19)         -11.6028         estimate D2E/DX2                !
 ! D373  D(14,5,11,20)          -2.321          estimate D2E/DX2                !
 ! D374  D(11,5,12,3)          -18.5421         estimate D2E/DX2                !
 ! D375  D(11,5,12,10)          55.8172         estimate D2E/DX2                !
 ! D376  D(11,5,12,25)         179.5514         estimate D2E/DX2                !
 ! D377  D(11,5,12,26)        -164.2315         estimate D2E/DX2                !
 ! D378  D(13,5,12,3)          154.5077         estimate D2E/DX2                !
 ! D379  D(13,5,12,10)        -131.133          estimate D2E/DX2                !
 ! D380  D(13,5,12,25)          -7.3988         estimate D2E/DX2                !
 ! D381  D(13,5,12,26)           8.8183         estimate D2E/DX2                !
 ! D382  D(14,5,12,3)          172.6237         estimate D2E/DX2                !
 ! D383  D(14,5,12,10)        -113.017          estimate D2E/DX2                !
 ! D384  D(14,5,12,25)          10.7171         estimate D2E/DX2                !
 ! D385  D(14,5,12,26)          26.9343         estimate D2E/DX2                !
 ! D386  D(2,6,7,10)            27.5531         estimate D2E/DX2                !
 ! D387  D(2,6,7,15)          -141.06           estimate D2E/DX2                !
 ! D388  D(2,6,7,16)          -162.1846         estimate D2E/DX2                !
 ! D389  D(8,6,7,10)           -41.0785         estimate D2E/DX2                !
 ! D390  D(8,6,7,15)           150.3084         estimate D2E/DX2                !
 ! D391  D(8,6,7,16)           129.1837         estimate D2E/DX2                !
 ! D392  D(21,6,7,10)          177.4143         estimate D2E/DX2                !
 ! D393  D(21,6,7,15)            8.8011         estimate D2E/DX2                !
 ! D394  D(21,6,7,16)          -12.3235         estimate D2E/DX2                !
 ! D395  D(22,6,7,10)         -173.0784         estimate D2E/DX2                !
 ! D396  D(22,6,7,15)           18.3085         estimate D2E/DX2                !
 ! D397  D(22,6,7,16)           -2.8161         estimate D2E/DX2                !
 ! D398  D(4,6,8,9)            -55.6942         estimate D2E/DX2                !
 ! D399  D(4,6,8,11)            15.1927         estimate D2E/DX2                !
 ! D400  D(4,6,8,33)           155.7574         estimate D2E/DX2                !
 ! D401  D(4,6,8,34)           164.2566         estimate D2E/DX2                !
 ! D402  D(7,6,8,9)              6.7765         estimate D2E/DX2                !
 ! D403  D(7,6,8,11)            77.6635         estimate D2E/DX2                !
 ! D404  D(7,6,8,33)          -141.7719         estimate D2E/DX2                !
 ! D405  D(7,6,8,34)          -133.2726         estimate D2E/DX2                !
 ! D406  D(21,6,8,9)           133.0429         estimate D2E/DX2                !
 ! D407  D(21,6,8,11)         -156.0701         estimate D2E/DX2                !
 ! D408  D(21,6,8,33)          -15.5055         estimate D2E/DX2                !
 ! D409  D(21,6,8,34)           -7.0062         estimate D2E/DX2                !
 ! D410  D(22,6,8,9)           148.1961         estimate D2E/DX2                !
 ! D411  D(22,6,8,11)         -140.9169         estimate D2E/DX2                !
 ! D412  D(22,6,8,33)           -0.3523         estimate D2E/DX2                !
 ! D413  D(22,6,8,34)            8.147          estimate D2E/DX2                !
 ! D414  D(2,6,21,41)           85.5417         estimate D2E/DX2                !
 ! D415  D(3,6,21,41)         -105.3461         estimate D2E/DX2                !
 ! D416  D(4,6,21,41)            5.3187         estimate D2E/DX2                !
 ! D417  D(7,6,21,41)          -47.8496         estimate D2E/DX2                !
 ! D418  D(8,6,21,41)          175.2388         estimate D2E/DX2                !
 ! D419  D(2,6,22,44)           -8.8259         estimate D2E/DX2                !
 ! D420  D(3,6,22,44)          114.2389         estimate D2E/DX2                !
 ! D421  D(4,6,22,44)          -84.9992         estimate D2E/DX2                !
 ! D422  D(7,6,22,44)         -167.1266         estimate D2E/DX2                !
 ! D423  D(8,6,22,44)           52.5254         estimate D2E/DX2                !
 ! D424  D(6,7,10,1)           -18.5044         estimate D2E/DX2                !
 ! D425  D(6,7,10,12)           55.8763         estimate D2E/DX2                !
 ! D426  D(6,7,10,17)         -165.0406         estimate D2E/DX2                !
 ! D427  D(6,7,10,18)          178.4989         estimate D2E/DX2                !
 ! D428  D(15,7,10,1)          154.8955         estimate D2E/DX2                !
 ! D429  D(15,7,10,12)        -130.7238         estimate D2E/DX2                !
 ! D430  D(15,7,10,17)           8.3592         estimate D2E/DX2                !
 ! D431  D(15,7,10,18)          -8.1012         estimate D2E/DX2                !
 ! D432  D(16,7,10,1)          173.7855         estimate D2E/DX2                !
 ! D433  D(16,7,10,12)        -111.8338         estimate D2E/DX2                !
 ! D434  D(16,7,10,17)          27.2492         estimate D2E/DX2                !
 ! D435  D(16,7,10,18)          10.7888         estimate D2E/DX2                !
 ! D436  D(3,7,16,41)          138.9325         estimate D2E/DX2                !
 ! D437  D(4,7,16,41)          -26.2238         estimate D2E/DX2                !
 ! D438  D(6,7,16,41)           61.7771         estimate D2E/DX2                !
 ! D439  D(10,7,16,41)        -131.951          estimate D2E/DX2                !
 ! D440  D(2,8,9,5)             17.4095         estimate D2E/DX2                !
 ! D441  D(2,8,9,12)           -47.2754         estimate D2E/DX2                !
 ! D442  D(2,8,9,23)           172.6656         estimate D2E/DX2                !
 ! D443  D(2,8,9,24)           147.5787         estimate D2E/DX2                !
 ! D444  D(6,8,9,5)             83.8066         estimate D2E/DX2                !
 ! D445  D(6,8,9,12)            19.1218         estimate D2E/DX2                !
 ! D446  D(6,8,9,23)          -120.9373         estimate D2E/DX2                !
 ! D447  D(6,8,9,24)          -146.0242         estimate D2E/DX2                !
 ! D448  D(33,8,9,5)          -120.7393         estimate D2E/DX2                !
 ! D449  D(33,8,9,12)          174.5759         estimate D2E/DX2                !
 ! D450  D(33,8,9,23)           34.5168         estimate D2E/DX2                !
 ! D451  D(33,8,9,24)            9.4299         estimate D2E/DX2                !
 ! D452  D(34,8,9,5)          -145.2437         estimate D2E/DX2                !
 ! D453  D(34,8,9,12)          150.0715         estimate D2E/DX2                !
 ! D454  D(34,8,9,23)           10.0124         estimate D2E/DX2                !
 ! D455  D(34,8,9,24)          -15.0745         estimate D2E/DX2                !
 ! D456  D(3,8,11,1)            36.3254         estimate D2E/DX2                !
 ! D457  D(3,8,11,5)           -25.0397         estimate D2E/DX2                !
 ! D458  D(3,8,11,19)         -152.3658         estimate D2E/DX2                !
 ! D459  D(3,8,11,20)          174.956          estimate D2E/DX2                !
 ! D460  D(6,8,11,1)           -29.7543         estimate D2E/DX2                !
 ! D461  D(6,8,11,5)           -91.1194         estimate D2E/DX2                !
 ! D462  D(6,8,11,19)          141.5544         estimate D2E/DX2                !
 ! D463  D(6,8,11,20)          108.8763         estimate D2E/DX2                !
 ! D464  D(33,8,11,1)         -179.1863         estimate D2E/DX2                !
 ! D465  D(33,8,11,5)          119.4486         estimate D2E/DX2                !
 ! D466  D(33,8,11,19)          -7.8775         estimate D2E/DX2                !
 ! D467  D(33,8,11,20)         -40.5557         estimate D2E/DX2                !
 ! D468  D(34,8,11,1)         -166.4009         estimate D2E/DX2                !
 ! D469  D(34,8,11,5)          132.2339         estimate D2E/DX2                !
 ! D470  D(34,8,11,19)           4.9078         estimate D2E/DX2                !
 ! D471  D(34,8,11,20)         -27.7703         estimate D2E/DX2                !
 ! D472  D(2,8,33,37)          -89.5829         estimate D2E/DX2                !
 ! D473  D(3,8,33,37)           98.3022         estimate D2E/DX2                !
 ! D474  D(6,8,33,37)         -171.5959         estimate D2E/DX2                !
 ! D475  D(9,8,33,37)           36.0944         estimate D2E/DX2                !
 ! D476  D(11,8,33,37)         -28.1777         estimate D2E/DX2                !
 ! D477  D(2,8,34,44)           -2.1212         estimate D2E/DX2                !
 ! D478  D(3,8,34,44)         -130.039          estimate D2E/DX2                !
 ! D479  D(6,8,34,44)          -64.6612         estimate D2E/DX2                !
 ! D480  D(9,8,34,44)          156.9736         estimate D2E/DX2                !
 ! D481  D(11,8,34,44)          76.0945         estimate D2E/DX2                !
 ! D482  D(3,9,11,1)           -50.8303         estimate D2E/DX2                !
 ! D483  D(3,9,11,2)             8.2803         estimate D2E/DX2                !
 ! D484  D(3,9,11,19)          179.7296         estimate D2E/DX2                !
 ! D485  D(3,9,11,20)          143.8542         estimate D2E/DX2                !
 ! D486  D(12,9,11,1)           12.3787         estimate D2E/DX2                !
 ! D487  D(12,9,11,2)           71.4893         estimate D2E/DX2                !
 ! D488  D(12,9,11,19)        -117.0614         estimate D2E/DX2                !
 ! D489  D(12,9,11,20)        -152.9368         estimate D2E/DX2                !
 ! D490  D(23,9,11,1)          178.0675         estimate D2E/DX2                !
 ! D491  D(23,9,11,2)         -122.8219         estimate D2E/DX2                !
 ! D492  D(23,9,11,19)          48.6274         estimate D2E/DX2                !
 ! D493  D(23,9,11,20)          12.7521         estimate D2E/DX2                !
 ! D494  D(24,9,11,1)          144.5129         estimate D2E/DX2                !
 ! D495  D(24,9,11,2)         -156.3765         estimate D2E/DX2                !
 ! D496  D(24,9,11,19)          15.0728         estimate D2E/DX2                !
 ! D497  D(24,9,11,20)         -20.8025         estimate D2E/DX2                !
 ! D498  D(8,9,12,1)            47.747          estimate D2E/DX2                !
 ! D499  D(8,9,12,10)           -6.0793         estimate D2E/DX2                !
 ! D500  D(8,9,12,25)         -146.6418         estimate D2E/DX2                !
 ! D501  D(8,9,12,26)         -170.7267         estimate D2E/DX2                !
 ! D502  D(11,9,12,1)          -11.9327         estimate D2E/DX2                !
 ! D503  D(11,9,12,10)         -65.759          estimate D2E/DX2                !
 ! D504  D(11,9,12,25)         153.6785         estimate D2E/DX2                !
 ! D505  D(11,9,12,26)         129.5936         estimate D2E/DX2                !
 ! D506  D(23,9,12,1)          179.8532         estimate D2E/DX2                !
 ! D507  D(23,9,12,10)         126.0268         estimate D2E/DX2                !
 ! D508  D(23,9,12,25)         -14.5357         estimate D2E/DX2                !
 ! D509  D(23,9,12,26)         -38.6206         estimate D2E/DX2                !
 ! D510  D(24,9,12,1)         -145.815          estimate D2E/DX2                !
 ! D511  D(24,9,12,10)         160.3587         estimate D2E/DX2                !
 ! D512  D(24,9,12,25)          19.7961         estimate D2E/DX2                !
 ! D513  D(24,9,12,26)          -4.2887         estimate D2E/DX2                !
 ! D514  D(4,10,12,5)          -34.1179         estimate D2E/DX2                !
 ! D515  D(4,10,12,9)           34.8828         estimate D2E/DX2                !
 ! D516  D(4,10,12,25)        -170.7036         estimate D2E/DX2                !
 ! D517  D(4,10,12,26)        -162.486          estimate D2E/DX2                !
 ! D518  D(7,10,12,5)         -103.1869         estimate D2E/DX2                !
 ! D519  D(7,10,12,9)          -34.1861         estimate D2E/DX2                !
 ! D520  D(7,10,12,25)         120.2274         estimate D2E/DX2                !
 ! D521  D(7,10,12,26)         128.445          estimate D2E/DX2                !
 ! D522  D(17,10,12,5)         129.416          estimate D2E/DX2                !
 ! D523  D(17,10,12,9)        -161.5832         estimate D2E/DX2                !
 ! D524  D(17,10,12,25)         -7.1696         estimate D2E/DX2                !
 ! D525  D(17,10,12,26)          1.048          estimate D2E/DX2                !
 ! D526  D(18,10,12,5)         121.1291         estimate D2E/DX2                !
 ! D527  D(18,10,12,9)        -169.8702         estimate D2E/DX2                !
 ! D528  D(18,10,12,25)        -15.4566         estimate D2E/DX2                !
 ! D529  D(18,10,12,26)         -7.239          estimate D2E/DX2                !
 ! D530  D(1,10,17,40)         160.3307         estimate D2E/DX2                !
 ! D531  D(3,10,17,40)         -15.1283         estimate D2E/DX2                !
 ! D532  D(4,10,17,40)        -127.454          estimate D2E/DX2                !
 ! D533  D(7,10,17,40)         -67.9805         estimate D2E/DX2                !
 ! D534  D(12,10,17,40)         68.3434         estimate D2E/DX2                !
 ! D535  D(1,10,18,40)         150.9588         estimate D2E/DX2                !
 ! D536  D(3,10,18,40)          30.8343         estimate D2E/DX2                !
 ! D537  D(4,10,18,40)        -128.1259         estimate D2E/DX2                !
 ! D538  D(7,10,18,40)         -47.9159         estimate D2E/DX2                !
 ! D539  D(12,10,18,40)         85.2899         estimate D2E/DX2                !
 ! D540  D(7,16,41,21)         -62.6123         estimate D2E/DX2                !
 ! D541  D(7,16,41,42)         159.9464         estimate D2E/DX2                !
 ! D542  D(15,16,41,21)       -136.1923         estimate D2E/DX2                !
 ! D543  D(15,16,41,42)         86.3664         estimate D2E/DX2                !
 ! D544  D(10,17,40,31)         17.7881         estimate D2E/DX2                !
 ! D545  D(10,17,40,39)        179.6086         estimate D2E/DX2                !
 ! D546  D(10,18,40,31)        -13.7494         estimate D2E/DX2                !
 ! D547  D(10,18,40,39)        163.1725         estimate D2E/DX2                !
 ! D548  D(41,21,22,44)         -9.4493         estimate D2E/DX2                !
 ! D549  D(6,21,41,16)          74.1367         estimate D2E/DX2                !
 ! D550  D(6,21,41,42)        -171.4499         estimate D2E/DX2                !
 ! D551  D(22,21,41,16)        152.7943         estimate D2E/DX2                !
 ! D552  D(22,21,41,42)        -92.7923         estimate D2E/DX2                !
 ! D553  D(6,22,44,34)         -75.1848         estimate D2E/DX2                !
 ! D554  D(6,22,44,36)          34.1231         estimate D2E/DX2                !
 ! D555  D(6,22,44,43)         166.4367         estimate D2E/DX2                !
 ! D556  D(21,22,44,34)       -145.5967         estimate D2E/DX2                !
 ! D557  D(21,22,44,36)        -36.2888         estimate D2E/DX2                !
 ! D558  D(21,22,44,43)         96.0249         estimate D2E/DX2                !
 ! D559  D(3,31,40,17)         -20.7773         estimate D2E/DX2                !
 ! D560  D(3,31,40,18)          -4.5762         estimate D2E/DX2                !
 ! D561  D(3,31,40,39)         178.587          estimate D2E/DX2                !
 ! D562  D(32,31,40,17)        -97.5497         estimate D2E/DX2                !
 ! D563  D(32,31,40,18)        -81.3486         estimate D2E/DX2                !
 ! D564  D(32,31,40,39)        101.8146         estimate D2E/DX2                !
 ! D565  D(44,34,37,38)         94.0391         estimate D2E/DX2                !
 ! D566  D(8,33,37,38)        -176.3719         estimate D2E/DX2                !
 ! D567  D(8,34,44,22)          74.6432         estimate D2E/DX2                !
 ! D568  D(8,34,44,36)           1.3518         estimate D2E/DX2                !
 ! D569  D(8,34,44,43)        -160.3895         estimate D2E/DX2                !
 ! D570  D(33,34,44,22)        149.5521         estimate D2E/DX2                !
 ! D571  D(33,34,44,36)         76.2607         estimate D2E/DX2                !
 ! D572  D(33,34,44,43)        -85.4805         estimate D2E/DX2                !
 ! D573  D(2,36,44,22)         -56.5451         estimate D2E/DX2                !
 ! D574  D(2,36,44,34)          -0.1976         estimate D2E/DX2                !
 ! D575  D(2,36,44,43)         162.9758         estimate D2E/DX2                !
 ! D576  D(35,36,44,22)       -132.063          estimate D2E/DX2                !
 ! D577  D(35,36,44,34)        -75.7154         estimate D2E/DX2                !
 ! D578  D(35,36,44,43)         87.4579         estimate D2E/DX2                !
 --------------------------------------------------------------------------------
 Trust Radius=3.00D-01 FncErr=1.00D-07 GrdErr=1.00D-06 EigMax=2.50D+02 EigMin=1.00D-04
 Number of steps in this run=    264 maximum allowed number of steps=    264.
 GradGradGradGradGradGradGradGradGradGradGradGradGradGradGradGradGradGrad

                          Input orientation:                          
 ---------------------------------------------------------------------
 Center     Atomic      Atomic             Coordinates (Angstroms)
 Number     Number       Type             X           Y           Z
 ---------------------------------------------------------------------
      1          4           0        0.245523    0.261775    1.649671
      2          4           0        0.446401   -1.769950    0.820306
      3          4           0       -0.668107    0.349703   -1.310643
      4          4           0       -1.471587   -1.009474    1.256622
      5          4           0        1.873907    1.465182    0.834462
      6          4           0       -1.006926   -1.780160   -0.721864
      7          4           0       -2.485638   -0.478581   -0.427795
      8          4           0        0.909535   -1.180534   -1.136841
      9          4           0        1.426703    0.859770   -1.057347
     10          4           0       -1.612730    0.991959    0.705193
     11          4           0        2.025773   -0.496987    0.530853
     12          4           0        0.034141    1.933043    0.058158
     13          1           0        2.604234    2.739839    1.227496
     14          1           0        2.932047    2.151005    1.688571
     15          1           0       -3.976820   -0.204351   -0.539173
     16          1           0       -3.787609   -0.641476   -1.202386
     17          1           0       -2.903489    1.684522    1.175167
     18          1           0       -2.337374    2.270267    1.182974
     19          1           0        3.404942   -0.551477    1.082738
     20          1           0        3.142877   -1.348963    1.045473
     21          1           0       -1.887029   -2.718559   -1.466198
     22          1           0       -1.100690   -2.969450   -1.624334
     23          1           0        1.965505    1.290537   -2.484256
     24          1           0        2.466858    1.622383   -1.959915
     25          1           0       -0.583392    3.350133    0.049604
     26          1           0        0.219984    3.457331   -0.027246
     27          1           0       -1.929868   -1.574462    2.665114
     28          1           0       -2.563066   -1.662668    2.188325
     29          1           0        0.003650    0.275104    3.214863
     30          1           0        0.709757    0.644423    3.108445
     31          1           0       -1.460486    0.610790   -2.650240
     32          1           0       -0.771401    1.013611   -2.745393
     33          1           0        1.964998   -1.810596   -2.119174
     34          1           0        1.267377   -2.121907   -2.350494
     35          1           0        1.135822   -2.916199    1.652844
     36          1           0        0.433788   -3.222081    1.424960
     37          1           0        4.293533   -0.555177   -1.704648
     38          1           0        4.879437   -0.729961   -2.139146
     39          1           0       -3.773103    2.867746   -1.902350
     40          1           0       -3.218463    2.466651   -1.594726
     41          1           0       -3.868082   -2.840224    0.040076
     42          1           0       -4.380533   -3.144143    0.110977
     43          1           0        1.312461   -4.785270   -0.879996
     44          1           0        1.091651   -4.231936   -0.808826
 ---------------------------------------------------------------------
                    Distance matrix (angstroms):
                    1          2          3          4          5
     1  Be   0.000000
     2  Be   2.203657   0.000000
     3  Be   3.099340   3.205620   0.000000
     4  Be   2.172332   2.108880   3.013933   0.000000
     5  Be   2.182748   3.536107   3.508219   4.182639   0.000000
     6  Be   3.370802   2.119092   2.235570   2.173539   4.610162
     7  Be   3.510446   3.438349   2.183780   2.036518   4.937321
     8  Be   3.207151   2.095788   2.204719   3.380483   3.437421
     9  Be   3.013425   3.376685   2.170842   4.153145   2.036039
    10  Be   2.208690   3.446943   2.316981   2.080800   3.520978
    11  Be   2.235344   2.049057   3.371199   3.608450   1.991318
    12  Be   2.317484   3.803023   2.207654   3.515955   2.050922
    13  H    3.447108   5.015999   4.781539   5.538097   1.520725
    14  H    3.284527   4.722945   5.020068   5.437573   1.522996
    15  H    4.778754   4.885096   3.442343   3.185796   6.237405
    16  H    5.021578   4.826135   3.274973   3.397955   6.374913
    17  H    3.487928   4.825046   3.599712   3.051982   4.794549
    18  H    3.305027   4.919785   3.562744   3.392891   4.301687
    19  H    3.311302   3.210376   4.809379   4.901075   2.544135
    20  H    3.369598   2.738414   4.791696   4.631751   3.094224
    21  H    4.810282   3.401890   3.305178   3.241498   6.077941
    22  H    4.792934   3.131861   3.361890   3.504137   5.878764
    23  H    4.594131   4.753355   3.032894   5.576542   3.324572
    24  H    4.451370   4.829058   3.445181   5.725743   2.860917
    25  H    3.575650   5.279177   3.295456   4.609984   3.194896
    26  H    3.608917   5.300384   3.477523   4.945915   2.728857
    27  H    3.022452   3.014662   4.593593   1.585271   5.201868
    28  H    3.446999   3.307548   4.459068   1.576724   5.594919
    29  H    1.583826   3.179965   4.575700   2.767882   3.252761
    30  H    1.577959   3.336785   4.638287   3.304979   2.683261
    31  H    4.639128   4.620479   1.578148   4.229533   4.898093
    32  H    4.573399   4.684598   1.584283   4.538640   4.474029
    33  H    4.632009   3.308826   3.500551   4.883432   4.411687
    34  H    4.767331   3.294214   3.306999   4.663766   4.835187
    35  H    3.300327   1.575534   4.764717   3.254408   4.517855
    36  H    3.496168   1.573038   4.631991   2.924794   4.938934
    37  H    5.320268   4.759358   5.058846   6.497085   4.047656
    38  H    6.067276   5.430630   5.712034   7.207279   4.763844
    39  H    5.962994   6.835590   4.041245   5.505353   6.430089
    40  H    5.233239   6.100196   3.326633   4.823402   5.730282
    41  H    5.397679   4.513204   4.715921   3.251895   7.220665
    42  H    5.947121   5.068614   5.292454   3.785668   7.803033
    43  H    5.745453   3.568366   5.520512   5.154870   6.505592
    44  H    5.191684   3.021886   4.933557   4.606574   5.980759
                    6          7          8          9         10
     6  Be   0.000000
     7  Be   1.991777   0.000000
     8  Be   2.050507   3.538740   0.000000
     9  Be   3.606152   4.182575   2.106329   0.000000
    10  Be   3.176182   2.051370   3.804555   3.515988   0.000000
    11  Be   3.523222   4.612177   2.120006   2.173029   3.935233
    12  Be   3.934480   3.521557   3.447999   2.082185   2.004115
    13  H    6.104987   6.245399   4.881743   3.184611   4.594635
    14  H    6.064632   6.383184   4.813799   3.387243   4.792225
    15  H    3.367020   1.520273   5.018626   5.531629   2.927204
    16  H    3.042976   1.523698   4.728429   5.428059   3.322208
    17  H    4.381746   2.724537   5.300290   4.941143   1.538369
    18  H    4.669524   3.189471   5.275603   4.601827   1.545139
    19  H    4.922482   6.081608   3.398426   3.238057   5.263247
    20  H    4.531035   5.882879   3.127088   3.499372   5.311450
    21  H    1.486340   2.540495   3.208546   4.894121   4.307914
    22  H    1.495879   3.090989   2.734753   4.622999   4.624029
    23  H    4.622829   5.212627   3.006126   1.584909   4.802655
    24  H    5.017693   5.593627   3.310446   1.574208   4.913580
    25  H    5.205233   4.301802   4.915631   3.386404   2.655244
    26  H    5.423939   4.792936   4.818348   3.043781   3.158064
    27  H    3.516497   3.328051   4.761539   5.572142   3.244747
    28  H    3.302208   2.872654   4.831991   5.728467   3.185885
    29  H    4.554470   4.475886   4.677268   4.540781   3.070018
    30  H    4.847357   4.896599   4.625239   4.232518   3.360111
    31  H    3.104995   2.678979   3.334099   3.306835   3.380444
    32  H    3.457643   3.245998   3.198008   2.775757   3.551739
    33  H    3.284164   4.944005   1.573518   2.923712   5.350841
    34  H    2.818099   4.525750   1.577082   3.253923   5.227657
    35  H    3.394288   4.835909   3.293339   4.657004   4.870963
    36  H    2.960346   4.413903   3.310147   4.879471   4.739666
    37  H    5.528229   6.898796   3.487824   3.261869   6.563909
    38  H    6.144988   7.565464   4.119193   3.952076   7.294073
    39  H    5.536092   3.876826   6.237121   5.637728   3.871055
    40  H    4.867051   3.251638   5.527385   4.944533   3.169025
    41  H    3.144916   2.776223   5.192815   6.552026   4.496067
    42  H    3.733001   3.314532   5.779068   7.149845   5.012102
    43  H    3.799374   5.760000   3.636267   5.648980   6.666778
    44  H    3.228435   5.199024   3.074380   5.108766   6.074126
                   11         12         13         14         15
    11  Be   0.000000
    12  Be   3.177276   0.000000
    13  H    3.361097   2.936605   0.000000
    14  H    3.028779   3.332208   0.816564   0.000000
    15  H    6.104237   4.584001   7.422914   7.631709   0.000000
    16  H    6.067982   4.777331   7.628452   7.830029   0.816536
    17  H    5.428789   3.152640   5.608159   5.876621   2.767461
    18  H    5.207687   2.646321   4.964068   5.294965   3.431808
    19  H    1.486490   4.311021   3.390405   2.809639   7.565811
    20  H    1.496201   4.627158   4.128144   3.564800   7.383179
    21  H    4.922765   5.258513   7.564492   7.542461   3.398212
    22  H    4.531300   5.305946   7.379389   7.311454   4.134667
    23  H    3.505675   3.256816   4.035536   4.368878   6.428784
    24  H    3.300032   3.176042   3.380410   3.715816   6.846638
    25  H    4.673294   1.545822   3.452658   4.059856   4.949381
    26  H    4.382805   1.537948   2.788157   3.464939   5.593134
    27  H    4.622025   4.791257   6.421684   6.202496   4.041617
    28  H    5.016320   4.920593   6.856110   6.707468   3.400681
    29  H    3.448045   3.565737   4.097265   3.797905   5.492432
    30  H    3.111060   3.379534   3.393786   3.037170   5.999128
    31  H    4.847734   3.364176   6.007631   6.363324   3.384227
    32  H    4.565071   3.058456   5.491687   5.888058   4.077444
    33  H    2.958362   4.741710   5.684653   5.579282   6.354654
    34  H    3.393772   4.874946   6.182700   6.110888   5.870222
    35  H    2.811310   5.222248   5.859003   5.376268   6.188551
    36  H    3.280241   5.348193   6.347781   5.931344   5.693679
    37  H    3.184900   5.238430   4.723169   4.548736   8.359435
    38  H    3.914916   5.949507   5.343252   5.171432   9.014958
    39  H    7.132241   4.383192   7.105120   7.639860   3.367125
    40  H    6.387742   3.687302   6.476370   6.979144   2.970446
    41  H    6.361536   6.165367   8.627743   8.594862   2.700959
    42  H    6.944385   6.728295   9.200806   9.165218   3.037772
    43  H    4.570413   6.902895   7.920698   7.571823   7.005531
    44  H    4.076416   6.314820   7.418906   7.096900   6.479472
                   16         17         18         19         20
    16  H    0.000000
    17  H    3.441612   0.000000
    18  H    4.033779   0.814644   0.000000
    19  H    7.547363   6.693619   6.398944   0.000000
    20  H    7.320181   6.765899   6.568933   0.840268   0.000000
    21  H    2.827733   5.234226   5.666508   6.260853   5.786557
    22  H    3.580089   5.722477   6.071655   5.785806   5.268938
    23  H    6.202756   6.103581   5.737875   4.264791   4.562034
    24  H    6.694570   6.218780   5.777383   3.855309   4.279983
    25  H    5.269481   3.069854   2.350977   5.674217   6.079337
    26  H    5.851664   3.787444   3.068197   5.238947   5.726647
    27  H    4.390811   3.713335   4.140621   5.657792   5.329806
    28  H    3.746900   3.513696   4.065667   6.170428   5.827719
    29  H    5.892865   3.820769   3.686413   4.098534   4.147119
    30  H    6.361061   4.227874   3.954215   3.577386   3.761584
    31  H    3.013296   4.227162   4.268059   6.241665   6.220119
    32  H    3.770636   4.512949   4.411748   5.877578   5.939191
    33  H    5.941366   6.838911   6.787343   3.729753   3.408151
    34  H    5.390984   6.656975   6.691100   4.338492   3.955696
    35  H    6.129182   6.140915   6.259656   3.326535   2.617900
    36  H    5.602023   5.939240   6.156605   4.009613   3.315380
    37  H    8.097195   8.068873   7.764691   2.925599   3.085007
    38  H    8.717972   8.797064   8.492362   3.547750   3.679756
    39  H    3.578379   3.409891   3.455072   8.492713   8.619807
    40  H    3.184071   2.895383   2.920702   7.755476   7.873767
    41  H    2.526793   4.763633   5.455860   7.695608   7.237971
    42  H    2.887875   5.160442   5.885534   8.263163   7.790870
    43  H    6.579185   7.991003   8.207176   5.114274   4.343507
    44  H    6.070706   7.409578   7.616044   4.740792   3.994683
                   21         22         23         24         25
    21  H    0.000000
    22  H    0.840406   0.000000
    23  H    5.652549   5.318694   0.000000
    24  H    6.167971   5.824512   0.797753   0.000000
    25  H    6.389534   6.557957   4.142373   4.040707   0.000000
    26  H    6.682193   6.752658   3.711972   3.485783   0.814132
    27  H    4.287019   4.586163   7.063863   7.137360   5.736334
    28  H    3.863608   4.287492   7.145795   7.300657   5.798397
    29  H    5.869329   5.929968   6.112278   5.887349   4.451886
    30  H    6.243421   6.223905   5.768247   5.452713   4.283644
    31  H    3.559278   3.741665   3.496716   4.113867   3.944927
    32  H    4.100007   4.150901   2.763247   3.387315   3.647834
    33  H    4.011095   3.314552   3.122549   3.473121   6.150692
    34  H    3.329902   2.617896   3.485692   3.951078   6.255321
    35  H    4.348001   3.967961   5.958238   5.951673   6.692757
    36  H    3.741460   3.422958   6.163753   6.249767   6.791190
    37  H    6.552589   5.910398   3.071508   2.853712   6.489472
    38  H    7.084663   6.406423   3.562655   3.374342   7.161026
    39  H    5.912217   6.425881   5.979785   6.363282   3.770554
    40  H    5.354964   5.834127   5.389623   5.759256   3.229235
    41  H    2.491632   3.231937   7.580645   8.002892   7.007838
    42  H    2.980967   3.714726   8.165404   8.596227   7.523142
    43  H    3.853785   3.110392   6.317875   6.599763   8.404950
    44  H    3.405140   2.658060   5.836814   6.122847   7.812198
                   26         27         28         29         30
    26  H    0.000000
    27  H    6.098328   0.000000
    28  H    6.234462   0.797526   0.000000
    29  H    4.548037   2.731595   3.375910   0.000000
    30  H    4.240859   3.476724   4.108608   0.803933   0.000000
    31  H    4.219819   5.766163   5.458572   6.054404   6.154148
    32  H    3.787207   6.108498   5.891868   6.055638   6.049591
    33  H    5.930623   6.173747   6.251383   6.053840   5.910224
    34  H    6.133711   5.973139   5.956851   6.189981   6.145204
    35  H    6.654573   3.496198   3.942062   3.729093   3.870185
    36  H    6.838798   3.136798   3.463471   3.952097   4.226125
    37  H    5.958834   7.672319   7.962080   6.579822   6.119506
    38  H    6.610903   8.376200   8.659550   7.310873   6.841957
    39  H    4.450659   6.632681   6.222738   6.868153   7.081473
    40  H    3.906579   6.011431   5.638466   6.190076   6.393062
    41  H    7.508396   3.499950   2.775731   5.897021   6.520296
    42  H    8.047566   3.872115   3.132624   6.367607   7.017770
    43  H    8.358298   5.778389   5.846789   6.639897   6.764057
    44  H    7.777885   5.316014   5.379685   6.138993   6.266557
                   31         32         33         34         35
    31  H    0.000000
    32  H    0.803839   0.000000
    33  H    4.228366   3.981981   0.000000
    34  H    3.872818   3.760855   0.798185   0.000000
    35  H    6.139788   6.198822   4.017214   4.083494   0.000000
    36  H    5.906473   6.065098   4.110691   4.019864   0.798966
    37  H    5.946626   5.403499   2.677683   3.468340   5.178640
    38  H    6.500266   5.944708   3.108396   3.876746   5.759642
    39  H    3.316834   3.627500   7.406733   7.106610   8.378005
    40  H    2.765649   3.069767   6.740783   6.461332   7.647325
    41  H    4.994378   5.674532   6.304547   5.709968   5.257932
    42  H    5.500047   6.202548   6.856944   6.245214   5.732319
    43  H    6.319846   6.438106   3.287864   3.042680   3.152761
    44  H    5.775483   5.893812   2.888362   2.619130   2.791583
                   36         37         38         39         40
    36  H    0.000000
    37  H    5.639544   0.000000
    38  H    6.219108   0.750081   0.000000
    39  H    8.115104   8.765050   9.373687   0.000000
    40  H    7.403993   8.097753   8.722999   0.750423   0.000000
    41  H    4.535394   8.653176   9.258580   6.030171   5.590841
    42  H    4.991023   9.232479   9.830482   6.369087   5.978364
    43  H    2.920350   5.240279   5.545657   9.245367   8.580819
    44  H    2.538187   4.957127   5.327373   8.675662   8.004111
                   41         42         43         44
    41  H    0.000000
    42  H    0.600000   0.000000
    43  H    5.609612   6.007121   0.000000
    44  H    5.220770   5.654567   0.600000   0.000000
 Stoichiometry    Be12H32
 Framework group  C1[X(Be12H32)]
 Deg. of freedom   126
 Full point group                 C1      NOp   1
 Largest Abelian subgroup         C1      NOp   1
 Largest concise Abelian subgroup C1      NOp   1
                         Standard orientation:                         
 ---------------------------------------------------------------------
 Center     Atomic      Atomic             Coordinates (Angstroms)
 Number     Number       Type             X           Y           Z
 ---------------------------------------------------------------------
      1          4           0       -0.372610   -0.522835    1.635961
      2          4           0       -0.241679    1.574012    0.970983
      3          4           0        0.485239   -0.522733   -1.342294
      4          4           0        1.527711    0.475789    1.303457
      5          4           0       -2.185816   -1.372669    0.767368
      6          4           0        1.178295    1.468274   -0.598426
      7          4           0        2.423394   -0.078230   -0.439593
      8          4           0       -0.814983    1.227406   -1.014846
      9          4           0       -1.662620   -0.699683   -1.081635
     10          4           0        1.329608   -1.470940    0.595835
     11          4           0       -2.013031    0.605653    0.619942
     12          4           0       -0.456698   -2.073298   -0.084425
     13          1           0       -3.113635   -2.537052    1.077156
     14          1           0       -3.334783   -1.941110    1.589721
     15          1           0        3.847291   -0.584341   -0.605723
     16          1           0        3.726831   -0.070380   -1.228671
     17          1           0        2.492076   -2.401858    0.981371
     18          1           0        1.836748   -2.885161    0.956728
     19          1           0       -3.358680    0.842046    1.205605
     20          1           0       -2.968338    1.585913    1.224175
     21          1           0        2.194651    2.305542   -1.287780
     22          1           0        1.459335    2.694271   -1.408119
     23          1           0       -2.279120   -0.920300   -2.524962
     24          1           0       -2.823500   -1.205990   -2.016590
     25          1           0       -0.082882   -3.567406   -0.216581
     26          1           0       -0.893612   -3.534420   -0.283204
     27          1           0        2.086895    0.843087    2.740637
     28          1           0        2.721333    0.863746    2.257823
     29          1           0       -0.121242   -0.701011    3.189529
     30          1           0       -0.879818   -0.939361    3.070952
     31          1           0        1.210403   -0.802615   -2.715741
     32          1           0        0.463164   -1.077605   -2.826067
     33          1           0       -1.760724    2.099156   -1.921258
     34          1           0       -1.023390    2.308905   -2.143613
     35          1           0       -0.723376    2.747741    1.905132
     36          1           0        0.017442    2.951151    1.685681
     37          1           0       -4.261139    1.215007   -1.552219
     38          1           0       -4.814091    1.518043   -1.958464
     39          1           0        3.123717   -3.461929   -2.197408
     40          1           0        2.646277   -3.000942   -1.847155
     41          1           0        4.182850    1.978554    0.177955
     42          1           0        4.739272    2.187324    0.260476
     43          1           0       -0.611922    4.817021   -0.470907
     44          1           0       -0.485277    4.230995   -0.447782
 ---------------------------------------------------------------------
 Rotational constants (GHZ):           0.9694533           0.7862172           0.6671481
 Standard basis: def2TZVP (5D, 7F)
 There are   432 symmetry adapted cartesian basis functions of A   symmetry.
 There are   420 symmetry adapted basis functions of A   symmetry.
   420 basis functions,   604 primitive gaussians,   432 cartesian basis functions
    40 alpha electrons       40 beta electrons
       nuclear repulsion energy       483.8409732331 Hartrees.
 NAtoms=   44 NActive=   44 NUniq=   44 SFac= 1.00D+00 NAtFMM=   60 NAOKFM=F Big=F
 Integral buffers will be    131072 words long.
 Raffenetti 2 integral format.
 Two-electron integral symmetry is turned on.
 Nuclear repulsion after empirical dispersion term =      483.7774950727 Hartrees.
 One-electron integrals computed using PRISM.
   1 Symmetry operations used in ECPInt.
 ECPInt:  NShTT=   27966 NPrTT=   74220 LenC2=   26110 LenP2D=   55053.
 LDataN:  DoStor=T MaxTD1= 4 Len=   56
 NBasis=   420 RedAO= T EigKep=  7.03D-05  NBF=   420
 NBsUse=   420 1.00D-06 EigRej= -1.00D+00 NBFU=   420
 ExpMin= 3.27D-02 ExpMax= 4.70D+03 ExpMxC= 1.60D+02 IAcc=3 IRadAn=         5 AccDes= 0.00D+00
 Harris functional with IExCor= 1009 and IRadAn=       5 diagonalized for initial guess.
 HarFok:  IExCor= 1009 AccDes= 0.00D+00 IRadAn=         5 IDoV= 1 UseB2=F ITyADJ=14
 ICtDFT=  3500011 ScaDFX=  1.000000  1.000000  1.000000  1.000000
 FoFCou: FMM=F IPFlag=           0 FMFlag=      100000 FMFlg1=           0
         NFxFlg=           0 DoJE=T BraDBF=F KetDBF=T FulRan=T
         wScrn=  0.000000 ICntrl=       500 IOpCl=  0 I1Cent=   200000004 NGrid=           0
         NMat0=    1 NMatS0=      1 NMatT0=    0 NMatD0=    1 NMtDS0=    0 NMtDT0=    0
 Petite list used in FoFCou.
 Requested convergence on RMS density matrix=1.00D-08 within 128 cycles.
 Requested convergence on MAX density matrix=1.00D-06.
 Requested convergence on             energy=1.00D-06.
 No special actions if energy rises.
 SCF Done:  E(RPBE1PBE) =  -195.409094070     A.U. after   16 cycles
            NFock= 16  Conv=0.30D-08     -V/T= 2.0081

 **********************************************************************

            Population analysis using the SCF density.

 **********************************************************************

 Orbital symmetries:
       Occupied  (A) (A) (A) (A) (A) (A) (A) (A) (A) (A) (A) (A)
                 (A) (A) (A) (A) (A) (A) (A) (A) (A) (A) (A) (A)
                 (A) (A) (A) (A) (A) (A) (A) (A) (A) (A) (A) (A)
                 (A) (A) (A) (A)
       Virtual   (A) (A) (A) (A) (A) (A) (A) (A) (A) (A) (A) (A)
                 (A) (A) (A) (A) (A) (A) (A) (A) (A) (A) (A) (A)
                 (A) (A) (A) (A) (A) (A) (A) (A) (A) (A) (A) (A)
                 (A) (A) (A) (A) (A) (A) (A) (A) (A) (A) (A) (A)
                 (A) (A) (A) (A) (A) (A) (A) (A) (A) (A) (A) (A)
                 (A) (A) (A) (A) (A) (A) (A) (A) (A) (A) (A) (A)
                 (A) (A) (A) (A) (A) (A) (A) (A) (A) (A) (A) (A)
                 (A) (A) (A) (A) (A) (A) (A) (A) (A) (A) (A) (A)
                 (A) (A) (A) (A) (A) (A) (A) (A) (A) (A) (A) (A)
                 (A) (A) (A) (A) (A) (A) (A) (A) (A) (A) (A) (A)
                 (A) (A) (A) (A) (A) (A) (A) (A) (A) (A) (A) (A)
                 (A) (A) (A) (A) (A) (A) (A) (A) (A) (A) (A) (A)
                 (A) (A) (A) (A) (A) (A) (A) (A) (A) (A) (A) (A)
                 (A) (A) (A) (A) (A) (A) (A) (A) (A) (A) (A) (A)
                 (A) (A) (A) (A) (A) (A) (A) (A) (A) (A) (A) (A)
                 (A) (A) (A) (A) (A) (A) (A) (A) (A) (A) (A) (A)
                 (A) (A) (A) (A) (A) (A) (A) (A) (A) (A) (A) (A)
                 (A) (A) (A) (A) (A) (A) (A) (A) (A) (A) (A) (A)
                 (A) (A) (A) (A) (A) (A) (A) (A) (A) (A) (A) (A)
                 (A) (A) (A) (A) (A) (A) (A) (A) (A) (A) (A) (A)
                 (A) (A) (A) (A) (A) (A) (A) (A) (A) (A) (A) (A)
                 (A) (A) (A) (A) (A) (A) (A) (A) (A) (A) (A) (A)
                 (A) (A) (A) (A) (A) (A) (A) (A) (A) (A) (A) (A)
                 (A) (A) (A) (A) (A) (A) (A) (A) (A) (A) (A) (A)
                 (A) (A) (A) (A) (A) (A) (A) (A) (A) (A) (A) (A)
                 (A) (A) (A) (A) (A) (A) (A) (A) (A) (A) (A) (A)
                 (A) (A) (A) (A) (A) (A) (A) (A) (A) (A) (A) (A)
                 (A) (A) (A) (A) (A) (A) (A) (A) (A) (A) (A) (A)
                 (A) (A) (A) (A) (A) (A) (A) (A) (A) (A) (A) (A)
                 (A) (A) (A) (A) (A) (A) (A) (A) (A) (A) (A) (A)
                 (A) (A) (A) (A) (A) (A) (A) (A) (A) (A) (A) (A)
                 (A) (A) (A) (A) (A) (A) (A) (A)
 The electronic state is 1-A.
 Alpha  occ. eigenvalues --   -3.98280  -3.98248  -3.97442  -3.97387  -3.97364
 Alpha  occ. eigenvalues --   -3.97352  -3.97220  -3.97165  -3.97130  -3.97051
 Alpha  occ. eigenvalues --   -3.95488  -3.95459  -0.54662  -0.53816  -0.53169
 Alpha  occ. eigenvalues --   -0.52585  -0.52549  -0.51554  -0.51248  -0.50649
 Alpha  occ. eigenvalues --   -0.50154  -0.50093  -0.49804  -0.49701  -0.46209
 Alpha  occ. eigenvalues --   -0.46018  -0.43119  -0.42737  -0.41280  -0.33381
 Alpha  occ. eigenvalues --   -0.28966  -0.25175  -0.23649  -0.20988  -0.20270
 Alpha  occ. eigenvalues --   -0.18520  -0.17403  -0.17117  -0.16832  -0.16612
 Alpha virt. eigenvalues --   -0.06661  -0.03449  -0.00499   0.01119   0.01688
 Alpha virt. eigenvalues --    0.01797   0.02216   0.02385   0.02497   0.03009
 Alpha virt. eigenvalues --    0.03270   0.03864   0.04294   0.04541   0.04831
 Alpha virt. eigenvalues --    0.05165   0.05428   0.05696   0.06010   0.06417
 Alpha virt. eigenvalues --    0.06749   0.06896   0.07368   0.08254   0.08408
 Alpha virt. eigenvalues --    0.08922   0.09467   0.10268   0.10836   0.11313
 Alpha virt. eigenvalues --    0.11939   0.11961   0.12708   0.13170   0.13296
 Alpha virt. eigenvalues --    0.13681   0.13839   0.14631   0.15054   0.15221
 Alpha virt. eigenvalues --    0.15970   0.16238   0.17694   0.17868   0.18053
 Alpha virt. eigenvalues --    0.18487   0.19119   0.19610   0.19949   0.20204
 Alpha virt. eigenvalues --    0.20486   0.20939   0.21259   0.21652   0.22066
 Alpha virt. eigenvalues --    0.23180   0.23288   0.24417   0.24653   0.25219
 Alpha virt. eigenvalues --    0.26003   0.26068   0.26789   0.26948   0.27741
 Alpha virt. eigenvalues --    0.28203   0.28976   0.29184   0.29745   0.30315
 Alpha virt. eigenvalues --    0.30749   0.31233   0.31536   0.32084   0.32410
 Alpha virt. eigenvalues --    0.32938   0.33176   0.33507   0.33943   0.34727
 Alpha virt. eigenvalues --    0.34897   0.35223   0.35905   0.36091   0.36356
 Alpha virt. eigenvalues --    0.37267   0.38279   0.38782   0.38850   0.40066
 Alpha virt. eigenvalues --    0.40502   0.41049   0.41142   0.41765   0.42795
 Alpha virt. eigenvalues --    0.43171   0.43809   0.44509   0.45112   0.45606
 Alpha virt. eigenvalues --    0.46848   0.47298   0.47417   0.47605   0.47966
 Alpha virt. eigenvalues --    0.48182   0.48715   0.49192   0.49629   0.50372
 Alpha virt. eigenvalues --    0.51168   0.51688   0.52176   0.52805   0.53727
 Alpha virt. eigenvalues --    0.54014   0.54484   0.55092   0.56081   0.56667
 Alpha virt. eigenvalues --    0.56856   0.57519   0.58132   0.58491   0.58817
 Alpha virt. eigenvalues --    0.59427   0.60422   0.60680   0.61070   0.61426
 Alpha virt. eigenvalues --    0.62235   0.63096   0.63958   0.64699   0.65043
 Alpha virt. eigenvalues --    0.65301   0.66240   0.66477   0.66629   0.67070
 Alpha virt. eigenvalues --    0.67413   0.68017   0.68122   0.69232   0.69728
 Alpha virt. eigenvalues --    0.70134   0.70631   0.71973   0.72841   0.72929
 Alpha virt. eigenvalues --    0.73837   0.74878   0.74903   0.75556   0.76287
 Alpha virt. eigenvalues --    0.76481   0.77247   0.77847   0.78457   0.79049
 Alpha virt. eigenvalues --    0.79826   0.80062   0.81065   0.81687   0.82600
 Alpha virt. eigenvalues --    0.83285   0.83766   0.84079   0.85279   0.85838
 Alpha virt. eigenvalues --    0.86316   0.86893   0.88275   0.88870   0.89486
 Alpha virt. eigenvalues --    0.90507   0.90640   0.92077   0.93298   0.95810
 Alpha virt. eigenvalues --    0.96292   0.96741   0.97091   1.00868   1.01288
 Alpha virt. eigenvalues --    1.02856   1.03791   1.07059   1.07790   1.09149
 Alpha virt. eigenvalues --    1.10412   1.10649   1.11486   1.13658   1.14747
 Alpha virt. eigenvalues --    1.16463   1.17439   1.21278   1.22567   1.23736
 Alpha virt. eigenvalues --    1.25173   1.26501   1.27848   1.28723   1.30614
 Alpha virt. eigenvalues --    1.31181   1.31662   1.32708   1.33008   1.33261
 Alpha virt. eigenvalues --    1.33978   1.36124   1.49407   1.52100   1.55087
 Alpha virt. eigenvalues --    1.56173   1.56906   1.59680   1.61122   1.61631
 Alpha virt. eigenvalues --    1.63757   1.65807   1.67630   1.68684   1.70557
 Alpha virt. eigenvalues --    1.71289   1.71706   1.72710   1.73669   1.74442
 Alpha virt. eigenvalues --    1.75664   1.77618   1.78272   1.79569   1.79937
 Alpha virt. eigenvalues --    1.80081   1.80952   1.81505   1.81720   1.82110
 Alpha virt. eigenvalues --    1.83663   1.84105   1.84882   1.85784   1.86357
 Alpha virt. eigenvalues --    1.88092   1.88352   1.91473   1.92499   1.93168
 Alpha virt. eigenvalues --    1.95310   1.97134   1.98045   1.98255   1.99047
 Alpha virt. eigenvalues --    1.99400   1.99892   2.00080   2.00307   2.01298
 Alpha virt. eigenvalues --    2.03040   2.03606   2.04120   2.05475   2.06429
 Alpha virt. eigenvalues --    2.06729   2.07110   2.07771   2.08089   2.09731
 Alpha virt. eigenvalues --    2.10872   2.11524   2.11793   2.12714   2.13526
 Alpha virt. eigenvalues --    2.14169   2.14404   2.15250   2.15897   2.16690
 Alpha virt. eigenvalues --    2.17194   2.18206   2.18711   2.21371   2.21662
 Alpha virt. eigenvalues --    2.23672   2.24364   2.24829   2.53401   2.53695
 Alpha virt. eigenvalues --    2.55478   2.56767   2.59404   2.60532   2.63758
 Alpha virt. eigenvalues --    2.67181   2.68645   2.69593   2.70536   2.71424
 Alpha virt. eigenvalues --    2.73206   2.73759   2.75183   2.80740   2.89173
 Alpha virt. eigenvalues --    2.91284   2.93336   2.95867   2.97760   3.04369
 Alpha virt. eigenvalues --    3.05956   3.06388   3.07914   3.10119   3.10864
 Alpha virt. eigenvalues --    3.11533   3.11711   3.12052   3.13531   3.15507
 Alpha virt. eigenvalues --    3.16054   3.17832   3.19815   3.19957   3.20249
 Alpha virt. eigenvalues --    3.20597   3.21082   3.22215   3.44810   3.45167
 Alpha virt. eigenvalues --    4.52438   4.52660   5.48879   5.52805   5.61484
 Alpha virt. eigenvalues --    5.63888   5.67028   5.67364   5.72331   5.74644
 Alpha virt. eigenvalues --    5.75710   5.81762   5.85237   5.85402   5.89645
 Alpha virt. eigenvalues --    5.94699   5.95516   6.01859   6.02792   6.04740
 Alpha virt. eigenvalues --    6.06476   6.07003   6.12307   6.15207   6.16658
 Alpha virt. eigenvalues --    6.18827   6.18955   6.20690   6.25868   6.26250
 Alpha virt. eigenvalues --    6.29488   6.30536   6.35027   6.35553   6.36062
 Alpha virt. eigenvalues --    6.38843   6.42598   6.48470   7.87017   7.94564
 Alpha virt. eigenvalues --    8.01462   8.03926   8.04154   8.08502   8.09598
 Alpha virt. eigenvalues --    8.11516   8.14708   8.16223   8.28377   8.31358
          Condensed to atoms (all electrons):
               1          2          3          4          5          6
     1  Be   3.516141   0.174995  -0.089773  -0.357066  -0.379640   0.039181
     2  Be   0.174995   3.768025   0.110671  -0.148854   0.051612  -0.108163
     3  Be  -0.089773   0.110671   3.634094   0.026975   0.081626  -0.089505
     4  Be  -0.357066  -0.148854   0.026975   4.739953  -0.177685   0.324781
     5  Be  -0.379640   0.051612   0.081626  -0.177685   5.283219  -0.105590
     6  Be   0.039181  -0.108163  -0.089505   0.324781  -0.105590   4.565018
     7  Be   0.095628   0.013579  -0.196546   0.399974  -0.071832   0.345617
     8  Be   0.010422   0.287472   0.059581   0.003523   0.067063  -0.413430
     9  Be   0.106631   0.038384  -0.464493  -0.065696   0.324126   0.034785
    10  Be  -0.060168   0.245929   0.194604  -0.094189   0.046283   0.068042
    11  Be  -0.069137  -0.536991   0.025298   0.045614   0.056537  -0.112851
    12  Be   0.211633  -0.135299  -0.063725   0.077223   0.133540  -0.019198
    13  H    0.074432  -0.006810  -0.011241   0.003678  -0.090883   0.002644
    14  H    0.044746  -0.001654  -0.010780   0.001702  -0.075122   0.003093
    15  H   -0.009621  -0.009173   0.060282   0.031551   0.000276   0.000490
    16  H   -0.013741  -0.006445   0.034117   0.002312   0.000687  -0.017917
    17  H   -0.023322  -0.007341  -0.003366   0.056467   0.003957   0.001487
    18  H    0.038556  -0.007258   0.016428  -0.083799   0.006270  -0.017641
    19  H   -0.000868   0.075193  -0.019034  -0.005305   0.173764   0.005302
    20  H    0.038703   0.143758  -0.004519   0.009781  -0.193682   0.013312
    21  H   -0.015627   0.019104   0.040520   0.002498   0.002535  -0.209102
    22  H   -0.005457   0.043529  -0.008882   0.003626   0.000041  -0.126042
    23  H   -0.015442  -0.004199   0.111232   0.001949  -0.109035   0.016878
    24  H   -0.004807  -0.010399   0.088919   0.002945   0.012532   0.000264
    25  H    0.016800   0.001734   0.055541  -0.000020  -0.125716   0.003129
    26  H   -0.008930  -0.000418  -0.008389  -0.003661   0.129220  -0.000564
    27  H    0.075391   0.079873  -0.021287  -0.172139   0.001000  -0.006576
    28  H    0.104910   0.018850  -0.007939  -0.193120   0.003226   0.019356
    29  H   -0.076530   0.036112  -0.005158   0.259372  -0.160619   0.011621
    30  H   -0.054990  -0.016467   0.000330  -0.119213   0.176986  -0.011726
    31  H   -0.007774   0.004521  -0.053195   0.001865  -0.003269   0.059750
    32  H   -0.006357  -0.004402  -0.083040  -0.013584   0.009913  -0.094418
    33  H   -0.006358  -0.009014  -0.034015  -0.006358   0.022274  -0.065582
    34  H   -0.010074  -0.019750   0.004388  -0.005179  -0.000625   0.118182
    35  H    0.033589  -0.008078  -0.007696  -0.058106  -0.004498  -0.070358
    36  H   -0.042260  -0.151793  -0.011365   0.082138   0.009106   0.111671
    37  H   -0.000915  -0.003206  -0.002626   0.000120   0.009721  -0.000939
    38  H   -0.000994  -0.002727  -0.001189   0.000091  -0.005669   0.000060
    39  H   -0.000715   0.000524  -0.004628  -0.002181   0.000310  -0.001292
    40  H   -0.001922  -0.000661  -0.011407  -0.000741  -0.000481  -0.002308
    41  H   -0.001709  -0.004218   0.000795  -0.013188   0.000048  -0.024104
    42  H   -0.000441   0.000360  -0.004205  -0.001916  -0.000056   0.001018
    43  H   -0.000442   0.002835  -0.000171  -0.001150  -0.000058  -0.007293
    44  H   -0.001182  -0.020332  -0.004465  -0.003210   0.000909  -0.012131
               7          8          9         10         11         12
     1  Be   0.095628   0.010422   0.106631  -0.060168  -0.069137   0.211633
     2  Be   0.013579   0.287472   0.038384   0.245929  -0.536991  -0.135299
     3  Be  -0.196546   0.059581  -0.464493   0.194604   0.025298  -0.063725
     4  Be   0.399974   0.003523  -0.065696  -0.094189   0.045614   0.077223
     5  Be  -0.071832   0.067063   0.324126   0.046283   0.056537   0.133540
     6  Be   0.345617  -0.413430   0.034785   0.068042  -0.112851  -0.019198
     7  Be   4.704116  -0.069833  -0.054399   0.084818  -0.058871  -0.029558
     8  Be  -0.069833   3.811879  -0.032136  -0.077344  -0.086024   0.139140
     9  Be  -0.054399  -0.032136   4.424522   0.003819   0.135532   0.024184
    10  Be   0.084818  -0.077344   0.003819   4.017966  -0.067225  -0.496731
    11  Be  -0.058871  -0.086024   0.135532  -0.067225   4.628489   0.130737
    12  Be  -0.029558   0.139140   0.024184  -0.496731   0.130737   4.124001
    13  H    0.000677  -0.008668   0.022988  -0.009138   0.041765   0.011707
    14  H    0.000907  -0.003752   0.014069  -0.013638   0.015695   0.042866
    15  H   -0.075125  -0.003054   0.002553   0.024189   0.002188  -0.005110
    16  H   -0.020622  -0.005032   0.000599   0.055009   0.002573  -0.009267
    17  H    0.133119  -0.002753  -0.002573  -0.148485   0.001483  -0.004071
    18  H   -0.121436  -0.001898  -0.004147  -0.002731   0.006128   0.153127
    19  H    0.002307   0.007147   0.022728   0.004231  -0.247611   0.000032
    20  H    0.001620   0.084022  -0.002468   0.000879  -0.065449  -0.014983
    21  H    0.122288   0.044804  -0.003898  -0.002026   0.003198   0.006498
    22  H   -0.141780   0.178562   0.007016  -0.025050   0.018282   0.003293
    23  H    0.003241   0.102686  -0.167324  -0.005626  -0.008217  -0.020306
    24  H    0.002972  -0.003509  -0.172037   0.004676   0.026143   0.039775
    25  H    0.005668  -0.006950  -0.070441   0.108359  -0.006177   0.025306
    26  H    0.002004  -0.012481   0.050164   0.037567   0.016189  -0.178603
    27  H   -0.079590   0.000428   0.002373  -0.002501   0.016827  -0.002623
    28  H   -0.016423  -0.005028   0.001560   0.029238   0.002506   0.005155
    29  H    0.009039  -0.013013  -0.009100   0.047887  -0.087036  -0.043320
    30  H   -0.007396   0.003599   0.014769  -0.019415   0.048683  -0.017562
    31  H    0.124347  -0.019635  -0.081895  -0.005852  -0.006063  -0.047564
    32  H   -0.135070   0.044875   0.212529  -0.039796   0.001926   0.061497
    33  H   -0.002860  -0.116132   0.090115  -0.003216   0.092466   0.000386
    34  H   -0.002553  -0.009311  -0.053083   0.010677  -0.054955  -0.010713
    35  H   -0.008538   0.013683  -0.004293  -0.014449   0.137165   0.010181
    36  H    0.011650  -0.026358  -0.003670   0.007036  -0.047783  -0.005846
    37  H    0.000072  -0.019218   0.010108  -0.000100   0.001030  -0.000286
    38  H   -0.000005   0.005050  -0.005495   0.000112  -0.005520  -0.000637
    39  H   -0.001455  -0.000635  -0.000402  -0.007111   0.000096  -0.000278
    40  H    0.008694  -0.001172  -0.003303   0.002798   0.000188  -0.002261
    41  H    0.027407  -0.002379   0.000091   0.003102   0.000353   0.000548
    42  H   -0.017253  -0.000196   0.000130  -0.005388   0.000127  -0.000105
    43  H    0.001701  -0.006489  -0.000835   0.000256  -0.003986   0.000485
    44  H   -0.004873   0.004140   0.000776  -0.000242   0.011565  -0.000939
              13         14         15         16         17         18
     1  Be   0.074432   0.044746  -0.009621  -0.013741  -0.023322   0.038556
     2  Be  -0.006810  -0.001654  -0.009173  -0.006445  -0.007341  -0.007258
     3  Be  -0.011241  -0.010780   0.060282   0.034117  -0.003366   0.016428
     4  Be   0.003678   0.001702   0.031551   0.002312   0.056467  -0.083799
     5  Be  -0.090883  -0.075122   0.000276   0.000687   0.003957   0.006270
     6  Be   0.002644   0.003093   0.000490  -0.017917   0.001487  -0.017641
     7  Be   0.000677   0.000907  -0.075125  -0.020622   0.133119  -0.121436
     8  Be  -0.008668  -0.003752  -0.003054  -0.005032  -0.002753  -0.001898
     9  Be   0.022988   0.014069   0.002553   0.000599  -0.002573  -0.004147
    10  Be  -0.009138  -0.013638   0.024189   0.055009  -0.148485  -0.002731
    11  Be   0.041765   0.015695   0.002188   0.002573   0.001483   0.006128
    12  Be   0.011707   0.042866  -0.005110  -0.009267  -0.004071   0.153127
    13  H    0.578334   0.276476   0.000000   0.000000  -0.000069   0.000029
    14  H    0.276476   0.586123   0.000000   0.000000  -0.000059   0.000102
    15  H    0.000000   0.000000   0.589740   0.263126   0.001641  -0.001222
    16  H    0.000000   0.000000   0.263126   0.584558  -0.007326   0.005020
    17  H   -0.000069  -0.000059   0.001641  -0.007326   0.763108   0.163365
    18  H    0.000029   0.000102  -0.001222   0.005020   0.163365   0.793080
    19  H   -0.004356   0.005231   0.000001   0.000001  -0.000015   0.000007
    20  H    0.004012   0.000147  -0.000000   0.000000   0.000004  -0.000002
    21  H    0.000001   0.000001  -0.003608   0.009878  -0.000389   0.000172
    22  H    0.000000  -0.000001   0.003726  -0.001907   0.000064  -0.000083
    23  H    0.001254   0.001585   0.000002  -0.000012  -0.000051   0.000042
    24  H   -0.000134  -0.002422  -0.000003   0.000002  -0.000006  -0.000033
    25  H   -0.002096   0.004061   0.000163   0.000095  -0.017214   0.008679
    26  H    0.002170  -0.004784  -0.000066  -0.000081   0.012972  -0.018983
    27  H    0.000000  -0.000010   0.001140   0.001586  -0.003752   0.002906
    28  H   -0.000001  -0.000001  -0.001302  -0.001345  -0.002497   0.001529
    29  H    0.002952   0.000853   0.000036   0.000018   0.001365  -0.005882
    30  H   -0.007466  -0.002880  -0.000044  -0.000033   0.001862   0.000041
    31  H   -0.000047  -0.000030  -0.009682   0.000360   0.000849  -0.000036
    32  H    0.000047   0.000003   0.003328   0.000165   0.001021   0.000320
    33  H    0.000000  -0.000016  -0.000022   0.000015  -0.000010   0.000005
    34  H   -0.000029  -0.000015   0.000029  -0.000048   0.000009  -0.000005
    35  H    0.000011  -0.000080  -0.000036  -0.000013   0.000002  -0.000019
    36  H   -0.000027  -0.000003   0.000045   0.000003  -0.000085  -0.000000
    37  H   -0.000129  -0.000238   0.000000   0.000000  -0.000000   0.000000
    38  H    0.000003  -0.000022   0.000000  -0.000000   0.000000  -0.000000
    39  H    0.000000  -0.000000  -0.000553  -0.000420   0.000113  -0.000416
    40  H   -0.000001   0.000000  -0.000028   0.000777   0.000198   0.006522
    41  H    0.000000   0.000000  -0.002607   0.001533  -0.000219   0.000099
    42  H   -0.000000  -0.000000   0.001513  -0.003100   0.000095  -0.000046
    43  H    0.000000   0.000000  -0.000002   0.000003   0.000000   0.000000
    44  H   -0.000001  -0.000002   0.000007  -0.000008  -0.000000  -0.000000
              19         20         21         22         23         24
     1  Be  -0.000868   0.038703  -0.015627  -0.005457  -0.015442  -0.004807
     2  Be   0.075193   0.143758   0.019104   0.043529  -0.004199  -0.010399
     3  Be  -0.019034  -0.004519   0.040520  -0.008882   0.111232   0.088919
     4  Be  -0.005305   0.009781   0.002498   0.003626   0.001949   0.002945
     5  Be   0.173764  -0.193682   0.002535   0.000041  -0.109035   0.012532
     6  Be   0.005302   0.013312  -0.209102  -0.126042   0.016878   0.000264
     7  Be   0.002307   0.001620   0.122288  -0.141780   0.003241   0.002972
     8  Be   0.007147   0.084022   0.044804   0.178562   0.102686  -0.003509
     9  Be   0.022728  -0.002468  -0.003898   0.007016  -0.167324  -0.172037
    10  Be   0.004231   0.000879  -0.002026  -0.025050  -0.005626   0.004676
    11  Be  -0.247611  -0.065449   0.003198   0.018282  -0.008217   0.026143
    12  Be   0.000032  -0.014983   0.006498   0.003293  -0.020306   0.039775
    13  H   -0.004356   0.004012   0.000001   0.000000   0.001254  -0.000134
    14  H    0.005231   0.000147   0.000001  -0.000001   0.001585  -0.002422
    15  H    0.000001  -0.000000  -0.003608   0.003726   0.000002  -0.000003
    16  H    0.000001   0.000000   0.009878  -0.001907  -0.000012   0.000002
    17  H   -0.000015   0.000004  -0.000389   0.000064  -0.000051  -0.000006
    18  H    0.000007  -0.000002   0.000172  -0.000083   0.000042  -0.000033
    19  H    0.728001   0.160079  -0.000016  -0.000047  -0.000548  -0.000223
    20  H    0.160079   0.825206  -0.000021  -0.000028   0.002186   0.000609
    21  H   -0.000016  -0.000021   0.720134   0.190956  -0.000020  -0.000047
    22  H   -0.000047  -0.000028   0.190956   0.814894  -0.000032  -0.000009
    23  H   -0.000548   0.002186  -0.000020  -0.000032   0.764616   0.285157
    24  H   -0.000223   0.000609  -0.000047  -0.000009   0.285157   0.638759
    25  H    0.000156  -0.000063   0.000004  -0.000007   0.002251   0.001357
    26  H   -0.000435   0.000125  -0.000010   0.000001  -0.003188  -0.002502
    27  H   -0.000024  -0.000020  -0.000742   0.002082  -0.000000   0.000002
    28  H   -0.000047  -0.000010   0.000231   0.000844   0.000003  -0.000003
    29  H    0.002005   0.002235  -0.000002  -0.000010  -0.000071   0.000064
    30  H   -0.004037  -0.003035  -0.000040  -0.000022   0.000097  -0.000173
    31  H   -0.000029  -0.000027  -0.005353  -0.003149  -0.004941   0.005590
    32  H   -0.000025  -0.000013   0.002562   0.002081  -0.006112  -0.011869
    33  H   -0.000181  -0.012390   0.007238  -0.007214  -0.015648  -0.002224
    34  H    0.002482   0.000410  -0.010122   0.005846   0.005382   0.001860
    35  H   -0.008944   0.002871   0.001680   0.002745   0.000001  -0.000029
    36  H    0.010019  -0.015349  -0.003515  -0.008922  -0.000028  -0.000010
    37  H    0.006395  -0.002758  -0.000001  -0.000001  -0.003120   0.003255
    38  H   -0.000989   0.001611  -0.000001   0.000004   0.001323  -0.001169
    39  H   -0.000000   0.000000   0.000005  -0.000005   0.000006  -0.000009
    40  H   -0.000000  -0.000000  -0.000007  -0.000002  -0.000002   0.000023
    41  H   -0.000000   0.000001   0.012448  -0.001701   0.000000  -0.000000
    42  H    0.000000  -0.000000  -0.009891   0.002452  -0.000000   0.000000
    43  H   -0.000129   0.000501   0.002194  -0.006846   0.000003  -0.000004
    44  H    0.000470  -0.002019  -0.003957   0.012231  -0.000018   0.000009
              25         26         27         28         29         30
     1  Be   0.016800  -0.008930   0.075391   0.104910  -0.076530  -0.054990
     2  Be   0.001734  -0.000418   0.079873   0.018850   0.036112  -0.016467
     3  Be   0.055541  -0.008389  -0.021287  -0.007939  -0.005158   0.000330
     4  Be  -0.000020  -0.003661  -0.172139  -0.193120   0.259372  -0.119213
     5  Be  -0.125716   0.129220   0.001000   0.003226  -0.160619   0.176986
     6  Be   0.003129  -0.000564  -0.006576   0.019356   0.011621  -0.011726
     7  Be   0.005668   0.002004  -0.079590  -0.016423   0.009039  -0.007396
     8  Be  -0.006950  -0.012481   0.000428  -0.005028  -0.013013   0.003599
     9  Be  -0.070441   0.050164   0.002373   0.001560  -0.009100   0.014769
    10  Be   0.108359   0.037567  -0.002501   0.029238   0.047887  -0.019415
    11  Be  -0.006177   0.016189   0.016827   0.002506  -0.087036   0.048683
    12  Be   0.025306  -0.178603  -0.002623   0.005155  -0.043320  -0.017562
    13  H   -0.002096   0.002170   0.000000  -0.000001   0.002952  -0.007466
    14  H    0.004061  -0.004784  -0.000010  -0.000001   0.000853  -0.002880
    15  H    0.000163  -0.000066   0.001140  -0.001302   0.000036  -0.000044
    16  H    0.000095  -0.000081   0.001586  -0.001345   0.000018  -0.000033
    17  H   -0.017214   0.012972  -0.003752  -0.002497   0.001365   0.001862
    18  H    0.008679  -0.018983   0.002906   0.001529  -0.005882   0.000041
    19  H    0.000156  -0.000435  -0.000024  -0.000047   0.002005  -0.004037
    20  H   -0.000063   0.000125  -0.000020  -0.000010   0.002235  -0.003035
    21  H    0.000004  -0.000010  -0.000742   0.000231  -0.000002  -0.000040
    22  H   -0.000007   0.000001   0.002082   0.000844  -0.000010  -0.000022
    23  H    0.002251  -0.003188  -0.000000   0.000003  -0.000071   0.000097
    24  H    0.001357  -0.002502   0.000002  -0.000003   0.000064  -0.000173
    25  H    0.754717   0.177987   0.000055  -0.000061   0.000487  -0.001299
    26  H    0.177987   0.743581  -0.000052  -0.000010   0.000628   0.000650
    27  H    0.000055  -0.000052   0.747318   0.316763  -0.006330  -0.005605
    28  H   -0.000061  -0.000010   0.316763   0.624249  -0.011677   0.005015
    29  H    0.000487   0.000628  -0.006330  -0.011677   0.852659   0.180840
    30  H   -0.001299   0.000650  -0.005605   0.005015   0.180840   0.796984
    31  H    0.000796   0.001350   0.000067  -0.000094  -0.000009  -0.000004
    32  H   -0.007407   0.002133  -0.000064   0.000038  -0.000016   0.000009
    33  H   -0.000005  -0.000084  -0.000030   0.000001   0.000015  -0.000048
    34  H   -0.000001  -0.000014   0.000014  -0.000038  -0.000034   0.000017
    35  H   -0.000008   0.000011   0.005130   0.002716  -0.004357  -0.000201
    36  H    0.000008  -0.000010  -0.013839  -0.003706   0.001759   0.001208
    37  H    0.000002  -0.000016   0.000000  -0.000000   0.000002  -0.000003
    38  H   -0.000001   0.000005   0.000000   0.000000  -0.000001   0.000002
    39  H   -0.001022   0.000474  -0.000005  -0.000000  -0.000001  -0.000000
    40  H    0.002399  -0.001431   0.000019  -0.000000   0.000000   0.000001
    41  H    0.000000  -0.000000  -0.000548   0.002915   0.000003  -0.000005
    42  H    0.000000   0.000000   0.001061  -0.001851   0.000006  -0.000001
    43  H    0.000000   0.000000  -0.000010  -0.000016   0.000001  -0.000004
    44  H   -0.000000  -0.000000   0.000065   0.000036  -0.000010   0.000013
              31         32         33         34         35         36
     1  Be  -0.007774  -0.006357  -0.006358  -0.010074   0.033589  -0.042260
     2  Be   0.004521  -0.004402  -0.009014  -0.019750  -0.008078  -0.151793
     3  Be  -0.053195  -0.083040  -0.034015   0.004388  -0.007696  -0.011365
     4  Be   0.001865  -0.013584  -0.006358  -0.005179  -0.058106   0.082138
     5  Be  -0.003269   0.009913   0.022274  -0.000625  -0.004498   0.009106
     6  Be   0.059750  -0.094418  -0.065582   0.118182  -0.070358   0.111671
     7  Be   0.124347  -0.135070  -0.002860  -0.002553  -0.008538   0.011650
     8  Be  -0.019635   0.044875  -0.116132  -0.009311   0.013683  -0.026358
     9  Be  -0.081895   0.212529   0.090115  -0.053083  -0.004293  -0.003670
    10  Be  -0.005852  -0.039796  -0.003216   0.010677  -0.014449   0.007036
    11  Be  -0.006063   0.001926   0.092466  -0.054955   0.137165  -0.047783
    12  Be  -0.047564   0.061497   0.000386  -0.010713   0.010181  -0.005846
    13  H   -0.000047   0.000047   0.000000  -0.000029   0.000011  -0.000027
    14  H   -0.000030   0.000003  -0.000016  -0.000015  -0.000080  -0.000003
    15  H   -0.009682   0.003328  -0.000022   0.000029  -0.000036   0.000045
    16  H    0.000360   0.000165   0.000015  -0.000048  -0.000013   0.000003
    17  H    0.000849   0.001021  -0.000010   0.000009   0.000002  -0.000085
    18  H   -0.000036   0.000320   0.000005  -0.000005  -0.000019  -0.000000
    19  H   -0.000029  -0.000025  -0.000181   0.002482  -0.008944   0.010019
    20  H   -0.000027  -0.000013  -0.012390   0.000410   0.002871  -0.015349
    21  H   -0.005353   0.002562   0.007238  -0.010122   0.001680  -0.003515
    22  H   -0.003149   0.002081  -0.007214   0.005846   0.002745  -0.008922
    23  H   -0.004941  -0.006112  -0.015648   0.005382   0.000001  -0.000028
    24  H    0.005590  -0.011869  -0.002224   0.001860  -0.000029  -0.000010
    25  H    0.000796  -0.007407  -0.000005  -0.000001  -0.000008   0.000008
    26  H    0.001350   0.002133  -0.000084  -0.000014   0.000011  -0.000010
    27  H    0.000067  -0.000064  -0.000030   0.000014   0.005130  -0.013839
    28  H   -0.000094   0.000038   0.000001  -0.000038   0.002716  -0.003706
    29  H   -0.000009  -0.000016   0.000015  -0.000034  -0.004357   0.001759
    30  H   -0.000004   0.000009  -0.000048   0.000017  -0.000201   0.001208
    31  H    0.794695   0.197660   0.000863  -0.000756   0.000018  -0.000063
    32  H    0.197660   0.844834   0.002627  -0.003991  -0.000031   0.000008
    33  H    0.000863   0.002627   0.742780   0.236880   0.001358   0.000990
    34  H   -0.000756  -0.003991   0.236880   0.715062  -0.001345   0.002458
    35  H    0.000018  -0.000031   0.001358  -0.001345   0.685102   0.207560
    36  H   -0.000063   0.000008   0.000990   0.002458   0.207560   0.833741
    37  H    0.000019   0.000009   0.004727  -0.001719  -0.000039   0.000056
    38  H   -0.000006   0.000008  -0.002688   0.000590   0.000012  -0.000018
    39  H   -0.001110   0.000972  -0.000000  -0.000001   0.000000   0.000000
    40  H    0.005862   0.000242   0.000001   0.000003  -0.000000  -0.000000
    41  H   -0.000142   0.000024   0.000008  -0.000021   0.000021  -0.000609
    42  H    0.000067  -0.000020  -0.000005   0.000015  -0.000000   0.000074
    43  H   -0.000005  -0.000006   0.000700  -0.004429   0.002736  -0.006536
    44  H    0.000015   0.000022   0.002906   0.008816  -0.001802   0.013541
              37         38         39         40         41         42
     1  Be  -0.000915  -0.000994  -0.000715  -0.001922  -0.001709  -0.000441
     2  Be  -0.003206  -0.002727   0.000524  -0.000661  -0.004218   0.000360
     3  Be  -0.002626  -0.001189  -0.004628  -0.011407   0.000795  -0.004205
     4  Be   0.000120   0.000091  -0.002181  -0.000741  -0.013188  -0.001916
     5  Be   0.009721  -0.005669   0.000310  -0.000481   0.000048  -0.000056
     6  Be  -0.000939   0.000060  -0.001292  -0.002308  -0.024104   0.001018
     7  Be   0.000072  -0.000005  -0.001455   0.008694   0.027407  -0.017253
     8  Be  -0.019218   0.005050  -0.000635  -0.001172  -0.002379  -0.000196
     9  Be   0.010108  -0.005495  -0.000402  -0.003303   0.000091   0.000130
    10  Be  -0.000100   0.000112  -0.007111   0.002798   0.003102  -0.005388
    11  Be   0.001030  -0.005520   0.000096   0.000188   0.000353   0.000127
    12  Be  -0.000286  -0.000637  -0.000278  -0.002261   0.000548  -0.000105
    13  H   -0.000129   0.000003   0.000000  -0.000001   0.000000  -0.000000
    14  H   -0.000238  -0.000022  -0.000000   0.000000   0.000000  -0.000000
    15  H    0.000000   0.000000  -0.000553  -0.000028  -0.002607   0.001513
    16  H    0.000000  -0.000000  -0.000420   0.000777   0.001533  -0.003100
    17  H   -0.000000   0.000000   0.000113   0.000198  -0.000219   0.000095
    18  H    0.000000  -0.000000  -0.000416   0.006522   0.000099  -0.000046
    19  H    0.006395  -0.000989  -0.000000  -0.000000  -0.000000   0.000000
    20  H   -0.002758   0.001611   0.000000  -0.000000   0.000001  -0.000000
    21  H   -0.000001  -0.000001   0.000005  -0.000007   0.012448  -0.009891
    22  H   -0.000001   0.000004  -0.000005  -0.000002  -0.001701   0.002452
    23  H   -0.003120   0.001323   0.000006  -0.000002   0.000000  -0.000000
    24  H    0.003255  -0.001169  -0.000009   0.000023  -0.000000   0.000000
    25  H    0.000002  -0.000001  -0.001022   0.002399   0.000000   0.000000
    26  H   -0.000016   0.000005   0.000474  -0.001431  -0.000000   0.000000
    27  H    0.000000   0.000000  -0.000005   0.000019  -0.000548   0.001061
    28  H   -0.000000   0.000000  -0.000000  -0.000000   0.002915  -0.001851
    29  H    0.000002  -0.000001  -0.000001   0.000000   0.000003   0.000006
    30  H   -0.000003   0.000002  -0.000000   0.000001  -0.000005  -0.000001
    31  H    0.000019  -0.000006  -0.001110   0.005862  -0.000142   0.000067
    32  H    0.000009   0.000008   0.000972   0.000242   0.000024  -0.000020
    33  H    0.004727  -0.002688  -0.000000   0.000001   0.000008  -0.000005
    34  H   -0.001719   0.000590  -0.000001   0.000003  -0.000021   0.000015
    35  H   -0.000039   0.000012   0.000000  -0.000000   0.000021  -0.000000
    36  H    0.000056  -0.000018   0.000000  -0.000000  -0.000609   0.000074
    37  H    0.617578   0.413599  -0.000000  -0.000000  -0.000000   0.000000
    38  H    0.413599   0.594649   0.000000  -0.000000   0.000000  -0.000000
    39  H   -0.000000   0.000000   0.600753   0.408220  -0.000001  -0.000001
    40  H   -0.000000  -0.000000   0.408220   0.620826   0.000012  -0.000002
    41  H   -0.000000   0.000000  -0.000001   0.000012   0.616140   0.433264
    42  H    0.000000  -0.000000  -0.000001  -0.000002   0.433264   0.576999
    43  H   -0.000026   0.000011   0.000000  -0.000000   0.000024  -0.000009
    44  H    0.000067  -0.000025  -0.000000   0.000000  -0.000081   0.000022
              43         44
     1  Be  -0.000442  -0.001182
     2  Be   0.002835  -0.020332
     3  Be  -0.000171  -0.004465
     4  Be  -0.001150  -0.003210
     5  Be  -0.000058   0.000909
     6  Be  -0.007293  -0.012131
     7  Be   0.001701  -0.004873
     8  Be  -0.006489   0.004140
     9  Be  -0.000835   0.000776
    10  Be   0.000256  -0.000242
    11  Be  -0.003986   0.011565
    12  Be   0.000485  -0.000939
    13  H    0.000000  -0.000001
    14  H    0.000000  -0.000002
    15  H   -0.000002   0.000007
    16  H    0.000003  -0.000008
    17  H    0.000000  -0.000000
    18  H    0.000000  -0.000000
    19  H   -0.000129   0.000470
    20  H    0.000501  -0.002019
    21  H    0.002194  -0.003957
    22  H   -0.006846   0.012231
    23  H    0.000003  -0.000018
    24  H   -0.000004   0.000009
    25  H    0.000000  -0.000000
    26  H    0.000000  -0.000000
    27  H   -0.000010   0.000065
    28  H   -0.000016   0.000036
    29  H    0.000001  -0.000010
    30  H   -0.000004   0.000013
    31  H   -0.000005   0.000015
    32  H   -0.000006   0.000022
    33  H    0.000700   0.002906
    34  H   -0.004429   0.008816
    35  H    0.002736  -0.001802
    36  H   -0.006536   0.013541
    37  H   -0.000026   0.000067
    38  H    0.000011  -0.000025
    39  H    0.000000  -0.000000
    40  H   -0.000000   0.000000
    41  H    0.000024  -0.000081
    42  H   -0.000009   0.000022
    43  H    0.578772   0.418342
    44  H    0.418342   0.642855
 Mulliken charges:
               1
     1  Be   0.684506
     2  Be   0.106595
     3  Be   0.677238
     4  Be  -0.551781
     5  Be  -1.102323
     6  Be  -0.228951
     7  Be  -0.985426
     8  Be   0.078353
     9  Be  -0.342864
    10  Be   0.102943
    11  Be  -0.004887
    12  Be  -0.092329
    13  H    0.117915
    14  H    0.117849
    15  H    0.135230
    16  H    0.124876
    17  H    0.080425
    18  H    0.063210
    19  H    0.087316
    20  H    0.024763
    21  H    0.079443
    22  H    0.044920
    23  H    0.064047
    24  H    0.096710
    25  H    0.068735
    26  H    0.067484
    27  H    0.061649
    28  H    0.106028
    29  H    0.013213
    30  H    0.040561
    31  H    0.052036
    32  H    0.017365
    33  H    0.077746
    34  H    0.075691
    35  H    0.086328
    36  H    0.048724
    37  H   -0.031419
    38  H    0.010027
    39  H    0.010767
    40  H   -0.031057
    41  H   -0.047302
    42  H    0.027281
    43  H    0.029880
    44  H   -0.061512
 Sum of Mulliken charges =  -0.00000
 Mulliken charges with hydrogens summed into heavy atoms:
               1
     1  Be   0.738280
     2  Be   0.210015
     3  Be   0.746639
     4  Be  -0.384105
     5  Be  -0.866560
     6  Be  -0.104587
     7  Be  -0.745342
     8  Be   0.231789
     9  Be  -0.182108
    10  Be   0.226287
    11  Be   0.085801
    12  Be   0.043890
 Electronic spatial extent (au):  <R**2>=           2682.7209
 Charge=             -0.0000 electrons
 Dipole moment (field-independent basis, Debye):
    X=              0.3148    Y=             -0.9092    Z=              0.2849  Tot=              1.0035
 Quadrupole moment (field-independent basis, Debye-Ang):
   XX=            -83.2356   YY=            -83.3262   ZZ=            -83.6765
   XY=              0.9282   XZ=             -0.1530   YZ=             -0.1281
 Traceless Quadrupole moment (field-independent basis, Debye-Ang):
   XX=              0.1771   YY=              0.0866   ZZ=             -0.2637
   XY=              0.9282   XZ=             -0.1530   YZ=             -0.1281
 Octapole moment (field-independent basis, Debye-Ang**2):
  XXX=             20.0344  YYY=             -4.4978  ZZZ=             -2.1144  XYY=             -7.3296
  XXY=            -13.6961  XXZ=             -0.2912  XZZ=             -2.1086  YZZ=              9.6606
  YYZ=              4.4567  XYZ=              4.3435
 Hexadecapole moment (field-independent basis, Debye-Ang**3):
 XXXX=          -2001.2046 YYYY=          -1499.0041 ZZZZ=          -1006.9297 XXXY=              3.9828
 XXXZ=            -44.6726 YYYX=             -5.0990 YYYZ=             -6.6291 ZZZX=             40.5238
 ZZZY=             14.2545 XXYY=           -580.7171 XXZZ=           -479.6022 YYZZ=           -417.1936
 XXYZ=            -12.4371 YYXZ=             -8.5775 ZZXY=              8.5538
 N-N= 4.837774950727D+02 E-N=-1.410357568019D+03  KE= 1.938448417206D+02
   1 Symmetry operations used in ECPInt.
 ECPInt:  NShTT=   27966 NPrTT=   74220 LenC2=   26110 LenP2D=   55053.
 LDataN:  DoStor=T MaxTD1= 5 Len=  102
 Calling FoFJK, ICntrl=      2127 FMM=F ISym2X=0 I1Cent= 0 IOpClX= 0 NMat=1 NMatS=1 NMatT=0.
 ***** Axes restored to original set *****
 -------------------------------------------------------------------
 Center     Atomic                   Forces (Hartrees/Bohr)
 Number     Number              X              Y              Z
 -------------------------------------------------------------------
      1        4          -0.000060906    0.000309941   -0.000043470
      2        4          -0.000457738    0.000354115    0.000308480
      3        4           0.000125951    0.000061954   -0.000046791
      4        4           0.000482217    0.000262589   -0.000239072
      5        4          -0.000170642   -0.000048262   -0.000056192
      6        4           0.000398846    0.000885068    0.000001621
      7        4           0.000945001    0.000878875   -0.000445030
      8        4          -0.000324108    0.000555690   -0.000281662
      9        4           0.000291123    0.000141253   -0.000029266
     10        4           0.000173605   -0.000019378    0.000164377
     11        4          -0.000102152   -0.000177595   -0.000170243
     12        4           0.000026767   -0.000075548    0.000058745
     13        1           0.000063022   -0.000143250    0.000059410
     14        1          -0.000045175    0.000148791   -0.000020110
     15        1          -0.000022686   -0.000163607    0.000207215
     16        1           0.000330815    0.000213024   -0.000222484
     17        1           0.000048792    0.000183470    0.000083227
     18        1          -0.000179971   -0.000133865    0.000034622
     19        1          -0.000031970   -0.000121464   -0.000012664
     20        1           0.000104966    0.000035987   -0.000057926
     21        1           0.000820778    0.000120297   -0.000164076
     22        1          -0.000525326    0.000216198    0.000157522
     23        1          -0.000091373   -0.000088823   -0.000016795
     24        1           0.000077681    0.000049709    0.000135978
     25        1           0.000074285    0.000034377    0.000011676
     26        1          -0.000090456    0.000002259   -0.000032050
     27        1          -0.000227528   -0.000238261   -0.000228177
     28        1           0.000181246    0.000154923    0.000220998
     29        1          -0.000072318   -0.000065678   -0.000040754
     30        1           0.000038003    0.000071771   -0.000065447
     31        1           0.000017166    0.000038158   -0.000028945
     32        1           0.000017750   -0.000052239    0.000013934
     33        1           0.000139071   -0.000105857    0.000246888
     34        1          -0.000339268    0.000109041   -0.000058208
     35        1          -0.000005397   -0.000164489   -0.000196587
     36        1          -0.000125820    0.000299029    0.000265615
     37        1           0.000003282   -0.000009223   -0.000037581
     38        1           0.000012075    0.000010483    0.000023662
     39        1          -0.000000076   -0.000022282    0.000004057
     40        1          -0.000025841    0.000045736   -0.000021635
     41        1           0.145619701    0.085700438   -0.019505542
     42        1          -0.147966728   -0.087774412    0.020276094
     43        1           0.063524262   -0.158534523   -0.020495697
     44        1          -0.062650926    0.157055584    0.020242282
 -------------------------------------------------------------------
 Cartesian Forces:  Max     0.158534523 RMS     0.029840044

 GradGradGradGradGradGradGradGradGradGradGradGradGradGradGradGradGradGrad
 Berny optimization.
 FormGI is forming the generalized inverse of G from B-inverse, IUseBI=4.
 Internal  Forces:  Max     0.173232570 RMS     0.008273213
 Search for a local minimum.
 Step number   1 out of a maximum of  264
 All quantities printed in internal units (Hartrees-Bohrs-Radians)
 Mixed Optimization -- RFO/linear search
 Second derivative matrix not updated -- first step.
 ITU=  0
     Eigenvalues ---    0.00230   0.00230   0.00438   0.00539   0.00568
     Eigenvalues ---    0.01102   0.01162   0.01209   0.01404   0.01509
     Eigenvalues ---    0.01522   0.01584   0.01607   0.01642   0.01691
     Eigenvalues ---    0.01727   0.01796   0.01855   0.01923   0.01935
     Eigenvalues ---    0.01997   0.02026   0.02082   0.02142   0.02154
     Eigenvalues ---    0.02210   0.02273   0.02317   0.02351   0.02418
     Eigenvalues ---    0.02445   0.02526   0.02547   0.02580   0.02603
     Eigenvalues ---    0.02646   0.02724   0.02750   0.02807   0.02822
     Eigenvalues ---    0.02885   0.02934   0.02956   0.02995   0.03001
     Eigenvalues ---    0.03103   0.03126   0.03144   0.03185   0.03269
     Eigenvalues ---    0.03335   0.03354   0.03531   0.03567   0.03647
     Eigenvalues ---    0.03852   0.04094   0.04194   0.04554   0.04646
     Eigenvalues ---    0.04686   0.05150   0.05259   0.05509   0.05687
     Eigenvalues ---    0.05811   0.06053   0.06209   0.06364   0.06557
     Eigenvalues ---    0.06703   0.06936   0.07061   0.07339   0.07598
     Eigenvalues ---    0.07668   0.07761   0.07827   0.08029   0.08049
     Eigenvalues ---    0.08053   0.08218   0.08318   0.08332   0.08425
     Eigenvalues ---    0.08445   0.08463   0.08595   0.08787   0.08950
     Eigenvalues ---    0.09207   0.09478   0.09483   0.09497   0.09520
     Eigenvalues ---    0.09620   0.09961   0.10003   0.10226   0.10325
     Eigenvalues ---    0.10540   0.10733   0.10786   0.10901   0.11174
     Eigenvalues ---    0.11375   0.11463   0.11575   0.15002   0.15540
     Eigenvalues ---    0.15776   0.15988   0.16359   0.16703   0.16966
     Eigenvalues ---    0.17255   0.17341   0.17398   0.17570   0.17874
     Eigenvalues ---    0.18593   0.18649   0.37764   0.37808   0.66291
     Eigenvalues ---    0.66291
 RFO step:  Lambda=-8.03260322D-02 EMin= 2.30000000D-03
 Linear search not attempted -- first point.
 Maximum step size (   0.300) exceeded in Quadratic search.
    -- Step size scaled by   0.910
 Iteration  1 RMS(Cart)=  0.01063650 RMS(Int)=  0.00055220
 Iteration  2 RMS(Cart)=  0.00053939 RMS(Int)=  0.00000274
 Iteration  3 RMS(Cart)=  0.00000046 RMS(Int)=  0.00000261
 Variable       Old X    -DE/DX   Delta X   Delta X   Delta X     New X
                                 (Linear)    (Quad)   (Total)
    R1        4.16431   0.00002   0.00000   0.00015   0.00015   4.16446
    R2        4.10511  -0.00007   0.00000  -0.00046  -0.00046   4.10465
    R3        4.12480  -0.00002   0.00000  -0.00026  -0.00026   4.12453
    R4        4.17382  -0.00013   0.00000  -0.00068  -0.00068   4.17314
    R5        4.22419   0.00000   0.00000   0.00012   0.00012   4.22431
    R6        4.37941  -0.00004   0.00000  -0.00034  -0.00034   4.37907
    R7        2.99300  -0.00004   0.00000  -0.00024  -0.00024   2.99276
    R8        2.98191  -0.00004   0.00000  -0.00024  -0.00024   2.98167
    R9        3.98520  -0.00019   0.00000  -0.00106  -0.00106   3.98414
   R10        4.00450  -0.00006   0.00000  -0.00031  -0.00031   4.00419
   R11        3.96047  -0.00010   0.00000  -0.00015  -0.00015   3.96031
   R12        3.87216   0.00002   0.00000   0.00009   0.00009   3.87224
   R13        2.97733   0.00002   0.00000   0.00026   0.00026   2.97759
   R14        2.97261   0.00018   0.00000   0.00130   0.00130   2.97391
   R15        4.22462   0.00001   0.00000   0.00022   0.00021   4.22483
   R16        4.12675  -0.00014   0.00000  -0.00036  -0.00036   4.12638
   R17        4.16632  -0.00014   0.00000  -0.00061  -0.00062   4.16570
   R18        4.10230   0.00001   0.00000   0.00004   0.00004   4.10234
   R19        4.37846   0.00002   0.00000   0.00021   0.00021   4.37867
   R20        4.17186   0.00005   0.00000   0.00015   0.00015   4.17201
   R21        2.98227   0.00000   0.00000   0.00003   0.00003   2.98230
   R22        2.99386  -0.00001   0.00000  -0.00008  -0.00008   2.99378
   R23        4.10739  -0.00012   0.00000  -0.00049  -0.00050   4.10690
   R24        3.84846  -0.00016   0.00000  -0.00053  -0.00054   3.84793
   R25        3.93214  -0.00006   0.00000  -0.00030  -0.00031   3.93184
   R26        2.99573  -0.00001   0.00000   0.00007   0.00007   2.99580
   R27        2.97958  -0.00002   0.00000   0.00001   0.00001   2.97959
   R28        3.84756  -0.00005   0.00000  -0.00031  -0.00031   3.84724
   R29        3.76305   0.00007   0.00000   0.00038   0.00038   3.76343
   R30        3.87568  -0.00007   0.00000  -0.00038  -0.00038   3.87530
   R31        2.87375  -0.00006   0.00000  -0.00022  -0.00022   2.87354
   R32        2.87804   0.00004   0.00000   0.00026   0.00026   2.87831
   R33        3.76391  -0.00039   0.00000  -0.00149  -0.00150   3.76241
   R34        3.87490   0.00001   0.00000  -0.00012  -0.00012   3.87478
   R35        2.80878   0.00085   0.00000   0.00415   0.00414   2.81292
   R36        2.82680   0.00019   0.00000   0.00077   0.00077   2.82757
   R37        3.87653   0.00009   0.00000   0.00054   0.00054   3.87707
   R38        2.87290   0.00019   0.00000   0.00102   0.00101   2.87391
   R39        2.87937  -0.00011   0.00000   0.00018   0.00018   2.87955
   R40        3.98039   0.00008   0.00000   0.00043   0.00043   3.98082
   R41        4.00623  -0.00007   0.00000  -0.00033  -0.00032   4.00591
   R42        2.97352  -0.00008   0.00000  -0.00024  -0.00024   2.97328
   R43        2.98025  -0.00002   0.00000   0.00022   0.00022   2.98047
   R44        4.10643  -0.00003   0.00000  -0.00022  -0.00022   4.10621
   R45        3.93476  -0.00002   0.00000   0.00002   0.00002   3.93478
   R46        2.99504  -0.00006   0.00000  -0.00035  -0.00035   2.99469
   R47        2.97482  -0.00002   0.00000  -0.00014  -0.00014   2.97468
   R48        3.78723  -0.00000   0.00000  -0.00003  -0.00003   3.78720
   R49        2.90710   0.00008   0.00000   0.00045   0.00045   2.90754
   R50        2.91989  -0.00000   0.00000   0.00009   0.00009   2.91998
   R51        2.80906  -0.00002   0.00000  -0.00005  -0.00005   2.80901
   R52        2.82741   0.00005   0.00000   0.00027   0.00027   2.82768
   R53        2.92118   0.00001   0.00000   0.00009   0.00009   2.92127
   R54        2.90630   0.00000   0.00000   0.00004   0.00004   2.90634
   R55        1.54308  -0.00007   0.00000  -0.00026  -0.00026   1.54282
   R56        1.54303   0.00017   0.00000   0.00043   0.00044   1.54347
   R57        4.77495   0.00131   0.00000   0.01214   0.01216   4.78711
   R58        1.53945  -0.00007   0.00000  -0.00032  -0.00032   1.53913
   R59        5.47148   0.00002   0.00000   0.00023   0.00023   5.47171
   R60        5.51933   0.00002   0.00000   0.00017   0.00017   5.51949
   R61        1.58788  -0.00004   0.00000  -0.00017  -0.00017   1.58771
   R62        1.58814   0.00030   0.00000   0.00026   0.00027   1.58840
   R63        4.70850   0.00177   0.00000   0.01476   0.01477   4.72327
   R64        5.02301   0.00068   0.00000   0.00558   0.00558   5.02859
   R65        1.50753   0.00006   0.00000   0.00023   0.00023   1.50777
   R66        1.53849  -0.00004   0.00000  -0.00014  -0.00014   1.53834
   R67        1.50711  -0.00016   0.00000  -0.00057  -0.00057   1.50653
   R68        1.51921   0.00004   0.00000   0.00014   0.00014   1.51936
   R69        1.51904  -0.00001   0.00000  -0.00004  -0.00004   1.51900
   R70        5.22632   0.00005   0.00000   0.00043   0.00043   5.22675
   R71        1.50835   0.00007   0.00000   0.00031   0.00031   1.50866
   R72        5.06009   0.00001   0.00000   0.00013   0.00013   5.06022
   R73        4.94944   0.00040   0.00000   0.00366   0.00366   4.95310
   R74        1.50983  -0.00003   0.00000  -0.00017  -0.00017   1.50966
   R75        4.79648   0.00059   0.00000   0.00469   0.00468   4.80116
   R76        1.41745  -0.00001   0.00000  -0.00001  -0.00001   1.41743
   R77        1.41809  -0.00001   0.00000  -0.00003  -0.00003   1.41807
   R78        1.13384   0.17323   0.00000   0.21211   0.21211   1.34594
   R79        1.13384   0.17201   0.00000   0.21061   0.21061   1.34445
    A1        1.87522   0.00002   0.00000   0.00012   0.00012   1.87534
    A2        1.79318  -0.00002   0.00000  -0.00007  -0.00007   1.79311
    A3        1.99846   0.00001   0.00000   0.00007   0.00007   1.99853
    A4        1.97535  -0.00001   0.00000  -0.00012  -0.00012   1.97523
    A5        2.14681   0.00002   0.00000   0.00008   0.00008   2.14689
    A6        2.57690  -0.00000   0.00000  -0.00003  -0.00003   2.57687
    A7        1.91805  -0.00004   0.00000  -0.00026  -0.00026   1.91779
    A8        1.79842   0.00002   0.00000   0.00011   0.00011   1.79853
    A9        1.63386  -0.00000   0.00000  -0.00001  -0.00001   1.63385
   A10        2.14328   0.00002   0.00000   0.00009   0.00009   2.14337
   A11        1.86052   0.00001   0.00000   0.00008   0.00008   1.86060
   A12        2.06960   0.00001   0.00000   0.00005   0.00005   2.06964
   A13        1.56289  -0.00001   0.00000  -0.00006  -0.00006   1.56283
   A14        2.17516   0.00000   0.00000   0.00001   0.00001   2.17517
   A15        1.86640  -0.00001   0.00000  -0.00006  -0.00006   1.86634
   A16        2.16841  -0.00001   0.00000  -0.00008  -0.00008   2.16834
   A17        1.54450   0.00000   0.00000   0.00004   0.00004   1.54454
   A18        2.23840   0.00001   0.00000   0.00003   0.00003   2.23843
   A19        1.88674   0.00001   0.00000   0.00010   0.00010   1.88684
   A20        2.28984   0.00000   0.00000   0.00003   0.00003   2.28987
   A21        2.07925  -0.00002   0.00000  -0.00012  -0.00012   2.07913
   A22        1.78833   0.00002   0.00000   0.00009   0.00009   1.78841
   A23        1.68334  -0.00001   0.00000  -0.00008  -0.00008   1.68326
   A24        2.10805   0.00004   0.00000   0.00027   0.00027   2.10833
   A25        2.35423   0.00003   0.00000   0.00016   0.00016   2.35439
   A26        1.86792   0.00000   0.00000  -0.00003  -0.00003   1.86789
   A27        2.10158  -0.00000   0.00000  -0.00003  -0.00003   2.10156
   A28        2.15435   0.00001   0.00000   0.00014   0.00014   2.15450
   A29        1.81942   0.00002   0.00000   0.00019   0.00019   1.81961
   A30        2.01397   0.00002   0.00000   0.00000   0.00000   2.01398
   A31        2.32013  -0.00006   0.00000  -0.00030  -0.00030   2.31983
   A32        1.84397  -0.00003   0.00000  -0.00007  -0.00007   1.84390
   A33        2.21601  -0.00002   0.00000  -0.00016  -0.00016   2.21585
   A34        2.23999  -0.00002   0.00000  -0.00010  -0.00010   2.23989
   A35        1.76129   0.00002   0.00000   0.00009   0.00009   1.76138
   A36        2.25748  -0.00001   0.00000  -0.00009  -0.00009   2.25738
   A37        1.91705   0.00006   0.00000   0.00020   0.00020   1.91724
   A38        1.54395  -0.00001   0.00000  -0.00009  -0.00009   1.54386
   A39        2.17512   0.00002   0.00000   0.00003   0.00003   2.17515
   A40        1.88082  -0.00003   0.00000  -0.00007  -0.00007   1.88074
   A41        2.24961  -0.00002   0.00000  -0.00008  -0.00008   2.24954
   A42        1.87595  -0.00007   0.00000  -0.00036  -0.00036   1.87559
   A43        2.57752  -0.00001   0.00000  -0.00008  -0.00008   2.57744
   A44        1.86097   0.00003   0.00000   0.00010   0.00011   1.86107
   A45        1.55882   0.00002   0.00000   0.00008   0.00008   1.55891
   A46        2.06099   0.00002   0.00000   0.00012   0.00012   2.06111
   A47        1.99934  -0.00002   0.00000  -0.00008  -0.00008   1.99926
   A48        1.79394   0.00002   0.00000   0.00013   0.00013   1.79406
   A49        2.14246  -0.00000   0.00000  -0.00002  -0.00002   2.14244
   A50        1.99205   0.00000   0.00000  -0.00001  -0.00001   1.99204
   A51        1.79956  -0.00002   0.00000  -0.00008  -0.00008   1.79947
   A52        2.14680  -0.00000   0.00000  -0.00000  -0.00000   2.14680
   A53        1.64097  -0.00000   0.00000  -0.00001  -0.00001   1.64096
   A54        2.08054   0.00001   0.00000   0.00005   0.00005   2.08059
   A55        2.27204   0.00002   0.00000   0.00011   0.00011   2.27215
   A56        2.17410  -0.00001   0.00000  -0.00002  -0.00002   2.17408
   A57        1.85635   0.00001   0.00000   0.00006   0.00006   1.85641
   A58        1.77543   0.00007   0.00000   0.00032   0.00032   1.77576
   A59        1.97217   0.00001   0.00000   0.00009   0.00009   1.97227
   A60        1.85075   0.00004   0.00000   0.00024   0.00024   1.85099
   A61        2.32225  -0.00003   0.00000  -0.00018  -0.00018   2.32207
   A62        1.95599  -0.00005   0.00000  -0.00013  -0.00013   1.95586
   A63        1.93234   0.00003   0.00000   0.00023   0.00023   1.93257
   A64        1.89465  -0.00003   0.00000  -0.00026  -0.00026   1.89439
   A65        2.21736  -0.00002   0.00000  -0.00004  -0.00004   2.21732
   A66        1.68537   0.00004   0.00000   0.00023   0.00023   1.68560
   A67        2.41011  -0.00010   0.00000  -0.00057  -0.00057   2.40954
   A68        2.14002  -0.00003   0.00000  -0.00008  -0.00008   2.13994
   A69        2.32380   0.00000   0.00000  -0.00001  -0.00001   2.32379
   A70        1.82559   0.00003   0.00000   0.00003   0.00003   1.82563
   A71        2.16356   0.00004   0.00000   0.00027   0.00027   2.16383
   A72        2.10379  -0.00002   0.00000  -0.00023  -0.00023   2.10356
   A73        1.59002   0.00001   0.00000   0.00009   0.00009   1.59011
   A74        2.38019   0.00001   0.00000   0.00002   0.00002   2.38021
   A75        2.16173   0.00001   0.00000  -0.00002  -0.00002   2.16171
   A76        2.20789  -0.00000   0.00000  -0.00005  -0.00005   2.20784
   A77        2.51084  -0.00001   0.00000  -0.00006  -0.00006   2.51078
   A78        1.80851  -0.00001   0.00000  -0.00002  -0.00002   1.80850
   A79        2.54758  -0.00000   0.00000  -0.00003  -0.00003   2.54755
   A80        2.06717   0.00003   0.00000   0.00012   0.00012   2.06729
   A81        1.91497   0.00001   0.00000   0.00003   0.00003   1.91501
   A82        2.39321  -0.00002   0.00000  -0.00010  -0.00010   2.39311
   A83        1.65403  -0.00003   0.00000  -0.00012  -0.00012   1.65390
   A84        1.98075  -0.00001   0.00000  -0.00005  -0.00005   1.98070
   A85        2.45527   0.00007   0.00000   0.00011   0.00011   2.45538
   A86        2.07816   0.00001   0.00000   0.00006   0.00006   2.07822
   A87        1.50507  -0.00001   0.00000  -0.00008  -0.00008   1.50500
   A88        2.16439  -0.00003   0.00000  -0.00003  -0.00003   2.16436
   A89        2.22441   0.00006   0.00000   0.00032   0.00032   2.22473
   A90        1.85494  -0.00006   0.00000  -0.00023  -0.00023   1.85471
   A91        2.15690   0.00002   0.00000   0.00041   0.00041   2.15731
   A92        2.52814  -0.00004   0.00000  -0.00023  -0.00023   2.52791
   A93        2.13254  -0.00004   0.00000  -0.00015  -0.00014   2.13239
   A94        1.61772  -0.00004   0.00000   0.00014   0.00014   1.61786
   A95        2.16769  -0.00001   0.00000  -0.00012  -0.00013   2.16757
   A96        2.26100   0.00004   0.00000  -0.00016  -0.00016   2.26085
   A97        1.74059   0.00008   0.00000   0.00041   0.00041   1.74100
   A98        1.58963   0.00004   0.00000   0.00008   0.00008   1.58971
   A99        2.37219   0.00007   0.00000   0.00066   0.00066   2.37285
   A100       2.14862  -0.00005   0.00000  -0.00043  -0.00043   2.14820
   A101       2.20934  -0.00007   0.00000  -0.00040  -0.00040   2.20893
   A102       2.52885   0.00001   0.00000   0.00034   0.00034   2.52919
   A103       1.80707   0.00009   0.00000   0.00032   0.00032   1.80739
   A104       2.55940  -0.00015   0.00000  -0.00100  -0.00100   2.55841
   A105       2.08226  -0.00014   0.00000  -0.00044  -0.00044   2.08182
   A106       1.90555   0.00005   0.00000   0.00054   0.00054   1.90609
   A107       2.37606   0.00006   0.00000   0.00007   0.00008   2.37614
   A108       1.68171   0.00002   0.00000   0.00007   0.00007   1.68178
   A109       1.86652   0.00002   0.00000   0.00003   0.00003   1.86655
   A110       2.23777  -0.00004   0.00000  -0.00028  -0.00028   2.23749
   A111       2.21544  -0.00005   0.00000  -0.00026  -0.00026   2.21518
   A112       1.78748   0.00002   0.00000   0.00004   0.00004   1.78752
   A113       2.35843   0.00002   0.00000   0.00021   0.00021   2.35865
   A114       2.11297   0.00000   0.00000   0.00012   0.00012   2.11309
   A115       2.10030   0.00004   0.00000   0.00021   0.00021   2.10051
   A116       2.01218   0.00003   0.00000   0.00009   0.00009   2.01227
   A117       2.26032  -0.00002   0.00000  -0.00012  -0.00011   2.26020
   A118       1.76528  -0.00005   0.00000  -0.00018  -0.00018   1.76509
   A119       1.82010  -0.00000   0.00000   0.00008   0.00008   1.82018
   A120       2.15499   0.00003   0.00000   0.00019   0.00019   2.15518
   A121       1.84110  -0.00004   0.00000  -0.00021  -0.00021   1.84089
   A122       2.31632  -0.00001   0.00000  -0.00011  -0.00011   2.31621
   A123       1.97168  -0.00001   0.00000  -0.00007  -0.00007   1.97161
   A124       1.77686  -0.00004   0.00000  -0.00019  -0.00019   1.77666
   A125       1.86175   0.00001   0.00000   0.00005   0.00005   1.86180
   A126       2.32476   0.00004   0.00000   0.00017   0.00017   2.32493
   A127       1.95738  -0.00001   0.00000  -0.00001  -0.00001   1.95737
   A128       2.31999   0.00001   0.00000   0.00006   0.00006   2.32004
   A129       1.81683  -0.00002   0.00000  -0.00007  -0.00007   1.81676
   A130       1.93404  -0.00003   0.00000  -0.00018  -0.00018   1.93386
   A131       1.88890   0.00002   0.00000   0.00005   0.00005   1.88894
   A132       2.22667   0.00004   0.00000   0.00019   0.00019   2.22686
   A133       1.68570   0.00001   0.00000   0.00004   0.00004   1.68574
   A134       2.39497  -0.00001   0.00000  -0.00005  -0.00005   2.39491
   A135       2.14046  -0.00000   0.00000  -0.00001  -0.00001   2.14045
   A136       2.17681   0.00001   0.00000   0.00006   0.00006   2.17687
   A137       2.09366  -0.00001   0.00000   0.00000   0.00000   2.09366
   A138       1.50815   0.00000   0.00000  -0.00001  -0.00001   1.50814
   A139       1.93606  -0.00006   0.00000  -0.00022  -0.00022   1.93584
   A140       2.38054  -0.00001   0.00000  -0.00004  -0.00004   2.38050
   A141       2.13631   0.00000   0.00000   0.00003   0.00003   2.13634
   A142       1.50704  -0.00003   0.00000  -0.00013  -0.00013   1.50691
   A143       2.39302   0.00001   0.00000   0.00005   0.00005   2.39307
   A144       2.33167   0.00002   0.00000   0.00008   0.00009   2.33176
   A145       2.07314   0.00001   0.00000  -0.00003  -0.00002   2.07312
   A146       1.99213   0.00002   0.00000   0.00012   0.00012   1.99224
   A147       2.41226   0.00000   0.00000   0.00001   0.00001   2.41227
   A148       2.10363  -0.00004   0.00000  -0.00018  -0.00018   2.10345
   A149       1.70563   0.00008   0.00000   0.00032   0.00033   1.70595
   A150       2.17036   0.00006   0.00000   0.00018   0.00019   2.17054
   A151       2.18549  -0.00003   0.00000  -0.00008  -0.00008   2.18542
   A152       1.66768   0.00001   0.00000   0.00008   0.00008   1.66776
   A153       1.65473  -0.00001   0.00000  -0.00002  -0.00002   1.65471
   A154       1.50507  -0.00001   0.00000  -0.00003  -0.00003   1.50504
   A155       2.17187   0.00001   0.00000   0.00003   0.00003   2.17191
   A156       2.23414   0.00003   0.00000   0.00017   0.00017   2.23431
   A157       2.13156  -0.00001   0.00000  -0.00011  -0.00011   2.13144
   A158       1.85317   0.00002   0.00000   0.00017   0.00017   1.85334
   A159       2.26518  -0.00001   0.00000  -0.00010  -0.00009   2.26509
   A160       1.74482   0.00001   0.00000   0.00004   0.00004   1.74486
   A161       1.97958   0.00000   0.00000   0.00002   0.00002   1.97959
   A162       1.62109   0.00002   0.00000   0.00014   0.00014   1.62123
   A163       2.17195   0.00001   0.00000   0.00008   0.00008   2.17203
   A164       2.44768   0.00000   0.00000  -0.00003  -0.00003   2.44765
   A165       2.07155  -0.00001   0.00000  -0.00009  -0.00009   2.07146
   A166       2.15318  -0.00001   0.00000  -0.00007  -0.00007   2.15311
   A167       2.51964  -0.00003   0.00000  -0.00017  -0.00017   2.51947
   A168       1.50835  -0.00002   0.00000  -0.00006  -0.00006   1.50829
   A169       1.50594   0.00000   0.00000   0.00002   0.00002   1.50596
   A170       2.34807   0.00000   0.00000  -0.00003  -0.00003   2.34804
   A171       2.40664   0.00002   0.00000   0.00008   0.00008   2.40672
   A172       1.93524  -0.00001   0.00000  -0.00008  -0.00008   1.93515
   A173       2.12583   0.00003   0.00000   0.00012   0.00012   2.12595
   A174       2.36719   0.00001   0.00000  -0.00002  -0.00001   2.36718
   A175       2.10344  -0.00002   0.00000  -0.00011  -0.00011   2.10334
   A176       2.17679  -0.00001   0.00000  -0.00003  -0.00003   2.17675
   A177       1.70996   0.00001   0.00000   0.00007   0.00007   1.71003
   A178       2.07202  -0.00001   0.00000   0.00000   0.00000   2.07202
   A179       2.39903  -0.00001   0.00000  -0.00001  -0.00001   2.39902
   A180       1.98265  -0.00001   0.00000  -0.00003  -0.00004   1.98262
   A181       1.67497   0.00003   0.00000   0.00010   0.00010   1.67506
   A182       2.19276   0.00002   0.00000   0.00005   0.00005   2.19281
   A183       1.44070   0.00146   0.00000   0.00855   0.00854   1.44925
   A184       1.62991   0.00047   0.00000   0.00173   0.00174   1.63164
   A185       1.49134  -0.00002   0.00000  -0.00009  -0.00009   1.49125
   A186       1.47367  -0.00001   0.00000  -0.00001  -0.00001   1.47366
   A187       1.77101   0.00122   0.00000   0.00747   0.00746   1.77847
   A188       2.57383   0.00020   0.00000   0.00135   0.00134   2.57517
   A189       1.71209   0.00010   0.00000   0.00086   0.00086   1.71295
   A190       2.59787   0.00032   0.00000   0.00169   0.00169   2.59956
   A191       1.67721  -0.00002   0.00000  -0.00006  -0.00006   1.67715
   A192       1.82741   0.00002   0.00000   0.00016   0.00016   1.82757
   A193       1.87436  -0.00001   0.00000  -0.00004  -0.00004   1.87432
   A194       1.58348   0.00023   0.00000   0.00146   0.00146   1.58494
   A195       1.77447  -0.00002   0.00000  -0.00032  -0.00032   1.77415
   A196       1.59772   0.00015   0.00000   0.00103   0.00102   1.59874
   A197       1.74731  -0.00004   0.00000  -0.00045  -0.00045   1.74686
   A198       2.07184   0.00004   0.00000   0.00016   0.00016   2.07200
   A199       1.68574   0.00002   0.00000   0.00007   0.00008   1.68582
   A200       2.23566  -0.00001   0.00000  -0.00004  -0.00004   2.23562
   A201       1.69722   0.00001   0.00000   0.00002   0.00002   1.69724
   A202       2.27676   0.00000   0.00000   0.00001   0.00001   2.27677
   A203       2.30773  -0.00001   0.00000  -0.00004  -0.00004   2.30770
   A204       1.19709  -0.00065   0.00000  -0.00428  -0.00428   1.19281
   A205       2.12478   0.00057   0.00000   0.00257   0.00256   2.12734
   A206       2.45789   0.00043   0.00000   0.00203   0.00202   2.45991
   A207       1.03806  -0.00010   0.00000  -0.00091  -0.00091   1.03714
   A208       1.43767  -0.00024   0.00000  -0.00179  -0.00179   1.43588
   A209       2.35346   0.00009   0.00000   0.00099   0.00099   2.35445
   A210       1.78737  -0.00031   0.00000  -0.00215  -0.00214   1.78523
   A211       2.27635  -0.00004   0.00000   0.00018   0.00018   2.27652
   A212       2.17329   0.00035   0.00000   0.00200   0.00200   2.17529
   A213       3.21464   0.00001   0.00000   0.00023   0.00023   3.21487
   A214       3.28025   0.00000   0.00000   0.00002   0.00002   3.28028
    D1       -1.76285  -0.00001   0.00000  -0.00000  -0.00000  -1.76285
    D2       -0.73641   0.00001   0.00000   0.00001   0.00001  -0.73639
    D3        1.71602   0.00000   0.00000  -0.00006  -0.00006   1.71596
    D4        2.29329  -0.00001   0.00000  -0.00017  -0.00017   2.29312
    D5        0.19565  -0.00000   0.00000   0.00010   0.00010   0.19574
    D6        1.22209   0.00002   0.00000   0.00011   0.00011   1.22221
    D7       -2.60867   0.00001   0.00000   0.00004   0.00004  -2.60863
    D8       -2.03139  -0.00000   0.00000  -0.00007  -0.00007  -2.03146
    D9       -0.75286  -0.00002   0.00000   0.00001   0.00001  -0.75285
   D10        0.27359   0.00001   0.00000   0.00003   0.00003   0.27362
   D11        2.72601   0.00000   0.00000  -0.00005  -0.00005   2.72597
   D12       -2.97990  -0.00001   0.00000  -0.00016  -0.00016  -2.98005
   D13        2.20179  -0.00003   0.00000  -0.00007  -0.00007   2.20172
   D14       -3.05495  -0.00001   0.00000  -0.00006  -0.00006  -3.05500
   D15       -0.60252  -0.00002   0.00000  -0.00013  -0.00013  -0.60265
   D16       -0.02525  -0.00003   0.00000  -0.00024  -0.00024  -0.02549
   D17        2.75411  -0.00002   0.00000  -0.00004  -0.00004   2.75407
   D18       -2.50263   0.00000   0.00000  -0.00003  -0.00003  -2.50265
   D19       -0.05020  -0.00000   0.00000  -0.00010  -0.00010  -0.05031
   D20        0.52707  -0.00002   0.00000  -0.00021  -0.00021   0.52686
   D21        0.43303  -0.00004   0.00000  -0.00027  -0.00027   0.43275
   D22       -0.58321   0.00002   0.00000  -0.00008  -0.00008  -0.58329
   D23        3.02076  -0.00007   0.00000  -0.00055  -0.00055   3.02021
   D24       -3.03482  -0.00001   0.00000  -0.00001  -0.00001  -3.03484
   D25       -0.48300  -0.00002   0.00000  -0.00008  -0.00008  -0.48308
   D26       -1.49923   0.00004   0.00000   0.00011   0.00012  -1.49912
   D27        2.10474  -0.00005   0.00000  -0.00036  -0.00036   2.10438
   D28        2.33233   0.00001   0.00000   0.00018   0.00018   2.33251
   D29        1.14296  -0.00002   0.00000  -0.00007  -0.00007   1.14289
   D30        0.12672   0.00004   0.00000   0.00013   0.00013   0.12685
   D31       -2.55249  -0.00005   0.00000  -0.00035  -0.00035  -2.55283
   D32       -2.32489   0.00001   0.00000   0.00019   0.00019  -2.32470
   D33       -2.80507  -0.00001   0.00000  -0.00000  -0.00000  -2.80507
   D34        2.46188   0.00005   0.00000   0.00019   0.00019   2.46208
   D35       -0.21733  -0.00004   0.00000  -0.00028  -0.00028  -0.21761
   D36        0.01027   0.00002   0.00000   0.00025   0.00025   0.01052
   D37       -2.73069  -0.00001   0.00000  -0.00003  -0.00003  -2.73072
   D38        2.53626   0.00005   0.00000   0.00017   0.00017   2.53643
   D39       -0.14295  -0.00004   0.00000  -0.00031  -0.00031  -0.14326
   D40        0.08464   0.00002   0.00000   0.00023   0.00023   0.08487
   D41        0.87749  -0.00002   0.00000  -0.00007  -0.00007   0.87742
   D42       -2.75369   0.00000   0.00000   0.00005   0.00005  -2.75363
   D43       -2.09409  -0.00003   0.00000  -0.00012  -0.00012  -2.09421
   D44       -0.10725   0.00003   0.00000   0.00022   0.00022  -0.10704
   D45        2.54476   0.00005   0.00000   0.00034   0.00034   2.54510
   D46       -3.07883   0.00002   0.00000   0.00017   0.00017  -3.07866
   D47       -1.03481  -0.00001   0.00000  -0.00008  -0.00008  -1.03489
   D48        1.61720   0.00001   0.00000   0.00005   0.00005   1.61725
   D49        2.27679  -0.00002   0.00000  -0.00012  -0.00012   2.27667
   D50       -3.13913  -0.00001   0.00000  -0.00009  -0.00009  -3.13921
   D51       -0.48711   0.00001   0.00000   0.00004   0.00004  -0.48708
   D52        0.17248  -0.00002   0.00000  -0.00013  -0.00013   0.17235
   D53        3.05294   0.00000   0.00000   0.00001   0.00001   3.05295
   D54       -0.57824   0.00002   0.00000   0.00013   0.00013  -0.57810
   D55        0.08136  -0.00001   0.00000  -0.00003  -0.00003   0.08132
   D56       -0.89836  -0.00001   0.00000  -0.00012  -0.00012  -0.89847
   D57        0.07016  -0.00004   0.00000  -0.00027  -0.00027   0.06989
   D58        2.29725   0.00001   0.00000  -0.00005  -0.00005   2.29720
   D59        2.92176  -0.00004   0.00000  -0.00025  -0.00025   2.92152
   D60        1.07100   0.00002   0.00000   0.00001   0.00001   1.07101
   D61        2.03951  -0.00002   0.00000  -0.00014  -0.00014   2.03937
   D62       -2.01658   0.00003   0.00000   0.00008   0.00008  -2.01650
   D63       -1.39207  -0.00001   0.00000  -0.00012  -0.00012  -1.39219
   D64        0.07935  -0.00002   0.00000  -0.00018  -0.00018   0.07917
   D65        1.04786  -0.00005   0.00000  -0.00033  -0.00033   1.04753
   D66       -3.00823  -0.00000   0.00000  -0.00011  -0.00011  -3.00834
   D67       -2.38372  -0.00005   0.00000  -0.00031  -0.00031  -2.38403
   D68       -2.98205   0.00002   0.00000   0.00008   0.00008  -2.98198
   D69       -2.01354  -0.00002   0.00000  -0.00008  -0.00007  -2.01361
   D70        0.21355   0.00003   0.00000   0.00015   0.00015   0.21370
   D71        0.83807  -0.00001   0.00000  -0.00005  -0.00005   0.83801
   D72        2.83594  -0.00000   0.00000  -0.00004  -0.00004   2.83590
   D73       -2.47873  -0.00004   0.00000  -0.00020  -0.00019  -2.47893
   D74       -0.25164   0.00001   0.00000   0.00003   0.00003  -0.25161
   D75        0.37287  -0.00003   0.00000  -0.00017  -0.00017   0.37270
   D76        0.59545   0.00000   0.00000   0.00006   0.00006   0.59552
   D77        1.61086   0.00004   0.00000   0.00026   0.00026   1.61112
   D78       -2.42869   0.00002   0.00000   0.00017   0.00017  -2.42852
   D79       -1.71929   0.00001   0.00000   0.00009   0.00009  -1.71920
   D80       -0.49789   0.00001   0.00000   0.00014   0.00014  -0.49775
   D81        0.51752   0.00005   0.00000   0.00033   0.00034   0.51785
   D82        2.76116   0.00003   0.00000   0.00024   0.00024   2.76140
   D83       -2.81263   0.00002   0.00000   0.00017   0.00017  -2.81247
   D84       -1.20799  -0.00002   0.00000  -0.00005  -0.00005  -1.20805
   D85       -0.19259   0.00002   0.00000   0.00015   0.00015  -0.19244
   D86        2.05105   0.00000   0.00000   0.00005   0.00005   2.05110
   D87        2.76045  -0.00001   0.00000  -0.00002  -0.00002   2.76042
   D88        2.54597  -0.00003   0.00000  -0.00018  -0.00018   2.54579
   D89       -2.72181   0.00000   0.00000   0.00002   0.00002  -2.72179
   D90       -0.47817  -0.00001   0.00000  -0.00008  -0.00008  -0.47825
   D91        0.23123  -0.00002   0.00000  -0.00015  -0.00015   0.23107
   D92        2.97645   0.00000   0.00000   0.00005   0.00005   2.97650
   D93       -2.29133   0.00004   0.00000   0.00025   0.00025  -2.29109
   D94       -0.04769   0.00003   0.00000   0.00015   0.00015  -0.04754
   D95        0.66170   0.00001   0.00000   0.00008   0.00008   0.66178
   D96        0.39072  -0.00003   0.00000  -0.00016  -0.00016   0.39056
   D97       -0.67138  -0.00002   0.00000  -0.00015  -0.00015  -0.67152
   D98        2.70818  -0.00001   0.00000  -0.00007  -0.00007   2.70811
   D99       -2.79652  -0.00003   0.00000  -0.00017  -0.00017  -2.79669
   D100      -0.65810   0.00002   0.00000   0.00008   0.00008  -0.65802
   D101      -1.72019   0.00002   0.00000   0.00009   0.00009  -1.72011
   D102       1.65936   0.00003   0.00000   0.00016   0.00016   1.65953
   D103       2.43785   0.00001   0.00000   0.00007   0.00007   2.43792
   D104       1.26319  -0.00002   0.00000  -0.00018  -0.00018   1.26301
   D105       0.20109  -0.00002   0.00000  -0.00017  -0.00017   0.20093
   D106      -2.70253  -0.00001   0.00000  -0.00009  -0.00009  -2.70263
   D107      -1.92405  -0.00003   0.00000  -0.00019  -0.00019  -1.92424
   D108      -2.52181  -0.00000   0.00000  -0.00004  -0.00004  -2.52184
   D109       2.69928  -0.00000   0.00000  -0.00003  -0.00003   2.69926
   D110      -0.20435   0.00001   0.00000   0.00005   0.00005  -0.20430
   D111       0.57414  -0.00001   0.00000  -0.00004  -0.00004   0.57409
   D112      -3.10103  -0.00001   0.00000  -0.00006  -0.00006  -3.10109
   D113       2.12006  -0.00001   0.00000  -0.00005  -0.00005   2.12001
   D114      -0.78357   0.00000   0.00000   0.00002   0.00002  -0.78354
   D115      -0.00508  -0.00001   0.00000  -0.00007  -0.00007  -0.00515
   D116       0.30327   0.00006   0.00000   0.00032   0.00032   0.30359
   D117      -0.82549  -0.00000   0.00000  -0.00003  -0.00003  -0.82552
   D118       3.02826  -0.00006   0.00000  -0.00039  -0.00039   3.02787
   D119       2.57745   0.00003   0.00000   0.00015   0.00015   2.57760
   D120       1.46399   0.00005   0.00000   0.00020   0.00020   1.46419
   D121       0.33523  -0.00001   0.00000  -0.00014  -0.00015   0.33508
   D122      -2.09420  -0.00007   0.00000  -0.00051  -0.00051  -2.09471
   D123      -2.54502   0.00002   0.00000   0.00003   0.00003  -2.54499
   D124      -2.53996   0.00010   0.00000   0.00052   0.00052  -2.53944
   D125       2.61446   0.00003   0.00000   0.00018   0.00018   2.61464
   D126       0.18503  -0.00003   0.00000  -0.00018  -0.00018   0.18484
   D127      -0.26579   0.00006   0.00000   0.00035   0.00035  -0.26543
   D128      -2.11120   0.00007   0.00000   0.00032   0.00032  -2.11089
   D129       3.04322   0.00001   0.00000  -0.00003  -0.00003   3.04319
   D130       0.61378  -0.00005   0.00000  -0.00039  -0.00039   0.61340
   D131       0.16297   0.00004   0.00000   0.00015   0.00015   0.16312
   D132       0.63498   0.00002   0.00000   0.00000   0.00000   0.63498
   D133      -0.43599   0.00003   0.00000   0.00000   0.00000  -0.43599
   D134      -2.66438   0.00002   0.00000  -0.00037  -0.00037  -2.66475
   D135       3.04555   0.00007   0.00000   0.00037   0.00037   3.04591
   D136      -0.51940   0.00002   0.00000  -0.00003  -0.00003  -0.51943
   D137      -1.59036   0.00002   0.00000  -0.00003  -0.00003  -1.59040
   D138       2.46442   0.00002   0.00000  -0.00040  -0.00040   2.46403
   D139       1.89117   0.00007   0.00000   0.00033   0.00033   1.89150
   D140      -2.90541   0.00003   0.00000   0.00026   0.00026  -2.90515
   D141       2.30680   0.00004   0.00000   0.00026   0.00026   2.30707
   D142       0.07841   0.00004   0.00000  -0.00011  -0.00011   0.07830
   D143      -0.49485   0.00008   0.00000   0.00063   0.00063  -0.49422
   D144      -3.12897   0.00005   0.00000   0.00022   0.00022  -3.12874
   D145       2.08325   0.00005   0.00000   0.00022   0.00022   2.08347
   D146      -0.14515   0.00005   0.00000  -0.00015  -0.00015  -0.14529
   D147      -0.71840   0.00010   0.00000   0.00059   0.00059  -0.71782
   D148      -0.80019  -0.00001   0.00000   0.00001   0.00000  -0.80018
   D149       0.26389   0.00001   0.00000   0.00007   0.00007   0.26397
   D150       2.43895  -0.00001   0.00000  -0.00002  -0.00002   2.43893
   D151       3.08908   0.00001   0.00000  -0.00002  -0.00002   3.08906
   D152       0.26479  -0.00001   0.00000  -0.00003  -0.00003   0.26476
   D153       1.32887   0.00000   0.00000   0.00004   0.00004   1.32891
   D154      -2.77926  -0.00001   0.00000  -0.00006  -0.00006  -2.77932
   D155      -2.12913   0.00001   0.00000  -0.00005  -0.00005  -2.12918
   D156       3.09431  -0.00004   0.00000  -0.00017  -0.00017   3.09414
   D157      -2.12479  -0.00003   0.00000  -0.00011  -0.00011  -2.12490
   D158       0.05026  -0.00004   0.00000  -0.00020  -0.00020   0.05006
   D159       0.70040  -0.00002   0.00000  -0.00020  -0.00020   0.70020
   D160       2.44244   0.00000   0.00000   0.00015   0.00015   2.44259
   D161      -2.77666   0.00002   0.00000   0.00022   0.00022  -2.77644
   D162      -0.60161   0.00000   0.00000   0.00012   0.00012  -0.60149
   D163       0.04853   0.00002   0.00000   0.00012   0.00012   0.04865
   D164       0.11568   0.00000   0.00000   0.00015   0.00015   0.11582
   D165      -0.97365   0.00002   0.00000   0.00017   0.00017  -0.97348
   D166       2.33024   0.00001   0.00000   0.00011   0.00011   2.33035
   D167       2.59487   0.00002   0.00000   0.00020   0.00020   2.59508
   D168       1.35388   0.00001   0.00000   0.00021   0.00021   1.35409
   D169       0.26455   0.00003   0.00000   0.00024   0.00024   0.26479
   D170      -2.71474   0.00002   0.00000   0.00018   0.00018  -2.71456
   D171      -2.45011   0.00003   0.00000   0.00027   0.00027  -2.44984
   D172      -2.32439  -0.00003   0.00000  -0.00015  -0.00015  -2.32454
   D173       2.86946  -0.00002   0.00000  -0.00012  -0.00012   2.86934
   D174      -0.10983  -0.00002   0.00000  -0.00019  -0.00019  -0.11001
   D175       0.15480  -0.00002   0.00000  -0.00009  -0.00009   0.15471
   D176      -2.47136  -0.00003   0.00000  -0.00009  -0.00009  -2.47144
   D177       2.72250  -0.00002   0.00000  -0.00006  -0.00006   2.72244
   D178      -0.25679  -0.00002   0.00000  -0.00013  -0.00013  -0.25691
   D179       0.00784  -0.00001   0.00000  -0.00003  -0.00003   0.00781
   D180      -3.01617   0.00008   0.00000   0.00067   0.00067  -3.01550
   D181       2.18030   0.00006   0.00000   0.00053   0.00053   2.18083
   D182       1.05843   0.00006   0.00000   0.00044   0.00044   1.05887
   D183      -0.01651   0.00006   0.00000   0.00044   0.00044  -0.01607
   D184      -1.44891   0.00009   0.00000   0.00070   0.00070  -1.44822
   D185       0.59545  -0.00003   0.00000  -0.00007  -0.00007   0.59538
   D186       1.61242  -0.00005   0.00000  -0.00025  -0.00025   1.61217
   D187      -2.42574  -0.00005   0.00000   0.00020   0.00019  -2.42554
   D188      -1.72043  -0.00005   0.00000  -0.00028  -0.00028  -1.72071
   D189      -1.20894  -0.00000   0.00000   0.00004   0.00004  -1.20890
   D190      -0.19197  -0.00003   0.00000  -0.00014  -0.00014  -0.19211
   D191       2.05306  -0.00002   0.00000   0.00031   0.00030   2.05336
   D192       2.75836  -0.00002   0.00000  -0.00017  -0.00017   2.75819
   D193      -0.49892  -0.00005   0.00000  -0.00016  -0.00016  -0.49908
   D194       0.51805  -0.00007   0.00000  -0.00034  -0.00035   0.51771
   D195       2.76308  -0.00007   0.00000   0.00010   0.00010   2.76318
   D196      -2.81480  -0.00007   0.00000  -0.00037  -0.00037  -2.81518
   D197       2.97527  -0.00001   0.00000   0.00003   0.00003   2.97530
   D198      -2.29095  -0.00003   0.00000  -0.00015  -0.00015  -2.29110
   D199      -0.04592  -0.00002   0.00000   0.00030   0.00030  -0.04563
   D200       0.65938  -0.00002   0.00000  -0.00018  -0.00018   0.65920
   D201       2.56343   0.00001   0.00000   0.00006   0.00006   2.56349
   D202      -2.70278  -0.00002   0.00000  -0.00013  -0.00013  -2.70291
   D203      -0.45775  -0.00001   0.00000   0.00032   0.00032  -0.45743
   D204       0.24755  -0.00001   0.00000  -0.00015  -0.00015   0.24740
   D205       0.87932   0.00005   0.00000   0.00029   0.00029   0.87962
   D206      -2.76491   0.00009   0.00000   0.00076   0.00076  -2.76414
   D207      -2.11437   0.00011   0.00000   0.00028   0.00028  -2.11409
   D208      -0.10377   0.00009   0.00000   0.00046   0.00046  -0.10331
   D209       2.53518   0.00013   0.00000   0.00093   0.00093   2.53612
   D210      -3.09747   0.00014   0.00000   0.00044   0.00045  -3.09702
   D211      -1.03434   0.00005   0.00000   0.00026   0.00026  -1.03408
   D212       1.60461   0.00009   0.00000   0.00073   0.00073   1.60534
   D213       2.25515   0.00011   0.00000   0.00024   0.00025   2.25539
   D214       3.04874   0.00005   0.00000   0.00023   0.00023   3.04897
   D215      -0.59549   0.00008   0.00000   0.00070   0.00070  -0.59479
   D216       0.05505   0.00010   0.00000   0.00021   0.00022   0.05526
   D217      -3.12017   0.00000   0.00000   0.00003   0.00003  -3.12015
   D218      -0.48122   0.00004   0.00000   0.00050   0.00050  -0.48072
   D219       0.16932   0.00006   0.00000   0.00001   0.00001   0.16933
   D220      -0.73788  -0.00000   0.00000  -0.00008  -0.00008  -0.73795
   D221      -1.76296  -0.00004   0.00000  -0.00018  -0.00018  -1.76314
   D222       2.29505  -0.00001   0.00000  -0.00009  -0.00009   2.29495
   D223       1.71639  -0.00005   0.00000  -0.00028  -0.00028   1.71611
   D224       0.27260   0.00001   0.00000  -0.00004  -0.00004   0.27256
   D225      -0.75248  -0.00002   0.00000  -0.00014  -0.00014  -0.75263
   D226      -2.97766   0.00001   0.00000  -0.00006  -0.00006  -2.97772
   D227       2.72687  -0.00004   0.00000  -0.00024  -0.00024   2.72663
   D228       1.22172   0.00001   0.00000  -0.00004  -0.00004   1.22168
   D229       0.19664  -0.00002   0.00000  -0.00015  -0.00015   0.19649
   D230      -2.02854   0.00000   0.00000  -0.00006  -0.00006  -2.02860
   D231      -2.60720  -0.00004   0.00000  -0.00024  -0.00024  -2.60744
   D232      -2.49751   0.00003   0.00000   0.00009   0.00009  -2.49742
   D233       2.76060  -0.00001   0.00000  -0.00002  -0.00002   2.76058
   D234       0.53542   0.00002   0.00000   0.00007   0.00007   0.53549
   D235      -0.04324  -0.00002   0.00000  -0.00011  -0.00011  -0.04335
   D236      -3.05921   0.00003   0.00000   0.00010   0.00010  -3.05911
   D237       2.19890  -0.00000   0.00000  -0.00001  -0.00001   2.19889
   D238      -0.02628   0.00002   0.00000   0.00008   0.00008  -0.02620
   D239      -0.60494  -0.00002   0.00000  -0.00010  -0.00010  -0.60504
   D240      -1.50080   0.00003   0.00000   0.00010   0.00010  -1.50070
   D241      -0.48403   0.00004   0.00000   0.00022   0.00023  -0.48380
   D242       2.09397   0.00001   0.00000   0.00002   0.00002   2.09399
   D243       2.34694   0.00002   0.00000   0.00008   0.00009   2.34702
   D244      -0.58707  -0.00005   0.00000  -0.00028  -0.00028  -0.58735
   D245       0.42971  -0.00003   0.00000  -0.00016  -0.00016   0.42955
   D246       3.00770  -0.00007   0.00000  -0.00036  -0.00036   3.00734
   D247      -3.02251  -0.00006   0.00000  -0.00030  -0.00030  -3.02281
   D248       0.12473   0.00002   0.00000   0.00002   0.00002   0.12475
   D249       1.14150   0.00003   0.00000   0.00014   0.00014   1.14165
   D250      -2.56369  -0.00000   0.00000  -0.00006  -0.00006  -2.56375
   D251      -2.31071   0.00001   0.00000   0.00000   0.00000  -2.31071
   D252       2.54151   0.00000   0.00000  -0.00001  -0.00001   2.54150
   D253      -2.72490   0.00002   0.00000   0.00012   0.00012  -2.72479
   D254      -0.14691  -0.00002   0.00000  -0.00008  -0.00008  -0.14699
   D255       0.10606  -0.00000   0.00000  -0.00002  -0.00002   0.10604
   D256       2.44387   0.00003   0.00000   0.00011   0.00011   2.44397
   D257      -2.82254   0.00005   0.00000   0.00023   0.00023  -2.82231
   D258      -0.24455   0.00001   0.00000   0.00003   0.00003  -0.24452
   D259       0.00843   0.00002   0.00000   0.00009   0.00009   0.00852
   D260       1.26353   0.00004   0.00000   0.00016   0.00016   1.26369
   D261       0.20061   0.00003   0.00000   0.00014   0.00014   0.20076
   D262      -1.93280   0.00002   0.00000   0.00008   0.00009  -1.93272
   D263      -2.69890   0.00006   0.00000   0.00027   0.00027  -2.69863
   D264       0.39125   0.00002   0.00000   0.00017   0.00017   0.39142
   D265      -0.67167   0.00001   0.00000   0.00015   0.00015  -0.67152
   D266      -2.80508   0.00000   0.00000   0.00009   0.00009  -2.80499
   D267       2.71201   0.00004   0.00000   0.00028   0.00028   2.71229
   D268      -0.65666  -0.00002   0.00000  -0.00001  -0.00001  -0.65667
   D269      -1.71957  -0.00003   0.00000  -0.00003  -0.00003  -1.71961
   D270       2.43020  -0.00003   0.00000  -0.00009  -0.00009   2.43011
   D271       1.66410   0.00000   0.00000   0.00009   0.00009   1.66420
   D272      -3.10765   0.00000   0.00000   0.00003   0.00003  -3.10762
   D273       2.11262  -0.00001   0.00000   0.00001   0.00001   2.11263
   D274      -0.02080  -0.00001   0.00000  -0.00004  -0.00004  -0.02084
   D275      -0.78689   0.00002   0.00000   0.00014   0.00014  -0.78675
   D276      -2.52256  -0.00000   0.00000   0.00003   0.00003  -2.52253
   D277       2.69771  -0.00001   0.00000   0.00001   0.00001   2.69772
   D278       0.56430  -0.00001   0.00000  -0.00005  -0.00005   0.56425
   D279      -0.20180   0.00002   0.00000   0.00014   0.00014  -0.20166
   D280       0.08023   0.00004   0.00000   0.00017   0.00018   0.08040
   D281       1.04844   0.00004   0.00000   0.00020   0.00020   1.04864
   D282      -2.39822   0.00004   0.00000   0.00019   0.00019  -2.39802
   D283      -3.01759   0.00004   0.00000   0.00018   0.00018  -3.01742
   D284       1.07210  -0.00005   0.00000  -0.00023  -0.00023   1.07187
   D285       2.04032  -0.00005   0.00000  -0.00021  -0.00021   2.04011
   D286      -1.40634  -0.00005   0.00000  -0.00021  -0.00021  -1.40656
   D287      -2.02572  -0.00005   0.00000  -0.00023  -0.00023  -2.02595
   D288      -0.89854   0.00001   0.00000   0.00008   0.00008  -0.89846
   D289       0.06968   0.00001   0.00000   0.00010   0.00010   0.06978
   D290       2.90620   0.00001   0.00000   0.00010   0.00010   2.90630
   D291       2.28683   0.00001   0.00000   0.00008   0.00008   2.28691
   D292       2.83463  -0.00001   0.00000  -0.00006  -0.00006   2.83458
   D293      -2.48034  -0.00001   0.00000  -0.00003  -0.00003  -2.48037
   D294       0.35619  -0.00001   0.00000  -0.00004  -0.00004   0.35615
   D295      -0.26319  -0.00000   0.00000  -0.00005  -0.00005  -0.26324
   D296      -2.99711  -0.00000   0.00000   0.00000   0.00000  -2.99711
   D297      -2.02890   0.00000   0.00000   0.00003   0.00003  -2.02887
   D298       0.80763   0.00000   0.00000   0.00002   0.00002   0.80765
   D299       0.18825   0.00000   0.00000   0.00001   0.00001   0.18826
   D300       2.01865  -0.00003   0.00000  -0.00016  -0.00016   2.01849
   D301       1.12630   0.00005   0.00000   0.00021   0.00021   1.12651
   D302       3.05420  -0.00003   0.00000  -0.00018  -0.00018   3.05402
   D303      -2.00834   0.00002   0.00000   0.00006   0.00006  -2.00827
   D304       0.30053  -0.00000   0.00000  -0.00002  -0.00002   0.30050
   D305      -0.79060   0.00000   0.00000   0.00002   0.00002  -0.79057
   D306      -0.88818   0.00005   0.00000   0.00023   0.00023  -0.88795
   D307       0.14322   0.00001   0.00000   0.00005   0.00005   0.14326
   D308      -3.13944   0.00009   0.00000   0.00014   0.00015  -3.13930
   D309       2.51866   0.00001   0.00000   0.00011   0.00011   2.51878
   D310       0.21544   0.00004   0.00000   0.00019   0.00019   0.21563
   D311       1.24683   0.00000   0.00000   0.00001   0.00001   1.24684
   D312      -2.03583   0.00008   0.00000   0.00011   0.00011  -2.03572
   D313      -2.66091  -0.00000   0.00000   0.00008   0.00008  -2.66083
   D314       3.11175  -0.00003   0.00000  -0.00006  -0.00006   3.11169
   D315      -2.14004  -0.00006   0.00000  -0.00024  -0.00024  -2.14029
   D316       0.86048   0.00001   0.00000  -0.00015  -0.00015   0.86034
   D317       0.23540  -0.00007   0.00000  -0.00018  -0.00018   0.23523
   D318       2.53515   0.00003   0.00000   0.00004   0.00004   2.53520
   D319      -2.71664  -0.00001   0.00000  -0.00014  -0.00014  -2.71678
   D320       0.28389   0.00007   0.00000  -0.00005  -0.00004   0.28385
   D321      -0.34119  -0.00001   0.00000  -0.00007  -0.00007  -0.34126
   D322       0.48540  -0.00005   0.00000  -0.00017  -0.00017   0.48523
   D323      -2.22562  -0.00013   0.00000  -0.00101  -0.00101  -2.22663
   D324      -2.87250  -0.00013   0.00000  -0.00031  -0.00032  -2.87282
   D325      -0.69627  -0.00008   0.00000  -0.00045  -0.00045  -0.69672
   D326       2.87589  -0.00017   0.00000  -0.00130  -0.00130   2.87460
   D327       2.22901  -0.00017   0.00000  -0.00060  -0.00060   2.22841
   D328       2.99894   0.00009   0.00000   0.00058   0.00058   2.99953
   D329       0.28792   0.00001   0.00000  -0.00026  -0.00026   0.28766
   D330      -0.35896   0.00001   0.00000   0.00043   0.00043  -0.35853
   D331       3.12563  -0.00004   0.00000  -0.00031  -0.00031   3.12533
   D332       0.41461  -0.00013   0.00000  -0.00115  -0.00115   0.41346
   D333      -0.23227  -0.00013   0.00000  -0.00045  -0.00045  -0.23273
   D334       0.83253   0.00000   0.00000   0.00001   0.00001   0.83254
   D335      -0.10668   0.00002   0.00000   0.00008   0.00008  -0.10660
   D336      -2.99172   0.00001   0.00000   0.00004   0.00004  -2.99168
   D337      -2.57264  -0.00002   0.00000  -0.00011  -0.00011  -2.57275
   D338      -0.20773  -0.00004   0.00000  -0.00019  -0.00019  -0.20792
   D339      -1.14695  -0.00003   0.00000  -0.00012  -0.00012  -1.14706
   D340       2.25121  -0.00003   0.00000  -0.00016  -0.00016   2.25104
   D341       2.67028  -0.00006   0.00000  -0.00031  -0.00031   2.66997
   D342       3.13070   0.00004   0.00000   0.00018   0.00018   3.13088
   D343       2.19148   0.00005   0.00000   0.00025   0.00025   2.19173
   D344      -0.69355   0.00005   0.00000   0.00021   0.00021  -0.69334
   D345      -0.27447   0.00002   0.00000   0.00006   0.00006  -0.27442
   D346      -2.55085  -0.00002   0.00000  -0.00013  -0.00013  -2.55098
   D347       2.79312  -0.00001   0.00000  -0.00006  -0.00006   2.79306
   D348      -0.09192  -0.00002   0.00000  -0.00010  -0.00010  -0.09202
   D349       0.32716  -0.00005   0.00000  -0.00025  -0.00025   0.32691
   D350       0.48738  -0.00002   0.00000  -0.00009  -0.00009   0.48729
   D351      -0.69647   0.00004   0.00000   0.00021   0.00021  -0.69626
   D352       3.01906   0.00000   0.00000  -0.00000  -0.00000   3.01906
   D353       3.11948   0.00000   0.00000   0.00002   0.00002   3.11951
   D354      -2.23874  -0.00005   0.00000  -0.00022  -0.00022  -2.23895
   D355       2.86060   0.00002   0.00000   0.00008   0.00008   2.86068
   D356       0.29294  -0.00002   0.00000  -0.00013  -0.00013   0.29281
   D357       0.39337  -0.00002   0.00000  -0.00011  -0.00011   0.39326
   D358      -2.89477  -0.00001   0.00000  -0.00001  -0.00001  -2.89477
   D359       2.20457   0.00006   0.00000   0.00029   0.00029   2.20486
   D360      -0.36309   0.00002   0.00000   0.00008   0.00008  -0.36301
   D361      -0.26266   0.00002   0.00000   0.00010   0.00010  -0.26256
   D362      -0.71500  -0.00001   0.00000  -0.00013  -0.00013  -0.71512
   D363       0.48218  -0.00003   0.00000  -0.00015  -0.00015   0.48203
   D364       3.08951  -0.00001   0.00000  -0.00004  -0.00004   3.08947
   D365      -3.03168  -0.00003   0.00000  -0.00015  -0.00015  -3.03183
   D366       2.63155   0.00001   0.00000  -0.00002  -0.00002   2.63153
   D367      -2.45446  -0.00002   0.00000  -0.00005  -0.00005  -2.45450
   D368       0.15287   0.00000   0.00000   0.00007   0.00007   0.15293
   D369       0.31486  -0.00001   0.00000  -0.00005  -0.00005   0.31481
   D370       2.27618  -0.00000   0.00000  -0.00014  -0.00014   2.27604
   D371      -2.80983  -0.00003   0.00000  -0.00016  -0.00016  -2.80999
   D372      -0.20251  -0.00000   0.00000  -0.00005  -0.00005  -0.20255
   D373      -0.04051  -0.00002   0.00000  -0.00016  -0.00016  -0.04067
   D374      -0.32362   0.00002   0.00000   0.00005   0.00005  -0.32357
   D375       0.97419   0.00000   0.00000   0.00004   0.00004   0.97423
   D376       3.13376   0.00001   0.00000   0.00003   0.00003   3.13379
   D377      -2.86638   0.00001   0.00000   0.00008   0.00008  -2.86630
   D378       2.69667   0.00001   0.00000  -0.00001  -0.00001   2.69665
   D379      -2.28870  -0.00001   0.00000  -0.00003  -0.00003  -2.28873
   D380      -0.12913   0.00000   0.00000  -0.00004  -0.00004  -0.12917
   D381       0.15391   0.00000   0.00000   0.00001   0.00001   0.15392
   D382       3.01285   0.00000   0.00000   0.00003   0.00003   3.01288
   D383      -1.97252  -0.00001   0.00000   0.00001   0.00001  -1.97251
   D384       0.18705  -0.00000   0.00000   0.00000   0.00000   0.18705
   D385       0.47009  -0.00000   0.00000   0.00006   0.00006   0.47015
   D386       0.48089  -0.00004   0.00000  -0.00013  -0.00013   0.48076
   D387      -2.46196   0.00010   0.00000   0.00092   0.00092  -2.46104
   D388      -2.83066  -0.00003   0.00000  -0.00035  -0.00035  -2.83100
   D389      -0.71696  -0.00000   0.00000  -0.00010  -0.00010  -0.71705
   D390       2.62338   0.00014   0.00000   0.00096   0.00096   2.62433
   D391       2.25468   0.00001   0.00000  -0.00032  -0.00031   2.25437
   D392       3.09646   0.00001   0.00000   0.00010   0.00011   3.09657
   D393       0.15361   0.00015   0.00000   0.00116   0.00116   0.15477
   D394      -0.21509   0.00002   0.00000  -0.00011  -0.00011  -0.21520
   D395      -3.02079  -0.00008   0.00000  -0.00048  -0.00048  -3.02126
   D396       0.31954   0.00006   0.00000   0.00058   0.00058   0.32012
   D397      -0.04915  -0.00007   0.00000  -0.00070  -0.00069  -0.04984
   D398      -0.97205  -0.00000   0.00000   0.00011   0.00011  -0.97194
   D399       0.26516   0.00001   0.00000   0.00012   0.00012   0.26528
   D400       2.71848  -0.00005   0.00000  -0.00036  -0.00036   2.71812
   D401       2.86682  -0.00003   0.00000  -0.00018  -0.00018   2.86664
   D402       0.11827  -0.00001   0.00000   0.00011   0.00011   0.11838
   D403       1.35548   0.00000   0.00000   0.00012   0.00012   1.35560
   D404      -2.47439  -0.00006   0.00000  -0.00036  -0.00036  -2.47475
   D405      -2.32605  -0.00003   0.00000  -0.00018  -0.00018  -2.32623
   D406       2.32204  -0.00008   0.00000  -0.00005  -0.00006   2.32198
   D407      -2.72394  -0.00007   0.00000  -0.00004  -0.00005  -2.72399
   D408      -0.27062  -0.00013   0.00000  -0.00053  -0.00053  -0.27115
   D409      -0.12228  -0.00010   0.00000  -0.00034  -0.00035  -0.12263
   D410       2.58651   0.00003   0.00000   0.00026   0.00026   2.58677
   D411      -2.45946   0.00004   0.00000   0.00027   0.00026  -2.45920
   D412      -0.00615  -0.00002   0.00000  -0.00022  -0.00022  -0.00636
   D413       0.14219   0.00001   0.00000  -0.00003  -0.00003   0.14216
   D414       1.49298   0.00012   0.00000   0.00097   0.00099   1.49398
   D415      -1.83864   0.00013   0.00000   0.00052   0.00055  -1.83809
   D416       0.09283   0.00011   0.00000   0.00077   0.00079   0.09362
   D417      -0.83513   0.00013   0.00000   0.00070   0.00072  -0.83441
   D418       3.05849   0.00019   0.00000   0.00090   0.00093   3.05942
   D419      -0.15404  -0.00008   0.00000  -0.00045  -0.00045  -0.15449
   D420       1.99384  -0.00007   0.00000  -0.00021  -0.00021   1.99363
   D421      -1.48352  -0.00003   0.00000  -0.00015  -0.00015  -1.48366
   D422      -2.91691  -0.00003   0.00000  -0.00006  -0.00006  -2.91697
   D423       0.91674  -0.00006   0.00000  -0.00021  -0.00021   0.91653
   D424      -0.32296   0.00004   0.00000   0.00020   0.00020  -0.32277
   D425       0.97523   0.00001   0.00000   0.00007   0.00007   0.97530
   D426      -2.88050   0.00003   0.00000   0.00014   0.00014  -2.88036
   D427       3.11539   0.00004   0.00000   0.00021   0.00020   3.11560
   D428       2.70344  -0.00007   0.00000  -0.00061  -0.00061   2.70283
   D429      -2.28156  -0.00010   0.00000  -0.00073  -0.00073  -2.28229
   D430       0.14590  -0.00008   0.00000  -0.00066  -0.00066   0.14523
   D431      -0.14139  -0.00007   0.00000  -0.00060  -0.00060  -0.14199
   D432       3.03313   0.00005   0.00000   0.00054   0.00054   3.03367
   D433      -1.95187   0.00003   0.00000   0.00042   0.00042  -1.95145
   D434       0.47559   0.00004   0.00000   0.00049   0.00048   0.47607
   D435       0.18830   0.00005   0.00000   0.00055   0.00055   0.18885
   D436       2.42483  -0.00023   0.00000  -0.00116  -0.00117   2.42366
   D437      -0.45769  -0.00013   0.00000  -0.00106  -0.00107  -0.45876
   D438       1.07821  -0.00023   0.00000  -0.00117  -0.00118   1.07703
   D439      -2.30298  -0.00023   0.00000  -0.00148  -0.00149  -2.30447
   D440       0.30385  -0.00003   0.00000  -0.00022  -0.00022   0.30363
   D441      -0.82511  -0.00001   0.00000  -0.00009  -0.00009  -0.82520
   D442       3.01358  -0.00000   0.00000  -0.00005  -0.00005   3.01353
   D443       2.57573  -0.00002   0.00000  -0.00013  -0.00013   2.57560
   D444       1.46270  -0.00002   0.00000  -0.00025  -0.00025   1.46245
   D445       0.33374   0.00000   0.00000  -0.00012  -0.00012   0.33362
   D446      -2.11075   0.00001   0.00000  -0.00008  -0.00008  -2.11083
   D447      -2.54860  -0.00001   0.00000  -0.00016  -0.00016  -2.54876
   D448      -2.10730   0.00001   0.00000   0.00005   0.00005  -2.10725
   D449       3.04692   0.00003   0.00000   0.00018   0.00018   3.04710
   D450       0.60243   0.00004   0.00000   0.00022   0.00022   0.60265
   D451       0.16458   0.00002   0.00000   0.00014   0.00014   0.16472
   D452      -2.53498  -0.00002   0.00000  -0.00003  -0.00003  -2.53501
   D453       2.61924   0.00000   0.00000   0.00010   0.00010   2.61934
   D454       0.17475   0.00001   0.00000   0.00014   0.00014   0.17489
   D455      -0.26310  -0.00001   0.00000   0.00006   0.00006  -0.26304
   D456       0.63400   0.00001   0.00000   0.00004   0.00004   0.63404
   D457      -0.43702   0.00004   0.00000   0.00022   0.00022  -0.43681
   D458      -2.65929  -0.00001   0.00000  -0.00008  -0.00008  -2.65937
   D459       3.05356   0.00003   0.00000   0.00018   0.00018   3.05374
   D460      -0.51931  -0.00002   0.00000  -0.00018  -0.00018  -0.51949
   D461      -1.59033   0.00000   0.00000  -0.00001  -0.00000  -1.59034
   D462       2.47059  -0.00005   0.00000  -0.00030  -0.00030   2.47029
   D463       1.90025  -0.00001   0.00000  -0.00004  -0.00004   1.90021
   D464      -3.12739   0.00002   0.00000   0.00019   0.00019  -3.12720
   D465       2.08477   0.00005   0.00000   0.00036   0.00036   2.08513
   D466      -0.13749  -0.00000   0.00000   0.00006   0.00006  -0.13742
   D467      -0.70783   0.00004   0.00000   0.00033   0.00033  -0.70750
   D468      -2.90424   0.00004   0.00000   0.00023   0.00023  -2.90402
   D469       2.30792   0.00006   0.00000   0.00040   0.00040   2.30832
   D470       0.08566   0.00001   0.00000   0.00011   0.00010   0.08576
   D471      -0.48468   0.00005   0.00000   0.00037   0.00037  -0.48432
   D472      -1.56352  -0.00001   0.00000  -0.00008  -0.00008  -1.56360
   D473       1.71570  -0.00001   0.00000  -0.00009  -0.00009   1.71561
   D474      -2.99491   0.00003   0.00000   0.00027   0.00027  -2.99464
   D475       0.62997  -0.00002   0.00000  -0.00019  -0.00019   0.62978
   D476      -0.49179  -0.00000   0.00000  -0.00009  -0.00009  -0.49188
   D477      -0.03702  -0.00008   0.00000  -0.00060  -0.00060  -0.03762
   D478      -2.26961  -0.00006   0.00000  -0.00054  -0.00054  -2.27015
   D479      -1.12855  -0.00005   0.00000  -0.00044  -0.00044  -1.12899
   D480       2.73971  -0.00009   0.00000  -0.00075  -0.00075   2.73896
   D481       1.32810  -0.00008   0.00000  -0.00073  -0.00073   1.32737
   D482      -0.88716  -0.00004   0.00000  -0.00022  -0.00022  -0.88738
   D483       0.14452  -0.00004   0.00000  -0.00026  -0.00026   0.14426
   D484       3.13687  -0.00004   0.00000  -0.00021  -0.00021   3.13666
   D485       2.51073  -0.00002   0.00000  -0.00009  -0.00009   2.51064
   D486       0.21605  -0.00002   0.00000  -0.00018  -0.00018   0.21587
   D487       1.24772  -0.00003   0.00000  -0.00022  -0.00022   1.24750
   D488      -2.04311  -0.00003   0.00000  -0.00017  -0.00017  -2.04328
   D489      -2.66925   0.00000   0.00000  -0.00005  -0.00005  -2.66930
   D490       3.10786   0.00002   0.00000   0.00006   0.00006   3.10793
   D491      -2.14365   0.00001   0.00000   0.00002   0.00002  -2.14363
   D492       0.84871   0.00002   0.00000   0.00007   0.00007   0.84878
   D493       0.22257   0.00004   0.00000   0.00020   0.00020   0.22276
   D494       2.52223  -0.00003   0.00000  -0.00015  -0.00015   2.52208
   D495      -2.72928  -0.00003   0.00000  -0.00019  -0.00019  -2.72947
   D496       0.26307  -0.00003   0.00000  -0.00013  -0.00013   0.26294
   D497      -0.36307  -0.00000   0.00000  -0.00001  -0.00001  -0.36308
   D498       0.83334  -0.00000   0.00000   0.00006   0.00006   0.83340
   D499      -0.10610   0.00003   0.00000   0.00020   0.00021  -0.10590
   D500      -2.55938  -0.00001   0.00000  -0.00003  -0.00003  -2.55941
   D501      -2.97974   0.00002   0.00000   0.00015   0.00015  -2.97960
   D502      -0.20826   0.00002   0.00000   0.00015   0.00015  -0.20811
   D503      -1.14771   0.00005   0.00000   0.00030   0.00030  -1.14741
   D504       2.68220   0.00001   0.00000   0.00007   0.00007   2.68226
   D505       2.26184   0.00004   0.00000   0.00024   0.00024   2.26208
   D506       3.13903  -0.00001   0.00000  -0.00002  -0.00002   3.13901
   D507       2.19958   0.00002   0.00000   0.00012   0.00012   2.19971
   D508      -0.25370  -0.00002   0.00000  -0.00011  -0.00011  -0.25381
   D509      -0.67406   0.00001   0.00000   0.00006   0.00006  -0.67399
   D510      -2.54495   0.00002   0.00000   0.00013   0.00013  -2.54482
   D511       2.79879   0.00005   0.00000   0.00028   0.00028   2.79906
   D512       0.34551   0.00001   0.00000   0.00004   0.00004   0.34555
   D513      -0.07485   0.00004   0.00000   0.00022   0.00022  -0.07463
   D514      -0.59547  -0.00003   0.00000  -0.00011  -0.00011  -0.59558
   D515       0.60882  -0.00004   0.00000  -0.00019  -0.00019   0.60863
   D516      -2.97934  -0.00002   0.00000  -0.00007  -0.00007  -2.97941
   D517      -2.83592  -0.00003   0.00000  -0.00014  -0.00014  -2.83606
   D518      -1.80095   0.00005   0.00000   0.00020   0.00020  -1.80075
   D519      -0.59666   0.00003   0.00000   0.00011   0.00011  -0.59655
   D520       2.09836   0.00005   0.00000   0.00024   0.00024   2.09860
   D521       2.24179   0.00005   0.00000   0.00016   0.00017   2.24195
   D522       2.25874  -0.00001   0.00000  -0.00003  -0.00003   2.25871
   D523      -2.82016  -0.00002   0.00000  -0.00012  -0.00012  -2.82027
   D524      -0.12513  -0.00001   0.00000   0.00001   0.00001  -0.12513
   D525       0.01829  -0.00001   0.00000  -0.00006  -0.00006   0.01823
   D526       2.11410  -0.00001   0.00000   0.00000   0.00000   2.11410
   D527      -2.96479  -0.00002   0.00000  -0.00008  -0.00008  -2.96488
   D528      -0.26977   0.00000   0.00000   0.00004   0.00004  -0.26973
   D529      -0.12634  -0.00001   0.00000  -0.00003  -0.00003  -0.12638
   D530       2.79830  -0.00000   0.00000  -0.00006  -0.00006   2.79824
   D531      -0.26404   0.00001   0.00000   0.00005   0.00005  -0.26399
   D532      -2.22449   0.00002   0.00000   0.00007   0.00007  -2.22442
   D533      -1.18648   0.00000   0.00000  -0.00001  -0.00001  -1.18649
   D534       1.19282   0.00001   0.00000   0.00001   0.00001   1.19283
   D535       2.63473   0.00001   0.00000  -0.00001  -0.00001   2.63472
   D536       0.53816  -0.00002   0.00000  -0.00015  -0.00015   0.53801
   D537      -2.23622   0.00002   0.00000   0.00005   0.00006  -2.23616
   D538      -0.83629  -0.00001   0.00000  -0.00005  -0.00005  -0.83634
   D539       1.48859  -0.00001   0.00000  -0.00009  -0.00009   1.48850
   D540      -1.09279   0.00061   0.00000   0.00428   0.00426  -1.08853
   D541       2.79159   0.00037   0.00000   0.00373   0.00373   2.79532
   D542      -2.37700   0.00037   0.00000   0.00318   0.00316  -2.37384
   D543       1.50738   0.00013   0.00000   0.00263   0.00263   1.51000
   D544       0.31046  -0.00001   0.00000  -0.00005  -0.00005   0.31041
   D545       3.13476  -0.00001   0.00000  -0.00007  -0.00007   3.13470
   D546      -0.23997   0.00002   0.00000   0.00011   0.00011  -0.23986
   D547       2.84790   0.00001   0.00000   0.00004   0.00004   2.84794
   D548      -0.16492  -0.00088   0.00000  -0.00619  -0.00618  -0.17110
   D549       1.29393  -0.00095   0.00000  -0.00593  -0.00592   1.28801
   D550      -2.99237  -0.00076   0.00000  -0.00660  -0.00660  -2.99896
   D551       2.66676   0.00017   0.00000   0.00215   0.00217   2.66893
   D552      -1.61953   0.00036   0.00000   0.00148   0.00149  -1.61805
   D553      -1.31222   0.00020   0.00000   0.00107   0.00107  -1.31115
   D554       0.59556   0.00002   0.00000  -0.00001  -0.00001   0.59555
   D555       2.90487   0.00035   0.00000   0.00169   0.00169   2.90656
   D556      -2.54114  -0.00064   0.00000  -0.00411  -0.00411  -2.54525
   D557      -0.63336  -0.00082   0.00000  -0.00519  -0.00519  -0.63855
   D558       1.67595  -0.00049   0.00000  -0.00348  -0.00349   1.67246
   D559      -0.36263   0.00000   0.00000   0.00002   0.00002  -0.36261
   D560      -0.07987  -0.00001   0.00000  -0.00004  -0.00004  -0.07991
   D561       3.11693   0.00000   0.00000   0.00003   0.00003   3.11697
   D562      -1.70256   0.00001   0.00000   0.00010   0.00010  -1.70246
   D563      -1.41980   0.00000   0.00000   0.00003   0.00003  -1.41977
   D564       1.77700   0.00001   0.00000   0.00011   0.00011   1.77711
   D565       1.64129  -0.00013   0.00000  -0.00088  -0.00088   1.64041
   D566      -3.07827   0.00011   0.00000   0.00074   0.00073  -3.07754
   D567       1.30277  -0.00003   0.00000  -0.00044  -0.00044   1.30233
   D568       0.02359   0.00009   0.00000   0.00067   0.00067   0.02426
   D569      -2.79932   0.00003   0.00000   0.00028   0.00028  -2.79905
   D570       2.61018  -0.00003   0.00000  -0.00048  -0.00048   2.60970
   D571       1.33100   0.00009   0.00000   0.00064   0.00063   1.33163
   D572      -1.49192   0.00003   0.00000   0.00024   0.00024  -1.49168
   D573      -0.98690   0.00001   0.00000   0.00034   0.00034  -0.98656
   D574      -0.00345  -0.00008   0.00000  -0.00061  -0.00061  -0.00406
   D575       2.84446  -0.00011   0.00000  -0.00062  -0.00062   2.84385
   D576      -2.30493   0.00007   0.00000   0.00073   0.00073  -2.30421
   D577      -1.32148  -0.00002   0.00000  -0.00022  -0.00022  -1.32171
   D578       1.52643  -0.00005   0.00000  -0.00023  -0.00023   1.52620
         Item               Value     Threshold  Converged?
 Maximum Force            0.173233     0.000450     NO 
 RMS     Force            0.008273     0.000300     NO 
 Maximum Displacement     0.211143     0.001800     NO 
 RMS     Displacement     0.011171     0.001200     NO 
 Predicted change in Energy=-4.346369D-02
 GradGradGradGradGradGradGradGradGradGradGradGradGradGradGradGradGradGrad

                          Input orientation:                          
 ---------------------------------------------------------------------
 Center     Atomic      Atomic             Coordinates (Angstroms)
 Number     Number       Type             X           Y           Z
 ---------------------------------------------------------------------
      1          4           0        0.247913    0.266627    1.650030
      2          4           0        0.448283   -1.765338    0.820917
      3          4           0       -0.666236    0.354063   -1.309956
      4          4           0       -1.468957   -1.004691    1.257510
      5          4           0        1.876059    1.469792    0.834364
      6          4           0       -1.005310   -1.775766   -0.720774
      7          4           0       -2.483202   -0.474481   -0.426663
      8          4           0        0.910969   -1.176174   -1.136325
      9          4           0        1.428630    0.864255   -1.057173
     10          4           0       -1.610318    0.996586    0.706179
     11          4           0        2.027763   -0.492595    0.530765
     12          4           0        0.036313    1.937642    0.058543
     13          1           0        2.606550    2.744320    1.227067
     14          1           0        2.934441    2.155816    1.688261
     15          1           0       -3.975226   -0.201675   -0.537576
     16          1           0       -3.785071   -0.637671   -1.201546
     17          1           0       -2.901082    1.689376    1.176582
     18          1           0       -2.334968    2.274890    1.184121
     19          1           0        3.407060   -0.547332    1.082230
     20          1           0        3.145096   -1.344758    1.044995
     21          1           0       -1.886785   -2.715563   -1.466100
     22          1           0       -1.099808   -2.965736   -1.622945
     23          1           0        1.967129    1.294768   -2.484065
     24          1           0        2.468693    1.626745   -1.959821
     25          1           0       -0.581129    3.354825    0.050060
     26          1           0        0.222149    3.461938   -0.027129
     27          1           0       -1.926897   -1.570149    2.665968
     28          1           0       -2.560216   -1.657569    2.189702
     29          1           0        0.006393    0.280057    3.215148
     30          1           0        0.712475    0.649519    3.108496
     31          1           0       -1.458935    0.615003   -2.649412
     32          1           0       -0.769815    1.017675   -2.744775
     33          1           0        1.966136   -1.806686   -2.118483
     34          1           0        1.268381   -2.118094   -2.349831
     35          1           0        1.137835   -2.911902    1.653171
     36          1           0        0.435844   -3.218087    1.425876
     37          1           0        4.294928   -0.551395   -1.704563
     38          1           0        4.880702   -0.725974   -2.139304
     39          1           0       -3.771444    2.872181   -1.900984
     40          1           0       -3.216729    2.471133   -1.593468
     41          1           0       -3.882897   -2.847935    0.032312
     42          1           0       -4.492265   -3.208108    0.111271
     43          1           0        1.357149   -4.887110   -0.893893
     44          1           0        1.094911   -4.231239   -0.808880
 ---------------------------------------------------------------------
                    Distance matrix (angstroms):
                    1          2          3          4          5
     1  Be   0.000000
     2  Be   2.203737   0.000000
     3  Be   3.099166   3.205406   0.000000
     4  Be   2.172087   2.108318   3.013710   0.000000
     5  Be   2.182608   3.536211   3.508023   4.182254   0.000000
     6  Be   3.370853   2.118927   2.235682   2.173277   4.610248
     7  Be   3.510112   3.437495   2.183588   2.036235   4.936957
     8  Be   3.207038   2.095707   2.204393   3.379926   3.437463
     9  Be   3.013337   3.376841   2.170866   4.152917   2.035873
    10  Be   2.208329   3.446625   2.317094   2.080639   3.520679
    11  Be   2.235406   2.049103   3.370862   3.607970   1.991519
    12  Be   2.317303   3.803024   2.207733   3.515775   2.050719
    13  H    3.446887   5.015983   4.781312   5.537668   1.520610
    14  H    3.284499   4.723211   5.020009   5.437303   1.523136
    15  H    4.779104   4.884462   3.443084   3.185679   6.238073
    16  H    5.021375   4.825275   3.274511   3.397947   6.374538
    17  H    3.487770   4.824914   3.600065   3.052135   4.794415
    18  H    3.304764   4.919536   3.562957   3.392788   4.301542
    19  H    3.311365   3.210325   4.809034   4.900555   2.544443
    20  H    3.369910   2.738594   4.791454   4.631445   3.094594
    21  H    4.812552   3.403809   3.307072   3.243411   6.080158
    22  H    4.793422   3.132092   3.362590   3.504139   5.879461
    23  H    4.593857   4.753319   3.032832   5.576161   3.324289
    24  H    4.451158   4.829160   3.445261   5.725448   2.860649
    25  H    3.575498   5.279202   3.295673   4.609941   3.194723
    26  H    3.608814   5.300446   3.477608   4.945797   2.728779
    27  H    3.022528   3.013933   4.593455   1.585310   5.201778
    28  H    3.446646   3.307001   4.458859   1.576731   5.594450
    29  H    1.583701   3.179820   4.575421   2.767595   3.252577
    30  H    1.577830   3.336817   4.637979   3.304725   2.682993
    31  H    4.638955   4.620247   1.578165   4.229367   4.897912
    32  H    4.573199   4.684344   1.584239   4.538396   4.473845
    33  H    4.631696   3.308422   3.500276   4.882661   4.411658
    34  H    4.767299   3.294031   3.306909   4.663217   4.835421
    35  H    3.300761   1.575671   4.764590   3.254131   4.518259
    36  H    3.496969   1.573725   4.632452   2.925019   4.939668
    37  H    5.319848   4.759031   5.058529   6.496284   4.047501
    38  H    6.066881   5.430426   5.711639   7.206539   4.763609
    39  H    5.962704   6.835307   4.041355   5.505240   6.429861
    40  H    5.232960   6.099939   3.326767   4.823291   5.730056
    41  H    5.420434   4.533546   4.733010   3.275022   7.242350
    42  H    6.075430   5.195594   5.417328   3.912710   7.934807
    43  H    5.853457   3.675877   5.633568   5.261994   6.608051
    44  H    5.195618   3.025729   4.937378   4.610206   5.984329
                    6          7          8          9         10
     6  Be   0.000000
     7  Be   1.990982   0.000000
     8  Be   2.050443   3.537851   0.000000
     9  Be   3.606513   4.182366   2.106558   0.000000
    10  Be   3.176187   2.051656   3.804287   3.515982   0.000000
    11  Be   3.523125   4.611486   2.119835   2.172912   3.934980
    12  Be   3.934680   3.521607   3.447983   2.082194   2.004098
    13  H    6.104981   6.245084   4.881689   3.184320   4.594331
    14  H    6.064852   6.382964   4.814030   3.387183   4.791987
    15  H    3.366263   1.520809   5.018272   5.532436   2.928403
    16  H    3.041952   1.523791   4.727265   5.427643   3.322614
    17  H    4.381908   2.725306   5.300250   4.941346   1.538606
    18  H    4.669521   3.189927   5.275454   4.601952   1.545188
    19  H    4.922284   6.080892   3.398220   3.237871   5.263001
    20  H    4.530957   5.882252   3.126963   3.499300   5.311369
    21  H    1.488532   2.541376   3.210279   4.896354   4.309905
    22  H    1.496286   3.090505   2.735426   4.624059   4.624439
    23  H    4.623069   5.212350   3.006233   1.584722   4.802572
    24  H    5.018068   5.593477   3.310741   1.574133   4.913551
    25  H    5.205485   4.302178   4.915671   3.386449   2.655375
    26  H    5.424144   4.793114   4.818389   3.043772   3.158106
    27  H    3.515910   3.327811   4.760896   5.572043   3.244862
    28  H    3.301905   2.872454   4.831493   5.728236   3.185543
    29  H    4.554277   4.475511   4.676985   4.540570   3.069543
    30  H    4.847278   4.896230   4.625047   4.232232   3.359605
    31  H    3.105027   2.678939   3.333796   3.306869   3.380608
    32  H    3.457650   3.245900   3.197674   2.775733   3.551897
    33  H    3.283905   4.943039   1.573390   2.923904   5.350520
    34  H    2.817922   4.524866   1.577198   3.254389   5.227556
    35  H    3.394038   4.835146   3.293251   4.657240   4.870875
    36  H    2.960628   4.413627   3.310593   4.880232   4.740064
    37  H    5.528060   6.897970   3.487753   3.261723   6.563524
    38  H    6.144870   7.564620   4.119154   3.951789   7.293650
    39  H    5.536046   3.877285   6.236896   5.637779   3.871127
    40  H    4.867044   3.252097   5.527181   4.944596   3.169104
    41  H    3.161834   2.793401   5.209765   6.571123   4.516531
    42  H    3.860409   3.434883   5.905945   7.280549   5.132152
    43  H    3.910453   5.868381   3.745516   5.754126   6.781148
    44  H    3.232343   5.202135   3.078063   5.112443   6.078143
                   11         12         13         14         15
    11  Be   0.000000
    12  Be   3.177250   0.000000
    13  H    3.361168   2.936375   0.000000
    14  H    3.029182   3.332076   0.816425   0.000000
    15  H    6.104250   4.585245   7.423788   7.632537   0.000000
    16  H    6.067207   4.777346   7.628162   7.829841   0.816767
    17  H    5.428775   3.152766   5.607983   5.876455   2.769151
    18  H    5.207616   2.646438   4.963951   5.294810   3.433374
    19  H    1.486462   4.311029   3.390689   2.810276   7.565804
    20  H    1.496344   4.627285   4.128406   3.565415   7.383099
    21  H    4.924707   5.260718   7.566606   7.544836   3.397555
    22  H    4.531732   5.306721   7.380000   7.312287   4.133532
    23  H    3.505359   3.256715   4.035165   4.368684   6.429599
    24  H    3.299854   3.175992   3.379975   3.715553   6.847626
    25  H    4.673333   1.545870   3.452443   4.059626   4.951152
    26  H    4.382901   1.537971   2.788073   3.464830   5.594691
    27  H    4.621639   4.791394   6.421621   6.202527   4.041172
    28  H    5.015854   4.920299   6.855565   6.707057   3.399989
    29  H    3.448021   3.565479   4.097057   3.797806   5.492567
    30  H    3.111126   3.379152   3.393448   3.036961   5.999409
    31  H    4.847408   3.364248   6.007433   6.363275   3.385045
    32  H    4.564703   3.058557   5.491508   5.888012   4.078382
    33  H    2.957896   4.741693   5.684583   5.579457   6.354141
    34  H    3.393633   4.875167   6.182877   6.111322   5.869612
    35  H    2.811550   5.222477   5.859312   5.376876   6.187738
    36  H    3.280814   5.348903   6.348369   5.932172   5.693103
    37  H    3.184365   5.238287   4.723008   4.548754   8.359402
    38  H    3.914460   5.949243   5.342955   5.171354   9.014870
    39  H    7.132035   4.383163   7.104918   7.639683   3.368828
    40  H    6.387547   3.687280   6.476159   6.978973   2.972226
    41  H    6.382162   6.185680   8.649490   8.617181   2.708503
    42  H    7.075362   6.854891   9.331108   9.295942   3.118810
    43  H    4.668098   7.016337   8.018616   7.665388   7.107355
    44  H    4.079500   6.318872   7.422166   7.100286   6.482074
                   16         17         18         19         20
    16  H    0.000000
    17  H    3.442685   0.000000
    18  H    4.034504   0.814474   0.000000
    19  H    7.546559   6.693611   6.398922   0.000000
    20  H    7.319435   6.766059   6.569041   0.840178   0.000000
    21  H    2.826856   5.236035   5.668259   6.262588   5.788309
    22  H    3.578841   5.722937   6.072017   5.786062   5.269220
    23  H    6.202176   6.103731   5.737967   4.264410   4.561685
    24  H    6.694186   6.218957   5.777509   3.855025   4.279751
    25  H    5.269895   3.070009   2.351235   5.674316   6.079534
    26  H    5.851826   3.787541   3.068396   5.239140   5.726901
    27  H    4.390899   3.713734   4.140860   5.657338   5.329490
    28  H    3.747135   3.513495   4.065238   6.169887   5.827417
    29  H    5.892760   3.820386   3.685973   4.098591   4.147414
    30  H    6.360915   4.227457   3.953727   3.577568   3.762023
    31  H    3.012709   4.227564   4.268329   6.241321   6.219840
    32  H    3.770079   4.513371   4.412087   5.877201   5.938852
    33  H    5.940013   6.838839   6.787190   3.729182   3.407480
    34  H    5.389582   6.657090   6.691132   4.338236   3.955370
    35  H    6.128339   6.140990   6.259647   3.326642   2.618189
    36  H    5.601608   5.939732   6.156999   4.009881   3.315792
    37  H    8.096101   8.068743   7.764528   2.924815   3.084089
    38  H    8.716813   8.796885   8.492128   3.547086   3.678993
    39  H    3.578891   3.409981   3.455155   8.492559   8.619738
    40  H    3.184537   2.895505   2.920790   7.755326   7.873711
    41  H    2.533228   4.781266   5.474128   7.716125   7.257944
    42  H    2.971659   5.258526   5.989007   8.391771   7.916640
    43  H    6.677935   8.103676   8.321304   5.190459   4.416367
    44  H    6.073067   7.413751   7.620094   4.742731   3.996484
                   21         22         23         24         25
    21  H    0.000000
    22  H    0.840547   0.000000
    23  H    5.654349   5.319730   0.000000
    24  H    6.170055   5.825681   0.797876   0.000000
    25  H    6.391642   6.558770   4.142372   4.040705   0.000000
    26  H    6.684292   6.753457   3.711888   3.485712   0.814056
    27  H    4.288073   4.585468   7.063570   7.137175   5.736675
    28  H    3.864938   4.287233   7.145435   7.300355   5.798185
    29  H    5.871282   5.930093   6.111887   5.887002   4.451648
    30  H    6.245547   6.224225   5.767776   5.452257   4.283237
    31  H    3.560330   3.742231   3.496761   4.114052   3.945164
    32  H    4.101182   4.151501   2.763261   3.387484   3.648147
    33  H    4.012064   3.314961   3.122926   3.473641   6.150799
    34  H    3.330618   2.618239   3.486244   3.951795   6.255639
    35  H    4.349336   3.967730   5.958232   5.951824   6.693032
    36  H    3.743081   3.423042   6.164279   6.250425   6.791927
    37  H    6.553934   5.910912   3.071577   2.853872   6.489467
    38  H    7.085940   6.407001   3.562467   3.374210   7.160855
    39  H    5.913032   6.426213   5.979919   6.363480   3.770627
    40  H    5.356005   5.834532   5.389748   5.759447   3.229316
    41  H    2.499446   3.240269   7.597167   8.020851   7.026822
    42  H    3.085325   3.817724   8.290684   8.724687   7.640211
    43  H    3.945395   3.203098   6.412202   6.693432   8.519241
    44  H    3.408771   2.661013   5.839842   6.126003   7.816345
                   26         27         28         29         30
    26  H    0.000000
    27  H    6.098612   0.000000
    28  H    6.234200   0.797224   0.000000
    29  H    4.547887   2.731752   3.375414   0.000000
    30  H    4.240550   3.476930   4.108205   0.804008   0.000000
    31  H    4.219888   5.766034   5.458427   6.054126   6.153838
    32  H    3.787349   6.108339   5.891649   6.055350   6.049256
    33  H    5.930738   6.172732   6.250644   6.053322   5.909815
    34  H    6.134029   5.972293   5.956307   6.189729   6.145083
    35  H    6.654902   3.495517   3.941675   3.729416   3.870740
    36  H    6.839563   3.136251   3.463383   3.952586   4.226832
    37  H    5.958872   7.671408   7.961276   6.579240   6.118962
    38  H    6.610750   8.375361   8.658835   7.310346   6.841455
    39  H    4.450610   6.632775   6.222493   6.867748   7.081006
    40  H    3.906532   6.011524   5.638223   6.189679   6.392604
    41  H    7.527910   3.520628   2.796567   5.919574   6.543129
    42  H    8.169110   3.973726   3.233706   6.483770   7.138204
    43  H    8.470307   5.870246   5.940054   6.738574   6.862141
    44  H    7.781890   5.318580   5.382864   6.142432   6.270079
                   31         32         33         34         35
    31  H    0.000000
    32  H    0.803820   0.000000
    33  H    4.228188   3.981794   0.000000
    34  H    3.872702   3.760754   0.798348   0.000000
    35  H    6.139584   6.198599   4.016585   4.083038   0.000000
    36  H    5.906838   6.065444   4.110514   4.019834   0.798876
    37  H    5.946441   5.403299   2.677752   3.468560   5.178185
    38  H    6.499957   5.944346   3.108548   3.877008   5.759358
    39  H    3.317030   3.627802   7.406681   7.106627   8.377867
    40  H    2.765877   3.070088   6.740732   6.461370   7.647219
    41  H    5.005914   5.687393   6.318331   5.722145   5.276270
    42  H    5.607017   6.314339   6.974720   6.358474   5.844931
    43  H    6.425374   6.543411   3.370385   3.129710   3.230646
    44  H    5.778905   5.897117   2.890078   2.621068   2.793598
                   36         37         38         39         40
    36  H    0.000000
    37  H    5.639452   0.000000
    38  H    6.219156   0.750074   0.000000
    39  H    8.115456   8.765033   9.373534   0.000000
    40  H    7.404387   8.097716   8.722834   0.750409   0.000000
    41  H    4.553082   8.669928   9.274660   6.039022   5.601734
    42  H    5.100445   9.357891   9.953823   6.445050   6.065221
    43  H    3.002627   5.299637   5.592989   9.355389   8.692152
    44  H    2.540666   4.958186   5.328145   8.679440   8.007971
                   41         42         43         44
    41  H    0.000000
    42  H    0.712241   0.000000
    43  H    5.698612   6.168067   0.000000
    44  H    5.234473   5.754130   0.711451   0.000000
 Stoichiometry    Be12H32
 Framework group  C1[X(Be12H32)]
 Deg. of freedom   126
 Full point group                 C1      NOp   1
 Largest Abelian subgroup         C1      NOp   1
 Largest concise Abelian subgroup C1      NOp   1
                         Standard orientation:                         
 ---------------------------------------------------------------------
 Center     Atomic      Atomic             Coordinates (Angstroms)
 Number     Number       Type             X           Y           Z
 ---------------------------------------------------------------------
      1          4           0       -0.376836   -0.524922    1.635498
      2          4           0       -0.234172    1.571955    0.972769
      3          4           0        0.480638   -0.526223   -1.342684
      4          4           0        1.528561    0.463740    1.303876
      5          4           0       -2.194647   -1.363802    0.766234
      6          4           0        1.185003    1.460151   -0.596719
      7          4           0        2.420965   -0.092831   -0.439711
      8          4           0       -0.809511    1.230583   -1.013291
      9          4           0       -1.668150   -0.691812   -1.082011
     10          4           0        1.319886   -1.481087    0.594536
     11          4           0       -2.010954    0.613879    0.620694
     12          4           0       -0.469653   -2.073022   -0.086323
     13          1           0       -3.128828   -2.523241    1.074880
     14          1           0       -3.346699   -1.926924    1.588191
     15          1           0        3.843112   -0.605300   -0.606245
     16          1           0        3.724118   -0.090973   -1.229475
     17          1           0        2.477369   -2.418946    0.979197
     18          1           0        1.819451   -2.898405    0.954051
     19          1           0       -3.355195    0.857316    1.206632
     20          1           0       -2.960916    1.598987    1.225823
     21          1           0        2.207257    2.293769   -1.286506
     22          1           0        1.473288    2.685907   -1.404980
     23          1           0       -2.285965   -0.907474   -2.525319
     24          1           0       -2.831958   -1.190777   -2.017148
     25          1           0       -0.104118   -3.569095   -0.219986
     26          1           0       -0.914570   -3.531540   -0.286643
     27          1           0        2.089944    0.827116    2.741240
     28          1           0        2.724319    0.843958    2.258695
     29          1           0       -0.126304   -0.706005    3.188737
     30          1           0       -0.886206   -0.940237    3.069933
     31          1           0        1.204167   -0.808632   -2.716495
     32          1           0        0.455396   -1.079277   -2.827039
     33          1           0       -1.750418    2.108722   -1.918344
     34          1           0       -1.011877    2.314748   -2.140761
     35          1           0       -0.709254    2.747734    1.907959
     36          1           0        0.032605    2.947581    1.689075
     37          1           0       -4.255723    1.238046   -1.549930
     38          1           0       -4.807060    1.544277   -1.955961
     39          1           0        3.103015   -3.479059   -2.200850
     40          1           0        2.628120   -3.015847   -1.850102
     41          1           0        4.210716    1.963141    0.170911
     42          1           0        4.873482    2.206928    0.263634
     43          1           0       -0.611317    4.931329   -0.470990
     44          1           0       -0.464466    4.235735   -0.443661
 ---------------------------------------------------------------------
 Rotational constants (GHZ):           0.9670065           0.7844770           0.6646984
 Standard basis: def2TZVP (5D, 7F)
 There are   432 symmetry adapted cartesian basis functions of A   symmetry.
 There are   420 symmetry adapted basis functions of A   symmetry.
   420 basis functions,   604 primitive gaussians,   432 cartesian basis functions
    40 alpha electrons       40 beta electrons
       nuclear repulsion energy       483.1778942210 Hartrees.
 NAtoms=   44 NActive=   44 NUniq=   44 SFac= 1.00D+00 NAtFMM=   60 NAOKFM=F Big=F
 Integral buffers will be    131072 words long.
 Raffenetti 2 integral format.
 Two-electron integral symmetry is turned on.
 Nuclear repulsion after empirical dispersion term =      483.1145377973 Hartrees.
 One-electron integrals computed using PRISM.
   1 Symmetry operations used in ECPInt.
 ECPInt:  NShTT=   27966 NPrTT=   74220 LenC2=   26096 LenP2D=   55021.
 LDataN:  DoStor=T MaxTD1= 4 Len=   56
 NBasis=   420 RedAO= T EigKep=  7.03D-05  NBF=   420
 NBsUse=   420 1.00D-06 EigRej= -1.00D+00 NBFU=   420
 Initial guess from the checkpoint file:  "/home/asus/YCY/BeH/Be12/H16-Be12.chk"
 B after Tr=     0.000000    0.000000   -0.000000
         Rot=    0.999996   -0.000516   -0.000121    0.002727 Ang=  -0.32 deg.
 ExpMin= 3.27D-02 ExpMax= 4.70D+03 ExpMxC= 1.60D+02 IAcc=3 IRadAn=         5 AccDes= 0.00D+00
 Harris functional with IExCor= 1009 and IRadAn=       5 diagonalized for initial guess.
 HarFok:  IExCor= 1009 AccDes= 0.00D+00 IRadAn=         5 IDoV= 1 UseB2=F ITyADJ=14
 ICtDFT=  3500011 ScaDFX=  1.000000  1.000000  1.000000  1.000000
 FoFCou: FMM=F IPFlag=           0 FMFlag=      100000 FMFlg1=           0
         NFxFlg=           0 DoJE=T BraDBF=F KetDBF=T FulRan=T
         wScrn=  0.000000 ICntrl=       500 IOpCl=  0 I1Cent=   200000004 NGrid=           0
         NMat0=    1 NMatS0=      1 NMatT0=    0 NMatD0=    1 NMtDS0=    0 NMtDT0=    0
 Petite list used in FoFCou.
 Requested convergence on RMS density matrix=1.00D-08 within 128 cycles.
 Requested convergence on MAX density matrix=1.00D-06.
 Requested convergence on             energy=1.00D-06.
 No special actions if energy rises.
 SCF Done:  E(RPBE1PBE) =  -195.448542798     A.U. after   12 cycles
            NFock= 12  Conv=0.79D-08     -V/T= 2.0097
   1 Symmetry operations used in ECPInt.
 ECPInt:  NShTT=   27966 NPrTT=   74220 LenC2=   26096 LenP2D=   55021.
 LDataN:  DoStor=T MaxTD1= 5 Len=  102
 Calling FoFJK, ICntrl=      2127 FMM=F ISym2X=0 I1Cent= 0 IOpClX= 0 NMat=1 NMatS=1 NMatT=0.
 ***** Axes restored to original set *****
 -------------------------------------------------------------------
 Center     Atomic                   Forces (Hartrees/Bohr)
 Number     Number              X              Y              Z
 -------------------------------------------------------------------
      1        4           0.000000370    0.000247747   -0.000117391
      2        4          -0.000214027    0.000079850    0.000366769
      3        4           0.000052371    0.000051098   -0.000016181
      4        4           0.000195014    0.000200806   -0.000102238
      5        4          -0.000118098   -0.000078064   -0.000046781
      6        4           0.000071516    0.000294657   -0.000241624
      7        4           0.000463763    0.000838705   -0.000334219
      8        4          -0.000109613    0.000420208   -0.000261997
      9        4           0.000214131    0.000112454    0.000004831
     10        4           0.000145646   -0.000019665    0.000116827
     11        4          -0.000111011   -0.000121307   -0.000122761
     12        4           0.000006513   -0.000051455    0.000032671
     13        1           0.000058401   -0.000085382    0.000034604
     14        1          -0.000043001    0.000104372   -0.000005104
     15        1           0.000091303   -0.000231872   -0.000030666
     16        1           0.000207080    0.000343794    0.000003545
     17        1           0.000025064    0.000112812    0.000063805
     18        1          -0.000129158   -0.000106836    0.000013145
     19        1          -0.000025577   -0.000168363   -0.000011529
     20        1           0.000099383    0.000071204   -0.000045284
     21        1           0.001104744    0.000173378   -0.000053132
     22        1          -0.000665058    0.000146311    0.000116518
     23        1          -0.000018552   -0.000026334    0.000012883
     24        1          -0.000003386   -0.000015524    0.000053213
     25        1           0.000050750    0.000022809    0.000013437
     26        1          -0.000066086    0.000001962   -0.000027795
     27        1          -0.000148357   -0.000238270   -0.000187721
     28        1           0.000051288    0.000117931    0.000154913
     29        1          -0.000017383   -0.000021080   -0.000024705
     30        1          -0.000016728   -0.000012490   -0.000049207
     31        1           0.000022750    0.000028220   -0.000027076
     32        1           0.000007948   -0.000072324    0.000024195
     33        1          -0.000007481   -0.000170355    0.000162442
     34        1          -0.000127450    0.000185493   -0.000047036
     35        1          -0.000033093   -0.000151819   -0.000162000
     36        1          -0.000071238    0.000345780    0.000263366
     37        1           0.000012761   -0.000007811   -0.000042681
     38        1           0.000004426    0.000009644    0.000027052
     39        1           0.000006049   -0.000026285    0.000007916
     40        1          -0.000030720    0.000051460   -0.000025866
     41        1           0.024951860    0.014161140   -0.002555701
     42        1          -0.026462246   -0.015627526    0.003240482
     43        1           0.011377435   -0.027810911   -0.003695390
     44        1          -0.010802303    0.026921838    0.003521472
 -------------------------------------------------------------------
 Cartesian Forces:  Max     0.027810911 RMS     0.005192964

 GradGradGradGradGradGradGradGradGradGradGradGradGradGradGradGradGradGrad
 Berny optimization.
 Using GEDIIS/GDIIS optimizer.
 FormGI is forming the generalized inverse of G from B-inverse, IUseBI=4.
 Internal  Forces:  Max     0.030901883 RMS     0.001468568
 Search for a local minimum.
 Step number   2 out of a maximum of  264
 All quantities printed in internal units (Hartrees-Bohrs-Radians)
 Mixed Optimization -- RFO/linear search
 Update second derivatives using D2CorX and points    1    2
 DE= -3.94D-02 DEPred=-4.35D-02 R= 9.08D-01
 TightC=F SS=  1.41D+00  RLast= 3.00D-01 DXNew= 5.0454D-01 9.0139D-01
 Trust test= 9.08D-01 RLast= 3.00D-01 DXMaxT set to 5.05D-01
 ITU=  1  0
 Use linear search instead of GDIIS.
     Eigenvalues ---    0.00230   0.00230   0.00438   0.00539   0.00567
     Eigenvalues ---    0.01102   0.01162   0.01209   0.01406   0.01508
     Eigenvalues ---    0.01522   0.01584   0.01606   0.01642   0.01690
     Eigenvalues ---    0.01727   0.01796   0.01855   0.01923   0.01934
     Eigenvalues ---    0.01996   0.02026   0.02082   0.02142   0.02154
     Eigenvalues ---    0.02210   0.02272   0.02317   0.02350   0.02418
     Eigenvalues ---    0.02445   0.02526   0.02547   0.02580   0.02603
     Eigenvalues ---    0.02646   0.02723   0.02750   0.02807   0.02822
     Eigenvalues ---    0.02883   0.02932   0.02955   0.02995   0.03001
     Eigenvalues ---    0.03102   0.03126   0.03144   0.03185   0.03269
     Eigenvalues ---    0.03335   0.03353   0.03531   0.03566   0.03646
     Eigenvalues ---    0.03852   0.04094   0.04192   0.04553   0.04640
     Eigenvalues ---    0.04684   0.05149   0.05258   0.05509   0.05687
     Eigenvalues ---    0.05811   0.06052   0.06208   0.06363   0.06557
     Eigenvalues ---    0.06702   0.06935   0.07053   0.07330   0.07600
     Eigenvalues ---    0.07668   0.07759   0.07825   0.08024   0.08044
     Eigenvalues ---    0.08052   0.08218   0.08318   0.08330   0.08424
     Eigenvalues ---    0.08439   0.08455   0.08595   0.08787   0.08947
     Eigenvalues ---    0.09203   0.09478   0.09483   0.09497   0.09520
     Eigenvalues ---    0.09618   0.09960   0.10003   0.10225   0.10325
     Eigenvalues ---    0.10539   0.10732   0.10786   0.10900   0.11175
     Eigenvalues ---    0.11375   0.11464   0.11576   0.15002   0.15545
     Eigenvalues ---    0.15775   0.15988   0.16359   0.16702   0.16965
     Eigenvalues ---    0.17254   0.17341   0.17398   0.17571   0.17873
     Eigenvalues ---    0.18592   0.18649   0.37764   0.37808   0.66281
     Eigenvalues ---    0.67204
 RFO step:  Lambda=-1.10157816D-03 EMin= 2.29999996D-03
 Quartic linear search produced a step of  0.39131.
 Iteration  1 RMS(Cart)=  0.01348782 RMS(Int)=  0.00025509
 Iteration  2 RMS(Cart)=  0.00031592 RMS(Int)=  0.00009754
 Iteration  3 RMS(Cart)=  0.00000037 RMS(Int)=  0.00009754
 Variable       Old X    -DE/DX   Delta X   Delta X   Delta X     New X
                                 (Linear)    (Quad)   (Total)
    R1        4.16446   0.00001   0.00006  -0.00087  -0.00087   4.16359
    R2        4.10465  -0.00003  -0.00018   0.00127   0.00111   4.10576
    R3        4.12453  -0.00002  -0.00010  -0.00114  -0.00123   4.12330
    R4        4.17314  -0.00008  -0.00027  -0.00224  -0.00256   4.17058
    R5        4.22431   0.00001   0.00005   0.00139   0.00142   4.22573
    R6        4.37907  -0.00003  -0.00013  -0.00173  -0.00185   4.37722
    R7        2.99276  -0.00002  -0.00009  -0.00048  -0.00057   2.99219
    R8        2.98167  -0.00005  -0.00010  -0.00093  -0.00102   2.98064
    R9        3.98414  -0.00008  -0.00042  -0.00170  -0.00221   3.98193
   R10        4.00419  -0.00000  -0.00012   0.00121   0.00111   4.00530
   R11        3.96031  -0.00001  -0.00006   0.00520   0.00511   3.96542
   R12        3.87224   0.00001   0.00003  -0.00057  -0.00053   3.87171
   R13        2.97759  -0.00002   0.00010   0.00113   0.00123   2.97882
   R14        2.97391   0.00005   0.00051   0.00500   0.00544   2.97935
   R15        4.22483   0.00004   0.00008   0.00327   0.00321   4.22803
   R16        4.12638  -0.00007  -0.00014   0.00185   0.00166   4.12804
   R17        4.16570  -0.00007  -0.00024  -0.00038  -0.00070   4.16500
   R18        4.10234   0.00000   0.00002   0.00096   0.00098   4.10332
   R19        4.37867   0.00001   0.00008   0.00156   0.00164   4.38032
   R20        4.17201   0.00001   0.00006  -0.00021  -0.00012   4.17189
   R21        2.98230  -0.00000   0.00001   0.00056   0.00057   2.98287
   R22        2.99378  -0.00002  -0.00003  -0.00075  -0.00078   2.99300
   R23        4.10690  -0.00004  -0.00019   0.00055   0.00020   4.10710
   R24        3.84793  -0.00010  -0.00021   0.00072   0.00037   3.84830
   R25        3.93184  -0.00002  -0.00012   0.00011  -0.00007   3.93177
   R26        2.99580  -0.00001   0.00003   0.00031   0.00033   2.99614
   R27        2.97959   0.00003   0.00000   0.00088   0.00088   2.98047
   R28        3.84724  -0.00004  -0.00012  -0.00125  -0.00137   3.84587
   R29        3.76343   0.00004   0.00015   0.00070   0.00087   3.76430
   R30        3.87530  -0.00004  -0.00015  -0.00015  -0.00030   3.87499
   R31        2.87354  -0.00002  -0.00008  -0.00013  -0.00022   2.87332
   R32        2.87831   0.00003   0.00010   0.00066   0.00076   2.87907
   R33        3.76241  -0.00017  -0.00059   0.00457   0.00353   3.76594
   R34        3.87478   0.00003  -0.00005   0.00059   0.00058   3.87536
   R35        2.81292   0.00032   0.00162   0.00540   0.00692   2.81984
   R36        2.82757  -0.00002   0.00030   0.00533   0.00549   2.83306
   R37        3.87707   0.00002   0.00021   0.00060   0.00088   3.87795
   R38        2.87391   0.00003   0.00040  -0.00121  -0.00110   2.87281
   R39        2.87955  -0.00017   0.00007   0.00968   0.00959   2.88914
   R40        3.98082   0.00003   0.00017  -0.00052  -0.00031   3.98050
   R41        4.00591  -0.00005  -0.00013  -0.00140  -0.00153   4.00438
   R42        2.97328  -0.00006  -0.00009   0.00019   0.00010   2.97337
   R43        2.98047  -0.00004   0.00009   0.00464   0.00469   2.98516
   R44        4.10621  -0.00001  -0.00009  -0.00065  -0.00071   4.10550
   R45        3.93478   0.00000   0.00001   0.00058   0.00054   3.93532
   R46        2.99469  -0.00003  -0.00014  -0.00069  -0.00083   2.99386
   R47        2.97468  -0.00004  -0.00006  -0.00078  -0.00084   2.97384
   R48        3.78720  -0.00000  -0.00001   0.00024   0.00026   3.78746
   R49        2.90754   0.00006   0.00018   0.00134   0.00151   2.90906
   R50        2.91998  -0.00001   0.00004   0.00058   0.00062   2.92060
   R51        2.80901  -0.00001  -0.00002   0.00016   0.00014   2.80914
   R52        2.82768   0.00003   0.00011   0.00077   0.00087   2.82856
   R53        2.92127   0.00001   0.00004   0.00028   0.00032   2.92159
   R54        2.90634   0.00000   0.00002   0.00017   0.00019   2.90653
   R55        1.54282  -0.00004  -0.00010  -0.00047  -0.00057   1.54225
   R56        1.54347  -0.00001   0.00017  -0.00185  -0.00157   1.54190
   R57        4.78711   0.00099   0.00476   0.13421   0.13953   4.92664
   R58        1.53913  -0.00005  -0.00013  -0.00069  -0.00081   1.53832
   R59        5.47171   0.00002   0.00009   0.00296   0.00305   5.47477
   R60        5.51949   0.00001   0.00007   0.00185   0.00192   5.52142
   R61        1.58771  -0.00005  -0.00007  -0.00064  -0.00071   1.58700
   R62        1.58840  -0.00001   0.00010  -0.00630  -0.00602   1.58238
   R63        4.72327   0.00120   0.00578   0.12199   0.12827   4.85154
   R64        5.02859   0.00043   0.00218   0.03485   0.03716   5.06574
   R65        1.50777   0.00000   0.00009   0.00014   0.00023   1.50800
   R66        1.53834  -0.00003  -0.00006  -0.00027  -0.00033   1.53801
   R67        1.50653  -0.00010  -0.00022  -0.00085  -0.00104   1.50549
   R68        1.51936  -0.00000   0.00006   0.00004   0.00010   1.51945
   R69        1.51900  -0.00002  -0.00001  -0.00009  -0.00010   1.51890
   R70        5.22675   0.00004   0.00017   0.00369   0.00387   5.23062
   R71        1.50866  -0.00001   0.00012  -0.00027  -0.00013   1.50853
   R72        5.06022   0.00001   0.00005   0.00247   0.00252   5.06274
   R73        4.95310   0.00025   0.00143   0.02320   0.02463   4.97773
   R74        1.50966  -0.00007  -0.00007  -0.00107  -0.00113   1.50853
   R75        4.80116   0.00040   0.00183   0.02784   0.02968   4.83085
   R76        1.41743  -0.00001  -0.00001  -0.00005  -0.00006   1.41738
   R77        1.41807  -0.00002  -0.00001  -0.00007  -0.00008   1.41798
   R78        1.34594   0.03090   0.08300  -0.00040   0.08260   1.42854
   R79        1.34445   0.03027   0.08241  -0.00126   0.08116   1.42561
    A1        1.87534   0.00001   0.00005   0.00015   0.00020   1.87554
    A2        1.79311   0.00000  -0.00003   0.00041   0.00036   1.79347
    A3        1.99853   0.00002   0.00003   0.00089   0.00091   1.99944
    A4        1.97523  -0.00002  -0.00005  -0.00091  -0.00095   1.97428
    A5        2.14689  -0.00001   0.00003  -0.00056  -0.00052   2.14637
    A6        2.57687   0.00000  -0.00001   0.00008   0.00007   2.57694
    A7        1.91779  -0.00002  -0.00010  -0.00094  -0.00105   1.91674
    A8        1.79853   0.00002   0.00004   0.00043   0.00047   1.79901
    A9        1.63385  -0.00001  -0.00000  -0.00004  -0.00004   1.63381
   A10        2.14337  -0.00000   0.00004   0.00009   0.00013   2.14351
   A11        1.86060   0.00001   0.00003   0.00083   0.00087   1.86147
   A12        2.06964   0.00000   0.00002   0.00006   0.00008   2.06972
   A13        1.56283  -0.00000  -0.00002  -0.00016  -0.00019   1.56264
   A14        2.17517   0.00001   0.00000   0.00021   0.00021   2.17538
   A15        1.86634  -0.00001  -0.00002  -0.00038  -0.00041   1.86593
   A16        2.16834  -0.00001  -0.00003  -0.00036  -0.00038   2.16795
   A17        1.54454   0.00001   0.00001   0.00022   0.00023   1.54477
   A18        2.23843   0.00000   0.00001   0.00009   0.00010   2.23853
   A19        1.88684   0.00000   0.00004   0.00039   0.00043   1.88728
   A20        2.28987  -0.00000   0.00001   0.00004   0.00005   2.28992
   A21        2.07913  -0.00001  -0.00005  -0.00028  -0.00032   2.07881
   A22        1.78841   0.00001   0.00003   0.00041   0.00043   1.78885
   A23        1.68326  -0.00002  -0.00003  -0.00076  -0.00078   1.68249
   A24        2.10833   0.00004   0.00011  -0.00077  -0.00068   2.10765
   A25        2.35439   0.00001   0.00006  -0.00056  -0.00051   2.35388
   A26        1.86789  -0.00001  -0.00001  -0.00065  -0.00066   1.86723
   A27        2.10156   0.00000  -0.00001   0.00097   0.00099   2.10255
   A28        2.15450   0.00001   0.00006   0.00030   0.00034   2.15483
   A29        1.81961   0.00001   0.00008   0.00095   0.00100   1.82061
   A30        2.01398   0.00000   0.00000  -0.00113  -0.00112   2.01286
   A31        2.31983  -0.00004  -0.00012   0.00086   0.00076   2.32059
   A32        1.84390  -0.00001  -0.00003   0.00185   0.00182   1.84573
   A33        2.21585  -0.00001  -0.00006   0.00064   0.00057   2.21643
   A34        2.23989   0.00000  -0.00004   0.00107   0.00103   2.24092
   A35        1.76138   0.00002   0.00004  -0.00064  -0.00061   1.76077
   A36        2.25738  -0.00000  -0.00004  -0.00167  -0.00171   2.25567
   A37        1.91724   0.00003   0.00008  -0.00053  -0.00040   1.91684
   A38        1.54386  -0.00000  -0.00004  -0.00017  -0.00025   1.54361
   A39        2.17515   0.00001   0.00001  -0.00034  -0.00033   2.17482
   A40        1.88074  -0.00002  -0.00003   0.00049   0.00044   1.88119
   A41        2.24954  -0.00002  -0.00003   0.00021   0.00018   2.24972
   A42        1.87559  -0.00003  -0.00014   0.00042   0.00022   1.87581
   A43        2.57744  -0.00001  -0.00003  -0.00016  -0.00020   2.57724
   A44        1.86107   0.00001   0.00004  -0.00038  -0.00030   1.86077
   A45        1.55891   0.00001   0.00003   0.00010   0.00014   1.55905
   A46        2.06111   0.00001   0.00005   0.00009   0.00015   2.06126
   A47        1.99926  -0.00000  -0.00003  -0.00018  -0.00023   1.99903
   A48        1.79406   0.00001   0.00005  -0.00003   0.00002   1.79409
   A49        2.14244  -0.00000  -0.00001   0.00003   0.00002   2.14245
   A50        1.99204  -0.00001  -0.00000  -0.00025  -0.00025   1.99179
   A51        1.79947  -0.00001  -0.00003  -0.00021  -0.00026   1.79922
   A52        2.14680  -0.00000  -0.00000   0.00006   0.00006   2.14686
   A53        1.64096  -0.00000  -0.00001   0.00004   0.00003   1.64099
   A54        2.08059   0.00001   0.00002   0.00024   0.00027   2.08086
   A55        2.27215   0.00002   0.00004   0.00039   0.00045   2.27260
   A56        2.17408  -0.00000  -0.00001  -0.00008  -0.00009   2.17399
   A57        1.85641   0.00001   0.00002   0.00010   0.00012   1.85653
   A58        1.77576   0.00003   0.00013  -0.00004   0.00010   1.77586
   A59        1.97227  -0.00001   0.00004  -0.00055  -0.00049   1.97178
   A60        1.85099   0.00005   0.00009   0.00153   0.00163   1.85262
   A61        2.32207  -0.00001  -0.00007  -0.00055  -0.00062   2.32145
   A62        1.95586  -0.00002  -0.00005   0.00137   0.00128   1.95715
   A63        1.93257   0.00001   0.00009  -0.00002   0.00006   1.93263
   A64        1.89439  -0.00003  -0.00010  -0.00171  -0.00180   1.89259
   A65        2.21732  -0.00000  -0.00002   0.00151   0.00150   2.21882
   A66        1.68560   0.00002   0.00009   0.00087   0.00093   1.68654
   A67        2.40954  -0.00008  -0.00022  -0.00256  -0.00277   2.40677
   A68        2.13994  -0.00001  -0.00003   0.00125   0.00121   2.14115
   A69        2.32379   0.00000  -0.00000  -0.00032  -0.00032   2.32347
   A70        1.82563   0.00002   0.00001  -0.00076  -0.00074   1.82489
   A71        2.16383   0.00005   0.00011   0.00179   0.00190   2.16572
   A72        2.10356  -0.00001  -0.00009  -0.00203  -0.00211   2.10145
   A73        1.59011   0.00001   0.00003   0.00052   0.00055   1.59066
   A74        2.38021   0.00001   0.00001   0.00003   0.00004   2.38025
   A75        2.16171   0.00000  -0.00001  -0.00051  -0.00052   2.16120
   A76        2.20784  -0.00001  -0.00002  -0.00043  -0.00045   2.20739
   A77        2.51078  -0.00001  -0.00002   0.00012   0.00011   2.51089
   A78        1.80850   0.00000  -0.00001  -0.00001  -0.00003   1.80847
   A79        2.54755  -0.00001  -0.00001  -0.00034  -0.00035   2.54720
   A80        2.06729   0.00001   0.00005   0.00034   0.00039   2.06768
   A81        1.91501   0.00000   0.00001   0.00027   0.00029   1.91530
   A82        2.39311  -0.00002  -0.00004  -0.00042  -0.00046   2.39265
   A83        1.65390  -0.00003  -0.00005  -0.00029  -0.00033   1.65357
   A84        1.98070  -0.00002  -0.00002  -0.00123  -0.00121   1.97948
   A85        2.45538   0.00001   0.00004  -0.00303  -0.00293   2.45245
   A86        2.07822   0.00001   0.00002  -0.00114  -0.00111   2.07711
   A87        1.50500  -0.00001  -0.00003  -0.00046  -0.00043   1.50456
   A88        2.16436   0.00001  -0.00001   0.00253   0.00246   2.16682
   A89        2.22473   0.00004   0.00012   0.00015   0.00024   2.22497
   A90        1.85471  -0.00003  -0.00009   0.00015   0.00006   1.85477
   A91        2.15731   0.00002   0.00016   0.00407   0.00414   2.16144
   A92        2.52791  -0.00003  -0.00009   0.00100   0.00088   2.52879
   A93        2.13239  -0.00004  -0.00006  -0.00124  -0.00123   2.13116
   A94        1.61786   0.00002   0.00005   0.00622   0.00613   1.62399
   A95        2.16757  -0.00000  -0.00005   0.00270   0.00260   2.17017
   A96        2.26085   0.00001  -0.00006  -0.00469  -0.00467   2.25617
   A97        1.74100   0.00006   0.00016  -0.00180  -0.00164   1.73936
   A98        1.58971   0.00003   0.00003  -0.00022  -0.00016   1.58955
   A99        2.37285   0.00005   0.00026   0.00255   0.00284   2.37569
   A100       2.14820  -0.00001  -0.00017  -0.00151  -0.00166   2.14654
   A101       2.20893  -0.00004  -0.00016  -0.00219  -0.00241   2.20652
   A102       2.52919  -0.00003   0.00013   0.00276   0.00281   2.53201
   A103       1.80739   0.00006   0.00012  -0.00051  -0.00036   1.80702
   A104       2.55841  -0.00011  -0.00039  -0.00019  -0.00064   2.55776
   A105       2.08182  -0.00009  -0.00017   0.00434   0.00409   2.08591
   A106       1.90609   0.00004   0.00021   0.00008   0.00031   1.90641
   A107       2.37614   0.00004   0.00003  -0.00423  -0.00413   2.37200
   A108       1.68178   0.00001   0.00003  -0.00036  -0.00034   1.68144
   A109       1.86655   0.00001   0.00001  -0.00064  -0.00063   1.86592
   A110       2.23749  -0.00003  -0.00011   0.00001  -0.00009   2.23740
   A111       2.21518  -0.00002  -0.00010  -0.00012  -0.00021   2.21497
   A112       1.78752   0.00001   0.00002   0.00027   0.00030   1.78782
   A113       2.35865   0.00002   0.00008   0.00044   0.00051   2.35916
   A114       2.11309   0.00001   0.00005   0.00133   0.00135   2.11445
   A115       2.10051   0.00003   0.00008   0.00110   0.00115   2.10166
   A116       2.01227   0.00001   0.00004  -0.00053  -0.00050   2.01177
   A117       2.26020  -0.00002  -0.00004  -0.00001  -0.00003   2.26017
   A118       1.76509  -0.00002  -0.00007   0.00053   0.00047   1.76557
   A119       1.82018   0.00001   0.00003  -0.00028  -0.00025   1.81994
   A120       2.15518   0.00001   0.00007   0.00018   0.00026   2.15544
   A121       1.84089  -0.00002  -0.00008  -0.00055  -0.00063   1.84026
   A122       2.31621  -0.00001  -0.00004  -0.00139  -0.00143   2.31478
   A123       1.97161  -0.00001  -0.00003  -0.00022  -0.00024   1.97138
   A124       1.77666  -0.00002  -0.00008  -0.00036  -0.00045   1.77621
   A125       1.86180   0.00001   0.00002   0.00019   0.00020   1.86200
   A126       2.32493   0.00002   0.00007   0.00034   0.00041   2.32534
   A127       1.95737  -0.00001  -0.00000   0.00015   0.00014   1.95751
   A128       2.32004   0.00001   0.00002   0.00005   0.00007   2.32011
   A129       1.81676  -0.00000  -0.00003  -0.00012  -0.00015   1.81661
   A130       1.93386  -0.00002  -0.00007  -0.00026  -0.00034   1.93352
   A131       1.88894   0.00001   0.00002  -0.00013  -0.00010   1.88885
   A132       2.22686   0.00002   0.00007   0.00004   0.00013   2.22699
   A133       1.68574   0.00001   0.00002   0.00018   0.00019   1.68594
   A134       2.39491  -0.00001  -0.00002  -0.00018  -0.00020   2.39471
   A135       2.14045   0.00000  -0.00000  -0.00004  -0.00004   2.14042
   A136       2.17687   0.00000   0.00002   0.00015   0.00017   2.17704
   A137       2.09366   0.00000   0.00000   0.00019   0.00019   2.09385
   A138       1.50814  -0.00000  -0.00000   0.00005   0.00006   1.50820
   A139       1.93584  -0.00003  -0.00009   0.00082   0.00070   1.93654
   A140       2.38050  -0.00000  -0.00002  -0.00026  -0.00029   2.38021
   A141       2.13634   0.00001   0.00001  -0.00004  -0.00004   2.13631
   A142       1.50691  -0.00001  -0.00005   0.00002  -0.00003   1.50688
   A143       2.39307   0.00001   0.00002   0.00019   0.00021   2.39328
   A144       2.33176   0.00001   0.00003   0.00019   0.00023   2.33199
   A145       2.07312   0.00001  -0.00001   0.00022   0.00023   2.07335
   A146       1.99224   0.00000   0.00005  -0.00033  -0.00030   1.99195
   A147       2.41227  -0.00001   0.00000  -0.00042  -0.00042   2.41185
   A148       2.10345  -0.00002  -0.00007  -0.00018  -0.00027   2.10318
   A149       1.70595   0.00004   0.00013  -0.00035  -0.00018   1.70577
   A150       2.17054   0.00002   0.00007  -0.00082  -0.00070   2.16985
   A151       2.18542  -0.00001  -0.00003   0.00022   0.00018   2.18560
   A152       1.66776   0.00001   0.00003   0.00063   0.00065   1.66842
   A153       1.65471  -0.00001  -0.00001   0.00038   0.00036   1.65507
   A154       1.50504  -0.00001  -0.00001  -0.00026  -0.00027   1.50476
   A155       2.17191   0.00001   0.00001   0.00005   0.00006   2.17197
   A156       2.23431   0.00002   0.00007   0.00086   0.00092   2.23523
   A157       2.13144  -0.00001  -0.00004  -0.00074  -0.00080   2.13064
   A158       1.85334   0.00002   0.00007   0.00134   0.00140   1.85474
   A159       2.26509  -0.00002  -0.00004  -0.00096  -0.00099   2.26410
   A160       1.74486   0.00001   0.00002  -0.00011  -0.00008   1.74478
   A161       1.97959  -0.00001   0.00001  -0.00024  -0.00024   1.97936
   A162       1.62123   0.00003   0.00005   0.00043   0.00049   1.62172
   A163       2.17203   0.00001   0.00003   0.00026   0.00029   2.17232
   A164       2.44765  -0.00001  -0.00001  -0.00036  -0.00036   2.44729
   A165       2.07146  -0.00000  -0.00004  -0.00031  -0.00034   2.07112
   A166       2.15311  -0.00000  -0.00003  -0.00019  -0.00022   2.15289
   A167       2.51947  -0.00002  -0.00007  -0.00075  -0.00081   2.51866
   A168       1.50829  -0.00002  -0.00002   0.00036   0.00033   1.50862
   A169       1.50596  -0.00000   0.00001   0.00021   0.00022   1.50618
   A170       2.34804   0.00000  -0.00001  -0.00050  -0.00051   2.34752
   A171       2.40672   0.00001   0.00003   0.00007   0.00011   2.40683
   A172       1.93515  -0.00001  -0.00003  -0.00017  -0.00021   1.93495
   A173       2.12595   0.00002   0.00005   0.00017   0.00022   2.12617
   A174       2.36718   0.00000  -0.00001  -0.00044  -0.00044   2.36674
   A175       2.10334  -0.00001  -0.00004  -0.00038  -0.00044   2.10289
   A176       2.17675  -0.00000  -0.00001   0.00001  -0.00000   2.17675
   A177       1.71003   0.00001   0.00003   0.00039   0.00041   1.71044
   A178       2.07202  -0.00000   0.00000   0.00037   0.00035   2.07238
   A179       2.39902  -0.00000  -0.00000   0.00014   0.00013   2.39915
   A180       1.98262  -0.00000  -0.00001  -0.00022  -0.00024   1.98238
   A181       1.67506   0.00002   0.00004   0.00001   0.00007   1.67513
   A182       2.19281   0.00001   0.00002  -0.00005  -0.00001   2.19280
   A183       1.44925   0.00084   0.00334   0.02781   0.03077   1.48002
   A184       1.63164   0.00029   0.00068  -0.00065   0.00054   1.63218
   A185       1.49125  -0.00002  -0.00004  -0.00009  -0.00013   1.49111
   A186       1.47366  -0.00000  -0.00000   0.00039   0.00038   1.47404
   A187       1.77847   0.00069   0.00292   0.02851   0.03128   1.80975
   A188       2.57517   0.00010   0.00052   0.00136   0.00164   2.57681
   A189       1.71295   0.00007   0.00034   0.00421   0.00449   1.71744
   A190       2.59956   0.00017   0.00066   0.00104   0.00166   2.60123
   A191       1.67715  -0.00001  -0.00002  -0.00009  -0.00012   1.67702
   A192       1.82757   0.00002   0.00006   0.00037   0.00043   1.82800
   A193       1.87432   0.00001  -0.00002   0.00051   0.00051   1.87483
   A194       1.58494   0.00012   0.00057   0.00440   0.00492   1.58986
   A195       1.77415  -0.00004  -0.00012  -0.00377  -0.00389   1.77026
   A196       1.59874   0.00007   0.00040   0.00312   0.00348   1.60222
   A197       1.74686  -0.00006  -0.00018  -0.00403  -0.00419   1.74267
   A198       2.07200   0.00004   0.00006   0.00029   0.00035   2.07235
   A199       1.68582   0.00001   0.00003  -0.00033  -0.00030   1.68552
   A200       2.23562  -0.00001  -0.00002  -0.00029  -0.00031   2.23531
   A201       1.69724  -0.00000   0.00001  -0.00036  -0.00034   1.69690
   A202       2.27677   0.00000   0.00001   0.00027   0.00027   2.27705
   A203       2.30770  -0.00000  -0.00001  -0.00004  -0.00006   2.30764
   A204       1.19281  -0.00041  -0.00167  -0.02682  -0.02800   1.16481
   A205       2.12734   0.00032   0.00100  -0.00294  -0.00273   2.12461
   A206       2.45991   0.00023   0.00079  -0.00347  -0.00346   2.45645
   A207       1.03714  -0.00005  -0.00036  -0.00691  -0.00722   1.02992
   A208       1.43588  -0.00016  -0.00070  -0.00877  -0.00942   1.42646
   A209       2.35445   0.00007   0.00039   0.00514   0.00550   2.35995
   A210       1.78523  -0.00018  -0.00084  -0.00862  -0.00940   1.77583
   A211       2.27652  -0.00004   0.00007   0.00390   0.00395   2.28047
   A212       2.17529   0.00022   0.00078   0.00625   0.00697   2.18226
   A213       3.21487   0.00002   0.00009   0.00421   0.00428   3.21915
   A214       3.28028   0.00002   0.00001   0.00261   0.00262   3.28289
    D1       -1.76285  -0.00001  -0.00000   0.00030   0.00029  -1.76257
    D2       -0.73639   0.00000   0.00001  -0.00058  -0.00057  -0.73696
    D3        1.71596  -0.00000  -0.00002  -0.00115  -0.00117   1.71479
    D4        2.29312  -0.00001  -0.00007  -0.00295  -0.00300   2.29012
    D5        0.19574   0.00001   0.00004   0.00145   0.00149   0.19723
    D6        1.22221   0.00001   0.00004   0.00057   0.00063   1.22284
    D7       -2.60863   0.00001   0.00001   0.00001   0.00004  -2.60859
    D8       -2.03146   0.00000  -0.00003  -0.00180  -0.00180  -2.03327
    D9       -0.75285  -0.00001   0.00001   0.00077   0.00076  -0.75208
   D10        0.27362   0.00000   0.00001  -0.00011  -0.00009   0.27352
   D11        2.72597  -0.00000  -0.00002  -0.00068  -0.00069   2.72528
   D12       -2.98005  -0.00001  -0.00006  -0.00248  -0.00253  -2.98258
   D13        2.20172  -0.00001  -0.00003   0.00084   0.00079   2.20251
   D14       -3.05500  -0.00000  -0.00002  -0.00004  -0.00007  -3.05507
   D15       -0.60265  -0.00001  -0.00005  -0.00061  -0.00066  -0.60332
   D16       -0.02549  -0.00002  -0.00009  -0.00241  -0.00250  -0.02799
   D17        2.75407  -0.00001  -0.00002   0.00064   0.00061   2.75468
   D18       -2.50265  -0.00000  -0.00001  -0.00023  -0.00025  -2.50290
   D19       -0.05031  -0.00001  -0.00004  -0.00080  -0.00085  -0.05115
   D20        0.52686  -0.00002  -0.00008  -0.00261  -0.00268   0.52417
   D21        0.43275  -0.00001  -0.00011  -0.00132  -0.00147   0.43129
   D22       -0.58329   0.00001  -0.00003  -0.00255  -0.00253  -0.58581
   D23        3.02021  -0.00006  -0.00022  -0.00349  -0.00371   3.01650
   D24       -3.03484   0.00000  -0.00001   0.00124   0.00122  -3.03362
   D25       -0.48308  -0.00001  -0.00003   0.00006  -0.00001  -0.48309
   D26       -1.49912   0.00002   0.00005  -0.00117  -0.00107  -1.50019
   D27        2.10438  -0.00005  -0.00014  -0.00211  -0.00225   2.10213
   D28        2.33251   0.00001   0.00007   0.00262   0.00268   2.33519
   D29        1.14289   0.00000  -0.00003   0.00023   0.00016   1.14305
   D30        0.12685   0.00002   0.00005  -0.00100  -0.00090   0.12595
   D31       -2.55283  -0.00004  -0.00014  -0.00194  -0.00208  -2.55492
   D32       -2.32470   0.00002   0.00008   0.00279   0.00285  -2.32185
   D33       -2.80507   0.00000  -0.00000   0.00039   0.00035  -2.80472
   D34        2.46208   0.00003   0.00008  -0.00084  -0.00072   2.46136
   D35       -0.21761  -0.00004  -0.00011  -0.00178  -0.00190  -0.21951
   D36        0.01052   0.00002   0.00010   0.00294   0.00304   0.01356
   D37       -2.73072   0.00001  -0.00001   0.00042   0.00037  -2.73035
   D38        2.53643   0.00003   0.00007  -0.00081  -0.00069   2.53573
   D39       -0.14326  -0.00004  -0.00012  -0.00175  -0.00187  -0.14514
   D40        0.08487   0.00002   0.00009   0.00297   0.00306   0.08793
   D41        0.87742  -0.00000  -0.00003   0.00096   0.00092   0.87834
   D42       -2.75363   0.00001   0.00002   0.00113   0.00114  -2.75249
   D43       -2.09421  -0.00001  -0.00005   0.00036   0.00031  -2.09390
   D44       -0.10704   0.00001   0.00008   0.00179   0.00188  -0.10515
   D45        2.54510   0.00003   0.00013   0.00196   0.00210   2.54720
   D46       -3.07866   0.00000   0.00007   0.00120   0.00127  -3.07739
   D47       -1.03489  -0.00001  -0.00003   0.00006   0.00004  -1.03485
   D48        1.61725   0.00000   0.00002   0.00023   0.00026   1.61751
   D49        2.27667  -0.00002  -0.00005  -0.00053  -0.00057   2.27610
   D50       -3.13921  -0.00001  -0.00003  -0.00015  -0.00018  -3.13939
   D51       -0.48708   0.00001   0.00001   0.00003   0.00004  -0.48703
   D52        0.17235  -0.00001  -0.00005  -0.00074  -0.00079   0.17156
   D53        3.05295  -0.00001   0.00000   0.00033   0.00034   3.05329
   D54       -0.57810   0.00001   0.00005   0.00050   0.00056  -0.57755
   D55        0.08132  -0.00001  -0.00001  -0.00026  -0.00027   0.08105
   D56       -0.89847  -0.00001  -0.00005  -0.00123  -0.00129  -0.89976
   D57        0.06989  -0.00003  -0.00011  -0.00126  -0.00139   0.06850
   D58        2.29720  -0.00001  -0.00002  -0.00095  -0.00097   2.29623
   D59        2.92152  -0.00003  -0.00010  -0.00152  -0.00163   2.91989
   D60        1.07101   0.00001   0.00000  -0.00059  -0.00059   1.07042
   D61        2.03937  -0.00001  -0.00006  -0.00062  -0.00069   2.03868
   D62       -2.01650   0.00001   0.00003  -0.00030  -0.00027  -2.01677
   D63       -1.39219  -0.00001  -0.00005  -0.00087  -0.00093  -1.39312
   D64        0.07917  -0.00001  -0.00007  -0.00127  -0.00135   0.07781
   D65        1.04753  -0.00003  -0.00013  -0.00130  -0.00145   1.04607
   D66       -3.00834  -0.00001  -0.00004  -0.00098  -0.00104  -3.00938
   D67       -2.38403  -0.00003  -0.00012  -0.00155  -0.00170  -2.38572
   D68       -2.98198   0.00001   0.00003  -0.00024  -0.00021  -2.98218
   D69       -2.01361  -0.00001  -0.00003  -0.00027  -0.00031  -2.01392
   D70        0.21370   0.00002   0.00006   0.00005   0.00011   0.21381
   D71        0.83801  -0.00001  -0.00002  -0.00053  -0.00055   0.83746
   D72        2.83590   0.00001  -0.00002  -0.00033  -0.00034   2.83556
   D73       -2.47893  -0.00001  -0.00008  -0.00036  -0.00044  -2.47936
   D74       -0.25161   0.00001   0.00001  -0.00004  -0.00002  -0.25163
   D75        0.37270  -0.00001  -0.00007  -0.00061  -0.00068   0.37202
   D76        0.59552   0.00001   0.00002   0.00120   0.00122   0.59673
   D77        1.61112   0.00003   0.00010   0.00125   0.00135   1.61247
   D78       -2.42852   0.00003   0.00006   0.00080   0.00087  -2.42765
   D79       -1.71920   0.00001   0.00004   0.00052   0.00055  -1.71865
   D80       -0.49775   0.00001   0.00005   0.00153   0.00161  -0.49614
   D81        0.51785   0.00003   0.00013   0.00159   0.00174   0.51959
   D82        2.76140   0.00003   0.00009   0.00114   0.00126   2.76266
   D83       -2.81247   0.00001   0.00007   0.00086   0.00094  -2.81152
   D84       -1.20805  -0.00000  -0.00002   0.00071   0.00069  -1.20736
   D85       -0.19244   0.00001   0.00006   0.00076   0.00082  -0.19162
   D86        2.05110   0.00001   0.00002   0.00032   0.00034   2.05144
   D87        2.76042  -0.00001  -0.00001   0.00003   0.00003   2.76045
   D88        2.54579  -0.00001  -0.00007   0.00026   0.00019   2.54598
   D89       -2.72179   0.00000   0.00001   0.00031   0.00032  -2.72147
   D90       -0.47825   0.00000  -0.00003  -0.00013  -0.00016  -0.47841
   D91        0.23107  -0.00002  -0.00006  -0.00042  -0.00048   0.23060
   D92        2.97650  -0.00000   0.00002   0.00086   0.00088   2.97737
   D93       -2.29109   0.00002   0.00010   0.00091   0.00101  -2.29007
   D94       -0.04754   0.00002   0.00006   0.00047   0.00053  -0.04701
   D95        0.66178  -0.00001   0.00003   0.00018   0.00021   0.66199
   D96        0.39056  -0.00001  -0.00006  -0.00016  -0.00023   0.39033
   D97       -0.67152  -0.00001  -0.00006  -0.00037  -0.00044  -0.67197
   D98        2.70811  -0.00000  -0.00003   0.00016   0.00012   2.70822
   D99       -2.79669  -0.00001  -0.00007  -0.00032  -0.00040  -2.79709
   D100      -0.65802   0.00000   0.00003   0.00024   0.00028  -0.65774
   D101      -1.72011   0.00000   0.00003   0.00003   0.00007  -1.72004
   D102       1.65953   0.00001   0.00006   0.00055   0.00062   1.66015
   D103       2.43792   0.00000   0.00003   0.00007   0.00011   2.43802
   D104       1.26301  -0.00001  -0.00007  -0.00065  -0.00072   1.26229
   D105       0.20093  -0.00001  -0.00007  -0.00086  -0.00093   0.20000
   D106      -2.70263  -0.00000  -0.00004  -0.00034  -0.00037  -2.70300
   D107      -1.92424  -0.00002  -0.00007  -0.00082  -0.00089  -1.92513
   D108      -2.52184  -0.00000  -0.00001  -0.00015  -0.00016  -2.52201
   D109       2.69926  -0.00000  -0.00001  -0.00036  -0.00037   2.69889
   D110      -0.20430   0.00001   0.00002   0.00017   0.00019  -0.20411
   D111       0.57409  -0.00000  -0.00002  -0.00031  -0.00033   0.57376
   D112      -3.10109  -0.00001  -0.00002  -0.00012  -0.00014  -3.10123
   D113       2.12001  -0.00001  -0.00002  -0.00033  -0.00035   2.11966
   D114      -0.78354   0.00000   0.00001   0.00020   0.00021  -0.78333
   D115      -0.00515  -0.00001  -0.00003  -0.00028  -0.00031  -0.00546
   D116       0.30359   0.00002   0.00012  -0.00101  -0.00087   0.30273
   D117      -0.82552  -0.00000  -0.00001  -0.00138  -0.00142  -0.82694
   D118       3.02787  -0.00006  -0.00015  -0.00227  -0.00244   3.02543
   D119       2.57760   0.00002   0.00006   0.00129   0.00134   2.57893
   D120       1.46419  -0.00000   0.00008  -0.00260  -0.00249   1.46171
   D121       0.33508  -0.00002  -0.00006  -0.00297  -0.00304   0.33204
   D122      -2.09471  -0.00008  -0.00020  -0.00386  -0.00407  -2.09878
   D123      -2.54499  -0.00000   0.00001  -0.00030  -0.00029  -2.54527
   D124      -2.53944   0.00005   0.00020  -0.00202  -0.00177  -2.54121
   D125       2.61464   0.00002   0.00007  -0.00239  -0.00232   2.61232
   D126       0.18484  -0.00003  -0.00007  -0.00328  -0.00335   0.18150
   D127      -0.26543   0.00005   0.00014   0.00028   0.00043  -0.26500
   D128      -2.11089   0.00001   0.00012  -0.00261  -0.00245  -2.11333
   D129       3.04319  -0.00001  -0.00001  -0.00298  -0.00300   3.04019
   D130       0.61340  -0.00007  -0.00015  -0.00387  -0.00402   0.60937
   D131       0.16312   0.00001   0.00006  -0.00031  -0.00024   0.16288
   D132       0.63498   0.00000   0.00000  -0.00128  -0.00124   0.63375
   D133      -0.43599   0.00002   0.00000  -0.00066  -0.00069  -0.43668
   D134      -2.66475  -0.00001  -0.00014  -0.00735  -0.00733  -2.67209
   D135       3.04591   0.00004   0.00014  -0.00219  -0.00204   3.04387
   D136      -0.51943  -0.00000  -0.00001  -0.00212  -0.00209  -0.52152
   D137      -1.59040   0.00001  -0.00001  -0.00150  -0.00154  -1.59194
   D138       2.46403  -0.00001  -0.00016  -0.00819  -0.00819   2.45584
   D139       1.89150   0.00004   0.00013  -0.00303  -0.00289   1.88861
   D140      -2.90515   0.00002   0.00010  -0.00007   0.00004  -2.90511
   D141       2.30707   0.00004   0.00010   0.00054   0.00059   2.30765
   D142       0.07830   0.00001  -0.00004  -0.00614  -0.00605   0.07225
   D143      -0.49422   0.00007   0.00025  -0.00099  -0.00076  -0.49498
   D144      -3.12874   0.00001   0.00009  -0.00026  -0.00015  -3.12889
   D145       2.08347   0.00003   0.00009   0.00036   0.00040   2.08387
   D146      -0.14529   0.00000  -0.00006  -0.00632  -0.00624  -0.15153
   D147      -0.71782   0.00006   0.00023  -0.00117  -0.00095  -0.71876
   D148      -0.80018  -0.00000   0.00000   0.00021   0.00020  -0.79998
   D149       0.26397   0.00001   0.00003   0.00056   0.00058   0.26454
   D150       2.43893   0.00001  -0.00001  -0.00062  -0.00063   2.43830
   D151       3.08906   0.00000  -0.00001  -0.00133  -0.00133   3.08773
   D152       0.26476  -0.00001  -0.00001   0.00078   0.00078   0.26554
   D153       1.32891   0.00000   0.00001   0.00112   0.00116   1.33007
   D154      -2.77932   0.00000  -0.00002  -0.00005  -0.00005  -2.77937
   D155      -2.12918  -0.00000  -0.00002  -0.00077  -0.00075  -2.12993
   D156       3.09414  -0.00003  -0.00007   0.00174   0.00166   3.09580
   D157      -2.12490  -0.00002  -0.00004   0.00208   0.00204  -2.12286
   D158       0.05006  -0.00002  -0.00008   0.00091   0.00083   0.05089
   D159       0.70020  -0.00003  -0.00008   0.00020   0.00013   0.70033
   D160       2.44259   0.00001   0.00006   0.00249   0.00253   2.44512
   D161      -2.77644   0.00002   0.00008   0.00284   0.00291  -2.77354
   D162      -0.60149   0.00002   0.00005   0.00166   0.00170  -0.59978
   D163       0.04865   0.00001   0.00005   0.00095   0.00101   0.04966
   D164       0.11582   0.00002   0.00006   0.00296   0.00302   0.11884
   D165      -0.97348   0.00002   0.00007   0.00262   0.00270  -0.97078
   D166       2.33035   0.00002   0.00004   0.00130   0.00135   2.33170
   D167       2.59508   0.00003   0.00008   0.00243   0.00251   2.59759
   D168       1.35409   0.00002   0.00008   0.00301   0.00306   1.35715
   D169       0.26479   0.00003   0.00009   0.00267   0.00275   0.26754
   D170      -2.71456   0.00003   0.00007   0.00135   0.00139  -2.71317
   D171      -2.44984   0.00003   0.00011   0.00248   0.00256  -2.44728
   D172      -2.32454  -0.00002  -0.00006   0.00227   0.00221  -2.32233
   D173       2.86934  -0.00001  -0.00005   0.00193   0.00190   2.87124
   D174      -0.11001  -0.00002  -0.00007   0.00061   0.00054  -0.10947
   D175       0.15471  -0.00001  -0.00004   0.00174   0.00170   0.15641
   D176      -2.47144  -0.00000  -0.00003   0.00197   0.00194  -2.46951
   D177       2.72244   0.00000  -0.00002   0.00163   0.00162   2.72406
   D178      -0.25691   0.00000  -0.00005   0.00032   0.00027  -0.25665
   D179       0.00781   0.00001  -0.00001   0.00144   0.00143   0.00924
   D180      -3.01550   0.00005   0.00026   0.00718   0.00741  -3.00809
   D181       2.18083   0.00004   0.00021   0.00507   0.00524   2.18607
   D182       1.05887   0.00004   0.00017   0.00437   0.00455   1.06342
   D183      -0.01607   0.00003   0.00017   0.00403   0.00418  -0.01189
   D184      -1.44822   0.00005   0.00027   0.00609   0.00634  -1.44188
   D185       0.59538  -0.00001  -0.00003   0.00108   0.00101   0.59639
   D186       1.61217  -0.00002  -0.00010   0.00033   0.00018   1.61235
   D187      -2.42554   0.00000   0.00008   0.00635   0.00631  -2.41924
   D188      -1.72071  -0.00003  -0.00011   0.00299   0.00285  -1.71787
   D189      -1.20890   0.00000   0.00002   0.00140   0.00140  -1.20750
   D190      -0.19211  -0.00001  -0.00006   0.00065   0.00057  -0.19155
   D191       2.05336   0.00001   0.00012   0.00667   0.00669   2.06005
   D192       2.75819  -0.00002  -0.00007   0.00331   0.00323   2.76142
   D193      -0.49908  -0.00002  -0.00006   0.00134   0.00122  -0.49786
   D194       0.51771  -0.00003  -0.00014   0.00058   0.00039   0.51809
   D195       2.76318  -0.00001   0.00004   0.00660   0.00651   2.76969
   D196      -2.81518  -0.00005  -0.00015   0.00324   0.00305  -2.81212
   D197       2.97530  -0.00000   0.00001   0.00113   0.00113   2.97643
   D198      -2.29110  -0.00001  -0.00006   0.00038   0.00030  -2.29080
   D199      -0.04563   0.00001   0.00012   0.00640   0.00643  -0.03920
   D200       0.65920  -0.00003  -0.00007   0.00304   0.00297   0.66217
   D201       2.56349   0.00000   0.00002   0.00075   0.00078   2.56427
   D202      -2.70291  -0.00001  -0.00005  -0.00001  -0.00005  -2.70296
   D203      -0.45743   0.00001   0.00013   0.00602   0.00607  -0.45136
   D204       0.24740  -0.00002  -0.00006   0.00266   0.00262   0.25001
   D205       0.87962   0.00002   0.00011  -0.00047  -0.00030   0.87931
   D206      -2.76414   0.00008   0.00030  -0.00132  -0.00098  -2.76512
   D207      -2.11409   0.00007   0.00011  -0.00552  -0.00531  -2.11940
   D208      -0.10331   0.00004   0.00018  -0.00085  -0.00058  -0.10389
   D209       2.53612   0.00009   0.00037  -0.00170  -0.00125   2.53486
   D210      -3.09702   0.00008   0.00018  -0.00590  -0.00558  -3.10260
   D211      -1.03408   0.00002   0.00010  -0.00045  -0.00029  -1.03437
   D212       1.60534   0.00007   0.00029  -0.00130  -0.00097   1.60438
   D213       2.25539   0.00006   0.00010  -0.00550  -0.00530   2.25010
   D214       3.04897   0.00002   0.00009  -0.00032  -0.00019   3.04878
   D215      -0.59479   0.00007   0.00027  -0.00117  -0.00087  -0.59566
   D216       0.05526   0.00006   0.00008  -0.00537  -0.00519   0.05007
   D217      -3.12015  -0.00001   0.00001  -0.00034  -0.00031  -3.12046
   D218      -0.48072   0.00004   0.00019  -0.00119  -0.00099  -0.48171
   D219       0.16933   0.00003   0.00000  -0.00539  -0.00532   0.16401
   D220      -0.73795   0.00000  -0.00003  -0.00016  -0.00020  -0.73815
   D221      -1.76314  -0.00001  -0.00007   0.00060   0.00052  -1.76262
   D222       2.29495  -0.00001  -0.00004   0.00072   0.00066   2.29561
   D223       1.71611  -0.00001  -0.00011   0.00048   0.00035   1.71647
   D224       0.27256   0.00001  -0.00001  -0.00030  -0.00032   0.27224
   D225      -0.75263  -0.00001  -0.00006   0.00046   0.00039  -0.75224
   D226      -2.97772  -0.00001  -0.00002   0.00058   0.00054  -2.97718
   D227       2.72663  -0.00001  -0.00009   0.00033   0.00023   2.72686
   D228       1.22168   0.00001  -0.00002  -0.00043  -0.00045   1.22123
   D229       0.19649  -0.00000  -0.00006   0.00033   0.00027   0.19676
   D230      -2.02860  -0.00001  -0.00002   0.00045   0.00042  -2.02819
   D231      -2.60744  -0.00001  -0.00009   0.00021   0.00011  -2.60733
   D232      -2.49742   0.00001   0.00004  -0.00059  -0.00054  -2.49796
   D233       2.76058   0.00000  -0.00001   0.00017   0.00017   2.76075
   D234       0.53549  -0.00000   0.00003   0.00029   0.00032   0.53581
   D235      -0.04335  -0.00001  -0.00004   0.00005   0.00001  -0.04334
   D236      -3.05911   0.00002   0.00004  -0.00045  -0.00040  -3.05951
   D237       2.19889   0.00001  -0.00000   0.00031   0.00032   2.19921
   D238      -0.02620   0.00001   0.00003   0.00043   0.00046  -0.02574
   D239      -0.60504   0.00000  -0.00004   0.00019   0.00015  -0.60488
   D240      -1.50070   0.00001   0.00004   0.00009   0.00017  -1.50053
   D241      -0.48380   0.00002   0.00009   0.00044   0.00057  -0.48323
   D242       2.09399  -0.00000   0.00001   0.00003   0.00008   2.09407
   D243       2.34702  -0.00000   0.00003   0.00018   0.00024   2.34727
   D244      -0.58735  -0.00002  -0.00011   0.00050   0.00034  -0.58701
   D245       0.42955  -0.00001  -0.00006   0.00086   0.00075   0.43029
   D246       3.00734  -0.00003  -0.00014   0.00045   0.00025   3.00759
   D247      -3.02281  -0.00003  -0.00012   0.00060   0.00041  -3.02240
   D248       0.12475   0.00001   0.00001  -0.00031  -0.00030   0.12445
   D249       1.14165   0.00002   0.00006   0.00004   0.00010   1.14175
   D250      -2.56375  -0.00000  -0.00002  -0.00037  -0.00039  -2.56414
   D251      -2.31071  -0.00000   0.00000  -0.00022  -0.00023  -2.31094
   D252       2.54150   0.00001  -0.00000  -0.00013  -0.00012   2.54138
   D253      -2.72479   0.00002   0.00005   0.00023   0.00028  -2.72450
   D254      -0.14699  -0.00000  -0.00003  -0.00018  -0.00021  -0.14720
   D255       0.10604  -0.00000  -0.00001  -0.00003  -0.00005   0.10599
   D256       2.44397   0.00002   0.00004   0.00006   0.00012   2.44409
   D257      -2.82231   0.00003   0.00009   0.00041   0.00052  -2.82179
   D258      -0.24452   0.00001   0.00001   0.00001   0.00003  -0.24449
   D259       0.00852   0.00001   0.00004   0.00015   0.00019   0.00871
   D260       1.26369   0.00002   0.00006   0.00004   0.00014   1.26383
   D261       0.20076   0.00001   0.00006  -0.00066  -0.00059   0.20017
   D262      -1.93272   0.00001   0.00003  -0.00027  -0.00020  -1.93292
   D263      -2.69863   0.00004   0.00011   0.00020   0.00034  -2.69829
   D264       0.39142   0.00001   0.00007   0.00032   0.00040   0.39181
   D265      -0.67152  -0.00000   0.00006  -0.00038  -0.00033  -0.67185
   D266      -2.80499   0.00000   0.00004   0.00000   0.00005  -2.80494
   D267       2.71229   0.00002   0.00011   0.00048   0.00059   2.71288
   D268      -0.65667  -0.00001  -0.00001   0.00064   0.00063  -0.65604
   D269      -1.71961  -0.00002  -0.00001  -0.00006  -0.00010  -1.71971
   D270       2.43011  -0.00002  -0.00004   0.00032   0.00028   2.43039
   D271       1.66420   0.00001   0.00004   0.00080   0.00083   1.66502
   D272      -3.10762  -0.00000   0.00001   0.00055   0.00056  -3.10706
   D273       2.11263  -0.00001   0.00000  -0.00015  -0.00017   2.11246
   D274      -0.02084  -0.00001  -0.00002   0.00023   0.00021  -0.02063
   D275      -0.78675   0.00001   0.00006   0.00070   0.00075  -0.78600
   D276      -2.52253  -0.00001   0.00001   0.00059   0.00060  -2.52193
   D277       2.69772  -0.00001   0.00000  -0.00011  -0.00013   2.69759
   D278       0.56425  -0.00001  -0.00002   0.00028   0.00026   0.56450
   D279      -0.20166   0.00001   0.00005   0.00075   0.00080  -0.20086
   D280       0.08040   0.00002   0.00007  -0.00050  -0.00038   0.08002
   D281       1.04864   0.00002   0.00008  -0.00028  -0.00015   1.04849
   D282      -2.39802   0.00002   0.00008  -0.00026  -0.00013  -2.39816
   D283      -3.01742   0.00002   0.00007  -0.00036  -0.00024  -3.01766
   D284       1.07187  -0.00002  -0.00009   0.00003  -0.00011   1.07176
   D285       2.04011  -0.00002  -0.00008   0.00025   0.00012   2.04022
   D286      -1.40656  -0.00002  -0.00008   0.00026   0.00014  -1.40642
   D287      -2.02595  -0.00002  -0.00009   0.00016   0.00003  -2.02592
   D288      -0.89846   0.00000   0.00003  -0.00028  -0.00025  -0.89871
   D289       0.06978   0.00000   0.00004  -0.00006  -0.00003   0.06975
   D290       2.90630   0.00000   0.00004  -0.00005  -0.00001   2.90629
   D291       2.28691   0.00000   0.00003  -0.00015  -0.00012   2.28679
   D292       2.83458  -0.00000  -0.00002  -0.00017  -0.00020   2.83438
   D293      -2.48037  -0.00000  -0.00001   0.00005   0.00003  -2.48034
   D294       0.35615  -0.00000  -0.00001   0.00007   0.00005   0.35620
   D295      -0.26324  -0.00000  -0.00002  -0.00004  -0.00006  -0.26330
   D296      -2.99711   0.00000   0.00000  -0.00003  -0.00003  -2.99714
   D297      -2.02887   0.00000   0.00001   0.00019   0.00019  -2.02868
   D298       0.80765   0.00000   0.00001   0.00021   0.00021   0.80786
   D299       0.18826   0.00000   0.00000   0.00011   0.00010   0.18836
   D300       2.01849  -0.00001  -0.00006   0.00023   0.00012   2.01861
   D301       1.12651   0.00002   0.00008  -0.00032  -0.00020   1.12631
   D302       3.05402  -0.00001  -0.00007   0.00025   0.00017   3.05418
   D303      -2.00827   0.00001   0.00002   0.00002   0.00005  -2.00822
   D304       0.30050  -0.00000  -0.00001   0.00004   0.00004   0.30055
   D305      -0.79057   0.00000   0.00001   0.00009   0.00009  -0.79048
   D306      -0.88795   0.00003   0.00009   0.00011   0.00023  -0.88772
   D307       0.14326  -0.00000   0.00002  -0.00088  -0.00081   0.14245
   D308      -3.13930   0.00002   0.00006  -0.00461  -0.00448   3.13941
   D309       2.51878   0.00002   0.00004  -0.00328  -0.00322   2.51556
   D310       0.21563   0.00002   0.00008  -0.00063  -0.00053   0.21510
   D311       1.24684  -0.00001   0.00000  -0.00162  -0.00158   1.24527
   D312      -2.03572   0.00000   0.00004  -0.00535  -0.00524  -2.04096
   D313      -2.66083   0.00001   0.00003  -0.00402  -0.00398  -2.66481
   D314       3.11169  -0.00001  -0.00002   0.00036   0.00032   3.11201
   D315      -2.14029  -0.00004  -0.00010  -0.00063  -0.00073  -2.14101
   D316       0.86034  -0.00002  -0.00006  -0.00436  -0.00439   0.85595
   D317       0.23523  -0.00002  -0.00007  -0.00302  -0.00313   0.23209
   D318       2.53520   0.00001   0.00002  -0.00170  -0.00168   2.53352
   D319      -2.71678  -0.00002  -0.00006  -0.00269  -0.00272  -2.71950
   D320       0.28385   0.00000  -0.00002  -0.00642  -0.00639   0.27746
   D321      -0.34126   0.00001  -0.00003  -0.00508  -0.00513  -0.34639
   D322       0.48523  -0.00002  -0.00007   0.00088   0.00075   0.48599
   D323      -2.22663  -0.00010  -0.00040  -0.00037  -0.00085  -2.22748
   D324      -2.87282  -0.00008  -0.00012   0.00726   0.00705  -2.86577
   D325      -0.69672  -0.00003  -0.00018   0.00085   0.00063  -0.69610
   D326       2.87460  -0.00011  -0.00051  -0.00040  -0.00097   2.87362
   D327       2.22841  -0.00009  -0.00024   0.00723   0.00693   2.23534
   D328       2.99953   0.00008   0.00023   0.00278   0.00302   3.00255
   D329       0.28766   0.00000  -0.00010   0.00153   0.00142   0.28908
   D330      -0.35853   0.00003   0.00017   0.00916   0.00932  -0.34921
   D331       3.12533  -0.00003  -0.00012  -0.00181  -0.00195   3.12337
   D332       0.41346  -0.00011  -0.00045  -0.00306  -0.00355   0.40991
   D333      -0.23273  -0.00008  -0.00018   0.00457   0.00435  -0.22838
   D334       0.83254   0.00001   0.00000   0.00138   0.00140   0.83395
   D335      -0.10660   0.00002   0.00003   0.00192   0.00198  -0.10463
   D336      -2.99168   0.00001   0.00002   0.00147   0.00150  -2.99018
   D337      -2.57275  -0.00001  -0.00004   0.00062   0.00058  -2.57217
   D338      -0.20792  -0.00002  -0.00007   0.00053   0.00044  -0.20748
   D339      -1.14706  -0.00001  -0.00005   0.00107   0.00101  -1.14606
   D340       2.25104  -0.00001  -0.00006   0.00062   0.00053   2.25158
   D341       2.66997  -0.00004  -0.00012  -0.00023  -0.00039   2.66959
   D342       3.13088   0.00003   0.00007   0.00055   0.00063   3.13151
   D343       2.19173   0.00004   0.00010   0.00109   0.00120   2.19293
   D344      -0.69334   0.00004   0.00008   0.00064   0.00072  -0.69262
   D345      -0.27442   0.00001   0.00002  -0.00022  -0.00020  -0.27461
   D346      -2.55098  -0.00001  -0.00005  -0.00050  -0.00054  -2.55152
   D347       2.79306  -0.00000  -0.00002   0.00004   0.00003   2.79309
   D348      -0.09202  -0.00001  -0.00004  -0.00041  -0.00045  -0.09246
   D349       0.32691  -0.00003  -0.00010  -0.00126  -0.00136   0.32555
   D350       0.48729  -0.00001  -0.00003  -0.00040  -0.00046   0.48684
   D351      -0.69626   0.00002   0.00008  -0.00018  -0.00009  -0.69635
   D352       3.01906   0.00000  -0.00000  -0.00033  -0.00033   3.01873
   D353       3.11951   0.00000   0.00001  -0.00027  -0.00027   3.11924
   D354      -2.23895  -0.00003  -0.00008  -0.00070  -0.00080  -2.23975
   D355       2.86068   0.00000   0.00003  -0.00048  -0.00043   2.86025
   D356       0.29281  -0.00002  -0.00005  -0.00062  -0.00067   0.29214
   D357       0.39326  -0.00002  -0.00004  -0.00057  -0.00061   0.39265
   D358      -2.89477   0.00000  -0.00000   0.00032   0.00030  -2.89448
   D359       2.20486   0.00004   0.00011   0.00054   0.00067   2.20553
   D360      -0.36301   0.00002   0.00003   0.00039   0.00043  -0.36258
   D361      -0.26256   0.00002   0.00004   0.00045   0.00049  -0.26207
   D362      -0.71512  -0.00001  -0.00005  -0.00159  -0.00163  -0.71675
   D363       0.48203  -0.00001  -0.00006   0.00032   0.00025   0.48228
   D364       3.08947  -0.00000  -0.00001   0.00003   0.00001   3.08948
   D365      -3.03183  -0.00002  -0.00006  -0.00064  -0.00070  -3.03253
   D366       2.63153  -0.00000  -0.00001  -0.00101  -0.00101   2.63051
   D367      -2.45450  -0.00000  -0.00002   0.00090   0.00087  -2.45364
   D368       0.15293   0.00001   0.00003   0.00060   0.00063   0.15356
   D369       0.31481  -0.00001  -0.00002  -0.00006  -0.00008   0.31474
   D370       2.27604  -0.00001  -0.00005  -0.00212  -0.00217   2.27387
   D371      -2.80999  -0.00001  -0.00006  -0.00021  -0.00029  -2.81027
   D372      -0.20255  -0.00000  -0.00002  -0.00051  -0.00053  -0.20308
   D373      -0.04067  -0.00002  -0.00006  -0.00117  -0.00123  -0.04190
   D374      -0.32357   0.00001   0.00002  -0.00010  -0.00008  -0.32364
   D375       0.97423  -0.00000   0.00001   0.00028   0.00029   0.97452
   D376       3.13379   0.00000   0.00001  -0.00015  -0.00014   3.13365
   D377      -2.86630   0.00001   0.00003   0.00028   0.00032  -2.86598
   D378       2.69665   0.00000  -0.00001  -0.00052  -0.00051   2.69614
   D379      -2.28873  -0.00001  -0.00001  -0.00013  -0.00015  -2.28889
   D380      -0.12917  -0.00000  -0.00002  -0.00056  -0.00058  -0.12975
   D381       0.15392   0.00000   0.00001  -0.00013  -0.00012   0.15380
   D382       3.01288   0.00000   0.00001   0.00046   0.00048   3.01336
   D383      -1.97251  -0.00001   0.00001   0.00085   0.00084  -1.97166
   D384       0.18705  -0.00000   0.00000   0.00041   0.00041   0.18747
   D385       0.47015   0.00000   0.00002   0.00085   0.00087   0.47102
   D386       0.48076  -0.00003  -0.00005  -0.00038  -0.00041   0.48035
   D387      -2.46104   0.00006   0.00036   0.00508   0.00551  -2.45552
   D388      -2.83100   0.00001  -0.00014  -0.00283  -0.00290  -2.83390
   D389      -0.71705   0.00000  -0.00004  -0.00099  -0.00103  -0.71808
   D390       2.62433   0.00008   0.00037   0.00447   0.00490   2.62923
   D391       2.25437   0.00003  -0.00012  -0.00345  -0.00351   2.25085
   D392       3.09657  -0.00001   0.00004   0.00030   0.00034   3.09691
   D393       0.15477   0.00008   0.00045   0.00576   0.00626   0.16103
   D394      -0.21520   0.00003  -0.00004  -0.00215  -0.00215  -0.21735
   D395      -3.02126  -0.00005  -0.00019   0.00032   0.00012  -3.02114
   D396       0.32012   0.00003   0.00023   0.00578   0.00605   0.32617
   D397      -0.04984  -0.00002  -0.00027  -0.00213  -0.00237  -0.05221
   D398      -0.97194   0.00001   0.00004   0.00178   0.00177  -0.97017
   D399       0.26528   0.00002   0.00005   0.00198   0.00197   0.26725
   D400       2.71812  -0.00003  -0.00014  -0.00022  -0.00039   2.71773
   D401       2.86664  -0.00000  -0.00007  -0.00022  -0.00033   2.86631
   D402       0.11838  -0.00001   0.00004   0.00134   0.00138   0.11976
   D403       1.35560   0.00001   0.00005   0.00155   0.00158   1.35718
   D404      -2.47475  -0.00005  -0.00014  -0.00066  -0.00078  -2.47553
   D405      -2.32623  -0.00002  -0.00007  -0.00066  -0.00071  -2.32694
   D406       2.32198  -0.00001  -0.00002   0.00480   0.00470   2.32668
   D407      -2.72399   0.00000  -0.00002   0.00501   0.00489  -2.71909
   D408      -0.27115  -0.00005  -0.00021   0.00280   0.00253  -0.26862
   D409      -0.12263  -0.00003  -0.00014   0.00280   0.00260  -0.12003
   D410       2.58677   0.00002   0.00010   0.00211   0.00220   2.58896
   D411      -2.45920   0.00004   0.00010   0.00232   0.00239  -2.45681
   D412      -0.00636  -0.00002  -0.00008   0.00011   0.00004  -0.00633
   D413       0.14216   0.00001  -0.00001   0.00011   0.00010   0.14226
   D414       1.49398   0.00005   0.00039  -0.00062   0.00029   1.49426
   D415      -1.83809   0.00004   0.00021  -0.00829  -0.00742  -1.84551
   D416       0.09362   0.00005   0.00031  -0.00261  -0.00166   0.09197
   D417      -0.83441   0.00004   0.00028  -0.00521  -0.00427  -0.83868
   D418       3.05942   0.00007   0.00036  -0.00658  -0.00554   3.05388
   D419      -0.15449  -0.00007  -0.00018  -0.00010  -0.00028  -0.15477
   D420       1.99363  -0.00005  -0.00008  -0.00187  -0.00198   1.99165
   D421      -1.48366  -0.00005  -0.00006   0.00245   0.00240  -1.48127
   D422      -2.91697  -0.00003  -0.00002  -0.00087  -0.00088  -2.91785
   D423       0.91653  -0.00004  -0.00008   0.00050   0.00038   0.91691
   D424      -0.32277   0.00003   0.00008   0.00083   0.00090  -0.32187
   D425       0.97530   0.00001   0.00003   0.00103   0.00104   0.97634
   D426      -2.88036   0.00002   0.00005   0.00081   0.00087  -2.87949
   D427       3.11560   0.00003   0.00008   0.00092   0.00101   3.11660
   D428       2.70283  -0.00004  -0.00024  -0.00235  -0.00264   2.70018
   D429      -2.28229  -0.00006  -0.00029  -0.00215  -0.00250  -2.28479
   D430       0.14523  -0.00005  -0.00026  -0.00236  -0.00267   0.14256
   D431      -0.14199  -0.00004  -0.00023  -0.00226  -0.00253  -0.14453
   D432       3.03367   0.00000   0.00021   0.00245   0.00260   3.03627
   D433      -1.95145  -0.00001   0.00016   0.00265   0.00274  -1.94871
   D434       0.47607  -0.00000   0.00019   0.00244   0.00257   0.47865
   D435       0.18885   0.00001   0.00022   0.00255   0.00271   0.19156
   D436       2.42366  -0.00014  -0.00046   0.00002  -0.00101   2.42265
   D437      -0.45876  -0.00007  -0.00042  -0.00793  -0.00888  -0.46764
   D438       1.07703  -0.00015  -0.00046  -0.00169  -0.00271   1.07432
   D439      -2.30447  -0.00011  -0.00058  -0.00413  -0.00522  -2.30969
   D440       0.30363  -0.00002  -0.00009  -0.00045  -0.00053   0.30311
   D441      -0.82520  -0.00001  -0.00004  -0.00046  -0.00049  -0.82569
   D442       3.01353  -0.00001  -0.00002  -0.00030  -0.00031   3.01322
   D443       2.57560  -0.00001  -0.00005  -0.00039  -0.00043   2.57517
   D444       1.46245  -0.00002  -0.00010  -0.00131  -0.00141   1.46105
   D445       0.33362  -0.00000  -0.00005  -0.00133  -0.00137   0.33225
   D446      -2.11083  -0.00000  -0.00003  -0.00117  -0.00119  -2.11202
   D447      -2.54876  -0.00001  -0.00006  -0.00126  -0.00131  -2.55007
   D448      -2.10725   0.00000   0.00002   0.00021   0.00023  -2.10702
   D449       3.04710   0.00002   0.00007   0.00020   0.00026   3.04737
   D450       0.60265   0.00002   0.00009   0.00035   0.00044   0.60309
   D451       0.16472   0.00001   0.00005   0.00026   0.00032   0.16504
   D452      -2.53501  -0.00001  -0.00001   0.00142   0.00139  -2.53362
   D453       2.61934   0.00000   0.00004   0.00141   0.00143   2.62077
   D454       0.17489   0.00001   0.00005   0.00156   0.00161   0.17649
   D455      -0.26304   0.00000   0.00002   0.00147   0.00149  -0.26156
   D456       0.63404  -0.00000   0.00002  -0.00090  -0.00088   0.63316
   D457      -0.43681   0.00001   0.00008  -0.00037  -0.00028  -0.43709
   D458      -2.65937  -0.00002  -0.00003  -0.00032  -0.00036  -2.65972
   D459       3.05374   0.00002   0.00007   0.00039   0.00046   3.05420
   D460      -0.51949  -0.00003  -0.00007  -0.00204  -0.00207  -0.52156
   D461      -1.59034  -0.00001  -0.00000  -0.00151  -0.00147  -1.59181
   D462       2.47029  -0.00005  -0.00012  -0.00146  -0.00155   2.46874
   D463       1.90021  -0.00001  -0.00002  -0.00074  -0.00073   1.89948
   D464      -3.12720   0.00002   0.00007  -0.00054  -0.00047  -3.12767
   D465       2.08513   0.00004   0.00014  -0.00001   0.00013   2.08527
   D466      -0.13742   0.00000   0.00003   0.00004   0.00006  -0.13737
   D467      -0.70750   0.00004   0.00013   0.00075   0.00087  -0.70663
   D468      -2.90402   0.00001   0.00009   0.00012   0.00021  -2.90381
   D469       2.30832   0.00003   0.00016   0.00065   0.00080   2.30912
   D470       0.08576  -0.00001   0.00004   0.00070   0.00073   0.08649
   D471      -0.48432   0.00003   0.00014   0.00141   0.00155  -0.48277
   D472      -1.56360  -0.00001  -0.00003  -0.00384  -0.00388  -1.56748
   D473       1.71561   0.00000  -0.00004  -0.00495  -0.00497   1.71063
   D474      -2.99464   0.00003   0.00011  -0.00306  -0.00298  -2.99762
   D475       0.62978  -0.00001  -0.00007  -0.00515  -0.00522   0.62456
   D476      -0.49188  -0.00001  -0.00004  -0.00512  -0.00515  -0.49703
   D477      -0.03762  -0.00005  -0.00023  -0.00503  -0.00525  -0.04287
   D478      -2.27015  -0.00004  -0.00021  -0.00609  -0.00627  -2.27643
   D479      -1.12899  -0.00003  -0.00017  -0.00476  -0.00494  -1.13393
   D480       2.73896  -0.00005  -0.00029  -0.00735  -0.00762   2.73134
   D481       1.32737  -0.00005  -0.00029  -0.00692  -0.00718   1.32019
   D482      -0.88738  -0.00002  -0.00009  -0.00069  -0.00079  -0.88817
   D483       0.14426  -0.00003  -0.00010  -0.00156  -0.00170   0.14256
   D484       3.13666  -0.00003  -0.00008  -0.00045  -0.00055   3.13611
   D485       2.51064  -0.00000  -0.00003  -0.00014  -0.00019   2.51046
   D486       0.21587  -0.00002  -0.00007  -0.00097  -0.00104   0.21482
   D487       1.24750  -0.00002  -0.00009  -0.00184  -0.00195   1.24555
   D488      -2.04328  -0.00003  -0.00007  -0.00074  -0.00080  -2.04408
   D489      -2.66930   0.00000  -0.00002  -0.00042  -0.00044  -2.66973
   D490       3.10793   0.00001   0.00002  -0.00024  -0.00021   3.10771
   D491      -2.14363   0.00000   0.00001  -0.00111  -0.00112  -2.14474
   D492       0.84878  -0.00000   0.00003  -0.00001   0.00003   0.84881
   D493       0.22276   0.00003   0.00008   0.00031   0.00040   0.22316
   D494       2.52208  -0.00001  -0.00006  -0.00056  -0.00062   2.52146
   D495      -2.72947  -0.00002  -0.00007  -0.00143  -0.00152  -2.73100
   D496       0.26294  -0.00002  -0.00005  -0.00033  -0.00038   0.26255
   D497      -0.36308   0.00001  -0.00000  -0.00001  -0.00001  -0.36310
   D498       0.83340  -0.00000   0.00002   0.00062   0.00065   0.83405
   D499      -0.10590   0.00002   0.00008   0.00111   0.00120  -0.10470
   D500      -2.55941  -0.00001  -0.00001  -0.00010  -0.00011  -2.55952
   D501      -2.97960   0.00001   0.00006   0.00074   0.00080  -2.97879
   D502      -0.20811   0.00001   0.00006   0.00079   0.00085  -0.20726
   D503      -1.14741   0.00003   0.00012   0.00127   0.00141  -1.14600
   D504       2.68226   0.00000   0.00003   0.00006   0.00010   2.68236
   D505       2.26208   0.00003   0.00009   0.00091   0.00101   2.26309
   D506       3.13901  -0.00000  -0.00001   0.00025   0.00024   3.13925
   D507       2.19971   0.00002   0.00005   0.00074   0.00080   2.20050
   D508      -0.25381  -0.00001  -0.00004  -0.00047  -0.00051  -0.25432
   D509      -0.67399   0.00001   0.00002   0.00037   0.00040  -0.67359
   D510      -2.54482   0.00001   0.00005   0.00054   0.00059  -2.54423
   D511       2.79906   0.00003   0.00011   0.00103   0.00115   2.80021
   D512       0.34555  -0.00000   0.00002  -0.00018  -0.00016   0.34539
   D513      -0.07463   0.00002   0.00009   0.00066   0.00075  -0.07389
   D514      -0.59558  -0.00001  -0.00004  -0.00062  -0.00067  -0.59625
   D515       0.60863  -0.00002  -0.00008  -0.00113  -0.00122   0.60740
   D516      -2.97941  -0.00001  -0.00003  -0.00035  -0.00040  -2.97980
   D517      -2.83606  -0.00002  -0.00006  -0.00073  -0.00080  -2.83686
   D518      -1.80075   0.00003   0.00008  -0.00078  -0.00067  -1.80142
   D519      -0.59655   0.00001   0.00004  -0.00129  -0.00122  -0.59776
   D520       2.09860   0.00003   0.00009  -0.00052  -0.00039   2.09821
   D521       2.24195   0.00002   0.00006  -0.00089  -0.00079   2.24116
   D522       2.25871  -0.00000  -0.00001  -0.00020  -0.00022   2.25849
   D523      -2.82027  -0.00002  -0.00005  -0.00071  -0.00076  -2.82104
   D524      -0.12513  -0.00000   0.00000   0.00006   0.00006  -0.12506
   D525       0.01823  -0.00001  -0.00003  -0.00031  -0.00034   0.01788
   D526       2.11410   0.00000   0.00000  -0.00011  -0.00012   2.11398
   D527      -2.96488  -0.00001  -0.00003  -0.00062  -0.00067  -2.96555
   D528      -0.26973   0.00000   0.00002   0.00015   0.00016  -0.26957
   D529      -0.12638  -0.00001  -0.00001  -0.00023  -0.00024  -0.12662
   D530       2.79824  -0.00000  -0.00002  -0.00078  -0.00080   2.79744
   D531      -0.26399   0.00001   0.00002  -0.00034  -0.00032  -0.26431
   D532      -2.22442   0.00001   0.00003  -0.00010  -0.00006  -2.22448
   D533      -1.18649  -0.00000  -0.00000  -0.00010  -0.00011  -1.18660
   D534       1.19283   0.00000   0.00001  -0.00058  -0.00057   1.19226
   D535       2.63472   0.00000  -0.00000  -0.00046  -0.00046   2.63426
   D536       0.53801  -0.00002  -0.00006  -0.00075  -0.00081   0.53721
   D537      -2.23616   0.00002   0.00002   0.00041   0.00045  -2.23571
   D538      -0.83634  -0.00001  -0.00002  -0.00046  -0.00048  -0.83682
   D539       1.48850  -0.00001  -0.00003  -0.00070  -0.00074   1.48776
   D540      -1.08853   0.00036   0.00167   0.02289   0.02400  -1.06452
   D541       2.79532   0.00025   0.00146   0.04033   0.04129   2.83661
   D542      -2.37384   0.00020   0.00124   0.02616   0.02718  -2.34666
   D543       1.51000   0.00009   0.00103   0.04359   0.04447   1.55447
   D544       0.31041  -0.00001  -0.00002   0.00010   0.00008   0.31049
   D545       3.13470  -0.00001  -0.00003  -0.00175  -0.00178   3.13292
   D546      -0.23986   0.00002   0.00004   0.00060   0.00064  -0.23921
   D547       2.84794   0.00001   0.00001  -0.00166  -0.00165   2.84629
   D548      -0.17110  -0.00055  -0.00242  -0.04536  -0.04746  -0.21856
   D549       1.28801  -0.00056  -0.00231  -0.02322  -0.02492   1.26309
   D550      -2.99896  -0.00050  -0.00258  -0.05979  -0.06199  -3.06095
   D551       2.66893   0.00015   0.00085   0.02436   0.02553   2.69446
   D552      -1.61805   0.00021   0.00058  -0.01221  -0.01153  -1.62957
   D553      -1.31115   0.00012   0.00042   0.00061   0.00099  -1.31017
   D554       0.59555   0.00002  -0.00000  -0.00153  -0.00149   0.59407
   D555       2.90656   0.00022   0.00066   0.00139   0.00203   2.90859
   D556      -2.54525  -0.00037  -0.00161  -0.00955  -0.01112  -2.55637
   D557      -0.63855  -0.00046  -0.00203  -0.01169  -0.01360  -0.65214
   D558       1.67246  -0.00026  -0.00136  -0.00877  -0.01008   1.66238
   D559      -0.36261   0.00000   0.00001  -0.00006  -0.00006  -0.36267
   D560      -0.07991  -0.00001  -0.00002  -0.00032  -0.00034  -0.08025
   D561       3.11697   0.00000   0.00001   0.00199   0.00200   3.11897
   D562      -1.70246   0.00001   0.00004   0.00080   0.00083  -1.70163
   D563      -1.41977   0.00001   0.00001   0.00054   0.00055  -1.41921
   D564       1.77711   0.00001   0.00004   0.00285   0.00289   1.78000
   D565       1.64041  -0.00008  -0.00034  -0.00756  -0.00788   1.63253
   D566      -3.07754   0.00007   0.00029  -0.00128  -0.00102  -3.07855
   D567       1.30233  -0.00004  -0.00017  -0.00182  -0.00197   1.30036
   D568       0.02426   0.00005   0.00026   0.00587   0.00609   0.03035
   D569      -2.79905   0.00003   0.00011   0.00015   0.00027  -2.79878
   D570       2.60970  -0.00003  -0.00019  -0.00340  -0.00357   2.60613
   D571       1.33163   0.00006   0.00025   0.00430   0.00449   1.33613
   D572      -1.49168   0.00004   0.00009  -0.00142  -0.00133  -1.49300
   D573      -0.98656   0.00001   0.00013   0.00237   0.00246  -0.98410
   D574      -0.00406  -0.00004  -0.00024  -0.00544  -0.00563  -0.00969
   D575       2.84385  -0.00008  -0.00024  -0.00049  -0.00072   2.84312
   D576      -2.30421   0.00002   0.00028   0.00380   0.00403  -2.30018
   D577      -1.32171  -0.00003  -0.00009  -0.00401  -0.00405  -1.32576
   D578       1.52620  -0.00006  -0.00009   0.00094   0.00085   1.52705
         Item               Value     Threshold  Converged?
 Maximum Force            0.030902     0.000450     NO 
 RMS     Force            0.001469     0.000300     NO 
 Maximum Displacement     0.236845     0.001800     NO 
 RMS     Displacement     0.013579     0.001200     NO 
 Predicted change in Energy=-4.097874D-04
 GradGradGradGradGradGradGradGradGradGradGradGradGradGradGradGradGradGrad

                          Input orientation:                          
 ---------------------------------------------------------------------
 Center     Atomic      Atomic             Coordinates (Angstroms)
 Number     Number       Type             X           Y           Z
 ---------------------------------------------------------------------
      1          4           0        0.252890    0.274047    1.650778
      2          4           0        0.450482   -1.759214    0.825405
      3          4           0       -0.663087    0.359465   -1.308499
      4          4           0       -1.465253   -0.997342    1.260819
      5          4           0        1.881647    1.473750    0.832974
      6          4           0       -1.003337   -1.771278   -0.716868
      7          4           0       -2.480901   -0.466791   -0.422639
      8          4           0        0.912664   -1.171795   -1.135374
      9          4           0        1.432958    0.867836   -1.057362
     10          4           0       -1.604872    1.003910    0.709097
     11          4           0        2.031010   -0.489403    0.530135
     12          4           0        0.041857    1.943108    0.058593
     13          1           0        2.614362    2.747401    1.223929
     14          1           0        2.941129    2.159641    1.686335
     15          1           0       -3.972867   -0.195032   -0.528782
     16          1           0       -3.788761   -0.622469   -1.198972
     17          1           0       -2.895147    1.698296    1.181102
     18          1           0       -2.328705    2.282908    1.187474
     19          1           0        3.410817   -0.546070    1.080325
     20          1           0        3.148486   -1.342980    1.043051
     21          1           0       -1.881290   -2.718267   -1.464566
     22          1           0       -1.096163   -2.964916   -1.619192
     23          1           0        1.971104    1.296785   -2.484371
     24          1           0        2.473313    1.628534   -1.960412
     25          1           0       -0.574240    3.361061    0.050102
     26          1           0        0.228824    3.467276   -0.028696
     27          1           0       -1.922463   -1.564867    2.668882
     28          1           0       -2.557906   -1.645824    2.195232
     29          1           0        0.012657    0.289081    3.215774
     30          1           0        0.718812    0.658162    3.107902
     31          1           0       -1.456698    0.620574   -2.647737
     32          1           0       -0.766943    1.021996   -2.743340
     33          1           0        1.967120   -1.803882   -2.117367
     34          1           0        1.270449   -2.116986   -2.349453
     35          1           0        1.140713   -2.904541    1.660032
     36          1           0        0.439624   -3.213063    1.435228
     37          1           0        4.295840   -0.542174   -1.714064
     38          1           0        4.881153   -0.717745   -2.148977
     39          1           0       -3.768206    2.880984   -1.897302
     40          1           0       -3.212966    2.480349   -1.590306
     41          1           0       -3.964307   -2.918879    0.022694
     42          1           0       -4.617598   -3.296624    0.067206
     43          1           0        1.394383   -4.939179   -0.894433
     44          1           0        1.113927   -4.244654   -0.804456
 ---------------------------------------------------------------------
                    Distance matrix (angstroms):
                    1          2          3          4          5
     1  Be   0.000000
     2  Be   2.203278   0.000000
     3  Be   3.098973   3.206616   0.000000
     4  Be   2.172674   2.107148   3.014264   0.000000
     5  Be   2.181958   3.535583   3.507593   4.182234   0.000000
     6  Be   3.371529   2.119514   2.237379   2.173382   4.610352
     7  Be   3.510201   3.438164   2.184466   2.036432   4.937012
     8  Be   3.207554   2.098411   2.204024   3.380335   3.436892
     9  Be   3.013166   3.378086   2.171386   4.153610   2.035147
    10  Be   2.206977   3.445702   2.317964   2.080600   3.520214
    11  Be   2.236159   2.048823   3.370358   3.607735   1.991981
    12  Be   2.316323   3.802916   2.207671   3.516102   2.050559
    13  H    3.446191   5.015055   4.780910   5.537844   1.520495
    14  H    3.283802   4.722494   5.019964   5.437261   1.523540
    15  H    4.777818   4.883288   3.445297   3.183473   6.238152
    16  H    5.025909   4.833371   3.278114   3.404378   6.377810
    17  H    3.487008   4.824327   3.601759   3.052444   4.794724
    18  H    3.303756   4.918711   3.564238   3.392781   4.302031
    19  H    3.312175   3.209406   4.808656   4.900232   2.545430
    20  H    3.371733   2.738585   4.791263   4.631790   3.095639
    21  H    4.818095   3.406011   3.313731   3.249984   6.083699
    22  H    4.796200   3.133989   3.366838   3.507426   5.880665
    23  H    4.593224   4.754580   3.033184   5.576559   3.323266
    24  H    4.450349   4.830058   3.445654   5.725719   2.859551
    25  H    3.574348   5.279050   3.295947   4.610359   3.194717
    26  H    3.608036   5.300455   3.477339   4.946267   2.729184
    27  H    3.024947   3.011154   4.594414   1.585487   5.203365
    28  H    3.447160   3.307519   4.459558   1.577197   5.594383
    29  H    1.583399   3.178218   4.575001   2.767842   3.251815
    30  H    1.577288   3.335491   4.637182   3.304928   2.681915
    31  H    4.638966   4.622060   1.578466   4.230193   4.897734
    32  H    4.572501   4.685424   1.583826   4.538574   4.473157
    33  H    4.631985   3.310905   3.500332   4.883014   4.410747
    34  H    4.770148   3.298495   3.309827   4.666018   4.836815
    35  H    3.300263   1.576323   4.766509   3.253896   4.516906
    36  H    3.498752   1.576604   4.637561   2.927182   4.940481
    37  H    5.322952   4.766222   5.056520   6.499792   4.047182
    38  H    6.069811   5.437136   5.710112   7.209837   4.763582
    39  H    5.962735   6.836805   4.043081   5.506245   6.430828
    40  H    5.233025   6.101672   3.328580   4.824702   5.730672
    41  H    5.534454   4.634601   4.839180   3.386817   7.357099
    42  H    6.243320   5.350134   5.558571   4.080281   8.098336
    43  H    5.912599   3.736438   5.699146   5.325477   6.659355
    44  H    5.214232   3.045327   4.960822   4.632771   5.997559
                    6          7          8          9         10
     6  Be   0.000000
     7  Be   1.992850   0.000000
     8  Be   2.050752   3.538545   0.000000
     9  Be   3.607824   4.183586   2.106392   0.000000
    10  Be   3.177559   2.052124   3.804439   3.516718   0.000000
    11  Be   3.522141   4.611467   2.119027   2.172536   3.934672
    12  Be   3.935789   3.521861   3.447679   2.082482   2.004237
    13  H    6.105153   6.245312   4.880798   3.183201   4.594209
    14  H    6.065172   6.383128   4.814060   3.386918   4.791329
    15  H    3.367200   1.520225   5.019007   5.534621   2.928686
    16  H    3.051356   1.528865   4.733836   5.432073   3.324937
    17  H    4.383968   2.726020   5.301218   4.942963   1.539406
    18  H    4.671139   3.190058   5.276085   4.603458   1.545514
    19  H    4.920954   6.080914   3.397296   3.237401   5.262830
    20  H    4.529723   5.882682   3.126298   3.498926   5.311670
    21  H    1.492194   2.552311   3.210315   4.900020   4.319238
    22  H    1.499193   3.096751   2.735827   4.626240   4.629394
    23  H    4.624324   5.213567   3.005657   1.584282   4.803292
    24  H    5.019185   5.594584   3.310311   1.573690   4.914064
    25  H    5.207040   4.302475   4.915590   3.386959   2.655680
    26  H    5.425334   4.793191   4.818025   3.043876   3.158315
    27  H    3.514356   3.327931   4.760758   5.573311   3.246573
    28  H    3.303445   2.872159   4.833477   5.729298   3.184017
    29  H    4.554448   4.475178   4.677250   4.540034   3.067705
    30  H    4.847354   4.895753   4.625117   4.231240   3.357576
    31  H    3.107209   2.680003   3.333723   3.307649   3.381898
    32  H    3.459025   3.246505   3.196773   2.775942   3.552713
    33  H    3.284216   4.944168   1.573442   2.923528   5.350861
    34  H    2.820452   4.528618   1.579678   3.256543   5.230887
    35  H    3.395716   4.836965   3.296772   4.658376   4.870165
    36  H    2.965198   4.418500   3.316404   4.884001   4.742372
    37  H    5.530495   6.899107   3.489583   3.258141   6.563573
    38  H    6.147201   7.565914   4.120977   3.949144   7.293915
    39  H    5.539085   3.878064   6.238277   5.640068   3.872562
    40  H    4.870491   3.253460   5.528648   4.946598   3.170661
    41  H    3.260565   2.900267   5.308320   6.681033   4.628861
    42  H    4.000542   3.579578   6.045237   7.430788   5.289908
    43  H    3.976957   5.936554   3.805691   5.809428   6.847419
    44  H    3.257003   5.228845   3.097172   5.128674   6.101650
                   11         12         13         14         15
    11  Be   0.000000
    12  Be   3.177451   0.000000
    13  H    3.361331   2.936440   0.000000
    14  H    3.030272   3.331998   0.816123   0.000000
    15  H    6.103646   4.586356   7.424385   7.632468   0.000000
    16  H    6.072664   4.778838   7.630627   7.833042   0.815937
    17  H    5.429255   3.153720   5.608668   5.876242   2.769453
    18  H    5.208158   2.647526   4.964977   5.294828   3.433510
    19  H    1.486535   4.311593   3.391447   2.812246   7.565133
    20  H    1.496807   4.628032   4.129071   3.567235   7.382555
    21  H    4.924709   5.267536   7.570497   7.548370   3.408387
    22  H    4.530672   5.310250   7.381186   7.313503   4.139647
    23  H    3.504468   3.256746   4.033554   4.368095   6.432778
    24  H    3.299108   3.176054   3.378134   3.714793   6.850416
    25  H    4.673739   1.546039   3.452772   4.059370   4.952935
    26  H    4.383546   1.538071   2.788922   3.465233   5.596141
    27  H    4.621776   4.793543   6.423888   6.204183   4.038027
    28  H    5.016773   4.919800   6.855379   6.706708   3.395168
    29  H    3.448543   3.564330   4.096298   3.796595   5.490034
    30  H    3.111857   3.377519   3.392253   3.035455   5.997104
    31  H    4.847166   3.364370   6.007222   6.363472   3.389143
    32  H    4.563826   3.058339   5.490854   5.887789   4.082080
    33  H    2.956553   4.741453   5.683076   5.579100   6.355741
    34  H    3.394039   4.877755   6.183641   6.112961   5.873765
    35  H    2.811083   5.222240   5.857156   5.374768   6.187168
    36  H    3.281772   5.351584   6.348328   5.931823   5.695255
    37  H    3.188835   5.235964   4.720220   4.549479   8.360438
    38  H    3.918302   5.947461   5.340606   5.172297   9.016204
    39  H    7.133222   4.384258   7.106131   7.640547   3.372922
    40  H    6.388660   3.688003   6.476804   6.979406   2.976902
    41  H    6.488734   6.299965   8.765191   8.731787   2.779126
    42  H    7.231790   7.011804   9.495762   9.461858   3.223469
    43  H    4.715421   7.078380   8.065935   7.710125   7.172727
    44  H    4.089509   6.338974   7.433336   7.110394   6.507758
                   16         17         18         19         20
    16  H    0.000000
    17  H    3.442273   0.000000
    18  H    4.033374   0.814045   0.000000
    19  H    7.552149   6.694215   6.399742   0.000000
    20  H    7.326063   6.767121   6.570201   0.839805   0.000000
    21  H    2.846288   5.247236   5.678490   6.261094   5.786036
    22  H    3.593567   5.729182   6.077515   5.783691   5.266428
    23  H    6.205790   6.105514   5.739620   4.263326   4.560405
    24  H    6.697789   6.220478   5.778994   3.854076   4.278616
    25  H    5.268951   3.070921   2.352482   5.675184   6.080514
    26  H    5.851201   3.788416   3.069649   5.240416   5.728145
    27  H    4.396758   3.715890   4.143064   5.657325   5.329830
    28  H    3.752717   3.510745   4.062394   6.170748   5.829421
    29  H    5.896752   3.818521   3.683928   4.099404   4.149431
    30  H    6.364542   4.225534   3.951607   3.578845   3.764505
    31  H    3.013734   4.229731   4.269964   6.241170   6.219741
    32  H    3.771037   4.515294   4.413649   5.876473   5.938052
    33  H    5.947213   6.840087   6.788073   3.727142   3.405334
    34  H    5.399332   6.661335   6.694985   4.337318   3.954136
    35  H    6.138524   6.140330   6.258578   3.324426   2.617305
    36  H    5.615107   5.941946   6.158792   4.008340   3.314958
    37  H    8.101392   8.069200   7.764316   2.931193   3.091827
    38  H    8.722327   8.797586   8.492224   3.552429   3.685390
    39  H    3.572432   3.411386   3.456255   8.494076   8.621379
    40  H    3.179963   2.897122   2.921808   7.756673   7.875309
    41  H    2.607064   4.878863   5.575885   7.819287   7.356386
    42  H    3.072667   5.399706   6.133939   8.546777   8.067283
    43  H    6.752163   8.170923   8.387744   5.221597   4.445601
    44  H    6.108372   7.438667   7.643858   4.744220   3.996552
                   21         22         23         24         25
    21  H    0.000000
    22  H    0.837358   0.000000
    23  H    5.656994   5.321537   0.000000
    24  H    6.172772   5.827296   0.798000   0.000000
    25  H    6.400065   6.563302   4.142894   4.041213   0.000000
    26  H    6.691431   6.757097   3.711726   3.485719   0.813881
    27  H    4.291551   4.585901   7.064342   7.137999   5.739380
    28  H    3.873250   4.292613   7.146297   7.300957   5.797017
    29  H    5.876798   5.932527   6.110862   5.885735   4.450055
    30  H    6.250461   6.226255   5.766245   5.450477   4.281096
    31  H    3.567638   3.747483   3.497681   4.115019   3.945546
    32  H    4.106898   4.155426   2.763960   3.388234   3.648518
    33  H    4.009053   3.313590   3.122313   3.473089   6.150859
    34  H    3.328367   2.617846   3.487542   3.953120   6.258573
    35  H    4.350898   3.969959   5.959594   5.952496   6.692586
    36  H    3.747035   3.427784   6.168259   6.253585   6.794527
    37  H    6.553974   5.912054   3.062604   2.845043   6.485770
    38  H    7.085276   6.407710   3.555166   3.367236   7.157788
    39  H    5.924468   6.433638   5.982810   6.366253   3.771508
    40  H    5.367940   5.842311   5.392101   5.761626   3.229468
    41  H    2.567322   3.305171   7.699759   8.127400   7.136592
    42  H    3.188762   3.918478   8.427392   8.868452   7.789339
    43  H    3.998442   3.259726   6.461250   6.740568   8.582634
    44  H    3.425920   2.680676   5.853581   6.138282   7.837543
                   26         27         28         29         30
    26  H    0.000000
    27  H    6.101429   0.000000
    28  H    6.233419   0.796672   0.000000
    29  H    4.546894   2.735124   3.375375   0.000000
    30  H    4.239039   3.480077   4.108309   0.804060   0.000000
    31  H    4.219487   5.767107   5.459265   6.053896   6.153180
    32  H    3.786851   6.108948   5.891885   6.054419   6.047882
    33  H    5.930373   6.172047   6.252947   6.053331   5.909600
    34  H    6.136357   5.973542   5.960911   6.192168   6.147232
    35  H    6.654577   3.492213   3.943424   3.727206   3.868744
    36  H    6.842108   3.133353   3.466847   3.951918   4.226365
    37  H    5.954560   7.676159   7.967087   6.583308   6.122686
    38  H    6.607130   8.379652   8.664472   7.314131   6.844923
    39  H    4.451030   6.634938   6.221387   6.867054   7.079995
    40  H    3.906221   6.014138   5.637793   6.189080   6.391588
    41  H    7.639893   3.606214   2.884190   6.025198   6.651716
    42  H    8.321499   4.126918   3.390570   6.649062   7.305028
    43  H    8.530915   5.923230   6.001067   6.792472   6.914138
    44  H    7.801223   5.335259   5.406885   6.158717   6.284924
                   31         32         33         34         35
    31  H    0.000000
    32  H    0.803767   0.000000
    33  H    4.228688   3.981524   0.000000
    34  H    3.875634   3.762888   0.798278   0.000000
    35  H    6.142463   6.200527   4.020341   4.088158   0.000000
    36  H    5.912987   6.070582   4.115819   4.026843   0.798279
    37  H    5.942678   5.397946   2.679086   3.469401   5.188460
    38  H    6.496784   5.939778   3.110029   3.877531   5.769013
    39  H    3.318987   3.630316   7.408802   7.111412   8.380000
    40  H    2.767923   3.072346   6.742827   6.466282   7.649592
    41  H    5.093823   5.779669   6.403507   5.802825   5.361186
    42  H    5.718973   6.432511   7.096418   6.473089   5.987401
    43  H    6.489499   6.604953   3.413749   3.177611   3.275575
    44  H    5.803124   5.918999   2.899835   2.634101   2.805409
                   36         37         38         39         40
    36  H    0.000000
    37  H    5.649964   0.000000
    38  H    6.228990   0.750044   0.000000
    39  H    8.120899   8.762444   9.371531   0.000000
    40  H    7.410142   8.095254   8.720933   0.750364   0.000000
    41  H    4.634264   8.768984   9.370341   6.112548   5.684887
    42  H    5.239653   9.497858  10.089021   6.537859   6.172014
    43  H    3.052600   5.331407   5.617112   9.424066   8.761353
    44  H    2.556374   4.965916   5.332805   8.706564   8.035249
                   41         42         43         44
    41  H    0.000000
    42  H    0.755951   0.000000
    43  H    5.799853   6.306081   0.000000
    44  H    5.313221   5.874430   0.754398   0.000000
 Stoichiometry    Be12H32
 Framework group  C1[X(Be12H32)]
 Deg. of freedom   126
 Full point group                 C1      NOp   1
 Largest Abelian subgroup         C1      NOp   1
 Largest concise Abelian subgroup C1      NOp   1
                         Standard orientation:                         
 ---------------------------------------------------------------------
 Center     Atomic      Atomic             Coordinates (Angstroms)
 Number     Number       Type             X           Y           Z
 ---------------------------------------------------------------------
      1          4           0       -0.386206   -0.526133    1.634959
      2          4           0       -0.217505    1.569977    0.977464
      3          4           0        0.472279   -0.533191   -1.342723
      4          4           0        1.531220    0.441178    1.305869
      5          4           0       -2.213530   -1.340459    0.763924
      6          4           0        1.200279    1.445175   -0.593093
      7          4           0        2.418070   -0.124641   -0.437805
      8          4           0       -0.796547    1.238375   -1.012028
      9          4           0       -1.678962   -0.672964   -1.082833
     10          4           0        1.298986   -1.500319    0.594847
     11          4           0       -2.005489    0.635431    0.620514
     12          4           0       -0.497051   -2.069774   -0.088480
     13          1           0       -3.162459   -2.488271    1.070458
     14          1           0       -3.372525   -1.890978    1.585406
     15          1           0        3.834554   -0.652104   -0.600407
     16          1           0        3.725383   -0.145005   -1.230236
     17          1           0        2.445365   -2.452864    0.979874
     18          1           0        1.781985   -2.923929    0.953543
     19          1           0       -3.346890    0.895443    1.206027
     20          1           0       -2.944125    1.632106    1.225521
     21          1           0        2.229302    2.275773   -1.284370
     22          1           0        1.500886    2.672154   -1.400396
     23          1           0       -2.299033   -0.879217   -2.526067
     24          1           0       -2.848547   -1.156447   -2.018148
     25          1           0       -0.149665   -3.570226   -0.223404
     26          1           0       -0.959315   -3.522651   -0.291268
     27          1           0        2.096786    0.799438    2.743072
     28          1           0        2.732066    0.802654    2.262348
     29          1           0       -0.138690   -0.712451    3.187754
     30          1           0       -0.901203   -0.937656    3.067880
     31          1           0        1.192989   -0.822962   -2.716827
     32          1           0        0.440821   -1.083834   -2.827413
     33          1           0       -1.726988    2.128972   -1.915817
     34          1           0       -0.987050    2.328864   -2.138937
     35          1           0       -0.680028    2.748991    1.915970
     36          1           0        0.063486    2.942997    1.699641
     37          1           0       -4.242867    1.280472   -1.558185
     38          1           0       -4.790284    1.594006   -1.963890
     39          1           0        3.060697   -3.517839   -2.202066
     40          1           0        2.590508   -3.049906   -1.851343
     41          1           0        4.327277    1.973929    0.164262
     42          1           0        5.038822    2.222372    0.222927
     43          1           0       -0.581738    4.998168   -0.463302
     44          1           0       -0.431696    4.259381   -0.435067
 ---------------------------------------------------------------------
 Rotational constants (GHZ):           0.9644228           0.7812626           0.6613269
 Standard basis: def2TZVP (5D, 7F)
 There are   432 symmetry adapted cartesian basis functions of A   symmetry.
 There are   420 symmetry adapted basis functions of A   symmetry.
   420 basis functions,   604 primitive gaussians,   432 cartesian basis functions
    40 alpha electrons       40 beta electrons
       nuclear repulsion energy       482.4804996227 Hartrees.
 NAtoms=   44 NActive=   44 NUniq=   44 SFac= 1.00D+00 NAtFMM=   60 NAOKFM=F Big=F
 Integral buffers will be    131072 words long.
 Raffenetti 2 integral format.
 Two-electron integral symmetry is turned on.
 Nuclear repulsion after empirical dispersion term =      482.4173063310 Hartrees.
 One-electron integrals computed using PRISM.
   1 Symmetry operations used in ECPInt.
 ECPInt:  NShTT=   27966 NPrTT=   74220 LenC2=   26074 LenP2D=   54968.
 LDataN:  DoStor=T MaxTD1= 4 Len=   56
 NBasis=   420 RedAO= T EigKep=  7.05D-05  NBF=   420
 NBsUse=   420 1.00D-06 EigRej= -1.00D+00 NBFU=   420
 Initial guess from the checkpoint file:  "/home/asus/YCY/BeH/Be12/H16-Be12.chk"
 B after Tr=    -0.000000   -0.000000    0.000000
         Rot=    0.999984   -0.000459   -0.000060    0.005671 Ang=  -0.65 deg.
 ExpMin= 3.27D-02 ExpMax= 4.70D+03 ExpMxC= 1.60D+02 IAcc=3 IRadAn=         5 AccDes= 0.00D+00
 Harris functional with IExCor= 1009 and IRadAn=       5 diagonalized for initial guess.
 HarFok:  IExCor= 1009 AccDes= 0.00D+00 IRadAn=         5 IDoV= 1 UseB2=F ITyADJ=14
 ICtDFT=  3500011 ScaDFX=  1.000000  1.000000  1.000000  1.000000
 FoFCou: FMM=F IPFlag=           0 FMFlag=      100000 FMFlg1=           0
         NFxFlg=           0 DoJE=T BraDBF=F KetDBF=T FulRan=T
         wScrn=  0.000000 ICntrl=       500 IOpCl=  0 I1Cent=   200000004 NGrid=           0
         NMat0=    1 NMatS0=      1 NMatT0=    0 NMatD0=    1 NMtDS0=    0 NMtDT0=    0
 Petite list used in FoFCou.
 Requested convergence on RMS density matrix=1.00D-08 within 128 cycles.
 Requested convergence on MAX density matrix=1.00D-06.
 Requested convergence on             energy=1.00D-06.
 No special actions if energy rises.
 SCF Done:  E(RPBE1PBE) =  -195.451082808     A.U. after   12 cycles
            NFock= 12  Conv=0.50D-08     -V/T= 2.0102
   1 Symmetry operations used in ECPInt.
 ECPInt:  NShTT=   27966 NPrTT=   74220 LenC2=   26074 LenP2D=   54968.
 LDataN:  DoStor=T MaxTD1= 5 Len=  102
 Calling FoFJK, ICntrl=      2127 FMM=F ISym2X=0 I1Cent= 0 IOpClX= 0 NMat=1 NMatS=1 NMatT=0.
 ***** Axes restored to original set *****
 -------------------------------------------------------------------
 Center     Atomic                   Forces (Hartrees/Bohr)
 Number     Number              X              Y              Z
 -------------------------------------------------------------------
      1        4           0.000052842    0.000071320   -0.000149061
      2        4          -0.000068558   -0.000258352    0.000009369
      3        4          -0.000139476   -0.000072695    0.000057673
      4        4          -0.000217627    0.000095976   -0.000057727
      5        4           0.000031227   -0.000095727    0.000042645
      6        4          -0.000257871   -0.000046832   -0.000439417
      7        4           0.000253546    0.000367780   -0.000514477
      8        4          -0.000059796    0.000020536   -0.000096623
      9        4           0.000061119    0.000055662   -0.000027433
     10        4           0.000061113    0.000025947    0.000076183
     11        4           0.000029309    0.000058911    0.000037771
     12        4          -0.000010093   -0.000040960   -0.000029011
     13        1           0.000007371    0.000062049   -0.000022673
     14        1          -0.000026002   -0.000029012    0.000026043
     15        1          -0.000287000    0.000009972    0.000012475
     16        1           0.000673944    0.000187863    0.000277673
     17        1           0.000000054   -0.000027857    0.000029897
     18        1          -0.000023835    0.000031472    0.000014970
     19        1           0.000043121   -0.000034494    0.000014313
     20        1          -0.000007351    0.000016035   -0.000053448
     21        1           0.000330182    0.000468606    0.000235512
     22        1           0.000089616    0.000062297    0.000034384
     23        1           0.000034625    0.000031115    0.000024503
     24        1          -0.000060554   -0.000050030   -0.000024728
     25        1          -0.000001228    0.000005243    0.000003563
     26        1          -0.000012494    0.000008900   -0.000026108
     27        1           0.000063360   -0.000129354    0.000030728
     28        1          -0.000155487    0.000056936   -0.000054114
     29        1           0.000029284    0.000018147   -0.000003376
     30        1          -0.000045829   -0.000071915    0.000011530
     31        1           0.000022367    0.000007545    0.000011061
     32        1           0.000012387   -0.000038524   -0.000016929
     33        1           0.000071713   -0.000179436    0.000079550
     34        1          -0.000135030    0.000323100    0.000146733
     35        1           0.000171510   -0.000099329   -0.000069574
     36        1          -0.000227407    0.000449764    0.000087517
     37        1           0.000008769   -0.000020603   -0.000017376
     38        1           0.000007288    0.000015256    0.000013526
     39        1          -0.000004438   -0.000012943    0.000001967
     40        1          -0.000015529    0.000035374   -0.000017051
     41        1          -0.002998461   -0.002086806    0.000653392
     42        1           0.002301274    0.001339351   -0.000195339
     43        1          -0.000657931    0.002215306    0.000205454
     44        1           0.001055979   -0.002745593   -0.000323966
 -------------------------------------------------------------------
 Cartesian Forces:  Max     0.002998461 RMS     0.000534009

 GradGradGradGradGradGradGradGradGradGradGradGradGradGradGradGradGradGrad
 Berny optimization.
 Using GEDIIS/GDIIS optimizer.
 FormGI is forming the generalized inverse of G from B-inverse, IUseBI=4.
 Internal  Forces:  Max     0.002669604 RMS     0.000129148
 Search for a local minimum.
 Step number   3 out of a maximum of  264
 All quantities printed in internal units (Hartrees-Bohrs-Radians)
 Mixed Optimization -- En-DIIS/RFO-DIIS
 Update second derivatives using D2CorX and points    1    2    3
 DE= -2.54D-03 DEPred=-4.10D-04 R= 6.20D+00
 TightC=F SS=  1.41D+00  RLast= 2.68D-01 DXNew= 8.4853D-01 8.0308D-01
 Trust test= 6.20D+00 RLast= 2.68D-01 DXMaxT set to 8.03D-01
 ITU=  1  1  0
 Use linear search instead of GDIIS.
     Eigenvalues ---    0.00230   0.00230   0.00439   0.00539   0.00568
     Eigenvalues ---    0.01100   0.01162   0.01209   0.01339   0.01453
     Eigenvalues ---    0.01518   0.01572   0.01588   0.01639   0.01687
     Eigenvalues ---    0.01727   0.01795   0.01851   0.01919   0.01922
     Eigenvalues ---    0.01995   0.02009   0.02080   0.02142   0.02153
     Eigenvalues ---    0.02209   0.02257   0.02315   0.02349   0.02417
     Eigenvalues ---    0.02443   0.02525   0.02546   0.02581   0.02598
     Eigenvalues ---    0.02650   0.02722   0.02750   0.02789   0.02822
     Eigenvalues ---    0.02913   0.02928   0.02950   0.02984   0.03000
     Eigenvalues ---    0.03114   0.03138   0.03149   0.03182   0.03271
     Eigenvalues ---    0.03333   0.03348   0.03524   0.03566   0.03642
     Eigenvalues ---    0.03851   0.04091   0.04176   0.04515   0.04581
     Eigenvalues ---    0.04677   0.05132   0.05252   0.05501   0.05682
     Eigenvalues ---    0.05806   0.06034   0.06191   0.06339   0.06558
     Eigenvalues ---    0.06700   0.06919   0.07006   0.07287   0.07605
     Eigenvalues ---    0.07664   0.07755   0.07821   0.07982   0.08034
     Eigenvalues ---    0.08052   0.08221   0.08314   0.08321   0.08400
     Eigenvalues ---    0.08423   0.08437   0.08593   0.08789   0.08942
     Eigenvalues ---    0.09169   0.09478   0.09483   0.09499   0.09520
     Eigenvalues ---    0.09610   0.09951   0.10000   0.10196   0.10325
     Eigenvalues ---    0.10534   0.10732   0.10786   0.10891   0.11172
     Eigenvalues ---    0.11375   0.11465   0.11576   0.14993   0.15542
     Eigenvalues ---    0.15775   0.15987   0.16358   0.16703   0.16948
     Eigenvalues ---    0.17250   0.17339   0.17395   0.17574   0.17872
     Eigenvalues ---    0.18588   0.18644   0.37764   0.37808   0.46491
     Eigenvalues ---    0.66296
 RFO step:  Lambda=-5.94454897D-05 EMin= 2.29999443D-03
 Quartic linear search produced a step of -0.03617.
 Iteration  1 RMS(Cart)=  0.00157993 RMS(Int)=  0.00000348
 Iteration  2 RMS(Cart)=  0.00000337 RMS(Int)=  0.00000129
 Iteration  3 RMS(Cart)=  0.00000000 RMS(Int)=  0.00000129
 Variable       Old X    -DE/DX   Delta X   Delta X   Delta X     New X
                                 (Linear)    (Quad)   (Total)
    R1        4.16359   0.00002   0.00003  -0.00010  -0.00007   4.16352
    R2        4.10576   0.00004  -0.00004   0.00089   0.00085   4.10661
    R3        4.12330  -0.00001   0.00004  -0.00013  -0.00009   4.12321
    R4        4.17058  -0.00002   0.00009  -0.00038  -0.00028   4.17030
    R5        4.22573   0.00001  -0.00005  -0.00000  -0.00006   4.22567
    R6        4.37722  -0.00001   0.00007  -0.00005   0.00002   4.37724
    R7        2.99219  -0.00000   0.00002   0.00005   0.00007   2.99226
    R8        2.98064  -0.00001   0.00004  -0.00011  -0.00007   2.98057
    R9        3.98193   0.00007   0.00008   0.00100   0.00108   3.98302
   R10        4.00530  -0.00003  -0.00004   0.00020   0.00015   4.00546
   R11        3.96542  -0.00006  -0.00018   0.00012  -0.00007   3.96535
   R12        3.87171   0.00002   0.00002   0.00033   0.00035   3.87206
   R13        2.97882  -0.00002  -0.00004   0.00101   0.00097   2.97979
   R14        2.97935  -0.00010  -0.00020  -0.00128  -0.00148   2.97787
   R15        4.22803  -0.00002  -0.00012   0.00015   0.00004   4.22807
   R16        4.12804  -0.00009  -0.00006  -0.00110  -0.00116   4.12688
   R17        4.16500  -0.00000   0.00003   0.00033   0.00035   4.16536
   R18        4.10332   0.00002  -0.00004   0.00044   0.00041   4.10373
   R19        4.38032  -0.00001  -0.00006   0.00017   0.00011   4.38043
   R20        4.17189  -0.00001   0.00000   0.00018   0.00018   4.17208
   R21        2.98287  -0.00001  -0.00002  -0.00007  -0.00009   2.98277
   R22        2.99300  -0.00000   0.00003   0.00001   0.00004   2.99304
   R23        4.10710  -0.00004  -0.00001  -0.00040  -0.00041   4.10669
   R24        3.84830  -0.00012  -0.00001  -0.00104  -0.00106   3.84724
   R25        3.93177  -0.00001   0.00000  -0.00012  -0.00012   3.93165
   R26        2.99614   0.00004  -0.00001   0.00033   0.00031   2.99645
   R27        2.98047   0.00004  -0.00003   0.00033   0.00029   2.98076
   R28        3.84587  -0.00001   0.00005   0.00013   0.00018   3.84605
   R29        3.76430  -0.00001  -0.00003  -0.00034  -0.00037   3.76392
   R30        3.87499   0.00003   0.00001   0.00018   0.00019   3.87518
   R31        2.87332   0.00005   0.00001   0.00035   0.00036   2.87368
   R32        2.87907  -0.00002  -0.00003  -0.00021  -0.00024   2.87883
   R33        3.76594  -0.00010  -0.00013   0.00059   0.00047   3.76641
   R34        3.87536   0.00001  -0.00002   0.00052   0.00050   3.87586
   R35        2.81984  -0.00009  -0.00025  -0.00146  -0.00171   2.81813
   R36        2.83306  -0.00015  -0.00020   0.00016  -0.00004   2.83302
   R37        3.87795  -0.00005  -0.00003  -0.00036  -0.00039   3.87756
   R38        2.87281   0.00008   0.00004   0.00275   0.00279   2.87560
   R39        2.88914  -0.00041  -0.00035  -0.00415  -0.00450   2.88464
   R40        3.98050   0.00000   0.00001  -0.00003  -0.00002   3.98049
   R41        4.00438  -0.00003   0.00006  -0.00023  -0.00017   4.00421
   R42        2.97337  -0.00005  -0.00000   0.00087   0.00087   2.97424
   R43        2.98516  -0.00013  -0.00017  -0.00150  -0.00167   2.98349
   R44        4.10550   0.00000   0.00003  -0.00003  -0.00001   4.10549
   R45        3.93532   0.00000  -0.00002  -0.00012  -0.00014   3.93518
   R46        2.99386   0.00001   0.00003   0.00011   0.00014   2.99400
   R47        2.97384  -0.00004   0.00003  -0.00038  -0.00035   2.97349
   R48        3.78746  -0.00001  -0.00001  -0.00021  -0.00022   3.78723
   R49        2.90906  -0.00000  -0.00005   0.00002  -0.00003   2.90902
   R50        2.92060   0.00004  -0.00002   0.00044   0.00041   2.92101
   R51        2.80914   0.00005  -0.00001   0.00041   0.00041   2.80955
   R52        2.82856  -0.00003  -0.00003  -0.00022  -0.00026   2.82830
   R53        2.92159   0.00001  -0.00001   0.00007   0.00005   2.92165
   R54        2.90653   0.00001  -0.00001   0.00009   0.00008   2.90662
   R55        1.54225   0.00002   0.00002   0.00010   0.00012   1.54237
   R56        1.54190  -0.00002   0.00006  -0.00029  -0.00023   1.54166
   R57        4.92664   0.00052  -0.00505   0.03205   0.02700   4.95363
   R58        1.53832   0.00001   0.00003   0.00001   0.00003   1.53836
   R59        5.47477   0.00001  -0.00011   0.00086   0.00075   5.47552
   R60        5.52142   0.00001  -0.00007   0.00050   0.00043   5.52184
   R61        1.58700  -0.00001   0.00003  -0.00006  -0.00004   1.58696
   R62        1.58238   0.00009   0.00022  -0.00002   0.00020   1.58258
   R63        4.85154   0.00058  -0.00464   0.02804   0.02339   4.87493
   R64        5.06574   0.00023  -0.00134   0.00982   0.00848   5.07422
   R65        1.50800  -0.00003  -0.00001  -0.00016  -0.00017   1.50783
   R66        1.53801  -0.00000   0.00001  -0.00002  -0.00001   1.53801
   R67        1.50549   0.00005   0.00004   0.00024   0.00028   1.50577
   R68        1.51945  -0.00003  -0.00000  -0.00015  -0.00016   1.51930
   R69        1.51890  -0.00001   0.00000  -0.00003  -0.00002   1.51887
   R70        5.23062   0.00002  -0.00014   0.00113   0.00099   5.23160
   R71        1.50853  -0.00003   0.00000  -0.00015  -0.00014   1.50839
   R72        5.06274   0.00001  -0.00009   0.00098   0.00088   5.06362
   R73        4.97773   0.00012  -0.00089   0.00226   0.00137   4.97910
   R74        1.50853   0.00001   0.00004  -0.00002   0.00002   1.50855
   R75        4.83085   0.00025  -0.00107   0.00866   0.00758   4.83843
   R76        1.41738  -0.00001   0.00000  -0.00002  -0.00001   1.41736
   R77        1.41798  -0.00000   0.00000  -0.00001  -0.00001   1.41797
   R78        1.42854  -0.00267  -0.00299  -0.00090  -0.00388   1.42466
   R79        1.42561  -0.00231  -0.00294  -0.00042  -0.00336   1.42225
    A1        1.87554  -0.00000  -0.00001   0.00006   0.00005   1.87559
    A2        1.79347   0.00000  -0.00001   0.00024   0.00023   1.79370
    A3        1.99944   0.00000  -0.00003   0.00013   0.00010   1.99953
    A4        1.97428   0.00000   0.00003  -0.00014  -0.00011   1.97417
    A5        2.14637  -0.00001   0.00002  -0.00039  -0.00037   2.14601
    A6        2.57694   0.00001  -0.00000   0.00001   0.00001   2.57695
    A7        1.91674   0.00001   0.00004   0.00019   0.00023   1.91697
    A8        1.79901  -0.00000  -0.00002  -0.00016  -0.00017   1.79883
    A9        1.63381  -0.00000   0.00000  -0.00005  -0.00005   1.63376
   A10        2.14351  -0.00001  -0.00000  -0.00012  -0.00013   2.14338
   A11        1.86147   0.00001  -0.00003   0.00005   0.00002   1.86149
   A12        2.06972  -0.00001  -0.00000   0.00002   0.00002   2.06974
   A13        1.56264   0.00000   0.00001   0.00011   0.00012   1.56276
   A14        2.17538   0.00001  -0.00001   0.00016   0.00015   2.17554
   A15        1.86593  -0.00001   0.00001  -0.00018  -0.00017   1.86577
   A16        2.16795  -0.00000   0.00001  -0.00001   0.00001   2.16796
   A17        1.54477   0.00001  -0.00001  -0.00001  -0.00002   1.54475
   A18        2.23853  -0.00001  -0.00000   0.00003   0.00003   2.23856
   A19        1.88728  -0.00001  -0.00002  -0.00012  -0.00013   1.88714
   A20        2.28992  -0.00000  -0.00000   0.00000  -0.00000   2.28992
   A21        2.07881   0.00001   0.00001   0.00027   0.00028   2.07909
   A22        1.78885  -0.00001  -0.00002  -0.00004  -0.00006   1.78879
   A23        1.68249  -0.00001   0.00003  -0.00013  -0.00011   1.68238
   A24        2.10765   0.00002   0.00002  -0.00031  -0.00028   2.10737
   A25        2.35388  -0.00000   0.00002  -0.00025  -0.00024   2.35364
   A26        1.86723  -0.00000   0.00002  -0.00022  -0.00019   1.86704
   A27        2.10255   0.00000  -0.00004   0.00002  -0.00002   2.10253
   A28        2.15483   0.00002  -0.00001   0.00032   0.00031   2.15514
   A29        1.82061  -0.00001  -0.00004   0.00023   0.00019   1.82081
   A30        2.01286   0.00001   0.00004  -0.00002   0.00002   2.01288
   A31        2.32059   0.00000  -0.00003   0.00043   0.00040   2.32099
   A32        1.84573  -0.00000  -0.00007   0.00044   0.00037   1.84610
   A33        2.21643  -0.00002  -0.00002   0.00003   0.00001   2.21643
   A34        2.24092   0.00001  -0.00004   0.00033   0.00029   2.24121
   A35        1.76077  -0.00002   0.00002  -0.00034  -0.00032   1.76045
   A36        2.25567   0.00000   0.00006  -0.00029  -0.00023   2.25544
   A37        1.91684   0.00001   0.00001  -0.00001   0.00000   1.91684
   A38        1.54361  -0.00000   0.00001   0.00013   0.00014   1.54375
   A39        2.17482   0.00000   0.00001   0.00001   0.00003   2.17485
   A40        1.88119  -0.00000  -0.00002   0.00004   0.00002   1.88121
   A41        2.24972  -0.00001  -0.00001  -0.00012  -0.00012   2.24960
   A42        1.87581  -0.00001  -0.00001   0.00031   0.00030   1.87611
   A43        2.57724  -0.00001   0.00001   0.00002   0.00003   2.57726
   A44        1.86077  -0.00000   0.00001  -0.00010  -0.00009   1.86068
   A45        1.55905   0.00001  -0.00001   0.00001   0.00001   1.55905
   A46        2.06126   0.00001  -0.00001   0.00002   0.00001   2.06128
   A47        1.99903  -0.00000   0.00001  -0.00007  -0.00006   1.99897
   A48        1.79409  -0.00000  -0.00000  -0.00019  -0.00020   1.79389
   A49        2.14245   0.00001  -0.00000   0.00007   0.00007   2.14252
   A50        1.99179  -0.00000   0.00001  -0.00016  -0.00016   1.99163
   A51        1.79922   0.00000   0.00001  -0.00019  -0.00018   1.79904
   A52        2.14686  -0.00000  -0.00000  -0.00003  -0.00004   2.14682
   A53        1.64099  -0.00000  -0.00000  -0.00006  -0.00006   1.64093
   A54        2.08086  -0.00000  -0.00001   0.00012   0.00011   2.08097
   A55        2.27260   0.00001  -0.00002   0.00017   0.00016   2.27276
   A56        2.17399  -0.00000   0.00000   0.00000   0.00001   2.17400
   A57        1.85653   0.00000  -0.00000   0.00009   0.00008   1.85662
   A58        1.77586  -0.00002  -0.00000  -0.00016  -0.00017   1.77569
   A59        1.97178  -0.00002   0.00002  -0.00025  -0.00023   1.97154
   A60        1.85262   0.00002  -0.00006   0.00063   0.00057   1.85319
   A61        2.32145   0.00002   0.00002   0.00011   0.00013   2.32158
   A62        1.95715  -0.00003  -0.00005   0.00016   0.00011   1.95726
   A63        1.93263  -0.00001  -0.00000  -0.00021  -0.00022   1.93241
   A64        1.89259  -0.00001   0.00007  -0.00040  -0.00034   1.89225
   A65        2.21882   0.00002  -0.00005   0.00072   0.00067   2.21948
   A66        1.68654   0.00001  -0.00003   0.00038   0.00035   1.68689
   A67        2.40677  -0.00003   0.00010  -0.00099  -0.00089   2.40588
   A68        2.14115  -0.00000  -0.00004   0.00022   0.00017   2.14133
   A69        2.32347   0.00002   0.00001   0.00001   0.00003   2.32350
   A70        1.82489   0.00000   0.00003  -0.00029  -0.00026   1.82463
   A71        2.16572   0.00003  -0.00007   0.00066   0.00059   2.16632
   A72        2.10145  -0.00001   0.00008  -0.00062  -0.00054   2.10090
   A73        1.59066  -0.00000  -0.00002  -0.00004  -0.00006   1.59061
   A74        2.38025   0.00001  -0.00000   0.00008   0.00007   2.38033
   A75        2.16120   0.00000   0.00002  -0.00009  -0.00007   2.16113
   A76        2.20739  -0.00001   0.00002  -0.00010  -0.00009   2.20731
   A77        2.51089   0.00000  -0.00000   0.00017   0.00017   2.51106
   A78        1.80847   0.00000   0.00000   0.00002   0.00002   1.80849
   A79        2.54720  -0.00001   0.00001  -0.00002  -0.00000   2.54720
   A80        2.06768  -0.00000  -0.00001   0.00009   0.00007   2.06776
   A81        1.91530   0.00000  -0.00001  -0.00004  -0.00005   1.91525
   A82        2.39265   0.00000   0.00002  -0.00012  -0.00011   2.39254
   A83        1.65357   0.00000   0.00001  -0.00001   0.00001   1.65358
   A84        1.97948   0.00000   0.00004  -0.00015  -0.00011   1.97938
   A85        2.45245  -0.00000   0.00011  -0.00101  -0.00090   2.45155
   A86        2.07711  -0.00004   0.00004  -0.00043  -0.00039   2.07672
   A87        1.50456   0.00000   0.00002  -0.00012  -0.00011   1.50446
   A88        2.16682   0.00000  -0.00009   0.00101   0.00093   2.16775
   A89        2.22497   0.00001  -0.00001   0.00001   0.00000   2.22497
   A90        1.85477   0.00001  -0.00000   0.00013   0.00013   1.85490
   A91        2.16144  -0.00005  -0.00015  -0.00044  -0.00059   2.16085
   A92        2.52879  -0.00001  -0.00003   0.00020   0.00017   2.52896
   A93        2.13116  -0.00001   0.00004  -0.00045  -0.00041   2.13075
   A94        1.62399  -0.00001  -0.00022   0.00095   0.00073   1.62471
   A95        2.17017   0.00004  -0.00009   0.00079   0.00070   2.17087
   A96        2.25617   0.00004   0.00017   0.00017   0.00034   2.25651
   A97        1.73936  -0.00002   0.00006  -0.00039  -0.00033   1.73903
   A98        1.58955   0.00004   0.00001   0.00036   0.00036   1.58991
   A99        2.37569   0.00001  -0.00010   0.00048   0.00038   2.37607
   A100       2.14654   0.00000   0.00006   0.00027   0.00033   2.14687
   A101       2.20652  -0.00005   0.00009  -0.00078  -0.00069   2.20583
   A102       2.53201  -0.00005  -0.00010  -0.00061  -0.00071   2.53130
   A103       1.80702   0.00004   0.00001   0.00019   0.00020   1.80723
   A104       2.55776  -0.00002   0.00002  -0.00011  -0.00008   2.55768
   A105       2.08591  -0.00005  -0.00015   0.00016   0.00001   2.08592
   A106       1.90641  -0.00002  -0.00001  -0.00026  -0.00027   1.90614
   A107       2.37200   0.00001   0.00015  -0.00020  -0.00005   2.37195
   A108       1.68144   0.00001   0.00001  -0.00004  -0.00002   1.68141
   A109       1.86592   0.00002   0.00002   0.00010   0.00012   1.86605
   A110       2.23740  -0.00003   0.00000  -0.00019  -0.00018   2.23721
   A111       2.21497  -0.00001   0.00001   0.00016   0.00017   2.21514
   A112       1.78782   0.00001  -0.00001   0.00008   0.00007   1.78789
   A113       2.35916   0.00003  -0.00002   0.00024   0.00022   2.35938
   A114       2.11445  -0.00000  -0.00005   0.00005  -0.00000   2.11444
   A115       2.10166   0.00000  -0.00004   0.00002  -0.00002   2.10164
   A116       2.01177   0.00001   0.00002   0.00008   0.00009   2.01187
   A117       2.26017   0.00000   0.00000   0.00023   0.00023   2.26040
   A118       1.76557   0.00000  -0.00002   0.00029   0.00028   1.76585
   A119       1.81994   0.00000   0.00001  -0.00015  -0.00014   1.81980
   A120       2.15544  -0.00001  -0.00001  -0.00032  -0.00033   2.15511
   A121       1.84026  -0.00003   0.00002  -0.00038  -0.00036   1.83990
   A122       2.31478  -0.00001   0.00005  -0.00025  -0.00020   2.31458
   A123       1.97138  -0.00000   0.00001  -0.00003  -0.00002   1.97136
   A124       1.77621  -0.00000   0.00002  -0.00001   0.00001   1.77622
   A125       1.86200   0.00001  -0.00001  -0.00001  -0.00002   1.86198
   A126       2.32534   0.00000  -0.00001  -0.00000  -0.00002   2.32533
   A127       1.95751  -0.00001  -0.00001  -0.00016  -0.00016   1.95734
   A128       2.32011  -0.00000  -0.00000   0.00008   0.00007   2.32019
   A129       1.81661   0.00001   0.00001   0.00012   0.00012   1.81673
   A130       1.93352  -0.00001   0.00001   0.00001   0.00002   1.93354
   A131       1.88885   0.00001   0.00000   0.00006   0.00006   1.88891
   A132       2.22699   0.00000  -0.00000  -0.00005  -0.00005   2.22694
   A133       1.68594   0.00001  -0.00001   0.00001   0.00001   1.68594
   A134       2.39471  -0.00001   0.00001   0.00003   0.00004   2.39475
   A135       2.14042  -0.00000   0.00000  -0.00001  -0.00001   2.14040
   A136       2.17704   0.00000  -0.00001  -0.00005  -0.00005   2.17699
   A137       2.09385   0.00001  -0.00001   0.00005   0.00004   2.09390
   A138       1.50820  -0.00001  -0.00000  -0.00000  -0.00000   1.50819
   A139       1.93654  -0.00002  -0.00003  -0.00002  -0.00004   1.93650
   A140       2.38021   0.00000   0.00001  -0.00007  -0.00006   2.38015
   A141       2.13631   0.00000   0.00000   0.00011   0.00012   2.13642
   A142       1.50688  -0.00000   0.00000  -0.00019  -0.00019   1.50669
   A143       2.39328   0.00001  -0.00001   0.00009   0.00008   2.39336
   A144       2.33199   0.00001  -0.00001   0.00011   0.00010   2.33208
   A145       2.07335   0.00002  -0.00001   0.00027   0.00026   2.07361
   A146       1.99195  -0.00002   0.00001  -0.00028  -0.00026   1.99168
   A147       2.41185  -0.00001   0.00002  -0.00007  -0.00005   2.41179
   A148       2.10318  -0.00002   0.00001  -0.00026  -0.00025   2.10293
   A149       1.70577   0.00002   0.00001   0.00009   0.00009   1.70586
   A150       2.16985   0.00002   0.00003  -0.00006  -0.00003   2.16981
   A151       2.18560   0.00000  -0.00001   0.00010   0.00009   2.18569
   A152       1.66842   0.00000  -0.00002   0.00012   0.00009   1.66851
   A153       1.65507  -0.00002  -0.00001  -0.00007  -0.00008   1.65499
   A154       1.50476  -0.00001   0.00001  -0.00003  -0.00002   1.50474
   A155       2.17197   0.00001  -0.00000   0.00009   0.00009   2.17206
   A156       2.23523   0.00002  -0.00003   0.00027   0.00023   2.23547
   A157       2.13064  -0.00000   0.00003  -0.00002   0.00000   2.13064
   A158       1.85474  -0.00001  -0.00005   0.00003  -0.00002   1.85472
   A159       2.26410   0.00000   0.00004  -0.00013  -0.00010   2.26400
   A160       1.74478   0.00001   0.00000   0.00001   0.00001   1.74479
   A161       1.97936   0.00000   0.00001   0.00010   0.00011   1.97946
   A162       1.62172   0.00001  -0.00002   0.00006   0.00005   1.62176
   A163       2.17232   0.00000  -0.00001   0.00008   0.00007   2.17239
   A164       2.44729   0.00000   0.00001  -0.00005  -0.00003   2.44725
   A165       2.07112  -0.00000   0.00001  -0.00022  -0.00021   2.07090
   A166       2.15289   0.00000   0.00001   0.00009   0.00010   2.15300
   A167       2.51866  -0.00001   0.00003  -0.00018  -0.00015   2.51851
   A168       1.50862  -0.00001  -0.00001  -0.00007  -0.00008   1.50853
   A169       1.50618  -0.00000  -0.00001   0.00000  -0.00001   1.50618
   A170       2.34752   0.00000   0.00002  -0.00004  -0.00002   2.34750
   A171       2.40683   0.00001  -0.00000   0.00016   0.00015   2.40698
   A172       1.93495  -0.00000   0.00001   0.00006   0.00007   1.93501
   A173       2.12617   0.00000  -0.00001   0.00003   0.00002   2.12619
   A174       2.36674  -0.00000   0.00002  -0.00009  -0.00007   2.36667
   A175       2.10289  -0.00001   0.00002  -0.00013  -0.00012   2.10278
   A176       2.17675   0.00000   0.00000  -0.00002  -0.00002   2.17672
   A177       1.71044   0.00001  -0.00001   0.00011   0.00009   1.71053
   A178       2.07238   0.00000  -0.00001   0.00014   0.00012   2.07250
   A179       2.39915  -0.00000  -0.00000   0.00003   0.00002   2.39917
   A180       1.98238  -0.00000   0.00001  -0.00008  -0.00007   1.98231
   A181       1.67513   0.00000  -0.00000  -0.00006  -0.00006   1.67507
   A182       2.19280   0.00000   0.00000  -0.00005  -0.00005   2.19275
   A183       1.48002   0.00035  -0.00111   0.00536   0.00426   1.48428
   A184       1.63218   0.00014  -0.00002   0.00033   0.00029   1.63248
   A185       1.49111   0.00000   0.00000  -0.00001  -0.00000   1.49111
   A186       1.47404  -0.00001  -0.00001   0.00005   0.00004   1.47408
   A187       1.80975   0.00028  -0.00113   0.00483   0.00371   1.81346
   A188       2.57681   0.00001  -0.00006  -0.00043  -0.00049   2.57633
   A189       1.71744   0.00011  -0.00016   0.00114   0.00097   1.71841
   A190       2.60123   0.00005  -0.00006  -0.00042  -0.00048   2.60075
   A191       1.67702   0.00000   0.00000  -0.00002  -0.00002   1.67701
   A192       1.82800   0.00002  -0.00002   0.00015   0.00013   1.82813
   A193       1.87483   0.00003  -0.00002   0.00019   0.00017   1.87500
   A194       1.58986   0.00010  -0.00018   0.00171   0.00153   1.59139
   A195       1.77026  -0.00005   0.00014  -0.00175  -0.00161   1.76865
   A196       1.60222   0.00006  -0.00013   0.00059   0.00046   1.60269
   A197       1.74267  -0.00007   0.00015  -0.00172  -0.00156   1.74110
   A198       2.07235   0.00003  -0.00001   0.00020   0.00018   2.07253
   A199       1.68552  -0.00001   0.00001  -0.00024  -0.00023   1.68529
   A200       2.23531   0.00000   0.00001  -0.00008  -0.00007   2.23524
   A201       1.69690  -0.00000   0.00001  -0.00012  -0.00010   1.69679
   A202       2.27705  -0.00000  -0.00001   0.00007   0.00006   2.27711
   A203       2.30764   0.00000   0.00000  -0.00002  -0.00001   2.30763
   A204       1.16481  -0.00026   0.00101  -0.00769  -0.00666   1.15815
   A205       2.12461   0.00017   0.00010   0.00031   0.00041   2.12502
   A206       2.45645   0.00003   0.00013   0.00003   0.00016   2.45661
   A207       1.02992  -0.00006   0.00026  -0.00138  -0.00112   1.02880
   A208       1.42646  -0.00014   0.00034  -0.00319  -0.00284   1.42361
   A209       2.35995   0.00006  -0.00020   0.00216   0.00196   2.36191
   A210       1.77583  -0.00016   0.00034  -0.00286  -0.00252   1.77331
   A211       2.28047  -0.00000  -0.00014   0.00057   0.00043   2.28090
   A212       2.18226   0.00016  -0.00025   0.00237   0.00212   2.18437
   A213       3.21915  -0.00002  -0.00015  -0.00155  -0.00170   3.21745
   A214       3.28289   0.00004  -0.00009  -0.00099  -0.00109   3.28180
    D1       -1.76257  -0.00002  -0.00001  -0.00017  -0.00018  -1.76274
    D2       -0.73696  -0.00001   0.00002  -0.00008  -0.00006  -0.73702
    D3        1.71479  -0.00003   0.00004  -0.00046  -0.00042   1.71437
    D4        2.29012  -0.00000   0.00011  -0.00060  -0.00049   2.28962
    D5        0.19723  -0.00001  -0.00005   0.00002  -0.00004   0.19720
    D6        1.22284   0.00001  -0.00002   0.00010   0.00008   1.22291
    D7       -2.60859  -0.00002  -0.00000  -0.00028  -0.00028  -2.60887
    D8       -2.03327   0.00001   0.00007  -0.00042  -0.00036  -2.03362
    D9       -0.75208  -0.00001  -0.00003  -0.00006  -0.00009  -0.75217
   D10        0.27352   0.00000   0.00000   0.00002   0.00002   0.27355
   D11        2.72528  -0.00002   0.00002  -0.00036  -0.00033   2.72495
   D12       -2.98258   0.00001   0.00009  -0.00050  -0.00041  -2.98299
   D13        2.20251  -0.00001  -0.00003  -0.00013  -0.00016   2.20235
   D14       -3.05507   0.00000   0.00000  -0.00004  -0.00004  -3.05511
   D15       -0.60332  -0.00002   0.00002  -0.00042  -0.00040  -0.60371
   D16       -0.02799   0.00001   0.00009  -0.00056  -0.00047  -0.02847
   D17        2.75468  -0.00002  -0.00002  -0.00017  -0.00019   2.75448
   D18       -2.50290  -0.00000   0.00001  -0.00009  -0.00008  -2.50298
   D19       -0.05115  -0.00003   0.00003  -0.00047  -0.00044  -0.05159
   D20        0.52417   0.00000   0.00010  -0.00061  -0.00051   0.52366
   D21        0.43129   0.00001   0.00005   0.00057   0.00062   0.43191
   D22       -0.58581   0.00002   0.00009   0.00024   0.00033  -0.58548
   D23        3.01650  -0.00002   0.00013  -0.00038  -0.00024   3.01626
   D24       -3.03362   0.00002  -0.00004   0.00117   0.00113  -3.03249
   D25       -0.48309   0.00000   0.00000   0.00040   0.00040  -0.48269
   D26       -1.50019   0.00002   0.00004   0.00007   0.00011  -1.50008
   D27        2.10213  -0.00003   0.00008  -0.00055  -0.00047   2.10166
   D28        2.33519   0.00002  -0.00010   0.00100   0.00091   2.33610
   D29        1.14305   0.00001  -0.00001   0.00037   0.00037   1.14342
   D30        0.12595   0.00003   0.00003   0.00004   0.00008   0.12603
   D31       -2.55492  -0.00002   0.00008  -0.00057  -0.00050  -2.55541
   D32       -2.32185   0.00003  -0.00010   0.00098   0.00088  -2.32097
   D33       -2.80472   0.00001  -0.00001   0.00031   0.00029  -2.80443
   D34        2.46136   0.00002   0.00003  -0.00002   0.00000   2.46136
   D35       -0.21951  -0.00003   0.00007  -0.00064  -0.00057  -0.22008
   D36        0.01356   0.00002  -0.00011   0.00091   0.00080   0.01436
   D37       -2.73035   0.00001  -0.00001   0.00048   0.00047  -2.72988
   D38        2.53573   0.00003   0.00003   0.00015   0.00018   2.53591
   D39       -0.14514  -0.00002   0.00007  -0.00046  -0.00039  -0.14553
   D40        0.08793   0.00002  -0.00011   0.00109   0.00098   0.08891
   D41        0.87834   0.00001  -0.00003   0.00021   0.00018   0.87852
   D42       -2.75249  -0.00000  -0.00004   0.00003  -0.00001  -2.75250
   D43       -2.09390   0.00000  -0.00001  -0.00003  -0.00004  -2.09394
   D44       -0.10515  -0.00000  -0.00007  -0.00022  -0.00029  -0.10544
   D45        2.54720  -0.00001  -0.00008  -0.00040  -0.00048   2.54672
   D46       -3.07739  -0.00000  -0.00005  -0.00046  -0.00051  -3.07790
   D47       -1.03485  -0.00000  -0.00000  -0.00011  -0.00011  -1.03495
   D48        1.61751  -0.00001  -0.00001  -0.00029  -0.00029   1.61721
   D49        2.27610  -0.00000   0.00002  -0.00034  -0.00032   2.27578
   D50       -3.13939   0.00000   0.00001   0.00008   0.00009  -3.13930
   D51       -0.48703  -0.00001  -0.00000  -0.00010  -0.00010  -0.48714
   D52        0.17156  -0.00000   0.00003  -0.00016  -0.00013   0.17143
   D53        3.05329  -0.00000  -0.00001  -0.00015  -0.00016   3.05313
   D54       -0.57755  -0.00001  -0.00002  -0.00033  -0.00035  -0.57789
   D55        0.08105  -0.00001   0.00001  -0.00039  -0.00038   0.08067
   D56       -0.89976   0.00000   0.00005   0.00008   0.00013  -0.89964
   D57        0.06850  -0.00001   0.00005  -0.00025  -0.00020   0.06830
   D58        2.29623  -0.00001   0.00004  -0.00021  -0.00017   2.29606
   D59        2.91989  -0.00000   0.00006  -0.00014  -0.00008   2.91980
   D60        1.07042   0.00001   0.00002   0.00026   0.00028   1.07070
   D61        2.03868  -0.00001   0.00002  -0.00007  -0.00004   2.03864
   D62       -2.01677  -0.00000   0.00001  -0.00003  -0.00002  -2.01679
   D63       -1.39312  -0.00000   0.00003   0.00004   0.00007  -1.39304
   D64        0.07781   0.00000   0.00005   0.00033   0.00038   0.07820
   D65        1.04607  -0.00001   0.00005   0.00001   0.00006   1.04613
   D66       -3.00938  -0.00000   0.00004   0.00005   0.00008  -3.00929
   D67       -2.38572  -0.00000   0.00006   0.00011   0.00018  -2.38555
   D68       -2.98218   0.00000   0.00001   0.00021   0.00021  -2.98197
   D69       -2.01392  -0.00001   0.00001  -0.00012  -0.00011  -2.01403
   D70        0.21381  -0.00001  -0.00000  -0.00008  -0.00008   0.21372
   D71        0.83746  -0.00000   0.00002  -0.00001   0.00001   0.83747
   D72        2.83556   0.00002   0.00001   0.00044   0.00045   2.83601
   D73       -2.47936   0.00000   0.00002   0.00011   0.00012  -2.47924
   D74       -0.25163   0.00001   0.00000   0.00015   0.00015  -0.25149
   D75        0.37202   0.00001   0.00002   0.00022   0.00024   0.37226
   D76        0.59673  -0.00000  -0.00004  -0.00025  -0.00030   0.59643
   D77        1.61247   0.00000  -0.00005  -0.00022  -0.00027   1.61220
   D78       -2.42765   0.00000  -0.00003  -0.00008  -0.00011  -2.42777
   D79       -1.71865   0.00000  -0.00002  -0.00006  -0.00008  -1.71873
   D80       -0.49614  -0.00000  -0.00006  -0.00026  -0.00032  -0.49646
   D81        0.51959   0.00000  -0.00006  -0.00023  -0.00029   0.51930
   D82        2.76266   0.00000  -0.00005  -0.00008  -0.00013   2.76253
   D83       -2.81152   0.00000  -0.00003  -0.00006  -0.00010  -2.81162
   D84       -1.20736  -0.00000  -0.00002  -0.00009  -0.00012  -1.20747
   D85       -0.19162   0.00000  -0.00003  -0.00006  -0.00009  -0.19171
   D86        2.05144   0.00000  -0.00001   0.00008   0.00007   2.05151
   D87        2.76045   0.00000  -0.00000   0.00010   0.00010   2.76055
   D88        2.54598  -0.00000  -0.00001  -0.00011  -0.00012   2.54586
   D89       -2.72147   0.00000  -0.00001  -0.00008  -0.00009  -2.72156
   D90       -0.47841   0.00001   0.00001   0.00006   0.00007  -0.47834
   D91        0.23060   0.00001   0.00002   0.00008   0.00010   0.23070
   D92        2.97737  -0.00002  -0.00003  -0.00036  -0.00039   2.97699
   D93       -2.29007  -0.00001  -0.00004  -0.00032  -0.00036  -2.29043
   D94       -0.04701  -0.00001  -0.00002  -0.00018  -0.00020  -0.04721
   D95        0.66199  -0.00001  -0.00001  -0.00016  -0.00017   0.66183
   D96        0.39033   0.00000   0.00001   0.00013   0.00014   0.39047
   D97       -0.67197  -0.00000   0.00002   0.00001   0.00003  -0.67194
   D98        2.70822  -0.00000  -0.00000   0.00005   0.00005   2.70827
   D99       -2.79709   0.00000   0.00001   0.00004   0.00006  -2.79703
   D100      -0.65774  -0.00001  -0.00001  -0.00000  -0.00001  -0.65776
   D101      -1.72004  -0.00001  -0.00000  -0.00012  -0.00012  -1.72016
   D102       1.66015  -0.00001  -0.00002  -0.00008  -0.00010   1.66005
   D103       2.43802  -0.00001  -0.00000  -0.00009  -0.00009   2.43793
   D104       1.26229   0.00001   0.00003   0.00019   0.00021   1.26250
   D105       0.20000  -0.00000   0.00003   0.00007   0.00010   0.20010
   D106      -2.70300   0.00000   0.00001   0.00011   0.00012  -2.70288
   D107      -1.92513   0.00000   0.00003   0.00010   0.00013  -1.92500
   D108      -2.52201   0.00000   0.00001   0.00023   0.00023  -2.52177
   D109       2.69889  -0.00001   0.00001   0.00011   0.00012   2.69901
   D110      -0.20411  -0.00000  -0.00001   0.00015   0.00014  -0.20397
   D111       0.57376  -0.00000   0.00001   0.00014   0.00015   0.57391
   D112      -3.10123   0.00000   0.00001   0.00009   0.00009  -3.10114
   D113       2.11966  -0.00000   0.00001  -0.00003  -0.00002   2.11964
   D114      -0.78333   0.00000  -0.00001   0.00001   0.00001  -0.78333
   D115      -0.00546   0.00000   0.00001   0.00000   0.00001  -0.00545
   D116       0.30273  -0.00001   0.00003  -0.00046  -0.00043   0.30230
   D117      -0.82694  -0.00000   0.00005  -0.00051  -0.00045  -0.82739
   D118       3.02543  -0.00002   0.00009  -0.00086  -0.00077   3.02466
   D119       2.57893  -0.00001  -0.00005   0.00011   0.00006   2.57900
   D120       1.46171  -0.00001   0.00009  -0.00072  -0.00063   1.46107
   D121       0.33204  -0.00000   0.00011  -0.00077  -0.00066   0.33138
   D122      -2.09878  -0.00002   0.00015  -0.00112  -0.00098  -2.09975
   D123      -2.54527  -0.00001   0.00001  -0.00015  -0.00014  -2.54542
   D124      -2.54121  -0.00001   0.00006  -0.00088  -0.00082  -2.54203
   D125       2.61232  -0.00000   0.00008  -0.00093  -0.00084   2.61147
   D126       0.18150  -0.00002   0.00012  -0.00128  -0.00116   0.18034
   D127      -0.26500  -0.00001  -0.00002  -0.00031  -0.00033  -0.26533
   D128      -2.11333  -0.00002   0.00009  -0.00089  -0.00081  -2.11414
   D129       3.04019  -0.00001   0.00011  -0.00094  -0.00083   3.03936
   D130       0.60937  -0.00003   0.00015  -0.00129  -0.00115   0.60823
   D131       0.16288  -0.00002   0.00001  -0.00032  -0.00031   0.16256
   D132       0.63375   0.00001   0.00004  -0.00008  -0.00004   0.63371
   D133      -0.43668   0.00002   0.00003   0.00037   0.00039  -0.43629
   D134      -2.67209   0.00004   0.00027   0.00010   0.00037  -2.67172
   D135       3.04387  -0.00001   0.00007  -0.00039  -0.00032   3.04355
   D136      -0.52152   0.00002   0.00008  -0.00003   0.00005  -0.52147
   D137      -1.59194   0.00003   0.00006   0.00042   0.00047  -1.59147
   D138       2.45584   0.00005   0.00030   0.00016   0.00045   2.45629
   D139       1.88861  -0.00000   0.00010  -0.00034  -0.00024   1.88838
   D140      -2.90511   0.00003  -0.00000   0.00003   0.00003  -2.90508
   D141       2.30765   0.00004  -0.00002   0.00048   0.00046   2.30811
   D142       0.07225   0.00006   0.00022   0.00022   0.00043   0.07268
   D143      -0.49498   0.00001   0.00003  -0.00028  -0.00025  -0.49523
   D144      -3.12889  -0.00000   0.00001  -0.00011  -0.00010  -3.12899
   D145       2.08387   0.00001  -0.00001   0.00034   0.00033   2.08420
   D146      -0.15153   0.00003   0.00023   0.00008   0.00030  -0.15123
   D147      -0.71876  -0.00002   0.00003  -0.00042  -0.00039  -0.71915
   D148      -0.79998  -0.00001  -0.00001  -0.00013  -0.00013  -0.80012
   D149       0.26454   0.00000  -0.00002  -0.00006  -0.00008   0.26447
   D150       2.43830  -0.00000   0.00002  -0.00034  -0.00031   2.43798
   D151       3.08773  -0.00000   0.00005  -0.00031  -0.00026   3.08747
   D152       0.26554  -0.00001  -0.00003  -0.00001  -0.00004   0.26550
   D153       1.33007  -0.00000  -0.00004   0.00006   0.00002   1.33008
   D154      -2.77937  -0.00000   0.00000  -0.00022  -0.00022  -2.77959
   D155      -2.12993  -0.00000   0.00003  -0.00020  -0.00017  -2.13010
   D156       3.09580   0.00000  -0.00006   0.00049   0.00043   3.09623
   D157      -2.12286   0.00001  -0.00007   0.00056   0.00049  -2.12237
   D158       0.05089   0.00001  -0.00003   0.00028   0.00025   0.05115
   D159       0.70033   0.00001  -0.00000   0.00031   0.00030   0.70064
   D160       2.44512  -0.00001  -0.00009   0.00040   0.00031   2.44543
   D161      -2.77354  -0.00000  -0.00011   0.00047   0.00036  -2.77317
   D162      -0.59978  -0.00000  -0.00006   0.00019   0.00013  -0.59966
   D163       0.04966  -0.00001  -0.00004   0.00021   0.00017   0.04983
   D164       0.11884  -0.00000  -0.00011   0.00051   0.00040   0.11924
   D165      -0.97078  -0.00000  -0.00010   0.00039   0.00029  -0.97049
   D166       2.33170   0.00001  -0.00005   0.00040   0.00035   2.33206
   D167       2.59759   0.00001  -0.00009   0.00062   0.00053   2.59812
   D168       1.35715  -0.00002  -0.00011   0.00015   0.00004   1.35719
   D169       0.26754  -0.00002  -0.00010   0.00003  -0.00007   0.26747
   D170      -2.71317  -0.00001  -0.00005   0.00004  -0.00001  -2.71318
   D171      -2.44728  -0.00001  -0.00009   0.00026   0.00017  -2.44712
   D172      -2.32233  -0.00002  -0.00008   0.00038   0.00030  -2.32203
   D173       2.87124  -0.00002  -0.00007   0.00027   0.00020   2.87143
   D174      -0.10947  -0.00001  -0.00002   0.00028   0.00026  -0.10921
   D175       0.15641  -0.00001  -0.00006   0.00050   0.00044   0.15685
   D176      -2.46951   0.00001  -0.00007   0.00055   0.00048  -2.46903
   D177       2.72406   0.00001  -0.00006   0.00043   0.00037   2.72443
   D178      -0.25665   0.00002  -0.00001   0.00045   0.00044  -0.25621
   D179       0.00924   0.00002  -0.00005   0.00066   0.00061   0.00985
   D180      -3.00809   0.00003  -0.00027   0.00216   0.00189  -3.00620
   D181       2.18607   0.00003  -0.00019   0.00168   0.00149   2.18756
   D182       1.06342   0.00005  -0.00016   0.00188   0.00172   1.06513
   D183      -0.01189   0.00003  -0.00015   0.00146   0.00130  -0.01059
   D184      -1.44188   0.00003  -0.00023   0.00162   0.00139  -1.44049
   D185       0.59639  -0.00002  -0.00004   0.00001  -0.00003   0.59636
   D186       1.61235   0.00001  -0.00001   0.00031   0.00030   1.61265
   D187      -2.41924  -0.00004  -0.00023   0.00011  -0.00012  -2.41936
   D188      -1.71787   0.00004  -0.00010   0.00065   0.00055  -1.71732
   D189      -1.20750  -0.00002  -0.00005   0.00016   0.00011  -1.20739
   D190      -0.19155   0.00001  -0.00002   0.00046   0.00044  -0.19110
   D191       2.06005  -0.00004  -0.00024   0.00026   0.00002   2.06007
   D192       2.76142   0.00004  -0.00012   0.00081   0.00069   2.76211
   D193      -0.49786  -0.00002  -0.00004   0.00015   0.00011  -0.49776
   D194       0.51809   0.00001  -0.00001   0.00045   0.00044   0.51853
   D195       2.76969  -0.00004  -0.00024   0.00025   0.00002   2.76971
   D196      -2.81212   0.00003  -0.00011   0.00080   0.00069  -2.81144
   D197       2.97643  -0.00001  -0.00004  -0.00002  -0.00006   2.97637
   D198      -2.29080   0.00002  -0.00001   0.00029   0.00028  -2.29052
   D199      -0.03920  -0.00004  -0.00023   0.00008  -0.00015  -0.03935
   D200       0.66217   0.00004  -0.00011   0.00063   0.00052   0.66269
   D201       2.56427  -0.00002  -0.00003  -0.00018  -0.00021   2.56406
   D202      -2.70296   0.00001   0.00000   0.00012   0.00012  -2.70283
   D203      -0.45136  -0.00004  -0.00022  -0.00008  -0.00030  -0.45166
   D204       0.25001   0.00003  -0.00009   0.00047   0.00037   0.25038
   D205       0.87931  -0.00000   0.00001  -0.00039  -0.00038   0.87893
   D206      -2.76512  -0.00001   0.00004  -0.00056  -0.00052  -2.76564
   D207      -2.11940   0.00003   0.00019  -0.00039  -0.00020  -2.11960
   D208      -0.10389   0.00001   0.00002  -0.00068  -0.00066  -0.10455
   D209       2.53486   0.00000   0.00005  -0.00085  -0.00080   2.53406
   D210      -3.10260   0.00004   0.00020  -0.00068  -0.00048  -3.10308
   D211      -1.03437   0.00000   0.00001  -0.00026  -0.00025  -1.03462
   D212       1.60438  -0.00000   0.00004  -0.00043  -0.00039   1.60399
   D213       2.25010   0.00004   0.00019  -0.00026  -0.00007   2.25003
   D214       3.04878   0.00000   0.00001  -0.00025  -0.00024   3.04854
   D215      -0.59566  -0.00000   0.00003  -0.00041  -0.00038  -0.59604
   D216       0.05007   0.00004   0.00019  -0.00025  -0.00006   0.05001
   D217      -3.12046  -0.00001   0.00001  -0.00031  -0.00030  -3.12076
   D218      -0.48171  -0.00001   0.00004  -0.00047  -0.00044  -0.48215
   D219       0.16401   0.00003   0.00019  -0.00031  -0.00012   0.16390
   D220      -0.73815   0.00002   0.00001   0.00028   0.00029  -0.73787
   D221      -1.76262   0.00000  -0.00002   0.00017   0.00015  -1.76247
   D222       2.29561   0.00001  -0.00002   0.00047   0.00045   2.29606
   D223       1.71647   0.00001  -0.00001   0.00052   0.00051   1.71697
   D224       0.27224   0.00002   0.00001   0.00038   0.00039   0.27262
   D225      -0.75224  -0.00000  -0.00001   0.00027   0.00026  -0.75198
   D226      -2.97718   0.00001  -0.00002   0.00057   0.00055  -2.97663
   D227       2.72686   0.00001  -0.00001   0.00062   0.00061   2.72747
   D228       1.22123   0.00002   0.00002   0.00020   0.00021   1.22145
   D229       0.19676  -0.00000  -0.00001   0.00009   0.00008   0.19684
   D230      -2.02819   0.00001  -0.00002   0.00039   0.00037  -2.02781
   D231      -2.60733   0.00001  -0.00000   0.00044   0.00043  -2.60690
   D232      -2.49796   0.00001   0.00002   0.00001   0.00003  -2.49793
   D233       2.76075  -0.00001  -0.00001  -0.00010  -0.00010   2.76065
   D234       0.53581   0.00000  -0.00001   0.00020   0.00019   0.53599
   D235      -0.04334   0.00000  -0.00000   0.00025   0.00025  -0.04309
   D236      -3.05951   0.00001   0.00001   0.00011   0.00012  -3.05938
   D237       2.19921  -0.00000  -0.00001   0.00000  -0.00001   2.19920
   D238      -0.02574   0.00000  -0.00002   0.00030   0.00028  -0.02545
   D239      -0.60488   0.00001  -0.00001   0.00035   0.00034  -0.60454
   D240      -1.50053   0.00001  -0.00001   0.00012   0.00012  -1.50042
   D241      -0.48323   0.00001  -0.00002   0.00000  -0.00002  -0.48325
   D242       2.09407   0.00000  -0.00000   0.00003   0.00003   2.09410
   D243       2.34727  -0.00000  -0.00001  -0.00009  -0.00010   2.34717
   D244      -0.58701   0.00000  -0.00001   0.00063   0.00062  -0.58639
   D245       0.43029  -0.00000  -0.00003   0.00051   0.00048   0.43077
   D246       3.00759  -0.00001  -0.00001   0.00054   0.00053   3.00812
   D247      -3.02240  -0.00001  -0.00001   0.00042   0.00040  -3.02199
   D248       0.12445   0.00001   0.00001   0.00019   0.00020   0.12465
   D249       1.14175   0.00001  -0.00000   0.00007   0.00007   1.14182
   D250      -2.56414   0.00000   0.00001   0.00010   0.00012  -2.56402
   D251      -2.31094  -0.00000   0.00001  -0.00002  -0.00001  -2.31095
   D252       2.54138   0.00001   0.00000   0.00011   0.00012   2.54150
   D253      -2.72450   0.00000  -0.00001  -0.00001  -0.00002  -2.72452
   D254      -0.14720  -0.00000   0.00001   0.00002   0.00003  -0.14718
   D255       0.10599  -0.00001   0.00000  -0.00010  -0.00010   0.10590
   D256       2.44409   0.00002  -0.00000   0.00030   0.00029   2.44439
   D257      -2.82179   0.00001  -0.00002   0.00018   0.00016  -2.82163
   D258      -0.24449   0.00001  -0.00000   0.00021   0.00021  -0.24428
   D259       0.00871   0.00000  -0.00001   0.00009   0.00008   0.00879
   D260       1.26383   0.00000  -0.00001  -0.00016  -0.00016   1.26367
   D261       0.20017  -0.00002   0.00002  -0.00050  -0.00048   0.19969
   D262      -1.93292   0.00001   0.00001   0.00012   0.00013  -1.93279
   D263      -2.69829   0.00001  -0.00001   0.00010   0.00009  -2.69820
   D264       0.39181  -0.00001  -0.00001  -0.00036  -0.00038   0.39144
   D265      -0.67185  -0.00002   0.00001  -0.00070  -0.00069  -0.67254
   D266      -2.80494   0.00000  -0.00000  -0.00008  -0.00008  -2.80502
   D267       2.71288  -0.00000  -0.00002  -0.00010  -0.00012   2.71276
   D268      -0.65604  -0.00001  -0.00002  -0.00017  -0.00019  -0.65623
   D269      -1.71971  -0.00002   0.00000  -0.00051  -0.00050  -1.72021
   D270       2.43039   0.00000  -0.00001   0.00011   0.00010   2.43049
   D271       1.66502  -0.00000  -0.00003   0.00009   0.00007   1.66509
   D272      -3.10706   0.00000  -0.00002  -0.00002  -0.00004  -3.10710
   D273       2.11246  -0.00002   0.00001  -0.00036  -0.00035   2.11211
   D274      -0.02063   0.00001  -0.00001   0.00026   0.00026  -0.02037
   D275      -0.78600   0.00000  -0.00003   0.00025   0.00022  -0.78578
   D276      -2.52193  -0.00000  -0.00002   0.00001  -0.00001  -2.52194
   D277       2.69759  -0.00002   0.00000  -0.00033  -0.00032   2.69727
   D278       0.56450   0.00001  -0.00001   0.00029   0.00028   0.56479
   D279      -0.20086   0.00000  -0.00003   0.00027   0.00025  -0.20062
   D280       0.08002   0.00001   0.00001  -0.00014  -0.00012   0.07990
   D281       1.04849  -0.00000   0.00001  -0.00025  -0.00024   1.04825
   D282      -2.39816   0.00001   0.00000  -0.00003  -0.00003  -2.39819
   D283      -3.01766   0.00001   0.00001  -0.00006  -0.00005  -3.01771
   D284       1.07176  -0.00001   0.00000   0.00012   0.00013   1.07189
   D285       2.04022  -0.00002  -0.00000   0.00001   0.00001   2.04023
   D286      -1.40642  -0.00001  -0.00000   0.00023   0.00022  -1.40620
   D287      -2.02592  -0.00001  -0.00000   0.00020   0.00020  -2.02572
   D288      -0.89871   0.00000   0.00001  -0.00010  -0.00009  -0.89880
   D289       0.06975  -0.00001   0.00000  -0.00021  -0.00021   0.06954
   D290       2.90629   0.00000   0.00000   0.00000   0.00000   2.90629
   D291       2.28679   0.00000   0.00000  -0.00003  -0.00002   2.28677
   D292       2.83438   0.00000   0.00001   0.00007   0.00007   2.83445
   D293      -2.48034  -0.00000  -0.00000  -0.00005  -0.00005  -2.48039
   D294       0.35620   0.00000  -0.00000   0.00017   0.00017   0.35636
   D295      -0.26330   0.00000   0.00000   0.00014   0.00014  -0.26316
   D296      -2.99714   0.00001   0.00000   0.00014   0.00014  -2.99700
   D297      -2.02868  -0.00000  -0.00001   0.00003   0.00002  -2.02866
   D298       0.80786   0.00001  -0.00001   0.00024   0.00023   0.80810
   D299       0.18836   0.00001  -0.00000   0.00021   0.00021   0.18857
   D300       2.01861  -0.00000  -0.00000   0.00023   0.00023   2.01884
   D301       1.12631   0.00001   0.00001  -0.00006  -0.00005   1.12626
   D302       3.05418   0.00000  -0.00001   0.00034   0.00034   3.05452
   D303      -2.00822   0.00000  -0.00000   0.00022   0.00022  -2.00801
   D304       0.30055  -0.00000  -0.00000  -0.00000  -0.00000   0.30054
   D305      -0.79048  -0.00000  -0.00000   0.00006   0.00006  -0.79042
   D306      -0.88772  -0.00000  -0.00001  -0.00032  -0.00033  -0.88804
   D307       0.14245  -0.00000   0.00003  -0.00040  -0.00037   0.14208
   D308       3.13941   0.00001   0.00016  -0.00132  -0.00116   3.13825
   D309       2.51556  -0.00004   0.00012  -0.00073  -0.00061   2.51495
   D310       0.21510  -0.00002   0.00002  -0.00050  -0.00048   0.21462
   D311       1.24527  -0.00002   0.00006  -0.00057  -0.00052   1.24475
   D312      -2.04096  -0.00000   0.00019  -0.00150  -0.00131  -2.04227
   D313      -2.66481  -0.00005   0.00014  -0.00091  -0.00076  -2.66557
   D314       3.11201   0.00001  -0.00001  -0.00004  -0.00005   3.11195
   D315      -2.14101   0.00001   0.00003  -0.00012  -0.00009  -2.14111
   D316       0.85595   0.00003   0.00016  -0.00105  -0.00089   0.85506
   D317       0.23209  -0.00002   0.00011  -0.00045  -0.00034   0.23176
   D318       2.53352  -0.00002   0.00006  -0.00083  -0.00077   2.53275
   D319      -2.71950  -0.00002   0.00010  -0.00091  -0.00081  -2.72031
   D320       0.27746  -0.00001   0.00023  -0.00183  -0.00160   0.27586
   D321      -0.34639  -0.00006   0.00019  -0.00124  -0.00105  -0.34744
   D322       0.48599  -0.00002  -0.00003   0.00014   0.00011   0.48609
   D323      -2.22748  -0.00003   0.00003  -0.00022  -0.00019  -2.22767
   D324      -2.86577  -0.00005  -0.00026   0.00036   0.00010  -2.86567
   D325      -0.69610   0.00001  -0.00002   0.00050   0.00048  -0.69562
   D326       2.87362  -0.00001   0.00004   0.00015   0.00019   2.87381
   D327       2.23534  -0.00003  -0.00025   0.00073   0.00048   2.23581
   D328       3.00255   0.00004  -0.00011   0.00115   0.00104   3.00359
   D329       0.28908   0.00003  -0.00005   0.00080   0.00075   0.28983
   D330      -0.34921   0.00001  -0.00034   0.00137   0.00104  -0.34817
   D331       3.12337  -0.00001   0.00007  -0.00039  -0.00032   3.12306
   D332       0.40991  -0.00002   0.00013  -0.00074  -0.00061   0.40930
   D333      -0.22838  -0.00004  -0.00016  -0.00016  -0.00032  -0.22870
   D334       0.83395   0.00001  -0.00005   0.00062   0.00057   0.83452
   D335      -0.10463   0.00002  -0.00007   0.00083   0.00076  -0.10387
   D336      -2.99018   0.00000  -0.00005   0.00048   0.00042  -2.98976
   D337      -2.57217  -0.00001  -0.00002   0.00001  -0.00001  -2.57218
   D338      -0.20748   0.00002  -0.00002   0.00048   0.00046  -0.20702
   D339      -1.14606   0.00002  -0.00004   0.00069   0.00066  -1.14540
   D340       2.25158   0.00001  -0.00002   0.00034   0.00032   2.25190
   D341       2.66959  -0.00000   0.00001  -0.00013  -0.00012   2.66947
   D342       3.13151   0.00000  -0.00002   0.00042   0.00040   3.13191
   D343       2.19293   0.00001  -0.00004   0.00064   0.00059   2.19352
   D344      -0.69262   0.00000  -0.00003   0.00028   0.00026  -0.69236
   D345      -0.27461  -0.00001   0.00001  -0.00019  -0.00018  -0.27479
   D346      -2.55152   0.00002   0.00002   0.00028   0.00030  -2.55122
   D347       2.79309   0.00003  -0.00000   0.00049   0.00049   2.79358
   D348      -0.09246   0.00001   0.00002   0.00014   0.00015  -0.09231
   D349       0.32555  -0.00000   0.00005  -0.00033  -0.00028   0.32526
   D350       0.48684  -0.00001   0.00002  -0.00015  -0.00013   0.48670
   D351      -0.69635  -0.00000   0.00000  -0.00013  -0.00013  -0.69647
   D352       3.01873   0.00000   0.00001  -0.00007  -0.00006   3.01867
   D353       3.11924  -0.00000   0.00001  -0.00003  -0.00002   3.11922
   D354      -2.23975  -0.00001   0.00003  -0.00007  -0.00004  -2.23979
   D355       2.86025   0.00000   0.00002  -0.00005  -0.00003   2.86021
   D356       0.29214   0.00000   0.00002   0.00001   0.00004   0.29218
   D357       0.39265   0.00000   0.00002   0.00005   0.00008   0.39273
   D358      -2.89448  -0.00001  -0.00001   0.00012   0.00011  -2.89436
   D359       2.20553   0.00000  -0.00002   0.00014   0.00012   2.20564
   D360      -0.36258   0.00001  -0.00002   0.00020   0.00019  -0.36240
   D361      -0.26207   0.00000  -0.00002   0.00024   0.00023  -0.26185
   D362      -0.71675   0.00000   0.00006  -0.00022  -0.00016  -0.71692
   D363       0.48228  -0.00002  -0.00001  -0.00015  -0.00016   0.48212
   D364       3.08948  -0.00000  -0.00000  -0.00007  -0.00007   3.08940
   D365      -3.03253  -0.00001   0.00003  -0.00032  -0.00029  -3.03283
   D366       2.63051   0.00001   0.00004   0.00004   0.00008   2.63059
   D367      -2.45364  -0.00000  -0.00003   0.00011   0.00008  -2.45355
   D368       0.15356   0.00001  -0.00002   0.00019   0.00017   0.15373
   D369       0.31474  -0.00000   0.00000  -0.00006  -0.00005   0.31468
   D370       2.27387   0.00000   0.00008  -0.00031  -0.00023   2.27364
   D371      -2.81027  -0.00002   0.00001  -0.00024  -0.00023  -2.81050
   D372      -0.20308  -0.00000   0.00002  -0.00016  -0.00014  -0.20322
   D373      -0.04190  -0.00001   0.00004  -0.00041  -0.00036  -0.04227
   D374      -0.32364   0.00001   0.00000   0.00023   0.00023  -0.32341
   D375       0.97452   0.00001  -0.00001   0.00029   0.00028   0.97480
   D376       3.13365   0.00000   0.00001  -0.00000   0.00000   3.13365
   D377      -2.86598   0.00001  -0.00001   0.00021   0.00020  -2.86579
   D378       2.69614   0.00000   0.00002   0.00007   0.00009   2.69623
   D379      -2.28889  -0.00000   0.00001   0.00013   0.00014  -2.28875
   D380      -0.12975  -0.00000   0.00002  -0.00016  -0.00014  -0.12989
   D381       0.15380   0.00000   0.00000   0.00005   0.00006   0.15386
   D382       3.01336   0.00001  -0.00002   0.00031   0.00029   3.01365
   D383      -1.97166   0.00001  -0.00003   0.00037   0.00034  -1.97133
   D384       0.18747   0.00001  -0.00002   0.00008   0.00006   0.18753
   D385       0.47102   0.00001  -0.00003   0.00029   0.00026   0.47128
   D386       0.48035  -0.00002   0.00001  -0.00047  -0.00045   0.47990
   D387      -2.45552   0.00003  -0.00020   0.00102   0.00081  -2.45471
   D388      -2.83390   0.00002   0.00010   0.00021   0.00031  -2.83359
   D389      -0.71808   0.00000   0.00004  -0.00021  -0.00017  -0.71825
   D390       2.62923   0.00005  -0.00018   0.00128   0.00110   2.63033
   D391       2.25085   0.00004   0.00013   0.00046   0.00059   2.25145
   D392       3.09691  -0.00003  -0.00001  -0.00108  -0.00109   3.09581
   D393       0.16103   0.00002  -0.00023   0.00040   0.00017   0.16120
   D394      -0.21735   0.00001   0.00008  -0.00041  -0.00033  -0.21768
   D395      -3.02114  -0.00000  -0.00000   0.00005   0.00005  -3.02109
   D396       0.32617   0.00004  -0.00022   0.00154   0.00131   0.32748
   D397      -0.05221   0.00003   0.00009   0.00072   0.00081  -0.05140
   D398      -0.97017  -0.00001  -0.00006   0.00018   0.00011  -0.97005
   D399       0.26725   0.00000  -0.00007   0.00025   0.00018   0.26743
   D400       2.71773  -0.00003   0.00001  -0.00003  -0.00002   2.71771
   D401       2.86631   0.00000   0.00001   0.00031   0.00032   2.86663
   D402       0.11976  -0.00002  -0.00005  -0.00012  -0.00017   0.11959
   D403       1.35718  -0.00001  -0.00006  -0.00004  -0.00010   1.35708
   D404      -2.47553  -0.00004   0.00003  -0.00033  -0.00030  -2.47583
   D405      -2.32694  -0.00001   0.00003   0.00001   0.00004  -2.32691
   D406       2.32668  -0.00001  -0.00017   0.00124   0.00107   2.32775
   D407      -2.71909  -0.00000  -0.00018   0.00132   0.00114  -2.71795
   D408      -0.26862  -0.00003  -0.00009   0.00103   0.00094  -0.26768
   D409      -0.12003  -0.00000  -0.00009   0.00137   0.00128  -0.11875
   D410       2.58896   0.00001  -0.00008   0.00018   0.00010   2.58906
   D411      -2.45681   0.00002  -0.00009   0.00025   0.00017  -2.45664
   D412      -0.00633  -0.00001  -0.00000  -0.00004  -0.00004  -0.00637
   D413       0.14226   0.00002  -0.00000   0.00031   0.00030   0.14256
   D414       1.49426  -0.00005  -0.00001  -0.00263  -0.00264   1.49162
   D415      -1.84551  -0.00001   0.00027  -0.00254  -0.00228  -1.84779
   D416       0.09197  -0.00005   0.00006  -0.00218  -0.00212   0.08984
   D417      -0.83868  -0.00003   0.00015  -0.00272  -0.00257  -0.84126
   D418       3.05388  -0.00003   0.00020  -0.00335  -0.00316   3.05072
   D419      -0.15477  -0.00000   0.00001  -0.00088  -0.00087  -0.15565
   D420       1.99165  -0.00004   0.00007  -0.00143  -0.00136   1.99029
   D421      -1.48127   0.00000  -0.00009  -0.00091  -0.00099  -1.48226
   D422      -2.91785  -0.00003   0.00003  -0.00150  -0.00147  -2.91932
   D423       0.91691  -0.00003  -0.00001  -0.00113  -0.00114   0.91577
   D424      -0.32187   0.00002  -0.00003   0.00041   0.00038  -0.32150
   D425       0.97634   0.00000  -0.00004   0.00044   0.00040   0.97674
   D426      -2.87949   0.00002  -0.00003   0.00044   0.00041  -2.87908
   D427       3.11660   0.00001  -0.00004   0.00026   0.00023   3.11683
   D428       2.70018  -0.00001   0.00010  -0.00045  -0.00036   2.69983
   D429      -2.28479  -0.00003   0.00009  -0.00042  -0.00033  -2.28512
   D430       0.14256  -0.00002   0.00010  -0.00042  -0.00032   0.14224
   D431      -0.14453  -0.00002   0.00009  -0.00060  -0.00051  -0.14503
   D432       3.03627  -0.00002  -0.00009  -0.00050  -0.00060   3.03567
   D433      -1.94871  -0.00003  -0.00010  -0.00047  -0.00057  -1.94928
   D434       0.47865  -0.00002  -0.00009  -0.00047  -0.00056   0.47809
   D435       0.19156  -0.00002  -0.00010  -0.00065  -0.00075   0.19081
   D436       2.42265  -0.00001   0.00004   0.00125   0.00129   2.42393
   D437      -0.46764   0.00003   0.00032   0.00102   0.00135  -0.46629
   D438       1.07432  -0.00002   0.00010   0.00085   0.00095   1.07526
   D439      -2.30969   0.00003   0.00019   0.00186   0.00205  -2.30763
   D440       0.30311   0.00000   0.00002   0.00012   0.00014   0.30325
   D441      -0.82569  -0.00000   0.00002   0.00010   0.00012  -0.82558
   D442       3.01322  -0.00000   0.00001   0.00010   0.00012   3.01334
   D443       2.57517  -0.00000   0.00002   0.00005   0.00007   2.57524
   D444       1.46105   0.00001   0.00005   0.00013   0.00018   1.46123
   D445       0.33225   0.00001   0.00005   0.00011   0.00016   0.33241
   D446      -2.11202   0.00000   0.00004   0.00012   0.00016  -2.11186
   D447      -2.55007   0.00001   0.00005   0.00006   0.00011  -2.54996
   D448      -2.10702   0.00003  -0.00001   0.00040   0.00039  -2.10663
   D449       3.04737   0.00002  -0.00001   0.00037   0.00036   3.04773
   D450       0.60309   0.00002  -0.00002   0.00038   0.00036   0.60346
   D451       0.16504   0.00003  -0.00001   0.00033   0.00031   0.16536
   D452      -2.53362   0.00000  -0.00005   0.00026   0.00021  -2.53341
   D453       2.62077   0.00000  -0.00005   0.00024   0.00019   2.62095
   D454       0.17649  -0.00000  -0.00006   0.00024   0.00019   0.17668
   D455      -0.26156   0.00000  -0.00005   0.00019   0.00014  -0.26142
   D456       0.63316  -0.00000   0.00003  -0.00004  -0.00001   0.63315
   D457      -0.43709   0.00001   0.00001  -0.00000   0.00001  -0.43709
   D458      -2.65972  -0.00001   0.00001  -0.00025  -0.00024  -2.65996
   D459       3.05420   0.00001  -0.00002   0.00009   0.00007   3.05427
   D460      -0.52156   0.00000   0.00007   0.00001   0.00009  -0.52147
   D461      -1.59181   0.00001   0.00005   0.00005   0.00010  -1.59171
   D462       2.46874  -0.00001   0.00006  -0.00020  -0.00014   2.46860
   D463       1.89948   0.00001   0.00003   0.00014   0.00017   1.89965
   D464      -3.12767   0.00002   0.00002   0.00004   0.00006  -3.12761
   D465       2.08527   0.00003  -0.00000   0.00008   0.00008   2.08534
   D466      -0.13737   0.00001  -0.00000  -0.00016  -0.00017  -0.13753
   D467      -0.70663   0.00003  -0.00003   0.00018   0.00014  -0.70649
   D468      -2.90381  -0.00001  -0.00001  -0.00035  -0.00035  -2.90416
   D469       2.30912   0.00000  -0.00003  -0.00031  -0.00034   2.30879
   D470       0.08649  -0.00002  -0.00003  -0.00055  -0.00058   0.08591
   D471      -0.48277  -0.00000  -0.00006  -0.00022  -0.00027  -0.48304
   D472      -1.56748   0.00000   0.00014   0.00189   0.00203  -1.56544
   D473       1.71063   0.00001   0.00018   0.00163   0.00181   1.71244
   D474      -2.99762   0.00003   0.00011   0.00192   0.00203  -2.99559
   D475       0.62456   0.00001   0.00019   0.00172   0.00191   0.62646
   D476      -0.49703   0.00001   0.00019   0.00177   0.00196  -0.49508
   D477      -0.04287  -0.00003   0.00019  -0.00168  -0.00149  -0.04436
   D478      -2.27643  -0.00003   0.00023  -0.00190  -0.00167  -2.27810
   D479      -1.13393  -0.00003   0.00018  -0.00183  -0.00165  -1.13558
   D480       2.73134  -0.00003   0.00028  -0.00189  -0.00161   2.72973
   D481       1.32019  -0.00002   0.00026  -0.00154  -0.00128   1.31891
   D482      -0.88817   0.00000   0.00003   0.00007   0.00010  -0.88807
   D483       0.14256   0.00000   0.00006  -0.00002   0.00004   0.14260
   D484       3.13611  -0.00000   0.00002  -0.00006  -0.00004   3.13607
   D485       2.51046  -0.00001   0.00001  -0.00028  -0.00027   2.51019
   D486       0.21482  -0.00000   0.00004   0.00007   0.00011   0.21493
   D487       1.24555  -0.00000   0.00007  -0.00002   0.00005   1.24560
   D488      -2.04408  -0.00001   0.00003  -0.00006  -0.00004  -2.04412
   D489      -2.66973  -0.00001   0.00002  -0.00028  -0.00026  -2.66999
   D490       3.10771  -0.00000   0.00001   0.00006   0.00007   3.10778
   D491      -2.14474  -0.00000   0.00004  -0.00003   0.00001  -2.14473
   D492       0.84881  -0.00001  -0.00000  -0.00007  -0.00008   0.84873
   D493       0.22316  -0.00001  -0.00001  -0.00028  -0.00030   0.22286
   D494       2.52146   0.00001   0.00002   0.00015   0.00017   2.52163
   D495      -2.73100   0.00001   0.00006   0.00005   0.00011  -2.73089
   D496       0.26255   0.00000   0.00001   0.00001   0.00002   0.26258
   D497      -0.36310   0.00000   0.00000  -0.00020  -0.00020  -0.36330
   D498       0.83405  -0.00001  -0.00002  -0.00013  -0.00015   0.83390
   D499      -0.10470   0.00000  -0.00004   0.00003  -0.00001  -0.10471
   D500      -2.55952  -0.00001   0.00000  -0.00019  -0.00019  -2.55971
   D501      -2.97879   0.00000  -0.00003   0.00002  -0.00001  -2.97880
   D502      -0.20726   0.00000  -0.00003  -0.00007  -0.00010  -0.20736
   D503      -1.14600   0.00001  -0.00005   0.00009   0.00004  -1.14596
   D504       2.68236  -0.00000  -0.00000  -0.00014  -0.00014   2.68222
   D505       2.26309   0.00001  -0.00004   0.00008   0.00004   2.26313
   D506       3.13925   0.00000  -0.00001  -0.00008  -0.00009   3.13916
   D507       2.20050   0.00001  -0.00003   0.00008   0.00005   2.20056
   D508      -0.25432  -0.00000   0.00002  -0.00014  -0.00012  -0.25444
   D509      -0.67359   0.00001  -0.00001   0.00007   0.00006  -0.67353
   D510      -2.54423  -0.00001  -0.00002  -0.00010  -0.00012  -2.54435
   D511       2.80021   0.00000  -0.00004   0.00006   0.00002   2.80023
   D512       0.34539  -0.00001   0.00001  -0.00016  -0.00016   0.34523
   D513      -0.07389  -0.00000  -0.00003   0.00005   0.00002  -0.07386
   D514      -0.59625  -0.00001   0.00002  -0.00060  -0.00057  -0.59683
   D515       0.60740  -0.00002   0.00004  -0.00055  -0.00051   0.60690
   D516      -2.97980  -0.00001   0.00001  -0.00040  -0.00039  -2.98019
   D517      -2.83686  -0.00002   0.00003  -0.00054  -0.00051  -2.83737
   D518      -1.80142   0.00002   0.00002  -0.00033  -0.00030  -1.80172
   D519      -0.59776   0.00001   0.00004  -0.00028  -0.00024  -0.59800
   D520       2.09821   0.00002   0.00001  -0.00013  -0.00012   2.09810
   D521       2.24116   0.00001   0.00003  -0.00027  -0.00024   2.24092
   D522       2.25849  -0.00000   0.00001  -0.00026  -0.00025   2.25824
   D523      -2.82104  -0.00001   0.00003  -0.00021  -0.00018  -2.82122
   D524      -0.12506  -0.00000  -0.00000  -0.00006  -0.00007  -0.12513
   D525       0.01788  -0.00001   0.00001  -0.00020  -0.00019   0.01770
   D526       2.11398  -0.00000   0.00000  -0.00017  -0.00016   2.11382
   D527      -2.96555  -0.00001   0.00002  -0.00012  -0.00009  -2.96564
   D528      -0.26957  -0.00000  -0.00001   0.00003   0.00002  -0.26954
   D529      -0.12662  -0.00001   0.00001  -0.00011  -0.00010  -0.12672
   D530       2.79744   0.00000   0.00003   0.00012   0.00015   2.79759
   D531      -0.26431  -0.00001   0.00001  -0.00029  -0.00028  -0.26459
   D532      -2.22448   0.00001   0.00000   0.00033   0.00033  -2.22415
   D533      -1.18660  -0.00000   0.00000   0.00013   0.00014  -1.18646
   D534       1.19226  -0.00000   0.00002  -0.00007  -0.00005   1.19221
   D535       2.63426   0.00000   0.00002   0.00005   0.00007   2.63433
   D536       0.53721  -0.00000   0.00003  -0.00025  -0.00022   0.53699
   D537      -2.23571   0.00003  -0.00002   0.00066   0.00064  -2.23507
   D538      -0.83682   0.00000   0.00002   0.00019   0.00020  -0.83662
   D539       1.48776  -0.00000   0.00003  -0.00011  -0.00008   1.48768
   D540      -1.06452   0.00011  -0.00087   0.00274   0.00188  -1.06264
   D541       2.83661   0.00018  -0.00149   0.00612   0.00463   2.84124
   D542      -2.34666  -0.00020  -0.00098  -0.00203  -0.00301  -2.34967
   D543       1.55447  -0.00012  -0.00161   0.00135  -0.00026   1.55421
   D544       0.31049   0.00000  -0.00000   0.00012   0.00012   0.31061
   D545       3.13292  -0.00001   0.00006  -0.00083  -0.00077   3.13215
   D546      -0.23921   0.00001  -0.00002   0.00021   0.00018  -0.23903
   D547       2.84629  -0.00000   0.00006  -0.00085  -0.00079   2.84550
   D548      -0.21856  -0.00022   0.00172  -0.00992  -0.00821  -0.22677
   D549       1.26309  -0.00019   0.00090  -0.00330  -0.00241   1.26068
   D550      -3.06095  -0.00022   0.00224  -0.01163  -0.00939  -3.07034
   D551       2.69446   0.00013  -0.00092   0.00595   0.00502   2.69948
   D552      -1.62957   0.00010   0.00042  -0.00238  -0.00197  -1.63154
   D553      -1.31017   0.00005  -0.00004   0.00097   0.00094  -1.30923
   D554       0.59407  -0.00002   0.00005   0.00017   0.00022   0.59429
   D555       2.90859   0.00010  -0.00007   0.00159   0.00151   2.91010
   D556      -2.55637  -0.00013   0.00040   0.00093   0.00134  -2.55504
   D557      -0.65214  -0.00021   0.00049   0.00013   0.00062  -0.65152
   D558       1.66238  -0.00008   0.00036   0.00155   0.00191   1.66429
   D559      -0.36267  -0.00000   0.00000  -0.00003  -0.00003  -0.36270
   D560      -0.08025  -0.00000   0.00001  -0.00007  -0.00006  -0.08031
   D561       3.11897   0.00001  -0.00007   0.00101   0.00094   3.11990
   D562      -1.70163  -0.00000  -0.00003  -0.00009  -0.00012  -1.70175
   D563      -1.41921  -0.00000  -0.00002  -0.00013  -0.00015  -1.41937
   D564       1.78000   0.00000  -0.00010   0.00095   0.00084   1.78085
   D565       1.63253  -0.00007   0.00029  -0.00032  -0.00003   1.63250
   D566      -3.07855   0.00007   0.00004   0.00193   0.00197  -3.07658
   D567       1.30036  -0.00005   0.00007  -0.00053  -0.00046   1.29990
   D568       0.03035   0.00004  -0.00022   0.00198   0.00176   0.03211
   D569      -2.79878  -0.00000  -0.00001   0.00139   0.00138  -2.79740
   D570       2.60613   0.00002   0.00013   0.00143   0.00156   2.60769
   D571       1.33613   0.00011  -0.00016   0.00394   0.00377   1.33990
   D572      -1.49300   0.00007   0.00005   0.00334   0.00339  -1.48961
   D573      -0.98410   0.00002  -0.00009  -0.00019  -0.00028  -0.98438
   D574      -0.00969  -0.00004   0.00020  -0.00187  -0.00167  -0.01136
   D575       2.84312  -0.00003   0.00003  -0.00168  -0.00165   2.84147
   D576      -2.30018  -0.00003  -0.00015  -0.00180  -0.00194  -2.30212
   D577      -1.32576  -0.00009   0.00015  -0.00348  -0.00334  -1.32910
   D578       1.52705  -0.00009  -0.00003  -0.00328  -0.00332   1.52373
         Item               Value     Threshold  Converged?
 Maximum Force            0.002670     0.000450     NO 
 RMS     Force            0.000129     0.000300     YES
 Maximum Displacement     0.020583     0.001800     NO 
 RMS     Displacement     0.001581     0.001200     NO 
 Predicted change in Energy=-3.688424D-05
 GradGradGradGradGradGradGradGradGradGradGradGradGradGradGradGradGradGrad

                          Input orientation:                          
 ---------------------------------------------------------------------
 Center     Atomic      Atomic             Coordinates (Angstroms)
 Number     Number       Type             X           Y           Z
 ---------------------------------------------------------------------
      1          4           0        0.253089    0.274389    1.650286
      2          4           0        0.450397   -1.758861    0.824921
      3          4           0       -0.663212    0.360093   -1.308815
      4          4           0       -1.465871   -0.996585    1.260060
      5          4           0        1.882043    1.473882    0.832693
      6          4           0       -1.003639   -1.770663   -0.717260
      7          4           0       -2.480707   -0.465251   -0.422964
      8          4           0        0.912682   -1.171297   -1.135752
      9          4           0        1.433113    0.868292   -1.057793
     10          4           0       -1.604458    1.004855    0.708999
     11          4           0        2.031158   -0.489052    0.529614
     12          4           0        0.042266    1.943646    0.058262
     13          1           0        2.615043    2.747576    1.223715
     14          1           0        2.941378    2.159546    1.686191
     15          1           0       -3.974116   -0.192885   -0.528407
     16          1           0       -3.786901   -0.620424   -1.197520
     17          1           0       -2.894501    1.699386    1.181367
     18          1           0       -2.328141    2.284105    1.187636
     19          1           0        3.411174   -0.546028    1.079832
     20          1           0        3.148540   -1.342794    1.042067
     21          1           0       -1.881036   -2.717902   -1.463491
     22          1           0       -1.096011   -2.964318   -1.619574
     23          1           0        1.971182    1.297315   -2.484893
     24          1           0        2.473361    1.628748   -1.960843
     25          1           0       -0.573606    3.361729    0.049969
     26          1           0        0.229440    3.467828   -0.029124
     27          1           0       -1.923502   -1.565314    2.667689
     28          1           0       -2.559510   -1.644183    2.194196
     29          1           0        0.012765    0.289274    3.215305
     30          1           0        0.719103    0.657850    3.107513
     31          1           0       -1.456829    0.621365   -2.647958
     32          1           0       -0.766948    1.022499   -2.743746
     33          1           0        1.967731   -1.803545   -2.117740
[truncated: 9,556,340 more chars]
