# Supplementary material for: A DFT Study on Ben(n = 10–12) Clusters with Hydrogen Storage Capacity
Source: Molecules. 2026 Feb 6;31(3):566. doi: 10.3390/molecules31030566 (PMC12899933; doi:10.3390/molecules31030566)
Supplement: Supplementary file 1 [file molecules-31-00566-s001.zip › Supplementary Information/Be12/H18-Be12.gjf]

%chk=C:\Users\18823\Desktop\BeH\BeH12\out\2\H18-Be12.chk
# opt freq def2tzvp em=gd3bj pbe1pbe

Title Card Required

0 1
 Be                -0.25632500   -0.46747000    1.65054100
 Be                -0.35871800    1.59017400    0.87016400
 Be                 0.53942200   -0.54908900   -1.34245400
 Be                 1.52235100    0.70157100    1.21580100
 Be                -1.98605100   -1.54846300    0.87697000
 Be                 1.03178900    1.54375800   -0.72806500
 Be                 2.43467100    0.14533000   -0.51655000
 Be                -0.93110300    1.07067500   -1.08053800
 Be                -1.57400000   -0.93337900   -1.01950700
 Be                 1.51398100   -1.29202200    0.62264000
 Be                -2.02615600    0.42559400    0.61494400
 Be                -0.21131500   -2.11539400    0.02046900
 H                 -2.77760300   -2.78372200    1.27662100
 H                 -3.05176300   -2.18502900    1.75943400
 H                  3.90771900   -0.19740900   -0.68025600
 H                  3.71780600    0.25485700   -1.33214900
 H                  2.77762100   -2.06976500    1.02943200
 H                  2.17857400   -2.62092800    1.04759400
 H                 -3.37821700    0.55367400    1.21923500
 H                 -3.06804200    1.33357000    1.18766400
 H                  1.93569500    2.44682800   -1.48904400
 H                  1.16140800    2.74861300   -1.60685700
 H                 -2.19178900   -1.29875700   -2.43309100
 H                 -2.69588000   -1.60554800   -1.89661000
 H                  0.31843200   -3.56700800   -0.04058300
 H                 -0.49180400   -3.62438200   -0.08921000
 H                  2.06645900    1.21945100    2.61176200
 H                  2.69160700    1.25180900    2.11823600
 H                  0.04247500   -0.52779800    3.20405800
 H                 -0.68953400   -0.84915100    3.11845800
 H                  1.26114700   -0.82753200   -2.71721600
 H                  0.54457300   -1.18396700   -2.79331100
 H                 -1.97525700    1.77605500   -2.01946600
 H                 -1.26834900    2.05954300   -2.25946000
 H                 -0.93604700    2.75614800    1.75857300
 H                 -0.23370500    3.02917700    1.49310700
 H                 -4.34946500    0.76112600   -1.48884000
 H                 -4.94505800    1.00332800   -1.87519600
 H                  3.45179500   -3.25415100   -2.11209400
 H                  2.93673900   -2.82491800   -1.77533500
 H                  4.19976000    2.66015200    0.34033500
 H                  4.86284000    2.99346000    0.44818800
 H                 -2.53099500    4.48964500   -0.42594300
 H                 -2.26532800    3.79748900   -0.31569900
 H                 -2.08570601    1.75034860    3.36058002
 H                 -2.31187451    1.96972581    3.87118892
 H                 -1.06612195   -3.13078503   -2.85694318
 H                 -1.28482825   -3.51420731   -3.26333574
