# Supplementary material for: A DFT Study on Ben(n = 10–12) Clusters with Hydrogen Storage Capacity
Source: Molecules. 2026 Feb 6;31(3):566. doi: 10.3390/molecules31030566 (PMC12899933; doi:10.3390/molecules31030566)
Supplement: Supplementary file 1 [file molecules-31-00566-s001.zip › Supplementary Information/Be12/H18-Be12.out]

 Entering Gaussian System, Link 0=g16
 Initial command:
 /home/asus/g16/l1.exe "/home/asus/g16/scratch/Gau-1146071.inp" -scrdir="/home/asus/g16/scratch/"
 Default is to use a total of  18 processors:
                               18 via shared-memory
                                1 via Linda
 Entering Link 1 = /home/asus/g16/l1.exe PID=   1146072.
  
 Copyright (c) 1988,1990,1992,1993,1995,1998,2003,2009,2016,
            Gaussian, Inc.  All Rights Reserved.
  
 This is part of the Gaussian(R) 16 program.  It is based on
 the Gaussian(R) 09 system (copyright 2009, Gaussian, Inc.),
 the Gaussian(R) 03 system (copyright 2003, Gaussian, Inc.),
 the Gaussian(R) 98 system (copyright 1998, Gaussian, Inc.),
 the Gaussian(R) 94 system (copyright 1995, Gaussian, Inc.),
 the Gaussian 92(TM) system (copyright 1992, Gaussian, Inc.),
 the Gaussian 90(TM) system (copyright 1990, Gaussian, Inc.),
 the Gaussian 88(TM) system (copyright 1988, Gaussian, Inc.),
 the Gaussian 86(TM) system (copyright 1986, Carnegie Mellon
 University), and the Gaussian 82(TM) system (copyright 1983,
 Carnegie Mellon University). Gaussian is a federally registered
 trademark of Gaussian, Inc.
  
 This software contains proprietary and confidential information,
 including trade secrets, belonging to Gaussian, Inc.
  
 This software is provided under written license and may be
 used, copied, transmitted, or stored only in accord with that
 written license.
  
 The following legend is applicable only to US Government
 contracts under FAR:
  
                    RESTRICTED RIGHTS LEGEND
  
 Use, reproduction and disclosure by the US Government is
 subject to restrictions as set forth in subparagraphs (a)
 and (c) of the Commercial Computer Software - Restricted
 Rights clause in FAR 52.227-19.
  
 Gaussian, Inc.
 340 Quinnipiac St., Bldg. 40, Wallingford CT 06492
  
  
 ---------------------------------------------------------------
 Warning -- This program may not be used in any manner that
 competes with the business of Gaussian, Inc. or will provide
 assistance to any competitor of Gaussian, Inc.  The licensee
 of this program is prohibited from giving any competitor of
 Gaussian, Inc. access to this program.  By using this program,
 the user acknowledges that Gaussian, Inc. is engaged in the
 business of creating and licensing software in the field of
 computational chemistry and represents and warrants to the
 licensee that it is not a competitor of Gaussian, Inc. and that
 it will not use this program in any manner prohibited above.
 ---------------------------------------------------------------
  

 Cite this work as:
 Gaussian 16, Revision A.03,
 M. J. Frisch, G. W. Trucks, H. B. Schlegel, G. E. Scuseria, 
 M. A. Robb, J. R. Cheeseman, G. Scalmani, V. Barone, 
 G. A. Petersson, H. Nakatsuji, X. Li, M. Caricato, A. V. Marenich, 
 J. Bloino, B. G. Janesko, R. Gomperts, B. Mennucci, H. P. Hratchian, 
 J. V. Ortiz, A. F. Izmaylov, J. L. Sonnenberg, D. Williams-Young, 
 F. Ding, F. Lipparini, F. Egidi, J. Goings, B. Peng, A. Petrone, 
 T. Henderson, D. Ranasinghe, V. G. Zakrzewski, J. Gao, N. Rega, 
 G. Zheng, W. Liang, M. Hada, M. Ehara, K. Toyota, R. Fukuda, 
 J. Hasegawa, M. Ishida, T. Nakajima, Y. Honda, O. Kitao, H. Nakai, 
 T. Vreven, K. Throssell, J. A. Montgomery, Jr., J. E. Peralta, 
 F. Ogliaro, M. J. Bearpark, J. J. Heyd, E. N. Brothers, K. N. Kudin, 
 V. N. Staroverov, T. A. Keith, R. Kobayashi, J. Normand, 
 K. Raghavachari, A. P. Rendell, J. C. Burant, S. S. Iyengar, 
 J. Tomasi, M. Cossi, J. M. Millam, M. Klene, C. Adamo, R. Cammi, 
 J. W. Ochterski, R. L. Martin, K. Morokuma, O. Farkas, 
 J. B. Foresman, and D. J. Fox, Gaussian, Inc., Wallingford CT, 2016.
 
 ******************************************
 Gaussian 16:  ES64L-G16RevA.03 25-Dec-2016
                12-Sep-2024 
 ******************************************
 %chk=/home/asus/YCY/BeH/Be12/H18-Be12.chk
 ------------------------------------
 # opt freq def2tzvp em=gd3bj pbe1pbe
 ------------------------------------
 1/18=20,19=15,26=3,38=1/1,3;
 2/9=110,12=2,17=6,18=5,40=1/2;
 3/5=44,7=101,11=2,25=1,30=1,71=1,74=-13,124=41/1,2,3;
 4//1;
 5/5=2,38=5/2;
 6/7=2,8=2,9=2,10=2,28=1/1;
 7//1,2,3,16;
 1/18=20,19=15,26=3/3(2);
 2/9=110/2;
 99//99;
 2/9=110/2;
 3/5=44,7=101,11=2,25=1,30=1,71=1,74=-13,124=41/1,2,3;
 4/5=5,16=3,69=1/1;
 5/5=2,38=5/2;
 7//1,2,3,16;
 1/18=20,19=15,26=3/3(-5);
 2/9=110/2;
 6/7=2,8=2,9=2,10=2,19=2,28=1/1;
 99/9=1/99;
 -------------------
 Title Card Required
 -------------------
 Symbolic Z-matrix:
 Charge =  0 Multiplicity = 1
 Be                   -0.25633  -0.46747   1.65054 
 Be                   -0.35872   1.59017   0.87016 
 Be                    0.53942  -0.54909  -1.34245 
 Be                    1.52235   0.70157   1.2158 
 Be                   -1.98605  -1.54846   0.87697 
 Be                    1.03179   1.54376  -0.72807 
 Be                    2.43467   0.14533  -0.51655 
 Be                   -0.9311    1.07068  -1.08054 
 Be                   -1.574    -0.93338  -1.01951 
 Be                    1.51398  -1.29202   0.62264 
 Be                   -2.02616   0.42559   0.61494 
 Be                   -0.21132  -2.11539   0.02047 
 H                    -2.7776   -2.78372   1.27662 
 H                    -3.05176  -2.18503   1.75943 
 H                     3.90772  -0.19741  -0.68026 
 H                     3.71781   0.25486  -1.33215 
 H                     2.77762  -2.06976   1.02943 
 H                     2.17857  -2.62093   1.04759 
 H                    -3.37822   0.55367   1.21924 
 H                    -3.06804   1.33357   1.18766 
 H                     1.9357    2.44683  -1.48904 
 H                     1.16141   2.74861  -1.60686 
 H                    -2.19179  -1.29876  -2.43309 
 H                    -2.69588  -1.60555  -1.89661 
 H                     0.31843  -3.56701  -0.04058 
 H                    -0.4918   -3.62438  -0.08921 
 H                     2.06646   1.21945   2.61176 
 H                     2.69161   1.25181   2.11824 
 H                     0.04248  -0.5278    3.20406 
 H                    -0.68953  -0.84915   3.11846 
 H                     1.26115  -0.82753  -2.71722 
 H                     0.54457  -1.18397  -2.79331 
 H                    -1.97526   1.77606  -2.01947 
 H                    -1.26835   2.05954  -2.25946 
 H                    -0.93605   2.75615   1.75857 
 H                    -0.23371   3.02918   1.49311 
 H                    -4.34947   0.76113  -1.48884 
 H                    -4.94506   1.00333  -1.8752 
 H                     3.4518   -3.25415  -2.11209 
 H                     2.93674  -2.82492  -1.77534 
 H                     4.19976   2.66015   0.34034 
 H                     4.86284   2.99346   0.44819 
 H                    -2.531     4.48965  -0.42594 
 H                    -2.26533   3.79749  -0.3157 
 H                    -2.08571   1.75035   3.36058 
 H                    -2.31187   1.96973   3.87119 
 H                    -1.06612  -3.13079  -2.85694 
 H                    -1.28483  -3.51421  -3.26334 
 
 Add virtual bond connecting atoms H47        and H23        Dist= 4.14D+00.
 Add virtual bond connecting atoms H45        and H35        Dist= 4.18D+00.
 Add virtual bond connecting atoms H37        and H33        Dist= 4.98D+00.
 Add virtual bond connecting atoms H44        and H33        Dist= 5.03D+00.
 Add virtual bond connecting atoms H44        and H34        Dist= 5.28D+00.
 Add virtual bond connecting atoms H44        and H35        Dist= 5.05D+00.
 Add virtual bond connecting atoms H41        and H28        Dist= 5.15D+00.
 Add virtual bond connecting atoms H40        and H17        Dist= 5.50D+00.
 Add virtual bond connecting atoms H40        and H18        Dist= 5.54D+00.
 Add virtual bond connecting atoms H40        and H31        Dist= 5.24D+00.

 GradGradGradGradGradGradGradGradGradGradGradGradGradGradGradGradGradGrad
 Berny optimization.
 Initialization pass.
                           ----------------------------
                           !    Initial Parameters    !
                           ! (Angstroms and Degrees)  !
 --------------------------                            --------------------------
 ! Name  Definition              Value          Derivative Info.                !
 --------------------------------------------------------------------------------
 ! R1    R(1,2)                  2.203          estimate D2E/DX2                !
 ! R2    R(1,4)                  2.1724         estimate D2E/DX2                !
 ! R3    R(1,5)                  2.1815         estimate D2E/DX2                !
 ! R4    R(1,10)                 2.2069         estimate D2E/DX2                !
 ! R5    R(1,11)                 2.2366         estimate D2E/DX2                !
 ! R6    R(1,12)                 2.3184         estimate D2E/DX2                !
 ! R7    R(1,29)                 1.5831         estimate D2E/DX2                !
 ! R8    R(1,30)                 1.5774         estimate D2E/DX2                !
 ! R9    R(2,4)                  2.1089         estimate D2E/DX2                !
 ! R10   R(2,6)                  2.119          estimate D2E/DX2                !
 ! R11   R(2,8)                  2.0983         estimate D2E/DX2                !
 ! R12   R(2,11)                 2.0498         estimate D2E/DX2                !
 ! R13   R(2,35)                 1.5755         estimate D2E/DX2                !
 ! R14   R(2,36)                 1.573          estimate D2E/DX2                !
 ! R15   R(3,6)                  2.236          estimate D2E/DX2                !
 ! R16   R(3,7)                  2.1809         estimate D2E/DX2                !
 ! R17   R(3,8)                  2.2033         estimate D2E/DX2                !
 ! R18   R(3,9)                  2.1722         estimate D2E/DX2                !
 ! R19   R(3,10)                 2.3159         estimate D2E/DX2                !
 ! R20   R(3,12)                 2.2078         estimate D2E/DX2                !
 ! R21   R(3,31)                 1.5775         estimate D2E/DX2                !
 ! R22   R(3,32)                 1.5837         estimate D2E/DX2                !
 ! R23   R(4,6)                  2.1745         estimate D2E/DX2                !
 ! R24   R(4,7)                  2.0354         estimate D2E/DX2                !
 ! R25   R(4,10)                 2.08           estimate D2E/DX2                !
 ! R26   R(4,27)                 1.5852         estimate D2E/DX2                !
 ! R27   R(4,28)                 1.5762         estimate D2E/DX2                !
 ! R28   R(5,9)                  2.0359         estimate D2E/DX2                !
 ! R29   R(5,11)                 1.9918         estimate D2E/DX2                !
 ! R30   R(5,12)                 2.0505         estimate D2E/DX2                !
 ! R31   R(5,13)                 1.5206         estimate D2E/DX2                !
 ! R32   R(5,14)                 1.5231         estimate D2E/DX2                !
 ! R33   R(6,7)                  1.9921         estimate D2E/DX2                !
 ! R34   R(6,8)                  2.0496         estimate D2E/DX2                !
 ! R35   R(6,21)                 1.4872         estimate D2E/DX2                !
 ! R36   R(6,22)                 1.4969         estimate D2E/DX2                !
 ! R37   R(7,10)                 2.0522         estimate D2E/DX2                !
 ! R38   R(7,15)                 1.5212         estimate D2E/DX2                !
 ! R39   R(7,16)                 1.5243         estimate D2E/DX2                !
 ! R40   R(8,9)                  2.1055         estimate D2E/DX2                !
 ! R41   R(8,11)                 2.1189         estimate D2E/DX2                !
 ! R42   R(8,33)                 1.5714         estimate D2E/DX2                !
 ! R43   R(8,34)                 1.5753         estimate D2E/DX2                !
 ! R44   R(9,11)                 2.1732         estimate D2E/DX2                !
 ! R45   R(9,12)                 2.0822         estimate D2E/DX2                !
 ! R46   R(9,23)                 1.5854         estimate D2E/DX2                !
 ! R47   R(9,24)                 1.5747         estimate D2E/DX2                !
 ! R48   R(10,12)                2.0043         estimate D2E/DX2                !
 ! R49   R(10,17)                1.5386         estimate D2E/DX2                !
 ! R50   R(10,18)                1.5454         estimate D2E/DX2                !
 ! R51   R(11,19)                1.4865         estimate D2E/DX2                !
 ! R52   R(11,20)                1.496          estimate D2E/DX2                !
 ! R53   R(12,25)                1.5465         estimate D2E/DX2                !
 ! R54   R(12,26)                1.5387         estimate D2E/DX2                !
 ! R55   R(13,14)                0.8165         estimate D2E/DX2                !
 ! R56   R(15,16)                0.8158         estimate D2E/DX2                !
 ! R57   R(17,18)                0.8142         estimate D2E/DX2                !
 ! R58   R(17,40)                2.909          estimate D2E/DX2                !
 ! R59   R(18,40)                2.9301         estimate D2E/DX2                !
 ! R60   R(19,20)                0.8399         estimate D2E/DX2                !
 ! R61   R(21,22)                0.8393         estimate D2E/DX2                !
 ! R62   R(23,24)                0.7975         estimate D2E/DX2                !
 ! R63   R(23,47)                2.1916         estimate D2E/DX2                !
 ! R64   R(25,26)                0.8137         estimate D2E/DX2                !
 ! R65   R(27,28)                0.7971         estimate D2E/DX2                !
 ! R66   R(28,41)                2.7238         estimate D2E/DX2                !
 ! R67   R(29,30)                0.804          estimate D2E/DX2                !
 ! R68   R(31,32)                0.8039         estimate D2E/DX2                !
 ! R69   R(31,40)                2.7721         estimate D2E/DX2                !
 ! R70   R(33,34)                0.7985         estimate D2E/DX2                !
 ! R71   R(33,37)                2.636          estimate D2E/DX2                !
 ! R72   R(33,44)                2.6595         estimate D2E/DX2                !
 ! R73   R(34,44)                2.7915         estimate D2E/DX2                !
 ! R74   R(35,36)                0.7989         estimate D2E/DX2                !
 ! R75   R(35,44)                2.6747         estimate D2E/DX2                !
 ! R76   R(35,45)                2.2135         estimate D2E/DX2                !
 ! R77   R(37,38)                0.7501         estimate D2E/DX2                !
 ! R78   R(39,40)                0.7503         estimate D2E/DX2                !
 ! R79   R(41,42)                0.7499         estimate D2E/DX2                !
 ! R80   R(43,44)                0.7495         estimate D2E/DX2                !
 ! R81   R(45,46)                0.6            estimate D2E/DX2                !
 ! R82   R(47,48)                0.6            estimate D2E/DX2                !
 ! A1    A(2,1,5)              107.4793         estimate D2E/DX2                !
 ! A2    A(2,1,10)             102.7831         estimate D2E/DX2                !
 ! A3    A(2,1,12)             114.5661         estimate D2E/DX2                !
 ! A4    A(2,1,29)             113.0767         estimate D2E/DX2                !
 ! A5    A(2,1,30)             122.8801         estimate D2E/DX2                !
 ! A6    A(4,1,5)              147.661          estimate D2E/DX2                !
 ! A7    A(4,1,11)             109.8985         estimate D2E/DX2                !
 ! A8    A(4,1,12)             103.0563         estimate D2E/DX2                !
 ! A9    A(4,1,29)              93.5747         estimate D2E/DX2                !
 ! A10   A(4,1,30)             122.7726         estimate D2E/DX2                !
 ! A11   A(5,1,10)             106.6031         estimate D2E/DX2                !
 ! A12   A(5,1,29)             118.6032         estimate D2E/DX2                !
 ! A13   A(5,1,30)              89.5606         estimate D2E/DX2                !
 ! A14   A(10,1,11)            124.6308         estimate D2E/DX2                !
 ! A15   A(10,1,29)            106.9425         estimate D2E/DX2                !
 ! A16   A(10,1,30)            124.2872         estimate D2E/DX2                !
 ! A17   A(11,1,12)             88.4889         estimate D2E/DX2                !
 ! A18   A(11,1,29)            128.2379         estimate D2E/DX2                !
 ! A19   A(11,1,30)            108.0706         estimate D2E/DX2                !
 ! A20   A(12,1,29)            131.2393         estimate D2E/DX2                !
 ! A21   A(12,1,30)            119.1866         estimate D2E/DX2                !
 ! A22   A(1,2,6)              102.487          estimate D2E/DX2                !
 ! A23   A(1,2,8)               96.3585         estimate D2E/DX2                !
 ! A24   A(1,2,35)             120.5655         estimate D2E/DX2                !
 ! A25   A(1,2,36)             135.2717         estimate D2E/DX2                !
 ! A26   A(4,2,8)              106.9396         estimate D2E/DX2                !
 ! A27   A(4,2,11)             120.4371         estimate D2E/DX2                !
 ! A28   A(4,2,35)             123.1122         estimate D2E/DX2                !
 ! A29   A(4,2,36)             104.4577         estimate D2E/DX2                !
 ! A30   A(6,2,11)             115.306          estimate D2E/DX2                !
 ! A31   A(6,2,35)             133.0009         estimate D2E/DX2                !
 ! A32   A(6,2,36)             105.461          estimate D2E/DX2                !
 ! A33   A(8,2,35)             127.4101         estimate D2E/DX2                !
 ! A34   A(8,2,36)             128.0488         estimate D2E/DX2                !
 ! A35   A(11,2,35)            101.104          estimate D2E/DX2                !
 ! A36   A(11,2,36)            129.3228         estimate D2E/DX2                !
 ! A37   A(6,3,9)              109.814          estimate D2E/DX2                !
 ! A38   A(6,3,10)              88.5357         estimate D2E/DX2                !
 ! A39   A(6,3,12)             124.6985         estimate D2E/DX2                !
 ! A40   A(6,3,31)             107.6934         estimate D2E/DX2                !
 ! A41   A(6,3,32)             128.7714         estimate D2E/DX2                !
 ! A42   A(7,3,8)              107.5117         estimate D2E/DX2                !
 ! A43   A(7,3,9)              147.7288         estimate D2E/DX2                !
 ! A44   A(7,3,12)             106.7151         estimate D2E/DX2                !
 ! A45   A(7,3,31)              89.3493         estimate D2E/DX2                !
 ! A46   A(7,3,32)             118.1482         estimate D2E/DX2                !
 ! A47   A(8,3,10)             114.5711         estimate D2E/DX2                !
 ! A48   A(8,3,12)             102.7802         estimate D2E/DX2                !
 ! A49   A(8,3,31)             122.5962         estimate D2E/DX2                !
 ! A50   A(8,3,32)             113.94           estimate D2E/DX2                !
 ! A51   A(9,3,10)             103.0923         estimate D2E/DX2                !
 ! A52   A(9,3,31)             122.9208         estimate D2E/DX2                !
 ! A53   A(9,3,32)              93.9247         estimate D2E/DX2                !
 ! A54   A(10,3,31)            119.3628         estimate D2E/DX2                !
 ! A55   A(10,3,32)            130.3447         estimate D2E/DX2                !
 ! A56   A(12,3,31)            124.6346         estimate D2E/DX2                !
 ! A57   A(12,3,32)            106.394          estimate D2E/DX2                !
 ! A58   A(1,4,6)              101.6891         estimate D2E/DX2                !
 ! A59   A(1,4,7)              112.9703         estimate D2E/DX2                !
 ! A60   A(1,4,27)             106.2963         estimate D2E/DX2                !
 ! A61   A(1,4,28)             132.8957         estimate D2E/DX2                !
 ! A62   A(2,4,7)              112.0529         estimate D2E/DX2                !
 ! A63   A(2,4,10)             110.7033         estimate D2E/DX2                !
 ! A64   A(2,4,27)             108.2296         estimate D2E/DX2                !
 ! A65   A(2,4,28)             127.4761         estimate D2E/DX2                !
 ! A66   A(6,4,10)              96.6254         estimate D2E/DX2                !
 ! A67   A(6,4,27)             137.57           estimate D2E/DX2                !
 ! A68   A(6,4,28)             122.9541         estimate D2E/DX2                !
 ! A69   A(7,4,27)             133.2301         estimate D2E/DX2                !
 ! A70   A(7,4,28)             104.4893         estimate D2E/DX2                !
 ! A71   A(10,4,27)            124.4461         estimate D2E/DX2                !
 ! A72   A(10,4,28)            120.057          estimate D2E/DX2                !
 ! A73   A(1,5,9)               91.1537         estimate D2E/DX2                !
 ! A74   A(1,5,13)             136.2288         estimate D2E/DX2                !
 ! A75   A(1,5,14)             123.8115         estimate D2E/DX2                !
 ! A76   A(9,5,13)             126.5575         estimate D2E/DX2                !
 ! A77   A(9,5,14)             143.8649         estimate D2E/DX2                !
 ! A78   A(11,5,12)            103.6799         estimate D2E/DX2                !
 ! A79   A(11,5,13)            146.02           estimate D2E/DX2                !
 ! A80   A(11,5,14)            118.4485         estimate D2E/DX2                !
 ! A81   A(12,5,13)            109.6167         estimate D2E/DX2                !
 ! A82   A(12,5,14)            137.0598         estimate D2E/DX2                !
 ! A83   A(2,6,3)               94.7753         estimate D2E/DX2                !
 ! A84   A(2,6,7)              113.417          estimate D2E/DX2                !
 ! A85   A(2,6,21)             140.4887         estimate D2E/DX2                !
 ! A86   A(2,6,22)             118.8154         estimate D2E/DX2                !
 ! A87   A(3,6,4)               86.1469         estimate D2E/DX2                !
 ! A88   A(3,6,21)             124.1659         estimate D2E/DX2                !
 ! A89   A(3,6,22)             127.6695         estimate D2E/DX2                !
 ! A90   A(4,6,8)              106.283          estimate D2E/DX2                !
 ! A91   A(4,6,21)             123.7441         estimate D2E/DX2                !
 ! A92   A(4,6,22)             144.7852         estimate D2E/DX2                !
 ! A93   A(7,6,8)              122.0497         estimate D2E/DX2                !
 ! A94   A(7,6,21)              93.0138         estimate D2E/DX2                !
 ! A95   A(7,6,22)             124.4983         estimate D2E/DX2                !
 ! A96   A(8,6,21)             129.364          estimate D2E/DX2                !
 ! A97   A(8,6,22)              99.657          estimate D2E/DX2                !
 ! A98   A(3,7,4)               91.1352         estimate D2E/DX2                !
 ! A99   A(3,7,15)             136.8032         estimate D2E/DX2                !
 ! A100  A(3,7,16)             123.4882         estimate D2E/DX2                !
 ! A101  A(4,7,15)             125.9585         estimate D2E/DX2                !
 ! A102  A(4,7,16)             144.3957         estimate D2E/DX2                !
 ! A103  A(6,7,10)             103.5724         estimate D2E/DX2                !
 ! A104  A(6,7,15)             145.961          estimate D2E/DX2                !
 ! A105  A(6,7,16)             119.0479         estimate D2E/DX2                !
 ! A106  A(10,7,15)            109.6556         estimate D2E/DX2                !
 ! A107  A(10,7,16)            136.4678         estimate D2E/DX2                !
 ! A108  A(2,8,3)               96.3419         estimate D2E/DX2                !
 ! A109  A(2,8,9)              106.9775         estimate D2E/DX2                !
 ! A110  A(2,8,33)             128.7261         estimate D2E/DX2                !
 ! A111  A(2,8,34)             126.78           estimate D2E/DX2                !
 ! A112  A(3,8,11)             102.4874         estimate D2E/DX2                !
 ! A113  A(3,8,33)             134.6222         estimate D2E/DX2                !
 ! A114  A(3,8,34)             121.0245         estimate D2E/DX2                !
 ! A115  A(6,8,9)              120.4722         estimate D2E/DX2                !
 ! A116  A(6,8,11)             115.3145         estimate D2E/DX2                !
 ! A117  A(6,8,33)             129.4559         estimate D2E/DX2                !
 ! A118  A(6,8,34)             100.8849         estimate D2E/DX2                !
 ! A119  A(9,8,33)             103.9856         estimate D2E/DX2                !
 ! A120  A(9,8,34)             123.6292         estimate D2E/DX2                !
 ! A121  A(11,8,33)            105.745          estimate D2E/DX2                !
 ! A122  A(11,8,34)            132.7891         estimate D2E/DX2                !
 ! A123  A(3,9,5)              112.8836         estimate D2E/DX2                !
 ! A124  A(3,9,11)             101.7486         estimate D2E/DX2                !
 ! A125  A(3,9,23)             106.6991         estimate D2E/DX2                !
 ! A126  A(3,9,24)             133.3029         estimate D2E/DX2                !
 ! A127  A(5,9,8)              112.1086         estimate D2E/DX2                !
 ! A128  A(5,9,23)             133.0078         estimate D2E/DX2                !
 ! A129  A(5,9,24)             104.2232         estimate D2E/DX2                !
 ! A130  A(8,9,12)             110.7913         estimate D2E/DX2                !
 ! A131  A(8,9,23)             108.21           estimate D2E/DX2                !
 ! A132  A(8,9,24)             127.4208         estimate D2E/DX2                !
 ! A133  A(11,9,12)             96.633          estimate D2E/DX2                !
 ! A134  A(11,9,23)            137.1935         estimate D2E/DX2                !
 ! A135  A(11,9,24)            122.5211         estimate D2E/DX2                !
 ! A136  A(12,9,23)            124.7175         estimate D2E/DX2                !
 ! A137  A(12,9,24)            120.1408         estimate D2E/DX2                !
 ! A138  A(1,10,3)              86.4335         estimate D2E/DX2                !
 ! A139  A(1,10,7)             110.9008         estimate D2E/DX2                !
 ! A140  A(1,10,17)            136.4315         estimate D2E/DX2                !
 ! A141  A(1,10,18)            122.5594         estimate D2E/DX2                !
 ! A142  A(3,10,4)              86.342          estimate D2E/DX2                !
 ! A143  A(3,10,17)            137.0659         estimate D2E/DX2                !
 ! A144  A(3,10,18)            133.6426         estimate D2E/DX2                !
 ! A145  A(4,10,12)            118.8739         estimate D2E/DX2                !
 ! A146  A(4,10,17)            113.9414         estimate D2E/DX2                !
 ! A147  A(4,10,18)            138.0774         estimate D2E/DX2                !
 ! A148  A(7,10,12)            120.4736         estimate D2E/DX2                !
 ! A149  A(7,10,17)             97.6055         estimate D2E/DX2                !
 ! A150  A(7,10,18)            124.1939         estimate D2E/DX2                !
 ! A151  A(12,10,17)           125.3635         estimate D2E/DX2                !
 ! A152  A(12,10,18)            95.7129         estimate D2E/DX2                !
 ! A153  A(1,11,8)              94.7674         estimate D2E/DX2                !
 ! A154  A(1,11,9)              86.2102         estimate D2E/DX2                !
 ! A155  A(1,11,19)            124.4664         estimate D2E/DX2                !
 ! A156  A(1,11,20)            128.0391         estimate D2E/DX2                !
 ! A157  A(2,11,5)             122.0275         estimate D2E/DX2                !
 ! A158  A(2,11,9)             106.2407         estimate D2E/DX2                !
 ! A159  A(2,11,19)            129.8163         estimate D2E/DX2                !
 ! A160  A(2,11,20)            100.023          estimate D2E/DX2                !
 ! A161  A(5,11,8)             113.3648         estimate D2E/DX2                !
 ! A162  A(5,11,19)             92.8792         estimate D2E/DX2                !
 ! A163  A(5,11,20)            124.4165         estimate D2E/DX2                !
 ! A164  A(8,11,19)            140.2738         estimate D2E/DX2                !
 ! A165  A(8,11,20)            118.782          estimate D2E/DX2                !
 ! A166  A(9,11,19)            123.2899         estimate D2E/DX2                !
 ! A167  A(9,11,20)            144.3299         estimate D2E/DX2                !
 ! A168  A(1,12,3)              86.3517         estimate D2E/DX2                !
 ! A169  A(1,12,9)              86.2709         estimate D2E/DX2                !
 ! A170  A(1,12,25)            134.5576         estimate D2E/DX2                !
 ! A171  A(1,12,26)            138.0427         estimate D2E/DX2                !
 ! A172  A(3,12,5)             110.8551         estimate D2E/DX2                !
 ! A173  A(3,12,25)            121.6731         estimate D2E/DX2                !
 ! A174  A(3,12,26)            135.5364         estimate D2E/DX2                !
 ! A175  A(5,12,10)            120.3944         estimate D2E/DX2                !
 ! A176  A(5,12,25)            124.9243         estimate D2E/DX2                !
 ! A177  A(5,12,26)             98.2295         estimate D2E/DX2                !
 ! A178  A(9,12,10)            118.6983         estimate D2E/DX2                !
 ! A179  A(9,12,25)            137.5035         estimate D2E/DX2                !
 ! A180  A(9,12,26)            113.6907         estimate D2E/DX2                !
 ! A181  A(10,12,25)            95.8888         estimate D2E/DX2                !
 ! A182  A(10,12,26)           125.5338         estimate D2E/DX2                !
 ! A183  A(10,17,40)            85.4818         estimate D2E/DX2                !
 ! A184  A(10,18,40)            84.6188         estimate D2E/DX2                !
 ! A185  A(9,23,47)             99.4942         estimate D2E/DX2                !
 ! A186  A(24,23,47)            97.6534         estimate D2E/DX2                !
 ! A187  A(4,28,41)            102.5643         estimate D2E/DX2                !
 ! A188  A(27,28,41)           149.2438         estimate D2E/DX2                !
 ! A189  A(3,31,40)             96.1783         estimate D2E/DX2                !
 ! A190  A(32,31,40)           104.5646         estimate D2E/DX2                !
 ! A191  A(8,33,37)            107.78           estimate D2E/DX2                !
 ! A192  A(8,33,44)             91.7694         estimate D2E/DX2                !
 ! A193  A(37,33,44)            93.7528         estimate D2E/DX2                !
 ! A194  A(8,34,44)             86.9142         estimate D2E/DX2                !
 ! A195  A(2,35,44)             91.8877         estimate D2E/DX2                !
 ! A196  A(2,35,45)            105.1981         estimate D2E/DX2                !
 ! A197  A(36,35,44)            92.6458         estimate D2E/DX2                !
 ! A198  A(36,35,45)           148.4668         estimate D2E/DX2                !
 ! A199  A(44,35,45)           118.6887         estimate D2E/DX2                !
 ! A200  A(33,37,38)           119.1533         estimate D2E/DX2                !
 ! A201  A(17,40,31)            96.1708         estimate D2E/DX2                !
 ! A202  A(17,40,39)           128.2298         estimate D2E/DX2                !
 ! A203  A(18,40,31)            96.9373         estimate D2E/DX2                !
 ! A204  A(18,40,39)           130.5328         estimate D2E/DX2                !
 ! A205  A(31,40,39)           132.4277         estimate D2E/DX2                !
 ! A206  A(28,41,42)           128.7193         estimate D2E/DX2                !
 ! A207  A(33,44,35)            98.4353         estimate D2E/DX2                !
 ! A208  A(33,44,43)           130.264          estimate D2E/DX2                !
 ! A209  A(34,44,35)            96.8987         estimate D2E/DX2                !
 ! A210  A(34,44,43)           126.8044         estimate D2E/DX2                !
 ! A211  A(35,44,43)           130.5219         estimate D2E/DX2                !
 ! A212  A(35,45,46)           130.2066         estimate D2E/DX2                !
 ! A213  A(23,47,48)           118.5524         estimate D2E/DX2                !
 ! A214  L(34,33,37,1,-1)      184.0053         estimate D2E/DX2                !
 ! A215  L(34,33,37,1,-2)      184.4849         estimate D2E/DX2                !
 ! D1    D(5,1,2,6)           -100.9605         estimate D2E/DX2                !
 ! D2    D(5,1,2,8)            -42.2303         estimate D2E/DX2                !
 ! D3    D(5,1,2,35)            98.6411         estimate D2E/DX2                !
 ! D4    D(5,1,2,36)           131.338          estimate D2E/DX2                !
 ! D5    D(10,1,2,6)            11.2885         estimate D2E/DX2                !
 ! D6    D(10,1,2,8)            70.0187         estimate D2E/DX2                !
 ! D7    D(10,1,2,35)         -149.1099         estimate D2E/DX2                !
 ! D8    D(10,1,2,36)         -116.413          estimate D2E/DX2                !
 ! D9    D(12,1,2,6)           -43.0846         estimate D2E/DX2                !
 ! D10   D(12,1,2,8)            15.6456         estimate D2E/DX2                !
 ! D11   D(12,1,2,35)          156.5171         estimate D2E/DX2                !
 ! D12   D(12,1,2,36)         -170.786          estimate D2E/DX2                !
 ! D13   D(29,1,2,6)           126.2163         estimate D2E/DX2                !
 ! D14   D(29,1,2,8)          -175.0536         estimate D2E/DX2                !
 ! D15   D(29,1,2,35)          -34.1821         estimate D2E/DX2                !
 ! D16   D(29,1,2,36)           -1.4852         estimate D2E/DX2                !
 ! D17   D(30,1,2,6)           157.8537         estimate D2E/DX2                !
 ! D18   D(30,1,2,8)          -143.4161         estimate D2E/DX2                !
 ! D19   D(30,1,2,35)           -2.5447         estimate D2E/DX2                !
 ! D20   D(30,1,2,36)           30.1522         estimate D2E/DX2                !
 ! D21   D(5,1,4,6)             24.9028         estimate D2E/DX2                !
 ! D22   D(5,1,4,7)            -33.3196         estimate D2E/DX2                !
 ! D23   D(5,1,4,27)           172.6571         estimate D2E/DX2                !
 ! D24   D(5,1,4,28)          -173.2049         estimate D2E/DX2                !
 ! D25   D(11,1,4,6)           -27.5977         estimate D2E/DX2                !
 ! D26   D(11,1,4,7)           -85.82           estimate D2E/DX2                !
 ! D27   D(11,1,4,27)          120.1567         estimate D2E/DX2                !
 ! D28   D(11,1,4,28)          134.2947         estimate D2E/DX2                !
 ! D29   D(12,1,4,6)            65.564          estimate D2E/DX2                !
 ! D30   D(12,1,4,7)             7.3416         estimate D2E/DX2                !
 ! D31   D(12,1,4,27)         -146.6817         estimate D2E/DX2                !
 ! D32   D(12,1,4,28)         -132.5437         estimate D2E/DX2                !
 ! D33   D(29,1,4,6)          -160.6073         estimate D2E/DX2                !
 ! D34   D(29,1,4,7)           141.1704         estimate D2E/DX2                !
 ! D35   D(29,1,4,27)          -12.8529         estimate D2E/DX2                !
 ! D36   D(29,1,4,28)            1.2851         estimate D2E/DX2                !
 ! D37   D(30,1,4,6)          -156.3063         estimate D2E/DX2                !
 ! D38   D(30,1,4,7)           145.4714         estimate D2E/DX2                !
 ! D39   D(30,1,4,27)           -8.5519         estimate D2E/DX2                !
 ! D40   D(30,1,4,28)            5.5861         estimate D2E/DX2                !
 ! D41   D(2,1,5,9)             50.3272         estimate D2E/DX2                !
 ! D42   D(2,1,5,13)          -157.7633         estimate D2E/DX2                !
 ! D43   D(2,1,5,14)          -119.9745         estimate D2E/DX2                !
 ! D44   D(4,1,5,9)             -6.1644         estimate D2E/DX2                !
 ! D45   D(4,1,5,13)           145.7452         estimate D2E/DX2                !
 ! D46   D(4,1,5,14)          -176.4661         estimate D2E/DX2                !
 ! D47   D(10,1,5,9)           -59.3037         estimate D2E/DX2                !
 ! D48   D(10,1,5,13)           92.6058         estimate D2E/DX2                !
 ! D49   D(10,1,5,14)          130.3945         estimate D2E/DX2                !
 ! D50   D(29,1,5,9)          -179.8978         estimate D2E/DX2                !
 ! D51   D(29,1,5,13)          -27.9882         estimate D2E/DX2                !
 ! D52   D(29,1,5,14)            9.8005         estimate D2E/DX2                !
 ! D53   D(30,1,5,9)           174.8522         estimate D2E/DX2                !
 ! D54   D(30,1,5,13)          -33.2383         estimate D2E/DX2                !
 ! D55   D(30,1,5,14)            4.5505         estimate D2E/DX2                !
 ! D56   D(2,1,10,3)           -51.4936         estimate D2E/DX2                !
 ! D57   D(2,1,10,7)             3.9314         estimate D2E/DX2                !
 ! D58   D(2,1,10,17)          131.305          estimate D2E/DX2                !
 ! D59   D(2,1,10,18)          167.1868         estimate D2E/DX2                !
 ! D60   D(5,1,10,3)            61.4016         estimate D2E/DX2                !
 ! D61   D(5,1,10,7)           116.8266         estimate D2E/DX2                !
 ! D62   D(5,1,10,17)         -115.7999         estimate D2E/DX2                !
 ! D63   D(5,1,10,18)          -79.9181         estimate D2E/DX2                !
 ! D64   D(11,1,10,3)            4.5681         estimate D2E/DX2                !
 ! D65   D(11,1,10,7)           59.9931         estimate D2E/DX2                !
 ! D66   D(11,1,10,17)        -172.6333         estimate D2E/DX2                !
 ! D67   D(11,1,10,18)        -136.7515         estimate D2E/DX2                !
 ! D68   D(29,1,10,3)         -170.7867         estimate D2E/DX2                !
 ! D69   D(29,1,10,7)         -115.3617         estimate D2E/DX2                !
 ! D70   D(29,1,10,17)          12.0118         estimate D2E/DX2                !
 ! D71   D(29,1,10,18)          47.8936         estimate D2E/DX2                !
 ! D72   D(30,1,10,3)          162.5654         estimate D2E/DX2                !
 ! D73   D(30,1,10,7)         -142.0096         estimate D2E/DX2                !
 ! D74   D(30,1,10,17)         -14.636          estimate D2E/DX2                !
 ! D75   D(30,1,10,18)          21.2458         estimate D2E/DX2                !
 ! D76   D(4,1,11,8)            34.1612         estimate D2E/DX2                !
 ! D77   D(4,1,11,9)            92.3303         estimate D2E/DX2                !
 ! D78   D(4,1,11,19)         -139.227          estimate D2E/DX2                !
 ! D79   D(4,1,11,20)          -98.5812         estimate D2E/DX2                !
 ! D80   D(10,1,11,8)          -28.4845         estimate D2E/DX2                !
 ! D81   D(10,1,11,9)           29.6845         estimate D2E/DX2                !
 ! D82   D(10,1,11,19)         158.1272         estimate D2E/DX2                !
 ! D83   D(10,1,11,20)        -161.227          estimate D2E/DX2                !
 ! D84   D(12,1,11,8)          -69.1823         estimate D2E/DX2                !
 ! D85   D(12,1,11,9)          -11.0132         estimate D2E/DX2                !
 ! D86   D(12,1,11,19)         117.4295         estimate D2E/DX2                !
 ! D87   D(12,1,11,20)         158.0753         estimate D2E/DX2                !
 ! D88   D(29,1,11,8)          145.8551         estimate D2E/DX2                !
 ! D89   D(29,1,11,9)         -155.9759         estimate D2E/DX2                !
 ! D90   D(29,1,11,19)         -27.5332         estimate D2E/DX2                !
 ! D91   D(29,1,11,20)          13.1127         estimate D2E/DX2                !
 ! D92   D(30,1,11,8)          170.5177         estimate D2E/DX2                !
 ! D93   D(30,1,11,9)         -131.3132         estimate D2E/DX2                !
 ! D94   D(30,1,11,19)          -2.8705         estimate D2E/DX2                !
 ! D95   D(30,1,11,20)          37.7753         estimate D2E/DX2                !
 ! D96   D(2,1,12,3)            22.4212         estimate D2E/DX2                !
 ! D97   D(2,1,12,9)           -38.4752         estimate D2E/DX2                !
 ! D98   D(2,1,12,25)          154.9227         estimate D2E/DX2                !
 ! D99   D(2,1,12,26)         -160.4641         estimate D2E/DX2                !
 ! D100  D(4,1,12,3)           -37.6874         estimate D2E/DX2                !
 ! D101  D(4,1,12,9)           -98.5837         estimate D2E/DX2                !
 ! D102  D(4,1,12,25)           94.8142         estimate D2E/DX2                !
 ! D103  D(4,1,12,26)          139.4274         estimate D2E/DX2                !
 ! D104  D(11,1,12,3)           72.3963         estimate D2E/DX2                !
 ! D105  D(11,1,12,9)           11.4999         estimate D2E/DX2                !
 ! D106  D(11,1,12,25)        -155.1022         estimate D2E/DX2                !
 ! D107  D(11,1,12,26)        -110.489          estimate D2E/DX2                !
 ! D108  D(29,1,12,3)         -144.4504         estimate D2E/DX2                !
 ! D109  D(29,1,12,9)          154.6532         estimate D2E/DX2                !
 ! D110  D(29,1,12,25)         -11.9488         estimate D2E/DX2                !
 ! D111  D(29,1,12,26)          32.6644         estimate D2E/DX2                !
 ! D112  D(30,1,12,3)         -177.685          estimate D2E/DX2                !
 ! D113  D(30,1,12,9)          121.4187         estimate D2E/DX2                !
 ! D114  D(30,1,12,25)         -45.1834         estimate D2E/DX2                !
 ! D115  D(30,1,12,26)          -0.5702         estimate D2E/DX2                !
 ! D116  D(8,2,4,7)             17.4014         estimate D2E/DX2                !
 ! D117  D(8,2,4,10)           -47.3278         estimate D2E/DX2                !
 ! D118  D(8,2,4,27)           173.1105         estimate D2E/DX2                !
 ! D119  D(8,2,4,28)           147.9982         estimate D2E/DX2                !
 ! D120  D(11,2,4,7)            83.7623         estimate D2E/DX2                !
 ! D121  D(11,2,4,10)           19.0331         estimate D2E/DX2                !
 ! D122  D(11,2,4,27)         -120.5286         estimate D2E/DX2                !
 ! D123  D(11,2,4,28)         -145.641          estimate D2E/DX2                !
 ! D124  D(35,2,4,7)          -145.7044         estimate D2E/DX2                !
 ! D125  D(35,2,4,10)          149.5664         estimate D2E/DX2                !
 ! D126  D(35,2,4,27)           10.0047         estimate D2E/DX2                !
 ! D127  D(35,2,4,28)          -15.1077         estimate D2E/DX2                !
 ! D128  D(36,2,4,7)          -120.6622         estimate D2E/DX2                !
 ! D129  D(36,2,4,10)          174.6087         estimate D2E/DX2                !
 ! D130  D(36,2,4,27)           35.047          estimate D2E/DX2                !
 ! D131  D(36,2,4,28)            9.9346         estimate D2E/DX2                !
 ! D132  D(1,2,6,3)             36.2511         estimate D2E/DX2                !
 ! D133  D(1,2,6,7)            -25.0083         estimate D2E/DX2                !
 ! D134  D(1,2,6,21)          -152.9767         estimate D2E/DX2                !
 ! D135  D(1,2,6,22)           174.4835         estimate D2E/DX2                !
 ! D136  D(11,2,6,3)           -29.9404         estimate D2E/DX2                !
 ! D137  D(11,2,6,7)           -91.1999         estimate D2E/DX2                !
 ! D138  D(11,2,6,21)          140.8317         estimate D2E/DX2                !
 ! D139  D(11,2,6,22)          108.2919         estimate D2E/DX2                !
 ! D140  D(35,2,6,3)          -167.0134         estimate D2E/DX2                !
 ! D141  D(35,2,6,7)           131.7272         estimate D2E/DX2                !
 ! D142  D(35,2,6,21)            3.7588         estimate D2E/DX2                !
 ! D143  D(35,2,6,22)          -28.781          estimate D2E/DX2                !
 ! D144  D(36,2,6,3)          -179.0389         estimate D2E/DX2                !
 ! D145  D(36,2,6,7)           119.7016         estimate D2E/DX2                !
 ! D146  D(36,2,6,21)           -8.2668         estimate D2E/DX2                !
 ! D147  D(36,2,6,22)          -40.8065         estimate D2E/DX2                !
 ! D148  D(1,2,8,3)            -45.87           estimate D2E/DX2                !
 ! D149  D(1,2,8,9)             15.1725         estimate D2E/DX2                !
 ! D150  D(1,2,8,33)           139.8337         estimate D2E/DX2                !
 ! D151  D(1,2,8,34)           177.1979         estimate D2E/DX2                !
 ! D152  D(4,2,8,3)             15.1389         estimate D2E/DX2                !
 ! D153  D(4,2,8,9)             76.1815         estimate D2E/DX2                !
 ! D154  D(4,2,8,33)          -159.1573         estimate D2E/DX2                !
 ! D155  D(4,2,8,34)          -121.7932         estimate D2E/DX2                !
 ! D156  D(35,2,8,3)           177.2938         estimate D2E/DX2                !
 ! D157  D(35,2,8,9)          -121.6637         estimate D2E/DX2                !
 ! D158  D(35,2,8,33)            2.9975         estimate D2E/DX2                !
 ! D159  D(35,2,8,34)           40.3617         estimate D2E/DX2                !
 ! D160  D(36,2,8,3)           139.8753         estimate D2E/DX2                !
 ! D161  D(36,2,8,9)          -159.0822         estimate D2E/DX2                !
 ! D162  D(36,2,8,33)          -34.421          estimate D2E/DX2                !
 ! D163  D(36,2,8,34)            2.9432         estimate D2E/DX2                !
 ! D164  D(4,2,11,5)             6.8168         estimate D2E/DX2                !
 ! D165  D(4,2,11,9)           -55.6149         estimate D2E/DX2                !
 ! D166  D(4,2,11,19)          133.5877         estimate D2E/DX2                !
 ! D167  D(4,2,11,20)          148.7756         estimate D2E/DX2                !
 ! D168  D(6,2,11,5)            77.7678         estimate D2E/DX2                !
 ! D169  D(6,2,11,9)            15.3361         estimate D2E/DX2                !
 ! D170  D(6,2,11,19)         -155.4613         estimate D2E/DX2                !
 ! D171  D(6,2,11,20)         -140.2734         estimate D2E/DX2                !
 ! D172  D(35,2,11,5)         -132.736          estimate D2E/DX2                !
 ! D173  D(35,2,11,9)          164.8323         estimate D2E/DX2                !
 ! D174  D(35,2,11,19)          -5.9651         estimate D2E/DX2                !
 ! D175  D(35,2,11,20)           9.2227         estimate D2E/DX2                !
 ! D176  D(36,2,11,5)         -142.0127         estimate D2E/DX2                !
 ! D177  D(36,2,11,9)          155.5556         estimate D2E/DX2                !
 ! D178  D(36,2,11,19)         -15.2418         estimate D2E/DX2                !
 ! D179  D(36,2,11,20)          -0.054          estimate D2E/DX2                !
 ! D180  D(1,2,35,44)         -138.5158         estimate D2E/DX2                !
 ! D181  D(1,2,35,45)          -18.0734         estimate D2E/DX2                !
 ! D182  D(4,2,35,44)          148.8502         estimate D2E/DX2                !
 ! D183  D(4,2,35,45)          -90.7074         estimate D2E/DX2                !
 ! D184  D(6,2,35,44)           68.091          estimate D2E/DX2                !
 ! D185  D(6,2,35,45)         -171.4667         estimate D2E/DX2                !
 ! D186  D(8,2,35,44)          -10.6633         estimate D2E/DX2                !
 ! D187  D(8,2,35,45)          109.779          estimate D2E/DX2                !
 ! D188  D(11,2,35,44)         -73.0463         estimate D2E/DX2                !
 ! D189  D(11,2,35,45)          47.3961         estimate D2E/DX2                !
 ! D190  D(9,3,6,2)             34.2519         estimate D2E/DX2                !
 ! D191  D(9,3,6,4)             92.4941         estimate D2E/DX2                !
 ! D192  D(9,3,6,21)          -138.6651         estimate D2E/DX2                !
 ! D193  D(9,3,6,22)           -98.2438         estimate D2E/DX2                !
 ! D194  D(10,3,6,2)           -69.142          estimate D2E/DX2                !
 ! D195  D(10,3,6,4)           -10.8997         estimate D2E/DX2                !
 ! D196  D(10,3,6,21)          117.9411         estimate D2E/DX2                !
 ! D197  D(10,3,6,22)          158.3624         estimate D2E/DX2                !
 ! D198  D(12,3,6,2)           -28.415          estimate D2E/DX2                !
 ! D199  D(12,3,6,4)            29.8273         estimate D2E/DX2                !
 ! D200  D(12,3,6,21)          158.668          estimate D2E/DX2                !
 ! D201  D(12,3,6,22)         -160.9107         estimate D2E/DX2                !
 ! D202  D(31,3,6,2)           170.414          estimate D2E/DX2                !
 ! D203  D(31,3,6,4)          -131.3438         estimate D2E/DX2                !
 ! D204  D(31,3,6,21)           -2.503          estimate D2E/DX2                !
 ! D205  D(31,3,6,22)           37.9183         estimate D2E/DX2                !
 ! D206  D(32,3,6,2)           146.7531         estimate D2E/DX2                !
 ! D207  D(32,3,6,4)          -155.0046         estimate D2E/DX2                !
 ! D208  D(32,3,6,21)          -26.1638         estimate D2E/DX2                !
 ! D209  D(32,3,6,22)           14.2575         estimate D2E/DX2                !
 ! D210  D(8,3,7,4)             50.4444         estimate D2E/DX2                !
 ! D211  D(8,3,7,15)          -158.0197         estimate D2E/DX2                !
 ! D212  D(8,3,7,16)          -120.7414         estimate D2E/DX2                !
 ! D213  D(9,3,7,4)             -5.8522         estimate D2E/DX2                !
 ! D214  D(9,3,7,15)           145.6836         estimate D2E/DX2                !
 ! D215  D(9,3,7,16)          -177.0381         estimate D2E/DX2                !
 ! D216  D(12,3,7,4)           -59.2465         estimate D2E/DX2                !
 ! D217  D(12,3,7,15)           92.2893         estimate D2E/DX2                !
 ! D218  D(12,3,7,16)          129.5676         estimate D2E/DX2                !
 ! D219  D(31,3,7,4)           174.5935         estimate D2E/DX2                !
 ! D220  D(31,3,7,15)          -33.8707         estimate D2E/DX2                !
 ! D221  D(31,3,7,16)            3.4076         estimate D2E/DX2                !
 ! D222  D(32,3,7,4)          -178.9092         estimate D2E/DX2                !
 ! D223  D(32,3,7,15)          -27.3734         estimate D2E/DX2                !
 ! D224  D(32,3,7,16)            9.905          estimate D2E/DX2                !
 ! D225  D(7,3,8,2)            -42.2856         estimate D2E/DX2                !
 ! D226  D(7,3,8,11)          -101.0187         estimate D2E/DX2                !
 ! D227  D(7,3,8,33)           131.4605         estimate D2E/DX2                !
 ! D228  D(7,3,8,34)            98.054          estimate D2E/DX2                !
 ! D229  D(10,3,8,2)            15.701          estimate D2E/DX2                !
 ! D230  D(10,3,8,11)          -43.032          estimate D2E/DX2                !
 ! D231  D(10,3,8,33)         -170.5529         estimate D2E/DX2                !
 ! D232  D(10,3,8,34)          156.0406         estimate D2E/DX2                !
 ! D233  D(12,3,8,2)            70.0989         estimate D2E/DX2                !
 ! D234  D(12,3,8,11)           11.3659         estimate D2E/DX2                !
 ! D235  D(12,3,8,33)         -116.155          estimate D2E/DX2                !
 ! D236  D(12,3,8,34)         -149.5615         estimate D2E/DX2                !
 ! D237  D(31,3,8,2)          -143.0996         estimate D2E/DX2                !
 ! D238  D(31,3,8,11)          158.1674         estimate D2E/DX2                !
 ! D239  D(31,3,8,33)           30.6465         estimate D2E/DX2                !
 ! D240  D(31,3,8,34)           -2.76           estimate D2E/DX2                !
 ! D241  D(32,3,8,2)          -175.2331         estimate D2E/DX2                !
 ! D242  D(32,3,8,11)          126.0339         estimate D2E/DX2                !
 ! D243  D(32,3,8,33)           -1.4869         estimate D2E/DX2                !
 ! D244  D(32,3,8,34)          -34.8935         estimate D2E/DX2                !
 ! D245  D(6,3,9,5)            -86.0026         estimate D2E/DX2                !
 ! D246  D(6,3,9,11)           -27.7503         estimate D2E/DX2                !
 ! D247  D(6,3,9,23)           119.8934         estimate D2E/DX2                !
 ! D248  D(6,3,9,24)           134.1569         estimate D2E/DX2                !
 ! D249  D(7,3,9,5)            -33.6506         estimate D2E/DX2                !
 ! D250  D(7,3,9,11)            24.6017         estimate D2E/DX2                !
 ! D251  D(7,3,9,23)           172.2455         estimate D2E/DX2                !
 ! D252  D(7,3,9,24)          -173.4911         estimate D2E/DX2                !
 ! D253  D(10,3,9,5)             7.2022         estimate D2E/DX2                !
 ! D254  D(10,3,9,11)           65.4545         estimate D2E/DX2                !
 ! D255  D(10,3,9,23)         -146.9017         estimate D2E/DX2                !
 ! D256  D(10,3,9,24)         -132.6382         estimate D2E/DX2                !
 ! D257  D(31,3,9,5)           145.8185         estimate D2E/DX2                !
 ! D258  D(31,3,9,11)         -155.9292         estimate D2E/DX2                !
 ! D259  D(31,3,9,23)           -8.2855         estimate D2E/DX2                !
 ! D260  D(31,3,9,24)            5.978          estimate D2E/DX2                !
 ! D261  D(32,3,9,5)           140.2164         estimate D2E/DX2                !
 ! D262  D(32,3,9,11)         -161.5313         estimate D2E/DX2                !
 ! D263  D(32,3,9,23)          -13.8875         estimate D2E/DX2                !
 ! D264  D(32,3,9,24)            0.376          estimate D2E/DX2                !
 ! D265  D(6,3,10,1)            72.3432         estimate D2E/DX2                !
 ! D266  D(6,3,10,4)            11.399          estimate D2E/DX2                !
 ! D267  D(6,3,10,17)         -110.4885         estimate D2E/DX2                !
 ! D268  D(6,3,10,18)         -154.3672         estimate D2E/DX2                !
 ! D269  D(8,3,10,1)            22.3433         estimate D2E/DX2                !
 ! D270  D(8,3,10,4)           -38.6009         estimate D2E/DX2                !
 ! D271  D(8,3,10,17)         -160.4885         estimate D2E/DX2                !
 ! D272  D(8,3,10,18)          155.6328         estimate D2E/DX2                !
 ! D273  D(9,3,10,1)           -37.6667         estimate D2E/DX2                !
 ! D274  D(9,3,10,4)           -98.6108         estimate D2E/DX2                !
 ! D275  D(9,3,10,17)          139.5016         estimate D2E/DX2                !
 ! D276  D(9,3,10,18)           95.6229         estimate D2E/DX2                !
 ! D277  D(31,3,10,1)         -178.1174         estimate D2E/DX2                !
 ! D278  D(31,3,10,4)          120.9384         estimate D2E/DX2                !
 ! D279  D(31,3,10,17)          -0.9491         estimate D2E/DX2                !
 ! D280  D(31,3,10,18)         -44.8278         estimate D2E/DX2                !
 ! D281  D(32,3,10,1)         -144.5092         estimate D2E/DX2                !
 ! D282  D(32,3,10,4)          154.5466         estimate D2E/DX2                !
 ! D283  D(32,3,10,17)          32.6591         estimate D2E/DX2                !
 ! D284  D(32,3,10,18)         -11.2196         estimate D2E/DX2                !
 ! D285  D(6,3,12,1)             4.4806         estimate D2E/DX2                !
 ! D286  D(6,3,12,5)            59.8728         estimate D2E/DX2                !
 ! D287  D(6,3,12,25)         -137.4025         estimate D2E/DX2                !
 ! D288  D(6,3,12,26)         -172.7656         estimate D2E/DX2                !
 ! D289  D(7,3,12,1)            61.4076         estimate D2E/DX2                !
 ! D290  D(7,3,12,5)           116.7998         estimate D2E/DX2                !
 ! D291  D(7,3,12,25)          -80.4755         estimate D2E/DX2                !
 ! D292  D(7,3,12,26)         -115.8386         estimate D2E/DX2                !
 ! D293  D(8,3,12,1)           -51.564          estimate D2E/DX2                !
 ! D294  D(8,3,12,5)             3.8282         estimate D2E/DX2                !
 ! D295  D(8,3,12,25)          166.5529         estimate D2E/DX2                !
 ! D296  D(8,3,12,26)          131.1899         estimate D2E/DX2                !
 ! D297  D(31,3,12,1)          162.5366         estimate D2E/DX2                !
 ! D298  D(31,3,12,5)         -142.0711         estimate D2E/DX2                !
 ! D299  D(31,3,12,25)          20.6535         estimate D2E/DX2                !
 ! D300  D(31,3,12,26)         -14.7095         estimate D2E/DX2                !
 ! D301  D(32,3,12,1)         -171.5941         estimate D2E/DX2                !
 ! D302  D(32,3,12,5)         -116.2019         estimate D2E/DX2                !
 ! D303  D(32,3,12,25)          46.5228         estimate D2E/DX2                !
 ! D304  D(32,3,12,26)          11.1597         estimate D2E/DX2                !
 ! D305  D(6,3,31,40)          116.0015         estimate D2E/DX2                !
 ! D306  D(7,3,31,40)           64.798          estimate D2E/DX2                !
 ! D307  D(8,3,31,40)          175.2802         estimate D2E/DX2                !
 ! D308  D(9,3,31,40)         -114.9186         estimate D2E/DX2                !
 ! D309  D(10,3,31,40)          17.4496         estimate D2E/DX2                !
 ! D310  D(12,3,31,40)         -45.1846         estimate D2E/DX2                !
 ! D311  D(1,4,6,3)            -50.9638         estimate D2E/DX2                !
 ! D312  D(1,4,6,8)              8.0544         estimate D2E/DX2                !
 ! D313  D(1,4,6,21)           179.8449         estimate D2E/DX2                !
 ! D314  D(1,4,6,22)           143.8545         estimate D2E/DX2                !
 ! D315  D(10,4,6,3)            12.2327         estimate D2E/DX2                !
 ! D316  D(10,4,6,8)            71.2508         estimate D2E/DX2                !
 ! D317  D(10,4,6,21)         -116.9586         estimate D2E/DX2                !
 ! D318  D(10,4,6,22)         -152.9491         estimate D2E/DX2                !
 ! D319  D(27,4,6,3)           178.4156         estimate D2E/DX2                !
 ! D320  D(27,4,6,8)          -122.5662         estimate D2E/DX2                !
 ! D321  D(27,4,6,21)           49.2243         estimate D2E/DX2                !
 ! D322  D(27,4,6,22)           13.2339         estimate D2E/DX2                !
 ! D323  D(28,4,6,3)           144.7809         estimate D2E/DX2                !
 ! D324  D(28,4,6,8)          -156.201          estimate D2E/DX2                !
 ! D325  D(28,4,6,21)           15.5896         estimate D2E/DX2                !
 ! D326  D(28,4,6,22)          -20.4009         estimate D2E/DX2                !
 ! D327  D(1,4,7,3)             27.7286         estimate D2E/DX2                !
 ! D328  D(1,4,7,15)          -128.5026         estimate D2E/DX2                !
 ! D329  D(1,4,7,16)          -164.9515         estimate D2E/DX2                !
 ! D330  D(2,4,7,3)            -39.9405         estimate D2E/DX2                !
 ! D331  D(2,4,7,15)           163.8282         estimate D2E/DX2                !
 ! D332  D(2,4,7,16)           127.3794         estimate D2E/DX2                !
 ! D333  D(27,4,7,3)           172.4888         estimate D2E/DX2                !
 ! D334  D(27,4,7,15)           16.2575         estimate D2E/DX2                !
 ! D335  D(27,4,7,16)          -20.1913         estimate D2E/DX2                !
 ! D336  D(28,4,7,3)           178.5502         estimate D2E/DX2                !
 ! D337  D(28,4,7,15)           22.3189         estimate D2E/DX2                !
 ! D338  D(28,4,7,16)          -14.1299         estimate D2E/DX2                !
 ! D339  D(2,4,10,3)            47.8023         estimate D2E/DX2                !
 ! D340  D(2,4,10,12)           -5.9926         estimate D2E/DX2                !
 ! D341  D(2,4,10,17)         -171.4552         estimate D2E/DX2                !
 ! D342  D(2,4,10,18)         -147.6428         estimate D2E/DX2                !
 ! D343  D(6,4,10,3)           -11.8021         estimate D2E/DX2                !
 ! D344  D(6,4,10,12)          -65.597          estimate D2E/DX2                !
 ! D345  D(6,4,10,17)          128.9403         estimate D2E/DX2                !
 ! D346  D(6,4,10,18)          152.7528         estimate D2E/DX2                !
 ! D347  D(27,4,10,3)          179.4654         estimate D2E/DX2                !
 ! D348  D(27,4,10,12)         125.6706         estimate D2E/DX2                !
 ! D349  D(27,4,10,17)         -39.7921         estimate D2E/DX2                !
 ! D350  D(27,4,10,18)         -15.9797         estimate D2E/DX2                !
 ! D351  D(28,4,10,3)         -146.2228         estimate D2E/DX2                !
 ! D352  D(28,4,10,12)         159.9823         estimate D2E/DX2                !
 ! D353  D(28,4,10,17)          -5.4803         estimate D2E/DX2                !
 ! D354  D(28,4,10,18)          18.3321         estimate D2E/DX2                !
 ! D355  D(1,4,28,41)         -177.1255         estimate D2E/DX2                !
 ! D356  D(2,4,28,41)          -92.7143         estimate D2E/DX2                !
 ! D357  D(6,4,28,41)          -18.3926         estimate D2E/DX2                !
 ! D358  D(7,4,28,41)           40.6608         estimate D2E/DX2                !
 ! D359  D(10,4,28,41)         103.8837         estimate D2E/DX2                !
 ! D360  D(1,5,9,3)             27.8765         estimate D2E/DX2                !
 ! D361  D(1,5,9,8)            -39.8579         estimate D2E/DX2                !
 ! D362  D(1,5,9,23)           172.9828         estimate D2E/DX2                !
 ! D363  D(1,5,9,24)           178.9181         estimate D2E/DX2                !
 ! D364  D(13,5,9,3)          -128.2            estimate D2E/DX2                !
 ! D365  D(13,5,9,8)           164.0657         estimate D2E/DX2                !
 ! D366  D(13,5,9,23)           16.9063         estimate D2E/DX2                !
 ! D367  D(13,5,9,24)           22.8416         estimate D2E/DX2                !
 ! D368  D(14,5,9,3)          -165.8543         estimate D2E/DX2                !
 ! D369  D(14,5,9,8)           126.4114         estimate D2E/DX2                !
 ! D370  D(14,5,9,23)          -20.7479         estimate D2E/DX2                !
 ! D371  D(14,5,9,24)          -14.8126         estimate D2E/DX2                !
 ! D372  D(12,5,11,2)          -41.1381         estimate D2E/DX2                !
 ! D373  D(12,5,11,8)           27.5069         estimate D2E/DX2                !
 ! D374  D(12,5,11,19)         176.8905         estimate D2E/DX2                !
 ! D375  D(12,5,11,20)        -173.7812         estimate D2E/DX2                !
 ! D376  D(13,5,11,2)          150.5242         estimate D2E/DX2                !
 ! D377  D(13,5,11,8)         -140.8308         estimate D2E/DX2                !
 ! D378  D(13,5,11,19)           8.5527         estimate D2E/DX2                !
 ! D379  D(13,5,11,20)          17.881          estimate D2E/DX2                !
 ! D380  D(14,5,11,2)          130.2745         estimate D2E/DX2                !
 ! D381  D(14,5,11,8)         -161.0805         estimate D2E/DX2                !
 ! D382  D(14,5,11,19)         -11.6969         estimate D2E/DX2                !
 ! D383  D(14,5,11,20)          -2.3686         estimate D2E/DX2                !
 ! D384  D(11,5,12,3)          -18.3745         estimate D2E/DX2                !
 ! D385  D(11,5,12,10)          55.8933         estimate D2E/DX2                !
 ! D386  D(11,5,12,25)         179.579          estimate D2E/DX2                !
 ! D387  D(11,5,12,26)        -164.1436         estimate D2E/DX2                !
 ! D388  D(13,5,12,3)          154.7369         estimate D2E/DX2                !
 ! D389  D(13,5,12,10)        -130.9952         estimate D2E/DX2                !
 ! D390  D(13,5,12,25)          -7.3096         estimate D2E/DX2                !
 ! D391  D(13,5,12,26)           8.9678         estimate D2E/DX2                !
 ! D392  D(14,5,12,3)          172.737          estimate D2E/DX2                !
 ! D393  D(14,5,12,10)        -112.9951         estimate D2E/DX2                !
 ! D394  D(14,5,12,25)          10.6905         estimate D2E/DX2                !
 ! D395  D(14,5,12,26)          26.968          estimate D2E/DX2                !
 ! D396  D(2,6,7,10)            27.5275         estimate D2E/DX2                !
 ! D397  D(2,6,7,15)          -139.7806         estimate D2E/DX2                !
 ! D398  D(2,6,7,16)          -161.6464         estimate D2E/DX2                !
 ! D399  D(8,6,7,10)           -41.1516         estimate D2E/DX2                !
 ! D400  D(8,6,7,15)           151.5403         estimate D2E/DX2                !
 ! D401  D(8,6,7,16)           129.6745         estimate D2E/DX2                !
 ! D402  D(21,6,7,10)          177.3774         estimate D2E/DX2                !
 ! D403  D(21,6,7,15)           10.0693         estimate D2E/DX2                !
 ! D404  D(21,6,7,16)          -11.7965         estimate D2E/DX2                !
 ! D405  D(22,6,7,10)         -173.25           estimate D2E/DX2                !
 ! D406  D(22,6,7,15)           19.4419         estimate D2E/DX2                !
 ! D407  D(22,6,7,16)           -2.4239         estimate D2E/DX2                !
 ! D408  D(4,6,8,9)            -55.5624         estimate D2E/DX2                !
 ! D409  D(4,6,8,11)            15.4175         estimate D2E/DX2                !
 ! D410  D(4,6,8,33)           156.5031         estimate D2E/DX2                !
 ! D411  D(4,6,8,34)           164.3086         estimate D2E/DX2                !
 ! D412  D(7,6,8,9)              6.8419         estimate D2E/DX2                !
 ! D413  D(7,6,8,11)            77.8218         estimate D2E/DX2                !
 ! D414  D(7,6,8,33)          -141.0925         estimate D2E/DX2                !
 ! D415  D(7,6,8,34)          -133.287          estimate D2E/DX2                !
 ! D416  D(21,6,8,9)           133.2719         estimate D2E/DX2                !
 ! D417  D(21,6,8,11)         -155.7482         estimate D2E/DX2                !
 ! D418  D(21,6,8,33)          -14.6626         estimate D2E/DX2                !
 ! D419  D(21,6,8,34)           -6.8571         estimate D2E/DX2                !
 ! D420  D(22,6,8,9)           148.5039         estimate D2E/DX2                !
 ! D421  D(22,6,8,11)         -140.5162         estimate D2E/DX2                !
 ! D422  D(22,6,8,33)            0.5694         estimate D2E/DX2                !
 ! D423  D(22,6,8,34)            8.3749         estimate D2E/DX2                !
 ! D424  D(6,7,10,1)           -18.4466         estimate D2E/DX2                !
 ! D425  D(6,7,10,12)           55.9801         estimate D2E/DX2                !
 ! D426  D(6,7,10,17)         -164.9023         estimate D2E/DX2                !
 ! D427  D(6,7,10,18)          178.6254         estimate D2E/DX2                !
 ! D428  D(15,7,10,1)          154.0496         estimate D2E/DX2                !
 ! D429  D(15,7,10,12)        -131.5237         estimate D2E/DX2                !
 ! D430  D(15,7,10,17)           7.5939         estimate D2E/DX2                !
 ! D431  D(15,7,10,18)          -8.8784         estimate D2E/DX2                !
 ! D432  D(16,7,10,1)          173.2284         estimate D2E/DX2                !
 ! D433  D(16,7,10,12)        -112.3449         estimate D2E/DX2                !
 ! D434  D(16,7,10,17)          26.7727         estimate D2E/DX2                !
 ! D435  D(16,7,10,18)          10.3004         estimate D2E/DX2                !
 ! D436  D(2,8,9,5)             17.3228         estimate D2E/DX2                !
 ! D437  D(2,8,9,12)           -47.3359         estimate D2E/DX2                !
 ! D438  D(2,8,9,23)           172.6475         estimate D2E/DX2                !
 ! D439  D(2,8,9,24)           147.4694         estimate D2E/DX2                !
 ! D440  D(6,8,9,5)             83.7096         estimate D2E/DX2                !
 ! D441  D(6,8,9,12)            19.0509         estimate D2E/DX2                !
 ! D442  D(6,8,9,23)          -120.9657         estimate D2E/DX2                !
 ! D443  D(6,8,9,24)          -146.1438         estimate D2E/DX2                !
 ! D444  D(33,8,9,5)          -121.2785         estimate D2E/DX2                !
 ! D445  D(33,8,9,12)          174.0628         estimate D2E/DX2                !
 ! D446  D(33,8,9,23)           34.0463         estimate D2E/DX2                !
 ! D447  D(33,8,9,24)            8.8681         estimate D2E/DX2                !
 ! D448  D(34,8,9,5)          -145.4089         estimate D2E/DX2                !
 ! D449  D(34,8,9,12)          149.9325         estimate D2E/DX2                !
 ! D450  D(34,8,9,23)            9.9159         estimate D2E/DX2                !
 ! D451  D(34,8,9,24)          -15.2622         estimate D2E/DX2                !
 ! D452  D(3,8,11,1)            36.2546         estimate D2E/DX2                !
 ! D453  D(3,8,11,5)           -25.0231         estimate D2E/DX2                !
 ! D454  D(3,8,11,19)         -152.2871         estimate D2E/DX2                !
 ! D455  D(3,8,11,20)          174.9588         estimate D2E/DX2                !
 ! D456  D(6,8,11,1)           -29.9154         estimate D2E/DX2                !
 ! D457  D(6,8,11,5)           -91.1931         estimate D2E/DX2                !
 ! D458  D(6,8,11,19)          141.5428         estimate D2E/DX2                !
 ! D459  D(6,8,11,20)          108.7887         estimate D2E/DX2                !
 ! D460  D(33,8,11,1)         -179.6559         estimate D2E/DX2                !
 ! D461  D(33,8,11,5)          119.0664         estimate D2E/DX2                !
 ! D462  D(33,8,11,19)          -8.1977         estimate D2E/DX2                !
 ! D463  D(33,8,11,20)         -40.9518         estimate D2E/DX2                !
 ! D464  D(34,8,11,1)         -166.1766         estimate D2E/DX2                !
 ! D465  D(34,8,11,5)          132.5457         estimate D2E/DX2                !
 ! D466  D(34,8,11,19)           5.2817         estimate D2E/DX2                !
 ! D467  D(34,8,11,20)         -27.4724         estimate D2E/DX2                !
 ! D468  D(2,8,33,37)          -87.1332         estimate D2E/DX2                !
 ! D469  D(2,8,33,44)            7.3792         estimate D2E/DX2                !
 ! D470  D(3,8,33,37)          100.8439         estimate D2E/DX2                !
 ! D471  D(3,8,33,44)         -164.6437         estimate D2E/DX2                !
 ! D472  D(6,8,33,37)         -169.4333         estimate D2E/DX2                !
 ! D473  D(6,8,33,44)          -74.9209         estimate D2E/DX2                !
 ! D474  D(9,8,33,37)           38.7009         estimate D2E/DX2                !
 ! D475  D(9,8,33,44)          133.2133         estimate D2E/DX2                !
 ! D476  D(11,8,33,37)         -25.5886         estimate D2E/DX2                !
 ! D477  D(11,8,33,44)          68.9238         estimate D2E/DX2                !
 ! D478  D(2,8,34,44)          -32.859          estimate D2E/DX2                !
 ! D479  D(3,8,34,44)         -160.488          estimate D2E/DX2                !
 ! D480  D(6,8,34,44)          -95.1929         estimate D2E/DX2                !
 ! D481  D(9,8,34,44)          126.3799         estimate D2E/DX2                !
 ! D482  D(11,8,34,44)          45.2807         estimate D2E/DX2                !
 ! D483  D(3,9,11,1)           -50.8365         estimate D2E/DX2                !
 ! D484  D(3,9,11,2)             8.1934         estimate D2E/DX2                !
 ! D485  D(3,9,11,19)          179.7429         estimate D2E/DX2                !
 ! D486  D(3,9,11,20)          143.9767         estimate D2E/DX2                !
 ! D487  D(12,9,11,1)           12.3604         estimate D2E/DX2                !
 ! D488  D(12,9,11,2)           71.3903         estimate D2E/DX2                !
 ! D489  D(12,9,11,19)        -117.0602         estimate D2E/DX2                !
 ! D490  D(12,9,11,20)        -152.8264         estimate D2E/DX2                !
 ! D491  D(23,9,11,1)          178.1337         estimate D2E/DX2                !
 ! D492  D(23,9,11,2)         -122.8364         estimate D2E/DX2                !
 ! D493  D(23,9,11,19)          48.7131         estimate D2E/DX2                !
 ! D494  D(23,9,11,20)          12.9469         estimate D2E/DX2                !
 ! D495  D(24,9,11,1)          144.7108         estimate D2E/DX2                !
 ! D496  D(24,9,11,2)         -156.2594         estimate D2E/DX2                !
 ! D497  D(24,9,11,19)          15.2902         estimate D2E/DX2                !
 ! D498  D(24,9,11,20)         -20.4761         estimate D2E/DX2                !
 ! D499  D(8,9,12,1)            47.7577         estimate D2E/DX2                !
 ! D500  D(8,9,12,10)           -5.9767         estimate D2E/DX2                !
 ! D501  D(8,9,12,25)         -146.3889         estimate D2E/DX2                !
 ! D502  D(8,9,12,26)         -170.5029         estimate D2E/DX2                !
 ! D503  D(11,9,12,1)          -11.917          estimate D2E/DX2                !
 ! D504  D(11,9,12,10)         -65.6514         estimate D2E/DX2                !
 ! D505  D(11,9,12,25)         153.9364         estimate D2E/DX2                !
 ! D506  D(11,9,12,26)         129.8224         estimate D2E/DX2                !
 ! D507  D(23,9,12,1)          179.8053         estimate D2E/DX2                !
 ! D508  D(23,9,12,10)         126.071          estimate D2E/DX2                !
 ! D509  D(23,9,12,25)         -14.3413         estimate D2E/DX2                !
 ! D510  D(23,9,12,26)         -38.4552         estimate D2E/DX2                !
 ! D511  D(24,9,12,1)         -145.8147         estimate D2E/DX2                !
 ! D512  D(24,9,12,10)         160.4509         estimate D2E/DX2                !
 ! D513  D(24,9,12,25)          20.0387         estimate D2E/DX2                !
 ! D514  D(24,9,12,26)          -4.0753         estimate D2E/DX2                !
 ! D515  D(3,9,23,47)           63.0611         estimate D2E/DX2                !
 ! D516  D(5,9,23,47)          -83.5556         estimate D2E/DX2                !
 ! D517  D(8,9,23,47)          128.3769         estimate D2E/DX2                !
 ! D518  D(11,9,23,47)        -167.3902         estimate D2E/DX2                !
 ! D519  D(12,9,23,47)          -4.6669         estimate D2E/DX2                !
 ! D520  D(4,10,12,5)          -34.1697         estimate D2E/DX2                !
 ! D521  D(4,10,12,9)           34.7778         estimate D2E/DX2                !
 ! D522  D(4,10,12,25)        -170.8664         estimate D2E/DX2                !
 ! D523  D(4,10,12,26)        -162.6932         estimate D2E/DX2                !
 ! D524  D(7,10,12,5)         -103.2138         estimate D2E/DX2                !
 ! D525  D(7,10,12,9)          -34.2663         estimate D2E/DX2                !
 ! D526  D(7,10,12,25)         120.0895         estimate D2E/DX2                !
 ! D527  D(7,10,12,26)         128.2627         estimate D2E/DX2                !
 ! D528  D(17,10,12,5)         129.4914         estimate D2E/DX2                !
 ! D529  D(17,10,12,9)        -161.5611         estimate D2E/DX2                !
 ! D530  D(17,10,12,25)         -7.2053         estimate D2E/DX2                !
 ! D531  D(17,10,12,26)          0.9679         estimate D2E/DX2                !
 ! D532  D(18,10,12,5)         121.2092         estimate D2E/DX2                !
 ! D533  D(18,10,12,9)        -169.8433         estimate D2E/DX2                !
 ! D534  D(18,10,12,25)        -15.4874         estimate D2E/DX2                !
 ! D535  D(18,10,12,26)         -7.3143         estimate D2E/DX2                !
 ! D536  D(1,10,17,40)         160.3383         estimate D2E/DX2                !
 ! D537  D(3,10,17,40)         -15.5593         estimate D2E/DX2                !
 ! D538  D(4,10,17,40)        -127.5682         estimate D2E/DX2                !
 ! D539  D(7,10,17,40)         -68.1649         estimate D2E/DX2                !
 ! D540  D(12,10,17,40)         68.0685         estimate D2E/DX2                !
 ! D541  D(1,10,18,40)         150.8409         estimate D2E/DX2                !
 ! D542  D(3,10,18,40)          30.3781         estimate D2E/DX2                !
 ! D543  D(4,10,18,40)        -128.075          estimate D2E/DX2                !
 ! D544  D(7,10,18,40)         -48.1488         estimate D2E/DX2                !
 ! D545  D(12,10,18,40)         85.0207         estimate D2E/DX2                !
 ! D546  D(10,17,40,31)         18.1029         estimate D2E/DX2                !
 ! D547  D(10,17,40,39)        179.7308         estimate D2E/DX2                !
 ! D548  D(10,18,40,31)        -13.3364         estimate D2E/DX2                !
 ! D549  D(10,18,40,39)        163.2795         estimate D2E/DX2                !
 ! D550  D(9,23,47,48)         160.0603         estimate D2E/DX2                !
 ! D551  D(24,23,47,48)         84.4462         estimate D2E/DX2                !
 ! D552  D(4,28,41,42)        -173.9884         estimate D2E/DX2                !
 ! D553  D(27,28,41,42)        102.2837         estimate D2E/DX2                !
 ! D554  D(3,31,40,17)         -21.0145         estimate D2E/DX2                !
 ! D555  D(3,31,40,18)          -4.9006         estimate D2E/DX2                !
 ! D556  D(3,31,40,39)         178.584          estimate D2E/DX2                !
 ! D557  D(32,31,40,17)        -97.7985         estimate D2E/DX2                !
 ! D558  D(32,31,40,18)        -81.6846         estimate D2E/DX2                !
 ! D559  D(32,31,40,39)        101.8            estimate D2E/DX2                !
 ! D560  D(8,33,37,38)        -179.1635         estimate D2E/DX2                !
 ! D561  D(44,33,37,38)         87.768          estimate D2E/DX2                !
 ! D562  D(8,33,44,35)         -10.2644         estimate D2E/DX2                !
 ! D563  D(8,33,44,43)         160.2725         estimate D2E/DX2                !
 ! D564  D(37,33,44,35)         97.6859         estimate D2E/DX2                !
 ! D565  D(37,33,44,43)        -91.7772         estimate D2E/DX2                !
 ! D566  D(8,34,44,35)          21.1202         estimate D2E/DX2                !
 ! D567  D(8,34,44,43)         176.3401         estimate D2E/DX2                !
 ! D568  D(2,35,44,33)          11.5671         estimate D2E/DX2                !
 ! D569  D(2,35,44,34)          -5.1317         estimate D2E/DX2                !
 ! D570  D(2,35,44,43)        -158.9332         estimate D2E/DX2                !
 ! D571  D(36,35,44,33)         86.7645         estimate D2E/DX2                !
 ! D572  D(36,35,44,34)         70.0657         estimate D2E/DX2                !
 ! D573  D(36,35,44,43)        -83.7358         estimate D2E/DX2                !
 ! D574  D(45,35,44,33)        -96.9169         estimate D2E/DX2                !
 ! D575  D(45,35,44,34)       -113.6157         estimate D2E/DX2                !
 ! D576  D(45,35,44,43)         92.5828         estimate D2E/DX2                !
 ! D577  D(2,35,45,46)         167.4445         estimate D2E/DX2                !
 ! D578  D(36,35,45,46)         81.2109         estimate D2E/DX2                !
 ! D579  D(44,35,45,46)        -91.7445         estimate D2E/DX2                !
 --------------------------------------------------------------------------------
 Trust Radius=3.00D-01 FncErr=1.00D-07 GrdErr=1.00D-06 EigMax=2.50D+02 EigMin=1.00D-04
 Number of steps in this run=    288 maximum allowed number of steps=    288.
 GradGradGradGradGradGradGradGradGradGradGradGradGradGradGradGradGradGrad

                          Input orientation:                          
 ---------------------------------------------------------------------
 Center     Atomic      Atomic             Coordinates (Angstroms)
 Number     Number       Type             X           Y           Z
 ---------------------------------------------------------------------
      1          4           0       -0.256325   -0.467470    1.650541
      2          4           0       -0.358718    1.590174    0.870164
      3          4           0        0.539422   -0.549089   -1.342454
      4          4           0        1.522351    0.701571    1.215801
      5          4           0       -1.986051   -1.548463    0.876970
      6          4           0        1.031789    1.543758   -0.728065
      7          4           0        2.434671    0.145330   -0.516550
      8          4           0       -0.931103    1.070675   -1.080538
      9          4           0       -1.574000   -0.933379   -1.019507
     10          4           0        1.513981   -1.292022    0.622640
     11          4           0       -2.026156    0.425594    0.614944
     12          4           0       -0.211315   -2.115394    0.020469
     13          1           0       -2.777603   -2.783722    1.276621
     14          1           0       -3.051763   -2.185029    1.759434
     15          1           0        3.907719   -0.197409   -0.680256
     16          1           0        3.717806    0.254857   -1.332149
     17          1           0        2.777621   -2.069765    1.029432
     18          1           0        2.178574   -2.620928    1.047594
     19          1           0       -3.378217    0.553674    1.219235
     20          1           0       -3.068042    1.333570    1.187664
     21          1           0        1.935695    2.446828   -1.489044
     22          1           0        1.161408    2.748613   -1.606857
     23          1           0       -2.191789   -1.298757   -2.433091
     24          1           0       -2.695880   -1.605548   -1.896610
     25          1           0        0.318432   -3.567008   -0.040583
     26          1           0       -0.491804   -3.624382   -0.089210
     27          1           0        2.066459    1.219451    2.611762
     28          1           0        2.691607    1.251809    2.118236
     29          1           0        0.042475   -0.527798    3.204058
     30          1           0       -0.689534   -0.849151    3.118458
     31          1           0        1.261147   -0.827532   -2.717216
     32          1           0        0.544573   -1.183967   -2.793311
     33          1           0       -1.975257    1.776055   -2.019466
     34          1           0       -1.268349    2.059543   -2.259460
     35          1           0       -0.936047    2.756148    1.758573
     36          1           0       -0.233705    3.029177    1.493107
     37          1           0       -4.349465    0.761126   -1.488840
     38          1           0       -4.945058    1.003328   -1.875196
     39          1           0        3.451795   -3.254151   -2.112094
     40          1           0        2.936739   -2.824918   -1.775335
     41          1           0        4.199760    2.660152    0.340335
     42          1           0        4.862840    2.993460    0.448188
     43          1           0       -2.530995    4.489645   -0.425943
     44          1           0       -2.265328    3.797489   -0.315699
     45          1           0       -2.085706    1.750349    3.360580
     46          1           0       -2.311875    1.969726    3.871189
     47          1           0       -1.066122   -3.130785   -2.856943
     48          1           0       -1.284828   -3.514207   -3.263336
 ---------------------------------------------------------------------
                    Distance matrix (angstroms):
                    1          2          3          4          5
     1  Be   0.000000
     2  Be   2.203037   0.000000
     3  Be   3.098047   3.206054   0.000000
     4  Be   2.172405   2.108910   3.012469   0.000000
     5  Be   2.181493   3.535435   3.507507   4.181668   0.000000
     6  Be   3.370763   2.118962   2.236047   2.174522   4.609265
     7  Be   3.509026   3.437088   2.180895   2.035380   4.934938
     8  Be   3.206245   2.098271   2.203334   3.380658   3.435788
     9  Be   3.013718   3.378770   2.172217   4.154161   2.035863
    10  Be   2.206910   3.446059   2.315882   2.079982   3.518618
    11  Be   2.236588   2.049813   3.370995   3.609584   1.991775
    12  Be   2.318365   3.804595   2.207822   3.517060   2.050535
    13  H    3.444079   5.014696   4.780773   5.535393   1.520572
    14  H    3.282734   4.721806   5.019424   5.436039   1.523056
    15  H    4.779624   4.878703   3.450740   3.176976   6.243943
    16  H    5.021147   4.821960   3.278500   3.392879   6.377002
    17  H    3.486826   4.822566   3.598310   3.048071   4.794536
    18  H    3.306004   4.919625   3.562536   3.390859   4.303881
    19  H    3.312849   3.211473   4.808974   4.902800   2.544455
    20  H    3.371017   2.739907   4.791628   4.633781   3.094083
    21  H    4.811972   3.400595   3.308562   3.245452   6.077867
    22  H    4.792056   3.128641   3.366246   3.505433   5.877138
    23  H    4.594900   4.755793   3.034964   5.577684   3.325836
    24  H    4.452969   4.830114   3.448242   5.727423   2.863540
    25  H    3.577343   5.280579   3.294168   4.609630   3.197979
    26  H    3.612240   5.303744   3.477280   4.947094   2.734176
    27  H    3.027371   3.008668   4.592973   1.585232   5.205160
    28  H    3.444555   3.313104   4.455503   1.576170   5.591310
    29  H    1.583141   3.177078   4.573640   2.766685   3.251463
    30  H    1.577381   3.333852   4.636821   3.304130   2.682212
    31  H    4.637852   4.619368   1.577463   4.227884   4.897163
    32  H    4.571939   4.683251   1.583693   4.536990   4.473017
    33  H    4.632179   3.316280   3.491167   4.884130   4.409294
    34  H    4.764252   3.292762   3.303619   4.659349   4.834252
    35  H    3.296272   1.575460   4.766337   3.249555   4.517677
    36  H    3.500262   1.573028   4.630564   2.928887   4.940155
    37  H    5.302731   4.709382   5.063527   6.465049   4.064109
    38  H    6.047998   5.377351   5.724800   7.174448   4.779307
    39  H    5.972702   6.846996   4.048657   5.517733   6.435374
    40  H    5.243076   6.111607   3.333753   4.835650   5.735671
    41  H    5.599585   4.712249   5.150639   3.430889   7.500978
    42  H    6.295200   5.423278   5.869241   4.123209   8.229230
    43  H    5.836000   3.847806   5.971289   5.785710   6.201072
    44  H    5.108040   3.148598   5.273859   5.126082   5.484492
    45  H    3.345084   3.034850   5.856384   4.326440   4.130425
    46  H    3.885419   3.600699   6.454176   4.833279   4.631324
    47  H    5.297776   6.056336   3.396558   6.162336   4.158380
    48  H    5.872530   6.633115   3.976129   6.761339   4.636593
                    6          7          8          9         10
     6  Be   0.000000
     7  Be   1.992089   0.000000
     8  Be   2.049632   3.535927   0.000000
     9  Be   3.607116   4.181629   2.105534   0.000000
    10  Be   3.177823   2.052171   3.802839   3.515807   0.000000
    11  Be   3.522072   4.610619   2.118945   2.173173   3.934823
    12  Be   3.936369   3.521435   3.446933   2.082215   2.004295
    13  H    6.103877   6.242004   4.880793   3.185064   4.590267
    14  H    6.063572   6.380567   4.812717   3.387171   4.789131
    15  H    3.362279   1.521230   5.018213   5.541298   2.936954
    16  H    3.039880   1.524347   4.726650   5.432574   3.327293
    17  H    4.381127   2.722925   5.298016   4.942280   1.538555
    18  H    4.670406   3.188152   5.275127   4.604622   1.545400
    19  H    4.921422   6.080244   3.397736   3.237050   5.262710
    20  H    4.530211   5.881846   3.127357   3.498975   5.311113
    21  H    1.487169   2.547865   3.206120   4.895327   4.314632
    22  H    1.496914   3.096296   2.733329   4.624338   4.628358
    23  H    4.623685   5.211780   3.005484   1.585366   4.803152
    24  H    5.017882   5.593987   3.307957   1.574718   4.916081
    25  H    5.205904   4.299589   4.914361   3.387564   2.654197
    26  H    5.425785   4.791409   4.818638   3.045997   3.157500
    27  H    3.511433   3.328010   4.758213   5.574382   3.251051
    28  H    3.307818   2.869218   4.836217   5.728515   3.177214
    29  H    4.553205   4.474218   4.675546   4.540483   3.068075
    30  H    4.846102   4.895195   4.623381   4.232272   3.358678
    31  H    3.103602   2.677041   3.329845   3.306279   3.381466
    32  H    3.455880   3.243939   3.192902   2.774442   3.552485
    33  H    3.280854   4.936141   1.571434   2.915812   5.344960
    34  H    2.811021   4.518219   1.575262   3.253996   5.223107
    35  H    3.394943   4.832628   3.301726   4.662330   4.866278
    36  H    2.956611   4.413108   3.308435   4.879700   4.741822
    37  H    5.490827   6.881065   3.456549   3.285548   6.561537
    38  H    6.109883   7.552647   4.092414   3.980838   7.295684
    39  H    5.549045   3.890601   6.243238   5.642548   3.883792
    40  H    4.879645   3.264810   5.533407   4.949340   3.181870
    41  H    3.524749   3.189690   5.556174   6.935340   4.786730
    42  H    4.261708   3.865044   6.293161   7.681608   5.441567
    43  H    4.632813   6.598418   3.831123   5.538713   7.133655
    44  H    4.015013   5.955552   3.130599   4.832638   6.408337
    45  H    5.145724   6.167822   4.638814   5.162306   5.450695
    46  H    5.702164   6.716425   5.218661   5.735101   5.985753
    47  H    5.548397   5.335346   4.563564   2.909073   4.705898
    48  H    6.113700   5.896755   5.090272   3.432064   5.279417
                   11         12         13         14         15
    11  Be   0.000000
    12  Be   3.178627   0.000000
    13  H    3.361874   2.934351   0.000000
    14  H    3.029369   3.331215   0.816520   0.000000
    15  H    6.105452   4.597404   7.430472   7.637873   0.000000
    16  H    6.067407   4.783896   7.630792   7.831858   0.815828
    17  H    5.429078   3.154969   5.606367   5.876045   2.775945
    18  H    5.210397   2.649928   4.964136   5.296522   3.442216
    19  H    1.486486   4.311639   3.391496   2.810495   7.566839
    20  H    1.495980   4.628022   4.128482   3.564790   7.382023
    21  H    4.920205   5.263283   7.564571   7.541979   3.396322
    22  H    4.526962   5.309531   7.378142   7.309141   4.132779
    23  H    3.505900   3.257166   4.038597   4.370618   6.441226
    24  H    3.298783   3.179339   3.385878   3.718751   6.860750
    25  H    4.676289   1.546461   3.454562   4.063021   4.964510
    26  H    4.387753   1.538749   2.792325   3.470247   5.607966
    27  H    4.622444   4.798359   6.424401   6.205896   4.029282
    28  H    5.019941   4.915856   6.848802   6.702753   3.377976
    29  H    3.448435   3.566526   4.093537   3.795743   5.489733
    30  H    3.111128   3.380769   3.390422   3.035069   5.999144
    31  H    4.845614   3.364766   6.007405   6.362734   3.398618
    32  H    4.562405   3.058804   5.491850   5.887550   4.092560
    33  H    2.960819   4.734575   5.683266   5.579349   6.348027
    34  H    3.392088   4.872935   6.183764   6.111339   5.863395
    35  H    2.815618   5.222850   5.857795   5.375080   6.175229
    36  H    3.280655   5.351240   6.348864   5.932986   5.682056
    37  H    3.152182   5.260862   4.762822   4.573308   8.351867
    38  H    3.880021   5.977315   5.382709   5.192371   9.013396
    39  H    7.140393   4.388960   7.107045   7.643822   3.406127
    40  H    6.396060   3.693045   6.478413   6.983280   3.007624
    41  H    6.620475   6.508897   8.899213   8.835961   3.048368
    42  H    7.353911   7.213209   9.614494   9.548668   3.516715
    43  H    4.225496   7.014752   7.474049   7.042609   7.968073
    44  H    3.506134   6.268506   6.790453   6.380845   7.361971
    45  H    3.049104   5.441842   5.037797   4.357078   7.486205
    46  H    3.615122   5.994047   5.435435   4.718997   8.005964
    47  H    5.061966   3.168788   4.487312   5.113527   6.171042
    48  H    5.577872   3.727262   4.834583   5.487895   6.681018
                   16         17         18         19         20
    16  H    0.000000
    17  H    3.444544   0.000000
    18  H    4.037642   0.814228   0.000000
    19  H    7.546681   6.694236   6.401991   0.000000
    20  H    7.318525   6.766055   6.571503   0.839907   0.000000
    21  H    2.829359   5.239387   5.672360   6.257513   5.782862
    22  H    3.581823   5.725289   6.075583   5.780376   5.263073
    23  H    6.208792   6.105617   5.741374   4.263637   4.561451
    24  H    6.701872   6.223860   5.784430   3.851794   4.276642
    25  H    5.275466   3.071527   2.353577   5.677356   6.082143
    26  H    5.857833   3.789107   3.070857   5.244002   5.731378
    27  H    4.383129   3.718664   4.148217   5.659230   5.329557
    28  H    3.735258   3.496533   4.050626   6.175626   5.834913
    29  H    5.890482   3.819383   3.687065   4.100029   4.147994
    30  H    6.360140   4.227895   3.956478   3.578265   3.761587
    31  H    3.020786   4.228499   4.269864   6.239157   6.217743
    32  H    3.778176   4.514920   4.414450   5.874368   5.936088
    33  H    5.932741   6.831981   6.781934   3.735197   3.416966
    34  H    5.383172   6.651155   6.687652   4.338260   3.955831
    35  H    6.121059   6.132896   6.254542   3.332562   2.625846
    36  H    5.594047   5.939890   6.159648   4.011368   3.316903
    37  H    8.084660   8.071616   7.777344   2.884446   3.022153
    38  H    8.712079   8.804575   8.510233   3.497525   3.607404
    39  H    3.604471   3.424393   3.464923   8.499785   8.628086
    40  H    3.208036   2.909002   2.930078   7.762796   7.882245
    41  H    2.968994   4.986928   5.698703   7.914256   7.436312
    42  H    3.461307   5.506562   6.251874   8.629142   8.136397
    43  H    7.602773   8.563024   8.655149   4.349283   3.585102
    44  H    7.027183   7.852731   7.924829   3.757244   2.995888
    45  H    7.611764   6.609044   6.530088   2.772719   2.420796
    46  H    8.146935   7.091970   7.015049   3.189851   2.859683
    47  H    6.055868   5.568127   5.102295   5.961229   6.347992
    48  H    6.554516   6.084222   5.601537   6.404949   6.818519
                   21         22         23         24         25
    21  H    0.000000
    22  H    0.839330   0.000000
    23  H    5.653031   5.320507   0.000000
    24  H    6.167605   5.824203   0.797521   0.000000
    25  H    6.393731   6.561318   4.143702   4.047004   0.000000
    26  H    6.686694   6.756584   3.713793   3.492898   0.813719
    27  H    4.282542   4.577576   7.065733   7.140442   5.744626
    28  H    3.874525   4.296306   7.146154   7.301267   5.789081
    29  H    5.870084   5.927207   6.112590   5.888714   4.454284
    30  H    6.243747   6.220811   5.768762   5.454216   4.287456
    31  H    3.561580   3.745885   3.496505   4.115430   3.944338
    32  H    4.101098   4.153714   2.762356   3.388560   3.647950
    33  H    4.003352   3.309801   3.110055   3.459715   6.142093
    34  H    3.318046   2.608530   3.487272   3.949987   6.252949
    35  H    4.346216   3.965538   5.965668   5.956657   6.692756
    36  H    3.733450   3.410987   6.162803   6.247653   6.794609
    37  H    6.507290   5.859501   3.128944   2.915779   6.528358
    38  H    7.041134   6.356646   3.631987   3.444633   7.208197
    39  H    5.931940   6.444712   5.981358   6.368535   3.769218
    40  H    5.373580   5.851874   5.391068   5.764371   3.227320
    41  H    2.918583   3.609843   8.013535   8.411300   7.347607
    42  H    3.552443   4.240726   8.746010   9.153316   7.995641
    43  H    5.025396   4.249658   6.135903   6.272274   8.554379
    44  H    4.566138   3.809167   5.519101   5.646013   7.809438
    45  H    6.338423   6.017949   6.547895   6.266770   6.754411
    46  H    6.855769   6.532943   7.102207   6.796878   7.271581
    47  H    6.480110   6.410298   2.191598   2.429959   3.168464
    48  H    7.003843   6.924660   2.533792   2.738975   3.599912
                   26         27         28         29         30
    26  H    0.000000
    27  H    6.107592   0.000000
    28  H    6.227693   0.797135   0.000000
    29  H    4.551912   2.738650   3.371040   0.000000
    30  H    4.246191   3.483009   4.104460   0.804010   0.000000
    31  H    4.219197   5.765126   5.454491   6.052808   6.153106
    32  H    3.787065   6.107976   5.887789   6.054015   6.048482
    33  H    5.923786   6.171997   6.258996   6.055096   5.911265
    34  H    6.133515   5.962844   5.958012   6.185679   6.141460
    35  H    6.657538   3.479139   3.943636   3.719037   3.861119
    36  H    6.843989   3.133249   3.479551   3.956728   4.229772
    37  H    6.006096   7.628177   7.926441   6.555437   6.100433
    38  H    6.666102   8.327117   8.621363   7.281391   6.817459
    39  H    4.447595   6.651848   6.227138   6.878803   7.091777
    40  H    3.903469   6.030002   5.642667   6.200635   6.403337
    41  H    7.854340   3.433071   2.723763   5.970507   6.628602
    42  H    8.529762   3.955744   3.246022   6.574952   7.261188
    43  H    8.373119   6.407683   6.650714   6.706295   6.667571
    44  H    7.634190   5.829296   6.080767   6.035126   5.988975
    45  H    6.582500   4.252418   4.961318   3.121475   2.960628
    46  H    7.091647   4.617236   5.350054   3.496520   3.338362
    47  H    2.869464   7.657960   7.621028   6.688816   6.407269
    48  H    3.273545   8.255630   8.215124   7.246210   6.941483
                   31         32         33         34         35
    31  H    0.000000
    32  H    0.803937   0.000000
    33  H    4.211868   3.963598   0.000000
    34  H    3.865630   3.753937   0.798550   0.000000
    35  H    6.140286   6.199709   4.039074   4.091488   0.000000
    36  H    5.902170   6.060501   4.116004   4.011538   0.798938
    37  H    5.959170   5.425554   2.636002   3.431183   5.116368
    38  H    6.525184   5.980238   3.072074   3.844664   5.687603
    39  H    3.324694   3.633409   7.400300   7.108925   8.388022
    40  H    2.772057   3.074322   6.734705   6.463366   7.657367
    41  H    5.490720   6.160956   6.669417   6.084397   5.328896
    42  H    6.131228   6.826833   7.370954   6.767203   5.949833
    43  H    6.921174   6.874113   3.195580   3.295672   3.212628
    44  H    6.292387   6.232897   2.659541   2.791528   2.674693
    45  H    7.401790   7.307459   5.381241   5.687576   2.213543
    46  H    7.999888   7.906999   5.903443   6.219475   2.640929
    47  H    3.277298   2.527546   5.060136   5.228517   7.481704
    48  H    3.741452   2.999609   5.478209   5.663456   8.041055
                   36         37         38         39         40
    36  H    0.000000
    37  H    5.565568   0.000000
    38  H    6.135664   0.750109   0.000000
    39  H    8.127767   8.796053   9.417504   0.000000
    40  H    7.416526   8.125919   8.762886   0.750287   0.000000
    41  H    4.595724   8.946588   9.554127   6.446149   6.013092
    42  H    5.202682   9.674810  10.273928   6.897734   6.519773
    43  H    3.330655   4.282340   4.481344   9.929917   9.231457
    44  H    2.826584   3.865150   4.173766   9.254089   8.546831
    45  H    2.924511   5.442430   6.012261   9.255220   8.516786
    46  H    3.331141   5.860239   6.394413   9.813687   9.078534
    47  H    7.586896   5.272478   5.753335   4.580567   4.157683
    48  H    8.157480   5.551514   5.977653   4.881453   4.528896
                   41         42         43         44         45
    41  H    0.000000
    42  H    0.749934   0.000000
    43  H    7.016929   7.594173   0.000000
    44  H    6.597066   7.213929   0.749542   0.000000
    45  H    7.032546   7.636075   4.694655   4.211659   0.000000
    46  H    7.439422   8.015079   4.986316   4.568689   0.600000
    47  H    8.455002   9.142366   8.131824   7.476430   7.970107
    48  H    9.010542   9.691180   8.582854   7.944233   8.499013
                   46         47         48
    46  H    0.000000
    47  H    8.534335   0.000000
    48  H    9.057030   0.600000   0.000000
 Stoichiometry    Be12H36
 Framework group  C1[X(Be12H36)]
 Deg. of freedom   138
 Full point group                 C1      NOp   1
 Largest Abelian subgroup         C1      NOp   1
 Largest concise Abelian subgroup C1      NOp   1
                         Standard orientation:                         
 ---------------------------------------------------------------------
 Center     Atomic      Atomic             Coordinates (Angstroms)
 Number     Number       Type             X           Y           Z
 ---------------------------------------------------------------------
      1          4           0        0.267712   -0.167825    1.673052
      2          4           0        0.396670   -1.803821    0.203269
      3          4           0       -0.727696    0.924654   -1.049731
      4          4           0       -1.489890   -1.209627    0.934928
      5          4           0        1.899587    1.218350    1.255423
      6          4           0       -1.097720   -1.275237   -1.202931
      7          4           0       -2.535918   -0.129359   -0.436793
      8          4           0        0.817873   -0.591920   -1.457040
      9          4           0        1.386262    1.294060   -0.713207
     10          4           0       -1.597231    0.861346    1.095778
     11          4           0        1.997686   -0.527593    0.301890
     12          4           0        0.051472    1.946029    0.745866
     13          1           0        2.668107    2.275679    2.032322
     14          1           0        2.996447    1.561924    2.254701
     15          1           0       -4.028620    0.160921   -0.395345
     16          1           0       -3.865281   -0.017993   -1.174373
     17          1           0       -2.859874    1.367116    1.814859
     18          1           0       -2.282470    1.910430    2.000283
     19          1           0        3.390821   -0.781409    0.753988
     20          1           0        3.109298   -1.516144    0.460130
     21          1           0       -2.014982   -1.900963   -2.192258
     22          1           0       -1.239257   -2.094553   -2.447696
     23          1           0        1.894322    2.174009   -1.930150
     24          1           0        2.420841    2.299515   -1.344431
     25          1           0       -0.536308    3.290319    1.234681
     26          1           0        0.266117    3.409312    1.170694
     27          1           0       -1.919823   -2.221188    2.077234
     28          1           0       -2.574687   -2.113162    1.635750
     29          1           0        0.070713   -0.681422    3.157553
     30          1           0        0.782585   -0.307697    3.157462
     31          1           0       -1.549300    1.630039   -2.196808
     32          1           0       -0.853529    2.032194   -2.174722
     33          1           0        1.823549   -0.854128   -2.635712
     34          1           0        1.113620   -1.075328   -2.926837
     35          1           0        1.075941   -3.172861    0.585884
     36          1           0        0.368472   -3.374980    0.274536
     37          1           0        4.187198    0.045258   -1.892223
     38          1           0        4.764631   -0.007943   -2.368043
     39          1           0       -3.786127    3.548301   -0.657176
     40          1           0       -3.233788    3.058856   -0.521911
     41          1           0       -4.142660   -2.884758   -0.453506
     42          1           0       -4.783870   -3.273444   -0.440285
     43          1           0        2.587355   -3.918696   -2.149137
     44          1           0        2.303315   -3.328017   -1.785500
     45          1           0        2.290187   -2.735580    2.384262
     46          1           0        2.558012   -3.108232    2.770785
     47          1           0        0.673715    3.966649   -1.614457
     48          1           0        0.850104    4.481750   -1.866564
 ---------------------------------------------------------------------
 Rotational constants (GHZ):           0.8462827           0.7191950           0.6163905
 Standard basis: def2TZVP (5D, 7F)
 There are   456 symmetry adapted cartesian basis functions of A   symmetry.
 There are   444 symmetry adapted basis functions of A   symmetry.
   444 basis functions,   636 primitive gaussians,   456 cartesian basis functions
    42 alpha electrons       42 beta electrons
       nuclear repulsion energy       518.5883744959 Hartrees.
 NAtoms=   48 NActive=   48 NUniq=   48 SFac= 1.00D+00 NAtFMM=   60 NAOKFM=F Big=F
 Integral buffers will be    131072 words long.
 Raffenetti 2 integral format.
 Two-electron integral symmetry is turned on.
 Nuclear repulsion after empirical dispersion term =      518.5219810224 Hartrees.
 One-electron integrals computed using PRISM.
   1 Symmetry operations used in ECPInt.
 ECPInt:  NShTT=   31878 NPrTT=   83748 LenC2=   29440 LenP2D=   61066.
 LDataN:  DoStor=T MaxTD1= 4 Len=   56
 NBasis=   444 RedAO= T EigKep=  7.15D-05  NBF=   444
 NBsUse=   444 1.00D-06 EigRej= -1.00D+00 NBFU=   444
 ExpMin= 3.27D-02 ExpMax= 4.70D+03 ExpMxC= 1.60D+02 IAcc=3 IRadAn=         5 AccDes= 0.00D+00
 Harris functional with IExCor= 1009 and IRadAn=       5 diagonalized for initial guess.
 HarFok:  IExCor= 1009 AccDes= 0.00D+00 IRadAn=         5 IDoV= 1 UseB2=F ITyADJ=14
 ICtDFT=  3500011 ScaDFX=  1.000000  1.000000  1.000000  1.000000
 FoFCou: FMM=F IPFlag=           0 FMFlag=      100000 FMFlg1=           0
         NFxFlg=           0 DoJE=T BraDBF=F KetDBF=T FulRan=T
         wScrn=  0.000000 ICntrl=       500 IOpCl=  0 I1Cent=   200000004 NGrid=           0
         NMat0=    1 NMatS0=      1 NMatT0=    0 NMatD0=    1 NMtDS0=    0 NMtDT0=    0
 Petite list used in FoFCou.
 Requested convergence on RMS density matrix=1.00D-08 within 128 cycles.
 Requested convergence on MAX density matrix=1.00D-06.
 Requested convergence on             energy=1.00D-06.
 No special actions if energy rises.
 SCF Done:  E(RPBE1PBE) =  -197.750038653     A.U. after   16 cycles
            NFock= 16  Conv=0.32D-08     -V/T= 2.0084

 **********************************************************************

            Population analysis using the SCF density.

 **********************************************************************

 Orbital symmetries:
       Occupied  (A) (A) (A) (A) (A) (A) (A) (A) (A) (A) (A) (A)
                 (A) (A) (A) (A) (A) (A) (A) (A) (A) (A) (A) (A)
                 (A) (A) (A) (A) (A) (A) (A) (A) (A) (A) (A) (A)
                 (A) (A) (A) (A) (A) (A)
       Virtual   (A) (A) (A) (A) (A) (A) (A) (A) (A) (A) (A) (A)
                 (A) (A) (A) (A) (A) (A) (A) (A) (A) (A) (A) (A)
                 (A) (A) (A) (A) (A) (A) (A) (A) (A) (A) (A) (A)
                 (A) (A) (A) (A) (A) (A) (A) (A) (A) (A) (A) (A)
                 (A) (A) (A) (A) (A) (A) (A) (A) (A) (A) (A) (A)
                 (A) (A) (A) (A) (A) (A) (A) (A) (A) (A) (A) (A)
                 (A) (A) (A) (A) (A) (A) (A) (A) (A) (A) (A) (A)
                 (A) (A) (A) (A) (A) (A) (A) (A) (A) (A) (A) (A)
                 (A) (A) (A) (A) (A) (A) (A) (A) (A) (A) (A) (A)
                 (A) (A) (A) (A) (A) (A) (A) (A) (A) (A) (A) (A)
                 (A) (A) (A) (A) (A) (A) (A) (A) (A) (A) (A) (A)
                 (A) (A) (A) (A) (A) (A) (A) (A) (A) (A) (A) (A)
                 (A) (A) (A) (A) (A) (A) (A) (A) (A) (A) (A) (A)
                 (A) (A) (A) (A) (A) (A) (A) (A) (A) (A) (A) (A)
                 (A) (A) (A) (A) (A) (A) (A) (A) (A) (A) (A) (A)
                 (A) (A) (A) (A) (A) (A) (A) (A) (A) (A) (A) (A)
                 (A) (A) (A) (A) (A) (A) (A) (A) (A) (A) (A) (A)
                 (A) (A) (A) (A) (A) (A) (A) (A) (A) (A) (A) (A)
                 (A) (A) (A) (A) (A) (A) (A) (A) (A) (A) (A) (A)
                 (A) (A) (A) (A) (A) (A) (A) (A) (A) (A) (A) (A)
                 (A) (A) (A) (A) (A) (A) (A) (A) (A) (A) (A) (A)
                 (A) (A) (A) (A) (A) (A) (A) (A) (A) (A) (A) (A)
                 (A) (A) (A) (A) (A) (A) (A) (A) (A) (A) (A) (A)
                 (A) (A) (A) (A) (A) (A) (A) (A) (A) (A) (A) (A)
                 (A) (A) (A) (A) (A) (A) (A) (A) (A) (A) (A) (A)
                 (A) (A) (A) (A) (A) (A) (A) (A) (A) (A) (A) (A)
                 (A) (A) (A) (A) (A) (A) (A) (A) (A) (A) (A) (A)
                 (A) (A) (A) (A) (A) (A) (A) (A) (A) (A) (A) (A)
                 (A) (A) (A) (A) (A) (A) (A) (A) (A) (A) (A) (A)
                 (A) (A) (A) (A) (A) (A) (A) (A) (A) (A) (A) (A)
                 (A) (A) (A) (A) (A) (A) (A) (A) (A) (A) (A) (A)
                 (A) (A) (A) (A) (A) (A) (A) (A) (A) (A) (A) (A)
                 (A) (A) (A) (A) (A) (A) (A) (A) (A) (A) (A) (A)
                 (A) (A) (A) (A) (A) (A)
 The electronic state is 1-A.
 Alpha  occ. eigenvalues --   -3.98430  -3.98394  -3.97579  -3.97515  -3.97496
 Alpha  occ. eigenvalues --   -3.97484  -3.97350  -3.97296  -3.97261  -3.97209
 Alpha  occ. eigenvalues --   -3.95659  -3.95574  -0.54802  -0.53874  -0.53356
 Alpha  occ. eigenvalues --   -0.53033  -0.52641  -0.51842  -0.51593  -0.50764
 Alpha  occ. eigenvalues --   -0.50302  -0.50230  -0.49921  -0.49797  -0.46460
 Alpha  occ. eigenvalues --   -0.46288  -0.43181  -0.43021  -0.42765  -0.42735
 Alpha  occ. eigenvalues --   -0.41408  -0.33532  -0.29124  -0.25335  -0.23788
 Alpha  occ. eigenvalues --   -0.21131  -0.20415  -0.18698  -0.17537  -0.17222
 Alpha  occ. eigenvalues --   -0.16992  -0.16766
 Alpha virt. eigenvalues --   -0.06805  -0.03540  -0.00694   0.01068   0.01550
 Alpha virt. eigenvalues --    0.01933   0.02088   0.02589   0.02694   0.02807
 Alpha virt. eigenvalues --    0.03338   0.04001   0.04282   0.04562   0.04700
 Alpha virt. eigenvalues --    0.05031   0.05406   0.05660   0.05929   0.06146
 Alpha virt. eigenvalues --    0.06502   0.06694   0.07414   0.07698   0.08002
 Alpha virt. eigenvalues --    0.08642   0.09047   0.09355   0.09852   0.10274
 Alpha virt. eigenvalues --    0.10775   0.11501   0.12131   0.12352   0.12710
 Alpha virt. eigenvalues --    0.12936   0.13565   0.13795   0.14266   0.14762
 Alpha virt. eigenvalues --    0.14975   0.15178   0.15864   0.16432   0.17449
 Alpha virt. eigenvalues --    0.17998   0.18241   0.18461   0.19040   0.19638
 Alpha virt. eigenvalues --    0.19844   0.20044   0.20226   0.20595   0.21264
 Alpha virt. eigenvalues --    0.21827   0.22240   0.22932   0.23477   0.23945
 Alpha virt. eigenvalues --    0.24675   0.24849   0.25893   0.26233   0.26705
 Alpha virt. eigenvalues --    0.27239   0.27597   0.28128   0.28574   0.29158
 Alpha virt. eigenvalues --    0.29622   0.30062   0.30625   0.31067   0.31543
 Alpha virt. eigenvalues --    0.32079   0.32332   0.32758   0.33131   0.33786
 Alpha virt. eigenvalues --    0.34037   0.34530   0.34752   0.35149   0.35482
 Alpha virt. eigenvalues --    0.35809   0.36531   0.37280   0.37673   0.37916
 Alpha virt. eigenvalues --    0.38116   0.39302   0.39585   0.40117   0.40737
 Alpha virt. eigenvalues --    0.41377   0.41990   0.42798   0.43092   0.43973
 Alpha virt. eigenvalues --    0.44488   0.45115   0.45915   0.46569   0.46882
 Alpha virt. eigenvalues --    0.46929   0.47620   0.47906   0.48270   0.49075
 Alpha virt. eigenvalues --    0.49410   0.50141   0.50425   0.50897   0.51393
 Alpha virt. eigenvalues --    0.51952   0.52526   0.52626   0.54042   0.54172
 Alpha virt. eigenvalues --    0.54555   0.55462   0.56257   0.56637   0.57317
 Alpha virt. eigenvalues --    0.57435   0.57713   0.58161   0.58544   0.58698
 Alpha virt. eigenvalues --    0.59524   0.60034   0.60872   0.61049   0.61478
 Alpha virt. eigenvalues --    0.61594   0.62340   0.63645   0.63893   0.64663
 Alpha virt. eigenvalues --    0.65014   0.65334   0.65980   0.66435   0.66779
 Alpha virt. eigenvalues --    0.67293   0.67471   0.68193   0.68589   0.69113
 Alpha virt. eigenvalues --    0.70178   0.70598   0.71384   0.72543   0.73258
 Alpha virt. eigenvalues --    0.73511   0.74739   0.75149   0.75443   0.76134
 Alpha virt. eigenvalues --    0.76190   0.76998   0.77878   0.78662   0.78938
 Alpha virt. eigenvalues --    0.79415   0.79749   0.80868   0.81498   0.82207
 Alpha virt. eigenvalues --    0.82913   0.83747   0.84132   0.84408   0.85480
 Alpha virt. eigenvalues --    0.86395   0.86997   0.87713   0.88457   0.89404
 Alpha virt. eigenvalues --    0.90508   0.90592   0.92417   0.93125   0.93661
 Alpha virt. eigenvalues --    0.95705   0.96617   0.97368   0.99033   1.00428
 Alpha virt. eigenvalues --    1.01302   1.02618   1.03732   1.07146   1.07242
 Alpha virt. eigenvalues --    1.09085   1.10156   1.10380   1.11461   1.13638
 Alpha virt. eigenvalues --    1.14190   1.15990   1.17445   1.20695   1.22635
 Alpha virt. eigenvalues --    1.23650   1.24928   1.25644   1.26631   1.27401
 Alpha virt. eigenvalues --    1.27999   1.28708   1.29115   1.30637   1.31293
 Alpha virt. eigenvalues --    1.31864   1.32348   1.32374   1.33580   1.34035
 Alpha virt. eigenvalues --    1.36213   1.36671   1.49034   1.51865   1.54925
 Alpha virt. eigenvalues --    1.55831   1.56588   1.59396   1.61236   1.61745
 Alpha virt. eigenvalues --    1.64212   1.65104   1.66995   1.68056   1.69055
 Alpha virt. eigenvalues --    1.70745   1.71540   1.72445   1.72895   1.73259
 Alpha virt. eigenvalues --    1.73873   1.74640   1.76186   1.77543   1.77926
 Alpha virt. eigenvalues --    1.78787   1.80259   1.80924   1.81108   1.81825
 Alpha virt. eigenvalues --    1.82519   1.83691   1.84526   1.84986   1.85357
 Alpha virt. eigenvalues --    1.85865   1.87123   1.87893   1.88710   1.90813
 Alpha virt. eigenvalues --    1.92090   1.92301   1.94926   1.96614   1.97680
 Alpha virt. eigenvalues --    1.98068   1.98294   1.98795   1.98956   1.99455
 Alpha virt. eigenvalues --    1.99704   1.99823   2.00025   2.00458   2.00693
 Alpha virt. eigenvalues --    2.01424   2.02044   2.02417   2.04260   2.05839
 Alpha virt. eigenvalues --    2.06572   2.06922   2.07530   2.08302   2.08759
 Alpha virt. eigenvalues --    2.10154   2.10541   2.11009   2.11373   2.12011
 Alpha virt. eigenvalues --    2.12801   2.13305   2.13635   2.14038   2.15279
 Alpha virt. eigenvalues --    2.16118   2.16423   2.16988   2.17483   2.18117
 Alpha virt. eigenvalues --    2.20520   2.21846   2.23077   2.24012   2.24815
 Alpha virt. eigenvalues --    2.26135   2.53483   2.53612   2.55701   2.56758
 Alpha virt. eigenvalues --    2.59808   2.61212   2.63643   2.65907   2.67605
 Alpha virt. eigenvalues --    2.68356   2.69456   2.70587   2.71744   2.72656
 Alpha virt. eigenvalues --    2.74316   2.74969   2.76331   2.80529   2.90872
 Alpha virt. eigenvalues --    2.92501   2.94133   2.96814   2.98566   3.05340
 Alpha virt. eigenvalues --    3.06301   3.07143   3.08898   3.09166   3.10783
 Alpha virt. eigenvalues --    3.11386   3.11776   3.12220   3.14049   3.15779
 Alpha virt. eigenvalues --    3.16413   3.18337   3.19870   3.20222   3.20593
 Alpha virt. eigenvalues --    3.20788   3.20911   3.22419   3.44802   3.44938
 Alpha virt. eigenvalues --    3.45046   3.45677   4.52083   4.52572   5.50039
 Alpha virt. eigenvalues --    5.52641   5.61710   5.65580   5.67425   5.68191
 Alpha virt. eigenvalues --    5.72101   5.75169   5.75787   5.82962   5.85087
 Alpha virt. eigenvalues --    5.87248   5.90149   5.94867   5.95369   6.01958
 Alpha virt. eigenvalues --    6.03375   6.05460   6.06666   6.06995   6.12291
 Alpha virt. eigenvalues --    6.15292   6.16619   6.18843   6.18985   6.21131
 Alpha virt. eigenvalues --    6.26043   6.26328   6.29561   6.30568   6.35196
 Alpha virt. eigenvalues --    6.35505   6.36018   6.39234   6.42294   6.48424
 Alpha virt. eigenvalues --    7.87506   7.94417   8.01699   8.04087   8.04564
 Alpha virt. eigenvalues --    8.08608   8.09849   8.11300   8.14954   8.17198
 Alpha virt. eigenvalues --    8.28813   8.32113
          Condensed to atoms (all electrons):
               1          2          3          4          5          6
     1  Be   3.652213   0.191966  -0.077118  -0.416992  -0.311389   0.042478
     2  Be   0.191966   3.921430   0.096368  -0.222490   0.009946  -0.201547
     3  Be  -0.077118   0.096368   3.659500   0.019775   0.116675  -0.057725
     4  Be  -0.416992  -0.222490   0.019775   4.766735  -0.147896   0.403571
     5  Be  -0.311389   0.009946   0.116675  -0.147896   4.943349  -0.106577
     6  Be   0.042478  -0.201547  -0.057725   0.403571  -0.106577   4.838967
     7  Be   0.084130   0.163366  -0.364410   0.206349  -0.076925   0.149917
     8  Be  -0.018924   0.289469   0.096113   0.031171   0.033608  -0.463957
     9  Be   0.127824  -0.008371  -0.331313  -0.028024   0.269740   0.075501
    10  Be  -0.032848   0.224361   0.192024  -0.094475   0.037871   0.048242
    11  Be  -0.134623  -0.603756  -0.053249   0.037145   0.311662  -0.092818
    12  Be   0.175487  -0.140339  -0.079564   0.077480   0.116043  -0.035020
    13  H    0.071978  -0.005499  -0.010141   0.003214  -0.090054   0.002166
    14  H    0.045830  -0.003666  -0.008974   0.002010  -0.055606   0.003172
    15  H   -0.009843  -0.013200   0.060081   0.033267   0.000177   0.024798
    16  H   -0.012213  -0.009940   0.027667   0.021744   0.000520  -0.006390
    17  H   -0.033272  -0.011468   0.003180   0.048364   0.003809   0.018500
    18  H    0.045079  -0.005464   0.014843  -0.077983   0.005838  -0.015084
    19  H    0.029289   0.082135  -0.019599  -0.003003   0.095989   0.000553
    20  H    0.013993   0.119072  -0.013298   0.003862  -0.131846   0.005643
    21  H   -0.016520   0.031476   0.010664   0.004685   0.002998  -0.258946
    22  H   -0.005453   0.059497   0.026213   0.006134  -0.000900  -0.114157
    23  H   -0.021736  -0.001529   0.104556   0.001975  -0.109927   0.014396
    24  H   -0.008981  -0.008084   0.076868   0.003174   0.009624   0.003339
    25  H    0.012362   0.001130   0.051861   0.001139  -0.118513   0.005336
    26  H   -0.008040  -0.002118  -0.007375  -0.003633   0.105330   0.000907
    27  H    0.083793   0.059674  -0.016827  -0.146050   0.000899  -0.007594
    28  H    0.107584   0.010274  -0.008282  -0.177380   0.003304   0.004781
    29  H   -0.073427   0.051103  -0.005738   0.251204  -0.160111   0.011725
    30  H   -0.055614  -0.006644   0.000250  -0.121568   0.160223  -0.012764
    31  H   -0.010571  -0.004137  -0.047666   0.014896  -0.002310   0.050658
    32  H   -0.006789  -0.003821  -0.063508  -0.013109   0.013456  -0.096586
    33  H   -0.010353  -0.027682  -0.041719  -0.008716   0.025306  -0.064793
    34  H   -0.007976   0.019055   0.005105  -0.007056  -0.006181   0.093585
    35  H    0.016188  -0.069096  -0.014247  -0.064738   0.005351  -0.079094
    36  H   -0.030457  -0.099989  -0.008189   0.080732  -0.000010   0.095773
    37  H   -0.001407  -0.002506  -0.002588   0.000101   0.006218  -0.000393
    38  H   -0.001093  -0.003089  -0.001219   0.000108  -0.004559  -0.000252
    39  H   -0.000527   0.000625  -0.003114  -0.002554   0.000174  -0.001089
    40  H   -0.002761  -0.001035  -0.012797   0.000531   0.000057  -0.001099
    41  H   -0.001374  -0.003485  -0.001583  -0.006075   0.000040  -0.015612
    42  H   -0.000555  -0.001141  -0.001725  -0.000897  -0.000032   0.000086
    43  H   -0.001154  -0.002093  -0.000479  -0.000450   0.000290  -0.002270
    44  H   -0.002213  -0.007896  -0.003027  -0.001903  -0.001087  -0.000405
    45  H   -0.010174  -0.012331  -0.002295  -0.001442   0.005103  -0.003518
    46  H   -0.005084  -0.000758   0.000824  -0.000586  -0.000083   0.001043
    47  H   -0.001085  -0.001252  -0.019097   0.000251   0.003465  -0.000378
    48  H   -0.000325   0.000600   0.004860   0.000066  -0.002026   0.000012
               7          8          9         10         11         12
     1  Be   0.084130  -0.018924   0.127824  -0.032848  -0.134623   0.175487
     2  Be   0.163366   0.289469  -0.008371   0.224361  -0.603756  -0.140339
     3  Be  -0.364410   0.096113  -0.331313   0.192024  -0.053249  -0.079564
     4  Be   0.206349   0.031171  -0.028024  -0.094475   0.037145   0.077480
     5  Be  -0.076925   0.033608   0.269740   0.037871   0.311662   0.116043
     6  Be   0.149917  -0.463957   0.075501   0.048242  -0.092818  -0.035020
     7  Be   5.001253   0.074601  -0.110655   0.139620  -0.024215  -0.067986
     8  Be   0.074601   3.919804  -0.101311  -0.077148  -0.067923   0.199493
     9  Be  -0.110655  -0.101311   4.511824   0.018806   0.144068  -0.052240
    10  Be   0.139620  -0.077148   0.018806   4.012643  -0.023427  -0.507081
    11  Be  -0.024215  -0.067923   0.144068  -0.023427   4.602232   0.158345
    12  Be  -0.067986   0.199493  -0.052240  -0.507081   0.158345   4.269974
    13  H    0.000638  -0.004043   0.035490  -0.010028  -0.011342   0.044520
    14  H    0.000541  -0.006579   0.030858  -0.012173   0.005083   0.034353
    15  H   -0.078864  -0.006491   0.003815   0.008937   0.002502  -0.000314
    16  H   -0.040019  -0.004090   0.000710   0.047597   0.002835  -0.007571
    17  H    0.150387  -0.002800  -0.004769  -0.147803   0.000894  -0.017658
    18  H   -0.135715   0.000370  -0.003221   0.000760   0.002054   0.153254
    19  H    0.003568   0.001119  -0.019391   0.003429  -0.188169  -0.000488
    20  H    0.001931   0.063886  -0.007363  -0.000253  -0.101193  -0.015401
    21  H    0.140016   0.083454  -0.007593  -0.003702   0.008840   0.004648
    22  H   -0.161052   0.170001   0.016386  -0.025725   0.008984   0.005398
    23  H    0.003174   0.120372  -0.181758  -0.007765  -0.024364  -0.028555
    24  H    0.002524   0.009733  -0.175654   0.005426   0.031591   0.027466
    25  H    0.004325  -0.010753  -0.058512   0.093043  -0.006060   0.023378
    26  H    0.001566  -0.012105   0.047063   0.039085   0.006153  -0.160563
    27  H   -0.098822  -0.002057   0.002830  -0.004048   0.017696  -0.000896
    28  H    0.002586  -0.007920   0.002054   0.035227  -0.000320   0.004986
    29  H    0.009389  -0.016271  -0.008703   0.042463  -0.089961  -0.049095
    30  H   -0.005257   0.000543   0.014576  -0.019046   0.057941  -0.024470
    31  H    0.126126  -0.036236  -0.070902   0.000744  -0.010126  -0.038942
    32  H   -0.139247   0.020893   0.206902  -0.041887  -0.004491   0.058381
    33  H    0.006695  -0.159242   0.080441  -0.004006   0.115732   0.003254
    34  H    0.001760   0.003533  -0.054649   0.009010  -0.039875  -0.010492
    35  H    0.001270  -0.003468  -0.016208  -0.019494   0.153722   0.011548
    36  H    0.021604  -0.022275  -0.007516   0.005561  -0.066807  -0.005907
    37  H    0.000140  -0.016078   0.006341  -0.000219   0.000722  -0.000636
    38  H   -0.000027   0.004826  -0.005307   0.000150  -0.005557  -0.000559
    39  H   -0.001503  -0.000207  -0.000707  -0.006523   0.000072  -0.000732
    40  H    0.006440  -0.002258  -0.002475   0.002372  -0.000050  -0.001449
    41  H    0.019796  -0.001207   0.000004   0.001533   0.000195   0.000258
    42  H   -0.006467  -0.000603   0.000058  -0.003120   0.000131   0.000067
    43  H    0.000135   0.000496  -0.001010   0.000309  -0.004945   0.000247
    44  H    0.000746  -0.015351  -0.003473  -0.000622   0.001829  -0.000205
    45  H    0.000966   0.000807  -0.004493  -0.000971  -0.014434  -0.000626
    46  H   -0.000050  -0.003263   0.000690  -0.000509  -0.010061  -0.000387
    47  H   -0.002128  -0.003356   0.022520  -0.001386  -0.001752  -0.014673
    48  H    0.000840  -0.000487  -0.012145  -0.001457  -0.000200  -0.008139
              13         14         15         16         17         18
     1  Be   0.071978   0.045830  -0.009843  -0.012213  -0.033272   0.045079
     2  Be  -0.005499  -0.003666  -0.013200  -0.009940  -0.011468  -0.005464
     3  Be  -0.010141  -0.008974   0.060081   0.027667   0.003180   0.014843
     4  Be   0.003214   0.002010   0.033267   0.021744   0.048364  -0.077983
     5  Be  -0.090054  -0.055606   0.000177   0.000520   0.003809   0.005838
     6  Be   0.002166   0.003172   0.024798  -0.006390   0.018500  -0.015084
     7  Be   0.000638   0.000541  -0.078864  -0.040019   0.150387  -0.135715
     8  Be  -0.004043  -0.006579  -0.006491  -0.004090  -0.002800   0.000370
     9  Be   0.035490   0.030858   0.003815   0.000710  -0.004769  -0.003221
    10  Be  -0.010028  -0.012173   0.008937   0.047597  -0.147803   0.000760
    11  Be  -0.011342   0.005083   0.002502   0.002835   0.000894   0.002054
    12  Be   0.044520   0.034353  -0.000314  -0.007571  -0.017658   0.153254
    13  H    0.612992   0.256449  -0.000000   0.000000  -0.000083   0.000108
    14  H    0.256449   0.601392   0.000000   0.000000  -0.000065   0.000103
    15  H   -0.000000   0.000000   0.573920   0.270959  -0.000775  -0.000859
    16  H    0.000000   0.000000   0.270959   0.569239  -0.005719   0.004590
    17  H   -0.000083  -0.000065  -0.000775  -0.005719   0.762071   0.159679
    18  H    0.000108   0.000103  -0.000859   0.004590   0.159679   0.792231
    19  H   -0.004301   0.006896   0.000001   0.000001  -0.000010   0.000005
    20  H    0.003656  -0.002976   0.000000   0.000000  -0.000000  -0.000008
    21  H    0.000001   0.000000  -0.002552   0.007934  -0.000482   0.000152
    22  H   -0.000000   0.000000   0.003776  -0.000687   0.000127  -0.000081
    23  H    0.001346   0.001803   0.000001  -0.000007  -0.000062   0.000070
    24  H   -0.001880  -0.001886  -0.000001  -0.000001  -0.000001  -0.000055
    25  H   -0.002722   0.004533   0.000131   0.000099  -0.016527   0.009561
    26  H    0.003398  -0.005319  -0.000072  -0.000063   0.012470  -0.018521
    27  H    0.000003  -0.000008   0.001427   0.001782  -0.004368   0.003362
    28  H   -0.000002   0.000000  -0.000068  -0.002093  -0.001593   0.001072
    29  H    0.003419   0.000355   0.000012   0.000023   0.001495  -0.006057
    30  H   -0.008692  -0.001595  -0.000042  -0.000034   0.001779   0.000002
    31  H   -0.000043  -0.000026  -0.007301  -0.001906   0.001264  -0.000172
    32  H   -0.000040   0.000020   0.003050   0.000150   0.000885   0.000285
    33  H    0.000051  -0.000037  -0.000024   0.000003  -0.000011   0.000007
    34  H   -0.000030  -0.000017   0.000002  -0.000032   0.000008  -0.000006
    35  H    0.000053  -0.000195  -0.000038  -0.000020  -0.000014  -0.000021
    36  H   -0.000026   0.000006   0.000017  -0.000001  -0.000083   0.000007
    37  H   -0.000128  -0.000228   0.000000   0.000000  -0.000000   0.000000
    38  H    0.000010  -0.000029   0.000000  -0.000000   0.000000  -0.000000
    39  H    0.000001  -0.000000  -0.000846  -0.000262  -0.000286  -0.000236
    40  H   -0.000004   0.000001   0.000832   0.000469   0.001311   0.005526
    41  H    0.000000   0.000000  -0.001219   0.001388  -0.000192   0.000046
    42  H   -0.000000  -0.000000   0.000202  -0.000468   0.000049  -0.000015
    43  H   -0.000000   0.000001   0.000000   0.000000   0.000000   0.000000
    44  H    0.000002  -0.000007  -0.000001  -0.000001  -0.000000  -0.000000
    45  H    0.000013  -0.000436  -0.000000  -0.000000   0.000007  -0.000009
    46  H   -0.000012  -0.000009   0.000000   0.000000  -0.000002   0.000001
    47  H   -0.000208   0.000104   0.000013  -0.000006   0.000065  -0.000072
    48  H   -0.000021  -0.000031  -0.000002   0.000002  -0.000025   0.000024
              19         20         21         22         23         24
     1  Be   0.029289   0.013993  -0.016520  -0.005453  -0.021736  -0.008981
     2  Be   0.082135   0.119072   0.031476   0.059497  -0.001529  -0.008084
     3  Be  -0.019599  -0.013298   0.010664   0.026213   0.104556   0.076868
     4  Be  -0.003003   0.003862   0.004685   0.006134   0.001975   0.003174
     5  Be   0.095989  -0.131846   0.002998  -0.000900  -0.109927   0.009624
     6  Be   0.000553   0.005643  -0.258946  -0.114157   0.014396   0.003339
     7  Be   0.003568   0.001931   0.140016  -0.161052   0.003174   0.002524
     8  Be   0.001119   0.063886   0.083454   0.170001   0.120372   0.009733
     9  Be  -0.019391  -0.007363  -0.007593   0.016386  -0.181758  -0.175654
    10  Be   0.003429  -0.000253  -0.003702  -0.025725  -0.007765   0.005426
    11  Be  -0.188169  -0.101193   0.008840   0.008984  -0.024364   0.031591
    12  Be  -0.000488  -0.015401   0.004648   0.005398  -0.028555   0.027466
    13  H   -0.004301   0.003656   0.000001  -0.000000   0.001346  -0.001880
    14  H    0.006896  -0.002976   0.000000   0.000000   0.001803  -0.001886
    15  H    0.000001   0.000000  -0.002552   0.003776   0.000001  -0.000001
    16  H    0.000001   0.000000   0.007934  -0.000687  -0.000007  -0.000001
    17  H   -0.000010  -0.000000  -0.000482   0.000127  -0.000062  -0.000001
    18  H    0.000005  -0.000008   0.000152  -0.000081   0.000070  -0.000055
    19  H    0.702481   0.212217  -0.000007  -0.000053  -0.001314   0.000271
    20  H    0.212217   0.780309  -0.000089   0.000104   0.002056   0.000840
    21  H   -0.000007  -0.000089   0.701842   0.188652  -0.000020  -0.000048
    22  H   -0.000053   0.000104   0.188652   0.838569  -0.000042   0.000002
    23  H   -0.001314   0.002056  -0.000020  -0.000042   0.794020   0.291326
    24  H    0.000271   0.000840  -0.000048   0.000002   0.291326   0.642208
    25  H    0.000144  -0.000068   0.000008  -0.000004   0.002827   0.001195
    26  H   -0.000339   0.000077  -0.000015   0.000006  -0.002527  -0.003052
    27  H   -0.000056  -0.000007  -0.000047   0.001777  -0.000000   0.000003
    28  H   -0.000044  -0.000006  -0.000154   0.000710   0.000003  -0.000003
    29  H    0.002482   0.002187  -0.000008  -0.000009  -0.000075   0.000056
    30  H   -0.005000  -0.001704  -0.000036  -0.000027   0.000092  -0.000148
    31  H   -0.000035  -0.000022  -0.004486  -0.003482  -0.004010   0.005241
    32  H   -0.000024  -0.000035   0.002167   0.002356  -0.005887  -0.009774
    33  H   -0.001022  -0.010647   0.009333  -0.013476  -0.014432  -0.004086
    34  H    0.001979   0.002808  -0.009548   0.002480   0.003803   0.002922
    35  H   -0.007260   0.006552   0.002422   0.000947   0.000001  -0.000047
    36  H    0.007901  -0.006040  -0.001751  -0.012385  -0.000034  -0.000001
    37  H    0.006080  -0.001302   0.000000  -0.000006  -0.002053   0.003468
    38  H   -0.000971   0.001261  -0.000001   0.000007   0.001139  -0.001292
    39  H   -0.000000   0.000000   0.000003  -0.000005   0.000007  -0.000011
    40  H   -0.000000  -0.000000  -0.000023   0.000012   0.000008   0.000032
    41  H   -0.000000   0.000000   0.007257  -0.001428   0.000000  -0.000000
    42  H    0.000000   0.000000  -0.002238   0.000693  -0.000000   0.000000
    43  H    0.000543  -0.001826  -0.000067   0.000179  -0.000006  -0.000007
    44  H   -0.001247   0.005549   0.000398  -0.001463   0.000038   0.000029
    45  H    0.006451   0.007589   0.000003  -0.000004  -0.000001  -0.000009
    46  H    0.000046  -0.005561  -0.000001  -0.000000  -0.000001   0.000003
    47  H   -0.000021  -0.000004   0.000000   0.000012   0.003436  -0.005808
    48  H    0.000005  -0.000001  -0.000000  -0.000003  -0.004699   0.001381
              25         26         27         28         29         30
     1  Be   0.012362  -0.008040   0.083793   0.107584  -0.073427  -0.055614
     2  Be   0.001130  -0.002118   0.059674   0.010274   0.051103  -0.006644
     3  Be   0.051861  -0.007375  -0.016827  -0.008282  -0.005738   0.000250
     4  Be   0.001139  -0.003633  -0.146050  -0.177380   0.251204  -0.121568
     5  Be  -0.118513   0.105330   0.000899   0.003304  -0.160111   0.160223
     6  Be   0.005336   0.000907  -0.007594   0.004781   0.011725  -0.012764
     7  Be   0.004325   0.001566  -0.098822   0.002586   0.009389  -0.005257
     8  Be  -0.010753  -0.012105  -0.002057  -0.007920  -0.016271   0.000543
     9  Be  -0.058512   0.047063   0.002830   0.002054  -0.008703   0.014576
    10  Be   0.093043   0.039085  -0.004048   0.035227   0.042463  -0.019046
    11  Be  -0.006060   0.006153   0.017696  -0.000320  -0.089961   0.057941
    12  Be   0.023378  -0.160563  -0.000896   0.004986  -0.049095  -0.024470
    13  H   -0.002722   0.003398   0.000003  -0.000002   0.003419  -0.008692
    14  H    0.004533  -0.005319  -0.000008   0.000000   0.000355  -0.001595
    15  H    0.000131  -0.000072   0.001427  -0.000068   0.000012  -0.000042
    16  H    0.000099  -0.000063   0.001782  -0.002093   0.000023  -0.000034
    17  H   -0.016527   0.012470  -0.004368  -0.001593   0.001495   0.001779
    18  H    0.009561  -0.018521   0.003362   0.001072  -0.006057   0.000002
    19  H    0.000144  -0.000339  -0.000056  -0.000044   0.002482  -0.005000
    20  H   -0.000068   0.000077  -0.000007  -0.000006   0.002187  -0.001704
    21  H    0.000008  -0.000015  -0.000047  -0.000154  -0.000008  -0.000036
    22  H   -0.000004   0.000006   0.001777   0.000710  -0.000009  -0.000027
    23  H    0.002827  -0.002527  -0.000000   0.000003  -0.000075   0.000092
    24  H    0.001195  -0.003052   0.000003  -0.000003   0.000056  -0.000148
    25  H    0.748904   0.187647   0.000048  -0.000054   0.000362  -0.001350
    26  H    0.187647   0.733979  -0.000061  -0.000002   0.000578   0.000900
    27  H    0.000048  -0.000061   0.769619   0.304576  -0.006427  -0.006916
    28  H   -0.000054  -0.000002   0.304576   0.616573  -0.011989   0.005325
    29  H    0.000362   0.000578  -0.006427  -0.011989   0.855741   0.176742
    30  H   -0.001350   0.000900  -0.006916   0.005325   0.176742   0.803079
    31  H    0.000362   0.001471   0.000095  -0.000129  -0.000008  -0.000006
    32  H   -0.006329   0.002316  -0.000061   0.000044  -0.000026   0.000015
    33  H   -0.000007  -0.000094  -0.000024  -0.000007   0.000010  -0.000062
    34  H   -0.000005  -0.000009  -0.000007  -0.000025  -0.000030   0.000017
    35  H   -0.000009   0.000008   0.004172   0.002431  -0.003809  -0.000120
    36  H    0.000005  -0.000010  -0.016153  -0.002013   0.001509   0.001605
    37  H    0.000000  -0.000017   0.000000  -0.000000   0.000000  -0.000001
    38  H   -0.000001   0.000005  -0.000000   0.000000  -0.000001   0.000002
    39  H   -0.000935   0.000464  -0.000005   0.000000  -0.000001  -0.000000
    40  H    0.002512  -0.001319   0.000022  -0.000000  -0.000004   0.000002
    41  H    0.000000  -0.000000  -0.000887   0.003130   0.000004  -0.000002
    42  H    0.000000   0.000000   0.000375  -0.000747   0.000004  -0.000001
    43  H    0.000000   0.000000   0.000002  -0.000004  -0.000001  -0.000004
    44  H   -0.000000  -0.000000  -0.000006   0.000010  -0.000001   0.000019
    45  H   -0.000002   0.000005  -0.000720  -0.000020   0.002050   0.004104
    46  H    0.000000  -0.000002   0.000153  -0.000018   0.001015  -0.000941
    47  H    0.000914   0.004619  -0.000000   0.000000  -0.000001   0.000007
    48  H    0.000763  -0.000883   0.000000  -0.000000   0.000000  -0.000001
              31         32         33         34         35         36
     1  Be  -0.010571  -0.006789  -0.010353  -0.007976   0.016188  -0.030457
     2  Be  -0.004137  -0.003821  -0.027682   0.019055  -0.069096  -0.099989
     3  Be  -0.047666  -0.063508  -0.041719   0.005105  -0.014247  -0.008189
     4  Be   0.014896  -0.013109  -0.008716  -0.007056  -0.064738   0.080732
     5  Be  -0.002310   0.013456   0.025306  -0.006181   0.005351  -0.000010
     6  Be   0.050658  -0.096586  -0.064793   0.093585  -0.079094   0.095773
     7  Be   0.126126  -0.139247   0.006695   0.001760   0.001270   0.021604
     8  Be  -0.036236   0.020893  -0.159242   0.003533  -0.003468  -0.022275
     9  Be  -0.070902   0.206902   0.080441  -0.054649  -0.016208  -0.007516
    10  Be   0.000744  -0.041887  -0.004006   0.009010  -0.019494   0.005561
    11  Be  -0.010126  -0.004491   0.115732  -0.039875   0.153722  -0.066807
    12  Be  -0.038942   0.058381   0.003254  -0.010492   0.011548  -0.005907
    13  H   -0.000043  -0.000040   0.000051  -0.000030   0.000053  -0.000026
    14  H   -0.000026   0.000020  -0.000037  -0.000017  -0.000195   0.000006
    15  H   -0.007301   0.003050  -0.000024   0.000002  -0.000038   0.000017
    16  H   -0.001906   0.000150   0.000003  -0.000032  -0.000020  -0.000001
    17  H    0.001264   0.000885  -0.000011   0.000008  -0.000014  -0.000083
    18  H   -0.000172   0.000285   0.000007  -0.000006  -0.000021   0.000007
    19  H   -0.000035  -0.000024  -0.001022   0.001979  -0.007260   0.007901
    20  H   -0.000022  -0.000035  -0.010647   0.002808   0.006552  -0.006040
    21  H   -0.004486   0.002167   0.009333  -0.009548   0.002422  -0.001751
    22  H   -0.003482   0.002356  -0.013476   0.002480   0.000947  -0.012385
    23  H   -0.004010  -0.005887  -0.014432   0.003803   0.000001  -0.000034
    24  H    0.005241  -0.009774  -0.004086   0.002922  -0.000047  -0.000001
    25  H    0.000362  -0.006329  -0.000007  -0.000005  -0.000009   0.000005
    26  H    0.001471   0.002316  -0.000094  -0.000009   0.000008  -0.000010
    27  H    0.000095  -0.000061  -0.000024  -0.000007   0.004172  -0.016153
    28  H   -0.000129   0.000044  -0.000007  -0.000025   0.002431  -0.002013
    29  H   -0.000008  -0.000026   0.000010  -0.000030  -0.003809   0.001509
    30  H   -0.000006   0.000015  -0.000062   0.000017  -0.000120   0.001605
    31  H    0.764244   0.212292   0.000399   0.000267   0.000009  -0.000064
    32  H    0.212292   0.836725   0.002233  -0.004676  -0.000034   0.000012
    33  H    0.000399   0.002233   0.796287   0.229848   0.003534   0.000730
    34  H    0.000267  -0.004676   0.229848   0.680456  -0.001019   0.001703
    35  H    0.000009  -0.000034   0.003534  -0.001019   0.734683   0.226933
    36  H   -0.000064   0.000012   0.000730   0.001703   0.226933   0.770059
    37  H    0.000015   0.000012   0.003844  -0.001503  -0.000006   0.000068
    38  H   -0.000004   0.000004  -0.002085   0.000486   0.000007  -0.000021
    39  H   -0.001301   0.000773  -0.000000  -0.000001   0.000000   0.000000
    40  H    0.006269   0.000960  -0.000000   0.000003  -0.000001  -0.000000
    41  H   -0.000040   0.000003   0.000004  -0.000003   0.000024  -0.000142
    42  H    0.000012  -0.000003  -0.000001   0.000004  -0.000003  -0.000028
    43  H   -0.000002  -0.000000  -0.002382   0.001008  -0.002298   0.000386
    44  H    0.000007  -0.000006   0.009956   0.000529   0.010897   0.001443
    45  H   -0.000001  -0.000001   0.000043   0.000077   0.013105   0.000394
    46  H    0.000000   0.000000  -0.000003  -0.000018  -0.008469   0.001114
    47  H   -0.001841   0.010632  -0.000046  -0.000025  -0.000001  -0.000000
    48  H    0.001776  -0.007094   0.000013  -0.000014   0.000000   0.000000
              37         38         39         40         41         42
     1  Be  -0.001407  -0.001093  -0.000527  -0.002761  -0.001374  -0.000555
     2  Be  -0.002506  -0.003089   0.000625  -0.001035  -0.003485  -0.001141
     3  Be  -0.002588  -0.001219  -0.003114  -0.012797  -0.001583  -0.001725
     4  Be   0.000101   0.000108  -0.002554   0.000531  -0.006075  -0.000897
     5  Be   0.006218  -0.004559   0.000174   0.000057   0.000040  -0.000032
     6  Be  -0.000393  -0.000252  -0.001089  -0.001099  -0.015612   0.000086
     7  Be   0.000140  -0.000027  -0.001503   0.006440   0.019796  -0.006467
     8  Be  -0.016078   0.004826  -0.000207  -0.002258  -0.001207  -0.000603
     9  Be   0.006341  -0.005307  -0.000707  -0.002475   0.000004   0.000058
    10  Be  -0.000219   0.000150  -0.006523   0.002372   0.001533  -0.003120
    11  Be   0.000722  -0.005557   0.000072  -0.000050   0.000195   0.000131
    12  Be  -0.000636  -0.000559  -0.000732  -0.001449   0.000258   0.000067
    13  H   -0.000128   0.000010   0.000001  -0.000004   0.000000  -0.000000
    14  H   -0.000228  -0.000029  -0.000000   0.000001   0.000000  -0.000000
    15  H    0.000000   0.000000  -0.000846   0.000832  -0.001219   0.000202
    16  H    0.000000  -0.000000  -0.000262   0.000469   0.001388  -0.000468
    17  H   -0.000000   0.000000  -0.000286   0.001311  -0.000192   0.000049
    18  H    0.000000  -0.000000  -0.000236   0.005526   0.000046  -0.000015
    19  H    0.006080  -0.000971  -0.000000  -0.000000  -0.000000   0.000000
    20  H   -0.001302   0.001261   0.000000  -0.000000   0.000000   0.000000
    21  H    0.000000  -0.000001   0.000003  -0.000023   0.007257  -0.002238
    22  H   -0.000006   0.000007  -0.000005   0.000012  -0.001428   0.000693
    23  H   -0.002053   0.001139   0.000007   0.000008   0.000000  -0.000000
    24  H    0.003468  -0.001292  -0.000011   0.000032  -0.000000   0.000000
    25  H    0.000000  -0.000001  -0.000935   0.002512   0.000000   0.000000
    26  H   -0.000017   0.000005   0.000464  -0.001319  -0.000000   0.000000
    27  H    0.000000  -0.000000  -0.000005   0.000022  -0.000887   0.000375
    28  H   -0.000000   0.000000   0.000000  -0.000000   0.003130  -0.000747
    29  H    0.000000  -0.000001  -0.000001  -0.000004   0.000004   0.000004
    30  H   -0.000001   0.000002  -0.000000   0.000002  -0.000002  -0.000001
    31  H    0.000015  -0.000004  -0.001301   0.006269  -0.000040   0.000012
    32  H    0.000012   0.000004   0.000773   0.000960   0.000003  -0.000003
    33  H    0.003844  -0.002085  -0.000000  -0.000000   0.000004  -0.000001
    34  H   -0.001503   0.000486  -0.000001   0.000003  -0.000003   0.000004
    35  H   -0.000006   0.000007   0.000000  -0.000001   0.000024  -0.000003
    36  H    0.000068  -0.000021   0.000000  -0.000000  -0.000142  -0.000028
    37  H    0.619125   0.413359  -0.000000  -0.000000  -0.000000   0.000000
    38  H    0.413359   0.593596   0.000000  -0.000000  -0.000000   0.000000
    39  H   -0.000000   0.000000   0.600437   0.406280   0.000000  -0.000000
    40  H   -0.000000  -0.000000   0.406280   0.625104   0.000001  -0.000000
    41  H   -0.000000  -0.000000   0.000000   0.000001   0.609074   0.412628
    42  H    0.000000   0.000000  -0.000000  -0.000000   0.412628   0.595809
    43  H   -0.000050   0.000050   0.000000   0.000000  -0.000000   0.000000
    44  H    0.000296  -0.000196   0.000000  -0.000000   0.000001  -0.000000
    45  H   -0.000011   0.000005   0.000000  -0.000000  -0.000000   0.000000
    46  H    0.000009  -0.000004  -0.000000   0.000000  -0.000000   0.000000
    47  H   -0.000008   0.000006  -0.000098   0.000546  -0.000000  -0.000000
    48  H    0.000017  -0.000009   0.000029  -0.000132  -0.000000   0.000000
              43         44         45         46         47         48
     1  Be  -0.001154  -0.002213  -0.010174  -0.005084  -0.001085  -0.000325
     2  Be  -0.002093  -0.007896  -0.012331  -0.000758  -0.001252   0.000600
     3  Be  -0.000479  -0.003027  -0.002295   0.000824  -0.019097   0.004860
     4  Be  -0.000450  -0.001903  -0.001442  -0.000586   0.000251   0.000066
     5  Be   0.000290  -0.001087   0.005103  -0.000083   0.003465  -0.002026
     6  Be  -0.002270  -0.000405  -0.003518   0.001043  -0.000378   0.000012
     7  Be   0.000135   0.000746   0.000966  -0.000050  -0.002128   0.000840
     8  Be   0.000496  -0.015351   0.000807  -0.003263  -0.003356  -0.000487
     9  Be  -0.001010  -0.003473  -0.004493   0.000690   0.022520  -0.012145
    10  Be   0.000309  -0.000622  -0.000971  -0.000509  -0.001386  -0.001457
    11  Be  -0.004945   0.001829  -0.014434  -0.010061  -0.001752  -0.000200
    12  Be   0.000247  -0.000205  -0.000626  -0.000387  -0.014673  -0.008139
    13  H   -0.000000   0.000002   0.000013  -0.000012  -0.000208  -0.000021
    14  H    0.000001  -0.000007  -0.000436  -0.000009   0.000104  -0.000031
    15  H    0.000000  -0.000001  -0.000000   0.000000   0.000013  -0.000002
    16  H    0.000000  -0.000001  -0.000000   0.000000  -0.000006   0.000002
    17  H    0.000000  -0.000000   0.000007  -0.000002   0.000065  -0.000025
    18  H    0.000000  -0.000000  -0.000009   0.000001  -0.000072   0.000024
    19  H    0.000543  -0.001247   0.006451   0.000046  -0.000021   0.000005
    20  H   -0.001826   0.005549   0.007589  -0.005561  -0.000004  -0.000001
    21  H   -0.000067   0.000398   0.000003  -0.000001   0.000000  -0.000000
    22  H    0.000179  -0.001463  -0.000004  -0.000000   0.000012  -0.000003
    23  H   -0.000006   0.000038  -0.000001  -0.000001   0.003436  -0.004699
    24  H   -0.000007   0.000029  -0.000009   0.000003  -0.005808   0.001381
    25  H    0.000000  -0.000000  -0.000002   0.000000   0.000914   0.000763
    26  H    0.000000  -0.000000   0.000005  -0.000002   0.004619  -0.000883
    27  H    0.000002  -0.000006  -0.000720   0.000153  -0.000000   0.000000
    28  H   -0.000004   0.000010  -0.000020  -0.000018   0.000000  -0.000000
    29  H   -0.000001  -0.000001   0.002050   0.001015  -0.000001   0.000000
    30  H   -0.000004   0.000019   0.004104  -0.000941   0.000007  -0.000001
    31  H   -0.000002   0.000007  -0.000001   0.000000  -0.001841   0.001776
    32  H   -0.000000  -0.000006  -0.000001   0.000000   0.010632  -0.007094
    33  H   -0.002382   0.009956   0.000043  -0.000003  -0.000046   0.000013
    34  H    0.001008   0.000529   0.000077  -0.000018  -0.000025  -0.000014
    35  H   -0.002298   0.010897   0.013105  -0.008469  -0.000001   0.000000
    36  H    0.000386   0.001443   0.000394   0.001114  -0.000000   0.000000
    37  H   -0.000050   0.000296  -0.000011   0.000009  -0.000008   0.000017
    38  H    0.000050  -0.000196   0.000005  -0.000004   0.000006  -0.000009
    39  H    0.000000   0.000000   0.000000  -0.000000  -0.000098   0.000029
    40  H    0.000000  -0.000000  -0.000000   0.000000   0.000546  -0.000132
    41  H   -0.000000   0.000001  -0.000000  -0.000000  -0.000000  -0.000000
    42  H    0.000000  -0.000000   0.000000   0.000000  -0.000000   0.000000
    43  H    0.595160   0.405743   0.000032  -0.000012   0.000000  -0.000000
    44  H    0.405743   0.636536   0.000144  -0.000034  -0.000000   0.000000
    45  H    0.000032   0.000144   0.655155   0.429431  -0.000000  -0.000000
    46  H   -0.000012  -0.000034   0.429431   0.556079  -0.000000   0.000000
    47  H    0.000000  -0.000000  -0.000000  -0.000000   0.630677   0.432246
    48  H   -0.000000   0.000000  -0.000000   0.000000   0.432246   0.557534
 Mulliken charges:
               1
     1  Be   0.630698
     2  Be   0.152880
     3  Be   0.709439
     4  Be  -0.472664
     5  Be  -0.961032
     6  Be  -0.257082
     7  Be  -1.013057
     8  Be  -0.057889
     9  Be  -0.340740
    10  Be   0.076504
    11  Be  -0.090711
    12  Be  -0.098595
    13  H    0.109794
    14  H    0.106347
    15  H    0.134592
    16  H    0.133811
    17  H    0.081724
    18  H    0.064547
    19  H    0.088769
    20  H    0.066055
    21  H    0.101379
    22  H    0.007419
    23  H    0.064354
    24  H    0.102104
    25  H    0.069258
    26  H    0.078095
    27  H    0.059738
    28  H    0.108207
    29  H    0.017825
    30  H    0.044822
    31  H    0.059622
    32  H    0.028863
    33  H    0.077236
    34  H    0.082747
    35  H    0.095849
    36  H    0.062338
    37  H   -0.030676
    38  H    0.011256
    39  H    0.012078
    40  H   -0.033881
    41  H   -0.022136
    42  H    0.007925
    43  H    0.014479
    44  H   -0.035026
    45  H   -0.073986
    46  H    0.045460
    47  H   -0.056268
    48  H    0.037528
 Sum of Mulliken charges =  -0.00000
 Mulliken charges with hydrogens summed into heavy atoms:
               1
     1  Be   0.693345
     2  Be   0.282541
     3  Be   0.797925
     4  Be  -0.304720
     5  Be  -0.744890
     6  Be  -0.148284
     7  Be  -0.758866
     8  Be   0.081547
     9  Be  -0.193021
    10  Be   0.200971
    11  Be   0.044694
    12  Be   0.048758
 Electronic spatial extent (au):  <R**2>=           3044.9555
 Charge=             -0.0000 electrons
 Dipole moment (field-independent basis, Debye):
    X=             -0.4377    Y=              0.8184    Z=              0.6655  Tot=              1.1420
 Quadrupole moment (field-independent basis, Debye-Ang):
   XX=            -87.6868   YY=            -87.9240   ZZ=            -87.3811
   XY=              0.8817   XZ=              0.4449   YZ=              0.4080
 Traceless Quadrupole moment (field-independent basis, Debye-Ang):
   XX=             -0.0229   YY=             -0.2600   ZZ=              0.2829
   XY=              0.8817   XZ=              0.4449   YZ=              0.4080
 Octapole moment (field-independent basis, Debye-Ang**2):
  XXX=            -20.8227  YYY=              3.2786  ZZZ=             -6.1320  XYY=              9.3639
  XXY=             10.3790  XXZ=              4.8130  XZZ=              8.4615  YZZ=              2.2117
  YYZ=             10.9845  XYZ=              3.4551
 Hexadecapole moment (field-independent basis, Debye-Ang**3):
 XXXX=          -2149.3326 YYYY=          -1755.9899 ZZZZ=          -1196.9935 XXXY=            -18.1400
 XXXZ=             39.6156 YYYX=            -13.3481 YYYZ=            -18.5413 ZZZX=            -13.9880
 ZZZY=             -7.6319 XXYY=           -658.1085 XXZZ=           -536.4035 YYZZ=           -467.5413
 XXYZ=              5.1696 YYXZ=            -10.6352 ZZXY=             17.8891
 N-N= 5.185219810224D+02 E-N=-1.484198836533D+03  KE= 1.961118109128D+02
   1 Symmetry operations used in ECPInt.
 ECPInt:  NShTT=   31878 NPrTT=   83748 LenC2=   29440 LenP2D=   61066.
 LDataN:  DoStor=T MaxTD1= 5 Len=  102
 Calling FoFJK, ICntrl=      2127 FMM=F ISym2X=0 I1Cent= 0 IOpClX= 0 NMat=1 NMatS=1 NMatT=0.
 ***** Axes restored to original set *****
 -------------------------------------------------------------------
 Center     Atomic                   Forces (Hartrees/Bohr)
 Number     Number              X              Y              Z
 -------------------------------------------------------------------
      1        4          -0.000035373    0.000003259   -0.000202303
      2        4           0.000158236   -0.000183837   -0.000604134
      3        4          -0.000139110   -0.000092300   -0.000118846
      4        4          -0.000114758    0.000032601   -0.000063678
      5        4          -0.000142958    0.000293459   -0.000124351
      6        4           0.000126941   -0.000136595   -0.000066940
      7        4           0.000002879    0.000066966    0.000049447
      8        4          -0.000013547    0.000152519   -0.000072487
      9        4          -0.000621502    0.000624228    0.000309703
     10        4           0.000074107   -0.000007430    0.000031568
     11        4           0.000248851   -0.000131245   -0.000355078
     12        4           0.000195695    0.000055222    0.000084210
     13        1          -0.000033274    0.000088361    0.000148594
     14        1           0.000008624   -0.000144392   -0.000118381
     15        1          -0.000003272   -0.000000576    0.000008260
     16        1          -0.000027636    0.000021165   -0.000001193
     17        1           0.000039627    0.000072549    0.000000372
     18        1          -0.000080939   -0.000022372   -0.000020253
     19        1           0.000107752    0.000102250    0.000177398
     20        1           0.000031956   -0.000202537   -0.000512673
     21        1          -0.000036852   -0.000041144   -0.000034174
     22        1          -0.000062545   -0.000014052    0.000047675
     23        1          -0.000787092    0.001171033    0.000969912
     24        1           0.000157406    0.000812326    0.000117780
     25        1          -0.000056615    0.000032063   -0.000090449
     26        1          -0.000042796    0.000009442    0.000037818
     27        1           0.000080412   -0.000002121    0.000001560
     28        1          -0.000047660    0.000010629    0.000075442
     29        1          -0.000004830    0.000125229    0.000016463
     30        1          -0.000119068   -0.000009385   -0.000066606
     31        1          -0.000127662   -0.000252755   -0.000048773
     32        1           0.000249579    0.000317638   -0.000018463
     33        1           0.000004481   -0.000006287   -0.000046434
     34        1          -0.000018294   -0.000046891    0.000022318
     35        1           0.000922316    0.000556864   -0.001052398
     36        1          -0.000498352   -0.000198996    0.000396119
     37        1          -0.000047413    0.000014395   -0.000050703
     38        1           0.000027342   -0.000006039    0.000015087
     39        1          -0.000012965    0.000017776    0.000022296
     40        1          -0.000002597   -0.000004034   -0.000018923
     41        1           0.000016256    0.000005028    0.000004673
     42        1          -0.000007092   -0.000007706    0.000002681
     43        1           0.000007660   -0.000018857   -0.000003682
     44        1          -0.000023300    0.000008246    0.000023783
     45        1           0.064157923   -0.063231557   -0.144001066
     46        1          -0.064777268    0.062953314    0.146337976
     47        1           0.062825886    0.107118719    0.114949007
     48        1          -0.061559157   -0.109904175   -0.116158154
 -------------------------------------------------------------------
 Cartesian Forces:  Max     0.146337976 RMS     0.028434834

 GradGradGradGradGradGradGradGradGradGradGradGradGradGradGradGradGradGrad
 Berny optimization.
 FormGI is forming the generalized inverse of G from B-inverse, IUseBI=4.
 Internal  Forces:  Max     0.171970893 RMS     0.008204065
 Search for a local minimum.
 Step number   1 out of a maximum of  288
 All quantities printed in internal units (Hartrees-Bohrs-Radians)
 Mixed Optimization -- RFO/linear search
 Second derivative matrix not updated -- first step.
 ITU=  0
     Eigenvalues ---    0.00230   0.00230   0.00230   0.00230   0.00399
     Eigenvalues ---    0.00440   0.00508   0.00541   0.00844   0.00870
     Eigenvalues ---    0.01107   0.01202   0.01215   0.01346   0.01519
     Eigenvalues ---    0.01551   0.01565   0.01630   0.01697   0.01725
     Eigenvalues ---    0.01815   0.01818   0.01881   0.01967   0.01983
     Eigenvalues ---    0.01999   0.02025   0.02056   0.02076   0.02119
     Eigenvalues ---    0.02142   0.02182   0.02257   0.02276   0.02332
     Eigenvalues ---    0.02389   0.02431   0.02482   0.02562   0.02596
     Eigenvalues ---    0.02679   0.02736   0.02823   0.02837   0.02878
     Eigenvalues ---    0.02930   0.02985   0.03029   0.03048   0.03100
     Eigenvalues ---    0.03103   0.03151   0.03179   0.03244   0.03319
     Eigenvalues ---    0.03353   0.03425   0.03487   0.03693   0.03776
     Eigenvalues ---    0.03941   0.04013   0.04150   0.04414   0.04563
     Eigenvalues ---    0.04839   0.05051   0.05432   0.05496   0.05548
     Eigenvalues ---    0.05771   0.05958   0.06254   0.06551   0.06638
     Eigenvalues ---    0.06763   0.07148   0.07428   0.07594   0.07631
     Eigenvalues ---    0.07663   0.07693   0.07760   0.07986   0.08083
     Eigenvalues ---    0.08109   0.08228   0.08326   0.08358   0.08414
     Eigenvalues ---    0.08518   0.08581   0.08617   0.08846   0.09140
     Eigenvalues ---    0.09491   0.09515   0.09709   0.10004   0.10128
     Eigenvalues ---    0.10305   0.10330   0.10540   0.10729   0.10764
     Eigenvalues ---    0.10787   0.11167   0.11263   0.11419   0.11443
     Eigenvalues ---    0.11557   0.11578   0.13237   0.14225   0.14974
     Eigenvalues ---    0.15789   0.15937   0.16000   0.16000   0.16000
     Eigenvalues ---    0.16000   0.16255   0.16327   0.16413   0.16730
     Eigenvalues ---    0.17289   0.17331   0.17381   0.17421   0.17867
     Eigenvalues ---    0.18383   0.18440   0.37782   0.37805   0.37827
     Eigenvalues ---    0.37878   0.66291   0.66291
 RFO step:  Lambda=-7.95940125D-02 EMin= 2.30000000D-03
 Linear search not attempted -- first point.
 Maximum step size (   0.300) exceeded in Quadratic search.
    -- Step size scaled by   0.910
 Iteration  1 RMS(Cart)=  0.01151000 RMS(Int)=  0.00050208
 Iteration  2 RMS(Cart)=  0.00050465 RMS(Int)=  0.00000092
 Iteration  3 RMS(Cart)=  0.00000036 RMS(Int)=  0.00000087
 Variable       Old X    -DE/DX   Delta X   Delta X   Delta X     New X
                                 (Linear)    (Quad)   (Total)
    R1        4.16314  -0.00012   0.00000  -0.00093  -0.00093   4.16221
    R2        4.10525  -0.00005   0.00000  -0.00018  -0.00018   4.10507
    R3        4.12242   0.00003   0.00000   0.00014   0.00014   4.12256
    R4        4.17045  -0.00002   0.00000  -0.00003  -0.00003   4.17043
    R5        4.22654  -0.00009   0.00000  -0.00035  -0.00035   4.22619
    R6        4.38107  -0.00001   0.00000  -0.00012  -0.00012   4.38096
    R7        2.99170  -0.00000   0.00000  -0.00003  -0.00003   2.99167
    R8        2.98082  -0.00004   0.00000  -0.00022  -0.00022   2.98060
    R9        3.98526  -0.00009   0.00000  -0.00072  -0.00072   3.98455
   R10        4.00426   0.00007   0.00000   0.00025   0.00025   4.00451
   R11        3.96516   0.00019   0.00000   0.00092   0.00092   3.96608
   R12        3.87359   0.00003   0.00000   0.00026   0.00026   3.87385
   R13        2.97719   0.00077   0.00000   0.00440   0.00440   2.98159
   R14        2.97259   0.00010   0.00000   0.00014   0.00014   2.97273
   R15        4.22552   0.00001   0.00000   0.00000   0.00000   4.22552
   R16        4.12129   0.00001   0.00000   0.00005   0.00005   4.12134
   R17        4.16370  -0.00003   0.00000   0.00007   0.00007   4.16376
   R18        4.10489  -0.00001   0.00000  -0.00014  -0.00014   4.10476
   R19        4.37638  -0.00000   0.00000  -0.00002  -0.00002   4.37636
   R20        4.17218  -0.00004   0.00000  -0.00021  -0.00021   4.17197
   R21        2.98097   0.00002   0.00000   0.00029   0.00029   2.98126
   R22        2.99275  -0.00004   0.00000  -0.00013  -0.00013   2.99262
   R23        4.10925   0.00002   0.00000   0.00003   0.00003   4.10928
   R24        3.84631   0.00003   0.00000   0.00006   0.00006   3.84637
   R25        3.93060   0.00000   0.00000  -0.00010  -0.00010   3.93050
   R26        2.99565   0.00001   0.00000   0.00016   0.00016   2.99581
   R27        2.97853   0.00005   0.00000   0.00027   0.00027   2.97880
   R28        3.84722  -0.00011   0.00000  -0.00072  -0.00072   3.84650
   R29        3.76391  -0.00011   0.00000  -0.00066  -0.00066   3.76325
   R30        3.87495   0.00000   0.00000   0.00014   0.00014   3.87509
   R31        2.87347   0.00000   0.00000   0.00008   0.00008   2.87355
   R32        2.87816   0.00000   0.00000   0.00009   0.00009   2.87825
   R33        3.76450  -0.00004   0.00000  -0.00022  -0.00022   3.76428
   R34        3.87324  -0.00000   0.00000   0.00010   0.00010   3.87335
   R35        2.81034  -0.00003   0.00000  -0.00014  -0.00014   2.81020
   R36        2.82876  -0.00004   0.00000  -0.00022  -0.00022   2.82854
   R37        3.87804  -0.00001   0.00000   0.00003   0.00003   3.87807
   R38        2.87471  -0.00000   0.00000  -0.00003  -0.00003   2.87468
   R39        2.88060  -0.00002   0.00000  -0.00011  -0.00011   2.88049
   R40        3.97888  -0.00003   0.00000  -0.00007  -0.00007   3.97881
   R41        4.00423  -0.00015   0.00000  -0.00117  -0.00117   4.00305
   R42        2.96958   0.00003   0.00000   0.00010   0.00010   2.96968
   R43        2.97681  -0.00019   0.00000  -0.00091  -0.00091   2.97591
   R44        4.10670  -0.00007   0.00000  -0.00046  -0.00046   4.10624
   R45        3.93482  -0.00007   0.00000  -0.00045  -0.00045   3.93437
   R46        2.99591   0.00024   0.00000   0.00135   0.00136   2.99726
   R47        2.97579  -0.00031   0.00000  -0.00148  -0.00149   2.97430
   R48        3.78757  -0.00001   0.00000  -0.00005  -0.00005   3.78752
   R49        2.90745  -0.00001   0.00000  -0.00009  -0.00009   2.90735
   R50        2.92038  -0.00002   0.00000  -0.00016  -0.00016   2.92022
   R51        2.80905   0.00001   0.00000   0.00007   0.00007   2.80912
   R52        2.82699  -0.00031   0.00000  -0.00144  -0.00144   2.82555
   R53        2.92239  -0.00004   0.00000  -0.00021  -0.00021   2.92218
   R54        2.90781  -0.00000   0.00000  -0.00000  -0.00000   2.90781
   R55        1.54300  -0.00007   0.00000  -0.00029  -0.00029   1.54271
   R56        1.54169   0.00000   0.00000   0.00002   0.00002   1.54171
   R57        1.53867   0.00002   0.00000   0.00011   0.00011   1.53878
   R58        5.49722   0.00001   0.00000   0.00007   0.00007   5.49728
   R59        5.53704  -0.00002   0.00000  -0.00015  -0.00015   5.53690
   R60        1.58719  -0.00009   0.00000  -0.00030  -0.00030   1.58689
   R61        1.58610  -0.00001   0.00000   0.00001   0.00001   1.58611
   R62        1.50710  -0.00012   0.00000  -0.00043  -0.00043   1.50667
   R63        4.14152   0.00321   0.00000   0.02920   0.02920   4.17073
   R64        1.53771  -0.00001   0.00000  -0.00004  -0.00004   1.53767
   R65        1.50637  -0.00003   0.00000  -0.00014  -0.00014   1.50623
   R66        5.14717  -0.00000   0.00000  -0.00003  -0.00003   5.14713
   R67        1.51936   0.00004   0.00000   0.00015   0.00015   1.51951
   R68        1.51922  -0.00014   0.00000  -0.00052  -0.00052   1.51870
   R69        5.23843  -0.00002   0.00000  -0.00019  -0.00019   5.23824
   R70        1.50904  -0.00003   0.00000  -0.00014  -0.00014   1.50890
   R71        4.98132   0.00001   0.00000   0.00006   0.00006   4.98138
   R72        5.02580   0.00007   0.00000   0.00092   0.00092   5.02672
   R73        5.27522  -0.00005   0.00000   0.00054   0.00054   5.27576
   R74        1.50977  -0.00020   0.00000  -0.00107  -0.00107   1.50871
   R75        5.05444   0.00018   0.00000   0.00193   0.00193   5.05636
   R76        4.18299   0.00214   0.00000   0.01956   0.01956   4.20255
   R77        1.41750  -0.00003   0.00000  -0.00006  -0.00006   1.41744
   R78        1.41784  -0.00003   0.00000  -0.00006  -0.00006   1.41778
   R79        1.41717  -0.00001   0.00000  -0.00002  -0.00002   1.41715
   R80        1.41643  -0.00002   0.00000  -0.00004  -0.00004   1.41639
   R81        1.13384   0.17197   0.00000   0.21085   0.21085   1.34468
   R82        1.13384   0.17135   0.00000   0.21008   0.21008   1.34392
    A1        1.87587   0.00002   0.00000   0.00014   0.00014   1.87601
    A2        1.79390   0.00003   0.00000   0.00009   0.00009   1.79399
    A3        1.99955   0.00005   0.00000   0.00030   0.00030   1.99985
    A4        1.97356  -0.00007   0.00000  -0.00041  -0.00041   1.97315
    A5        2.14466  -0.00005   0.00000  -0.00024  -0.00024   2.14442
    A6        2.57717   0.00001   0.00000   0.00003   0.00003   2.57720
    A7        1.91809   0.00001   0.00000   0.00007   0.00007   1.91816
    A8        1.79867   0.00002   0.00000   0.00004   0.00004   1.79872
    A9        1.63319  -0.00003   0.00000  -0.00010  -0.00010   1.63308
   A10        2.14279  -0.00001   0.00000  -0.00002  -0.00002   2.14277
   A11        1.86057  -0.00000   0.00000   0.00005   0.00005   1.86062
   A12        2.07002   0.00002   0.00000   0.00008   0.00008   2.07010
   A13        1.56313   0.00000   0.00000  -0.00001  -0.00001   1.56311
   A14        2.17522  -0.00001   0.00000  -0.00009  -0.00009   2.17513
   A15        1.86650   0.00001   0.00000   0.00008   0.00008   1.86658
   A16        2.16922   0.00001   0.00000   0.00004   0.00004   2.16927
   A17        1.54442  -0.00002   0.00000  -0.00010  -0.00010   1.54433
   A18        2.23817   0.00001   0.00000   0.00001   0.00001   2.23818
   A19        1.88619   0.00000   0.00000   0.00002   0.00002   1.88620
   A20        2.29056   0.00002   0.00000   0.00011   0.00011   2.29067
   A21        2.08020  -0.00000   0.00000  -0.00003  -0.00003   2.08017
   A22        1.78873  -0.00002   0.00000   0.00001   0.00001   1.78874
   A23        1.68177  -0.00006   0.00000  -0.00024  -0.00024   1.68153
   A24        2.10426  -0.00002   0.00000  -0.00023  -0.00023   2.10403
   A25        2.36094  -0.00004   0.00000  -0.00009  -0.00009   2.36084
   A26        1.86645  -0.00003   0.00000  -0.00005  -0.00005   1.86640
   A27        2.10202  -0.00001   0.00000   0.00006   0.00006   2.10208
   A28        2.14871  -0.00012   0.00000  -0.00091  -0.00091   2.14780
   A29        1.82313   0.00002   0.00000   0.00007   0.00007   1.82320
   A30        2.01247  -0.00010   0.00000  -0.00058  -0.00058   2.01189
   A31        2.32130   0.00000   0.00000  -0.00007  -0.00007   2.32124
   A32        1.84064   0.00011   0.00000   0.00041   0.00041   1.84105
   A33        2.22372   0.00015   0.00000   0.00092   0.00092   2.22464
   A34        2.23487   0.00009   0.00000   0.00029   0.00029   2.23516
   A35        1.76460   0.00015   0.00000   0.00095   0.00095   1.76555
   A36        2.25711  -0.00001   0.00000  -0.00000  -0.00000   2.25711
   A37        1.91662  -0.00000   0.00000   0.00002   0.00001   1.91663
   A38        1.54524  -0.00002   0.00000  -0.00008  -0.00008   1.54516
   A39        2.17640  -0.00002   0.00000  -0.00010  -0.00010   2.17630
   A40        1.87960   0.00003   0.00000   0.00014   0.00014   1.87975
   A41        2.24748  -0.00003   0.00000  -0.00015  -0.00015   2.24733
   A42        1.87643  -0.00001   0.00000  -0.00005  -0.00005   1.87638
   A43        2.57835  -0.00001   0.00000  -0.00004  -0.00004   2.57831
   A44        1.86253  -0.00000   0.00000   0.00002   0.00002   1.86255
   A45        1.55944   0.00002   0.00000   0.00005   0.00005   1.55949
   A46        2.06208  -0.00001   0.00000  -0.00008  -0.00008   2.06200
   A47        1.99964  -0.00002   0.00000  -0.00012  -0.00012   1.99952
   A48        1.79385  -0.00002   0.00000  -0.00015  -0.00015   1.79371
   A49        2.13971   0.00003   0.00000   0.00018   0.00018   2.13989
   A50        1.98863   0.00000   0.00000  -0.00000  -0.00000   1.98863
   A51        1.79930  -0.00001   0.00000  -0.00004  -0.00004   1.79925
   A52        2.14537  -0.00001   0.00000  -0.00002  -0.00002   2.14536
   A53        1.63929   0.00003   0.00000   0.00013   0.00013   1.63942
   A54        2.08327   0.00000   0.00000  -0.00003  -0.00003   2.08324
   A55        2.27494   0.00002   0.00000   0.00016   0.00016   2.27510
   A56        2.17528  -0.00001   0.00000  -0.00005  -0.00005   2.17524
   A57        1.85693   0.00004   0.00000   0.00026   0.00026   1.85718
   A58        1.77481  -0.00003   0.00000  -0.00015  -0.00015   1.77466
   A59        1.97170  -0.00002   0.00000  -0.00003  -0.00003   1.97167
   A60        1.85522   0.00001   0.00000   0.00004   0.00004   1.85526
   A61        2.31947  -0.00001   0.00000  -0.00003  -0.00003   2.31944
   A62        1.95569   0.00002   0.00000   0.00013   0.00013   1.95582
   A63        1.93214   0.00001   0.00000   0.00007   0.00007   1.93220
   A64        1.88896  -0.00003   0.00000  -0.00014  -0.00014   1.88882
   A65        2.22488  -0.00003   0.00000  -0.00013  -0.00013   2.22475
   A66        1.68643  -0.00003   0.00000  -0.00008  -0.00008   1.68635
   A67        2.40105   0.00003   0.00000   0.00012   0.00012   2.40117
   A68        2.14595   0.00003   0.00000   0.00017   0.00017   2.14612
   A69        2.32530   0.00001   0.00000   0.00004   0.00004   2.32534
   A70        1.82368   0.00003   0.00000   0.00012   0.00012   1.82380
   A71        2.17199   0.00000   0.00000  -0.00003  -0.00003   2.17197
   A72        2.09539   0.00001   0.00000  -0.00001  -0.00001   2.09539
   A73        1.59093   0.00001   0.00000   0.00004   0.00004   1.59098
   A74        2.37764  -0.00001   0.00000  -0.00008  -0.00008   2.37756
   A75        2.16092   0.00003   0.00000   0.00018   0.00018   2.16109
   A76        2.20885  -0.00001   0.00000  -0.00006  -0.00006   2.20879
   A77        2.51092  -0.00003   0.00000  -0.00016  -0.00016   2.51076
   A78        1.80956  -0.00002   0.00000  -0.00009  -0.00009   1.80946
   A79        2.54853   0.00002   0.00000   0.00014   0.00014   2.54867
   A80        2.06732   0.00003   0.00000   0.00017   0.00017   2.06749
   A81        1.91317  -0.00000   0.00000  -0.00003  -0.00003   1.91314
   A82        2.39215  -0.00001   0.00000  -0.00006  -0.00006   2.39209
   A83        1.65414   0.00003   0.00000   0.00013   0.00013   1.65427
   A84        1.97950  -0.00002   0.00000  -0.00014  -0.00014   1.97936
   A85        2.45199  -0.00001   0.00000  -0.00001  -0.00001   2.45198
   A86        2.07372  -0.00000   0.00000   0.00000   0.00000   2.07372
   A87        1.50355   0.00002   0.00000   0.00007   0.00007   1.50362
   A88        2.16710  -0.00001   0.00000  -0.00008  -0.00008   2.16702
   A89        2.22825   0.00001   0.00000   0.00007   0.00007   2.22833
   A90        1.85499  -0.00000   0.00000  -0.00002  -0.00002   1.85497
   A91        2.15974  -0.00001   0.00000  -0.00001  -0.00001   2.15974
   A92        2.52698  -0.00002   0.00000  -0.00013  -0.00013   2.52685
   A93        2.13017  -0.00000   0.00000   0.00003   0.00003   2.13020
   A94        1.62340  -0.00001   0.00000  -0.00007  -0.00007   1.62333
   A95        2.17290  -0.00000   0.00000   0.00002   0.00002   2.17292
   A96        2.25783   0.00001   0.00000   0.00003   0.00003   2.25786
   A97        1.73934   0.00001   0.00000   0.00005   0.00005   1.73939
   A98        1.59061   0.00002   0.00000   0.00006   0.00006   1.59067
   A99        2.38767  -0.00002   0.00000  -0.00006  -0.00006   2.38760
   A100       2.15528  -0.00001   0.00000  -0.00003  -0.00003   2.15524
   A101       2.19839  -0.00001   0.00000  -0.00003  -0.00003   2.19836
   A102       2.52018  -0.00000   0.00000  -0.00001  -0.00001   2.52017
   A103       1.80768  -0.00000   0.00000  -0.00005  -0.00005   1.80763
   A104       2.54750   0.00001   0.00000   0.00004   0.00004   2.54754
   A105       2.07778   0.00000   0.00000   0.00001   0.00001   2.07778
   A106       1.91385  -0.00000   0.00000   0.00001   0.00001   1.91386
   A107       2.38181   0.00000   0.00000   0.00004   0.00004   2.38185
   A108       1.68148   0.00001   0.00000  -0.00007  -0.00007   1.68141
   A109       1.86711   0.00001   0.00000   0.00004   0.00004   1.86715
   A110       2.24669   0.00000   0.00000   0.00001   0.00001   2.24670
   A111       2.21273   0.00001   0.00000   0.00004   0.00004   2.21277
   A112       1.78874   0.00001   0.00000   0.00006   0.00006   1.78880
   A113       2.34960  -0.00001   0.00000   0.00006   0.00006   2.34966
   A114       2.11228  -0.00002   0.00000  -0.00002  -0.00002   2.11226
   A115       2.10264   0.00001   0.00000  -0.00005  -0.00005   2.10258
   A116       2.01262  -0.00000   0.00000   0.00005   0.00005   2.01267
   A117       2.25943  -0.00000   0.00000   0.00004   0.00004   2.25947
   A118       1.76077  -0.00000   0.00000   0.00004   0.00004   1.76081
   A119       1.81489  -0.00001   0.00000   0.00002   0.00002   1.81491
   A120       2.15774  -0.00002   0.00000  -0.00004  -0.00004   2.15770
   A121       1.84560   0.00000   0.00000  -0.00012  -0.00012   1.84548
   A122       2.31761   0.00001   0.00000  -0.00006  -0.00006   2.31754
   A123       1.97019   0.00002   0.00000   0.00019   0.00019   1.97038
   A124       1.77585  -0.00002   0.00000  -0.00010  -0.00010   1.77575
   A125       1.86225  -0.00003   0.00000  -0.00028  -0.00028   1.86197
   A126       2.32657  -0.00001   0.00000   0.00000   0.00000   2.32658
   A127       1.95666  -0.00002   0.00000  -0.00020  -0.00020   1.95646
   A128       2.32142  -0.00004   0.00000  -0.00025  -0.00025   2.32117
   A129       1.81904   0.00002   0.00000   0.00007   0.00008   1.81911
   A130       1.93367  -0.00001   0.00000  -0.00003  -0.00003   1.93364
   A131       1.88862   0.00010   0.00000   0.00068   0.00068   1.88930
   A132       2.22391  -0.00003   0.00000  -0.00020  -0.00020   2.22372
   A133       1.68656  -0.00001   0.00000   0.00002   0.00002   1.68659
   A134       2.39448   0.00011   0.00000   0.00076   0.00076   2.39523
   A135       2.13840   0.00001   0.00000  -0.00003  -0.00003   2.13837
   A136       2.17673  -0.00011   0.00000  -0.00080  -0.00080   2.17594
   A137       2.09685   0.00004   0.00000   0.00026   0.00026   2.09711
   A138       1.50855  -0.00000   0.00000  -0.00004  -0.00004   1.50851
   A139       1.93558  -0.00001   0.00000  -0.00008  -0.00008   1.93551
   A140       2.38118   0.00001   0.00000   0.00005   0.00005   2.38123
   A141       2.13907   0.00001   0.00000   0.00004   0.00004   2.13910
   A142       1.50695   0.00002   0.00000   0.00010   0.00010   1.50706
   A143       2.39225  -0.00001   0.00000  -0.00001  -0.00001   2.39224
   A144       2.33250  -0.00002   0.00000  -0.00006  -0.00006   2.33244
   A145       2.07474   0.00000   0.00000   0.00000   0.00000   2.07474
   A146       1.98865  -0.00001   0.00000  -0.00007  -0.00007   1.98859
   A147       2.40990  -0.00001   0.00000  -0.00002  -0.00002   2.40988
   A148       2.10266  -0.00001   0.00000  -0.00003  -0.00003   2.10263
   A149       1.70354  -0.00000   0.00000   0.00001   0.00001   1.70355
   A150       2.16759   0.00001   0.00000   0.00006   0.00006   2.16765
   A151       2.18801   0.00001   0.00000   0.00005   0.00005   2.18806
   A152       1.67051  -0.00000   0.00000  -0.00002  -0.00002   1.67049
   A153       1.65400   0.00002   0.00000   0.00015   0.00015   1.65415
   A154       1.50465   0.00003   0.00000   0.00009   0.00009   1.50474
   A155       2.17235  -0.00005   0.00000  -0.00036  -0.00036   2.17199
   A156       2.23470   0.00005   0.00000   0.00049   0.00049   2.23520
   A157       2.12978   0.00003   0.00000   0.00003   0.00003   2.12981
   A158       1.85425   0.00008   0.00000   0.00040   0.00040   1.85465
   A159       2.26572  -0.00007   0.00000  -0.00034  -0.00034   2.26538
   A160       1.74573  -0.00001   0.00000   0.00008   0.00008   1.74581
   A161       1.97859   0.00002   0.00000   0.00021   0.00021   1.97880
   A162       1.62105  -0.00004   0.00000  -0.00027  -0.00027   1.62078
   A163       2.17148  -0.00001   0.00000   0.00002   0.00002   2.17150
   A164       2.44824   0.00003   0.00000   0.00017   0.00017   2.44841
   A165       2.07314  -0.00005   0.00000  -0.00049  -0.00048   2.07265
   A166       2.15181  -0.00000   0.00000   0.00005   0.00005   2.15187
   A167       2.51903  -0.00008   0.00000  -0.00057  -0.00057   2.51847
   A168       1.50712   0.00001   0.00000   0.00002   0.00002   1.50714
   A169       1.50571   0.00001   0.00000   0.00003   0.00003   1.50574
   A170       2.34847   0.00002   0.00000   0.00016   0.00016   2.34864
   A171       2.40930  -0.00000   0.00000  -0.00005  -0.00005   2.40925
   A172       1.93479  -0.00001   0.00000  -0.00010  -0.00010   1.93468
   A173       2.12360  -0.00001   0.00000  -0.00008  -0.00008   2.12352
   A174       2.36556  -0.00000   0.00000   0.00004   0.00004   2.36559
   A175       2.10128   0.00001   0.00000   0.00006   0.00006   2.10134
   A176       2.18034   0.00001   0.00000   0.00009   0.00009   2.18043
   A177       1.71443  -0.00001   0.00000  -0.00005  -0.00005   1.71438
   A178       2.07168   0.00002   0.00000   0.00010   0.00010   2.07177
   A179       2.39989  -0.00003   0.00000  -0.00021  -0.00021   2.39968
   A180       1.98428  -0.00002   0.00000  -0.00012  -0.00012   1.98416
   A181       1.67358   0.00001   0.00000   0.00008   0.00008   1.67366
   A182       2.19098   0.00001   0.00000   0.00004   0.00004   2.19102
   A183       1.49194   0.00000   0.00000  -0.00000  -0.00000   1.49194
   A184       1.47688   0.00002   0.00000   0.00008   0.00008   1.47695
   A185       1.73650   0.00185   0.00000   0.00696   0.00696   1.74346
   A186       1.70437   0.00068   0.00000   0.00284   0.00285   1.70722
   A187       1.79008   0.00004   0.00000   0.00020   0.00020   1.79029
   A188       2.60480   0.00001   0.00000   0.00004   0.00004   2.60484
   A189       1.67863   0.00000   0.00000  -0.00002  -0.00002   1.67861
   A190       1.82500   0.00008   0.00000   0.00042   0.00042   1.82542
   A191       1.88112   0.00017   0.00000   0.00082   0.00082   1.88194
   A192       1.60168  -0.00009   0.00000  -0.00028  -0.00028   1.60139
   A193       1.63630   0.00009   0.00000   0.00032   0.00032   1.63661
   A194       1.51694  -0.00001   0.00000   0.00003   0.00003   1.51697
   A195       1.60374  -0.00033   0.00000  -0.00176  -0.00176   1.60198
   A196       1.83605   0.00071   0.00000   0.00529   0.00529   1.84134
   A197       1.61698  -0.00020   0.00000  -0.00133  -0.00134   1.61564
   A198       2.59124  -0.00026   0.00000  -0.00206  -0.00206   2.58918
   A199       2.07151   0.00042   0.00000   0.00305   0.00305   2.07455
   A200       2.07962  -0.00001   0.00000  -0.00003  -0.00003   2.07959
   A201       1.67850   0.00000   0.00000   0.00002   0.00002   1.67852
   A202       2.23803  -0.00000   0.00000  -0.00002  -0.00002   2.23801
   A203       1.69188  -0.00000   0.00000   0.00002   0.00002   1.69190
   A204       2.27823  -0.00000   0.00000  -0.00002  -0.00002   2.27821
   A205       2.31130   0.00000   0.00000  -0.00000  -0.00000   2.31129
   A206       2.24658  -0.00001   0.00000  -0.00004  -0.00004   2.24654
   A207       1.71802   0.00025   0.00000   0.00112   0.00112   1.71914
   A208       2.27354  -0.00017   0.00000  -0.00061  -0.00061   2.27292
   A209       1.69120   0.00023   0.00000   0.00096   0.00096   1.69216
   A210       2.21315  -0.00018   0.00000  -0.00081  -0.00081   2.21234
   A211       2.27804  -0.00011   0.00000  -0.00073  -0.00074   2.27730
   A212       2.27253  -0.00010   0.00000  -0.00038  -0.00038   2.27216
   A213       2.06913   0.00106   0.00000   0.00403   0.00403   2.07316
   A214       3.21150   0.00003   0.00000   0.00018   0.00018   3.21167
   A215       3.21987   0.00001   0.00000   0.00007   0.00007   3.21994
    D1       -1.76209   0.00005   0.00000   0.00029   0.00029  -1.76180
    D2       -0.73706   0.00000   0.00000   0.00011   0.00011  -0.73695
    D3        1.72161   0.00014   0.00000   0.00099   0.00099   1.72260
    D4        2.29228  -0.00008   0.00000  -0.00035  -0.00035   2.29193
    D5        0.19702   0.00007   0.00000   0.00044   0.00044   0.19746
    D6        1.22206   0.00002   0.00000   0.00026   0.00026   1.22231
    D7       -2.60246   0.00016   0.00000   0.00113   0.00113  -2.60132
    D8       -2.03179  -0.00006   0.00000  -0.00021  -0.00021  -2.03200
    D9       -0.75197   0.00006   0.00000   0.00041   0.00041  -0.75156
   D10        0.27307   0.00001   0.00000   0.00023   0.00023   0.27330
   D11        2.73174   0.00015   0.00000   0.00111   0.00111   2.73285
   D12       -2.98078  -0.00007   0.00000  -0.00023  -0.00023  -2.98101
   D13        2.20289   0.00006   0.00000   0.00040   0.00040   2.20329
   D14       -3.05526   0.00001   0.00000   0.00022   0.00021  -3.05505
   D15       -0.59659   0.00015   0.00000   0.00109   0.00109  -0.59550
   D16       -0.02592  -0.00007   0.00000  -0.00025  -0.00025  -0.02617
   D17        2.75507   0.00005   0.00000   0.00032   0.00032   2.75539
   D18       -2.50308   0.00000   0.00000   0.00014   0.00014  -2.50295
   D19       -0.04441   0.00014   0.00000   0.00101   0.00101  -0.04340
   D20        0.52626  -0.00008   0.00000  -0.00033  -0.00033   0.52593
   D21        0.43463  -0.00002   0.00000  -0.00007  -0.00007   0.43456
   D22       -0.58154   0.00001   0.00000   0.00006   0.00006  -0.58147
   D23        3.01343  -0.00000   0.00000  -0.00002  -0.00002   3.01341
   D24       -3.02300  -0.00002   0.00000  -0.00010  -0.00010  -3.02309
   D25       -0.48167   0.00001   0.00000   0.00014   0.00014  -0.48153
   D26       -1.49784   0.00004   0.00000   0.00028   0.00028  -1.49756
   D27        2.09713   0.00003   0.00000   0.00019   0.00019   2.09732
   D28        2.34388   0.00001   0.00000   0.00012   0.00012   2.34400
   D29        1.14431  -0.00000   0.00000   0.00007   0.00007   1.14437
   D30        0.12814   0.00003   0.00000   0.00020   0.00020   0.12834
   D31       -2.56008   0.00001   0.00000   0.00012   0.00012  -2.55996
   D32       -2.31332  -0.00000   0.00000   0.00004   0.00004  -2.31328
   D33       -2.80313   0.00001   0.00000   0.00016   0.00016  -2.80297
   D34        2.46389   0.00004   0.00000   0.00030   0.00030   2.46418
   D35       -0.22433   0.00003   0.00000   0.00021   0.00021  -0.22411
   D36        0.02243   0.00001   0.00000   0.00014   0.00014   0.02257
   D37       -2.72806   0.00000   0.00000   0.00006   0.00006  -2.72800
   D38        2.53896   0.00003   0.00000   0.00019   0.00019   2.53915
   D39       -0.14926   0.00002   0.00000   0.00011   0.00011  -0.14915
   D40        0.09750   0.00000   0.00000   0.00004   0.00004   0.09753
   D41        0.87837   0.00006   0.00000   0.00038   0.00038   0.87876
   D42       -2.75349   0.00004   0.00000   0.00018   0.00018  -2.75331
   D43       -2.09395   0.00003   0.00000   0.00017   0.00017  -2.09378
   D44       -0.10759   0.00003   0.00000   0.00026   0.00026  -0.10733
   D45        2.54373   0.00001   0.00000   0.00006   0.00006   2.54379
   D46       -3.07991  -0.00000   0.00000   0.00005   0.00005  -3.07987
   D47       -1.03505   0.00002   0.00000   0.00020   0.00020  -1.03484
   D48        1.61628   0.00000   0.00000  -0.00000  -0.00000   1.61628
   D49        2.27581  -0.00001   0.00000  -0.00001  -0.00001   2.27580
   D50       -3.13981   0.00000   0.00000  -0.00000  -0.00000  -3.13981
   D51       -0.48849  -0.00002   0.00000  -0.00020  -0.00020  -0.48869
   D52        0.17105  -0.00003   0.00000  -0.00021  -0.00021   0.17084
   D53        3.05175   0.00002   0.00000   0.00015   0.00015   3.05189
   D54       -0.58012  -0.00000   0.00000  -0.00005  -0.00005  -0.58017
   D55        0.07942  -0.00002   0.00000  -0.00006  -0.00006   0.07936
   D56       -0.89873  -0.00006   0.00000  -0.00035  -0.00035  -0.89908
   D57        0.06862  -0.00005   0.00000  -0.00033  -0.00033   0.06829
   D58        2.29170  -0.00006   0.00000  -0.00037  -0.00037   2.29134
   D59        2.91796  -0.00004   0.00000  -0.00025  -0.00025   2.91771
   D60        1.07166  -0.00002   0.00000  -0.00014  -0.00014   1.07152
   D61        2.03901  -0.00001   0.00000  -0.00012  -0.00012   2.03889
   D62       -2.02109  -0.00003   0.00000  -0.00016  -0.00016  -2.02124
   D63       -1.39483  -0.00000   0.00000  -0.00004  -0.00004  -1.39487
   D64        0.07973   0.00000   0.00000   0.00000   0.00000   0.07973
   D65        1.04708   0.00001   0.00000   0.00003   0.00003   1.04710
   D66       -3.01302   0.00000   0.00000  -0.00001  -0.00001  -3.01303
   D67       -2.38676   0.00002   0.00000   0.00010   0.00010  -2.38666
   D68       -2.98079   0.00001   0.00000   0.00004   0.00004  -2.98075
   D69       -2.01344   0.00002   0.00000   0.00006   0.00006  -2.01338
   D70        0.20965   0.00000   0.00000   0.00003   0.00003   0.20967
   D71        0.83590   0.00003   0.00000   0.00014   0.00014   0.83604
   D72        2.83730  -0.00002   0.00000  -0.00010  -0.00010   2.83720
   D73       -2.47853  -0.00001   0.00000  -0.00008  -0.00008  -2.47862
   D74       -0.25545  -0.00002   0.00000  -0.00012  -0.00012  -0.25557
   D75        0.37081  -0.00000   0.00000  -0.00000  -0.00000   0.37081
   D76        0.59623   0.00000   0.00000  -0.00007  -0.00007   0.59616
   D77        1.61147   0.00003   0.00000   0.00013   0.00013   1.61160
   D78       -2.42997   0.00002   0.00000   0.00011   0.00011  -2.42986
   D79       -1.72057   0.00001   0.00000   0.00008   0.00008  -1.72048
   D80       -0.49715  -0.00002   0.00000  -0.00010  -0.00010  -0.49725
   D81        0.51809   0.00001   0.00000   0.00009   0.00009   0.51819
   D82        2.75984   0.00000   0.00000   0.00008   0.00008   2.75992
   D83       -2.81394  -0.00001   0.00000   0.00005   0.00005  -2.81389
   D84       -1.20746  -0.00001   0.00000  -0.00008  -0.00008  -1.20754
   D85       -0.19222   0.00002   0.00000   0.00012   0.00012  -0.19210
   D86        2.04953   0.00001   0.00000   0.00010   0.00010   2.04963
   D87        2.75893  -0.00000   0.00000   0.00007   0.00007   2.75900
   D88        2.54565  -0.00002   0.00000  -0.00015  -0.00015   2.54550
   D89       -2.72229   0.00000   0.00000   0.00005   0.00005  -2.72224
   D90       -0.48054   0.00000   0.00000   0.00003   0.00003  -0.48051
   D91        0.22886  -0.00001   0.00000   0.00001   0.00001   0.22887
   D92        2.97610   0.00000   0.00000  -0.00002  -0.00002   2.97607
   D93       -2.29185   0.00002   0.00000   0.00018   0.00018  -2.29167
   D94       -0.05010   0.00002   0.00000   0.00016   0.00016  -0.04994
   D95        0.65930   0.00001   0.00000   0.00013   0.00013   0.65943
   D96        0.39132  -0.00001   0.00000  -0.00015  -0.00015   0.39117
   D97       -0.67152  -0.00002   0.00000  -0.00020  -0.00020  -0.67172
   D98        2.70391  -0.00001   0.00000  -0.00012  -0.00012   2.70380
   D99       -2.80063  -0.00000   0.00000  -0.00002  -0.00002  -2.80065
   D100      -0.65777  -0.00002   0.00000  -0.00012  -0.00012  -0.65788
   D101      -1.72061  -0.00003   0.00000  -0.00017  -0.00017  -1.72078
   D102       1.65482  -0.00002   0.00000  -0.00008  -0.00008   1.65474
   D103       2.43347  -0.00000   0.00000   0.00001   0.00001   2.43348
   D104       1.26355  -0.00001   0.00000  -0.00007  -0.00007   1.26349
   D105       0.20071  -0.00002   0.00000  -0.00012  -0.00012   0.20059
   D106      -2.70704  -0.00000   0.00000  -0.00004  -0.00004  -2.70708
   D107      -1.92840   0.00001   0.00000   0.00006   0.00006  -1.92834
   D108      -2.52113   0.00000   0.00000  -0.00007  -0.00007  -2.52120
   D109       2.69921  -0.00001   0.00000  -0.00012  -0.00012   2.69909
   D110      -0.20855   0.00000   0.00000  -0.00003  -0.00003  -0.20858
   D111       0.57010   0.00001   0.00000   0.00006   0.00006   0.57016
   D112      -3.10119  -0.00001   0.00000  -0.00011  -0.00011  -3.10130
   D113       2.11916  -0.00003   0.00000  -0.00016  -0.00016   2.11899
   D114      -0.78860  -0.00001   0.00000  -0.00008  -0.00008  -0.78868
   D115      -0.00995  -0.00000   0.00000   0.00002   0.00002  -0.00994
   D116       0.30371   0.00001   0.00000   0.00007   0.00007   0.30378
   D117      -0.82603   0.00001   0.00000   0.00001   0.00001  -0.82602
   D118       3.02135   0.00003   0.00000   0.00012   0.00012   3.02147
   D119       2.58306   0.00006   0.00000   0.00030   0.00030   2.58335
   D120       1.46193  -0.00009   0.00000  -0.00056  -0.00056   1.46136
   D121       0.33219  -0.00009   0.00000  -0.00063  -0.00063   0.33156
   D122      -2.10362  -0.00008   0.00000  -0.00051  -0.00051  -2.10413
   D123      -2.54191  -0.00005   0.00000  -0.00034  -0.00034  -2.54225
   D124      -2.54302  -0.00000   0.00000   0.00001   0.00001  -2.54301
   D125       2.61043  -0.00000   0.00000  -0.00005  -0.00005   2.61037
   D126       0.17462   0.00001   0.00000   0.00006   0.00006   0.17468
   D127      -0.26368   0.00004   0.00000   0.00023   0.00024  -0.26344
   D128      -2.10595  -0.00009   0.00000  -0.00031  -0.00031  -2.10626
   D129       3.04750  -0.00009   0.00000  -0.00037  -0.00038   3.04712
   D130       0.61169  -0.00008   0.00000  -0.00026  -0.00026   0.61142
   D131       0.17339  -0.00005   0.00000  -0.00009  -0.00009   0.17330
   D132       0.63270  -0.00005   0.00000  -0.00035  -0.00035   0.63235
   D133      -0.43648  -0.00007   0.00000  -0.00047  -0.00047  -0.43695
   D134      -2.66995  -0.00000   0.00000  -0.00004  -0.00004  -2.66999
   D135       3.04531  -0.00002   0.00000  -0.00013  -0.00013   3.04518
   D136      -0.52256  -0.00003   0.00000  -0.00035  -0.00035  -0.52291
   D137      -1.59174  -0.00005   0.00000  -0.00047  -0.00047  -1.59221
   D138       2.45798   0.00002   0.00000  -0.00005  -0.00005   2.45793
   D139       1.89005   0.00000   0.00000  -0.00013  -0.00013   1.88992
   D140      -2.91493  -0.00017   0.00000  -0.00122  -0.00122  -2.91616
   D141       2.29907  -0.00019   0.00000  -0.00134  -0.00134   2.29773
   D142       0.06560  -0.00012   0.00000  -0.00092  -0.00092   0.06469
   D143      -0.50232  -0.00013   0.00000  -0.00100  -0.00100  -0.50333
   D144      -3.12482  -0.00003   0.00000  -0.00014  -0.00014  -3.12496
   D145       2.08919  -0.00005   0.00000  -0.00027  -0.00027   2.08892
   D146      -0.14428   0.00002   0.00000   0.00016   0.00016  -0.14412
   D147      -0.71221   0.00000   0.00000   0.00008   0.00008  -0.71213
   D148      -0.80058  -0.00001   0.00000  -0.00018  -0.00018  -0.80076
   D149       0.26481  -0.00001   0.00000  -0.00025  -0.00025   0.26457
   D150       2.44056  -0.00000   0.00000  -0.00016  -0.00016   2.44040
   D151       3.09269   0.00001   0.00000  -0.00011  -0.00011   3.09258
   D152       0.26422  -0.00001   0.00000  -0.00006  -0.00006   0.26417
   D153       1.32962  -0.00000   0.00000  -0.00012  -0.00012   1.32950
   D154      -2.77782   0.00000   0.00000  -0.00003  -0.00003  -2.77785
   D155      -2.12569   0.00001   0.00000   0.00001   0.00001  -2.12568
   D156       3.09436  -0.00006   0.00000  -0.00041  -0.00041   3.09395
   D157      -2.12343  -0.00005   0.00000  -0.00047  -0.00047  -2.12390
   D158       0.05232  -0.00004   0.00000  -0.00038  -0.00038   0.05193
   D159       0.70444  -0.00004   0.00000  -0.00034  -0.00034   0.70411
   D160       2.44128   0.00007   0.00000   0.00026   0.00026   2.44155
   D161      -2.77651   0.00008   0.00000   0.00020   0.00020  -2.77631
   D162      -0.60076   0.00008   0.00000   0.00029   0.00029  -0.60047
   D163       0.05137   0.00009   0.00000   0.00033   0.00033   0.05170
   D164       0.11898   0.00013   0.00000   0.00086   0.00086   0.11983
   D165      -0.97066   0.00009   0.00000   0.00070   0.00070  -0.96996
   D166       2.33155  -0.00001   0.00000  -0.00010  -0.00010   2.33145
   D167       2.59662   0.00013   0.00000   0.00103   0.00103   2.59765
   D168       1.35730   0.00009   0.00000   0.00070   0.00070   1.35801
   D169       0.26767   0.00005   0.00000   0.00055   0.00055   0.26821
   D170      -2.71331  -0.00005   0.00000  -0.00025  -0.00025  -2.71356
   D171      -2.44823   0.00009   0.00000   0.00087   0.00087  -2.44736
   D172      -2.31668   0.00015   0.00000   0.00111   0.00111  -2.31557
   D173       2.87687   0.00012   0.00000   0.00095   0.00095   2.87782
   D174      -0.10411   0.00002   0.00000   0.00015   0.00015  -0.10396
   D175       0.16097   0.00016   0.00000   0.00128   0.00128   0.16224
   D176      -2.47859   0.00012   0.00000   0.00051   0.00051  -2.47808
   D177       2.71496   0.00008   0.00000   0.00035   0.00035   2.71531
   D178      -0.26602  -0.00001   0.00000  -0.00045  -0.00045  -0.26647
   D179      -0.00094   0.00012   0.00000   0.00068   0.00068  -0.00026
   D180      -2.41756  -0.00008   0.00000  -0.00021  -0.00021  -2.41777
   D181      -0.31544   0.00040   0.00000   0.00347   0.00347  -0.31197
   D182       2.59793  -0.00004   0.00000   0.00005   0.00005   2.59798
   D183      -1.58314   0.00044   0.00000   0.00373   0.00373  -1.57941
   D184       1.18841   0.00005   0.00000   0.00074   0.00074   1.18915
   D185      -2.99266   0.00053   0.00000   0.00442   0.00442  -2.98824
   D186      -0.18611  -0.00001   0.00000   0.00024   0.00024  -0.18587
   D187       1.91601   0.00047   0.00000   0.00392   0.00392   1.91993
   D188      -1.27490  -0.00000   0.00000   0.00036   0.00036  -1.27454
   D189       0.82722   0.00047   0.00000   0.00403   0.00403   0.83125
   D190       0.59781   0.00003   0.00000   0.00020   0.00020   0.59801
   D191       1.61433  -0.00001   0.00000  -0.00005  -0.00005   1.61428
   D192      -2.42016  -0.00001   0.00000  -0.00004  -0.00004  -2.42020
   D193      -1.71468  -0.00001   0.00000  -0.00001  -0.00001  -1.71468
   D194      -1.20676   0.00004   0.00000   0.00028   0.00028  -1.20648
   D195      -0.19024   0.00000   0.00000   0.00003   0.00003  -0.19021
   D196       2.05846   0.00000   0.00000   0.00004   0.00004   2.05850
   D197       2.76394   0.00000   0.00000   0.00007   0.00007   2.76402
   D198      -0.49594   0.00004   0.00000   0.00029   0.00029  -0.49564
   D199       0.52058   0.00000   0.00000   0.00004   0.00004   0.52063
   D200       2.76928   0.00000   0.00000   0.00005   0.00005   2.76933
   D201      -2.80842   0.00001   0.00000   0.00009   0.00009  -2.80833
   D202       2.97428   0.00004   0.00000   0.00032   0.00032   2.97460
   D203      -2.29238  -0.00000   0.00000   0.00007   0.00007  -2.29232
   D204      -0.04369   0.00000   0.00000   0.00008   0.00008  -0.04361
   D205       0.66180   0.00000   0.00000   0.00011   0.00011   0.66191
   D206       2.56132   0.00005   0.00000   0.00029   0.00029   2.56162
   D207      -2.70534   0.00001   0.00000   0.00004   0.00004  -2.70530
   D208      -0.45665   0.00001   0.00000   0.00005   0.00005  -0.45659
   D209       0.24884   0.00001   0.00000   0.00008   0.00008   0.24892
   D210       0.88042  -0.00001   0.00000  -0.00003  -0.00003   0.88039
   D211      -2.75796  -0.00002   0.00000  -0.00009  -0.00009  -2.75806
   D212      -2.10734  -0.00001   0.00000  -0.00007  -0.00007  -2.10741
   D213      -0.10214   0.00001   0.00000   0.00006   0.00006  -0.10209
   D214       2.54266  -0.00000   0.00000  -0.00001  -0.00001   2.54265
   D215      -3.08990   0.00000   0.00000   0.00001   0.00001  -3.08989
   D216      -1.03405   0.00002   0.00000   0.00015   0.00015  -1.03390
   D217       1.61075   0.00001   0.00000   0.00009   0.00009   1.61084
   D218       2.26138   0.00002   0.00000   0.00011   0.00011   2.26149
   D219       3.04723   0.00003   0.00000   0.00018   0.00018   3.04741
   D220      -0.59116   0.00002   0.00000   0.00011   0.00011  -0.59104
   D221       0.05947   0.00002   0.00000   0.00013   0.00013   0.05961
   D222      -3.12255  -0.00003   0.00000  -0.00015  -0.00015  -3.12270
   D223      -0.47776  -0.00004   0.00000  -0.00021  -0.00021  -0.47797
   D224       0.17287  -0.00003   0.00000  -0.00020  -0.00020   0.17268
   D225      -0.73802   0.00002   0.00000   0.00010   0.00010  -0.73792
   D226      -1.76311   0.00001   0.00000  -0.00000  -0.00000  -1.76311
   D227       2.29442   0.00000   0.00000   0.00007   0.00007   2.29449
   D228       1.71136   0.00002   0.00000   0.00007   0.00007   1.71143
   D229       0.27403   0.00001   0.00000   0.00008   0.00008   0.27411
   D230      -0.75105   0.00000   0.00000  -0.00003  -0.00003  -0.75108
   D231      -2.97671  -0.00001   0.00000   0.00005   0.00005  -2.97666
   D232       2.72342   0.00001   0.00000   0.00005   0.00005   2.72347
   D233       1.22346   0.00000   0.00000   0.00004   0.00004   1.22350
   D234       0.19837  -0.00000   0.00000  -0.00007  -0.00006   0.19831
   D235      -2.02729  -0.00001   0.00000   0.00001   0.00001  -2.02728
   D236      -2.61034   0.00000   0.00000   0.00001   0.00001  -2.61033
   D237      -2.49756  -0.00002   0.00000  -0.00001  -0.00001  -2.49757
   D238       2.76054  -0.00002   0.00000  -0.00012  -0.00012   2.76043
   D239       0.53488  -0.00003   0.00000  -0.00004  -0.00004   0.53484
   D240      -0.04817  -0.00002   0.00000  -0.00004  -0.00004  -0.04821
   D241      -3.05839   0.00004   0.00000   0.00025   0.00025  -3.05814
   D242       2.19971   0.00004   0.00000   0.00015   0.00015   2.19986
   D243      -0.02595   0.00003   0.00000   0.00022   0.00022  -0.02573
   D244      -0.60901   0.00004   0.00000   0.00022   0.00022  -0.60878
   D245      -1.50103   0.00004   0.00000   0.00029   0.00029  -1.50074
   D246      -0.48433   0.00002   0.00000   0.00021   0.00021  -0.48412
   D247       2.09254   0.00013   0.00000   0.00091   0.00091   2.09345
   D248       2.34148  -0.00004   0.00000  -0.00025  -0.00025   2.34123
   D249      -0.58731   0.00002   0.00000   0.00021   0.00021  -0.58710
   D250       0.42938   0.00001   0.00000   0.00014   0.00014   0.42952
   D251       3.00625   0.00011   0.00000   0.00084   0.00084   3.00709
   D252      -3.02799  -0.00005   0.00000  -0.00032  -0.00032  -3.02831
   D253       0.12570   0.00002   0.00000   0.00019   0.00019   0.12589
   D254       1.14240   0.00000   0.00000   0.00011   0.00011   1.14251
   D255      -2.56392   0.00011   0.00000   0.00081   0.00081  -2.56311
   D256      -2.31497  -0.00006   0.00000  -0.00035  -0.00035  -2.31532
   D257       2.54501   0.00000   0.00000   0.00007   0.00007   2.54508
   D258      -2.72148  -0.00002   0.00000  -0.00001  -0.00001  -2.72149
   D259      -0.14461   0.00009   0.00000   0.00069   0.00069  -0.14392
   D260       0.10434  -0.00007   0.00000  -0.00047  -0.00047   0.10387
   D261       2.44724   0.00005   0.00000   0.00039   0.00039   2.44763
   D262      -2.81925   0.00004   0.00000   0.00031   0.00031  -2.81894
   D263      -0.24238   0.00014   0.00000   0.00101   0.00101  -0.24137
   D264       0.00656  -0.00002   0.00000  -0.00015  -0.00015   0.00642
   D265       1.26263  -0.00001   0.00000  -0.00006  -0.00006   1.26257
   D266       0.19895   0.00000   0.00000  -0.00002  -0.00002   0.19893
   D267      -1.92839  -0.00001   0.00000  -0.00004  -0.00004  -1.92843
   D268      -2.69422  -0.00001   0.00000  -0.00010  -0.00010  -2.69432
   D269       0.38996  -0.00001   0.00000  -0.00008  -0.00008   0.38988
   D270      -0.67371  -0.00000   0.00000  -0.00005  -0.00005  -0.67376
   D271      -2.80105  -0.00001   0.00000  -0.00007  -0.00007  -2.80112
   D272       2.71631  -0.00001   0.00000  -0.00012  -0.00012   2.71618
   D273      -0.65741  -0.00001   0.00000  -0.00006  -0.00006  -0.65746
   D274      -1.72108   0.00001   0.00000  -0.00002  -0.00002  -1.72110
   D275       2.43476  -0.00000   0.00000  -0.00004  -0.00004   2.43473
   D276       1.66893  -0.00001   0.00000  -0.00010  -0.00010   1.66884
   D277      -3.10873   0.00002   0.00000   0.00005   0.00005  -3.10868
   D278       2.11077   0.00003   0.00000   0.00009   0.00009   2.11086
   D279      -0.01656   0.00002   0.00000   0.00007   0.00007  -0.01649
   D280      -0.78239   0.00001   0.00000   0.00001   0.00001  -0.78238
   D281      -2.52216  -0.00005   0.00000  -0.00027  -0.00027  -2.52243
   D282       2.69735  -0.00004   0.00000  -0.00023  -0.00023   2.69712
   D283       0.57001  -0.00005   0.00000  -0.00025  -0.00025   0.56976
   D284      -0.19582  -0.00005   0.00000  -0.00031  -0.00031  -0.19613
   D285       0.07820  -0.00000   0.00000   0.00001   0.00001   0.07821
   D286       1.04498   0.00001   0.00000   0.00010   0.00010   1.04508
   D287      -2.39813  -0.00003   0.00000  -0.00018  -0.00018  -2.39831
   D288      -3.01533  -0.00001   0.00000  -0.00011  -0.00011  -3.01544
   D289       1.07176  -0.00002   0.00000  -0.00005  -0.00005   1.07171
   D290       2.03854   0.00000   0.00000   0.00004   0.00004   2.03858
   D291      -1.40456  -0.00004   0.00000  -0.00024  -0.00024  -1.40480
   D292      -2.02176  -0.00003   0.00000  -0.00017  -0.00017  -2.02193
   D293      -0.89996   0.00001   0.00000   0.00006   0.00006  -0.89990
   D294       0.06682   0.00002   0.00000   0.00015   0.00015   0.06697
   D295       2.90690  -0.00002   0.00000  -0.00013  -0.00013   2.90677
   D296       2.28970  -0.00000   0.00000  -0.00005  -0.00005   2.28964
   D297       2.83680   0.00001   0.00000   0.00001   0.00001   2.83681
   D298      -2.47961   0.00002   0.00000   0.00011   0.00011  -2.47950
   D299       0.36047  -0.00002   0.00000  -0.00017  -0.00017   0.36030
   D300      -0.25673  -0.00000   0.00000  -0.00010  -0.00010  -0.25683
   D301      -2.99488  -0.00001   0.00000   0.00002   0.00002  -2.99486
   D302      -2.02811   0.00001   0.00000   0.00012   0.00012  -2.02799
   D303       0.81198  -0.00003   0.00000  -0.00017  -0.00017   0.81181
   D304       0.19477  -0.00002   0.00000  -0.00009  -0.00009   0.19468
   D305       2.02461  -0.00001   0.00000  -0.00000  -0.00000   2.02460
   D306       1.13094   0.00000   0.00000   0.00008   0.00008   1.13102
   D307       3.05922   0.00001   0.00000   0.00010   0.00010   3.05931
   D308      -2.00571   0.00001   0.00000   0.00016   0.00016  -2.00555
   D309       0.30455  -0.00001   0.00000   0.00002   0.00002   0.30457
   D310      -0.78862  -0.00001   0.00000   0.00003   0.00003  -0.78859
   D311      -0.88949   0.00000   0.00000  -0.00005  -0.00005  -0.88953
   D312       0.14058   0.00000   0.00000  -0.00001  -0.00001   0.14056
   D313       3.13889   0.00001   0.00000   0.00000   0.00000   3.13889
   D314       2.51073  -0.00001   0.00000  -0.00017  -0.00017   2.51057
   D315       0.21350  -0.00000   0.00000  -0.00003  -0.00003   0.21347
   D316       1.24356  -0.00000   0.00000   0.00001   0.00001   1.24357
   D317      -2.04131   0.00000   0.00000   0.00002   0.00002  -2.04129
   D318      -2.66946  -0.00002   0.00000  -0.00015  -0.00015  -2.66962
   D319       3.11394  -0.00000   0.00000  -0.00001  -0.00001   3.11393
   D320      -2.13918  -0.00000   0.00000   0.00003   0.00003  -2.13916
   D321       0.85913   0.00000   0.00000   0.00004   0.00004   0.85917
   D322       0.23098  -0.00002   0.00000  -0.00013  -0.00013   0.23084
   D323       2.52690   0.00001   0.00000   0.00001   0.00001   2.52691
   D324      -2.72622   0.00000   0.00000   0.00005   0.00005  -2.72618
   D325       0.27209   0.00001   0.00000   0.00006   0.00006   0.27215
   D326      -0.35606  -0.00001   0.00000  -0.00011  -0.00011  -0.35617
   D327       0.48396  -0.00003   0.00000  -0.00022  -0.00022   0.48374
   D328      -2.24279  -0.00002   0.00000  -0.00014  -0.00014  -2.24294
   D329      -2.87895  -0.00002   0.00000  -0.00015  -0.00015  -2.87910
   D330      -0.69709  -0.00002   0.00000  -0.00009  -0.00009  -0.69719
   D331       2.85934  -0.00000   0.00000  -0.00002  -0.00002   2.85932
   D332       2.22319  -0.00000   0.00000  -0.00003  -0.00003   2.22316
   D333       3.01050  -0.00002   0.00000  -0.00011  -0.00011   3.01039
   D334       0.28375  -0.00001   0.00000  -0.00004  -0.00004   0.28371
   D335      -0.35240  -0.00001   0.00000  -0.00005  -0.00005  -0.35245
   D336       3.11629  -0.00002   0.00000  -0.00014  -0.00014   3.11615
   D337       0.38954  -0.00001   0.00000  -0.00007  -0.00007   0.38947
   D338      -0.24661  -0.00001   0.00000  -0.00008  -0.00008  -0.24669
   D339       0.83431   0.00002   0.00000   0.00017   0.00017   0.83447
   D340      -0.10459   0.00002   0.00000   0.00015   0.00015  -0.10444
   D341      -2.99246   0.00003   0.00000   0.00019   0.00019  -2.99226
   D342      -2.57685   0.00004   0.00000   0.00024   0.00024  -2.57661
   D343      -0.20599   0.00000   0.00000   0.00003   0.00003  -0.20596
   D344      -1.14488  -0.00000   0.00000   0.00002   0.00002  -1.14487
   D345       2.25043   0.00000   0.00000   0.00006   0.00006   2.25049
   D346       2.66604   0.00001   0.00000   0.00010   0.00010   2.66614
   D347       3.13226  -0.00000   0.00000  -0.00002  -0.00002   3.13225
   D348       2.19337  -0.00001   0.00000  -0.00003  -0.00003   2.19333
   D349      -0.69450  -0.00000   0.00000   0.00001   0.00001  -0.69449
   D350      -0.27890   0.00001   0.00000   0.00006   0.00006  -0.27884
   D351      -2.55207  -0.00002   0.00000  -0.00012  -0.00012  -2.55219
   D352       2.79222  -0.00003   0.00000  -0.00014  -0.00014   2.79208
   D353      -0.09565  -0.00002   0.00000  -0.00009  -0.00009  -0.09574
   D354       0.31995  -0.00001   0.00000  -0.00005  -0.00005   0.31991
   D355      -3.09142   0.00001   0.00000   0.00007   0.00007  -3.09136
   D356      -1.61817  -0.00004   0.00000  -0.00027  -0.00027  -1.61844
   D357      -0.32101   0.00000   0.00000  -0.00001  -0.00001  -0.32103
   D358       0.70966  -0.00000   0.00000  -0.00005  -0.00005   0.70962
   D359       1.81311   0.00001   0.00000   0.00003   0.00003   1.81314
   D360       0.48654  -0.00002   0.00000  -0.00022  -0.00022   0.48631
   D361      -0.69565  -0.00002   0.00000  -0.00027  -0.00027  -0.69592
   D362       3.01912  -0.00013   0.00000  -0.00102  -0.00101   3.01811
   D363       3.12271   0.00002   0.00000   0.00012   0.00012   3.12283
   D364      -2.23751  -0.00001   0.00000  -0.00004  -0.00004  -2.23755
   D365       2.86349  -0.00000   0.00000  -0.00009  -0.00009   2.86340
   D366       0.29507  -0.00012   0.00000  -0.00083  -0.00083   0.29424
   D367       0.39866   0.00003   0.00000   0.00030   0.00030   0.39896
   D368      -2.89470   0.00004   0.00000   0.00016   0.00016  -2.89454
   D369       2.20630   0.00004   0.00000   0.00012   0.00012   2.20641
   D370      -0.36212  -0.00007   0.00000  -0.00063  -0.00063  -0.36275
   D371      -0.25853   0.00008   0.00000   0.00050   0.00050  -0.25803
   D372      -0.71799  -0.00006   0.00000  -0.00040  -0.00040  -0.71840
   D373       0.48009   0.00004   0.00000   0.00021   0.00021   0.48030
   D374       3.08732   0.00005   0.00000   0.00037   0.00037   3.08769
   D375      -3.03305  -0.00008   0.00000  -0.00064  -0.00064  -3.03369
   D376       2.62714  -0.00009   0.00000  -0.00055  -0.00055   2.62659
   D377      -2.45796   0.00001   0.00000   0.00006   0.00006  -2.45790
   D378       0.14927   0.00003   0.00000   0.00022   0.00022   0.14950
   D379       0.31208  -0.00010   0.00000  -0.00078  -0.00078   0.31130
   D380       2.27372  -0.00005   0.00000  -0.00031  -0.00031   2.27341
   D381      -2.81138   0.00005   0.00000   0.00030   0.00030  -2.81108
   D382      -0.20415   0.00006   0.00000   0.00046   0.00046  -0.20369
   D383      -0.04134  -0.00007   0.00000  -0.00055  -0.00055  -0.04189
   D384      -0.32070  -0.00003   0.00000  -0.00015  -0.00015  -0.32085
   D385       0.97552  -0.00002   0.00000  -0.00015  -0.00015   0.97538
   D386       3.13424   0.00002   0.00000   0.00017   0.00017   3.13442
   D387      -2.86485  -0.00002   0.00000  -0.00008  -0.00008  -2.86492
   D388       2.70067  -0.00001   0.00000  -0.00004  -0.00004   2.70063
   D389      -2.28630  -0.00000   0.00000  -0.00003  -0.00003  -2.28633
   D390      -0.12758   0.00004   0.00000   0.00029   0.00029  -0.12729
   D391       0.15652   0.00000   0.00000   0.00004   0.00004   0.15655
   D392       3.01483  -0.00005   0.00000  -0.00030  -0.00030   3.01453
   D393      -1.97214  -0.00004   0.00000  -0.00030  -0.00030  -1.97243
   D394       0.18658  -0.00000   0.00000   0.00003   0.00003   0.18661
   D395       0.47068  -0.00004   0.00000  -0.00023  -0.00023   0.47045
   D396       0.48045   0.00004   0.00000   0.00024   0.00024   0.48068
   D397      -2.43963   0.00004   0.00000   0.00021   0.00021  -2.43942
   D398      -2.82126   0.00004   0.00000   0.00023   0.00023  -2.82103
   D399      -0.71823   0.00000   0.00000   0.00004   0.00004  -0.71820
   D400       2.64488  -0.00000   0.00000   0.00001   0.00001   2.64489
   D401       2.26325  -0.00000   0.00000   0.00003   0.00003   2.26328
   D402       3.09582   0.00000   0.00000   0.00004   0.00004   3.09586
   D403       0.17574  -0.00000   0.00000   0.00001   0.00001   0.17576
   D404      -0.20589   0.00000   0.00000   0.00003   0.00003  -0.20586
   D405      -3.02378  -0.00002   0.00000  -0.00013  -0.00013  -3.02392
   D406       0.33932  -0.00002   0.00000  -0.00016  -0.00016   0.33917
   D407      -0.04231  -0.00002   0.00000  -0.00014  -0.00014  -0.04244
   D408      -0.96975  -0.00002   0.00000  -0.00014  -0.00014  -0.96989
   D409       0.26909  -0.00001   0.00000  -0.00007  -0.00007   0.26902
   D410       2.73149  -0.00001   0.00000  -0.00016  -0.00016   2.73134
   D411       2.86773   0.00000   0.00000  -0.00007  -0.00007   2.86766
   D412       0.11941  -0.00001   0.00000  -0.00011  -0.00011   0.11930
   D413       1.35825   0.00000   0.00000  -0.00004  -0.00004   1.35821
   D414      -2.46253   0.00000   0.00000  -0.00013  -0.00013  -2.46266
   D415      -2.32630   0.00002   0.00000  -0.00003  -0.00003  -2.32633
   D416       2.32603  -0.00002   0.00000  -0.00015  -0.00015   2.32588
   D417      -2.71832  -0.00001   0.00000  -0.00008  -0.00008  -2.71840
   D418      -0.25591  -0.00002   0.00000  -0.00017  -0.00017  -0.25608
   D419      -0.11968  -0.00000   0.00000  -0.00008  -0.00008  -0.11975
   D420       2.59188   0.00000   0.00000   0.00001   0.00001   2.59189
   D421      -2.45247   0.00001   0.00000   0.00008   0.00009  -2.45239
   D422       0.00994   0.00001   0.00000  -0.00000  -0.00000   0.00993
   D423       0.14617   0.00003   0.00000   0.00009   0.00009   0.14626
   D424      -0.32195   0.00000   0.00000   0.00004   0.00004  -0.32191
   D425       0.97704  -0.00000   0.00000  -0.00003  -0.00003   0.97701
   D426      -2.87809   0.00000   0.00000   0.00003   0.00003  -2.87806
   D427       3.11760  -0.00001   0.00000  -0.00003  -0.00003   3.11757
   D428       2.68867   0.00001   0.00000   0.00006   0.00006   2.68873
   D429      -2.29552   0.00000   0.00000  -0.00001  -0.00001  -2.29553
   D430       0.13254   0.00001   0.00000   0.00005   0.00005   0.13259
   D431      -0.15496  -0.00000   0.00000  -0.00001  -0.00001  -0.15497
   D432       3.02341   0.00001   0.00000   0.00005   0.00005   3.02346
   D433      -1.96079   0.00000   0.00000  -0.00002  -0.00002  -1.96081
   D434       0.46727   0.00001   0.00000   0.00004   0.00004   0.46731
   D435       0.17978  -0.00000   0.00000  -0.00002  -0.00002   0.17976
   D436       0.30234   0.00003   0.00000   0.00044   0.00044   0.30278
   D437      -0.82617   0.00001   0.00000   0.00026   0.00026  -0.82591
   D438       3.01327   0.00008   0.00000   0.00076   0.00076   3.01403
   D439       2.57383   0.00001   0.00000   0.00007   0.00007   2.57390
   D440       1.46101   0.00003   0.00000   0.00036   0.00036   1.46137
   D441       0.33250   0.00001   0.00000   0.00018   0.00018   0.33268
   D442      -2.11125   0.00008   0.00000   0.00068   0.00068  -2.11057
   D443      -2.55069   0.00001   0.00000  -0.00001  -0.00001  -2.55070
   D444      -2.11671   0.00002   0.00000   0.00039   0.00039  -2.11632
   D445       3.03797   0.00000   0.00000   0.00020   0.00020   3.03817
   D446       0.59422   0.00007   0.00000   0.00071   0.00071   0.59493
   D447       0.15478  -0.00000   0.00000   0.00002   0.00002   0.15479
   D448      -2.53786   0.00001   0.00000   0.00030   0.00030  -2.53757
   D449       2.61682  -0.00001   0.00000   0.00011   0.00011   2.61693
   D450       0.17307   0.00006   0.00000   0.00062   0.00062   0.17368
   D451      -0.26638  -0.00001   0.00000  -0.00008  -0.00008  -0.26645
   D452       0.63276   0.00002   0.00000   0.00011   0.00011   0.63287
   D453      -0.43673  -0.00003   0.00000  -0.00013  -0.00013  -0.43687
   D454      -2.65791  -0.00002   0.00000  -0.00019  -0.00019  -2.65810
   D455       3.05361   0.00007   0.00000   0.00056   0.00056   3.05417
   D456      -0.52212   0.00001   0.00000   0.00011   0.00011  -0.52201
   D457      -1.59162  -0.00004   0.00000  -0.00013  -0.00013  -1.59175
   D458       2.47039  -0.00003   0.00000  -0.00019  -0.00019   2.47020
   D459       1.89872   0.00006   0.00000   0.00056   0.00056   1.89928
   D460      -3.13559   0.00001   0.00000   0.00014   0.00014  -3.13545
   D461       2.07810  -0.00003   0.00000  -0.00010  -0.00010   2.07800
   D462      -0.14308  -0.00002   0.00000  -0.00016  -0.00016  -0.14324
   D463      -0.71474   0.00007   0.00000   0.00059   0.00059  -0.71416
   D464      -2.90033   0.00000   0.00000   0.00004   0.00004  -2.90028
   D465       2.31336  -0.00005   0.00000  -0.00020  -0.00020   2.31316
   D466       0.09218  -0.00004   0.00000  -0.00026  -0.00026   0.09193
   D467      -0.47948   0.00005   0.00000   0.00049   0.00049  -0.47899
   D468      -1.52076  -0.00001   0.00000  -0.00004  -0.00004  -1.52080
   D469       0.12879   0.00007   0.00000   0.00025   0.00025   0.12904
   D470       1.76006   0.00001   0.00000   0.00000   0.00000   1.76006
   D471      -2.87357   0.00009   0.00000   0.00029   0.00029  -2.87329
   D472      -2.95717   0.00001   0.00000   0.00005   0.00005  -2.95712
   D473      -1.30762   0.00008   0.00000   0.00034   0.00034  -1.30728
   D474       0.67546   0.00001   0.00000   0.00005   0.00005   0.67551
   D475       2.32501   0.00009   0.00000   0.00034   0.00034   2.32535
   D476      -0.44660   0.00000   0.00000   0.00001   0.00001  -0.44659
   D477       1.20295   0.00008   0.00000   0.00030   0.00030   1.20325
   D478      -0.57350   0.00009   0.00000   0.00032   0.00032  -0.57317
   D479      -2.80104   0.00010   0.00000   0.00042   0.00042  -2.80062
   D480      -1.66143   0.00011   0.00000   0.00041   0.00041  -1.66102
   D481       2.20575   0.00011   0.00000   0.00050   0.00050   2.20624
   D482       0.79030   0.00011   0.00000   0.00049   0.00049   0.79079
   D483      -0.88726  -0.00001   0.00000  -0.00014  -0.00014  -0.88740
   D484       0.14300  -0.00005   0.00000  -0.00047  -0.00047   0.14254
   D485       3.13711   0.00003   0.00000   0.00022   0.00022   3.13732
   D486       2.51287  -0.00003   0.00000  -0.00039  -0.00039   2.51248
   D487       0.21573  -0.00001   0.00000  -0.00011  -0.00011   0.21562
   D488       1.24600  -0.00005   0.00000  -0.00044  -0.00044   1.24556
   D489      -2.04309   0.00003   0.00000   0.00025   0.00025  -2.04284
   D490      -2.66732  -0.00003   0.00000  -0.00036  -0.00036  -2.66768
   D491       3.10902  -0.00006   0.00000  -0.00038  -0.00038   3.10864
   D492      -2.14390  -0.00010   0.00000  -0.00070  -0.00070  -2.14460
   D493       0.85020  -0.00001   0.00000  -0.00002  -0.00002   0.85019
   D494       0.22597  -0.00008   0.00000  -0.00062  -0.00062   0.22534
   D495       2.52568   0.00004   0.00000   0.00025   0.00025   2.52593
   D496      -2.72724   0.00000   0.00000  -0.00008  -0.00008  -2.72732
   D497       0.26686   0.00009   0.00000   0.00061   0.00061   0.26747
   D498      -0.35737   0.00002   0.00000   0.00000   0.00000  -0.35737
   D499       0.83353  -0.00001   0.00000  -0.00015  -0.00015   0.83338
   D500      -0.10431  -0.00001   0.00000  -0.00015  -0.00015  -0.10446
   D501      -2.55497  -0.00001   0.00000  -0.00014  -0.00014  -2.55511
   D502      -2.97584  -0.00002   0.00000  -0.00024  -0.00024  -2.97608
   D503      -0.20799   0.00002   0.00000   0.00012   0.00012  -0.20787
   D504      -1.14583   0.00002   0.00000   0.00012   0.00012  -1.14571
   D505       2.68670   0.00002   0.00000   0.00013   0.00013   2.68682
   D506       2.26583   0.00001   0.00000   0.00003   0.00003   2.26585
   D507       3.13820   0.00001   0.00000   0.00005   0.00005   3.13825
   D508       2.20035   0.00002   0.00000   0.00005   0.00005   2.20041
   D509      -0.25030   0.00002   0.00000   0.00006   0.00006  -0.25024
   D510      -0.67117   0.00001   0.00000  -0.00004  -0.00004  -0.67121
   D511      -2.54495  -0.00002   0.00000  -0.00005  -0.00005  -2.54499
   D512       2.80040  -0.00001   0.00000  -0.00005  -0.00005   2.80035
   D513       0.34974  -0.00002   0.00000  -0.00004  -0.00004   0.34970
   D514      -0.07113  -0.00003   0.00000  -0.00014  -0.00014  -0.07127
   D515       1.10062   0.00004   0.00000   0.00078   0.00078   1.10141
   D516      -1.45832   0.00014   0.00000   0.00142   0.00142  -1.45690
   D517       2.24060   0.00005   0.00000   0.00090   0.00090   2.24150
   D518      -2.92151   0.00010   0.00000   0.00111   0.00111  -2.92040
   D519      -0.08145   0.00007   0.00000   0.00096   0.00096  -0.08050
   D520      -0.59637   0.00003   0.00000   0.00023   0.00023  -0.59614
   D521       0.60699   0.00002   0.00000   0.00009   0.00009   0.60708
   D522      -2.98218   0.00000   0.00000  -0.00002  -0.00002  -2.98220
   D523      -2.83953   0.00003   0.00000   0.00017   0.00017  -2.83936
   D524      -1.80142   0.00002   0.00000   0.00021   0.00021  -1.80121
   D525      -0.59806   0.00001   0.00000   0.00007   0.00007  -0.59799
   D526       2.09596  -0.00001   0.00000  -0.00004  -0.00004   2.09591
   D527       2.23861   0.00002   0.00000   0.00015   0.00015   2.23876
   D528       2.26005   0.00002   0.00000   0.00017   0.00017   2.26022
   D529      -2.81977   0.00001   0.00000   0.00003   0.00003  -2.81975
   D530      -0.12576  -0.00001   0.00000  -0.00009  -0.00009  -0.12584
   D531       0.01689   0.00002   0.00000   0.00011   0.00011   0.01700
   D532       2.11550   0.00002   0.00000   0.00017   0.00017   2.11567
   D533      -2.96432   0.00000   0.00000   0.00003   0.00003  -2.96429
   D534      -0.27031  -0.00001   0.00000  -0.00008  -0.00008  -0.27039
   D535      -0.12766   0.00001   0.00000   0.00011   0.00011  -0.12754
   D536       2.79843  -0.00000   0.00000  -0.00005  -0.00005   2.79838
   D537      -0.27156  -0.00001   0.00000  -0.00008  -0.00008  -0.27164
   D538      -2.22648  -0.00003   0.00000  -0.00016  -0.00016  -2.22665
   D539      -1.18970  -0.00002   0.00000  -0.00012  -0.00012  -1.18982
   D540       1.18802  -0.00002   0.00000  -0.00011  -0.00011   1.18791
   D541       2.63267  -0.00001   0.00000  -0.00011  -0.00011   2.63256
   D542       0.53020  -0.00000   0.00000  -0.00001  -0.00001   0.53019
   D543      -2.23533  -0.00003   0.00000  -0.00014  -0.00014  -2.23547
   D544      -0.84035  -0.00000   0.00000  -0.00005  -0.00005  -0.84040
   D545       1.48389  -0.00001   0.00000  -0.00007  -0.00007   1.48382
   D546       0.31595   0.00001   0.00000   0.00008   0.00008   0.31604
   D547       3.13689   0.00001   0.00000   0.00006   0.00006   3.13696
   D548      -0.23276  -0.00001   0.00000  -0.00000  -0.00000  -0.23277
   D549       2.84976  -0.00000   0.00000  -0.00000  -0.00000   2.84976
   D550       2.79358   0.00013   0.00000   0.00148   0.00149   2.79507
   D551       1.47386   0.00020   0.00000   0.00220   0.00220   1.47606
   D552      -3.03667   0.00002   0.00000   0.00016   0.00016  -3.03651
   D553       1.78519  -0.00002   0.00000  -0.00013  -0.00013   1.78506
   D554      -0.36677   0.00001   0.00000  -0.00004  -0.00004  -0.36681
   D555      -0.08553   0.00001   0.00000  -0.00002  -0.00002  -0.08555
   D556       3.11688   0.00000   0.00000  -0.00002  -0.00002   3.11686
   D557      -1.70691   0.00002   0.00000   0.00011   0.00011  -1.70679
   D558      -1.42567   0.00002   0.00000   0.00014   0.00014  -1.42553
   D559       1.77675   0.00001   0.00000   0.00014   0.00014   1.77688
   D560      -3.12699  -0.00003   0.00000  -0.00007  -0.00007  -3.12707
   D561       1.53184   0.00002   0.00000   0.00005   0.00005   1.53189
   D562      -0.17915  -0.00009   0.00000  -0.00024  -0.00024  -0.17939
   D563       2.79728  -0.00024   0.00000  -0.00162  -0.00162   2.79566
   D564       1.70494   0.00008   0.00000   0.00058   0.00058   1.70552
   D565      -1.60181  -0.00007   0.00000  -0.00081  -0.00081  -1.60262
   D566       0.36862  -0.00003   0.00000   0.00006   0.00006   0.36868
   D567       3.07772  -0.00016   0.00000  -0.00120  -0.00120   3.07651
   D568       0.20188   0.00004   0.00000  -0.00015  -0.00015   0.20174
   D569      -0.08957   0.00003   0.00000  -0.00012  -0.00012  -0.08968
   D570      -2.77391   0.00019   0.00000   0.00122   0.00122  -2.77269
   D571       1.51433  -0.00034   0.00000  -0.00259  -0.00259   1.51174
   D572       1.22288  -0.00034   0.00000  -0.00256  -0.00256   1.22032
   D573      -1.46146  -0.00018   0.00000  -0.00123  -0.00122  -1.46269
   D574      -1.69152  -0.00069   0.00000  -0.00592  -0.00592  -1.69744
   D575      -1.98297  -0.00069   0.00000  -0.00589  -0.00589  -1.98886
   D576       1.61587  -0.00053   0.00000  -0.00455  -0.00455   1.61132
   D577       2.92246   0.00007   0.00000   0.00043   0.00041   2.92287
   D578       1.41740  -0.00035   0.00000  -0.00328  -0.00327   1.41413
   D579      -1.60124   0.00027   0.00000   0.00270   0.00270  -1.59854
         Item               Value     Threshold  Converged?
 Maximum Force            0.171971     0.000450     NO 
 RMS     Force            0.008204     0.000300     NO 
 Maximum Displacement     0.212597     0.001800     NO 
 RMS     Displacement     0.012005     0.001200     NO 
 Predicted change in Energy=-4.306949D-02
 GradGradGradGradGradGradGradGradGradGradGradGradGradGradGradGradGradGrad

                          Input orientation:                          
 ---------------------------------------------------------------------
 Center     Atomic      Atomic             Coordinates (Angstroms)
 Number     Number       Type             X           Y           Z
 ---------------------------------------------------------------------
      1          4           0       -0.255090   -0.466080    1.649800
      2          4           0       -0.357347    1.591106    0.869579
      3          4           0        0.541486   -0.548469   -1.342864
      4          4           0        1.523509    0.703048    1.215465
      5          4           0       -1.984524   -1.547440    0.875883
      6          4           0        1.033230    1.544610   -0.728761
      7          4           0        2.436344    0.146679   -0.516609
      8          4           0       -0.929534    1.070988   -1.081542
      9          4           0       -1.571842   -0.933211   -1.020325
     10          4           0        1.515670   -1.290611    0.622699
     11          4           0       -2.024555    0.426189    0.613292
     12          4           0       -0.209292   -2.114423    0.020262
     13          1           0       -2.776035   -2.782741    1.275651
     14          1           0       -3.050611   -2.184037    1.757953
     15          1           0        3.909492   -0.195771   -0.679883
     16          1           0        3.719594    0.256341   -1.331897
     17          1           0        2.779330   -2.067938    1.030037
     18          1           0        2.180323   -2.619237    1.048130
     19          1           0       -3.376705    0.554089    1.217517
     20          1           0       -3.066611    1.333778    1.184327
     21          1           0        1.937096    2.447602   -1.489731
     22          1           0        1.162776    2.749298   -1.607597
     23          1           0       -2.188833   -1.300459   -2.434578
     24          1           0       -2.692864   -1.605233   -1.897227
     25          1           0        0.320610   -3.565877   -0.040444
     26          1           0       -0.489595   -3.623474   -0.089012
     27          1           0        2.067171    1.221283    2.611563
     28          1           0        2.692447    1.253682    2.118320
     29          1           0        0.043165   -0.525742    3.203430
     30          1           0       -0.688761   -0.847403    3.117548
     31          1           0        1.263697   -0.827293   -2.717470
     32          1           0        0.547276   -1.183404   -2.793621
     33          1           0       -1.973773    1.775975   -2.020763
     34          1           0       -1.266717    2.059206   -2.260386
     35          1           0       -0.934648    2.758777    1.759905
     36          1           0       -0.232924    3.030127    1.492787
     37          1           0       -4.348712    0.761820   -1.491774
     38          1           0       -4.943919    1.004231   -1.878528
     39          1           0        3.454403   -3.253331   -2.110917
     40          1           0        2.939222   -2.824063   -1.774461
     41          1           0        4.201360    2.662109    0.341157
     42          1           0        4.864374    2.995418    0.449344
     43          1           0       -2.528416    4.490381   -0.427908
     44          1           0       -2.263563    3.798050   -0.316951
     45          1           0       -2.085460    1.758535    3.378813
     46          1           0       -2.351380    2.022636    3.983690
     47          1           0       -1.062778   -3.147687   -2.871421
     48          1           0       -1.322256   -3.600809   -3.354241
 ---------------------------------------------------------------------
                    Distance matrix (angstroms):
                    1          2          3          4          5
     1  Be   0.000000
     2  Be   2.202547   0.000000
     3  Be   3.097961   3.206335   0.000000
     4  Be   2.172308   2.108531   3.012592   0.000000
     5  Be   2.181566   3.535282   3.507351   4.181663   0.000000
     6  Be   3.370489   2.119093   2.236048   2.174538   4.608958
     7  Be   3.508934   3.436945   2.180921   2.035410   4.934891
     8  Be   3.205882   2.098760   2.203368   3.380686   3.435212
     9  Be   3.013572   3.379188   2.172145   4.154191   2.035482
    10  Be   2.206894   3.445785   2.315869   2.079930   3.518725
    11  Be   2.236403   2.049951   3.370619   3.609435   1.991424
    12  Be   2.318303   3.804498   2.207713   3.516995   2.050611
    13  H    3.444136   5.014527   4.780642   5.535379   1.520616
    14  H    3.282989   4.721715   5.019295   5.436187   1.523105
    15  H    4.779565   4.878492   3.450711   3.176970   6.243945
    16  H    5.021009   4.821778   3.278446   3.392844   6.376902
    17  H    3.486798   4.822146   3.598249   3.047923   4.794683
    18  H    3.305954   4.919211   3.562403   3.390720   4.303994
    19  H    3.312414   3.211384   4.808680   4.902477   2.543876
    20  H    3.370579   2.739598   4.790398   4.633356   3.093133
    21  H    4.811639   3.400646   3.308434   3.245398   6.077465
    22  H    4.791621   3.128671   3.366207   3.505274   5.876659
    23  H    4.595399   4.757409   3.035123   5.578381   3.325942
    24  H    4.452169   4.829745   3.447476   5.726676   2.862730
    25  H    3.577303   5.280363   3.293909   4.609555   3.198028
    26  H    3.612146   5.303606   3.477202   4.947024   2.734182
    27  H    3.027388   3.008249   4.593172   1.585316   5.205251
    28  H    3.444571   3.312771   4.455802   1.576312   5.591422
    29  H    1.583124   3.176211   4.573580   2.766468   3.251594
    30  H    1.577263   3.333095   4.636609   3.303930   2.682185
    31  H    4.637913   4.619887   1.577616   4.228170   4.897114
    32  H    4.571907   4.683511   1.583626   4.537014   4.473006
    33  H    4.631815   3.316789   3.491291   4.884191   4.408601
    34  H    4.763404   3.292834   3.303243   4.658977   4.833149
    35  H    3.297517   1.577787   4.769069   3.250380   4.519650
    36  H    3.499800   1.573102   4.631087   2.928695   4.939918
    37  H    5.304240   4.711125   5.064885   6.466496   4.065447
    38  H    6.049465   5.378955   5.726036   7.175732   4.780777
    39  H    5.972613   6.846996   4.048613   5.517799   6.435290
    40  H    5.243023   6.111631   3.333728   4.835744   5.735622
    41  H    5.599827   4.712546   5.151545   3.431213   7.501426
    42  H    6.295393   5.423565   5.870137   4.123504   8.229635
    43  H    5.835357   3.847443   5.970884   5.784692   6.200885
    44  H    5.107335   3.148351   5.273805   5.125353   5.484066
    45  H    3.359859   3.051338   5.875147   4.338062   4.147809
    46  H    4.004395   3.722912   6.584181   4.941573   4.747472
    47  H    5.318347   6.078558   3.415565   6.182206   4.177641
    48  H    6.000483   6.762225   4.103164   6.892298   4.748565
                    6          7          8          9         10
     6  Be   0.000000
     7  Be   1.991971   0.000000
     8  Be   2.049686   3.535907   0.000000
     9  Be   3.607077   4.181561   2.105498   0.000000
    10  Be   3.177683   2.052185   3.802711   3.515679   0.000000
    11  Be   3.521650   4.610252   2.118324   2.172930   3.934550
    12  Be   3.936168   3.521392   3.446675   2.081977   2.004269
    13  H    6.103616   6.242002   4.880282   3.184705   4.590374
    14  H    6.063359   6.380639   4.812161   3.386762   4.789357
    15  H    3.362173   1.521216   5.018186   5.541186   2.936967
    16  H    3.039731   1.524287   4.726597   5.432441   3.327279
    17  H    4.380952   2.722918   5.297858   4.942094   1.538505
    18  H    4.670202   3.188141   5.274891   4.604338   1.545316
    19  H    4.921041   6.079861   3.397278   3.236901   5.262324
    20  H    4.529133   5.880893   3.125750   3.497723   5.310381
    21  H    1.487092   2.547638   3.206127   4.895190   4.314417
    22  H    1.496799   3.096103   2.733353   4.624272   4.628133
    23  H    4.624491   5.212013   3.006710   1.586083   4.803164
    24  H    5.017031   5.593218   3.307089   1.573932   4.915361
    25  H    5.205639   4.299550   4.913986   3.387104   2.654197
    26  H    5.425622   4.791452   4.818365   3.045673   3.157511
    27  H    3.511601   3.328141   4.758346   5.574484   3.251052
    28  H    3.308098   2.869476   4.836449   5.728679   3.177280
    29  H    4.552879   4.474164   4.675112   4.540307   3.068138
    30  H    4.845726   4.895056   4.622829   4.231925   3.358604
    31  H    3.103869   2.677221   3.330165   3.306327   3.381550
    32  H    3.455699   3.243838   3.192878   2.774497   3.552537
    33  H    3.280985   4.936215   1.571489   2.915838   5.344909
    34  H    2.810773   4.517874   1.574783   3.253523   5.222560
    35  H    3.397087   4.834165   3.304917   4.665455   4.867734
    36  H    2.957225   4.413267   3.309177   4.880213   4.741667
    37  H    5.491834   6.882320   3.457550   3.287308   6.563112
    38  H    6.110670   7.553708   4.093279   3.982599   7.297173
    39  H    5.549115   3.890801   6.243257   5.642294   3.883762
    40  H    4.879714   3.265025   5.533429   4.949115   3.181879
    41  H    3.525703   3.190365   5.557141   6.936125   4.787086
    42  H    4.262681   3.865709   6.294157   7.682378   5.441867
    43  H    4.631782   6.597307   3.830915   5.539075   7.132901
    44  H    4.014526   5.954956   3.130670   4.833016   6.407809
    45  H    5.161798   6.182160   4.658718   5.182829   5.464577
    46  H    5.821622   6.833316   5.346387   5.863862   6.101470
    47  H    5.567934   5.351807   4.584609   2.930802   4.722923
    48  H    6.238333   6.018546   5.210094   3.553242   5.404340
                   11         12         13         14         15
    11  Be   0.000000
    12  Be   3.178298   0.000000
    13  H    3.361648   2.934419   0.000000
    14  H    3.029245   3.331293   0.816367   0.000000
    15  H    6.105084   4.597370   7.430532   7.638016   0.000000
    16  H    6.066948   4.783828   7.630762   7.831878   0.815837
    17  H    5.428780   3.154943   5.606545   5.876356   2.775987
    18  H    5.210057   2.649832   4.964270   5.296784   3.442273
    19  H    1.486524   4.311250   3.390962   2.809937   7.566445
    20  H    1.495219   4.627030   4.127773   3.564314   7.381112
    21  H    4.919704   5.262997   7.564220   7.541668   3.396119
    22  H    4.526396   5.309263   7.377724   7.308718   4.132619
    23  H    3.506824   3.256894   4.038287   4.370434   6.441185
    24  H    3.297881   3.178705   3.385350   3.717975   6.860002
    25  H    4.675870   1.546350   3.454651   4.063108   4.964531
    26  H    4.387381   1.538748   2.792301   3.470168   5.608052
    27  H    4.622497   4.798339   6.424446   6.206170   4.029369
    28  H    5.019956   4.915900   6.848876   6.703022   3.378173
    29  H    3.448253   3.566539   4.093686   3.796156   5.489762
    30  H    3.110897   3.380593   3.390403   3.035363   5.999086
    31  H    4.845389   3.364755   6.007347   6.362658   3.398649
    32  H    4.562035   3.058942   5.491925   5.887520   4.092408
    33  H    2.960194   4.734382   5.682593   5.578528   6.348114
    34  H    3.391031   4.872237   6.182722   6.110192   5.863110
    35  H    2.818436   5.224995   5.859490   5.376683   6.176376
    36  H    3.280845   5.351194   6.348543   5.932722   5.682123
    37  H    3.153673   5.262492   4.764017   4.574261   8.353088
    38  H    3.881493   5.978972   5.384211   5.193618   9.014414
    39  H    7.139969   4.388815   7.106943   7.643740   3.406411
    40  H    6.395670   3.692934   6.478352   6.983244   3.007897
    41  H    6.620832   6.509385   8.899647   8.836489   3.048802
    42  H    7.354261   7.213645   9.614872   9.549147   3.517193
    43  H    4.225593   7.014459   7.474071   7.042624   7.966818
    44  H    3.505984   6.268260   6.790127   6.380442   7.361314
    45  H    3.070336   5.458908   5.052067   4.370650   7.498786
    46  H    3.743667   6.116581   5.532220   4.810294   8.115957
    47  H    5.083387   3.187146   4.501848   5.129445   6.183859
    48  H    5.696600   3.851662   4.921240   5.579335   6.790999
                   16         17         18         19         20
    16  H    0.000000
    17  H    3.444576   0.000000
    18  H    4.037677   0.814289   0.000000
    19  H    7.546232   6.693798   6.401503   0.000000
    20  H    7.317433   6.765390   6.570783   0.839747   0.000000
    21  H    2.829105   5.239150   5.672103   6.257080   5.781718
    22  H    3.581642   5.725044   6.075315   5.779887   5.261772
    23  H    6.208788   6.105344   5.740901   4.264760   4.561378
    24  H    6.701096   6.223172   5.783708   3.851226   4.274746
    25  H    5.275442   3.071653   2.353646   5.676859   6.081114
    26  H    5.857901   3.789173   3.070838   5.243516   5.730337
    27  H    4.383206   3.718517   4.148098   5.659001   5.329669
    28  H    3.735467   3.496437   4.050565   6.175393   5.834853
    29  H    5.890414   3.819503   3.687205   4.099438   4.147927
    30  H    6.359984   4.227891   3.956454   3.577617   3.761524
    31  H    3.020846   4.228493   4.269778   6.239043   6.216575
    32  H    3.777976   4.514955   4.414465   5.874158   5.934682
    33  H    5.932811   6.831913   6.781777   3.734659   3.415031
    34  H    5.382910   6.650617   6.687017   4.337422   3.953721
    35  H    6.122368   6.133801   6.255613   3.334437   2.628151
    36  H    5.594204   5.939535   6.159284   4.011221   3.317006
    37  H    8.085705   8.073167   7.778878   2.885863   3.021992
    38  H    8.712899   8.806052   8.511737   3.499183   3.607488
    39  H    3.604858   3.424394   3.464813   8.499350   8.626924
    40  H    3.208385   2.909038   2.930000   7.762395   7.881123
    41  H    2.969668   4.986991   5.698861   7.914469   7.436316
    42  H    3.462064   5.506559   6.251962   8.629343   8.136447
    43  H    7.601442   8.562087   8.654339   4.349875   3.585122
    44  H    7.026520   7.852067   7.924212   3.757254   2.995222
    45  H    7.625355   6.620033   6.541703   2.790915   2.441074
    46  H    8.260266   7.195905   7.120451   3.295396   2.970272
    47  H    6.068659   5.581131   5.114669   5.981372   6.367728
    48  H    6.662412   6.196337   5.710728   6.510369   6.927591
                   21         22         23         24         25
    21  H    0.000000
    22  H    0.839335   0.000000
    23  H    5.653670   5.321439   0.000000
    24  H    6.166689   5.823383   0.797296   0.000000
    25  H    6.393386   6.560994   4.142620   4.046331   0.000000
    26  H    6.686465   6.756379   3.712882   3.492468   0.813700
    27  H    4.282685   4.577562   7.066561   7.139770   5.744607
    28  H    3.874794   4.296419   7.146986   7.300657   5.789130
    29  H    5.869710   5.926668   6.113030   5.887941   4.454449
    30  H    6.243332   6.220244   5.769018   5.453320   4.287405
    31  H    3.561706   3.746199   3.496266   4.114895   3.944074
    32  H    4.100723   4.153509   2.762048   3.388211   3.647949
    33  H    4.003495   3.309985   3.111581   3.459035   6.141761
    34  H    3.318009   2.608601   3.488265   3.948911   6.252145
    35  H    4.347859   3.967285   5.970265   5.959071   6.694637
    36  H    3.734130   3.411630   6.164718   6.247404   6.794443
    37  H    6.507937   5.860032   3.131605   2.917047   6.529769
    38  H    7.041509   6.356917   3.634733   3.446288   7.209695
    39  H    5.932009   6.444877   5.980349   6.367949   3.768978
    40  H    5.373619   5.852005   5.390183   5.763767   3.227109
    41  H    2.919770   3.610850   8.015062   8.411356   7.348037
    42  H    3.553741   4.241864   8.747531   9.153373   7.996016
    43  H    5.024063   4.248286   6.138067   6.272357   8.553968
    44  H    4.565594   3.808601   5.521297   5.645976   7.809086
    45  H    6.352833   6.032987   6.569904   6.286531   6.769775
    46  H    6.966344   6.643781   7.229353   6.918326   7.386790
    47  H    6.497351   6.428434   2.207053   2.446507   3.178533
    48  H    7.119203   7.039176   2.624566   2.825558   3.698848
                   26         27         28         29         30
    26  H    0.000000
    27  H    6.107522   0.000000
    28  H    6.227709   0.797063   0.000000
    29  H    4.551918   2.738430   3.370832   0.000000
    30  H    4.245971   3.482906   4.104337   0.804088   0.000000
    31  H    4.219177   5.765486   5.454965   6.052907   6.153042
    32  H    3.787341   6.108077   5.887979   6.054028   6.048355
    33  H    5.923555   6.172144   6.259266   6.054596   5.910635
    34  H    6.132834   5.962619   5.957929   6.184742   6.140406
    35  H    6.659557   3.478523   3.943297   3.718594   3.861111
    36  H    6.843857   3.132732   3.479201   3.955594   4.228814
    37  H    6.007606   7.629681   7.927964   6.556777   6.101695
    38  H    6.667761   8.328470   8.622709   7.282728   6.818775
    39  H    4.447496   6.651947   6.227374   6.878849   7.091624
    40  H    3.903406   6.030134   5.642929   6.200712   6.403218
    41  H    7.854850   3.433000   2.723746   5.970392   6.628597
    42  H    8.530214   3.955641   3.245980   6.574771   7.261122
    43  H    8.372951   6.406623   6.649580   6.705307   6.666823
    44  H    7.633999   5.828480   6.079999   6.034008   5.987989
    45  H    6.598380   4.256954   4.967104   3.127255   2.968155
    46  H    7.206366   4.695581   5.432411   3.582859   3.428064
    47  H    2.880401   7.677733   7.640110   6.708317   6.426425
    48  H    3.369801   8.386394   8.344630   7.370445   7.061629
                   31         32         33         34         35
    31  H    0.000000
    32  H    0.803662   0.000000
    33  H    4.212317   3.963700   0.000000
    34  H    3.865721   3.753589   0.798478   0.000000
    35  H    6.143249   6.202538   4.042170   4.094193   0.000000
    36  H    5.903035   6.061010   4.116854   4.012197   0.798373
    37  H    5.960431   5.426730   2.636034   3.431132   5.120262
    38  H    6.526316   5.981335   3.072066   3.844555   5.691299
    39  H    3.324569   3.633465   7.400482   7.108753   8.390022
    40  H    2.771956   3.074387   6.734874   6.463155   7.659420
    41  H    5.491902   6.161747   6.670545   6.085342   5.329237
    42  H    6.132431   6.827643   7.372159   6.768265   5.949977
    43  H    6.920974   6.873741   3.195750   3.295523   3.213267
    44  H    6.292682   6.232944   2.660027   2.791813   2.675712
    45  H    7.420783   7.327021   5.400760   5.706252   2.223896
    46  H    8.129970   8.038211   6.021370   6.337691   2.737563
    47  H    3.289440   2.541011   5.078974   5.246588   7.506791
    48  H    3.845129   3.106975   5.577852   5.765013   8.170010
                   36         37         38         39         40
    36  H    0.000000
    37  H    5.567093   0.000000
    38  H    6.137059   0.750076   0.000000
    39  H    8.128032   8.797350   9.418739   0.000000
    40  H    7.416803   8.127265   8.764165   0.750256   0.000000
    41  H    4.596146   8.948433   9.555715   6.446941   6.013894
    42  H    5.203116   9.676665  10.275526   6.898538   6.520574
    43  H    3.330270   4.283393   4.482432   9.929337   9.230893
    44  H    2.826367   3.866103   4.174717   9.253941   8.546677
    45  H    2.933587   5.462450   6.031534   9.270708   8.532519
    46  H    3.421622   5.963195   6.490302   9.934142   9.199852
    47  H    7.609227   5.290087   5.769533   4.581970   4.162218
    48  H    8.285507   5.626788   6.041569   4.948037   4.610774
                   41         42         43         44         45
    41  H    0.000000
    42  H    0.749925   0.000000
    43  H    7.015977   7.593276   0.000000
    44  H    6.596870   7.213800   0.749521   0.000000
    45  H    7.040448   7.642766   4.706413   4.224928   0.000000
    46  H    7.524319   8.093516   5.057995   4.653528   0.711575
    47  H    8.472635   9.159495   8.152235   7.497363   8.011387
    48  H    9.131837   9.810804   8.688245   8.053217   8.639390
                   46         47         48
    46  H    0.000000
    47  H    8.682469   0.000000
    48  H    9.302014   0.711171   0.000000
 Stoichiometry    Be12H36
 Framework group  C1[X(Be12H36)]
 Deg. of freedom   138
 Full point group                 C1      NOp   1
 Largest Abelian subgroup         C1      NOp   1
 Largest concise Abelian subgroup C1      NOp   1
                         Standard orientation:                         
 ---------------------------------------------------------------------
 Center     Atomic      Atomic             Coordinates (Angstroms)
 Number     Number       Type             X           Y           Z
 ---------------------------------------------------------------------
      1          4           0        0.270043   -0.186512    1.669921
      2          4           0        0.400396   -1.805472    0.182240
      3          4           0       -0.732714    0.934312   -1.038510
      4          4           0       -1.486172   -1.224320    0.923204
      5          4           0        1.897813    1.208383    1.265123
      6          4           0       -1.097354   -1.264660   -1.215910
      7          4           0       -2.537183   -0.131340   -0.434612
      8          4           0        0.816132   -0.573584   -1.465306
      9          4           0        1.380756    1.305370   -0.701202
     10          4           0       -1.598484    0.844377    1.107557
     11          4           0        1.998336   -0.526066    0.291804
     12          4           0        0.046861    1.937124    0.767211
     13          1           0        2.665044    2.258795    2.052692
     14          1           0        2.995715    1.543577    2.266174
     15          1           0       -4.030537    0.154615   -0.387477
     16          1           0       -3.867975   -0.015102   -1.168732
     17          1           0       -2.861172    1.338676    1.834389
     18          1           0       -2.284780    1.881372    2.024966
     19          1           0        3.392790   -0.781487    0.739033
     20          1           0        3.112463   -1.512776    0.436035
     21          1           0       -2.014619   -1.881419   -2.210734
     22          1           0       -1.238811   -2.070289   -2.469449
     23          1           0        1.884096    2.201831   -1.908954
     24          1           0        2.411275    2.319854   -1.322581
     25          1           0       -0.543372    3.274286    1.272012
     26          1           0        0.258649    3.396000    1.208317
     27          1           0       -1.911643   -2.249801    2.054835
     28          1           0       -2.567512   -2.138542    1.615782
     29          1           0        0.076989   -0.717592    3.148760
     30          1           0        0.787895   -0.341876    3.151626
     31          1           0       -1.558107    1.650740   -2.176195
     32          1           0       -0.863363    2.053927   -2.150833
     33          1           0        1.820702   -0.819945   -2.648405
     34          1           0        1.110715   -1.039437   -2.940482
     35          1           0        1.083513   -3.179386    0.549833
     36          1           0        0.376481   -3.377461    0.236351
     37          1           0        4.184047    0.076486   -1.900284
     38          1           0        4.760491    0.029806   -2.377933
     39          1           0       -3.796938    3.545646   -0.611035
     40          1           0       -3.243184    3.056085   -0.482306
     41          1           0       -4.137525   -2.890937   -0.478914
     42          1           0       -4.777741   -3.281331   -0.468759
     43          1           0        2.591085   -3.888539   -2.197786
     44          1           0        2.307096   -3.302621   -1.826529
     45          1           0        2.301958   -2.770536    2.364757
     46          1           0        2.619080   -3.220349    2.815801
     47          1           0        0.658003    4.006909   -1.578082
     48          1           0        0.865468    4.620380   -1.871979
 ---------------------------------------------------------------------
 Rotational constants (GHZ):           0.8425518           0.7178616           0.6149184
 Standard basis: def2TZVP (5D, 7F)
 There are   456 symmetry adapted cartesian basis functions of A   symmetry.
 There are   444 symmetry adapted basis functions of A   symmetry.
   444 basis functions,   636 primitive gaussians,   456 cartesian basis functions
    42 alpha electrons       42 beta electrons
       nuclear repulsion energy       517.8547543806 Hartrees.
 NAtoms=   48 NActive=   48 NUniq=   48 SFac= 1.00D+00 NAtFMM=   60 NAOKFM=F Big=F
 Integral buffers will be    131072 words long.
 Raffenetti 2 integral format.
 Two-electron integral symmetry is turned on.
 Nuclear repulsion after empirical dispersion term =      517.7885044637 Hartrees.
 One-electron integrals computed using PRISM.
   1 Symmetry operations used in ECPInt.
 ECPInt:  NShTT=   31878 NPrTT=   83748 LenC2=   29426 LenP2D=   61022.
 LDataN:  DoStor=T MaxTD1= 4 Len=   56
 NBasis=   444 RedAO= T EigKep=  7.15D-05  NBF=   444
 NBsUse=   444 1.00D-06 EigRej= -1.00D+00 NBFU=   444
 Initial guess from the checkpoint file:  "/home/asus/YCY/BeH/Be12/H18-Be12.chk"
 B after Tr=    -0.000000   -0.000000   -0.000000
         Rot=    0.999984   -0.005556   -0.000745   -0.001166 Ang=  -0.66 deg.
 ExpMin= 3.27D-02 ExpMax= 4.70D+03 ExpMxC= 1.60D+02 IAcc=3 IRadAn=         5 AccDes= 0.00D+00
 Harris functional with IExCor= 1009 and IRadAn=       5 diagonalized for initial guess.
 HarFok:  IExCor= 1009 AccDes= 0.00D+00 IRadAn=         5 IDoV= 1 UseB2=F ITyADJ=14
 ICtDFT=  3500011 ScaDFX=  1.000000  1.000000  1.000000  1.000000
 FoFCou: FMM=F IPFlag=           0 FMFlag=      100000 FMFlg1=           0
         NFxFlg=           0 DoJE=T BraDBF=F KetDBF=T FulRan=T
         wScrn=  0.000000 ICntrl=       500 IOpCl=  0 I1Cent=   200000004 NGrid=           0
         NMat0=    1 NMatS0=      1 NMatT0=    0 NMatD0=    1 NMtDS0=    0 NMtDT0=    0
 Petite list used in FoFCou.
 Requested convergence on RMS density matrix=1.00D-08 within 128 cycles.
 Requested convergence on MAX density matrix=1.00D-06.
 Requested convergence on             energy=1.00D-06.
 No special actions if energy rises.
 SCF Done:  E(RPBE1PBE) =  -197.789066327     A.U. after   12 cycles
            NFock= 12  Conv=0.69D-08     -V/T= 2.0099
   1 Symmetry operations used in ECPInt.
 ECPInt:  NShTT=   31878 NPrTT=   83748 LenC2=   29426 LenP2D=   61022.
 LDataN:  DoStor=T MaxTD1= 5 Len=  102
 Calling FoFJK, ICntrl=      2127 FMM=F ISym2X=0 I1Cent= 0 IOpClX= 0 NMat=1 NMatS=1 NMatT=0.
 ***** Axes restored to original set *****
 -------------------------------------------------------------------
 Center     Atomic                   Forces (Hartrees/Bohr)
 Number     Number              X              Y              Z
 -------------------------------------------------------------------
      1        4          -0.000127960   -0.000002889   -0.000045425
      2        4          -0.000085975    0.000068443   -0.000307755
      3        4          -0.000116427   -0.000150456   -0.000212994
      4        4           0.000005523    0.000027912   -0.000085799
      5        4          -0.000073054    0.000127501    0.000002016
      6        4           0.000084866   -0.000144136   -0.000065752
      7        4          -0.000002663    0.000047176    0.000100871
      8        4           0.000017383    0.000199366   -0.000049643
      9        4          -0.000548059    0.000441649   -0.000027524
     10        4           0.000112278    0.000034451   -0.000049840
     11        4           0.000126941    0.000008573   -0.000130443
     12        4           0.000067721   -0.000105227   -0.000050788
     13        1          -0.000031341    0.000081160    0.000130594
     14        1          -0.000002196   -0.000124466   -0.000088922
     15        1          -0.000009649    0.000013497   -0.000034980
     16        1          -0.000000122    0.000001512    0.000028243
     17        1          -0.000031561    0.000045383    0.000037912
     18        1          -0.000029254   -0.000015119   -0.000029924
     19        1           0.000096521   -0.000004107    0.000080426
     20        1          -0.000043867   -0.000073367   -0.000378909
     21        1          -0.000045036   -0.000030626   -0.000013493
     22        1          -0.000059541   -0.000011028    0.000027770
     23        1          -0.000646900    0.001154941    0.000946441
     24        1          -0.000044022    0.000728466    0.000164248
     25        1          -0.000085080    0.000016257   -0.000069123
     26        1           0.000013568    0.000010023    0.000033582
     27        1           0.000066330    0.000014571    0.000002564
     28        1          -0.000053739    0.000005579    0.000066638
     29        1          -0.000060797    0.000086479   -0.000005120
     30        1          -0.000049973   -0.000004250   -0.000048556
     31        1           0.000004019   -0.000151064    0.000008305
     32        1           0.000110627    0.000190080   -0.000077924
     33        1          -0.000004592   -0.000029763   -0.000004610
     34        1           0.000019390   -0.000008617   -0.000011685
     35        1           0.000695656    0.000278539   -0.000934760
     36        1          -0.000173306   -0.000000229    0.000248614
     37        1          -0.000048596    0.000020275   -0.000046116
     38        1           0.000030268   -0.000008952    0.000018162
     39        1          -0.000004698    0.000013800    0.000019962
     40        1          -0.000005760   -0.000001823   -0.000018448
     41        1           0.000018351    0.000006258    0.000006100
     42        1          -0.000011685   -0.000010110    0.000001922
     43        1           0.000004123   -0.000017780   -0.000003668
     44        1          -0.000021133    0.000007510    0.000018628
     45        1           0.010862289   -0.011745603   -0.023921393
     46        1          -0.011199101    0.011254851    0.025533222
     47        1           0.011347336    0.017036895    0.019535514
     48        1          -0.010067102   -0.019281532   -0.020298141
 -------------------------------------------------------------------
 Cartesian Forces:  Max     0.025533222 RMS     0.004876242

 GradGradGradGradGradGradGradGradGradGradGradGradGradGradGradGradGradGrad
 Berny optimization.
 Using GEDIIS/GDIIS optimizer.
 FormGI is forming the generalized inverse of G from B-inverse, IUseBI=4.
 Internal  Forces:  Max     0.030066823 RMS     0.001434362
 Search for a local minimum.
 Step number   2 out of a maximum of  288
 All quantities printed in internal units (Hartrees-Bohrs-Radians)
 Mixed Optimization -- RFO/linear search
 Update second derivatives using D2CorX and points    1    2
 DE= -3.90D-02 DEPred=-4.31D-02 R= 9.06D-01
 TightC=F SS=  1.41D+00  RLast= 3.00D-01 DXNew= 5.0454D-01 9.0133D-01
 Trust test= 9.06D-01 RLast= 3.00D-01 DXMaxT set to 5.05D-01
 ITU=  1  0
 Use linear search instead of GDIIS.
     Eigenvalues ---    0.00230   0.00230   0.00230   0.00230   0.00399
     Eigenvalues ---    0.00440   0.00509   0.00541   0.00843   0.00870
     Eigenvalues ---    0.01107   0.01202   0.01215   0.01345   0.01518
     Eigenvalues ---    0.01555   0.01566   0.01630   0.01697   0.01725
     Eigenvalues ---    0.01815   0.01818   0.01881   0.01966   0.01983
     Eigenvalues ---    0.01999   0.02025   0.02056   0.02076   0.02119
     Eigenvalues ---    0.02143   0.02182   0.02257   0.02276   0.02332
     Eigenvalues ---    0.02389   0.02430   0.02482   0.02562   0.02596
     Eigenvalues ---    0.02679   0.02736   0.02823   0.02837   0.02878
     Eigenvalues ---    0.02930   0.02984   0.03028   0.03048   0.03100
     Eigenvalues ---    0.03103   0.03151   0.03179   0.03244   0.03320
     Eigenvalues ---    0.03353   0.03425   0.03487   0.03691   0.03776
     Eigenvalues ---    0.03941   0.04009   0.04148   0.04413   0.04563
     Eigenvalues ---    0.04839   0.05049   0.05432   0.05496   0.05548
     Eigenvalues ---    0.05771   0.05957   0.06228   0.06550   0.06638
     Eigenvalues ---    0.06763   0.07148   0.07428   0.07596   0.07631
     Eigenvalues ---    0.07665   0.07705   0.07763   0.07988   0.08084
     Eigenvalues ---    0.08109   0.08228   0.08330   0.08358   0.08415
     Eigenvalues ---    0.08519   0.08581   0.08617   0.08846   0.09142
     Eigenvalues ---    0.09491   0.09515   0.09710   0.10005   0.10129
     Eigenvalues ---    0.10305   0.10330   0.10541   0.10729   0.10764
     Eigenvalues ---    0.10787   0.11166   0.11264   0.11419   0.11443
     Eigenvalues ---    0.11557   0.11577   0.13236   0.14218   0.14974
     Eigenvalues ---    0.15789   0.15937   0.15998   0.16000   0.16000
     Eigenvalues ---    0.16000   0.16254   0.16326   0.16412   0.16730
     Eigenvalues ---    0.17290   0.17330   0.17381   0.17421   0.17868
     Eigenvalues ---    0.18382   0.18441   0.37782   0.37805   0.37827
     Eigenvalues ---    0.37878   0.66289   0.67349
 RFO step:  Lambda=-2.53357616D-03 EMin= 2.29999315D-03
 Quartic linear search produced a step of  0.38209.
 Iteration  1 RMS(Cart)=  0.02080914 RMS(Int)=  0.00204166
 Iteration  2 RMS(Cart)=  0.00280208 RMS(Int)=  0.00003565
 Iteration  3 RMS(Cart)=  0.00000268 RMS(Int)=  0.00003563
 Iteration  4 RMS(Cart)=  0.00000000 RMS(Int)=  0.00003563
 Variable       Old X    -DE/DX   Delta X   Delta X   Delta X     New X
                                 (Linear)    (Quad)   (Total)
    R1        4.16221  -0.00010  -0.00035  -0.00446  -0.00479   4.15742
    R2        4.10507   0.00001  -0.00007   0.00098   0.00089   4.10596
    R3        4.12256   0.00001   0.00005   0.00009   0.00014   4.12271
    R4        4.17043   0.00003  -0.00001   0.00149   0.00147   4.17190
    R5        4.22619  -0.00006  -0.00013   0.00061   0.00048   4.22667
    R6        4.38096   0.00003  -0.00004  -0.00059  -0.00064   4.38032
    R7        2.99167  -0.00002  -0.00001  -0.00036  -0.00037   2.99130
    R8        2.98060  -0.00003  -0.00008  -0.00057  -0.00066   2.97994
    R9        3.98455  -0.00008  -0.00027  -0.00279  -0.00304   3.98150
   R10        4.00451   0.00004   0.00009  -0.00032  -0.00024   4.00427
   R11        3.96608   0.00011   0.00035   0.00240   0.00271   3.96879
   R12        3.87385   0.00003   0.00010   0.00209   0.00218   3.87602
   R13        2.98159   0.00017   0.00168   0.00265   0.00416   2.98574
   R14        2.97273   0.00003   0.00005   0.00211   0.00222   2.97495
   R15        4.22552   0.00001   0.00000  -0.00062  -0.00063   4.22489
   R16        4.12134   0.00001   0.00002  -0.00016  -0.00014   4.12120
   R17        4.16376   0.00001   0.00002   0.00248   0.00251   4.16627
   R18        4.10476  -0.00003  -0.00005  -0.00158  -0.00163   4.10313
   R19        4.37636  -0.00000  -0.00001   0.00049   0.00048   4.37684
   R20        4.17197   0.00000  -0.00008   0.00099   0.00090   4.17288
   R21        2.98126   0.00003   0.00011   0.00102   0.00113   2.98239
   R22        2.99262   0.00001  -0.00005   0.00014   0.00009   2.99271
   R23        4.10928   0.00001   0.00001   0.00022   0.00023   4.10951
   R24        3.84637   0.00001   0.00002  -0.00120  -0.00117   3.84520
   R25        3.93050   0.00001  -0.00004  -0.00166  -0.00170   3.92880
   R26        2.99581   0.00001   0.00006   0.00095   0.00101   2.99682
   R27        2.97880   0.00004   0.00010   0.00045   0.00055   2.97935
   R28        3.84650  -0.00004  -0.00028  -0.00158  -0.00185   3.84465
   R29        3.76325  -0.00006  -0.00025  -0.00137  -0.00161   3.76164
   R30        3.87509   0.00004   0.00005   0.00156   0.00162   3.87671
   R31        2.87355   0.00000   0.00003   0.00036   0.00039   2.87394
   R32        2.87825   0.00002   0.00003   0.00059   0.00063   2.87888
   R33        3.76428  -0.00002  -0.00008  -0.00019  -0.00026   3.76402
   R34        3.87335  -0.00003   0.00004   0.00086   0.00087   3.87422
   R35        2.81020  -0.00004  -0.00006  -0.00056  -0.00062   2.80958
   R36        2.82854  -0.00003  -0.00008  -0.00050  -0.00059   2.82795
   R37        3.87807  -0.00001   0.00001   0.00069   0.00070   3.87877
   R38        2.87468  -0.00001  -0.00001  -0.00003  -0.00004   2.87464
   R39        2.88049  -0.00001  -0.00004  -0.00014  -0.00018   2.88030
   R40        3.97881  -0.00001  -0.00003   0.00092   0.00090   3.97971
   R41        4.00305  -0.00005  -0.00045  -0.00625  -0.00674   3.99632
   R42        2.96968   0.00000   0.00004  -0.00022  -0.00023   2.96945
   R43        2.97591  -0.00008  -0.00035  -0.00059  -0.00098   2.97493
   R44        4.10624  -0.00004  -0.00018  -0.00047  -0.00065   4.10560
   R45        3.93437  -0.00008  -0.00017  -0.00239  -0.00256   3.93181
   R46        2.99726  -0.00028   0.00052  -0.00374  -0.00328   2.99399
   R47        2.97430  -0.00022  -0.00057  -0.00313  -0.00374   2.97056
   R48        3.78752   0.00002  -0.00002  -0.00015  -0.00017   3.78735
   R49        2.90735  -0.00004  -0.00004  -0.00081  -0.00084   2.90651
   R50        2.92022  -0.00001  -0.00006  -0.00032  -0.00038   2.91984
   R51        2.80912  -0.00004   0.00003  -0.00054  -0.00052   2.80860
   R52        2.82555  -0.00015  -0.00055  -0.00215  -0.00271   2.82284
   R53        2.92218  -0.00003  -0.00008  -0.00047  -0.00055   2.92162
   R54        2.90781  -0.00001  -0.00000  -0.00005  -0.00005   2.90776
   R55        1.54271  -0.00006  -0.00011  -0.00067  -0.00078   1.54193
   R56        1.54171  -0.00001   0.00001  -0.00012  -0.00012   1.54159
   R57        1.53878   0.00000   0.00004   0.00014   0.00018   1.53897
   R58        5.49728   0.00001   0.00003   0.00119   0.00122   5.49850
   R59        5.53690  -0.00002  -0.00006  -0.00148  -0.00154   5.53536
   R60        1.58689  -0.00004  -0.00012  -0.00009  -0.00017   1.58672
   R61        1.58611  -0.00000   0.00000   0.00012   0.00012   1.58623
   R62        1.50667  -0.00005  -0.00016  -0.00032  -0.00031   1.50636
   R63        4.17073   0.00268   0.01116   0.24895   0.26011   4.43084
   R64        1.53767  -0.00003  -0.00001  -0.00018  -0.00019   1.53748
   R65        1.50623  -0.00003  -0.00005  -0.00036  -0.00041   1.50582
   R66        5.14713  -0.00001  -0.00001  -0.00077  -0.00078   5.14635
   R67        1.51951   0.00000   0.00006   0.00005   0.00010   1.51961
   R68        1.51870  -0.00005  -0.00020  -0.00049  -0.00068   1.51802
   R69        5.23824  -0.00002  -0.00007  -0.00073  -0.00080   5.23744
   R70        1.50890  -0.00000  -0.00005  -0.00008  -0.00008   1.50882
   R71        4.98138   0.00000   0.00002   0.00070   0.00073   4.98211
   R72        5.02672   0.00003   0.00035   0.00889   0.00923   5.03596
   R73        5.27576   0.00001   0.00021   0.02773   0.02792   5.30368
   R74        1.50871  -0.00009  -0.00041  -0.00236  -0.00252   1.50619
   R75        5.05636   0.00011   0.00074   0.01801   0.01885   5.07521
   R76        4.20255   0.00157   0.00748   0.15704   0.16452   4.36707
   R77        1.41744  -0.00004  -0.00002  -0.00012  -0.00014   1.41730
   R78        1.41778  -0.00002  -0.00002  -0.00006  -0.00008   1.41770
   R79        1.41715  -0.00001  -0.00001  -0.00005  -0.00006   1.41710
   R80        1.41639  -0.00002  -0.00001  -0.00005  -0.00007   1.41632
   R81        1.34468   0.03007   0.08056  -0.00095   0.07961   1.42430
   R82        1.34392   0.02974   0.08027  -0.00140   0.07887   1.42279
    A1        1.87601   0.00002   0.00005   0.00079   0.00084   1.87685
    A2        1.79399  -0.00000   0.00003  -0.00034  -0.00030   1.79369
    A3        1.99985   0.00003   0.00011   0.00102   0.00113   2.00098
    A4        1.97315  -0.00004  -0.00016  -0.00160  -0.00176   1.97139
    A5        2.14442  -0.00002  -0.00009  -0.00047  -0.00056   2.14386
    A6        2.57720   0.00001   0.00001  -0.00020  -0.00018   2.57702
    A7        1.91816   0.00001   0.00003   0.00020   0.00022   1.91838
    A8        1.79872   0.00000   0.00002  -0.00062  -0.00060   1.79811
    A9        1.63308  -0.00001  -0.00004   0.00049   0.00046   1.63354
   A10        2.14277  -0.00000  -0.00001   0.00074   0.00074   2.14351
   A11        1.86062   0.00001   0.00002   0.00038   0.00040   1.86102
   A12        2.07010   0.00000   0.00003  -0.00026  -0.00023   2.06988
   A13        1.56311  -0.00001  -0.00001  -0.00055  -0.00056   1.56256
   A14        2.17513  -0.00001  -0.00004  -0.00057  -0.00060   2.17452
   A15        1.86658   0.00001   0.00003   0.00111   0.00115   1.86773
   A16        2.16927   0.00001   0.00002   0.00050   0.00052   2.16979
   A17        1.54433  -0.00001  -0.00004  -0.00013  -0.00016   1.54416
   A18        2.23818  -0.00000   0.00000  -0.00057  -0.00057   2.23761
   A19        1.88620   0.00000   0.00001  -0.00006  -0.00006   1.88615
   A20        2.29067   0.00001   0.00004   0.00058   0.00063   2.29130
   A21        2.08017  -0.00000  -0.00001  -0.00035  -0.00036   2.07981
   A22        1.78874   0.00001   0.00000   0.00105   0.00104   1.78978
   A23        1.68153  -0.00002  -0.00009  -0.00019  -0.00029   1.68124
   A24        2.10403  -0.00006  -0.00009  -0.00515  -0.00521   2.09882
   A25        2.36084  -0.00002  -0.00004   0.00550   0.00547   2.36632
   A26        1.86640  -0.00001  -0.00002   0.00061   0.00059   1.86699
   A27        2.10208   0.00001   0.00002   0.00123   0.00124   2.10332
   A28        2.14780  -0.00010  -0.00035  -0.00909  -0.00946   2.13834
   A29        1.82320  -0.00001   0.00003   0.00209   0.00215   1.82535
   A30        2.01189  -0.00006  -0.00022  -0.00204  -0.00227   2.00962
   A31        2.32124   0.00003  -0.00003   0.00061   0.00051   2.32175
   A32        1.84105   0.00004   0.00016  -0.00326  -0.00307   1.83798
   A33        2.22464   0.00012   0.00035   0.00867   0.00904   2.23368
   A34        2.23516   0.00004   0.00011  -0.00541  -0.00530   2.22986
   A35        1.76555   0.00007   0.00036   0.00584   0.00627   1.77182
   A36        2.25711   0.00000  -0.00000   0.00041   0.00035   2.25745
   A37        1.91663  -0.00001   0.00001   0.00020   0.00020   1.91683
   A38        1.54516  -0.00001  -0.00003  -0.00007  -0.00010   1.54506
   A39        2.17630  -0.00001  -0.00004  -0.00060  -0.00064   2.17566
   A40        1.87975   0.00002   0.00005   0.00028   0.00033   1.88008
   A41        2.24733  -0.00001  -0.00006  -0.00090  -0.00097   2.24636
   A42        1.87638  -0.00002  -0.00002  -0.00001  -0.00003   1.87635
   A43        2.57831  -0.00003  -0.00002  -0.00002  -0.00003   2.57828
   A44        1.86255   0.00000   0.00001  -0.00006  -0.00005   1.86249
   A45        1.55949   0.00001   0.00002  -0.00050  -0.00048   1.55902
   A46        2.06200  -0.00000  -0.00003  -0.00044  -0.00047   2.06153
   A47        1.99952  -0.00002  -0.00005  -0.00058  -0.00063   1.99889
   A48        1.79371  -0.00002  -0.00006  -0.00091  -0.00096   1.79275
   A49        2.13989   0.00003   0.00007   0.00120   0.00127   2.14117
   A50        1.98863   0.00001  -0.00000  -0.00011  -0.00010   1.98852
   A51        1.79925  -0.00002  -0.00002  -0.00046  -0.00048   1.79878
   A52        2.14536   0.00002  -0.00001   0.00051   0.00050   2.14586
   A53        1.63942   0.00003   0.00005   0.00047   0.00052   1.63994
   A54        2.08324  -0.00001  -0.00001  -0.00057  -0.00058   2.08266
   A55        2.27510   0.00002   0.00006   0.00079   0.00085   2.27596
   A56        2.17524  -0.00001  -0.00002   0.00015   0.00013   2.17537
   A57        1.85718   0.00003   0.00010   0.00147   0.00158   1.85876
   A58        1.77466  -0.00002  -0.00006  -0.00078  -0.00084   1.77381
   A59        1.97167  -0.00001  -0.00001   0.00060   0.00059   1.97226
   A60        1.85526   0.00000   0.00001   0.00001   0.00003   1.85528
   A61        2.31944  -0.00001  -0.00001  -0.00022  -0.00023   2.31921
   A62        1.95582   0.00001   0.00005   0.00050   0.00055   1.95637
   A63        1.93220   0.00000   0.00003   0.00021   0.00024   1.93244
   A64        1.88882  -0.00002  -0.00006  -0.00058  -0.00064   1.88818
   A65        2.22475  -0.00001  -0.00005  -0.00016  -0.00022   2.22453
   A66        1.68635  -0.00002  -0.00003   0.00028   0.00025   1.68660
   A67        2.40117   0.00002   0.00004   0.00004   0.00008   2.40125
   A68        2.14612   0.00003   0.00006   0.00075   0.00082   2.14694
   A69        2.32534   0.00001   0.00001  -0.00004  -0.00003   2.32532
   A70        1.82380   0.00002   0.00005   0.00010   0.00014   1.82394
   A71        2.17197   0.00000  -0.00001  -0.00019  -0.00020   2.17177
   A72        2.09539   0.00001  -0.00000  -0.00039  -0.00039   2.09499
   A73        1.59098  -0.00001   0.00002  -0.00017  -0.00015   1.59082
   A74        2.37756  -0.00001  -0.00003  -0.00064  -0.00067   2.37689
   A75        2.16109   0.00002   0.00007   0.00079   0.00086   2.16195
   A76        2.20879   0.00001  -0.00002   0.00008   0.00006   2.20885
   A77        2.51076  -0.00000  -0.00006  -0.00033  -0.00039   2.51037
   A78        1.80946  -0.00001  -0.00004  -0.00024  -0.00028   1.80918
   A79        2.54867   0.00002   0.00005   0.00055   0.00061   2.54928
   A80        2.06749   0.00003   0.00007   0.00044   0.00051   2.06800
   A81        1.91314  -0.00000  -0.00001  -0.00026  -0.00027   1.91287
   A82        2.39209  -0.00002  -0.00002  -0.00004  -0.00007   2.39202
   A83        1.65427   0.00002   0.00005   0.00046   0.00051   1.65478
   A84        1.97936  -0.00002  -0.00005  -0.00084  -0.00089   1.97848
   A85        2.45198  -0.00000  -0.00000  -0.00003  -0.00004   2.45194
   A86        2.07372   0.00000   0.00000  -0.00020  -0.00021   2.07352
   A87        1.50362   0.00002   0.00003  -0.00004  -0.00002   1.50360
   A88        2.16702  -0.00001  -0.00003  -0.00035  -0.00038   2.16665
   A89        2.22833   0.00000   0.00003   0.00024   0.00027   2.22859
   A90        1.85497   0.00000  -0.00001   0.00011   0.00010   1.85507
   A91        2.15974  -0.00001  -0.00000   0.00043   0.00042   2.16016
   A92        2.52685  -0.00002  -0.00005  -0.00007  -0.00012   2.52674
   A93        2.13020   0.00001   0.00001   0.00069   0.00070   2.13090
   A94        1.62333  -0.00001  -0.00003   0.00027   0.00024   1.62357
   A95        2.17292   0.00000   0.00001   0.00064   0.00065   2.17357
   A96        2.25786   0.00000   0.00001  -0.00060  -0.00058   2.25728
   A97        1.73939   0.00000   0.00002  -0.00061  -0.00059   1.73881
   A98        1.59067   0.00002   0.00002   0.00019   0.00021   1.59088
   A99        2.38760  -0.00001  -0.00002  -0.00021  -0.00024   2.38737
   A100       2.15524  -0.00001  -0.00001  -0.00007  -0.00008   2.15516
   A101       2.19836  -0.00000  -0.00001  -0.00004  -0.00005   2.19831
   A102       2.52017  -0.00001  -0.00001  -0.00009  -0.00009   2.52008
   A103       1.80763  -0.00001  -0.00002  -0.00030  -0.00032   1.80732
   A104       2.54754   0.00001   0.00002   0.00013   0.00015   2.54769
   A105       2.07778   0.00000   0.00000  -0.00001  -0.00001   2.07777
   A106       1.91386   0.00000   0.00000   0.00021   0.00021   1.91407
   A107       2.38185   0.00000   0.00002   0.00032   0.00034   2.38219
   A108       1.68141   0.00000  -0.00003  -0.00113  -0.00114   1.68027
   A109       1.86715  -0.00001   0.00002  -0.00008  -0.00005   1.86711
   A110       2.24670   0.00001   0.00000   0.00097   0.00094   2.24764
   A111       2.21277   0.00001   0.00002  -0.00192  -0.00194   2.21083
   A112       1.78880   0.00000   0.00002   0.00056   0.00058   1.78938
   A113       2.34966  -0.00001   0.00002   0.00035   0.00039   2.35004
   A114       2.11226  -0.00002  -0.00001   0.00339   0.00338   2.11564
   A115       2.10258  -0.00001  -0.00002  -0.00147  -0.00149   2.10110
   A116       2.01267   0.00000   0.00002   0.00084   0.00087   2.01354
   A117       2.25947  -0.00000   0.00002   0.00200   0.00201   2.26149
   A118       1.76081  -0.00001   0.00001   0.00122   0.00121   1.76202
   A119       1.81491   0.00001   0.00001  -0.00074  -0.00073   1.81418
   A120       2.15770   0.00001  -0.00002   0.00165   0.00165   2.15934
   A121       1.84548   0.00000  -0.00005  -0.00230  -0.00236   1.84312
   A122       2.31754   0.00001  -0.00002  -0.00355  -0.00358   2.31397
   A123       1.97038   0.00004   0.00007   0.00150   0.00157   1.97195
   A124       1.77575   0.00001  -0.00004   0.00006   0.00002   1.77577
   A125       1.86197  -0.00011  -0.00011  -0.00426  -0.00435   1.85763
   A126       2.32658   0.00001   0.00000   0.00055   0.00052   2.32709
   A127       1.95646  -0.00000  -0.00008  -0.00143  -0.00151   1.95495
   A128       2.32117  -0.00003  -0.00010  -0.00114  -0.00127   2.31990
   A129       1.81911  -0.00001   0.00003   0.00036   0.00041   1.81952
   A130       1.93364   0.00002  -0.00001   0.00070   0.00068   1.93432
   A131       1.88930   0.00011   0.00026   0.00561   0.00590   1.89520
   A132       2.22372  -0.00005  -0.00008  -0.00233  -0.00241   2.22130
   A133       1.68659   0.00002   0.00001   0.00064   0.00065   1.68724
   A134       2.39523   0.00018   0.00029   0.00762   0.00790   2.40314
   A135       2.13837  -0.00004  -0.00001  -0.00177  -0.00176   2.13660
   A136       2.17594  -0.00020  -0.00030  -0.00836  -0.00866   2.16727
   A137       2.09711   0.00004   0.00010   0.00222   0.00233   2.09944
   A138       1.50851   0.00001  -0.00002  -0.00024  -0.00026   1.50825
   A139       1.93551  -0.00000  -0.00003  -0.00028  -0.00032   1.93519
   A140       2.38123  -0.00001   0.00002  -0.00005  -0.00003   2.38120
   A141       2.13910   0.00000   0.00001  -0.00001   0.00001   2.13911
   A142       1.50706   0.00002   0.00004   0.00010   0.00014   1.50719
   A143       2.39224   0.00000  -0.00000   0.00029   0.00028   2.39253
   A144       2.33244  -0.00001  -0.00002  -0.00008  -0.00010   2.33234
   A145       2.07474   0.00001   0.00000   0.00011   0.00010   2.07485
   A146       1.98859  -0.00001  -0.00003  -0.00028  -0.00030   1.98828
   A147       2.40988  -0.00000  -0.00001   0.00001   0.00000   2.40989
   A148       2.10263   0.00000  -0.00001   0.00003   0.00001   2.10264
   A149       1.70355   0.00000   0.00000   0.00045   0.00046   1.70401
   A150       2.16765   0.00000   0.00002   0.00044   0.00046   2.16811
   A151       2.18806   0.00000   0.00002   0.00003   0.00005   2.18811
   A152       1.67049  -0.00001  -0.00001  -0.00024  -0.00025   1.67024
   A153       1.65415   0.00001   0.00006   0.00068   0.00073   1.65489
   A154       1.50474   0.00000   0.00003  -0.00053  -0.00049   1.50425
   A155       2.17199  -0.00004  -0.00014  -0.00145  -0.00158   2.17041
   A156       2.23520   0.00004   0.00019   0.00357   0.00376   2.23896
   A157       2.12981   0.00001   0.00001  -0.00121  -0.00120   2.12862
   A158       1.85465   0.00002   0.00015   0.00051   0.00067   1.85532
   A159       2.26538  -0.00002  -0.00013  -0.00086  -0.00101   2.26437
   A160       1.74581   0.00002   0.00003   0.00149   0.00152   1.74733
   A161       1.97880   0.00002   0.00008   0.00130   0.00138   1.98019
   A162       1.62078  -0.00004  -0.00010  -0.00079  -0.00089   1.61989
   A163       2.17150  -0.00001   0.00001   0.00088   0.00088   2.17238
   A164       2.44841   0.00002   0.00007   0.00058   0.00064   2.44906
   A165       2.07265  -0.00004  -0.00019  -0.00340  -0.00359   2.06906
   A166       2.15187   0.00001   0.00002   0.00097   0.00099   2.15286
   A167       2.51847  -0.00005  -0.00022  -0.00277  -0.00299   2.51548
   A168       1.50714   0.00000   0.00001   0.00011   0.00011   1.50725
   A169       1.50574  -0.00001   0.00001   0.00016   0.00017   1.50591
   A170       2.34864   0.00002   0.00006   0.00085   0.00091   2.34955
   A171       2.40925  -0.00000  -0.00002  -0.00049  -0.00051   2.40874
   A172       1.93468  -0.00000  -0.00004  -0.00063  -0.00067   1.93401
   A173       2.12352  -0.00001  -0.00003  -0.00014  -0.00017   2.12335
   A174       2.36559  -0.00000   0.00001   0.00042   0.00044   2.36603
   A175       2.10134  -0.00001   0.00002   0.00052   0.00054   2.10188
   A176       2.18043   0.00001   0.00003   0.00033   0.00037   2.18080
   A177       1.71438   0.00000  -0.00002  -0.00032  -0.00034   1.71404
   A178       2.07177  -0.00001   0.00004   0.00008   0.00012   2.07189
   A179       2.39968  -0.00001  -0.00008  -0.00102  -0.00110   2.39858
   A180       1.98416   0.00001  -0.00004  -0.00034  -0.00038   1.98378
   A181       1.67366   0.00002   0.00003   0.00042   0.00045   1.67411
   A182       2.19102   0.00001   0.00002   0.00021   0.00023   2.19125
   A183       1.49194   0.00001  -0.00000  -0.00044  -0.00044   1.49149
   A184       1.47695   0.00001   0.00003   0.00036   0.00039   1.47734
   A185       1.74346  -0.00003   0.00266  -0.00016   0.00251   1.74597
   A186       1.70722   0.00048   0.00109   0.00595   0.00703   1.71425
   A187       1.79029   0.00004   0.00008   0.00065   0.00072   1.79101
   A188       2.60484   0.00000   0.00002   0.00021   0.00022   2.60506
   A189       1.67861   0.00000  -0.00001  -0.00014  -0.00015   1.67846
   A190       1.82542   0.00006   0.00016   0.00100   0.00117   1.82659
   A191       1.88194   0.00009   0.00031   0.00060   0.00089   1.88283
   A192       1.60139  -0.00008  -0.00011   0.00115   0.00084   1.60224
   A193       1.63661   0.00003   0.00012  -0.00260  -0.00247   1.63414
   A194       1.51697  -0.00005   0.00001  -0.00499  -0.00517   1.51180
   A195       1.60198  -0.00017  -0.00067  -0.00421  -0.00513   1.59685
   A196       1.84134   0.00023   0.00202   0.02052   0.02267   1.86402
   A197       1.61564  -0.00017  -0.00051  -0.00368  -0.00432   1.61132
   A198       2.58918  -0.00021  -0.00079  -0.01358  -0.01456   2.57462
   A199       2.07455   0.00036   0.00116   0.01459   0.01556   2.09011
   A200       2.07959  -0.00001  -0.00001  -0.00006  -0.00007   2.07952
   A201       1.67852  -0.00001   0.00001  -0.00019  -0.00018   1.67834
   A202       2.23801  -0.00000  -0.00001  -0.00023  -0.00024   2.23777
   A203       1.69190   0.00000   0.00001   0.00036   0.00037   1.69227
   A204       2.27821  -0.00001  -0.00001  -0.00023  -0.00023   2.27797
   A205       2.31129   0.00001  -0.00000  -0.00026  -0.00026   2.31104
   A206       2.24654  -0.00001  -0.00001  -0.00008  -0.00010   2.24645
   A207       1.71914   0.00012   0.00043   0.00184   0.00216   1.72130
   A208       2.27292  -0.00007  -0.00023  -0.00213  -0.00244   2.27049
   A209       1.69216   0.00010   0.00037  -0.00520  -0.00490   1.68727
   A210       2.21234  -0.00007  -0.00031  -0.00098  -0.00135   2.21099
   A211       2.27730  -0.00006  -0.00028  -0.00357  -0.00396   2.27335
   A212       2.27216  -0.00014  -0.00014  -0.00124  -0.00138   2.27077
   A213       2.07316   0.00108   0.00154   0.00942   0.01096   2.08411
   A214       3.21167   0.00003   0.00007   0.00214   0.00223   3.21390
   A215       3.21994   0.00000   0.00003   0.01032   0.01034   3.23028
    D1       -1.76180   0.00003   0.00011   0.00150   0.00161  -1.76019
    D2       -0.73695   0.00000   0.00004   0.00142   0.00146  -0.73549
    D3        1.72260   0.00009   0.00038   0.00933   0.00973   1.73233
    D4        2.29193  -0.00003  -0.00013  -0.00008  -0.00028   2.29165
    D5        0.19746   0.00005   0.00017   0.00207   0.00224   0.19970
    D6        1.22231   0.00001   0.00010   0.00200   0.00209   1.22440
    D7       -2.60132   0.00011   0.00043   0.00990   0.01036  -2.59097
    D8       -2.03200  -0.00002  -0.00008   0.00050   0.00035  -2.03164
    D9       -0.75156   0.00005   0.00016   0.00239   0.00254  -0.74901
   D10        0.27330   0.00002   0.00009   0.00231   0.00239   0.27569
   D11        2.73285   0.00011   0.00042   0.01022   0.01066   2.74351
   D12       -2.98101  -0.00002  -0.00009   0.00081   0.00066  -2.98035
   D13        2.20329   0.00004   0.00015   0.00247   0.00263   2.20592
   D14       -3.05505   0.00001   0.00008   0.00240   0.00248  -3.05257
   D15       -0.59550   0.00010   0.00042   0.01030   0.01074  -0.58475
   D16       -0.02617  -0.00002  -0.00009   0.00090   0.00074  -0.02543
   D17        2.75539   0.00003   0.00012   0.00184   0.00196   2.75735
   D18       -2.50295   0.00000   0.00005   0.00176   0.00181  -2.50113
   D19       -0.04340   0.00009   0.00039   0.00967   0.01008  -0.03332
   D20        0.52593  -0.00003  -0.00012   0.00026   0.00008   0.52601
   D21        0.43456  -0.00001  -0.00003   0.00122   0.00119   0.43575
   D22       -0.58147   0.00001   0.00002   0.00146   0.00149  -0.57999
   D23        3.01341   0.00000  -0.00001   0.00060   0.00059   3.01400
   D24       -3.02309  -0.00001  -0.00004   0.00046   0.00042  -3.02267
   D25       -0.48153   0.00001   0.00005   0.00165   0.00170  -0.47983
   D26       -1.49756   0.00002   0.00011   0.00189   0.00200  -1.49557
   D27        2.09732   0.00002   0.00007   0.00103   0.00110   2.09842
   D28        2.34400   0.00000   0.00005   0.00089   0.00093   2.34494
   D29        1.14437  -0.00000   0.00003   0.00133   0.00135   1.14573
   D30        0.12834   0.00002   0.00008   0.00157   0.00165   0.12998
   D31       -2.55996   0.00001   0.00005   0.00070   0.00075  -2.55921
   D32       -2.31328  -0.00000   0.00002   0.00057   0.00058  -2.31269
   D33       -2.80297   0.00001   0.00006   0.00195   0.00201  -2.80095
   D34        2.46418   0.00003   0.00011   0.00219   0.00231   2.46649
   D35       -0.22411   0.00002   0.00008   0.00133   0.00141  -0.22271
   D36        0.02257   0.00001   0.00005   0.00119   0.00125   0.02381
   D37       -2.72800  -0.00000   0.00002   0.00080   0.00082  -2.72718
   D38        2.53915   0.00001   0.00007   0.00104   0.00112   2.54027
   D39       -0.14915   0.00001   0.00004   0.00018   0.00022  -0.14893
   D40        0.09753  -0.00000   0.00001   0.00004   0.00006   0.09759
   D41        0.87876   0.00004   0.00015   0.00164   0.00179   0.88055
   D42       -2.75331   0.00001   0.00007   0.00019   0.00026  -2.75305
   D43       -2.09378  -0.00000   0.00006   0.00052   0.00059  -2.09319
   D44       -0.10733   0.00002   0.00010   0.00076   0.00085  -0.10648
   D45        2.54379   0.00000   0.00002  -0.00070  -0.00067   2.54312
   D46       -3.07987  -0.00001   0.00002  -0.00036  -0.00034  -3.08021
   D47       -1.03484   0.00003   0.00008   0.00152   0.00159  -1.03326
   D48        1.61628   0.00000  -0.00000   0.00006   0.00006   1.61634
   D49        2.27580  -0.00001  -0.00000   0.00040   0.00039   2.27619
   D50       -3.13981   0.00000  -0.00000  -0.00009  -0.00010  -3.13991
   D51       -0.48869  -0.00002  -0.00008  -0.00155  -0.00162  -0.49031
   D52        0.17084  -0.00004  -0.00008  -0.00121  -0.00130   0.16954
   D53        3.05189   0.00002   0.00006   0.00110   0.00115   3.05305
   D54       -0.58017  -0.00000  -0.00002  -0.00035  -0.00037  -0.58054
   D55        0.07936  -0.00002  -0.00002  -0.00002  -0.00004   0.07931
   D56       -0.89908  -0.00004  -0.00013  -0.00126  -0.00139  -0.90048
   D57        0.06829  -0.00003  -0.00013  -0.00152  -0.00164   0.06665
   D58        2.29134  -0.00004  -0.00014  -0.00116  -0.00130   2.29004
   D59        2.91771  -0.00003  -0.00010  -0.00092  -0.00101   2.91669
   D60        1.07152  -0.00001  -0.00005  -0.00039  -0.00044   1.07108
   D61        2.03889  -0.00000  -0.00005  -0.00064  -0.00068   2.03821
   D62       -2.02124  -0.00001  -0.00006  -0.00029  -0.00035  -2.02159
   D63       -1.39487   0.00000  -0.00002  -0.00004  -0.00006  -1.39493
   D64        0.07973  -0.00000   0.00000  -0.00013  -0.00013   0.07961
   D65        1.04710   0.00001   0.00001  -0.00038  -0.00037   1.04673
   D66       -3.01303  -0.00000  -0.00000  -0.00003  -0.00003  -3.01306
   D67       -2.38666   0.00001   0.00004   0.00022   0.00025  -2.38641
   D68       -2.98075   0.00000   0.00002   0.00022   0.00024  -2.98051
   D69       -2.01338   0.00001   0.00002  -0.00003  -0.00001  -2.01339
   D70        0.20967   0.00000   0.00001   0.00033   0.00033   0.21000
   D71        0.83604   0.00002   0.00005   0.00057   0.00062   0.83666
   D72        2.83720  -0.00001  -0.00004  -0.00058  -0.00063   2.83657
   D73       -2.47862  -0.00000  -0.00003  -0.00084  -0.00087  -2.47949
   D74       -0.25557  -0.00001  -0.00005  -0.00048  -0.00053  -0.25610
   D75        0.37081  -0.00000  -0.00000  -0.00024  -0.00025   0.37056
   D76        0.59616  -0.00001  -0.00003  -0.00130  -0.00133   0.59483
   D77        1.61160   0.00000   0.00005  -0.00028  -0.00023   1.61137
   D78       -2.42986   0.00000   0.00004  -0.00012  -0.00007  -2.42993
   D79       -1.72048  -0.00000   0.00003   0.00011   0.00015  -1.72034
   D80       -0.49725  -0.00001  -0.00004  -0.00044  -0.00048  -0.49773
   D81        0.51819   0.00000   0.00004   0.00058   0.00061   0.51880
   D82        2.75992   0.00000   0.00003   0.00074   0.00077   2.76069
   D83       -2.81389  -0.00000   0.00002   0.00098   0.00099  -2.81290
   D84       -1.20754  -0.00001  -0.00003  -0.00060  -0.00064  -1.20818
   D85       -0.19210   0.00000   0.00004   0.00041   0.00046  -0.19164
   D86        2.04963   0.00000   0.00004   0.00057   0.00062   2.05024
   D87        2.75900  -0.00000   0.00003   0.00081   0.00084   2.75984
   D88        2.54550  -0.00001  -0.00006  -0.00079  -0.00085   2.54466
   D89       -2.72224  -0.00000   0.00002   0.00023   0.00025  -2.72199
   D90       -0.48051  -0.00001   0.00001   0.00039   0.00040  -0.48011
   D91        0.22887  -0.00001   0.00000   0.00063   0.00063   0.22949
   D92        2.97607  -0.00000  -0.00001  -0.00017  -0.00018   2.97589
   D93       -2.29167   0.00001   0.00007   0.00084   0.00091  -2.29076
   D94       -0.04994   0.00001   0.00006   0.00100   0.00107  -0.04887
   D95        0.65943   0.00000   0.00005   0.00124   0.00129   0.66072
   D96        0.39117  -0.00002  -0.00006  -0.00134  -0.00139   0.38978
   D97       -0.67172  -0.00002  -0.00008  -0.00104  -0.00111  -0.67283
   D98        2.70380  -0.00001  -0.00004  -0.00073  -0.00077   2.70302
   D99       -2.80065  -0.00001  -0.00001  -0.00039  -0.00040  -2.80104
   D100      -0.65788  -0.00001  -0.00004  -0.00078  -0.00083  -0.65871
   D101      -1.72078  -0.00001  -0.00006  -0.00048  -0.00054  -1.72132
   D102       1.65474  -0.00000  -0.00003  -0.00017  -0.00020   1.65454
   D103       2.43348  -0.00000   0.00000   0.00017   0.00017   2.43365
   D104       1.26349  -0.00000  -0.00003  -0.00064  -0.00067   1.26281
   D105       0.20059  -0.00000  -0.00005  -0.00034  -0.00039   0.20020
   D106      -2.70708   0.00000  -0.00001  -0.00003  -0.00005  -2.70713
   D107      -1.92834   0.00000   0.00002   0.00031   0.00033  -1.92801
   D108      -2.52120  -0.00000  -0.00003  -0.00117  -0.00120  -2.52240
   D109       2.69909  -0.00000  -0.00005  -0.00086  -0.00091   2.69817
   D110      -0.20858   0.00000  -0.00001  -0.00056  -0.00057  -0.20916
   D111       0.57016   0.00000   0.00002  -0.00022  -0.00020   0.56996
   D112      -3.10130  -0.00000  -0.00004  -0.00085  -0.00090  -3.10220
   D113       2.11899  -0.00001  -0.00006  -0.00055  -0.00061   2.11838
   D114      -0.78868   0.00000  -0.00003  -0.00024  -0.00027  -0.78895
   D115      -0.00994   0.00000   0.00001   0.00010   0.00010  -0.00983
   D116       0.30378  -0.00001   0.00003   0.00034   0.00037   0.30415
   D117      -0.82602  -0.00001   0.00000  -0.00053  -0.00052  -0.82654
   D118       3.02147   0.00000   0.00005   0.00011   0.00015   3.02163
   D119       2.58335   0.00003   0.00011   0.00099   0.00110   2.58445
   D120       1.46136  -0.00006  -0.00022  -0.00221  -0.00242   1.45894
   D121       0.33156  -0.00005  -0.00024  -0.00308  -0.00331   0.32825
   D122      -2.10413  -0.00004  -0.00020  -0.00244  -0.00264  -2.10677
   D123      -2.54225  -0.00001  -0.00013  -0.00156  -0.00169  -2.54395
   D124      -2.54301  -0.00005   0.00000  -0.00220  -0.00213  -2.54514
   D125       2.61037  -0.00004  -0.00002  -0.00306  -0.00302   2.60735
   D126       0.17468  -0.00003   0.00002  -0.00242  -0.00235   0.17233
   D127      -0.26344  -0.00000   0.00009  -0.00154  -0.00140  -0.26484
   D128      -2.10626  -0.00004  -0.00012   0.00522   0.00509  -2.10117
   D129       3.04712  -0.00004  -0.00014   0.00436   0.00420   3.05132
   D130       0.61142  -0.00003  -0.00010   0.00499   0.00488   0.61630
   D131       0.17330  -0.00000  -0.00003   0.00588   0.00582   0.17913
   D132       0.63235  -0.00004  -0.00013  -0.00176  -0.00189   0.63046
   D133      -0.43695  -0.00006  -0.00018  -0.00218  -0.00236  -0.43931
   D134      -2.66999   0.00000  -0.00002  -0.00114  -0.00116  -2.67115
   D135       3.04518  -0.00001  -0.00005  -0.00117  -0.00121   3.04397
   D136      -0.52291  -0.00003  -0.00013  -0.00284  -0.00296  -0.52587
   D137      -1.59221  -0.00005  -0.00018  -0.00326  -0.00342  -1.59564
   D138       2.45793   0.00001  -0.00002  -0.00222  -0.00223   2.45570
   D139       1.88992  -0.00001  -0.00005  -0.00224  -0.00228   1.88764
   D140      -2.91616  -0.00014  -0.00047  -0.01277  -0.01327  -2.92942
   D141       2.29773  -0.00016  -0.00051  -0.01319  -0.01373   2.28399
   D142       0.06469  -0.00010  -0.00035  -0.01215  -0.01254   0.05215
   D143      -0.50333  -0.00011  -0.00038  -0.01218  -0.01259  -0.51592
   D144      -3.12496  -0.00003  -0.00005   0.00367   0.00364  -3.12133
   D145       2.08892  -0.00004  -0.00010   0.00325   0.00317   2.09209
   D146      -0.14412   0.00002   0.00006   0.00429   0.00437  -0.13975
   D147      -0.71213  -0.00000   0.00003   0.00426   0.00432  -0.70782
   D148      -0.80076  -0.00002  -0.00007  -0.00172  -0.00178  -0.80255
   D149       0.26457  -0.00002  -0.00009  -0.00304  -0.00312   0.26144
   D150       2.44040  -0.00002  -0.00006  -0.00340  -0.00346   2.43694
   D151       3.09258  -0.00000  -0.00004  -0.00383  -0.00386   3.08871
   D152       0.26417   0.00001  -0.00002  -0.00040  -0.00043   0.26373
   D153       1.32950   0.00000  -0.00005  -0.00172  -0.00177   1.32772
   D154      -2.77785   0.00001  -0.00001  -0.00209  -0.00211  -2.77997
   D155      -2.12568   0.00002   0.00001  -0.00252  -0.00251  -2.12819
   D156       3.09395  -0.00000  -0.00016  -0.00177  -0.00199   3.09196
   D157      -2.12390  -0.00001  -0.00018  -0.00309  -0.00333  -2.12723
   D158       0.05193  -0.00000  -0.00015  -0.00345  -0.00367   0.04826
   D159       0.70411   0.00001  -0.00013  -0.00388  -0.00407   0.70004
   D160       2.44155   0.00002   0.00010  -0.00137  -0.00122   2.44032
   D161      -2.77631   0.00001   0.00008  -0.00269  -0.00256  -2.77887
   D162      -0.60047   0.00002   0.00011  -0.00306  -0.00290  -0.60338
   D163       0.05170   0.00003   0.00013  -0.00348  -0.00330   0.04840
   D164       0.11983   0.00008   0.00033   0.00419   0.00452   0.12435
   D165      -0.96996   0.00006   0.00027   0.00417   0.00444  -0.96552
   D166       2.33145  -0.00001  -0.00004  -0.00034  -0.00037   2.33108
   D167       2.59765   0.00009   0.00039   0.00613   0.00652   2.60417
   D168       1.35801   0.00007   0.00027   0.00426   0.00451   1.36252
   D169       0.26821   0.00005   0.00021   0.00423   0.00443   0.27264
   D170      -2.71356  -0.00002  -0.00010  -0.00028  -0.00038  -2.71394
   D171      -2.44736   0.00008   0.00033   0.00619   0.00651  -2.44085
   D172      -2.31557   0.00014   0.00042   0.01021   0.01061  -2.30496
   D173       2.87782   0.00013   0.00036   0.01019   0.01053   2.88835
   D174      -0.10396   0.00005   0.00006   0.00567   0.00572  -0.09824
   D175       0.16224   0.00015   0.00049   0.01214   0.01261   0.17486
   D176      -2.47808   0.00007   0.00020  -0.00583  -0.00564  -2.48372
   D177       2.71531   0.00005   0.00013  -0.00585  -0.00572   2.70959
   D178      -0.26647  -0.00003  -0.00017  -0.01037  -0.01053  -0.27700
   D179      -0.00026   0.00008   0.00026  -0.00389  -0.00364  -0.00390
   D180      -2.41777  -0.00002  -0.00008   0.01937   0.01934  -2.39842
   D181      -0.31197   0.00035   0.00133   0.03747   0.03877  -0.27320
   D182       2.59798   0.00002   0.00002   0.02402   0.02404   2.62202
   D183      -1.57941   0.00039   0.00143   0.04212   0.04347  -1.53594
   D184       1.18915   0.00007   0.00028   0.03056   0.03090   1.22005
   D185      -2.98824   0.00044   0.00169   0.04866   0.05033  -2.93791
   D186      -0.18587   0.00000   0.00009   0.02332   0.02350  -0.16237
   D187       1.91993   0.00038   0.00150   0.04142   0.04293   1.96285
   D188      -1.27454   0.00002   0.00014   0.02365   0.02379  -1.25075
   D189       0.83125   0.00039   0.00154   0.04175   0.04323   0.87448
   D190       0.59801   0.00001   0.00008   0.00102   0.00109   0.59910
   D191       1.61428  -0.00002  -0.00002   0.00017   0.00015   1.61443
   D192      -2.42020  -0.00002  -0.00001   0.00052   0.00051  -2.41969
   D193      -1.71468  -0.00002  -0.00000   0.00061   0.00061  -1.71407
   D194      -1.20648   0.00004   0.00011   0.00152   0.00163  -1.20485
   D195      -0.19021   0.00001   0.00001   0.00067   0.00068  -0.18952
   D196       2.05850   0.00000   0.00001   0.00103   0.00104   2.05954
   D197       2.76402   0.00001   0.00003   0.00112   0.00114   2.76516
   D198      -0.49564   0.00004   0.00011   0.00165   0.00176  -0.49389
   D199       0.52063   0.00001   0.00002   0.00079   0.00081   0.52144
   D200       2.76933   0.00001   0.00002   0.00115   0.00117   2.77050
   D201      -2.80833   0.00001   0.00003   0.00124   0.00127  -2.80706
   D202       2.97460   0.00004   0.00012   0.00211   0.00222   2.97682
   D203      -2.29232   0.00001   0.00003   0.00125   0.00128  -2.29104
   D204      -0.04361   0.00001   0.00003   0.00161   0.00164  -0.04197
   D205       0.66191   0.00001   0.00004   0.00170   0.00174   0.66365
   D206       2.56162   0.00003   0.00011   0.00126   0.00136   2.56298
   D207      -2.70530   0.00000   0.00002   0.00040   0.00042  -2.70488
   D208      -0.45659   0.00000   0.00002   0.00076   0.00078  -0.45582
   D209       0.24892   0.00000   0.00003   0.00085   0.00088   0.24980
   D210       0.88039  -0.00001  -0.00001  -0.00014  -0.00016   0.88024
   D211      -2.75806  -0.00001  -0.00004  -0.00024  -0.00028  -2.75834
   D212      -2.10741  -0.00001  -0.00003  -0.00028  -0.00031  -2.10772
   D213      -0.10209   0.00001   0.00002  -0.00037  -0.00035  -0.10244
   D214       2.54265   0.00001  -0.00000  -0.00048  -0.00048   2.54217
   D215      -3.08989   0.00000   0.00000  -0.00052  -0.00051  -3.09040
   D216      -1.03390   0.00002   0.00006   0.00092   0.00097  -1.03292
   D217       1.61084   0.00002   0.00003   0.00081   0.00085   1.61169
   D218       2.26149   0.00001   0.00004   0.00077   0.00081   2.26230
   D219       3.04741   0.00002   0.00007   0.00096   0.00102   3.04843
   D220      -0.59104   0.00002   0.00004   0.00085   0.00089  -0.59015
   D221       0.05961   0.00002   0.00005   0.00081   0.00086   0.06047
   D222      -3.12270  -0.00002  -0.00006  -0.00068  -0.00074  -3.12345
   D223      -0.47797  -0.00002  -0.00008  -0.00078  -0.00087  -0.47884
   D224       0.17268  -0.00002  -0.00007  -0.00082  -0.00090   0.17178
   D225      -0.73792   0.00001   0.00004   0.00065   0.00069  -0.73723
   D226      -1.76311   0.00000  -0.00000  -0.00031  -0.00032  -1.76343
   D227       2.29449   0.00001   0.00003   0.00255   0.00258   2.29706
   D228       1.71143   0.00001   0.00003  -0.00036  -0.00035   1.71108
   D229       0.27411  -0.00001   0.00003   0.00075   0.00078   0.27489
   D230      -0.75108  -0.00001  -0.00001  -0.00022  -0.00023  -0.75131
   D231      -2.97666  -0.00000   0.00002   0.00264   0.00266  -2.97400
   D232       2.72347  -0.00000   0.00002  -0.00026  -0.00027   2.72320
   D233       1.22350  -0.00000   0.00001   0.00019   0.00020   1.22370
   D234       0.19831  -0.00001  -0.00002  -0.00078  -0.00081   0.19750
   D235      -2.02728  -0.00000   0.00000   0.00209   0.00209  -2.02519
   D236      -2.61033  -0.00000   0.00000  -0.00082  -0.00084  -2.61117
   D237      -2.49757  -0.00001  -0.00000   0.00076   0.00076  -2.49682
   D238       2.76043  -0.00001  -0.00004  -0.00021  -0.00026   2.76017
   D239       0.53484  -0.00001  -0.00002   0.00265   0.00264   0.53748
   D240      -0.04821  -0.00001  -0.00002  -0.00025  -0.00029  -0.04850
   D241      -3.05814   0.00002   0.00010   0.00135   0.00145  -3.05669
   D242       2.19986   0.00002   0.00006   0.00039   0.00044   2.20030
   D243      -0.02573   0.00002   0.00009   0.00325   0.00334  -0.02239
   D244      -0.60878   0.00002   0.00009   0.00034   0.00041  -0.60837
   D245      -1.50074   0.00003   0.00011   0.00187   0.00198  -1.49876
   D246      -0.48412   0.00003   0.00008   0.00172   0.00181  -0.48231
   D247       2.09345   0.00019   0.00035   0.00843   0.00878   2.10222
   D248       2.34123  -0.00006  -0.00009  -0.00284  -0.00296   2.33828
   D249      -0.58710   0.00001   0.00008   0.00232   0.00240  -0.58470
   D250       0.42952   0.00001   0.00005   0.00217   0.00223   0.43175
   D251       3.00709   0.00017   0.00032   0.00887   0.00920   3.01628
   D252      -3.02831  -0.00007  -0.00012  -0.00240  -0.00254  -3.03085
   D253       0.12589   0.00000   0.00007   0.00167   0.00174   0.12764
   D254       1.14251   0.00000   0.00004   0.00153   0.00157   1.14408
   D255      -2.56311   0.00016   0.00031   0.00823   0.00854  -2.55457
   D256      -2.31532  -0.00008  -0.00013  -0.00304  -0.00319  -2.31852
   D257       2.54508  -0.00001   0.00003   0.00073   0.00076   2.54584
   D258      -2.72149  -0.00001  -0.00000   0.00059   0.00059  -2.72090
   D259      -0.14392   0.00015   0.00026   0.00729   0.00755  -0.13636
   D260       0.10387  -0.00009  -0.00018  -0.00398  -0.00418   0.09969
   D261       2.44763   0.00003   0.00015   0.00256   0.00271   2.45034
   D262      -2.81894   0.00003   0.00012   0.00241   0.00254  -2.81640
   D263      -0.24137   0.00019   0.00039   0.00912   0.00951  -0.23186
   D264       0.00642  -0.00005  -0.00006  -0.00216  -0.00223   0.00419
   D265       1.26257  -0.00001  -0.00002  -0.00034  -0.00036   1.26220
   D266       0.19893  -0.00001  -0.00001  -0.00061  -0.00062   0.19831
   D267      -1.92843  -0.00001  -0.00002  -0.00045  -0.00047  -1.92890
   D268      -2.69432  -0.00001  -0.00004  -0.00071  -0.00076  -2.69507
   D269       0.38988   0.00000  -0.00003  -0.00055  -0.00058   0.38930
   D270      -0.67376   0.00000  -0.00002  -0.00082  -0.00083  -0.67460
   D271      -2.80112  -0.00000  -0.00003  -0.00067  -0.00069  -2.80181
   D272       2.71618  -0.00000  -0.00005  -0.00093  -0.00097   2.71521
   D273      -0.65746   0.00001  -0.00002  -0.00050  -0.00052  -0.65798
   D274      -1.72110   0.00001  -0.00001  -0.00077  -0.00077  -1.72188
   D275       2.43473   0.00001  -0.00001  -0.00062  -0.00063   2.43410
   D276       1.66884   0.00001  -0.00004  -0.00088  -0.00091   1.66793
   D277      -3.10868   0.00001   0.00002  -0.00015  -0.00013  -3.10882
   D278       2.11086   0.00001   0.00003  -0.00042  -0.00039   2.11047
   D279      -0.01649   0.00001   0.00003  -0.00027  -0.00024  -0.01674
   D280      -0.78238   0.00001   0.00000  -0.00053  -0.00053  -0.78291
   D281      -2.52243  -0.00003  -0.00010  -0.00111  -0.00122  -2.52365
   D282       2.69712  -0.00002  -0.00009  -0.00138  -0.00147   2.69565
   D283       0.56976  -0.00003  -0.00010  -0.00123  -0.00133   0.56843
   D284      -0.19613  -0.00003  -0.00012  -0.00149  -0.00161  -0.19774
   D285       0.07821  -0.00001   0.00000   0.00012   0.00012   0.07833
   D286       1.04508  -0.00001   0.00004   0.00033   0.00037   1.04545
   D287      -2.39831  -0.00003  -0.00007  -0.00103  -0.00111  -2.39941
   D288      -3.01544  -0.00001  -0.00004  -0.00074  -0.00078  -3.01622
   D289       1.07171  -0.00001  -0.00002   0.00020   0.00018   1.07189
   D290       2.03858  -0.00002   0.00002   0.00041   0.00042   2.03901
   D291      -1.40480  -0.00004  -0.00009  -0.00096  -0.00105  -1.40585
   D292      -2.02193  -0.00002  -0.00006  -0.00066  -0.00073  -2.02266
   D293      -0.89990   0.00001   0.00002   0.00061   0.00064  -0.89926
   D294       0.06697   0.00001   0.00006   0.00082   0.00089   0.06786
   D295       2.90677  -0.00001  -0.00005  -0.00055  -0.00059   2.90618
   D296       2.28964   0.00001  -0.00002  -0.00025  -0.00026   2.28938
   D297       2.83681  -0.00000   0.00001  -0.00043  -0.00042   2.83639
   D298      -2.47950  -0.00001   0.00004  -0.00022  -0.00018  -2.47968
   D299       0.36030  -0.00002  -0.00007  -0.00158  -0.00165   0.35865
   D300      -0.25683  -0.00001  -0.00004  -0.00129  -0.00133  -0.25816
   D301      -2.99486   0.00000   0.00001   0.00052   0.00053  -2.99433
   D302      -2.02799  -0.00000   0.00004   0.00073   0.00077  -2.02722
   D303       0.81181  -0.00002  -0.00006  -0.00064  -0.00070   0.81111
   D304       0.19468  -0.00000  -0.00004  -0.00034  -0.00038   0.19430
   D305       2.02460  -0.00001  -0.00000   0.00154   0.00155   2.02615
   D306       1.13102   0.00000   0.00003   0.00178   0.00181   1.13283
   D307       3.05931  -0.00000   0.00004   0.00170   0.00173   3.06105
   D308      -2.00555   0.00001   0.00006   0.00263   0.00269  -2.00286
   D309       0.30457  -0.00000   0.00001   0.00169   0.00170   0.30627
   D310      -0.78859  -0.00001   0.00001   0.00218   0.00219  -0.78639
   D311      -0.88953  -0.00001  -0.00002  -0.00119  -0.00121  -0.89074
   D312       0.14056   0.00000  -0.00000  -0.00047  -0.00047   0.14009
   D313       3.13889  -0.00000   0.00000  -0.00090  -0.00090   3.13799
   D314       2.51057  -0.00002  -0.00006  -0.00188  -0.00195   2.50862
   D315       0.21347  -0.00001  -0.00001  -0.00063  -0.00065   0.21282
   D316       1.24357   0.00000   0.00000   0.00008   0.00009   1.24366
   D317      -2.04129  -0.00000   0.00001  -0.00034  -0.00034  -2.04163
   D318      -2.66962  -0.00001  -0.00006  -0.00133  -0.00139  -2.67100
   D319       3.11393  -0.00000  -0.00000   0.00001   0.00001   3.11394
   D320      -2.13916   0.00001   0.00001   0.00073   0.00074  -2.13842
   D321       0.85917   0.00001   0.00002   0.00030   0.00032   0.85948
   D322       0.23084  -0.00001  -0.00005  -0.00068  -0.00073   0.23011
   D323       2.52691   0.00000   0.00000  -0.00034  -0.00033   2.52658
   D324      -2.72618   0.00001   0.00002   0.00038   0.00040  -2.72578
   D325       0.27215   0.00001   0.00002  -0.00005  -0.00003   0.27212
   D326      -0.35617  -0.00000  -0.00004  -0.00103  -0.00108  -0.35725
   D327       0.48374  -0.00002  -0.00008  -0.00121  -0.00129   0.48245
   D328      -2.24294  -0.00001  -0.00005  -0.00104  -0.00110  -2.24403
   D329      -2.87910  -0.00001  -0.00006  -0.00099  -0.00105  -2.88014
   D330      -0.69719  -0.00000  -0.00004  -0.00035  -0.00039  -0.69758
   D331       2.85932   0.00000  -0.00001  -0.00018  -0.00019   2.85913
   D332       2.22316   0.00001  -0.00001  -0.00013  -0.00014   2.22302
   D333       3.01039  -0.00001  -0.00004   0.00007   0.00003   3.01042
   D334       0.28371  -0.00001  -0.00001   0.00024   0.00023   0.28394
   D335      -0.35245  -0.00000  -0.00002   0.00029   0.00028  -0.35217
   D336       3.11615  -0.00002  -0.00005  -0.00068  -0.00073   3.11542
   D337       0.38947  -0.00001  -0.00003  -0.00051  -0.00053   0.38894
   D338      -0.24669  -0.00001  -0.00003  -0.00045  -0.00048  -0.24717
   D339       0.83447   0.00002   0.00006   0.00102   0.00108   0.83555
   D340      -0.10444   0.00001   0.00006   0.00073   0.00079  -0.10365
   D341      -2.99226   0.00003   0.00007   0.00129   0.00136  -2.99090
   D342      -2.57661   0.00003   0.00009   0.00111   0.00120  -2.57541
   D343      -0.20596   0.00001   0.00001   0.00066   0.00068  -0.20528
   D344      -1.14487  -0.00000   0.00001   0.00038   0.00039  -1.14448
   D345       2.25049   0.00001   0.00002   0.00094   0.00096   2.25145
   D346       2.66614   0.00001   0.00004   0.00076   0.00080   2.66694
   D347       3.13225   0.00000  -0.00001   0.00011   0.00010   3.13235
   D348       2.19333  -0.00001  -0.00001  -0.00018  -0.00019   2.19315
   D349      -0.69449   0.00001   0.00000   0.00038   0.00039  -0.69410
   D350      -0.27884   0.00000   0.00002   0.00020   0.00023  -0.27861
   D351      -2.55219  -0.00002  -0.00005  -0.00034  -0.00038  -2.55258
   D352       2.79208  -0.00003  -0.00005  -0.00063  -0.00068   2.79141
   D353      -0.09574  -0.00001  -0.00004  -0.00007  -0.00010  -0.09584
   D354       0.31991  -0.00001  -0.00002  -0.00025  -0.00026   0.31964
   D355      -3.09136   0.00001   0.00003  -0.00010  -0.00007  -3.09143
   D356      -1.61844  -0.00004  -0.00010  -0.00198  -0.00207  -1.62052
   D357      -0.32103  -0.00000  -0.00001  -0.00125  -0.00126  -0.32229
   D358       0.70962  -0.00000  -0.00002  -0.00120  -0.00121   0.70840
   D359       1.81314   0.00001   0.00001  -0.00042  -0.00041   1.81274
   D360       0.48631  -0.00001  -0.00009  -0.00158  -0.00167   0.48464
   D361      -0.69592  -0.00003  -0.00010  -0.00250  -0.00259  -0.69851
   D362       3.01811  -0.00024  -0.00039  -0.01116  -0.01153   3.00658
   D363       3.12283   0.00005   0.00004   0.00174   0.00179   3.12461
   D364      -2.23755   0.00002  -0.00001  -0.00005  -0.00007  -2.23762
   D365       2.86340  -0.00000  -0.00003  -0.00096  -0.00099   2.86241
   D366       0.29424  -0.00022  -0.00032  -0.00962  -0.00993   0.28432
   D367       0.39896   0.00008   0.00012   0.00328   0.00339   0.40235
   D368      -2.89454   0.00005   0.00006   0.00025   0.00031  -2.89423
   D369       2.20641   0.00003   0.00004  -0.00066  -0.00061   2.20580
   D370      -0.36275  -0.00019  -0.00024  -0.00932  -0.00954  -0.37229
   D371      -0.25803   0.00011   0.00019   0.00358   0.00377  -0.25426
   D372      -0.71840  -0.00005  -0.00015  -0.00179  -0.00194  -0.72034
   D373       0.48030   0.00001   0.00008   0.00025   0.00033   0.48063
   D374       3.08769   0.00002   0.00014   0.00139   0.00153   3.08922
   D375      -3.03369  -0.00007  -0.00024  -0.00411  -0.00436  -3.03805
   D376       2.62659  -0.00006  -0.00021  -0.00212  -0.00233   2.62427
   D377      -2.45790  -0.00000   0.00002  -0.00007  -0.00005  -2.45795
   D378       0.14950   0.00001   0.00008   0.00106   0.00115   0.15064
   D379       0.31130  -0.00008  -0.00030  -0.00444  -0.00474   0.30656
   D380       2.27341  -0.00003  -0.00012  -0.00099  -0.00111   2.27230
   D381      -2.81108   0.00003   0.00012   0.00105   0.00117  -2.80992
   D382      -0.20369   0.00004   0.00018   0.00219   0.00237  -0.20132
   D383      -0.04189  -0.00005  -0.00021  -0.00331  -0.00352  -0.04541
   D384      -0.32085  -0.00001  -0.00006  -0.00021  -0.00027  -0.32112
   D385       0.97538  -0.00001  -0.00006  -0.00042  -0.00048   0.97490
   D386       3.13442   0.00002   0.00007   0.00132   0.00138   3.13580
   D387      -2.86492  -0.00001  -0.00003   0.00002  -0.00001  -2.86493
   D388       2.70063   0.00000  -0.00002   0.00009   0.00007   2.70070
   D389      -2.28633  -0.00000  -0.00001  -0.00012  -0.00013  -2.28647
   D390      -0.12729   0.00003   0.00011   0.00162   0.00173  -0.12556
   D391       0.15655   0.00000   0.00001   0.00032   0.00033   0.15689
   D392       3.01453  -0.00004  -0.00012  -0.00131  -0.00143   3.01310
   D393      -1.97243  -0.00005  -0.00011  -0.00152  -0.00163  -1.97407
   D394       0.18661  -0.00002   0.00001   0.00022   0.00023   0.18684
   D395       0.47045  -0.00004  -0.00009  -0.00108  -0.00117   0.46929
   D396       0.48068   0.00003   0.00009   0.00089   0.00098   0.48166
   D397      -2.43942   0.00002   0.00008   0.00059   0.00067  -2.43875
   D398      -2.82103   0.00003   0.00009   0.00099   0.00107  -2.81996
   D399      -0.71820   0.00001   0.00001   0.00040   0.00042  -0.71778
   D400       2.64489  -0.00001   0.00000   0.00010   0.00011   2.64500
   D401       2.26328   0.00001   0.00001   0.00050   0.00051   2.26379
   D402       3.09586   0.00001   0.00001   0.00039   0.00040   3.09626
   D403       0.17576  -0.00001   0.00001   0.00009   0.00009   0.17585
   D404      -0.20586   0.00001   0.00001   0.00049   0.00050  -0.20536
   D405      -3.02392  -0.00001  -0.00005  -0.00041  -0.00046  -3.02438
   D406       0.33917  -0.00002  -0.00006  -0.00071  -0.00077   0.33840
   D407      -0.04244  -0.00001  -0.00005  -0.00031  -0.00037  -0.04281
   D408      -0.96989  -0.00001  -0.00006  -0.00100  -0.00106  -0.97095
   D409       0.26902  -0.00001  -0.00003  -0.00025  -0.00027   0.26874
   D410       2.73134  -0.00000  -0.00006  -0.00015  -0.00024   2.73110
   D411       2.86766  -0.00000  -0.00003  -0.00345  -0.00349   2.86417
   D412       0.11930   0.00000  -0.00004  -0.00136  -0.00142   0.11789
   D413       1.35821  -0.00001  -0.00001  -0.00061  -0.00063   1.35758
   D414      -2.46266   0.00000  -0.00005  -0.00051  -0.00059  -2.46324
   D415      -2.32633   0.00000  -0.00001  -0.00381  -0.00384  -2.33017
   D416       2.32588  -0.00000  -0.00006  -0.00066  -0.00072   2.32516
   D417      -2.71840  -0.00001  -0.00003   0.00009   0.00007  -2.71833
   D418      -0.25608  -0.00000  -0.00006   0.00019   0.00010  -0.25597
   D419      -0.11975   0.00000  -0.00003  -0.00311  -0.00315  -0.12291
   D420       2.59189   0.00001   0.00000  -0.00036  -0.00036   2.59154
   D421      -2.45239   0.00001   0.00003   0.00040   0.00043  -2.45195
   D422       0.00993   0.00001  -0.00000   0.00049   0.00047   0.01041
   D423       0.14626   0.00002   0.00003  -0.00281  -0.00278   0.14347
   D424      -0.32191  -0.00001   0.00002   0.00031   0.00033  -0.32158
   D425       0.97701  -0.00000  -0.00001  -0.00034  -0.00035   0.97666
   D426      -2.87806   0.00000   0.00001   0.00021   0.00022  -2.87784
   D427       3.11757  -0.00001  -0.00001  -0.00020  -0.00022   3.11735
   D428       2.68873   0.00000   0.00002   0.00050   0.00053   2.68926
   D429      -2.29553   0.00000  -0.00000  -0.00014  -0.00015  -2.29568
   D430       0.13259   0.00001   0.00002   0.00040   0.00042   0.13300
   D431      -0.15497   0.00000  -0.00001  -0.00001  -0.00002  -0.15499
   D432       3.02346  -0.00000   0.00002   0.00026   0.00028   3.02374
   D433      -1.96081  -0.00000  -0.00001  -0.00039  -0.00039  -1.96120
   D434       0.46731   0.00000   0.00002   0.00016   0.00017   0.46748
   D435       0.17976  -0.00001  -0.00001  -0.00025  -0.00026   0.17949
   D436       0.30278   0.00005   0.00017   0.00423   0.00439   0.30717
   D437      -0.82591   0.00001   0.00010   0.00321   0.00330  -0.82261
   D438       3.01403   0.00017   0.00029   0.00906   0.00934   3.02337
   D439       2.57390  -0.00003   0.00003   0.00019   0.00025   2.57415
   D440       1.46137   0.00004   0.00014   0.00339   0.00353   1.46489
   D441       0.33268  -0.00000   0.00007   0.00236   0.00244   0.33512
   D442      -2.11057   0.00016   0.00026   0.00822   0.00847  -2.10209
   D443      -2.55070  -0.00004  -0.00000  -0.00065  -0.00062  -2.55132
   D444      -2.11632   0.00003   0.00015   0.00361   0.00377  -2.11255
   D445       3.03817  -0.00000   0.00008   0.00258   0.00268   3.04086
   D446       0.59493   0.00016   0.00027   0.00844   0.00872   0.60364
   D447       0.15479  -0.00004   0.00001  -0.00043  -0.00037   0.15442
   D448      -2.53757   0.00002   0.00011   0.00578   0.00589  -2.53168
   D449       2.61693  -0.00001   0.00004   0.00475   0.00480   2.62173
   D450       0.17368   0.00015   0.00024   0.01061   0.01084   0.18452
   D451      -0.26645  -0.00005  -0.00003   0.00174   0.00175  -0.26470
   D452       0.63287   0.00002   0.00004   0.00045   0.00050   0.63338
   D453      -0.43687  -0.00001  -0.00005   0.00023   0.00019  -0.43667
   D454      -2.65810   0.00000  -0.00007  -0.00132  -0.00140  -2.65951
   D455       3.05417   0.00006   0.00021   0.00340   0.00362   3.05778
   D456      -0.52201   0.00001   0.00004   0.00099   0.00103  -0.52098
   D457      -1.59175  -0.00001  -0.00005   0.00077   0.00072  -1.59103
   D458       2.47020  -0.00001  -0.00007  -0.00079  -0.00087   2.46933
   D459       1.89928   0.00006   0.00021   0.00394   0.00415   1.90343
   D460      -3.13545   0.00001   0.00005  -0.00042  -0.00035  -3.13580
   D461       2.07800  -0.00002  -0.00004  -0.00064  -0.00066   2.07734
   D462      -0.14324  -0.00001  -0.00006  -0.00220  -0.00225  -0.14550
   D463      -0.71416   0.00005   0.00022   0.00253   0.00277  -0.71139
   D464      -2.90028   0.00001   0.00002   0.00270   0.00274  -2.89755
   D465       2.31316  -0.00002  -0.00008   0.00248   0.00243   2.31559
   D466       0.09193  -0.00001  -0.00010   0.00093   0.00083   0.09276
   D467      -0.47899   0.00005   0.00019   0.00565   0.00585  -0.47314
   D468      -1.52080  -0.00000  -0.00002  -0.01686  -0.01688  -1.53768
   D469       0.12904   0.00000   0.00009  -0.01919  -0.01915   0.10989
   D470       1.76006  -0.00001   0.00000  -0.01916  -0.01916   1.74090
   D471      -2.87329   0.00000   0.00011  -0.02149  -0.02144  -2.89472
   D472      -2.95712  -0.00001   0.00002  -0.01807  -0.01805  -2.97517
   D473      -1.30728  -0.00000   0.00013  -0.02040  -0.02032  -1.32760
   D474       0.67551  -0.00000   0.00002  -0.01698  -0.01697   0.65854
   D475       2.32535   0.00000   0.00013  -0.01931  -0.01925   2.30611
   D476      -0.44659  -0.00000   0.00000  -0.01722  -0.01723  -0.46382
   D477       1.20325   0.00001   0.00011  -0.01955  -0.01950   1.18374
   D478      -0.57317   0.00002   0.00012  -0.01597  -0.01579  -0.58896
   D479      -2.80062   0.00003   0.00016  -0.01610  -0.01587  -2.81649
   D480      -1.66102   0.00003   0.00016  -0.01646  -0.01624  -1.67726
   D481       2.20624   0.00004   0.00019  -0.01732  -0.01708   2.18917
   D482       0.79079   0.00004   0.00019  -0.01780  -0.01756   0.77322
   D483      -0.88740  -0.00002  -0.00005  -0.00136  -0.00141  -0.88882
   D484       0.14254  -0.00005  -0.00018  -0.00347  -0.00364   0.13889
   D485       3.13732   0.00002   0.00008   0.00047   0.00055   3.13788
   D486       2.51248  -0.00004  -0.00015  -0.00366  -0.00380   2.50869
   D487       0.21562   0.00000  -0.00004  -0.00034  -0.00039   0.21523
   D488       1.24556  -0.00003  -0.00017  -0.00245  -0.00262   1.24294
   D489      -2.04284   0.00004   0.00009   0.00149   0.00158  -2.04126
   D490      -2.66768  -0.00002  -0.00014  -0.00265  -0.00277  -2.67046
   D491       3.10864  -0.00005  -0.00014  -0.00260  -0.00279   3.10586
   D492      -2.14460  -0.00008  -0.00027  -0.00471  -0.00501  -2.14962
   D493       0.85019  -0.00001  -0.00001  -0.00077  -0.00082   0.84937
   D494       0.22534  -0.00007  -0.00024  -0.00490  -0.00517   0.22017
   D495       2.52593   0.00004   0.00009   0.00207   0.00219   2.52811
   D496      -2.72732   0.00001  -0.00003  -0.00004  -0.00004  -2.72736
   D497       0.26747   0.00008   0.00023   0.00391   0.00416   0.27163
   D498      -0.35737   0.00002   0.00000  -0.00023  -0.00019  -0.35757
   D499       0.83338  -0.00000  -0.00006  -0.00151  -0.00157   0.83181
   D500      -0.10446   0.00000  -0.00006  -0.00226  -0.00232  -0.10678
   D501      -2.55511   0.00000  -0.00005  -0.00134  -0.00140  -2.55651
   D502      -2.97608  -0.00001  -0.00009  -0.00214  -0.00224  -2.97831
   D503      -0.20787   0.00000   0.00005   0.00028   0.00033  -0.20754
   D504      -1.14571   0.00001   0.00005  -0.00047  -0.00042  -1.14613
   D505       2.68682   0.00000   0.00005   0.00045   0.00050   2.68732
   D506       2.26585  -0.00001   0.00001  -0.00035  -0.00033   2.26552
   D507       3.13825  -0.00002   0.00002  -0.00078  -0.00074   3.13751
   D508       2.20041  -0.00002   0.00002  -0.00154  -0.00149   2.19892
   D509      -0.25024  -0.00002   0.00002  -0.00062  -0.00057  -0.25081
   D510      -0.67121  -0.00003  -0.00002  -0.00141  -0.00140  -0.67261
   D511      -2.54499   0.00002  -0.00002   0.00050   0.00046  -2.54454
   D512       2.80035   0.00002  -0.00002  -0.00025  -0.00029   2.80006
   D513       0.34970   0.00002  -0.00001   0.00067   0.00063   0.35033
   D514      -0.07127   0.00001  -0.00005  -0.00013  -0.00021  -0.07148
   D515       1.10141  -0.00011   0.00030   0.01175   0.01207   1.11347
   D516      -1.45690   0.00008   0.00054   0.01953   0.02006  -1.43684
   D517       2.24150  -0.00011   0.00034   0.01268   0.01300   2.25450
   D518      -2.92040  -0.00003   0.00042   0.01462   0.01507  -2.90533
   D519      -0.08050  -0.00005   0.00037   0.01367   0.01402  -0.06647
   D520      -0.59614   0.00002   0.00009   0.00116   0.00125  -0.59489
   D521       0.60708   0.00001   0.00004   0.00098   0.00102   0.60810
   D522      -2.98220   0.00000  -0.00001  -0.00011  -0.00012  -2.98232
   D523      -2.83936   0.00002   0.00007   0.00075   0.00082  -2.83854
   D524      -1.80121   0.00001   0.00008   0.00136   0.00144  -1.79977
   D525      -0.59799  -0.00000   0.00003   0.00118   0.00120  -0.59678
   D526       2.09591  -0.00001  -0.00002   0.00009   0.00007   2.09598
   D527       2.23876   0.00001   0.00006   0.00095   0.00101   2.23976
   D528       2.26022   0.00000   0.00006   0.00048   0.00055   2.26077
   D529      -2.81975  -0.00001   0.00001   0.00031   0.00032  -2.81943
   D530      -0.12584  -0.00002  -0.00003  -0.00078  -0.00082  -0.12666
   D531       0.01700  -0.00000   0.00004   0.00007   0.00012   0.01712
   D532       2.11567   0.00001   0.00007   0.00096   0.00102   2.11669
   D533      -2.96429  -0.00000   0.00001   0.00078   0.00079  -2.96350
   D534      -0.27039  -0.00001  -0.00003  -0.00031  -0.00034  -0.27073
   D535      -0.12754   0.00001   0.00004   0.00055   0.00059  -0.12695
   D536       2.79838  -0.00001  -0.00002  -0.00140  -0.00141   2.79696
   D537      -0.27164  -0.00000  -0.00003  -0.00123  -0.00126  -0.27290
   D538      -2.22665  -0.00002  -0.00006  -0.00128  -0.00135  -2.22799
   D539      -1.18982  -0.00001  -0.00005  -0.00128  -0.00133  -1.19115
   D540       1.18791  -0.00000  -0.00004  -0.00069  -0.00073   1.18718
   D541       2.63256  -0.00000  -0.00004  -0.00153  -0.00157   2.63099
   D542       0.53019   0.00000  -0.00000  -0.00096  -0.00096   0.52923
   D543      -2.23547  -0.00001  -0.00005  -0.00112  -0.00117  -2.23664
   D544      -0.84040  -0.00000  -0.00002  -0.00099  -0.00101  -0.84141
   D545       1.48382  -0.00000  -0.00003  -0.00086  -0.00088   1.48294
   D546       0.31604   0.00000   0.00003   0.00159   0.00163   0.31766
   D547       3.13696   0.00000   0.00002  -0.00032  -0.00030   3.13666
   D548      -0.23277  -0.00001  -0.00000   0.00140   0.00140  -0.23137
   D549       2.84976  -0.00001  -0.00000  -0.00056  -0.00056   2.84921
   D550       2.79507   0.00023   0.00057   0.08290   0.08346   2.87853
   D551       1.47606   0.00014   0.00084   0.08191   0.08275   1.55882
   D552      -3.03651   0.00002   0.00006   0.00158   0.00164  -3.03487
   D553       1.78506  -0.00002  -0.00005  -0.00038  -0.00043   1.78463
   D554      -0.36681   0.00001  -0.00002  -0.00195  -0.00197  -0.36878
   D555      -0.08555   0.00001  -0.00001  -0.00193  -0.00194  -0.08749
   D556       3.11686   0.00001  -0.00001   0.00008   0.00007   3.11694
   D557      -1.70679   0.00000   0.00004  -0.00153  -0.00149  -1.70828
   D558      -1.42553   0.00000   0.00005  -0.00151  -0.00146  -1.42698
   D559       1.77688   0.00000   0.00005   0.00050   0.00056   1.77744
   D560      -3.12707  -0.00003  -0.00003   0.00010  -0.00003  -3.12710
   D561       1.53189   0.00003   0.00002  -0.00031  -0.00019   1.53171
   D562      -0.17939  -0.00001  -0.00009   0.02523   0.02519  -0.15420
   D563       2.79566  -0.00007  -0.00062   0.00191   0.00132   2.79698
   D564       1.70552   0.00007   0.00022   0.02579   0.02602   1.73154
   D565      -1.60262   0.00001  -0.00031   0.00247   0.00215  -1.60047
   D566       0.36868   0.00001   0.00002   0.02283   0.02280   0.39148
   D567       3.07651  -0.00005  -0.00046   0.00225   0.00178   3.07829
   D568       0.20174  -0.00001  -0.00006  -0.02761  -0.02763   0.17411
   D569      -0.08968  -0.00001  -0.00004  -0.02520  -0.02511  -0.11479
   D570      -2.77269   0.00006   0.00047  -0.00441  -0.00392  -2.77660
   D571       1.51174  -0.00009  -0.00099  -0.02758  -0.02843   1.48331
   D572       1.22032  -0.00009  -0.00098  -0.02517  -0.02591   1.19440
   D573      -1.46269  -0.00002  -0.00047  -0.00438  -0.00472  -1.46741
   D574      -1.69744  -0.00025  -0.00226  -0.05220  -0.05462  -1.75207
   D575      -1.98886  -0.00025  -0.00225  -0.04979  -0.05211  -2.04097
   D576       1.61132  -0.00019  -0.00174  -0.02899  -0.03091   1.58041
   D577       2.92287   0.00004   0.00016   0.00544   0.00524   2.92811
   D578       1.41413  -0.00016  -0.00125  -0.02566  -0.02652   1.38760
   D579      -1.59854   0.00012   0.00103   0.01866   0.01965  -1.57889
         Item               Value     Threshold  Converged?
 Maximum Force            0.030067     0.000450     NO 
 RMS     Force            0.001434     0.000300     NO 
 Maximum Displacement     0.339427     0.001800     NO 
 RMS     Displacement     0.022618     0.001200     NO 
 Predicted change in Energy=-5.112399D-04
 GradGradGradGradGradGradGradGradGradGradGradGradGradGradGradGradGradGrad

                          Input orientation:                          
 ---------------------------------------------------------------------
 Center     Atomic      Atomic             Coordinates (Angstroms)
 Number     Number       Type             X           Y           Z
 ---------------------------------------------------------------------
      1          4           0       -0.262591   -0.457274    1.642795
      2          4           0       -0.355338    1.598737    0.865454
      3          4           0        0.538380   -0.541604   -1.348923
      4          4           0        1.521337    0.705530    1.210981
      5          4           0       -1.994622   -1.532493    0.865922
      6          4           0        1.034604    1.549585   -0.733193
      7          4           0        2.433991    0.148255   -0.520167
      8          4           0       -0.929859    1.082156   -1.087465
      9          4           0       -1.575292   -0.921616   -1.028857
     10          4           0        1.507981   -1.287082    0.617943
     11          4           0       -2.027405    0.440285    0.602387
     12          4           0       -0.218748   -2.105624    0.013688
     13          1           0       -2.790404   -2.765552    1.264920
     14          1           0       -3.065232   -2.165992    1.745316
     15          1           0        3.906354   -0.198020   -0.682278
     16          1           0        3.718276    0.255141   -1.334014
     17          1           0        2.768341   -2.067957    1.027029
     18          1           0        2.167774   -2.617740    1.043850
     19          1           0       -3.379179    0.572041    1.205947
     20          1           0       -3.068894    1.351206    1.165335
     21          1           0        1.940782    2.450425   -1.493323
     22          1           0        1.167270    2.754594   -1.610594
     23          1           0       -2.182178   -1.298254   -2.443069
     24          1           0       -2.696838   -1.586552   -1.906944
     25          1           0        0.306250   -3.558538   -0.047230
     26          1           0       -0.504047   -3.613725   -0.095360
     27          1           0        2.065311    1.221597    2.608366
     28          1           0        2.691105    1.251687    2.115987
     29          1           0        0.031598   -0.516906    3.197001
     30          1           0       -0.700607   -0.837534    3.109154
     31          1           0        1.262623   -0.822537   -2.722714
     32          1           0        0.544723   -1.174444   -2.800644
     33          1           0       -1.973535    1.788879   -2.025804
     34          1           0       -1.266472    2.074757   -2.262092
     35          1           0       -0.919343    2.766382    1.768149
     36          1           0       -0.227599    3.041155    1.483079
     37          1           0       -4.344123    0.747838   -1.528559
     38          1           0       -4.938196    0.989926   -1.917112
     39          1           0        3.441198   -3.257953   -2.113186
     40          1           0        2.927151   -2.826840   -1.777455
     41          1           0        4.209254    2.654917    0.343218
     42          1           0        4.873752    2.984710    0.452861
     43          1           0       -2.573645    4.478976   -0.401243
     44          1           0       -2.301218    3.788836   -0.295326
     45          1           0       -2.046759    1.769727    3.522038
     46          1           0       -2.307735    2.067613    4.163307
     47          1           0       -1.006118   -3.279521   -2.877891
     48          1           0       -1.246253   -3.739971   -3.423043
 ---------------------------------------------------------------------
                    Distance matrix (angstroms):
                    1          2          3          4          5
     1  Be   0.000000
     2  Be   2.200010   0.000000
     3  Be   3.098232   3.206751   0.000000
     4  Be   2.172780   2.106921   3.012417   0.000000
     5  Be   2.181642   3.534382   3.507634   4.182079   0.000000
     6  Be   3.369795   2.118968   2.235717   2.174662   4.607883
     7  Be   3.509505   3.435724   2.180844   2.034790   4.935461
     8  Be   3.204592   2.100196   2.204695   3.381281   3.433050
     9  Be   3.012727   3.380662   2.171281   4.153744   2.034502
    10  Be   2.207674   3.444005   2.316123   2.079032   3.519936
    11  Be   2.236656   2.051103   3.369713   3.610306   1.990573
    12  Be   2.317967   3.803479   2.208191   3.516247   2.051466
    13  H    3.443947   5.013595   4.781100   5.535560   1.520822
    14  H    3.284056   4.721320   5.019857   5.437624   1.523436
    15  H    4.780510   4.877072   3.450466   3.176341   6.244939
    16  H    5.021576   4.820502   3.278226   3.392108   6.377505
    17  H    3.487121   4.819556   3.598281   3.046488   4.795674
    18  H    3.306512   4.916970   3.562390   3.389681   4.305225
    19  H    3.311110   3.211488   4.807788   4.902336   2.541984
    20  H    3.372523   2.741275   4.787133   4.635645   3.091833
    21  H    4.810904   3.400201   3.307540   3.245590   6.075943
    22  H    4.790109   3.128123   3.365843   3.505041   5.874506
    23  H    4.591987   4.761956   3.028384   5.575236   3.322570
    24  H    4.449884   4.828548   3.445277   5.724342   2.860911
    25  H    3.577373   5.279031   3.293961   4.608883   3.198861
    26  H    3.611463   5.302362   3.477931   4.946178   2.734484
    27  H    3.028211   3.006579   4.593531   1.585849   5.206168
    28  H    3.445109   3.311358   4.455975   1.576604   5.591991
    29  H    1.582928   3.172031   4.574151   2.767299   3.251295
    30  H    1.576917   3.329988   4.636498   3.304715   2.681330
    31  H    4.638681   4.621181   1.578212   4.227988   4.898162
    32  H    4.572772   4.684113   1.583674   4.536653   4.474392
    33  H    4.629379   3.318747   3.492711   4.885135   4.403866
    34  H    4.760998   3.292158   3.307070   4.659281   4.829796
    35  H    3.292263   1.579986   4.773245   3.242602   4.522231
    36  H    3.502248   1.574278   4.630672   2.930522   4.941813
    37  H    5.307418   4.729242   5.053094   6.473831   4.056304
    38  H    6.052158   5.395916   5.715007   7.182716   4.772055
    39  H    5.972373   6.846416   4.048334   5.517712   6.434317
    40  H    5.242843   6.111091   3.333493   4.835773   5.734686
    41  H    5.601074   4.714207   5.153290   3.431912   7.503046
    42  H    6.296445   5.425360   5.871692   4.124087   8.231058
    43  H    5.821136   3.849829   5.982392   5.797157   6.170797
    44  H    5.093306   3.151252   5.284514   5.136892   5.455185
    45  H    3.416774   3.153979   5.979251   4.382329   4.238199
    46  H    4.112256   3.861028   6.730012   5.023275   4.891989
    47  H    5.380939   6.183327   3.495627   6.243999   4.247985
    48  H    6.116077   6.905558   4.209090   6.992582   4.881417
                    6          7          8          9         10
     6  Be   0.000000
     7  Be   1.991832   0.000000
     8  Be   2.050149   3.536875   0.000000
     9  Be   3.606356   4.180639   2.105972   0.000000
    10  Be   3.177473   2.052555   3.803257   3.514554   0.000000
    11  Be   3.519974   4.609714   2.114759   2.172588   3.934843
    12  Be   3.935642   3.521646   3.446760   2.080622   2.004177
    13  H    6.102749   6.242684   4.878544   3.184024   4.591357
    14  H    6.062769   6.381975   4.809878   3.385916   4.791422
    15  H    3.362093   1.521197   5.019162   5.540050   2.937486
    16  H    3.039518   1.524191   4.727568   5.431367   3.327761
    17  H    4.380735   2.723454   5.298205   4.940436   1.538059
    18  H    4.669963   3.188690   5.275136   4.602553   1.545113
    19  H    4.919078   6.078817   3.393983   3.237185   5.261788
    20  H    4.525755   5.879606   3.118167   3.494431   5.311119
    21  H    1.486765   2.547602   3.205848   4.893788   4.314362
    22  H    1.496489   3.096226   2.732886   4.623266   4.627916
    23  H    4.624018   5.205665   3.012028   1.584349   4.794496
    24  H    5.013651   5.590895   3.303900   1.571954   4.913780
    25  H    5.205186   4.300147   4.913867   3.384841   2.654454
    26  H    5.425316   4.792184   4.818391   3.044082   3.157582
    27  H    3.512258   3.328019   4.759165   5.574652   3.250519
    28  H    3.309165   2.869317   4.837585   5.728476   3.176360
    29  H    4.552234   4.475631   4.673120   4.539137   3.069921
    30  H    4.844887   4.895862   4.620539   4.230281   3.359477
    31  H    3.104376   2.676892   3.332997   3.306468   3.381715
    32  H    3.454660   3.243369   3.193997   2.774458   3.553490
    33  H    3.282834   4.938104   1.571367   2.915352   5.345267
    34  H    2.812167   4.520966   1.574266   3.254917   5.224380
    35  H    3.399297   4.830718   3.315307   4.674916   4.862658
    36  H    2.954623   4.412021   3.307347   4.881563   4.742819
    37  H    5.496008   6.878894   3.458833   3.271575   6.557094
    38  H    6.114673   7.550431   4.094336   3.968893   7.291397
    39  H    5.550540   3.892868   6.244580   5.639097   3.883391
    40  H    4.881118   3.267288   5.534696   4.945935   3.181639
    41  H    3.529706   3.190665   5.561557   6.937950   4.786617
    42  H    4.266775   3.865837   6.298747   7.684077   5.440944
    43  H    4.659504   6.621609   3.835534   5.527838   7.137634
    44  H    4.041494   5.977172   3.135958   4.822177   6.411630
    45  H    5.258350   6.248657   4.792466   5.308130   5.514891
    46  H    5.951075   6.935621   5.517271   6.035771   6.195423
    47  H    5.664321   5.398412   4.715470   3.050016   4.744613
    48  H    6.357436   6.090089   5.367302   3.712616   5.471018
                   11         12         13         14         15
    11  Be   0.000000
    12  Be   3.177965   0.000000
    13  H    3.361325   2.935047   0.000000
    14  H    3.029199   3.332364   0.815955   0.000000
    15  H    6.104695   4.597802   7.431713   7.639969   0.000000
    16  H    6.066035   4.784315   7.631642   7.833271   0.815774
    17  H    5.428699   3.154517   5.607394   5.878445   2.777314
    18  H    5.210176   2.649336   4.965304   5.299102   3.443431
    19  H    1.486249   4.310417   3.389640   2.808257   7.565539
    20  H    1.493783   4.625938   4.127368   3.564698   7.380235
    21  H    4.917232   5.262341   7.562964   7.540574   3.396400
    22  H    4.523192   5.308584   7.375892   7.306735   4.133072
    23  H    3.510167   3.246931   4.033867   4.367530   6.432816
    24  H    3.294381   3.177923   3.385190   3.716243   6.857840
    25  H    4.675311   1.546057   3.455405   4.064393   4.965593
    26  H    4.386624   1.538719   2.792344   3.470401   5.609203
    27  H    4.624362   4.797883   6.424965   6.208308   4.029031
    28  H    5.021324   4.915124   6.849048   6.704725   3.377686
    29  H    3.447859   3.566536   4.093048   3.797003   5.492197
    30  H    3.110803   3.379667   3.389056   3.035836   6.000669
    31  H    4.845131   3.365808   6.008623   6.363842   3.397458
    32  H    4.561120   3.061119   5.493952   5.889031   4.091631
    33  H    2.954487   4.733493   5.677937   5.572624   6.350269
    34  H    3.384636   4.873652   6.179868   6.105637   5.866810
    35  H    2.827991   5.225458   5.861433   5.379003   6.170869
    36  H    3.283207   5.352432   6.350859   5.935934   5.680721
    37  H    3.162705   5.247808   4.749892   4.565547   8.347527
    38  H    3.888790   5.965200   5.370470   5.184707   9.009001
    39  H    7.138412   4.387101   7.105415   7.642908   3.409847
    40  H    6.394167   3.691209   6.476899   6.982498   3.011469
    41  H    6.623268   6.509880   8.900911   8.838845   3.046742
    42  H    7.356795   7.213732   9.615832   9.551316   3.514850
    43  H    4.197222   7.005331   7.436818   7.000354   7.996478
    44  H    3.477593   6.259140   6.755270   6.340971   7.387740
    45  H    3.208138   5.537914   5.120189   4.436655   7.549030
    46  H    3.925167   6.244927   5.656244   4.933953   8.199250
    47  H    5.195413   3.218573   4.539903   5.182078   6.200705
    48  H    5.855665   3.941824   5.030992   5.700703   6.826900
                   16         17         18         19         20
    16  H    0.000000
    17  H    3.445822   0.000000
    18  H    4.038779   0.814385   0.000000
    19  H    7.544912   6.692802   6.400755   0.000000
    20  H    7.315312   6.766323   6.571909   0.839657   0.000000
    21  H    2.829159   5.239543   5.672307   6.254308   5.776989
    22  H    3.582094   5.725163   6.075282   5.776387   5.255509
    23  H    6.201483   6.094396   5.729025   4.271549   4.563604
    24  H    6.698789   6.221585   5.782299   3.849052   4.267053
    25  H    5.276541   3.072093   2.353897   5.675784   6.080090
    26  H    5.859216   3.789153   3.070572   5.242178   5.728729
    27  H    4.382772   3.716994   4.147134   5.659609   5.334717
    28  H    3.735062   3.494543   4.049174   6.175633   5.838771
    29  H    5.892177   3.821557   3.689554   4.096768   4.150972
    30  H    6.360992   4.228804   3.957553   3.575451   3.765343
    31  H    3.019953   4.228337   4.269550   6.239034   6.213222
    32  H    3.777057   4.515963   4.415601   5.873669   5.930104
    33  H    5.935287   6.832302   6.781703   3.728369   3.402166
    34  H    5.387026   6.652827   6.689007   4.330009   3.939481
    35  H    6.118600   6.125284   6.248493   3.343949   2.643233
    36  H    5.591763   5.940258   6.160668   4.013201   3.321122
    37  H    8.079782   8.065164   7.768475   2.905089   3.040941
    38  H    8.707148   8.798257   8.501609   3.515488   3.623022
    39  H    3.609115   3.424876   3.463864   8.497237   8.624056
    40  H    3.212651   2.909683   2.929186   7.760340   7.878365
    41  H    2.968684   4.984914   5.697318   7.916248   7.439555
    42  H    3.461010   5.503805   6.249722   8.631279   8.140122
    43  H    7.635386   8.569662   8.656368   4.300707   3.533041
    44  H    7.056924   7.858185   7.925244   3.709931   2.943620
    45  H    7.688357   6.643649   6.569138   2.928151   2.602685
    46  H    8.355741   7.259871   7.191226   3.482916   3.174971
    47  H    6.098958   5.564425   5.088378   6.094561   6.484316
    48  H    6.706080   6.222197   5.733072   6.676104   7.091919
                   21         22         23         24         25
    21  H    0.000000
    22  H    0.839399   0.000000
    23  H    5.652734   5.323288   0.000000
    24  H    6.162449   5.819339   0.797133   0.000000
    25  H    6.393005   6.560572   4.128099   4.045467   0.000000
    26  H    6.686211   6.756089   3.699902   3.492793   0.813599
    27  H    4.283617   4.577792   7.064546   7.138052   5.744230
    28  H    3.876477   4.297466   7.143954   7.298596   5.788376
    29  H    5.869342   5.924984   6.109149   5.885470   4.455558
    30  H    6.242628   6.218391   5.764937   5.450431   4.287235
    31  H    3.561402   3.747235   3.488718   4.114186   3.944435
    32  H    4.098506   4.152244   2.753030   3.387661   3.649940
    33  H    4.005378   3.312048   3.122183   3.454103   6.140605
    34  H    3.319429   2.609546   3.499781   3.946803   6.254045
    35  H    4.349407   3.971146   5.987518   5.967732   6.693451
    36  H    3.729585   3.405671   6.169724   6.245404   6.795792
    37  H    6.511533   5.865940   3.113973   2.882030   6.508853
    38  H    7.045069   6.362761   3.620502   3.414971   7.189520
    39  H    5.934733   6.447796   5.964193   6.364873   3.766487
    40  H    5.376169   5.854693   5.374463   5.760584   3.224621
    41  H    2.925861   3.616764   8.015070   8.411146   7.347987
    42  H    3.560254   4.248389   8.747362   9.153084   7.995390
    43  H    5.068304   4.293072   6.139925   6.250834   8.545217
    44  H    4.606636   3.850973   5.523174   5.625711   7.800278
    45  H    6.443421   6.135459   6.709198   6.415687   6.831305
    46  H    7.084766   6.773887   7.415459   7.095933   7.497674
    47  H    6.590412   6.537599   2.344697   2.582134   3.132539
    48  H    7.225096   7.161665   2.792541   3.006653   3.720120
                   26         27         28         29         30
    26  H    0.000000
    27  H    6.106724   0.000000
    28  H    6.226659   0.796844   0.000000
    29  H    4.551576   2.739502   3.371867   0.000000
    30  H    4.244382   3.484411   4.105477   0.804142   0.000000
    31  H    4.220764   5.765693   5.454906   6.054078   6.153469
    32  H    3.790590   6.108240   5.887812   6.055362   6.048973
    33  H    5.922342   6.173298   6.261140   6.051024   5.906452
    34  H    6.134725   5.962384   5.958812   6.180890   6.136117
    35  H    6.659648   3.464172   3.930729   3.704847   3.851539
    36  H    6.845095   3.136000   3.481609   3.957842   4.232268
    37  H    5.985272   7.643261   7.939207   6.563340   6.107127
    38  H    6.646357   8.341627   8.633693   7.288590   6.823498
    39  H    4.445577   6.652254   6.227791   6.880174   7.091249
    40  H    3.901506   6.030592   5.643491   6.202034   6.402883
    41  H    7.855153   3.432462   2.723333   5.971377   6.629808
    42  H    8.529984   3.955010   3.245505   6.575566   7.262157
    43  H    8.358744   6.417801   6.668541   6.685319   6.640515
    44  H    7.620218   5.838554   6.097118   6.014798   5.962864
    45  H    6.666864   4.247866   4.969175   3.107074   2.963175
    46  H    7.325786   4.717745   5.463118   3.617453   3.483386
    47  H    2.847147   7.732577   7.690261   6.753755   6.473124
    48  H    3.411786   8.483013   8.432098   7.473020   7.168784
                   31         32         33         34         35
    31  H    0.000000
    32  H    0.803300   0.000000
    33  H    4.216383   3.965260   0.000000
    34  H    3.873345   3.758693   0.798434   0.000000
    35  H    6.148916   6.208662   4.057205   4.103863   0.000000
    36  H    5.902336   6.059542   4.114456   4.004933   0.797042
    37  H    5.943709   5.405015   2.636419   3.430848   5.164487
    38  H    6.510313   5.960498   3.072354   3.844143   5.734817
    39  H    3.323999   3.633617   7.402532   7.114922   8.388784
    40  H    2.771534   3.074620   6.736709   6.468925   7.658391
    41  H    5.493201   6.162521   6.677511   6.091617   5.324037
    42  H    6.133487   6.828203   7.379643   6.775052   5.944544
    43  H    6.943501   6.887852   3.199367   3.309340   3.221173
    44  H    6.313314   6.245811   2.664913   2.806588   2.685688
    45  H    7.527866   7.440446   5.548357   5.844489   2.310955
    46  H    8.277542   8.194149   6.204392   6.509227   2.855292
    47  H    3.347840   2.615802   5.229782   5.395857   7.625363
    48  H    3.911053   3.190125   5.748860   5.929525   8.329944
                   36         37         38         39         40
    36  H    0.000000
    37  H    5.592409   0.000000
    38  H    6.161053   0.750002   0.000000
    39  H    8.128466   8.774928   9.396657   0.000000
    40  H    7.417338   8.106275   8.743620   0.750212   0.000000
    41  H    4.597187   8.961068   9.568549   6.448709   6.015870
    42  H    5.204644   9.690141  10.289328   6.899829   6.522092
    43  H    3.334956   4.280984   4.479110   9.948324   9.248116
    44  H    2.832251   3.865488   4.173457   9.270231   8.561525
    45  H    3.013839   5.641867   6.209094   9.335469   8.599583
    46  H    3.529642   6.187570   6.712096  10.040231   9.308724
    47  H    7.718490   5.402091   5.883240   4.512633   4.109316
    48  H    8.431569   5.772892   6.186291   4.890835   4.578107
                   41         42         43         44         45
    41  H    0.000000
    42  H    0.749895   0.000000
    43  H    7.063224   7.643693   0.000000
    44  H    6.639258   7.258553   0.749485   0.000000
    45  H    7.072917   7.667431   4.796850   4.325947   0.000000
    46  H    7.576883   8.135246   5.169187   4.779337   0.753705
    47  H    8.531892   9.214519   8.293683   7.636006   8.218085
    48  H    9.210964   9.884251   8.856880   8.220614   8.901220
                   46         47         48
    46  H    0.000000
    47  H    8.936695   0.000000
    48  H    9.612880   0.752908   0.000000
 Stoichiometry    Be12H36
 Framework group  C1[X(Be12H36)]
 Deg. of freedom   138
 Full point group                 C1      NOp   1
 Largest Abelian subgroup         C1      NOp   1
 Largest concise Abelian subgroup C1      NOp   1
                         Standard orientation:                         
 ---------------------------------------------------------------------
 Center     Atomic      Atomic             Coordinates (Angstroms)
 Number     Number       Type             X           Y           Z
 ---------------------------------------------------------------------
      1          4           0        0.282983   -0.221508    1.658525
      2          4           0        0.421507   -1.807018    0.139639
      3          4           0       -0.746659    0.944711   -1.020805
      4          4           0       -1.466712   -1.262108    0.899124
      5          4           0        1.893484    1.199184    1.274491
      6          4           0       -1.086779   -1.253878   -1.242076
      7          4           0       -2.535844   -0.153959   -0.431039
      8          4           0        0.818481   -0.536955   -1.485223
      9          4           0        1.362990    1.333428   -0.685038
     10          4           0       -1.600646    0.800024    1.127263
     11          4           0        2.007143   -0.511874    0.263679
     12          4           0        0.030864    1.917817    0.802551
     13          1           0        2.653105    2.241220    2.080740
     14          1           0        2.994060    1.526056    2.275863
     15          1           0       -4.032077    0.113960   -0.371498
     16          1           0       -3.871186   -0.037959   -1.156688
     17          1           0       -2.864557    1.264442    1.870545
     18          1           0       -2.293412    1.809831    2.069461
     19          1           0        3.405908   -0.761400    0.699718
     20          1           0        3.133761   -1.486396    0.375155
     21          1           0       -2.000841   -1.859927   -2.245900
     22          1           0       -1.223936   -2.035325   -2.510937
     23          1           0        1.840368    2.270139   -1.870299
     24          1           0        2.378896    2.368748   -1.290916
     25          1           0       -0.570995    3.237585    1.337594
     26          1           0        0.229392    3.369024    1.273979
     27          1           0       -1.875582   -2.315794    2.011549
     28          1           0       -2.534675   -2.202203    1.578357
     29          1           0        0.105287   -0.786694    3.126397
     30          1           0        0.811289   -0.401783    3.133333
     31          1           0       -1.586814    1.675714   -2.139076
     32          1           0       -0.895905    2.084491   -2.110140
     33          1           0        1.822536   -0.746323   -2.675699
     34          1           0        1.115116   -0.972731   -2.968604
     35          1           0        1.111670   -3.184956    0.487946
     36          1           0        0.415222   -3.381220    0.153706
     37          1           0        4.167636    0.202115   -1.932952
     38          1           0        4.742030    0.174350   -2.414412
     39          1           0       -3.834580    3.514747   -0.522143
     40          1           0       -3.275056    3.028515   -0.406688
     41          1           0       -4.109469   -2.928100   -0.521557
     42          1           0       -4.745921   -3.324628   -0.515409
     43          1           0        2.681603   -3.799592   -2.256774
     44          1           0        2.383028   -3.226308   -1.877399
     45          1           0        2.316773   -2.855812    2.432143
     46          1           0        2.640724   -3.356353    2.893213
     47          1           0        0.534661    4.169760   -1.441142
     48          1           0        0.708695    4.821349   -1.775825
 ---------------------------------------------------------------------
 Rotational constants (GHZ):           0.8363075           0.7165845           0.6128211
 Standard basis: def2TZVP (5D, 7F)
 There are   456 symmetry adapted cartesian basis functions of A   symmetry.
 There are   444 symmetry adapted basis functions of A   symmetry.
   444 basis functions,   636 primitive gaussians,   456 cartesian basis functions
    42 alpha electrons       42 beta electrons
       nuclear repulsion energy       517.0662498857 Hartrees.
 NAtoms=   48 NActive=   48 NUniq=   48 SFac= 1.00D+00 NAtFMM=   60 NAOKFM=F Big=F
 Integral buffers will be    131072 words long.
 Raffenetti 2 integral format.
 Two-electron integral symmetry is turned on.
 Nuclear repulsion after empirical dispersion term =      517.0001972236 Hartrees.
 One-electron integrals computed using PRISM.
   1 Symmetry operations used in ECPInt.
 ECPInt:  NShTT=   31878 NPrTT=   83748 LenC2=   29406 LenP2D=   60961.
 LDataN:  DoStor=T MaxTD1= 4 Len=   56
 NBasis=   444 RedAO= T EigKep=  7.12D-05  NBF=   444
 NBsUse=   444 1.00D-06 EigRej= -1.00D+00 NBFU=   444
 Initial guess from the checkpoint file:  "/home/asus/YCY/BeH/Be12/H18-Be12.chk"
 B after Tr=     0.000000    0.000000   -0.000000
         Rot=    0.999921   -0.010676   -0.001585   -0.006486 Ang=  -1.44 deg.
 ExpMin= 3.27D-02 ExpMax= 4.70D+03 ExpMxC= 1.60D+02 IAcc=3 IRadAn=         5 AccDes= 0.00D+00
 Harris functional with IExCor= 1009 and IRadAn=       5 diagonalized for initial guess.
 HarFok:  IExCor= 1009 AccDes= 0.00D+00 IRadAn=         5 IDoV= 1 UseB2=F ITyADJ=14
 ICtDFT=  3500011 ScaDFX=  1.000000  1.000000  1.000000  1.000000
 FoFCou: FMM=F IPFlag=           0 FMFlag=      100000 FMFlg1=           0
         NFxFlg=           0 DoJE=T BraDBF=F KetDBF=T FulRan=T
         wScrn=  0.000000 ICntrl=       500 IOpCl=  0 I1Cent=   200000004 NGrid=           0
         NMat0=    1 NMatS0=      1 NMatT0=    0 NMatD0=    1 NMtDS0=    0 NMtDT0=    0
 Petite list used in FoFCou.
 Requested convergence on RMS density matrix=1.00D-08 within 128 cycles.
 Requested convergence on MAX density matrix=1.00D-06.
 Requested convergence on             energy=1.00D-06.
 No special actions if energy rises.
 SCF Done:  E(RPBE1PBE) =  -197.791945520     A.U. after   12 cycles
            NFock= 12  Conv=0.45D-08     -V/T= 2.0104
   1 Symmetry operations used in ECPInt.
 ECPInt:  NShTT=   31878 NPrTT=   83748 LenC2=   29406 LenP2D=   60961.
 LDataN:  DoStor=T MaxTD1= 5 Len=  102
 Calling FoFJK, ICntrl=      2127 FMM=F ISym2X=0 I1Cent= 0 IOpClX= 0 NMat=1 NMatS=1 NMatT=0.
 ***** Axes restored to original set *****
 -------------------------------------------------------------------
 Center     Atomic                   Forces (Hartrees/Bohr)
 Number     Number              X              Y              Z
 -------------------------------------------------------------------
      1        4          -0.000060371   -0.000025796    0.000034675
      2        4          -0.000418278    0.000309280   -0.000239652
      3        4          -0.000102798   -0.000149992   -0.000195576
      4        4           0.000143177    0.000043710   -0.000018389
      5        4           0.000021426   -0.000203382    0.000112255
      6        4           0.000027525   -0.000092416    0.000002954
      7        4          -0.000055157   -0.000043892    0.000114762
      8        4           0.000232737    0.000246171   -0.000042883
      9        4          -0.000274261    0.000339437   -0.000187107
     10        4           0.000120164   -0.000023478   -0.000195879
     11        4          -0.000023159   -0.000040845    0.000228752
     12        4          -0.000053908   -0.000206710    0.000046951
     13        1           0.000045139   -0.000042149    0.000023118
     14        1          -0.000038568    0.000029331    0.000008296
     15        1           0.000005395    0.000041048   -0.000080343
     16        1           0.000039684   -0.000032536    0.000053080
     17        1          -0.000047636   -0.000014188    0.000081162
     18        1           0.000028806    0.000009082   -0.000054181
     19        1           0.000066814   -0.000128739   -0.000001425
     20        1          -0.000110900    0.000174268   -0.000052270
     21        1          -0.000025340    0.000024202    0.000006046
     22        1          -0.000017419   -0.000008845   -0.000007784
     23        1          -0.000323328    0.000862103    0.000377156
     24        1          -0.000200603    0.000210731    0.000092355
     25        1           0.000061640    0.000002037   -0.000005400
     26        1          -0.000072533    0.000060617    0.000042813
     27        1          -0.000008754    0.000034980    0.000021360
     28        1          -0.000001493   -0.000000011    0.000033995
     29        1          -0.000071966    0.000039042    0.000015492
     30        1           0.000026293   -0.000005476   -0.000007177
     31        1           0.000110018   -0.000037041    0.000118044
     32        1          -0.000114549    0.000022234   -0.000133876
     33        1           0.000007864   -0.000047107    0.000068273
     34        1           0.000099365    0.000041071   -0.000115013
     35        1          -0.000040773   -0.000015956   -0.000635828
     36        1           0.000391653    0.000147297    0.000017972
     37        1          -0.000008480    0.000040768    0.000054793
     38        1          -0.000008051   -0.000005232   -0.000034867
     39        1           0.000015473   -0.000004249    0.000006682
     40        1          -0.000024143    0.000009557   -0.000009620
     41        1           0.000004571    0.000003380    0.000003544
     42        1          -0.000004348   -0.000006180    0.000003678
     43        1           0.000002528    0.000055145   -0.000023976
     44        1          -0.000014362   -0.000038949    0.000021523
     45        1          -0.000947221    0.000341598    0.002727199
     46        1           0.000855692   -0.000916513   -0.002134261
     47        1          -0.000434831   -0.002227986   -0.001882600
     48        1           0.001197265    0.001230579    0.001741177
 -------------------------------------------------------------------
 Cartesian Forces:  Max     0.002727199 RMS     0.000472566

 GradGradGradGradGradGradGradGradGradGradGradGradGradGradGradGradGradGrad
 Berny optimization.
 Using GEDIIS/GDIIS optimizer.
 FormGI is forming the generalized inverse of G from B-inverse, IUseBI=4.
 Internal  Forces:  Max     0.002474620 RMS     0.000142598
 Search for a local minimum.
 Step number   3 out of a maximum of  288
 All quantities printed in internal units (Hartrees-Bohrs-Radians)
 Mixed Optimization -- En-DIIS/RFO-DIIS
 Update second derivatives using D2CorX and points    1    2    3
 DE= -2.88D-03 DEPred=-5.11D-04 R= 5.63D+00
 TightC=F SS=  1.41D+00  RLast= 4.00D-01 DXNew= 8.4853D-01 1.2008D+00
 Trust test= 5.63D+00 RLast= 4.00D-01 DXMaxT set to 8.49D-01
 ITU=  1  1  0
 Use linear search instead of GDIIS.
     Eigenvalues ---    0.00229   0.00230   0.00230   0.00230   0.00400
     Eigenvalues ---    0.00442   0.00527   0.00541   0.00842   0.00869
     Eigenvalues ---    0.01107   0.01202   0.01215   0.01326   0.01491
     Eigenvalues ---    0.01550   0.01563   0.01622   0.01635   0.01697
     Eigenvalues ---    0.01730   0.01813   0.01817   0.01881   0.01966
     Eigenvalues ---    0.01984   0.02016   0.02027   0.02075   0.02119
     Eigenvalues ---    0.02144   0.02183   0.02255   0.02274   0.02332
     Eigenvalues ---    0.02389   0.02426   0.02481   0.02562   0.02595
     Eigenvalues ---    0.02679   0.02734   0.02820   0.02837   0.02877
     Eigenvalues ---    0.02925   0.02983   0.03025   0.03047   0.03098
     Eigenvalues ---    0.03102   0.03149   0.03177   0.03243   0.03326
     Eigenvalues ---    0.03353   0.03424   0.03487   0.03679   0.03777
     Eigenvalues ---    0.03939   0.03977   0.04135   0.04416   0.04564
     Eigenvalues ---    0.04841   0.05027   0.05427   0.05493   0.05548
     Eigenvalues ---    0.05772   0.05956   0.06212   0.06546   0.06637
     Eigenvalues ---    0.06763   0.07145   0.07431   0.07593   0.07630
     Eigenvalues ---    0.07665   0.07693   0.07761   0.07982   0.08082
     Eigenvalues ---    0.08109   0.08225   0.08328   0.08359   0.08414
     Eigenvalues ---    0.08521   0.08582   0.08617   0.08845   0.09134
     Eigenvalues ---    0.09491   0.09510   0.09693   0.10005   0.10120
     Eigenvalues ---    0.10304   0.10324   0.10544   0.10729   0.10764
     Eigenvalues ---    0.10787   0.11163   0.11263   0.11418   0.11444
     Eigenvalues ---    0.11557   0.11576   0.13236   0.14044   0.14965
     Eigenvalues ---    0.15789   0.15936   0.15964   0.16000   0.16000
     Eigenvalues ---    0.16000   0.16252   0.16323   0.16410   0.16727
     Eigenvalues ---    0.17303   0.17333   0.17383   0.17425   0.17868
     Eigenvalues ---    0.18386   0.18445   0.37782   0.37805   0.37827
     Eigenvalues ---    0.37878   0.51616   0.66292
 RFO step:  Lambda=-1.81550096D-04 EMin= 2.29460951D-03
 Quartic linear search produced a step of  0.02249.
 Iteration  1 RMS(Cart)=  0.00656600 RMS(Int)=  0.00003939
 Iteration  2 RMS(Cart)=  0.00008436 RMS(Int)=  0.00000295
 Iteration  3 RMS(Cart)=  0.00000002 RMS(Int)=  0.00000295
 Variable       Old X    -DE/DX   Delta X   Delta X   Delta X     New X
                                 (Linear)    (Quad)   (Total)
    R1        4.15742  -0.00001  -0.00011   0.00001  -0.00010   4.15732
    R2        4.10596   0.00006   0.00002   0.00063   0.00065   4.10661
    R3        4.12271  -0.00001   0.00000  -0.00047  -0.00047   4.12224
    R4        4.17190   0.00005   0.00003   0.00077   0.00080   4.17270
    R5        4.22667  -0.00002   0.00001   0.00005   0.00006   4.22673
    R6        4.38032   0.00002  -0.00001  -0.00049  -0.00050   4.37982
    R7        2.99130   0.00001  -0.00001   0.00009   0.00008   2.99138
    R8        2.97994  -0.00001  -0.00001  -0.00006  -0.00007   2.97987
    R9        3.98150   0.00001  -0.00007   0.00080   0.00074   3.98224
   R10        4.00427   0.00000  -0.00001   0.00033   0.00033   4.00459
   R11        3.96879  -0.00005   0.00006  -0.00124  -0.00118   3.96762
   R12        3.87602  -0.00003   0.00005  -0.00007  -0.00002   3.87600
   R13        2.98574  -0.00034   0.00009  -0.00539  -0.00531   2.98043
   R14        2.97495  -0.00002   0.00005   0.00062   0.00066   2.97562
   R15        4.22489   0.00001  -0.00001   0.00041   0.00040   4.22529
   R16        4.12120   0.00001  -0.00000   0.00037   0.00037   4.12156
   R17        4.16627   0.00003   0.00006   0.00060   0.00066   4.16693
   R18        4.10313  -0.00003  -0.00004  -0.00049  -0.00053   4.10260
   R19        4.37684   0.00001   0.00001   0.00017   0.00018   4.37702
   R20        4.17288   0.00006   0.00002   0.00087   0.00089   4.17377
   R21        2.98239   0.00000   0.00003  -0.00056  -0.00054   2.98185
   R22        2.99271   0.00005   0.00000   0.00089   0.00089   2.99360
   R23        4.10951   0.00001   0.00001  -0.00019  -0.00018   4.10933
   R24        3.84520  -0.00001  -0.00003  -0.00013  -0.00016   3.84504
   R25        3.92880   0.00003  -0.00004   0.00041   0.00037   3.92917
   R26        2.99682   0.00002   0.00002   0.00035   0.00037   2.99719
   R27        2.97935   0.00004   0.00001   0.00027   0.00028   2.97963
   R28        3.84465   0.00008  -0.00004   0.00122   0.00118   3.84583
   R29        3.76164   0.00003  -0.00004   0.00058   0.00054   3.76218
   R30        3.87671   0.00003   0.00004  -0.00070  -0.00067   3.87604
   R31        2.87394   0.00001   0.00001   0.00008   0.00009   2.87402
   R32        2.87888   0.00002   0.00001   0.00011   0.00012   2.87900
   R33        3.76402   0.00002  -0.00001   0.00041   0.00041   3.76442
   R34        3.87422  -0.00007   0.00002  -0.00060  -0.00059   3.87363
   R35        2.80958  -0.00000  -0.00001  -0.00002  -0.00003   2.80955
   R36        2.82795  -0.00000  -0.00001  -0.00002  -0.00003   2.82792
   R37        3.87877  -0.00001   0.00002  -0.00031  -0.00030   3.87847
   R38        2.87464   0.00001  -0.00000   0.00022   0.00022   2.87487
   R39        2.88030   0.00001  -0.00000   0.00020   0.00020   2.88050
   R40        3.97971   0.00003   0.00002   0.00067   0.00069   3.98040
   R41        3.99632   0.00011  -0.00015   0.00122   0.00107   3.99739
   R42        2.96945  -0.00003  -0.00001  -0.00054  -0.00055   2.96891
   R43        2.97493   0.00007  -0.00002   0.00049   0.00047   2.97540
   R44        4.10560   0.00000  -0.00001  -0.00054  -0.00056   4.10504
   R45        3.93181  -0.00000  -0.00006   0.00064   0.00058   3.93239
   R46        2.99399  -0.00039  -0.00007  -0.00520  -0.00529   2.98870
   R47        2.97056   0.00001  -0.00008   0.00070   0.00062   2.97119
   R48        3.78735   0.00001  -0.00000   0.00001   0.00001   3.78735
   R49        2.90651  -0.00001  -0.00002  -0.00014  -0.00016   2.90635
   R50        2.91984  -0.00000  -0.00001   0.00005   0.00004   2.91988
   R51        2.80860  -0.00009  -0.00001  -0.00085  -0.00087   2.80774
   R52        2.82284   0.00015  -0.00006   0.00116   0.00110   2.82394
   R53        2.92162   0.00001  -0.00001   0.00001  -0.00000   2.92162
   R54        2.90776  -0.00005  -0.00000  -0.00063  -0.00064   2.90712
   R55        1.54193   0.00001  -0.00002   0.00010   0.00008   1.54201
   R56        1.54159  -0.00003  -0.00000  -0.00024  -0.00024   1.54135
   R57        1.53897  -0.00001   0.00000  -0.00010  -0.00010   1.53887
   R58        5.49850   0.00001   0.00003   0.00056   0.00059   5.49910
   R59        5.53536  -0.00003  -0.00003  -0.00188  -0.00191   5.53345
   R60        1.58672   0.00005  -0.00000   0.00034   0.00034   1.58707
   R61        1.58623   0.00000   0.00000  -0.00003  -0.00003   1.58621
   R62        1.50636   0.00007  -0.00001   0.00045   0.00046   1.50682
   R63        4.43084   0.00125   0.00585   0.06559   0.07144   4.50228
   R64        1.53748   0.00002  -0.00000   0.00021   0.00021   1.53769
   R65        1.50582  -0.00000  -0.00001  -0.00004  -0.00005   1.50577
   R66        5.14635  -0.00001  -0.00002  -0.00070  -0.00072   5.14564
   R67        1.51961  -0.00002   0.00000  -0.00010  -0.00010   1.51951
   R68        1.51802   0.00005  -0.00002   0.00029   0.00028   1.51830
   R69        5.23744  -0.00001  -0.00002  -0.00018  -0.00020   5.23724
   R70        1.50882   0.00004  -0.00000   0.00018   0.00019   1.50901
   R71        4.98211   0.00000   0.00002   0.00019   0.00020   4.98231
   R72        5.03596  -0.00003   0.00021  -0.00136  -0.00116   5.03480
   R73        5.30368   0.00008   0.00063   0.00549   0.00612   5.30981
   R74        1.50619   0.00016  -0.00006   0.00124   0.00121   1.50740
   R75        5.07521   0.00000   0.00042   0.00288   0.00331   5.07853
   R76        4.36707   0.00074   0.00370   0.04017   0.04387   4.41094
   R77        1.41730   0.00002  -0.00000   0.00006   0.00006   1.41736
   R78        1.41770   0.00001  -0.00000   0.00003   0.00002   1.41772
   R79        1.41710  -0.00001  -0.00000  -0.00002  -0.00002   1.41708
   R80        1.41632   0.00005  -0.00000   0.00014   0.00014   1.41646
   R81        1.42430  -0.00247   0.00179  -0.00205  -0.00026   1.42403
   R82        1.42279  -0.00240   0.00177  -0.00194  -0.00016   1.42263
    A1        1.87685   0.00001   0.00002   0.00017   0.00019   1.87704
    A2        1.79369  -0.00002  -0.00001  -0.00000  -0.00001   1.79368
    A3        2.00098  -0.00001   0.00003   0.00005   0.00007   2.00106
    A4        1.97139   0.00001  -0.00004  -0.00031  -0.00035   1.97104
    A5        2.14386   0.00002  -0.00001   0.00010   0.00009   2.14395
    A6        2.57702   0.00001  -0.00000   0.00016   0.00015   2.57717
    A7        1.91838  -0.00000   0.00000   0.00013   0.00013   1.91851
    A8        1.79811  -0.00001  -0.00001   0.00000  -0.00001   1.79810
    A9        1.63354   0.00001   0.00001  -0.00002  -0.00000   1.63354
   A10        2.14351   0.00001   0.00002   0.00002   0.00004   2.14354
   A11        1.86102   0.00000   0.00001  -0.00009  -0.00008   1.86094
   A12        2.06988  -0.00002  -0.00001  -0.00014  -0.00015   2.06973
   A13        1.56256  -0.00002  -0.00001  -0.00018  -0.00019   1.56236
   A14        2.17452  -0.00000  -0.00001   0.00002   0.00000   2.17453
   A15        1.86773   0.00002   0.00003   0.00041   0.00044   1.86816
   A16        2.16979   0.00000   0.00001  -0.00002  -0.00001   2.16978
   A17        1.54416   0.00001  -0.00000   0.00008   0.00008   1.54424
   A18        2.23761  -0.00002  -0.00001  -0.00044  -0.00046   2.23715
   A19        1.88615  -0.00000  -0.00000  -0.00003  -0.00003   1.88611
   A20        2.29130   0.00000   0.00001   0.00032   0.00034   2.29163
   A21        2.07981  -0.00001  -0.00001  -0.00016  -0.00017   2.07964
   A22        1.78978   0.00002   0.00002   0.00005   0.00008   1.78986
   A23        1.68124   0.00004  -0.00001   0.00050   0.00049   1.68174
   A24        2.09882  -0.00009  -0.00012  -0.00295  -0.00306   2.09576
   A25        2.36632  -0.00001   0.00012   0.00005   0.00017   2.36649
   A26        1.86699   0.00001   0.00001   0.00001   0.00002   1.86701
   A27        2.10332   0.00002   0.00003   0.00011   0.00014   2.10346
   A28        2.13834  -0.00002  -0.00021  -0.00181  -0.00202   2.13632
   A29        1.82535  -0.00005   0.00005   0.00031   0.00037   1.82572
   A30        2.00962   0.00003  -0.00005   0.00038   0.00033   2.00994
   A31        2.32175   0.00006   0.00001   0.00202   0.00202   2.32377
   A32        1.83798  -0.00004  -0.00007   0.00006  -0.00001   1.83797
   A33        2.23368   0.00003   0.00020   0.00238   0.00258   2.23626
   A34        2.22986  -0.00002  -0.00012  -0.00057  -0.00069   2.22916
   A35        1.77182  -0.00006   0.00014  -0.00043  -0.00029   1.77153
   A36        2.25745   0.00002   0.00001  -0.00046  -0.00045   2.25700
   A37        1.91683  -0.00002   0.00000  -0.00015  -0.00014   1.91669
   A38        1.54506   0.00000  -0.00000  -0.00004  -0.00004   1.54502
   A39        2.17566  -0.00001  -0.00001  -0.00022  -0.00023   2.17543
   A40        1.88008   0.00001   0.00001   0.00019   0.00020   1.88029
   A41        2.24636  -0.00000  -0.00002  -0.00024  -0.00026   2.24610
   A42        1.87635  -0.00002  -0.00000  -0.00027  -0.00027   1.87608
   A43        2.57828  -0.00002  -0.00000  -0.00018  -0.00018   2.57811
   A44        1.86249  -0.00001  -0.00000  -0.00025  -0.00025   1.86224
   A45        1.55902  -0.00000  -0.00001  -0.00009  -0.00010   1.55892
   A46        2.06153   0.00001  -0.00001   0.00013   0.00011   2.06165
   A47        1.99889  -0.00000  -0.00001  -0.00001  -0.00002   1.99887
   A48        1.79275   0.00001  -0.00002   0.00016   0.00014   1.79288
   A49        2.14117   0.00001   0.00003   0.00032   0.00035   2.14151
   A50        1.98852  -0.00001  -0.00000  -0.00019  -0.00020   1.98833
   A51        1.79878  -0.00001  -0.00001   0.00005   0.00004   1.79882
   A52        2.14586   0.00003   0.00001   0.00026   0.00027   2.14613
   A53        1.63994   0.00001   0.00001   0.00008   0.00009   1.64003
   A54        2.08266  -0.00002  -0.00001  -0.00042  -0.00043   2.08223
   A55        2.27596   0.00001   0.00002   0.00030   0.00032   2.27627
   A56        2.17537  -0.00000   0.00000  -0.00012  -0.00012   2.17525
   A57        1.85876   0.00001   0.00004   0.00045   0.00049   1.85924
   A58        1.77381  -0.00000  -0.00002   0.00002   0.00000   1.77382
   A59        1.97226   0.00000   0.00001  -0.00002  -0.00000   1.97226
   A60        1.85528  -0.00001   0.00000  -0.00015  -0.00015   1.85514
   A61        2.31921  -0.00002  -0.00001  -0.00031  -0.00032   2.31889
   A62        1.95637  -0.00000   0.00001   0.00006   0.00007   1.95644
   A63        1.93244  -0.00002   0.00001  -0.00018  -0.00017   1.93227
   A64        1.88818   0.00000  -0.00001  -0.00019  -0.00020   1.88797
   A65        2.22453   0.00001  -0.00000   0.00010   0.00009   2.22462
   A66        1.68660  -0.00000   0.00001   0.00005   0.00005   1.68665
   A67        2.40125   0.00000   0.00000  -0.00019  -0.00019   2.40106
   A68        2.14694   0.00001   0.00002   0.00023   0.00025   2.14719
   A69        2.32532   0.00001  -0.00000   0.00023   0.00023   2.32554
   A70        1.82394   0.00001   0.00000   0.00025   0.00025   1.82420
   A71        2.17177   0.00001  -0.00000   0.00021   0.00021   2.17198
   A72        2.09499   0.00000  -0.00001  -0.00002  -0.00003   2.09496
   A73        1.59082  -0.00003  -0.00000  -0.00034  -0.00034   1.59048
   A74        2.37689  -0.00001  -0.00002  -0.00022  -0.00023   2.37666
   A75        2.16195   0.00001   0.00002   0.00032   0.00034   2.16229
   A76        2.20885   0.00003   0.00000   0.00046   0.00047   2.20931
   A77        2.51037   0.00002  -0.00001  -0.00005  -0.00005   2.51031
   A78        1.80918  -0.00001  -0.00001   0.00002   0.00001   1.80919
   A79        2.54928   0.00002   0.00001   0.00034   0.00035   2.54963
   A80        2.06800   0.00001   0.00001   0.00011   0.00012   2.06812
   A81        1.91287  -0.00001  -0.00001  -0.00034  -0.00035   1.91252
   A82        2.39202  -0.00000  -0.00000  -0.00005  -0.00005   2.39197
   A83        1.65478  -0.00001   0.00001  -0.00021  -0.00020   1.65458
   A84        1.97848  -0.00001  -0.00002   0.00003   0.00001   1.97849
   A85        2.45194   0.00001  -0.00000  -0.00002  -0.00003   2.45191
   A86        2.07352   0.00001  -0.00000  -0.00004  -0.00005   2.07347
   A87        1.50360   0.00000  -0.00000   0.00002   0.00002   1.50362
   A88        2.16665   0.00000  -0.00001   0.00019   0.00019   2.16683
   A89        2.22859   0.00000   0.00001  -0.00004  -0.00004   2.22856
   A90        1.85507   0.00001   0.00000   0.00013   0.00013   1.85520
   A91        2.16016  -0.00001   0.00001  -0.00006  -0.00005   2.16011
   A92        2.52674  -0.00001  -0.00000   0.00004   0.00004   2.52678
   A93        2.13090   0.00001   0.00002   0.00016   0.00018   2.13108
   A94        1.62357   0.00000   0.00001   0.00020   0.00020   1.62377
   A95        2.17357   0.00001   0.00001   0.00014   0.00015   2.17372
   A96        2.25728  -0.00001  -0.00001  -0.00013  -0.00015   2.25713
   A97        1.73881  -0.00001  -0.00001  -0.00026  -0.00027   1.73853
   A98        1.59088   0.00001   0.00000   0.00002   0.00002   1.59090
   A99        2.38737  -0.00000  -0.00001  -0.00000  -0.00001   2.38736
   A100       2.15516   0.00000  -0.00000   0.00006   0.00006   2.15522
   A101       2.19831   0.00000  -0.00000   0.00011   0.00011   2.19842
   A102       2.52008  -0.00001  -0.00000  -0.00011  -0.00012   2.51996
   A103       1.80732   0.00000  -0.00001   0.00009   0.00008   1.80739
   A104       2.54769  -0.00000   0.00000  -0.00011  -0.00011   2.54758
   A105       2.07777   0.00001  -0.00000  -0.00003  -0.00003   2.07775
   A106       1.91407   0.00000   0.00000   0.00004   0.00004   1.91412
   A107       2.38219  -0.00001   0.00001  -0.00005  -0.00004   2.38215
   A108       1.68027   0.00000  -0.00003   0.00015   0.00012   1.68039
   A109       1.86711  -0.00004  -0.00000  -0.00041  -0.00041   1.86669
   A110       2.24764   0.00000   0.00002  -0.00005  -0.00003   2.24761
   A111       2.21083   0.00001  -0.00004  -0.00041  -0.00046   2.21037
   A112       1.78938  -0.00002   0.00001  -0.00036  -0.00034   1.78904
   A113       2.35004  -0.00000   0.00001  -0.00001   0.00000   2.35005
   A114       2.11564  -0.00001   0.00008   0.00072   0.00079   2.11644
   A115       2.10110  -0.00002  -0.00003  -0.00024  -0.00028   2.10082
   A116       2.01354   0.00000   0.00002   0.00023   0.00025   2.01379
   A117       2.26149  -0.00000   0.00005   0.00030   0.00034   2.26183
   A118       1.76202  -0.00001   0.00003   0.00008   0.00010   1.76213
   A119       1.81418   0.00002  -0.00002  -0.00002  -0.00003   1.81414
   A120       2.15934   0.00003   0.00004   0.00060   0.00064   2.15998
   A121       1.84312   0.00001  -0.00005  -0.00024  -0.00029   1.84282
   A122       2.31397   0.00002  -0.00008  -0.00039  -0.00047   2.31350
   A123       1.97195   0.00003   0.00004   0.00001   0.00004   1.97199
   A124       1.77577   0.00003   0.00000   0.00051   0.00051   1.77628
   A125       1.85763  -0.00012  -0.00010  -0.00202  -0.00212   1.85551
   A126       2.32709   0.00001   0.00001  -0.00082  -0.00081   2.32629
   A127       1.95495   0.00003  -0.00003   0.00032   0.00028   1.95523
   A128       2.31990  -0.00000  -0.00003   0.00015   0.00011   2.32001
   A129       1.81952  -0.00002   0.00001   0.00016   0.00017   1.81970
   A130       1.93432   0.00003   0.00002   0.00022   0.00023   1.93455
   A131       1.89520   0.00005   0.00013   0.00126   0.00139   1.89659
   A132       2.22130  -0.00004  -0.00005   0.00032   0.00027   2.22157
   A133       1.68724   0.00001   0.00001  -0.00005  -0.00003   1.68721
   A134       2.40314   0.00014   0.00018   0.00285   0.00302   2.40616
   A135       2.13660  -0.00005  -0.00004   0.00048   0.00044   2.13705
   A136       2.16727  -0.00015  -0.00019  -0.00281  -0.00300   2.16427
   A137       2.09944   0.00001   0.00005  -0.00066  -0.00061   2.09883
   A138       1.50825   0.00001  -0.00001  -0.00009  -0.00009   1.50816
   A139       1.93519   0.00000  -0.00001  -0.00000  -0.00001   1.93518
   A140       2.38120  -0.00002  -0.00000  -0.00030  -0.00031   2.38089
   A141       2.13911  -0.00001   0.00000   0.00002   0.00002   2.13914
   A142       1.50719   0.00000   0.00000  -0.00005  -0.00005   1.50714
   A143       2.39253   0.00001   0.00001   0.00039   0.00039   2.39292
   A144       2.33234  -0.00000  -0.00000  -0.00008  -0.00008   2.33226
   A145       2.07485   0.00000   0.00000  -0.00013  -0.00013   2.07472
   A146       1.98828  -0.00000  -0.00001  -0.00003  -0.00004   1.98824
   A147       2.40989   0.00000   0.00000   0.00016   0.00016   2.41004
   A148       2.10264   0.00002   0.00000   0.00034   0.00034   2.10298
   A149       1.70401   0.00001   0.00001   0.00021   0.00022   1.70422
   A150       2.16811   0.00000   0.00001   0.00001   0.00002   2.16813
   A151       2.18811  -0.00001   0.00000  -0.00001  -0.00001   2.18810
   A152       1.67024  -0.00001  -0.00001  -0.00014  -0.00015   1.67009
   A153       1.65489  -0.00000   0.00002  -0.00017  -0.00015   1.65474
   A154       1.50425  -0.00001  -0.00001  -0.00004  -0.00005   1.50420
   A155       2.17041  -0.00002  -0.00004  -0.00029  -0.00033   2.17008
   A156       2.23896   0.00001   0.00008   0.00066   0.00075   2.23970
   A157       2.12862  -0.00000  -0.00003  -0.00022  -0.00024   2.12837
   A158       1.85532  -0.00004   0.00002  -0.00039  -0.00037   1.85495
   A159       2.26437   0.00002  -0.00002   0.00017   0.00015   2.26452
   A160       1.74733   0.00002   0.00003   0.00045   0.00048   1.74782
   A161       1.98019   0.00002   0.00003   0.00035   0.00038   1.98057
   A162       1.61989  -0.00002  -0.00002  -0.00019  -0.00021   1.61968
   A163       2.17238  -0.00000   0.00002   0.00010   0.00012   2.17250
   A164       2.44906   0.00002   0.00001   0.00041   0.00042   2.44948
   A165       2.06906  -0.00001  -0.00008  -0.00047  -0.00055   2.06851
   A166       2.15286   0.00002   0.00002   0.00025   0.00027   2.15313
   A167       2.51548   0.00000  -0.00007  -0.00053  -0.00060   2.51488
   A168       1.50725   0.00000   0.00000   0.00004   0.00004   1.50730
   A169       1.50591  -0.00002   0.00000  -0.00017  -0.00016   1.50574
   A170       2.34955   0.00000   0.00002   0.00019   0.00021   2.34976
   A171       2.40874  -0.00001  -0.00001  -0.00020  -0.00021   2.40853
   A172       1.93401   0.00001  -0.00002   0.00020   0.00018   1.93419
   A173       2.12335  -0.00000  -0.00000  -0.00010  -0.00011   2.12325
   A174       2.36603   0.00001   0.00001   0.00018   0.00019   2.36622
   A175       2.10188   0.00000   0.00001   0.00033   0.00034   2.10223
   A176       2.18080  -0.00000   0.00001  -0.00015  -0.00014   2.18066
   A177       1.71404  -0.00001  -0.00001  -0.00041  -0.00042   1.71362
   A178       2.07189  -0.00003   0.00000  -0.00034  -0.00034   2.07155
   A179       2.39858   0.00002  -0.00002   0.00006   0.00004   2.39862
   A180       1.98378   0.00002  -0.00001   0.00025   0.00024   1.98402
   A181       1.67411  -0.00000   0.00001  -0.00004  -0.00003   1.67408
   A182       2.19125   0.00001   0.00001   0.00004   0.00004   2.19129
   A183       1.49149  -0.00000  -0.00001  -0.00044  -0.00045   1.49104
   A184       1.47734   0.00001   0.00001   0.00033   0.00034   1.47769
   A185       1.74597  -0.00132   0.00006  -0.00893  -0.00887   1.73710
   A186       1.71425   0.00007   0.00016   0.00380   0.00397   1.71822
   A187       1.79101   0.00003   0.00002   0.00027   0.00029   1.79130
   A188       2.60506  -0.00001   0.00000   0.00001   0.00002   2.60507
   A189       1.67846   0.00001  -0.00000   0.00015   0.00015   1.67861
   A190       1.82659   0.00005   0.00003   0.00052   0.00055   1.82713
   A191       1.88283  -0.00002   0.00002   0.00044   0.00046   1.88329
   A192       1.60224  -0.00001   0.00002   0.00021   0.00021   1.60245
   A193       1.63414  -0.00008  -0.00006  -0.00145  -0.00150   1.63264
   A194       1.51180  -0.00006  -0.00012  -0.00223  -0.00236   1.50944
   A195       1.59685   0.00003  -0.00012  -0.00075  -0.00088   1.59598
   A196       1.86402  -0.00024   0.00051  -0.00525  -0.00472   1.85930
   A197       1.61132  -0.00006  -0.00010  -0.00084  -0.00092   1.61040
   A198       2.57462  -0.00012  -0.00033  -0.00273  -0.00307   2.57155
   A199       2.09011   0.00019   0.00035   0.00396   0.00430   2.09441
   A200       2.07952  -0.00002  -0.00000  -0.00010  -0.00010   2.07941
   A201       1.67834  -0.00000  -0.00000  -0.00021  -0.00021   1.67813
   A202       2.23777  -0.00001  -0.00001  -0.00016  -0.00016   2.23761
   A203       1.69227  -0.00000   0.00001   0.00008   0.00009   1.69236
   A204       2.27797  -0.00001  -0.00001  -0.00008  -0.00008   2.27789
   A205       2.31104   0.00001  -0.00001  -0.00008  -0.00009   2.31094
   A206       2.24645  -0.00001  -0.00000  -0.00006  -0.00006   2.24638
   A207       1.72130  -0.00005   0.00005  -0.00018  -0.00014   1.72116
   A208       2.27049   0.00005  -0.00005  -0.00037  -0.00043   2.27006
   A209       1.68727  -0.00005  -0.00011  -0.00170  -0.00181   1.68545
   A210       2.21099   0.00004  -0.00003  -0.00011  -0.00014   2.21085
   A211       2.27335   0.00002  -0.00009  -0.00042  -0.00052   2.27283
   A212       2.27077  -0.00009  -0.00003  -0.00058  -0.00061   2.27016
   A213       2.08411   0.00068   0.00025   0.00434   0.00458   2.08870
   A214       3.21390   0.00004   0.00005   0.00161   0.00167   3.21557
   A215       3.23028  -0.00001   0.00023   0.00301   0.00324   3.23353
    D1       -1.76019  -0.00001   0.00004  -0.00033  -0.00030  -1.76049
    D2       -0.73549  -0.00002   0.00003  -0.00029  -0.00026  -0.73574
    D3        1.73233  -0.00002   0.00022   0.00107   0.00128   1.73361
    D4        2.29165   0.00004  -0.00001  -0.00057  -0.00058   2.29107
    D5        0.19970  -0.00001   0.00005  -0.00037  -0.00032   0.19938
    D6        1.22440  -0.00002   0.00005  -0.00032  -0.00028   1.22412
    D7       -2.59097  -0.00002   0.00023   0.00103   0.00126  -2.58971
    D8       -2.03164   0.00004   0.00001  -0.00060  -0.00060  -2.03225
    D9       -0.74901  -0.00000   0.00006  -0.00035  -0.00029  -0.74930
   D10        0.27569  -0.00001   0.00005  -0.00030  -0.00025   0.27544
   D11        2.74351  -0.00000   0.00024   0.00105   0.00129   2.74479
   D12       -2.98035   0.00005   0.00001  -0.00058  -0.00058  -2.98093
   D13        2.20592   0.00000   0.00006  -0.00003   0.00003   2.20595
   D14       -3.05257  -0.00000   0.00006   0.00001   0.00007  -3.05250
   D15       -0.58475   0.00000   0.00024   0.00137   0.00161  -0.58314
   D16       -0.02543   0.00006   0.00002  -0.00026  -0.00025  -0.02568
   D17        2.75735  -0.00000   0.00004  -0.00027  -0.00022   2.75712
   D18       -2.50113  -0.00001   0.00004  -0.00022  -0.00018  -2.50132
   D19       -0.03332  -0.00001   0.00023   0.00113   0.00136  -0.03196
   D20        0.52601   0.00005   0.00000  -0.00050  -0.00051   0.52550
   D21        0.43575   0.00001   0.00003   0.00062   0.00065   0.43640
   D22       -0.57999   0.00000   0.00003   0.00043   0.00047  -0.57952
   D23        3.01400   0.00000   0.00001   0.00026   0.00028   3.01428
   D24       -3.02267   0.00000   0.00001   0.00046   0.00047  -3.02219
   D25       -0.47983  -0.00000   0.00004   0.00011   0.00014  -0.47968
   D26       -1.49557  -0.00001   0.00004  -0.00008  -0.00003  -1.49560
   D27        2.09842  -0.00001   0.00002  -0.00025  -0.00023   2.09819
   D28        2.34494  -0.00001   0.00002  -0.00005  -0.00003   2.34491
   D29        1.14573   0.00000   0.00003   0.00023   0.00026   1.14598
   D30        0.12998  -0.00000   0.00004   0.00004   0.00008   0.13006
   D31       -2.55921  -0.00000   0.00002  -0.00013  -0.00011  -2.55933
   D32       -2.31269   0.00000   0.00001   0.00007   0.00008  -2.31261
   D33       -2.80095   0.00001   0.00005   0.00057   0.00061  -2.80034
   D34        2.46649   0.00001   0.00005   0.00038   0.00043   2.46692
   D35       -0.22271   0.00001   0.00003   0.00021   0.00024  -0.22246
   D36        0.02381   0.00001   0.00003   0.00041   0.00044   0.02425
   D37       -2.72718  -0.00000   0.00002  -0.00001   0.00001  -2.72717
   D38        2.54027  -0.00001   0.00003  -0.00020  -0.00017   2.54010
   D39       -0.14893  -0.00001   0.00000  -0.00037  -0.00036  -0.14929
   D40        0.09759  -0.00001   0.00000  -0.00017  -0.00016   0.09742
   D41        0.88055  -0.00001   0.00004  -0.00038  -0.00034   0.88020
   D42       -2.75305  -0.00003   0.00001  -0.00044  -0.00044  -2.75348
   D43       -2.09319  -0.00002   0.00001  -0.00009  -0.00008  -2.09327
   D44       -0.10648  -0.00001   0.00002  -0.00084  -0.00082  -0.10730
   D45        2.54312  -0.00002  -0.00002  -0.00090  -0.00091   2.54220
   D46       -3.08021  -0.00001  -0.00001  -0.00055  -0.00056  -3.08077
   D47       -1.03326   0.00000   0.00004  -0.00041  -0.00038  -1.03364
   D48        1.61634  -0.00001   0.00000  -0.00047  -0.00047   1.61587
   D49        2.27619  -0.00000   0.00001  -0.00012  -0.00012   2.27608
   D50       -3.13991  -0.00001  -0.00000  -0.00079  -0.00079  -3.14070
   D51       -0.49031  -0.00003  -0.00004  -0.00085  -0.00088  -0.49120
   D52        0.16954  -0.00002  -0.00003  -0.00050  -0.00053   0.16901
   D53        3.05305   0.00000   0.00003  -0.00031  -0.00029   3.05276
   D54       -0.58054  -0.00001  -0.00001  -0.00037  -0.00038  -0.58092
   D55        0.07931  -0.00000  -0.00000  -0.00002  -0.00002   0.07929
   D56       -0.90048   0.00001  -0.00003   0.00017   0.00014  -0.90034
   D57        0.06665   0.00002  -0.00004   0.00025   0.00021   0.06686
   D58        2.29004   0.00002  -0.00003   0.00025   0.00022   2.29026
   D59        2.91669   0.00001  -0.00002   0.00034   0.00032   2.91701
   D60        1.07108   0.00001  -0.00001   0.00032   0.00031   1.07139
   D61        2.03821   0.00002  -0.00002   0.00040   0.00039   2.03859
   D62       -2.02159   0.00002  -0.00001   0.00040   0.00040  -2.02119
   D63       -1.39493   0.00001  -0.00000   0.00049   0.00049  -1.39444
   D64        0.07961  -0.00001  -0.00000   0.00013   0.00013   0.07974
   D65        1.04673  -0.00000  -0.00001   0.00021   0.00020   1.04694
   D66       -3.01306  -0.00000  -0.00000   0.00021   0.00021  -3.01285
   D67       -2.38641  -0.00000   0.00001   0.00030   0.00031  -2.38610
   D68       -2.98051   0.00000   0.00001   0.00035   0.00035  -2.98016
   D69       -2.01339   0.00001  -0.00000   0.00043   0.00043  -2.01296
   D70        0.21000   0.00001   0.00001   0.00043   0.00044   0.21044
   D71        0.83666   0.00000   0.00001   0.00052   0.00053   0.83719
   D72        2.83657  -0.00000  -0.00001   0.00001  -0.00000   2.83657
   D73       -2.47949   0.00000  -0.00002   0.00009   0.00007  -2.47941
   D74       -0.25610   0.00000  -0.00001   0.00010   0.00008  -0.25601
   D75        0.37056  -0.00000  -0.00001   0.00018   0.00018   0.37074
   D76        0.59483  -0.00001  -0.00003  -0.00052  -0.00055   0.59428
   D77        1.61137  -0.00002  -0.00001  -0.00040  -0.00041   1.61096
   D78       -2.42993  -0.00001  -0.00000  -0.00025  -0.00025  -2.43018
   D79       -1.72034  -0.00000   0.00000  -0.00017  -0.00016  -1.72050
   D80       -0.49773  -0.00000  -0.00001  -0.00051  -0.00053  -0.49826
   D81        0.51880  -0.00001   0.00001  -0.00039  -0.00038   0.51842
   D82        2.76069  -0.00000   0.00002  -0.00024  -0.00022   2.76047
   D83       -2.81290   0.00001   0.00002  -0.00016  -0.00014  -2.81304
   D84       -1.20818  -0.00001  -0.00001  -0.00056  -0.00058  -1.20876
   D85       -0.19164  -0.00002   0.00001  -0.00044  -0.00043  -0.19207
   D86        2.05024  -0.00001   0.00001  -0.00029  -0.00027   2.04997
   D87        2.75984  -0.00000   0.00002  -0.00021  -0.00019   2.75965
   D88        2.54466  -0.00001  -0.00002  -0.00073  -0.00075   2.54391
   D89       -2.72199  -0.00002   0.00001  -0.00061  -0.00060  -2.72259
   D90       -0.48011  -0.00001   0.00001  -0.00045  -0.00044  -0.48055
   D91        0.22949  -0.00000   0.00001  -0.00037  -0.00036   0.22913
   D92        2.97589  -0.00001  -0.00000  -0.00041  -0.00042   2.97547
   D93       -2.29076  -0.00001   0.00002  -0.00029  -0.00027  -2.29103
   D94       -0.04887  -0.00001   0.00002  -0.00014  -0.00011  -0.04899
   D95        0.66072   0.00000   0.00003  -0.00006  -0.00003   0.66070
   D96        0.38978  -0.00001  -0.00003   0.00004   0.00001   0.38979
   D97       -0.67283   0.00001  -0.00003   0.00040   0.00038  -0.67245
   D98        2.70302  -0.00001  -0.00002   0.00008   0.00007   2.70309
   D99       -2.80104   0.00001  -0.00001   0.00034   0.00033  -2.80072
   D100      -0.65871   0.00000  -0.00002  -0.00011  -0.00013  -0.65884
   D101      -1.72132   0.00002  -0.00001   0.00025   0.00024  -1.72108
   D102       1.65454   0.00000  -0.00000  -0.00007  -0.00008   1.65446
   D103       2.43365   0.00002   0.00000   0.00018   0.00019   2.43384
   D104       1.26281  -0.00000  -0.00002   0.00004   0.00003   1.26284
   D105       0.20020   0.00002  -0.00001   0.00040   0.00039   0.20059
   D106      -2.70713  -0.00000  -0.00000   0.00008   0.00008  -2.70705
   D107      -1.92801   0.00001   0.00001   0.00033   0.00034  -1.92767
   D108      -2.52240  -0.00001  -0.00003  -0.00025  -0.00028  -2.52268
   D109       2.69817   0.00001  -0.00002   0.00011   0.00008   2.69826
   D110      -0.20916  -0.00001  -0.00001  -0.00021  -0.00023  -0.20938
   D111       0.56996   0.00000  -0.00000   0.00004   0.00003   0.57000
   D112      -3.10220   0.00000  -0.00002   0.00002   0.00000  -3.10219
   D113       2.11838   0.00002  -0.00001   0.00038   0.00037   2.11875
   D114      -0.78895   0.00000  -0.00001   0.00006   0.00006  -0.78890
   D115      -0.00983   0.00002   0.00000   0.00032   0.00032  -0.00952
   D116       0.30415  -0.00005   0.00001  -0.00072  -0.00071   0.30344
   D117      -0.82654  -0.00004  -0.00001  -0.00053  -0.00055  -0.82708
   D118       3.02163  -0.00003   0.00000  -0.00049  -0.00048   3.02114
   D119       2.58445  -0.00002   0.00002  -0.00009  -0.00006   2.58439
   D120       1.45894   0.00001  -0.00005  -0.00005  -0.00010   1.45884
   D121       0.32825   0.00002  -0.00007   0.00014   0.00006   0.32831
   D122      -2.10677   0.00003  -0.00006   0.00019   0.00013  -2.10665
   D123      -2.54395   0.00004  -0.00004   0.00059   0.00055  -2.54340
   D124      -2.54514  -0.00009  -0.00005  -0.00306  -0.00310  -2.54824
   D125       2.60735  -0.00008  -0.00007  -0.00287  -0.00293   2.60442
   D126       0.17233  -0.00008  -0.00005  -0.00283  -0.00287   0.16946
   D127      -0.26484  -0.00006  -0.00003  -0.00243  -0.00245  -0.26729
   D128      -2.10117   0.00001   0.00011  -0.00023  -0.00012  -2.10129
   D129       3.05132   0.00002   0.00009  -0.00005   0.00005   3.05137
   D130       0.61630   0.00002   0.00011   0.00000   0.00011   0.61641
   D131       0.17913   0.00004   0.00013   0.00040   0.00053   0.17966
   D132       0.63046   0.00001  -0.00004   0.00033   0.00029   0.63075
   D133      -0.43931   0.00001  -0.00005   0.00045   0.00039  -0.43891
   D134      -2.67115   0.00001  -0.00003  -0.00001  -0.00003  -2.67119
   D135       3.04397   0.00000  -0.00003   0.00004   0.00002   3.04398
   D136      -0.52587  -0.00000  -0.00007   0.00027   0.00020  -0.52567
   D137      -1.59564  -0.00000  -0.00008   0.00039   0.00031  -1.59533
   D138       2.45570  -0.00000  -0.00005  -0.00007  -0.00012   2.45559
   D139       1.88764  -0.00001  -0.00005  -0.00002  -0.00007   1.88757
   D140      -2.92942  -0.00004  -0.00030  -0.00297  -0.00327  -2.93270
   D141       2.28399  -0.00003  -0.00031  -0.00285  -0.00317   2.28083
   D142       0.05215  -0.00003  -0.00028  -0.00331  -0.00360   0.04855
   D143      -0.51592  -0.00004  -0.00028  -0.00326  -0.00355  -0.51946
   D144      -3.12133  -0.00002   0.00008   0.00048   0.00057  -3.12076
   D145       2.09209  -0.00002   0.00007   0.00060   0.00067   2.09277
   D146      -0.13975  -0.00002   0.00010   0.00014   0.00024  -0.13951
   D147      -0.70782  -0.00002   0.00010   0.00019   0.00029  -0.70752
   D148      -0.80255   0.00001  -0.00004   0.00046   0.00042  -0.80213
   D149       0.26144  -0.00000  -0.00007   0.00018   0.00011   0.26156
   D150       2.43694  -0.00001  -0.00008  -0.00038  -0.00046   2.43648
   D151       3.08871   0.00001  -0.00009  -0.00045  -0.00054   3.08818
   D152       0.26373   0.00004  -0.00001   0.00067   0.00067   0.26440
   D153       1.32772   0.00003  -0.00004   0.00040   0.00036   1.32808
   D154      -2.77997   0.00002  -0.00005  -0.00017  -0.00022  -2.78018
   D155      -2.12819   0.00004  -0.00006  -0.00023  -0.00029  -2.12848
   D156       3.09196   0.00008  -0.00004   0.00222   0.00217   3.09414
   D157      -2.12723   0.00006  -0.00007   0.00194   0.00187  -2.12536
   D158       0.04826   0.00006  -0.00008   0.00138   0.00129   0.04956
   D159       0.70004   0.00007  -0.00009   0.00131   0.00122   0.70126
   D160       2.44032  -0.00004  -0.00003   0.00066   0.00063   2.44096
   D161      -2.77887  -0.00005  -0.00006   0.00038   0.00033  -2.77854
   D162      -0.60338  -0.00006  -0.00007  -0.00019  -0.00025  -0.60362
   D163       0.04840  -0.00004  -0.00007  -0.00025  -0.00032   0.04808
   D164       0.12435  -0.00002   0.00010  -0.00001   0.00009   0.12444
   D165      -0.96552  -0.00002   0.00010  -0.00024  -0.00014  -0.96567
   D166       2.33108  -0.00003  -0.00001  -0.00047  -0.00048   2.33060
   D167       2.60417  -0.00000   0.00015   0.00047   0.00062   2.60479
   D168       1.36252   0.00000   0.00010  -0.00008   0.00002   1.36254
   D169       0.27264   0.00000   0.00010  -0.00030  -0.00021   0.27243
   D170      -2.71394  -0.00001  -0.00001  -0.00053  -0.00054  -2.71448
   D171      -2.44085   0.00002   0.00015   0.00041   0.00055  -2.44030
   D172      -2.30496   0.00006   0.00024   0.00313   0.00337  -2.30159
   D173       2.88835   0.00006   0.00024   0.00291   0.00314   2.89148
   D174      -0.09824   0.00005   0.00013   0.00268   0.00281  -0.09543
   D175       0.17486   0.00008   0.00028   0.00362   0.00390   0.17875
   D176      -2.48372   0.00001  -0.00013  -0.00004  -0.00017  -2.48389
   D177       2.70959   0.00000  -0.00013  -0.00027  -0.00040   2.70919
   D178      -0.27700  -0.00001  -0.00024  -0.00049  -0.00073  -0.27773
   D179      -0.00390   0.00002  -0.00008   0.00044   0.00036  -0.00354
   D180      -2.39842   0.00000   0.00043   0.00429   0.00473  -2.39369
   D181      -0.27320   0.00017   0.00087   0.00710   0.00797  -0.26523
   D182       2.62202   0.00003   0.00054   0.00637   0.00691   2.62893
   D183      -1.53594   0.00020   0.00098   0.00918   0.01015  -1.52579
   D184       1.22005   0.00003   0.00069   0.00723   0.00794   1.22799
   D185      -2.93791   0.00019   0.00113   0.01004   0.01118  -2.92673
   D186      -0.16237  -0.00002   0.00053   0.00416   0.00469  -0.15768
   D187       1.96285   0.00015   0.00097   0.00696   0.00793   1.97078
   D188      -1.25075  -0.00002   0.00054   0.00420   0.00474  -1.24601
   D189       0.87448   0.00014   0.00097   0.00700   0.00797   0.88245
   D190       0.59910  -0.00001   0.00002  -0.00029  -0.00026   0.59884
   D191       1.61443  -0.00001   0.00000  -0.00004  -0.00004   1.61439
   D192      -2.41969  -0.00001   0.00001  -0.00001   0.00000  -2.41969
   D193      -1.71407  -0.00001   0.00001   0.00005   0.00007  -1.71400
   D194      -1.20485   0.00000   0.00004  -0.00031  -0.00028  -1.20513
   D195      -0.18952   0.00000   0.00002  -0.00007  -0.00005  -0.18958
   D196       2.05954  -0.00000   0.00002  -0.00004  -0.00001   2.05953
   D197       2.76516   0.00000   0.00003   0.00003   0.00005   2.76521
   D198      -0.49389   0.00000   0.00004  -0.00034  -0.00030  -0.49418
   D199       0.52144   0.00001   0.00002  -0.00009  -0.00007   0.52137
   D200       2.77050   0.00000   0.00003  -0.00006  -0.00003   2.77047
   D201      -2.80706   0.00000   0.00003   0.00000   0.00003  -2.80703
   D202       2.97682   0.00002   0.00005   0.00011   0.00016   2.97699
   D203      -2.29104   0.00002   0.00003   0.00036   0.00039  -2.29065
   D204      -0.04197   0.00001   0.00004   0.00039   0.00043  -0.04154
   D205       0.66365   0.00002   0.00004   0.00045   0.00049   0.66414
   D206       2.56298  -0.00002   0.00003  -0.00050  -0.00047   2.56251
   D207      -2.70488  -0.00001   0.00001  -0.00025  -0.00024  -2.70512
   D208      -0.45582  -0.00002   0.00002  -0.00022  -0.00020  -0.45602
   D209       0.24980  -0.00002   0.00002  -0.00016  -0.00014   0.24967
   D210       0.88024  -0.00000  -0.00000  -0.00007  -0.00007   0.88016
   D211      -2.75834   0.00001  -0.00001   0.00024   0.00024  -2.75810
   D212      -2.10772  -0.00000  -0.00001   0.00011   0.00010  -2.10762
   D213      -0.10244  -0.00000  -0.00001  -0.00007  -0.00008  -0.10252
   D214       2.54217   0.00001  -0.00001   0.00024   0.00023   2.54240
   D215      -3.09040  -0.00000  -0.00001   0.00011   0.00009  -3.09031
   D216      -1.03292  -0.00000   0.00002  -0.00002  -0.00000  -1.03293
   D217       1.61169   0.00002   0.00002   0.00029   0.00031   1.61199
   D218       2.26230   0.00000   0.00002   0.00015   0.00017   2.26247
   D219       3.04843   0.00001   0.00002   0.00019   0.00021   3.04864
   D220      -0.59015   0.00002   0.00002   0.00050   0.00052  -0.58963
   D221       0.06047   0.00001   0.00002   0.00036   0.00038   0.06085
   D222      -3.12345  -0.00002  -0.00002  -0.00050  -0.00051  -3.12396
   D223      -0.47884   0.00000  -0.00002  -0.00018  -0.00020  -0.47904
   D224       0.17178  -0.00002  -0.00002  -0.00032  -0.00034   0.17144
   D225      -0.73723  -0.00002   0.00002  -0.00043  -0.00041  -0.73764
   D226      -1.76343  -0.00001  -0.00001  -0.00044  -0.00045  -1.76388
   D227       2.29706   0.00000   0.00006   0.00049   0.00055   2.29761
   D228       1.71108  -0.00001  -0.00001  -0.00024  -0.00025   1.71084
   D229       0.27489  -0.00004   0.00002  -0.00068  -0.00067   0.27422
   D230      -0.75131  -0.00002  -0.00001  -0.00069  -0.00070  -0.75201
   D231      -2.97400  -0.00001   0.00006   0.00024   0.00030  -2.97370
   D232       2.72320  -0.00002  -0.00001  -0.00049  -0.00050   2.72271
   D233       1.22370  -0.00004   0.00000  -0.00074  -0.00074   1.22296
   D234       0.19750  -0.00002  -0.00002  -0.00075  -0.00077   0.19673
   D235      -2.02519  -0.00001   0.00005   0.00018   0.00023  -2.02496
   D236      -2.61117  -0.00002  -0.00002  -0.00055  -0.00057  -2.61174
   D237      -2.49682  -0.00001   0.00002  -0.00027  -0.00026  -2.49707
   D238       2.76017   0.00000  -0.00001  -0.00028  -0.00029   2.75988
   D239       0.53748   0.00001   0.00006   0.00065   0.00071   0.53818
   D240      -0.04850   0.00000  -0.00001  -0.00008  -0.00009  -0.04859
   D241      -3.05669  -0.00002   0.00003  -0.00020  -0.00017  -3.05685
   D242       2.20030  -0.00001   0.00001  -0.00021  -0.00020   2.20010
   D243      -0.02239   0.00001   0.00008   0.00072   0.00079  -0.02160
   D244      -0.60837  -0.00001   0.00001  -0.00001   0.00000  -0.60837
   D245      -1.49876  -0.00001   0.00004  -0.00039  -0.00035  -1.49910
   D246      -0.48231  -0.00000   0.00004  -0.00009  -0.00005  -0.48236
   D247       2.10222   0.00012   0.00020   0.00247   0.00266   2.10488
   D248       2.33828  -0.00004  -0.00007   0.00069   0.00063   2.33890
   D249      -0.58470  -0.00002   0.00005  -0.00047  -0.00042  -0.58512
   D250       0.43175  -0.00001   0.00005  -0.00018  -0.00012   0.43162
   D251       3.01628   0.00012   0.00021   0.00238   0.00259   3.01887
   D252      -3.03085  -0.00004  -0.00006   0.00061   0.00055  -3.03030
   D253       0.12764  -0.00002   0.00004  -0.00045  -0.00041   0.12722
   D254       1.14408  -0.00001   0.00004  -0.00016  -0.00012   1.14396
   D255      -2.55457   0.00012   0.00019   0.00240   0.00259  -2.55198
   D256      -2.31852  -0.00005  -0.00007   0.00063   0.00056  -2.31796
   D257       2.54584  -0.00003   0.00002  -0.00078  -0.00076   2.54508
   D258      -2.72090  -0.00002   0.00001  -0.00048  -0.00047  -2.72137
   D259      -0.13636   0.00010   0.00017   0.00207   0.00224  -0.13412
   D260       0.09969  -0.00006  -0.00009   0.00030   0.00021   0.09990
   D261       2.45034  -0.00001   0.00006  -0.00009  -0.00003   2.45031
   D262      -2.81640   0.00000   0.00006   0.00021   0.00026  -2.81614
   D263      -0.23186   0.00013   0.00021   0.00276   0.00298  -0.22889
   D264       0.00419  -0.00003  -0.00005   0.00099   0.00094   0.00513
   D265       1.26220  -0.00000  -0.00001   0.00005   0.00005   1.26225
   D266       0.19831  -0.00001  -0.00001   0.00004   0.00003   0.19834
   D267      -1.92890  -0.00001  -0.00001  -0.00007  -0.00008  -1.92898
   D268      -2.69507  -0.00000  -0.00002  -0.00008  -0.00010  -2.69517
   D269       0.38930   0.00002  -0.00001   0.00041   0.00040   0.38970
   D270      -0.67460   0.00002  -0.00002   0.00040   0.00038  -0.67421
   D271      -2.80181   0.00002  -0.00002   0.00029   0.00028  -2.80153
   D272       2.71521   0.00002  -0.00002   0.00028   0.00026   2.71546
   D273      -0.65798   0.00002  -0.00001   0.00021   0.00020  -0.65778
   D274      -1.72188   0.00001  -0.00002   0.00020   0.00018  -1.72169
   D275       2.43410   0.00001  -0.00001   0.00009   0.00007   2.43417
   D276       1.66793   0.00001  -0.00002   0.00007   0.00005   1.66798
   D277      -3.10882   0.00001  -0.00000   0.00018   0.00018  -3.10864
   D278       2.11047   0.00000  -0.00001   0.00017   0.00017   2.11064
   D279      -0.01674   0.00000  -0.00001   0.00006   0.00006  -0.01668
   D280      -0.78291   0.00000  -0.00001   0.00005   0.00004  -0.78287
   D281      -2.52365   0.00001  -0.00003  -0.00009  -0.00012  -2.52377
   D282       2.69565   0.00000  -0.00003  -0.00010  -0.00013   2.69551
   D283       0.56843   0.00000  -0.00003  -0.00021  -0.00024   0.56819
   D284      -0.19774   0.00001  -0.00004  -0.00023  -0.00026  -0.19800
   D285       0.07833   0.00000   0.00000   0.00022   0.00022   0.07856
   D286       1.04545  -0.00001   0.00001   0.00020   0.00021   1.04566
   D287      -2.39941  -0.00000  -0.00002  -0.00000  -0.00003  -2.39944
   D288      -3.01622  -0.00001  -0.00002  -0.00004  -0.00006  -3.01628
   D289       1.07189  -0.00000   0.00000   0.00010   0.00011   1.07200
   D290       2.03901  -0.00001   0.00001   0.00009   0.00010   2.03910
   D291      -1.40585  -0.00000  -0.00002  -0.00012  -0.00015  -1.40600
   D292      -2.02266  -0.00001  -0.00002  -0.00016  -0.00018  -2.02283
   D293      -0.89926   0.00002   0.00001   0.00042   0.00044  -0.89882
   D294       0.06786   0.00001   0.00002   0.00041   0.00043   0.06828
   D295       2.90618   0.00002  -0.00001   0.00020   0.00019   2.90637
   D296       2.28938   0.00001  -0.00001   0.00016   0.00016   2.28953
   D297       2.83639  -0.00001  -0.00001  -0.00025  -0.00026   2.83613
   D298      -2.47968  -0.00003  -0.00000  -0.00027  -0.00027  -2.47995
   D299       0.35865  -0.00002  -0.00004  -0.00048  -0.00051   0.35813
   D300      -0.25816  -0.00002  -0.00003  -0.00051  -0.00054  -0.25870
   D301      -2.99433   0.00002   0.00001   0.00037   0.00038  -2.99395
   D302      -2.02722   0.00000   0.00002   0.00036   0.00037  -2.02684
   D303       0.81111   0.00002  -0.00002   0.00015   0.00013   0.81124
   D304       0.19430   0.00001  -0.00001   0.00011   0.00010   0.19441
   D305       2.02615  -0.00000   0.00003   0.00067   0.00070   2.02685
   D306       1.13283   0.00000   0.00004   0.00074   0.00078   1.13361
   D307       3.06105  -0.00002   0.00004   0.00043   0.00047   3.06152
   D308      -2.00286   0.00001   0.00006   0.00090   0.00096  -2.00189
   D309       0.30627  -0.00000   0.00004   0.00077   0.00080   0.30707
   D310      -0.78639   0.00001   0.00005   0.00114   0.00119  -0.78521
   D311      -0.89074  -0.00001  -0.00003  -0.00001  -0.00004  -0.89078
   D312       0.14009   0.00001  -0.00001   0.00016   0.00015   0.14024
   D313       3.13799  -0.00001  -0.00002  -0.00025  -0.00027   3.13772
   D314       2.50862  -0.00001  -0.00004  -0.00012  -0.00016   2.50845
   D315       0.21282  -0.00001  -0.00001   0.00007   0.00005   0.21287
   D316       1.24366   0.00001   0.00000   0.00024   0.00024   1.24390
   D317      -2.04163  -0.00001  -0.00001  -0.00018  -0.00018  -2.04182
   D318      -2.67100  -0.00000  -0.00003  -0.00004  -0.00007  -2.67108
   D319       3.11394   0.00001   0.00000   0.00046   0.00046   3.11440
   D320      -2.13842   0.00002   0.00002   0.00063   0.00065  -2.13777
   D321       0.85948   0.00001   0.00001   0.00022   0.00022   0.85971
   D322       0.23011   0.00001  -0.00002   0.00035   0.00033   0.23044
   D323       2.52658   0.00000  -0.00001   0.00025   0.00024   2.52682
   D324      -2.72578   0.00002   0.00001   0.00042   0.00043  -2.72534
   D325       0.27212   0.00000  -0.00000   0.00001   0.00001   0.27213
   D326      -0.35725   0.00000  -0.00002   0.00014   0.00012  -0.35713
   D327       0.48245   0.00001  -0.00003   0.00015   0.00012   0.48257
   D328      -2.24403  -0.00000  -0.00002  -0.00007  -0.00009  -2.24413
   D329      -2.88014   0.00001  -0.00002  -0.00006  -0.00009  -2.88023
   D330      -0.69758   0.00002  -0.00001   0.00037   0.00036  -0.69721
   D331       2.85913   0.00001  -0.00000   0.00015   0.00015   2.85928
   D332       2.22302   0.00003  -0.00000   0.00016   0.00015   2.22317
   D333       3.01042   0.00000   0.00000   0.00022   0.00022   3.01064
   D334       0.28394  -0.00001   0.00001   0.00000   0.00001   0.28394
   D335      -0.35217   0.00001   0.00001   0.00000   0.00001  -0.35216
   D336       3.11542  -0.00000  -0.00002  -0.00007  -0.00008   3.11534
   D337       0.38894  -0.00002  -0.00001  -0.00029  -0.00030   0.38864
   D338      -0.24717  -0.00000  -0.00001  -0.00028  -0.00029  -0.24746
   D339       0.83555   0.00000   0.00002  -0.00003  -0.00000   0.83555
   D340      -0.10365  -0.00001   0.00002  -0.00033  -0.00031  -0.10396
   D341      -2.99090   0.00002   0.00003   0.00038   0.00041  -2.99049
   D342      -2.57541   0.00000   0.00003   0.00004   0.00007  -2.57535
   D343      -0.20528   0.00001   0.00002  -0.00008  -0.00006  -0.20534
   D344      -1.14448  -0.00001   0.00001  -0.00038  -0.00037  -1.14485
   D345       2.25145   0.00002   0.00002   0.00033   0.00036   2.25181
   D346       2.66694   0.00000   0.00002  -0.00001   0.00001   2.66695
   D347       3.13235  -0.00000   0.00000  -0.00033  -0.00032   3.13203
   D348       2.19315  -0.00002  -0.00000  -0.00062  -0.00063   2.19252
   D349      -0.69410   0.00001   0.00001   0.00008   0.00009  -0.69401
   D350      -0.27861  -0.00001   0.00001  -0.00026  -0.00025  -0.27886
   D351      -2.55258  -0.00001  -0.00001  -0.00041  -0.00042  -2.55300
   D352       2.79141  -0.00003  -0.00002  -0.00071  -0.00073   2.79068
   D353      -0.09584   0.00000  -0.00000  -0.00000  -0.00001  -0.09585
   D354       0.31964  -0.00001  -0.00001  -0.00034  -0.00035   0.31929
   D355      -3.09143   0.00000  -0.00000  -0.00051  -0.00051  -3.09194
   D356      -1.62052  -0.00002  -0.00005  -0.00096  -0.00101  -1.62152
   D357      -0.32229  -0.00001  -0.00003  -0.00075  -0.00078  -0.32307
   D358       0.70840   0.00000  -0.00003  -0.00043  -0.00046   0.70795
   D359       1.81274   0.00000  -0.00001  -0.00046  -0.00047   1.81227
   D360       0.48464   0.00002  -0.00004   0.00061   0.00058   0.48522
   D361      -0.69851  -0.00000  -0.00006   0.00035   0.00029  -0.69822
   D362       3.00658  -0.00020  -0.00026  -0.00403  -0.00428   3.00230
   D363       3.12461   0.00004   0.00004  -0.00054  -0.00050   3.12411
   D364      -2.23762   0.00005  -0.00000   0.00092   0.00092  -2.23670
   D365       2.86241   0.00002  -0.00002   0.00065   0.00063   2.86304
   D366       0.28432  -0.00017  -0.00022  -0.00372  -0.00394   0.28037
   D367       0.40235   0.00007   0.00008  -0.00024  -0.00016   0.40219
   D368      -2.89423   0.00002   0.00001   0.00027   0.00027  -2.89396
   D369       2.20580  -0.00000  -0.00001  -0.00000  -0.00001   2.20578
   D370      -0.37229  -0.00020  -0.00021  -0.00437  -0.00459  -0.37688
   D371      -0.25426   0.00005   0.00008  -0.00089  -0.00081  -0.25507
   D372      -0.72034   0.00001  -0.00004  -0.00006  -0.00010  -0.72044
   D373       0.48063  -0.00002   0.00001  -0.00058  -0.00057   0.48005
   D374       3.08922   0.00000   0.00003   0.00009   0.00012   3.08934
   D375      -3.03805  -0.00002  -0.00010  -0.00074  -0.00084  -3.03889
   D376       2.62427  -0.00000  -0.00005  -0.00011  -0.00016   2.62410
   D377      -2.45795  -0.00002  -0.00000  -0.00064  -0.00064  -2.45859
   D378       0.15064  -0.00001   0.00003   0.00003   0.00006   0.15070
   D379       0.30656  -0.00003  -0.00011  -0.00079  -0.00090   0.30566
[truncated: 4,224,092 more chars]
