# Supplementary material for: A DFT Study on Ben(n = 10–12) Clusters with Hydrogen Storage Capacity
Source: Molecules. 2026 Feb 6;31(3):566. doi: 10.3390/molecules31030566 (PMC12899933; doi:10.3390/molecules31030566)
Supplement: Supplementary file 1 [file molecules-31-00566-s001.zip › Supplementary Information/Be12/H20-Be12.gjf]

%chk=C:\Users\18823\Desktop\BeH\BeH12\out\2\H20-Be12.chk
# opt freq def2tzvp em=gd3bj pbe1pbe

Title Card Required

0 1
 Be                 0.34551300   -0.15589200    1.64320900
 Be                 0.57795600   -1.77884600    0.16901300
 Be                -0.81847600    0.83993500   -1.04892300
 Be                -1.33225400   -1.35124300    0.95587800
 Be                 1.83997500    1.36291000    1.18300600
 Be                -0.99840800   -1.38491400   -1.19080700
 Be                -2.50944300   -0.36912900   -0.38610500
 Be                 0.84082400   -0.53471600   -1.50059900
 Be                 1.26126100    1.39601900   -0.76891300
 Be                -1.62126100    0.70290400    1.11931200
 Be                 2.06218900   -0.36656300    0.22141600
 Be                -0.08129200    1.92487600    0.73271300
 H                  2.53671700    2.48299000    1.94131000
 H                  2.93122900    1.80084400    2.15232800
 H                 -4.01881700   -0.20588000   -0.30736600
 H                 -3.86049700   -0.38161100   -1.08875600
 H                 -2.89977400    1.09468900    1.87877500
 H                 -2.36680400    1.68642600    2.04882400
 H                  3.48355100   -0.49866800    0.63578400
 H                  3.26087600   -1.25319100    0.34165400
 H                 -1.88121300   -2.09334100   -2.15477500
 H                 -1.09780000   -2.21991600   -2.42830400
 H                  1.64855900    2.31529000   -1.99982800
 H                  2.17540200    2.49530100   -1.42872300
 H                 -0.76232400    3.20737700    1.26065100
 H                  0.02492000    3.39412500    1.17190000
 H                 -1.64138600   -2.38890900    2.11633400
 H                 -2.31081200   -2.35060100    1.68633600
 H                  0.23491600   -0.68575200    3.12869700
 H                  0.89743300   -0.22952700    3.11700100
 H                 -1.73569900    1.47020900   -2.16674700
 H                 -1.06502200    1.91187800   -2.18816700
 H                  1.83111700   -0.70917300   -2.70860900
 H                  1.13366000   -0.98686000   -2.98043100
 H                  1.39435600   -3.07967000    0.52222400
 H                  0.69125600   -3.34636500    0.25430100
 H                  4.11825600    0.41638500   -2.04381700
 H                  4.67797700    0.41948000   -2.54309800
 H                 -3.89965600    3.37458700   -0.55019300
 H                 -3.33192400    2.89856400   -0.43208000
 H                 -3.88048600   -3.24111500   -0.35444600
 H                 -4.48921600   -3.67756400   -0.31825600
 H                  2.86793800   -3.70023400   -2.26632500
 H                  2.54709300   -3.13727000   -1.88978000
 H                  2.50922400   -2.25748700    2.77141000
 H                  2.86627200   -2.69592200    3.26390500
 H                 -0.37537600    4.16978100   -1.34277800
 H                 -0.48028700    4.85976900   -1.61576300
 H                  0.74791717    1.91801925    3.64848145
 H                  0.67629228    2.09824563    4.21627396
 H                  2.36940853    4.61643785   -0.05010873
 H                  2.18948641    4.04426629   -0.03436903
