# Supplementary material for: A DFT Study on Ben(n = 10–12) Clusters with Hydrogen Storage Capacity
Source: Molecules. 2026 Feb 6;31(3):566. doi: 10.3390/molecules31030566 (PMC12899933; doi:10.3390/molecules31030566)
Supplement: Supplementary file 1 [file molecules-31-00566-s001.zip › Supplementary Information/Be12/H20-Be12.out]

 Entering Gaussian System, Link 0=g16
 Initial command:
 /home/asus/g16/l1.exe "/home/asus/g16/scratch/Gau-1202911.inp" -scrdir="/home/asus/g16/scratch/"
 Default is to use a total of  18 processors:
                               18 via shared-memory
                                1 via Linda
 Entering Link 1 = /home/asus/g16/l1.exe PID=   1202912.
  
 Copyright (c) 1988,1990,1992,1993,1995,1998,2003,2009,2016,
            Gaussian, Inc.  All Rights Reserved.
  
 This is part of the Gaussian(R) 16 program.  It is based on
 the Gaussian(R) 09 system (copyright 2009, Gaussian, Inc.),
 the Gaussian(R) 03 system (copyright 2003, Gaussian, Inc.),
 the Gaussian(R) 98 system (copyright 1998, Gaussian, Inc.),
 the Gaussian(R) 94 system (copyright 1995, Gaussian, Inc.),
 the Gaussian 92(TM) system (copyright 1992, Gaussian, Inc.),
 the Gaussian 90(TM) system (copyright 1990, Gaussian, Inc.),
 the Gaussian 88(TM) system (copyright 1988, Gaussian, Inc.),
 the Gaussian 86(TM) system (copyright 1986, Carnegie Mellon
 University), and the Gaussian 82(TM) system (copyright 1983,
 Carnegie Mellon University). Gaussian is a federally registered
 trademark of Gaussian, Inc.
  
 This software contains proprietary and confidential information,
 including trade secrets, belonging to Gaussian, Inc.
  
 This software is provided under written license and may be
 used, copied, transmitted, or stored only in accord with that
 written license.
  
 The following legend is applicable only to US Government
 contracts under FAR:
  
                    RESTRICTED RIGHTS LEGEND
  
 Use, reproduction and disclosure by the US Government is
 subject to restrictions as set forth in subparagraphs (a)
 and (c) of the Commercial Computer Software - Restricted
 Rights clause in FAR 52.227-19.
  
 Gaussian, Inc.
 340 Quinnipiac St., Bldg. 40, Wallingford CT 06492
  
  
 ---------------------------------------------------------------
 Warning -- This program may not be used in any manner that
 competes with the business of Gaussian, Inc. or will provide
 assistance to any competitor of Gaussian, Inc.  The licensee
 of this program is prohibited from giving any competitor of
 Gaussian, Inc. access to this program.  By using this program,
 the user acknowledges that Gaussian, Inc. is engaged in the
 business of creating and licensing software in the field of
 computational chemistry and represents and warrants to the
 licensee that it is not a competitor of Gaussian, Inc. and that
 it will not use this program in any manner prohibited above.
 ---------------------------------------------------------------
  

 Cite this work as:
 Gaussian 16, Revision A.03,
 M. J. Frisch, G. W. Trucks, H. B. Schlegel, G. E. Scuseria, 
 M. A. Robb, J. R. Cheeseman, G. Scalmani, V. Barone, 
 G. A. Petersson, H. Nakatsuji, X. Li, M. Caricato, A. V. Marenich, 
 J. Bloino, B. G. Janesko, R. Gomperts, B. Mennucci, H. P. Hratchian, 
 J. V. Ortiz, A. F. Izmaylov, J. L. Sonnenberg, D. Williams-Young, 
 F. Ding, F. Lipparini, F. Egidi, J. Goings, B. Peng, A. Petrone, 
 T. Henderson, D. Ranasinghe, V. G. Zakrzewski, J. Gao, N. Rega, 
 G. Zheng, W. Liang, M. Hada, M. Ehara, K. Toyota, R. Fukuda, 
 J. Hasegawa, M. Ishida, T. Nakajima, Y. Honda, O. Kitao, H. Nakai, 
 T. Vreven, K. Throssell, J. A. Montgomery, Jr., J. E. Peralta, 
 F. Ogliaro, M. J. Bearpark, J. J. Heyd, E. N. Brothers, K. N. Kudin, 
 V. N. Staroverov, T. A. Keith, R. Kobayashi, J. Normand, 
 K. Raghavachari, A. P. Rendell, J. C. Burant, S. S. Iyengar, 
 J. Tomasi, M. Cossi, J. M. Millam, M. Klene, C. Adamo, R. Cammi, 
 J. W. Ochterski, R. L. Martin, K. Morokuma, O. Farkas, 
 J. B. Foresman, and D. J. Fox, Gaussian, Inc., Wallingford CT, 2016.
 
 ******************************************
 Gaussian 16:  ES64L-G16RevA.03 25-Dec-2016
                13-Sep-2024 
 ******************************************
 %chk=/home/asus/YCY/BeH/Be12/H20-Be12.chk
 ------------------------------------
 # opt freq def2tzvp em=gd3bj pbe1pbe
 ------------------------------------
 1/18=20,19=15,26=3,38=1/1,3;
 2/9=110,12=2,17=6,18=5,40=1/2;
 3/5=44,7=101,11=2,25=1,30=1,71=1,74=-13,124=41/1,2,3;
 4//1;
 5/5=2,38=5/2;
 6/7=2,8=2,9=2,10=2,28=1/1;
 7//1,2,3,16;
 1/18=20,19=15,26=3/3(2);
 2/9=110/2;
 99//99;
 2/9=110/2;
 3/5=44,7=101,11=2,25=1,30=1,71=1,74=-13,124=41/1,2,3;
 4/5=5,16=3,69=1/1;
 5/5=2,38=5/2;
 7//1,2,3,16;
 1/18=20,19=15,26=3/3(-5);
 2/9=110/2;
 6/7=2,8=2,9=2,10=2,19=2,28=1/1;
 99/9=1/99;
 -------------------
 Title Card Required
 -------------------
 Symbolic Z-matrix:
 Charge =  0 Multiplicity = 1
 Be                    0.34551  -0.15589   1.64321 
 Be                    0.57796  -1.77885   0.16901 
 Be                   -0.81848   0.83994  -1.04892 
 Be                   -1.33225  -1.35124   0.95588 
 Be                    1.83998   1.36291   1.18301 
 Be                   -0.99841  -1.38491  -1.19081 
 Be                   -2.50944  -0.36913  -0.38611 
 Be                    0.84082  -0.53472  -1.5006 
 Be                    1.26126   1.39602  -0.76891 
 Be                   -1.62126   0.7029    1.11931 
 Be                    2.06219  -0.36656   0.22142 
 Be                   -0.08129   1.92488   0.73271 
 H                     2.53672   2.48299   1.94131 
 H                     2.93123   1.80084   2.15233 
 H                    -4.01882  -0.20588  -0.30737 
 H                    -3.8605   -0.38161  -1.08876 
 H                    -2.89977   1.09469   1.87878 
 H                    -2.3668    1.68643   2.04882 
 H                     3.48355  -0.49867   0.63578 
 H                     3.26088  -1.25319   0.34165 
 H                    -1.88121  -2.09334  -2.15477 
 H                    -1.0978   -2.21992  -2.4283 
 H                     1.64856   2.31529  -1.99983 
 H                     2.1754    2.4953   -1.42872 
 H                    -0.76232   3.20738   1.26065 
 H                     0.02492   3.39413   1.1719 
 H                    -1.64139  -2.38891   2.11633 
 H                    -2.31081  -2.3506    1.68634 
 H                     0.23492  -0.68575   3.1287 
 H                     0.89743  -0.22953   3.117 
 H                    -1.7357    1.47021  -2.16675 
 H                    -1.06502   1.91188  -2.18817 
 H                     1.83112  -0.70917  -2.70861 
 H                     1.13366  -0.98686  -2.98043 
 H                     1.39436  -3.07967   0.52222 
 H                     0.69126  -3.34637   0.2543 
 H                     4.11826   0.41639  -2.04382 
 H                     4.67798   0.41948  -2.5431 
 H                    -3.89966   3.37459  -0.55019 
 H                    -3.33192   2.89856  -0.43208 
 H                    -3.88049  -3.24112  -0.35445 
 H                    -4.48922  -3.67756  -0.31826 
 H                     2.86794  -3.70023  -2.26633 
 H                     2.54709  -3.13727  -1.88978 
 H                     2.50922  -2.25749   2.77141 
 H                     2.86627  -2.69592   3.26391 
 H                    -0.37538   4.16978  -1.34278 
 H                    -0.48029   4.85977  -1.61576 
 H                     0.74792   1.91802   3.64848 
 H                     0.67629   2.09825   4.21627 
 H                     2.36941   4.61644  -0.05011 
 H                     2.18949   4.04427  -0.03437 
 
 Add virtual bond connecting atoms H52        and H24        Dist= 3.94D+00.
 Add virtual bond connecting atoms H49        and H30        Dist= 4.19D+00.
 Add virtual bond connecting atoms H47        and H26        Dist= 5.03D+00.
 Add virtual bond connecting atoms H47        and H32        Dist= 4.74D+00.
 Add virtual bond connecting atoms H45        and H20        Dist= 5.17D+00.
 Add virtual bond connecting atoms H45        and H30        Dist= 4.94D+00.
 Add virtual bond connecting atoms H45        and H35        Dist= 4.99D+00.
 Add virtual bond connecting atoms H37        and H33        Dist= 4.98D+00.
 Add virtual bond connecting atoms H44        and H33        Dist= 5.03D+00.
 Add virtual bond connecting atoms H44        and H34        Dist= 5.28D+00.
 Add virtual bond connecting atoms H44        and H35        Dist= 5.05D+00.
 Add virtual bond connecting atoms H41        and H28        Dist= 5.15D+00.
 Add virtual bond connecting atoms H40        and H31        Dist= 5.21D+00.

 GradGradGradGradGradGradGradGradGradGradGradGradGradGradGradGradGradGrad
 Berny optimization.
 Initialization pass.
                           ----------------------------
                           !    Initial Parameters    !
                           ! (Angstroms and Degrees)  !
 --------------------------                            --------------------------
 ! Name  Definition              Value          Derivative Info.                !
 --------------------------------------------------------------------------------
 ! R1    R(1,2)                  2.2048         estimate D2E/DX2                !
 ! R2    R(1,4)                  2.1717         estimate D2E/DX2                !
 ! R3    R(1,5)                  2.1799         estimate D2E/DX2                !
 ! R4    R(1,10)                 2.2091         estimate D2E/DX2                !
 ! R5    R(1,11)                 2.2389         estimate D2E/DX2                !
 ! R6    R(1,12)                 2.311          estimate D2E/DX2                !
 ! R7    R(1,29)                 1.581          estimate D2E/DX2                !
 ! R8    R(1,30)                 1.5755         estimate D2E/DX2                !
 ! R9    R(2,4)                  2.1097         estimate D2E/DX2                !
 ! R10   R(2,6)                  2.1188         estimate D2E/DX2                !
 ! R11   R(2,8)                  2.0987         estimate D2E/DX2                !
 ! R12   R(2,11)                 2.0494         estimate D2E/DX2                !
 ! R13   R(2,35)                 1.5759         estimate D2E/DX2                !
 ! R14   R(2,36)                 1.5739         estimate D2E/DX2                !
 ! R15   R(3,6)                  2.2366         estimate D2E/DX2                !
 ! R16   R(3,7)                  2.1819         estimate D2E/DX2                !
 ! R17   R(3,8)                  2.2016         estimate D2E/DX2                !
 ! R18   R(3,9)                  2.1709         estimate D2E/DX2                !
 ! R19   R(3,10)                 2.3161         estimate D2E/DX2                !
 ! R20   R(3,12)                 2.2124         estimate D2E/DX2                !
 ! R21   R(3,31)                 1.5774         estimate D2E/DX2                !
 ! R22   R(3,32)                 1.5836         estimate D2E/DX2                !
 ! R23   R(4,6)                  2.1728         estimate D2E/DX2                !
 ! R24   R(4,7)                  2.0375         estimate D2E/DX2                !
 ! R25   R(4,10)                 2.0808         estimate D2E/DX2                !
 ! R26   R(4,27)                 1.5871         estimate D2E/DX2                !
 ! R27   R(4,28)                 1.5779         estimate D2E/DX2                !
 ! R28   R(5,9)                  2.0362         estimate D2E/DX2                !
 ! R29   R(5,11)                 1.9913         estimate D2E/DX2                !
 ! R30   R(5,12)                 2.0518         estimate D2E/DX2                !
 ! R31   R(5,13)                 1.5215         estimate D2E/DX2                !
 ! R32   R(5,14)                 1.5239         estimate D2E/DX2                !
 ! R33   R(6,7)                  1.9906         estimate D2E/DX2                !
 ! R34   R(6,8)                  2.0498         estimate D2E/DX2                !
 ! R35   R(6,21)                 1.4868         estimate D2E/DX2                !
 ! R36   R(6,22)                 1.4962         estimate D2E/DX2                !
 ! R37   R(7,10)                 2.0505         estimate D2E/DX2                !
 ! R38   R(7,15)                 1.5202         estimate D2E/DX2                !
 ! R39   R(7,16)                 1.5229         estimate D2E/DX2                !
 ! R40   R(8,9)                  2.1071         estimate D2E/DX2                !
 ! R41   R(8,11)                 2.1179         estimate D2E/DX2                !
 ! R42   R(8,33)                 1.5718         estimate D2E/DX2                !
 ! R43   R(8,34)                 1.5748         estimate D2E/DX2                !
 ! R44   R(9,11)                 2.1746         estimate D2E/DX2                !
 ! R45   R(9,12)                 2.0826         estimate D2E/DX2                !
 ! R46   R(9,23)                 1.5844         estimate D2E/DX2                !
 ! R47   R(9,24)                 1.5746         estimate D2E/DX2                !
 ! R48   R(10,12)                2.0035         estimate D2E/DX2                !
 ! R49   R(10,17)                1.5378         estimate D2E/DX2                !
 ! R50   R(10,18)                1.545          estimate D2E/DX2                !
 ! R51   R(11,19)                1.4864         estimate D2E/DX2                !
 ! R52   R(11,20)                1.4958         estimate D2E/DX2                !
 ! R53   R(12,25)                1.5451         estimate D2E/DX2                !
 ! R54   R(12,26)                1.5372         estimate D2E/DX2                !
 ! R55   R(13,14)                0.8158         estimate D2E/DX2                !
 ! R56   R(15,16)                0.8164         estimate D2E/DX2                !
 ! R57   R(17,18)                0.8143         estimate D2E/DX2                !
 ! R58   R(19,20)                0.8399         estimate D2E/DX2                !
 ! R59   R(20,45)                2.7345         estimate D2E/DX2                !
 ! R60   R(21,22)                0.8394         estimate D2E/DX2                !
 ! R61   R(23,24)                0.7976         estimate D2E/DX2                !
 ! R62   R(24,52)                2.0842         estimate D2E/DX2                !
 ! R63   R(25,26)                0.8139         estimate D2E/DX2                !
 ! R64   R(26,47)                2.6619         estimate D2E/DX2                !
 ! R65   R(27,28)                0.7966         estimate D2E/DX2                !
 ! R66   R(28,41)                2.7243         estimate D2E/DX2                !
 ! R67   R(29,30)                0.8045         estimate D2E/DX2                !
 ! R68   R(30,45)                2.6134         estimate D2E/DX2                !
 ! R69   R(30,49)                2.2174         estimate D2E/DX2                !
 ! R70   R(31,32)                0.8033         estimate D2E/DX2                !
 ! R71   R(31,40)                2.7563         estimate D2E/DX2                !
 ! R72   R(32,47)                2.5077         estimate D2E/DX2                !
 ! R73   R(33,34)                0.7984         estimate D2E/DX2                !
 ! R74   R(33,37)                2.6344         estimate D2E/DX2                !
 ! R75   R(33,44)                2.6606         estimate D2E/DX2                !
 ! R76   R(34,44)                2.7949         estimate D2E/DX2                !
 ! R77   R(35,36)                0.7983         estimate D2E/DX2                !
 ! R78   R(35,44)                2.6739         estimate D2E/DX2                !
 ! R79   R(35,45)                2.6415         estimate D2E/DX2                !
 ! R80   R(37,38)                0.7501         estimate D2E/DX2                !
 ! R81   R(39,40)                0.7502         estimate D2E/DX2                !
 ! R82   R(41,42)                0.7499         estimate D2E/DX2                !
 ! R83   R(43,44)                0.7494         estimate D2E/DX2                !
 ! R84   R(45,46)                0.7498         estimate D2E/DX2                !
 ! R85   R(47,48)                0.7494         estimate D2E/DX2                !
 ! R86   R(49,50)                0.6            estimate D2E/DX2                !
 ! R87   R(51,52)                0.6            estimate D2E/DX2                !
 ! A1    A(2,1,5)              107.4232         estimate D2E/DX2                !
 ! A2    A(2,1,10)             102.7942         estimate D2E/DX2                !
 ! A3    A(2,1,12)             114.7589         estimate D2E/DX2                !
 ! A4    A(2,1,29)             112.8861         estimate D2E/DX2                !
 ! A5    A(2,1,30)             123.6511         estimate D2E/DX2                !
 ! A6    A(4,1,5)              147.8144         estimate D2E/DX2                !
 ! A7    A(4,1,11)             109.8511         estimate D2E/DX2                !
 ! A8    A(4,1,12)             103.192          estimate D2E/DX2                !
 ! A9    A(4,1,29)              93.3744         estimate D2E/DX2                !
 ! A10   A(4,1,30)             122.7512         estimate D2E/DX2                !
 ! A11   A(5,1,10)             106.8243         estimate D2E/DX2                !
 ! A12   A(5,1,29)             118.673          estimate D2E/DX2                !
 ! A13   A(5,1,30)              89.4204         estimate D2E/DX2                !
 ! A14   A(10,1,11)            124.653          estimate D2E/DX2                !
 ! A15   A(10,1,29)            106.9075         estimate D2E/DX2                !
 ! A16   A(10,1,30)            123.498          estimate D2E/DX2                !
 ! A17   A(11,1,12)             88.6324         estimate D2E/DX2                !
 ! A18   A(11,1,29)            128.2253         estimate D2E/DX2                !
 ! A19   A(11,1,30)            108.7261         estimate D2E/DX2                !
 ! A20   A(12,1,29)            131.2238         estimate D2E/DX2                !
 ! A21   A(12,1,30)            118.3812         estimate D2E/DX2                !
 ! A22   A(1,2,6)              102.3466         estimate D2E/DX2                !
 ! A23   A(1,2,8)               96.2439         estimate D2E/DX2                !
 ! A24   A(1,2,35)             120.8215         estimate D2E/DX2                !
 ! A25   A(1,2,36)             134.7855         estimate D2E/DX2                !
 ! A26   A(4,2,8)              106.8562         estimate D2E/DX2                !
 ! A27   A(4,2,11)             120.4323         estimate D2E/DX2                !
 ! A28   A(4,2,35)             123.5578         estimate D2E/DX2                !
 ! A29   A(4,2,36)             104.2898         estimate D2E/DX2                !
 ! A30   A(6,2,11)             115.2837         estimate D2E/DX2                !
 ! A31   A(6,2,35)             133.0593         estimate D2E/DX2                !
 ! A32   A(6,2,36)             105.8728         estimate D2E/DX2                !
 ! A33   A(8,2,35)             127.0677         estimate D2E/DX2                !
 ! A34   A(8,2,36)             128.6448         estimate D2E/DX2                !
 ! A35   A(11,2,35)            100.8309         estimate D2E/DX2                !
 ! A36   A(11,2,36)            129.2557         estimate D2E/DX2                !
 ! A37   A(6,3,9)              109.8801         estimate D2E/DX2                !
 ! A38   A(6,3,10)              88.4328         estimate D2E/DX2                !
 ! A39   A(6,3,12)             124.4508         estimate D2E/DX2                !
 ! A40   A(6,3,31)             107.8025         estimate D2E/DX2                !
 ! A41   A(6,3,32)             127.9655         estimate D2E/DX2                !
 ! A42   A(7,3,8)              107.4838         estimate D2E/DX2                !
 ! A43   A(7,3,9)              147.695          estimate D2E/DX2                !
 ! A44   A(7,3,12)             106.5795         estimate D2E/DX2                !
 ! A45   A(7,3,31)              89.2002         estimate D2E/DX2                !
 ! A46   A(7,3,32)             118.2286         estimate D2E/DX2                !
 ! A47   A(8,3,10)             114.6043         estimate D2E/DX2                !
 ! A48   A(8,3,12)             102.7253         estimate D2E/DX2                !
 ! A49   A(8,3,31)             122.8447         estimate D2E/DX2                !
 ! A50   A(8,3,32)             113.1042         estimate D2E/DX2                !
 ! A51   A(9,3,10)             103.0885         estimate D2E/DX2                !
 ! A52   A(9,3,31)             123.1011         estimate D2E/DX2                !
 ! A53   A(9,3,32)              93.9306         estimate D2E/DX2                !
 ! A54   A(10,3,31)            119.0456         estimate D2E/DX2                !
 ! A55   A(10,3,32)            131.2661         estimate D2E/DX2                !
 ! A56   A(12,3,31)            124.6451         estimate D2E/DX2                !
 ! A57   A(12,3,32)            107.4133         estimate D2E/DX2                !
 ! A58   A(1,4,6)              101.6846         estimate D2E/DX2                !
 ! A59   A(1,4,7)              112.924          estimate D2E/DX2                !
 ! A60   A(1,4,27)             106.1966         estimate D2E/DX2                !
 ! A61   A(1,4,28)             132.9376         estimate D2E/DX2                !
 ! A62   A(2,4,7)              112.0351         estimate D2E/DX2                !
 ! A63   A(2,4,10)             110.8019         estimate D2E/DX2                !
 ! A64   A(2,4,27)             108.4542         estimate D2E/DX2                !
 ! A65   A(2,4,28)             127.2864         estimate D2E/DX2                !
 ! A66   A(6,4,10)              96.5598         estimate D2E/DX2                !
 ! A67   A(6,4,27)             137.9185         estimate D2E/DX2                !
 ! A68   A(6,4,28)             122.8773         estimate D2E/DX2                !
 ! A69   A(7,4,27)             133.173          estimate D2E/DX2                !
 ! A70   A(7,4,28)             104.589          estimate D2E/DX2                !
 ! A71   A(10,4,27)            124.1211         estimate D2E/DX2                !
 ! A72   A(10,4,28)            120.1806         estimate D2E/DX2                !
 ! A73   A(1,5,9)               91.0805         estimate D2E/DX2                !
 ! A74   A(1,5,13)             136.1885         estimate D2E/DX2                !
 ! A75   A(1,5,14)             123.84           estimate D2E/DX2                !
 ! A76   A(9,5,13)             126.5796         estimate D2E/DX2                !
 ! A77   A(9,5,14)             143.9617         estimate D2E/DX2                !
 ! A78   A(11,5,12)            103.6741         estimate D2E/DX2                !
 ! A79   A(11,5,13)            145.9904         estimate D2E/DX2                !
 ! A80   A(11,5,14)            118.4803         estimate D2E/DX2                !
 ! A81   A(12,5,13)            109.6664         estimate D2E/DX2                !
 ! A82   A(12,5,14)            137.0069         estimate D2E/DX2                !
 ! A83   A(2,6,3)               94.8403         estimate D2E/DX2                !
 ! A84   A(2,6,7)              113.5895         estimate D2E/DX2                !
 ! A85   A(2,6,21)             140.2909         estimate D2E/DX2                !
 ! A86   A(2,6,22)             118.4569         estimate D2E/DX2                !
 ! A87   A(3,6,4)               86.2312         estimate D2E/DX2                !
 ! A88   A(3,6,21)             124.2554         estimate D2E/DX2                !
 ! A89   A(3,6,22)             127.8047         estimate D2E/DX2                !
 ! A90   A(4,6,8)              106.3057         estimate D2E/DX2                !
 ! A91   A(4,6,21)             123.8307         estimate D2E/DX2                !
 ! A92   A(4,6,22)             144.6499         estimate D2E/DX2                !
 ! A93   A(7,6,8)              122.0425         estimate D2E/DX2                !
 ! A94   A(7,6,21)              93.1255         estimate D2E/DX2                !
 ! A95   A(7,6,22)             124.6609         estimate D2E/DX2                !
 ! A96   A(8,6,21)             129.23           estimate D2E/DX2                !
 ! A97   A(8,6,22)              99.5604         estimate D2E/DX2                !
 ! A98   A(3,7,4)               91.1129         estimate D2E/DX2                !
 ! A99   A(3,7,15)             136.5279         estimate D2E/DX2                !
 ! A100  A(3,7,16)             123.4999         estimate D2E/DX2                !
 ! A101  A(4,7,15)             126.2493         estimate D2E/DX2                !
 ! A102  A(4,7,16)             144.3432         estimate D2E/DX2                !
 ! A103  A(6,7,10)             103.5785         estimate D2E/DX2                !
 ! A104  A(6,7,15)             146.0367         estimate D2E/DX2                !
 ! A105  A(6,7,16)             118.8634         estimate D2E/DX2                !
 ! A106  A(10,7,15)            109.6274         estimate D2E/DX2                !
 ! A107  A(10,7,16)            136.6617         estimate D2E/DX2                !
 ! A108  A(2,8,3)               96.4612         estimate D2E/DX2                !
 ! A109  A(2,8,9)              106.9736         estimate D2E/DX2                !
 ! A110  A(2,8,33)             128.6494         estimate D2E/DX2                !
 ! A111  A(2,8,34)             126.9162         estimate D2E/DX2                !
 ! A112  A(3,8,11)             102.6068         estimate D2E/DX2                !
 ! A113  A(3,8,33)             134.5757         estimate D2E/DX2                !
 ! A114  A(3,8,34)             120.8103         estimate D2E/DX2                !
 ! A115  A(6,8,9)              120.4387         estimate D2E/DX2                !
 ! A116  A(6,8,11)             115.3095         estimate D2E/DX2                !
 ! A117  A(6,8,33)             129.4541         estimate D2E/DX2                !
 ! A118  A(6,8,34)             100.94           estimate D2E/DX2                !
 ! A119  A(9,8,33)             104.0562         estimate D2E/DX2                !
 ! A120  A(9,8,34)             123.5231         estimate D2E/DX2                !
 ! A121  A(11,8,33)            105.687          estimate D2E/DX2                !
 ! A122  A(11,8,34)            132.8126         estimate D2E/DX2                !
 ! A123  A(3,9,5)              113.0639         estimate D2E/DX2                !
 ! A124  A(3,9,11)             101.7686         estimate D2E/DX2                !
 ! A125  A(3,9,23)             106.4152         estimate D2E/DX2                !
 ! A126  A(3,9,24)             132.917          estimate D2E/DX2                !
 ! A127  A(5,9,8)              112.0052         estimate D2E/DX2                !
 ! A128  A(5,9,23)             133.214          estimate D2E/DX2                !
 ! A129  A(5,9,24)             104.3616         estimate D2E/DX2                !
 ! A130  A(8,9,12)             110.7593         estimate D2E/DX2                !
 ! A131  A(8,9,23)             108.0981         estimate D2E/DX2                !
 ! A132  A(8,9,24)             127.5913         estimate D2E/DX2                !
 ! A133  A(11,9,12)             96.5977         estimate D2E/DX2                !
 ! A134  A(11,9,23)            137.2276         estimate D2E/DX2                !
 ! A135  A(11,9,24)            122.8784         estimate D2E/DX2                !
 ! A136  A(12,9,23)            124.7809         estimate D2E/DX2                !
 ! A137  A(12,9,24)            119.9414         estimate D2E/DX2                !
 ! A138  A(1,10,3)              86.355          estimate D2E/DX2                !
 ! A139  A(1,10,7)             110.8859         estimate D2E/DX2                !
 ! A140  A(1,10,17)            136.2282         estimate D2E/DX2                !
 ! A141  A(1,10,18)            122.3031         estimate D2E/DX2                !
 ! A142  A(3,10,4)              86.3729         estimate D2E/DX2                !
 ! A143  A(3,10,17)            137.342          estimate D2E/DX2                !
 ! A144  A(3,10,18)            133.8509         estimate D2E/DX2                !
 ! A145  A(4,10,12)            118.6972         estimate D2E/DX2                !
 ! A146  A(4,10,17)            113.9391         estimate D2E/DX2                !
 ! A147  A(4,10,18)            137.9607         estimate D2E/DX2                !
 ! A148  A(7,10,12)            120.6735         estimate D2E/DX2                !
 ! A149  A(7,10,17)             97.7967         estimate D2E/DX2                !
 ! A150  A(7,10,18)            124.4362         estimate D2E/DX2                !
 ! A151  A(12,10,17)           125.3753         estimate D2E/DX2                !
 ! A152  A(12,10,18)            95.6661         estimate D2E/DX2                !
 ! A153  A(1,11,8)              94.6824         estimate D2E/DX2                !
 ! A154  A(1,11,9)              86.0167         estimate D2E/DX2                !
 ! A155  A(1,11,19)            124.3687         estimate D2E/DX2                !
 ! A156  A(1,11,20)            128.2552         estimate D2E/DX2                !
 ! A157  A(2,11,5)             122.0081         estimate D2E/DX2                !
 ! A158  A(2,11,9)             106.2698         estimate D2E/DX2                !
 ! A159  A(2,11,19)            129.6727         estimate D2E/DX2                !
 ! A160  A(2,11,20)            100.0177         estimate D2E/DX2                !
 ! A161  A(5,11,8)             113.4063         estimate D2E/DX2                !
 ! A162  A(5,11,19)             92.8248         estimate D2E/DX2                !
 ! A163  A(5,11,20)            124.4321         estimate D2E/DX2                !
 ! A164  A(8,11,19)            140.4499         estimate D2E/DX2                !
 ! A165  A(8,11,20)            118.7144         estimate D2E/DX2                !
 ! A166  A(9,11,19)            123.448          estimate D2E/DX2                !
 ! A167  A(9,11,20)            144.3109         estimate D2E/DX2                !
 ! A168  A(1,12,3)              86.4038         estimate D2E/DX2                !
 ! A169  A(1,12,9)              86.3521         estimate D2E/DX2                !
 ! A170  A(1,12,25)            133.9582         estimate D2E/DX2                !
 ! A171  A(1,12,26)            137.3298         estimate D2E/DX2                !
 ! A172  A(3,12,5)             110.7583         estimate D2E/DX2                !
 ! A173  A(3,12,25)            122.3666         estimate D2E/DX2                !
 ! A174  A(3,12,26)            136.2057         estimate D2E/DX2                !
 ! A175  A(5,12,10)            120.6861         estimate D2E/DX2                !
 ! A176  A(5,12,25)            124.4081         estimate D2E/DX2                !
 ! A177  A(5,12,26)             97.7231         estimate D2E/DX2                !
 ! A178  A(9,12,10)            118.6694         estimate D2E/DX2                !
 ! A179  A(9,12,25)            137.8431         estimate D2E/DX2                !
 ! A180  A(9,12,26)            113.8408         estimate D2E/DX2                !
 ! A181  A(10,12,25)            95.8274         estimate D2E/DX2                !
 ! A182  A(10,12,26)           125.5166         estimate D2E/DX2                !
 ! A183  A(11,20,45)            93.9476         estimate D2E/DX2                !
 ! A184  A(19,20,45)            95.2582         estimate D2E/DX2                !
 ! A185  A(9,24,52)            104.0304         estimate D2E/DX2                !
 ! A186  A(23,24,52)           130.6367         estimate D2E/DX2                !
 ! A187  A(12,26,47)            89.8978         estimate D2E/DX2                !
 ! A188  A(25,26,47)            91.3991         estimate D2E/DX2                !
 ! A189  A(4,28,41)            102.5661         estimate D2E/DX2                !
 ! A190  A(27,28,41)           150.7963         estimate D2E/DX2                !
 ! A191  A(1,30,45)             97.3899         estimate D2E/DX2                !
 ! A192  A(1,30,49)             98.936          estimate D2E/DX2                !
 ! A193  A(29,30,45)            94.0004         estimate D2E/DX2                !
 ! A194  A(29,30,49)           119.3552         estimate D2E/DX2                !
 ! A195  A(45,30,49)           145.5707         estimate D2E/DX2                !
 ! A196  A(3,31,40)             95.6137         estimate D2E/DX2                !
 ! A197  A(32,31,40)           102.4365         estimate D2E/DX2                !
 ! A198  A(3,32,47)            108.9138         estimate D2E/DX2                !
 ! A199  A(31,32,47)           135.6965         estimate D2E/DX2                !
 ! A200  A(8,33,37)            107.7964         estimate D2E/DX2                !
 ! A201  A(8,33,44)             91.9661         estimate D2E/DX2                !
 ! A202  A(37,33,44)            94.5095         estimate D2E/DX2                !
 ! A203  A(8,34,44)             87.0336         estimate D2E/DX2                !
 ! A204  A(2,35,44)             92.2315         estimate D2E/DX2                !
 ! A205  A(2,35,45)             98.7757         estimate D2E/DX2                !
 ! A206  A(36,35,44)            93.9999         estimate D2E/DX2                !
 ! A207  A(36,35,45)           139.5952         estimate D2E/DX2                !
 ! A208  A(44,35,45)           126.3573         estimate D2E/DX2                !
 ! A209  A(33,37,38)           118.7942         estimate D2E/DX2                !
 ! A210  A(31,40,39)           131.9096         estimate D2E/DX2                !
 ! A211  A(28,41,42)           128.4484         estimate D2E/DX2                !
 ! A212  A(33,44,35)            98.1604         estimate D2E/DX2                !
 ! A213  A(33,44,43)           130.2494         estimate D2E/DX2                !
 ! A214  A(34,44,35)            96.7428         estimate D2E/DX2                !
 ! A215  A(34,44,43)           126.7553         estimate D2E/DX2                !
 ! A216  A(35,44,43)           130.8411         estimate D2E/DX2                !
 ! A217  A(20,45,30)            90.1165         estimate D2E/DX2                !
 ! A218  A(20,45,35)            58.2471         estimate D2E/DX2                !
 ! A219  A(20,45,46)           131.872          estimate D2E/DX2                !
 ! A220  A(30,45,35)            95.3837         estimate D2E/DX2                !
 ! A221  A(30,45,46)           131.3408         estimate D2E/DX2                !
 ! A222  A(35,45,46)           125.3254         estimate D2E/DX2                !
 ! A223  A(26,47,32)            95.5932         estimate D2E/DX2                !
 ! A224  A(26,47,48)           129.3067         estimate D2E/DX2                !
 ! A225  A(32,47,48)           131.8902         estimate D2E/DX2                !
 ! A226  A(30,49,50)           121.7213         estimate D2E/DX2                !
 ! A227  A(24,52,51)           133.8851         estimate D2E/DX2                !
 ! A228  L(34,33,37,1,-1)      184.1056         estimate D2E/DX2                !
 ! A229  L(34,33,37,1,-2)      185.4383         estimate D2E/DX2                !
 ! D1    D(5,1,2,6)           -101.1979         estimate D2E/DX2                !
 ! D2    D(5,1,2,8)            -42.488          estimate D2E/DX2                !
 ! D3    D(5,1,2,35)            97.9877         estimate D2E/DX2                !
 ! D4    D(5,1,2,36)           131.0874         estimate D2E/DX2                !
 ! D5    D(10,1,2,6)            11.2811         estimate D2E/DX2                !
 ! D6    D(10,1,2,8)            69.991          estimate D2E/DX2                !
 ! D7    D(10,1,2,35)         -149.5333         estimate D2E/DX2                !
 ! D8    D(10,1,2,36)         -116.4336         estimate D2E/DX2                !
 ! D9    D(12,1,2,6)           -43.1471         estimate D2E/DX2                !
 ! D10   D(12,1,2,8)            15.5628         estimate D2E/DX2                !
 ! D11   D(12,1,2,35)          156.0385         estimate D2E/DX2                !
 ! D12   D(12,1,2,36)         -170.8618         estimate D2E/DX2                !
 ! D13   D(29,1,2,6)           126.0889         estimate D2E/DX2                !
 ! D14   D(29,1,2,8)          -175.2012         estimate D2E/DX2                !
 ! D15   D(29,1,2,35)          -34.7255         estimate D2E/DX2                !
 ! D16   D(29,1,2,36)           -1.6258         estimate D2E/DX2                !
 ! D17   D(30,1,2,6)           157.4889         estimate D2E/DX2                !
 ! D18   D(30,1,2,8)          -143.8012         estimate D2E/DX2                !
 ! D19   D(30,1,2,35)           -3.3255         estimate D2E/DX2                !
 ! D20   D(30,1,2,36)           29.7741         estimate D2E/DX2                !
 ! D21   D(5,1,4,6)             24.5361         estimate D2E/DX2                !
 ! D22   D(5,1,4,7)            -33.6383         estimate D2E/DX2                !
 ! D23   D(5,1,4,27)           172.6709         estimate D2E/DX2                !
 ! D24   D(5,1,4,28)          -173.7298         estimate D2E/DX2                !
 ! D25   D(11,1,4,6)           -27.7096         estimate D2E/DX2                !
 ! D26   D(11,1,4,7)           -85.884          estimate D2E/DX2                !
 ! D27   D(11,1,4,27)          120.4251         estimate D2E/DX2                !
 ! D28   D(11,1,4,28)          134.0245         estimate D2E/DX2                !
 ! D29   D(12,1,4,6)            65.6477         estimate D2E/DX2                !
 ! D30   D(12,1,4,7)             7.4733         estimate D2E/DX2                !
 ! D31   D(12,1,4,27)         -146.2175         estimate D2E/DX2                !
 ! D32   D(12,1,4,28)         -132.6182         estimate D2E/DX2                !
 ! D33   D(29,1,4,6)          -160.5748         estimate D2E/DX2                !
 ! D34   D(29,1,4,7)           141.2508         estimate D2E/DX2                !
 ! D35   D(29,1,4,27)          -12.44           estimate D2E/DX2                !
 ! D36   D(29,1,4,28)            1.1593         estimate D2E/DX2                !
 ! D37   D(30,1,4,6)          -157.3583         estimate D2E/DX2                !
 ! D38   D(30,1,4,7)           144.4673         estimate D2E/DX2                !
 ! D39   D(30,1,4,27)           -9.2235         estimate D2E/DX2                !
 ! D40   D(30,1,4,28)            4.3758         estimate D2E/DX2                !
 ! D41   D(2,1,5,9)             50.6646         estimate D2E/DX2                !
 ! D42   D(2,1,5,13)          -157.616          estimate D2E/DX2                !
 ! D43   D(2,1,5,14)          -119.8631         estimate D2E/DX2                !
 ! D44   D(4,1,5,9)             -5.6442         estimate D2E/DX2                !
 ! D45   D(4,1,5,13)           146.0752         estimate D2E/DX2                !
 ! D46   D(4,1,5,14)          -176.1719         estimate D2E/DX2                !
 ! D47   D(10,1,5,9)           -59.0523         estimate D2E/DX2                !
 ! D48   D(10,1,5,13)           92.6671         estimate D2E/DX2                !
 ! D49   D(10,1,5,14)          130.42           estimate D2E/DX2                !
 ! D50   D(29,1,5,9)          -179.8268         estimate D2E/DX2                !
 ! D51   D(29,1,5,13)          -28.1074         estimate D2E/DX2                !
 ! D52   D(29,1,5,14)            9.6455         estimate D2E/DX2                !
 ! D53   D(30,1,5,9)           175.949          estimate D2E/DX2                !
 ! D54   D(30,1,5,13)          -32.3315         estimate D2E/DX2                !
 ! D55   D(30,1,5,14)            5.4214         estimate D2E/DX2                !
 ! D56   D(2,1,10,3)           -51.5746         estimate D2E/DX2                !
 ! D57   D(2,1,10,7)             3.8673         estimate D2E/DX2                !
 ! D58   D(2,1,10,17)          131.326          estimate D2E/DX2                !
 ! D59   D(2,1,10,18)          167.0712         estimate D2E/DX2                !
 ! D60   D(5,1,10,3)            61.3456         estimate D2E/DX2                !
 ! D61   D(5,1,10,7)           116.7875         estimate D2E/DX2                !
 ! D62   D(5,1,10,17)         -115.7538         estimate D2E/DX2                !
 ! D63   D(5,1,10,18)          -80.0086         estimate D2E/DX2                !
 ! D64   D(11,1,10,3)            4.4087         estimate D2E/DX2                !
 ! D65   D(11,1,10,7)           59.8506         estimate D2E/DX2                !
 ! D66   D(11,1,10,17)        -172.6907         estimate D2E/DX2                !
 ! D67   D(11,1,10,18)        -136.9455         estimate D2E/DX2                !
 ! D68   D(29,1,10,3)         -170.6425         estimate D2E/DX2                !
 ! D69   D(29,1,10,7)         -115.2006         estimate D2E/DX2                !
 ! D70   D(29,1,10,17)          12.2581         estimate D2E/DX2                !
 ! D71   D(29,1,10,18)          48.0033         estimate D2E/DX2                !
 ! D72   D(30,1,10,3)          162.1497         estimate D2E/DX2                !
 ! D73   D(30,1,10,7)         -142.4084         estimate D2E/DX2                !
 ! D74   D(30,1,10,17)         -14.9497         estimate D2E/DX2                !
 ! D75   D(30,1,10,18)          20.7955         estimate D2E/DX2                !
 ! D76   D(4,1,11,8)            34.3125         estimate D2E/DX2                !
 ! D77   D(4,1,11,9)            92.5073         estimate D2E/DX2                !
 ! D78   D(4,1,11,19)         -139.0488         estimate D2E/DX2                !
 ! D79   D(4,1,11,20)          -98.4108         estimate D2E/DX2                !
 ! D80   D(10,1,11,8)          -28.3093         estimate D2E/DX2                !
 ! D81   D(10,1,11,9)           29.8855         estimate D2E/DX2                !
 ! D82   D(10,1,11,19)         158.3294         estimate D2E/DX2                !
 ! D83   D(10,1,11,20)        -161.0326         estimate D2E/DX2                !
 ! D84   D(12,1,11,8)          -69.225          estimate D2E/DX2                !
 ! D85   D(12,1,11,9)          -11.0302         estimate D2E/DX2                !
 ! D86   D(12,1,11,19)         117.4137         estimate D2E/DX2                !
 ! D87   D(12,1,11,20)         158.0517         estimate D2E/DX2                !
 ! D88   D(29,1,11,8)          145.6598         estimate D2E/DX2                !
 ! D89   D(29,1,11,9)         -156.1454         estimate D2E/DX2                !
 ! D90   D(29,1,11,19)         -27.7015         estimate D2E/DX2                !
 ! D91   D(29,1,11,20)          12.9365         estimate D2E/DX2                !
 ! D92   D(30,1,11,8)          171.1741         estimate D2E/DX2                !
 ! D93   D(30,1,11,9)         -130.6311         estimate D2E/DX2                !
 ! D94   D(30,1,11,19)          -2.1872         estimate D2E/DX2                !
 ! D95   D(30,1,11,20)          38.4508         estimate D2E/DX2                !
 ! D96   D(2,1,12,3)            22.383          estimate D2E/DX2                !
 ! D97   D(2,1,12,9)           -38.3854         estimate D2E/DX2                !
 ! D98   D(2,1,12,25)          155.5827         estimate D2E/DX2                !
 ! D99   D(2,1,12,26)         -160.2833         estimate D2E/DX2                !
 ! D100  D(4,1,12,3)           -37.789          estimate D2E/DX2                !
 ! D101  D(4,1,12,9)           -98.5573         estimate D2E/DX2                !
 ! D102  D(4,1,12,25)           95.4107         estimate D2E/DX2                !
 ! D103  D(4,1,12,26)          139.5448         estimate D2E/DX2                !
 ! D104  D(11,1,12,3)           72.2882         estimate D2E/DX2                !
 ! D105  D(11,1,12,9)           11.5198         estimate D2E/DX2                !
 ! D106  D(11,1,12,25)        -154.5121         estimate D2E/DX2                !
 ! D107  D(11,1,12,26)        -110.3781         estimate D2E/DX2                !
 ! D108  D(29,1,12,3)         -144.3928         estimate D2E/DX2                !
 ! D109  D(29,1,12,9)          154.8389         estimate D2E/DX2                !
 ! D110  D(29,1,12,25)         -11.1931         estimate D2E/DX2                !
 ! D111  D(29,1,12,26)          32.941          estimate D2E/DX2                !
 ! D112  D(30,1,12,3)         -177.0954         estimate D2E/DX2                !
 ! D113  D(30,1,12,9)          122.1362         estimate D2E/DX2                !
 ! D114  D(30,1,12,25)         -43.8957         estimate D2E/DX2                !
 ! D115  D(30,1,12,26)           0.2384         estimate D2E/DX2                !
 ! D116  D(2,1,30,45)           15.3921         estimate D2E/DX2                !
 ! D117  D(2,1,30,49)          164.9731         estimate D2E/DX2                !
 ! D118  D(4,1,30,45)           85.731          estimate D2E/DX2                !
 ! D119  D(4,1,30,49)         -124.688          estimate D2E/DX2                !
 ! D120  D(5,1,30,45)          -95.278          estimate D2E/DX2                !
 ! D121  D(5,1,30,49)           54.303          estimate D2E/DX2                !
 ! D122  D(10,1,30,45)         154.8202         estimate D2E/DX2                !
 ! D123  D(10,1,30,49)         -55.5988         estimate D2E/DX2                !
 ! D124  D(11,1,30,45)         -44.3889         estimate D2E/DX2                !
 ! D125  D(11,1,30,49)         105.1921         estimate D2E/DX2                !
 ! D126  D(12,1,30,45)        -143.2769         estimate D2E/DX2                !
 ! D127  D(12,1,30,49)           6.3041         estimate D2E/DX2                !
 ! D128  D(8,2,4,7)             17.4799         estimate D2E/DX2                !
 ! D129  D(8,2,4,10)           -47.1607         estimate D2E/DX2                !
 ! D130  D(8,2,4,27)           173.431          estimate D2E/DX2                !
 ! D131  D(8,2,4,28)           147.9999         estimate D2E/DX2                !
 ! D132  D(11,2,4,7)            83.7559         estimate D2E/DX2                !
 ! D133  D(11,2,4,10)           19.1152         estimate D2E/DX2                !
 ! D134  D(11,2,4,27)         -120.2931         estimate D2E/DX2                !
 ! D135  D(11,2,4,28)         -145.7242         estimate D2E/DX2                !
 ! D136  D(35,2,4,7)          -145.6116         estimate D2E/DX2                !
 ! D137  D(35,2,4,10)          149.7477         estimate D2E/DX2                !
 ! D138  D(35,2,4,27)           10.3394         estimate D2E/DX2                !
 ! D139  D(35,2,4,28)          -15.0917         estimate D2E/DX2                !
 ! D140  D(36,2,4,7)          -121.1566         estimate D2E/DX2                !
 ! D141  D(36,2,4,10)          174.2027         estimate D2E/DX2                !
 ! D142  D(36,2,4,27)           34.7945         estimate D2E/DX2                !
 ! D143  D(36,2,4,28)            9.3634         estimate D2E/DX2                !
 ! D144  D(1,2,6,3)             36.3285         estimate D2E/DX2                !
 ! D145  D(1,2,6,7)            -24.9797         estimate D2E/DX2                !
 ! D146  D(1,2,6,21)          -153.2175         estimate D2E/DX2                !
 ! D147  D(1,2,6,22)           174.5395         estimate D2E/DX2                !
 ! D148  D(11,2,6,3)           -29.8561         estimate D2E/DX2                !
 ! D149  D(11,2,6,7)           -91.1643         estimate D2E/DX2                !
 ! D150  D(11,2,6,21)          140.5979         estimate D2E/DX2                !
 ! D151  D(11,2,6,22)          108.3549         estimate D2E/DX2                !
 ! D152  D(35,2,6,3)          -166.3932         estimate D2E/DX2                !
 ! D153  D(35,2,6,7)           132.2986         estimate D2E/DX2                !
 ! D154  D(35,2,6,21)            4.0608         estimate D2E/DX2                !
 ! D155  D(35,2,6,22)          -28.1822         estimate D2E/DX2                !
 ! D156  D(36,2,6,3)          -179.3838         estimate D2E/DX2                !
 ! D157  D(36,2,6,7)           119.308          estimate D2E/DX2                !
 ! D158  D(36,2,6,21)           -8.9298         estimate D2E/DX2                !
 ! D159  D(36,2,6,22)          -41.1728         estimate D2E/DX2                !
 ! D160  D(1,2,8,3)            -45.8119         estimate D2E/DX2                !
 ! D161  D(1,2,8,9)             15.2302         estimate D2E/DX2                !
 ! D162  D(1,2,8,33)           139.9274         estimate D2E/DX2                !
 ! D163  D(1,2,8,34)           177.3176         estimate D2E/DX2                !
 ! D164  D(4,2,8,3)             15.1013         estimate D2E/DX2                !
 ! D165  D(4,2,8,9)             76.1434         estimate D2E/DX2                !
 ! D166  D(4,2,8,33)          -159.1594         estimate D2E/DX2                !
 ! D167  D(4,2,8,34)          -121.7692         estimate D2E/DX2                !
 ! D168  D(35,2,8,3)           177.4185         estimate D2E/DX2                !
 ! D169  D(35,2,8,9)          -121.5395         estimate D2E/DX2                !
 ! D170  D(35,2,8,33)            3.1577         estimate D2E/DX2                !
 ! D171  D(35,2,8,34)           40.5479         estimate D2E/DX2                !
 ! D172  D(36,2,8,3)           140.0242         estimate D2E/DX2                !
 ! D173  D(36,2,8,9)          -158.9337         estimate D2E/DX2                !
 ! D174  D(36,2,8,33)          -34.2365         estimate D2E/DX2                !
 ! D175  D(36,2,8,34)            3.1537         estimate D2E/DX2                !
 ! D176  D(4,2,11,5)             7.0214         estimate D2E/DX2                !
 ! D177  D(4,2,11,9)           -55.4161         estimate D2E/DX2                !
 ! D178  D(4,2,11,19)          133.4587         estimate D2E/DX2                !
 ! D179  D(4,2,11,20)          148.9776         estimate D2E/DX2                !
 ! D180  D(6,2,11,5)            77.8818         estimate D2E/DX2                !
 ! D181  D(6,2,11,9)            15.4443         estimate D2E/DX2                !
 ! D182  D(6,2,11,19)         -155.6809         estimate D2E/DX2                !
 ! D183  D(6,2,11,20)         -140.162          estimate D2E/DX2                !
 ! D184  D(35,2,11,5)         -132.8964         estimate D2E/DX2                !
 ! D185  D(35,2,11,9)          164.666          estimate D2E/DX2                !
 ! D186  D(35,2,11,19)          -6.4592         estimate D2E/DX2                !
 ! D187  D(35,2,11,20)           9.0597         estimate D2E/DX2                !
 ! D188  D(36,2,11,5)         -141.1644         estimate D2E/DX2                !
 ! D189  D(36,2,11,9)          156.3981         estimate D2E/DX2                !
 ! D190  D(36,2,11,19)         -14.7271         estimate D2E/DX2                !
 ! D191  D(36,2,11,20)           0.7917         estimate D2E/DX2                !
 ! D192  D(1,2,35,44)         -138.6809         estimate D2E/DX2                !
 ! D193  D(1,2,35,45)          -11.3575         estimate D2E/DX2                !
 ! D194  D(4,2,35,44)          148.4506         estimate D2E/DX2                !
 ! D195  D(4,2,35,45)          -84.2261         estimate D2E/DX2                !
 ! D196  D(6,2,35,44)           67.3832         estimate D2E/DX2                !
 ! D197  D(6,2,35,45)         -165.2935         estimate D2E/DX2                !
 ! D198  D(8,2,35,44)          -11.1331         estimate D2E/DX2                !
 ! D199  D(8,2,35,45)          116.1902         estimate D2E/DX2                !
 ! D200  D(11,2,35,44)         -73.325          estimate D2E/DX2                !
 ! D201  D(11,2,35,45)          53.9983         estimate D2E/DX2                !
 ! D202  D(9,3,6,2)             34.0283         estimate D2E/DX2                !
 ! D203  D(9,3,6,4)             92.3297         estimate D2E/DX2                !
 ! D204  D(9,3,6,21)          -138.6067         estimate D2E/DX2                !
 ! D205  D(9,3,6,22)           -98.1112         estimate D2E/DX2                !
 ! D206  D(10,3,6,2)           -69.3278         estimate D2E/DX2                !
 ! D207  D(10,3,6,4)           -11.0264         estimate D2E/DX2                !
 ! D208  D(10,3,6,21)          118.0372         estimate D2E/DX2                !
 ! D209  D(10,3,6,22)          158.5327         estimate D2E/DX2                !
 ! D210  D(12,3,6,2)           -28.6176         estimate D2E/DX2                !
 ! D211  D(12,3,6,4)            29.6839         estimate D2E/DX2                !
 ! D212  D(12,3,6,21)          158.7474         estimate D2E/DX2                !
 ! D213  D(12,3,6,22)         -160.757          estimate D2E/DX2                !
 ! D214  D(31,3,6,2)           170.5843         estimate D2E/DX2                !
 ! D215  D(31,3,6,4)          -131.1142         estimate D2E/DX2                !
 ! D216  D(31,3,6,21)           -2.0507         estimate D2E/DX2                !
 ! D217  D(31,3,6,22)           38.4449         estimate D2E/DX2                !
 ! D218  D(32,3,6,2)           146.0294         estimate D2E/DX2                !
 ! D219  D(32,3,6,4)          -155.6692         estimate D2E/DX2                !
 ! D220  D(32,3,6,21)          -26.6057         estimate D2E/DX2                !
 ! D221  D(32,3,6,22)           13.8899         estimate D2E/DX2                !
 ! D222  D(8,3,7,4)             50.4562         estimate D2E/DX2                !
 ! D223  D(8,3,7,15)          -157.8894         estimate D2E/DX2                !
 ! D224  D(8,3,7,16)          -120.4469         estimate D2E/DX2                !
 ! D225  D(9,3,7,4)             -5.9965         estimate D2E/DX2                !
 ! D226  D(9,3,7,15)           145.6578         estimate D2E/DX2                !
 ! D227  D(9,3,7,16)          -176.8997         estimate D2E/DX2                !
 ! D228  D(12,3,7,4)           -59.1008         estimate D2E/DX2                !
 ! D229  D(12,3,7,15)           92.5536         estimate D2E/DX2                !
 ! D230  D(12,3,7,16)          129.9961         estimate D2E/DX2                !
 ! D231  D(31,3,7,4)           174.8093         estimate D2E/DX2                !
 ! D232  D(31,3,7,15)          -33.5363         estimate D2E/DX2                !
 ! D233  D(31,3,7,16)            3.9062         estimate D2E/DX2                !
 ! D234  D(32,3,7,4)           179.9537         estimate D2E/DX2                !
 ! D235  D(32,3,7,15)          -28.3919         estimate D2E/DX2                !
 ! D236  D(32,3,7,16)            9.0506         estimate D2E/DX2                !
 ! D237  D(7,3,8,2)            -42.2933         estimate D2E/DX2                !
 ! D238  D(7,3,8,11)          -101.0476         estimate D2E/DX2                !
 ! D239  D(7,3,8,33)           131.4121         estimate D2E/DX2                !
 ! D240  D(7,3,8,34)            98.1824         estimate D2E/DX2                !
 ! D241  D(10,3,8,2)            15.6162         estimate D2E/DX2                !
 ! D242  D(10,3,8,11)          -43.1381         estimate D2E/DX2                !
 ! D243  D(10,3,8,33)         -170.6784         estimate D2E/DX2                !
 ! D244  D(10,3,8,34)          156.0919         estimate D2E/DX2                !
 ! D245  D(12,3,8,2)            69.9061         estimate D2E/DX2                !
 ! D246  D(12,3,8,11)           11.1519         estimate D2E/DX2                !
 ! D247  D(12,3,8,33)         -116.3884         estimate D2E/DX2                !
 ! D248  D(12,3,8,34)         -149.6182         estimate D2E/DX2                !
 ! D249  D(31,3,8,2)          -143.0084         estimate D2E/DX2                !
 ! D250  D(31,3,8,11)          158.2373         estimate D2E/DX2                !
 ! D251  D(31,3,8,33)           30.6971         estimate D2E/DX2                !
 ! D252  D(31,3,8,34)           -2.5327         estimate D2E/DX2                !
 ! D253  D(32,3,8,2)          -174.6331         estimate D2E/DX2                !
 ! D254  D(32,3,8,11)          126.6126         estimate D2E/DX2                !
 ! D255  D(32,3,8,33)           -0.9276         estimate D2E/DX2                !
 ! D256  D(32,3,8,34)          -34.1574         estimate D2E/DX2                !
 ! D257  D(6,3,9,5)            -85.6441         estimate D2E/DX2                !
 ! D258  D(6,3,9,11)           -27.4347         estimate D2E/DX2                !
 ! D259  D(6,3,9,23)           120.0299         estimate D2E/DX2                !
 ! D260  D(6,3,9,24)           134.5356         estimate D2E/DX2                !
 ! D261  D(7,3,9,5)            -33.2787         estimate D2E/DX2                !
 ! D262  D(7,3,9,11)            24.9308         estimate D2E/DX2                !
 ! D263  D(7,3,9,23)           172.3953         estimate D2E/DX2                !
 ! D264  D(7,3,9,24)          -173.099          estimate D2E/DX2                !
 ! D265  D(10,3,9,5)             7.4635         estimate D2E/DX2                !
 ! D266  D(10,3,9,11)           65.673          estimate D2E/DX2                !
 ! D267  D(10,3,9,23)         -146.8625         estimate D2E/DX2                !
 ! D268  D(10,3,9,24)         -132.3568         estimate D2E/DX2                !
 ! D269  D(31,3,9,5)           145.7594         estimate D2E/DX2                !
 ! D270  D(31,3,9,11)         -156.0312         estimate D2E/DX2                !
 ! D271  D(31,3,9,23)           -8.5666         estimate D2E/DX2                !
 ! D272  D(31,3,9,24)            5.939          estimate D2E/DX2                !
 ! D273  D(32,3,9,5)           141.4685         estimate D2E/DX2                !
 ! D274  D(32,3,9,11)         -160.3221         estimate D2E/DX2                !
 ! D275  D(32,3,9,23)          -12.8576         estimate D2E/DX2                !
 ! D276  D(32,3,9,24)            1.6481         estimate D2E/DX2                !
 ! D277  D(6,3,10,1)            72.3921         estimate D2E/DX2                !
 ! D278  D(6,3,10,4)            11.5182         estimate D2E/DX2                !
 ! D279  D(6,3,10,17)         -110.5693         estimate D2E/DX2                !
 ! D280  D(6,3,10,18)         -154.6591         estimate D2E/DX2                !
 ! D281  D(8,3,10,1)            22.4472         estimate D2E/DX2                !
 ! D282  D(8,3,10,4)           -38.4266         estimate D2E/DX2                !
 ! D283  D(8,3,10,17)         -160.5141         estimate D2E/DX2                !
 ! D284  D(8,3,10,18)          155.3961         estimate D2E/DX2                !
 ! D285  D(9,3,10,1)           -37.6611         estimate D2E/DX2                !
 ! D286  D(9,3,10,4)           -98.535          estimate D2E/DX2                !
 ! D287  D(9,3,10,17)          139.3776         estimate D2E/DX2                !
 ! D288  D(9,3,10,18)           95.2877         estimate D2E/DX2                !
 ! D289  D(31,3,10,1)         -178.0563         estimate D2E/DX2                !
 ! D290  D(31,3,10,4)          121.0698         estimate D2E/DX2                !
 ! D291  D(31,3,10,17)          -1.0177         estimate D2E/DX2                !
 ! D292  D(31,3,10,18)         -45.1075         estimate D2E/DX2                !
 ! D293  D(32,3,10,1)         -144.9769         estimate D2E/DX2                !
 ! D294  D(32,3,10,4)          154.1492         estimate D2E/DX2                !
 ! D295  D(32,3,10,17)          32.0618         estimate D2E/DX2                !
 ! D296  D(32,3,10,18)         -12.0281         estimate D2E/DX2                !
 ! D297  D(6,3,12,1)             4.6314         estimate D2E/DX2                !
 ! D298  D(6,3,12,5)            60.1582         estimate D2E/DX2                !
 ! D299  D(6,3,12,25)         -136.9598         estimate D2E/DX2                !
 ! D300  D(6,3,12,26)         -172.7575         estimate D2E/DX2                !
 ! D301  D(7,3,12,1)            61.4202         estimate D2E/DX2                !
 ! D302  D(7,3,12,5)           116.947          estimate D2E/DX2                !
 ! D303  D(7,3,12,25)          -80.171          estimate D2E/DX2                !
 ! D304  D(7,3,12,26)         -115.9687         estimate D2E/DX2                !
 ! D305  D(8,3,12,1)           -51.447          estimate D2E/DX2                !
 ! D306  D(8,3,12,5)             4.0798         estimate D2E/DX2                !
 ! D307  D(8,3,12,25)          166.9618         estimate D2E/DX2                !
 ! D308  D(8,3,12,26)          131.1642         estimate D2E/DX2                !
 ! D309  D(31,3,12,1)          162.258          estimate D2E/DX2                !
 ! D310  D(31,3,12,5)         -142.2152         estimate D2E/DX2                !
 ! D311  D(31,3,12,25)          20.6668         estimate D2E/DX2                !
 ! D312  D(31,3,12,26)         -15.1309         estimate D2E/DX2                !
 ! D313  D(32,3,12,1)         -170.9477         estimate D2E/DX2                !
 ! D314  D(32,3,12,5)         -115.4209         estimate D2E/DX2                !
 ! D315  D(32,3,12,25)          47.4611         estimate D2E/DX2                !
 ! D316  D(32,3,12,26)          11.6634         estimate D2E/DX2                !
 ! D317  D(6,3,31,40)          120.3595         estimate D2E/DX2                !
 ! D318  D(7,3,31,40)           69.3164         estimate D2E/DX2                !
 ! D319  D(8,3,31,40)          179.7196         estimate D2E/DX2                !
 ! D320  D(9,3,31,40)         -110.1695         estimate D2E/DX2                !
 ! D321  D(10,3,31,40)          21.9949         estimate D2E/DX2                !
 ! D322  D(12,3,31,40)         -40.3919         estimate D2E/DX2                !
 ! D323  D(6,3,32,47)         -172.6951         estimate D2E/DX2                !
 ! D324  D(7,3,32,47)          123.1972         estimate D2E/DX2                !
 ! D325  D(8,3,32,47)         -109.9505         estimate D2E/DX2                !
 ! D326  D(9,3,32,47)          -53.6194         estimate D2E/DX2                !
 ! D327  D(10,3,32,47)          57.6207         estimate D2E/DX2                !
 ! D328  D(12,3,32,47)           2.6804         estimate D2E/DX2                !
 ! D329  D(1,4,6,3)            -50.8866         estimate D2E/DX2                !
 ! D330  D(1,4,6,8)              8.086          estimate D2E/DX2                !
 ! D331  D(1,4,6,21)           179.6985         estimate D2E/DX2                !
 ! D332  D(1,4,6,22)           143.4418         estimate D2E/DX2                !
 ! D333  D(10,4,6,3)            12.3694         estimate D2E/DX2                !
 ! D334  D(10,4,6,8)            71.342          estimate D2E/DX2                !
 ! D335  D(10,4,6,21)         -117.0455         estimate D2E/DX2                !
 ! D336  D(10,4,6,22)         -153.3022         estimate D2E/DX2                !
 ! D337  D(27,4,6,3)           178.2665         estimate D2E/DX2                !
 ! D338  D(27,4,6,8)          -122.7609         estimate D2E/DX2                !
 ! D339  D(27,4,6,21)           48.8516         estimate D2E/DX2                !
 ! D340  D(27,4,6,22)           12.5949         estimate D2E/DX2                !
 ! D341  D(28,4,6,3)           144.9693         estimate D2E/DX2                !
 ! D342  D(28,4,6,8)          -156.0581         estimate D2E/DX2                !
 ! D343  D(28,4,6,21)           15.5544         estimate D2E/DX2                !
 ! D344  D(28,4,6,22)          -20.7023         estimate D2E/DX2                !
 ! D345  D(1,4,7,3)             27.7179         estimate D2E/DX2                !
 ! D346  D(1,4,7,15)          -128.3877         estimate D2E/DX2                !
 ! D347  D(1,4,7,16)          -165.3538         estimate D2E/DX2                !
 ! D348  D(2,4,7,3)            -39.996          estimate D2E/DX2                !
 ! D349  D(2,4,7,15)           163.8984         estimate D2E/DX2                !
 ! D350  D(2,4,7,16)           126.9323         estimate D2E/DX2                !
 ! D351  D(27,4,7,3)           172.0128         estimate D2E/DX2                !
 ! D352  D(27,4,7,15)           15.9073         estimate D2E/DX2                !
 ! D353  D(27,4,7,16)          -21.0589         estimate D2E/DX2                !
 ! D354  D(28,4,7,3)           178.6835         estimate D2E/DX2                !
 ! D355  D(28,4,7,15)           22.5779         estimate D2E/DX2                !
 ! D356  D(28,4,7,16)          -14.3882         estimate D2E/DX2                !
 ! D357  D(2,4,10,3)            47.6465         estimate D2E/DX2                !
 ! D358  D(2,4,10,12)           -6.4382         estimate D2E/DX2                !
 ! D359  D(2,4,10,17)         -171.2666         estimate D2E/DX2                !
 ! D360  D(2,4,10,18)         -147.2631         estimate D2E/DX2                !
 ! D361  D(6,4,10,3)           -11.9364         estimate D2E/DX2                !
 ! D362  D(6,4,10,12)          -66.0211         estimate D2E/DX2                !
 ! D363  D(6,4,10,17)          129.1505         estimate D2E/DX2                !
 ! D364  D(6,4,10,18)          153.154          estimate D2E/DX2                !
 ! D365  D(27,4,10,3)          179.4402         estimate D2E/DX2                !
 ! D366  D(27,4,10,12)         125.3555         estimate D2E/DX2                !
 ! D367  D(27,4,10,17)         -39.4729         estimate D2E/DX2                !
 ! D368  D(27,4,10,18)         -15.4694         estimate D2E/DX2                !
 ! D369  D(28,4,10,3)         -146.2816         estimate D2E/DX2                !
 ! D370  D(28,4,10,12)         159.6337         estimate D2E/DX2                !
 ! D371  D(28,4,10,17)          -5.1946         estimate D2E/DX2                !
 ! D372  D(28,4,10,18)          18.8089         estimate D2E/DX2                !
 ! D373  D(1,4,28,41)         -177.6273         estimate D2E/DX2                !
 ! D374  D(2,4,28,41)          -93.266          estimate D2E/DX2                !
 ! D375  D(6,4,28,41)          -19.0636         estimate D2E/DX2                !
 ! D376  D(7,4,28,41)           40.0043         estimate D2E/DX2                !
 ! D377  D(10,4,28,41)         103.1623         estimate D2E/DX2                !
 ! D378  D(1,5,9,3)             27.5774         estimate D2E/DX2                !
 ! D379  D(1,5,9,8)            -40.1102         estimate D2E/DX2                !
 ! D380  D(1,5,9,23)           172.8106         estimate D2E/DX2                !
 ! D381  D(1,5,9,24)           178.3854         estimate D2E/DX2                !
 ! D382  D(13,5,9,3)          -128.315          estimate D2E/DX2                !
 ! D383  D(13,5,9,8)           163.9974         estimate D2E/DX2                !
 ! D384  D(13,5,9,23)           16.9183         estimate D2E/DX2                !
 ! D385  D(13,5,9,24)           22.493          estimate D2E/DX2                !
 ! D386  D(14,5,9,3)          -165.8575         estimate D2E/DX2                !
 ! D387  D(14,5,9,8)           126.4549         estimate D2E/DX2                !
 ! D388  D(14,5,9,23)          -20.6243         estimate D2E/DX2                !
 ! D389  D(14,5,9,24)          -15.0495         estimate D2E/DX2                !
 ! D390  D(12,5,11,2)          -41.1609         estimate D2E/DX2                !
 ! D391  D(12,5,11,8)           27.5458         estimate D2E/DX2                !
 ! D392  D(12,5,11,19)         177.1543         estimate D2E/DX2                !
 ! D393  D(12,5,11,20)        -173.7877         estimate D2E/DX2                !
 ! D394  D(13,5,11,2)          150.3729         estimate D2E/DX2                !
 ! D395  D(13,5,11,8)         -140.9204         estimate D2E/DX2                !
 ! D396  D(13,5,11,19)           8.6881         estimate D2E/DX2                !
 ! D397  D(13,5,11,20)          17.7461         estimate D2E/DX2                !
 ! D398  D(14,5,11,2)          130.1058         estimate D2E/DX2                !
 ! D399  D(14,5,11,8)         -161.1876         estimate D2E/DX2                !
 ! D400  D(14,5,11,19)         -11.5791         estimate D2E/DX2                !
 ! D401  D(14,5,11,20)          -2.521          estimate D2E/DX2                !
 ! D402  D(11,5,12,3)          -18.5451         estimate D2E/DX2                !
 ! D403  D(11,5,12,10)          55.6562         estimate D2E/DX2                !
 ! D404  D(11,5,12,25)         178.9927         estimate D2E/DX2                !
 ! D405  D(11,5,12,26)        -164.686          estimate D2E/DX2                !
 ! D406  D(13,5,12,3)          154.6341         estimate D2E/DX2                !
 ! D407  D(13,5,12,10)        -131.1646         estimate D2E/DX2                !
 ! D408  D(13,5,12,25)          -7.8281         estimate D2E/DX2                !
 ! D409  D(13,5,12,26)           8.4932         estimate D2E/DX2                !
 ! D410  D(14,5,12,3)          172.7414         estimate D2E/DX2                !
 ! D411  D(14,5,12,10)        -113.0572         estimate D2E/DX2                !
 ! D412  D(14,5,12,25)          10.2793         estimate D2E/DX2                !
 ! D413  D(14,5,12,26)          26.6005         estimate D2E/DX2                !
 ! D414  D(2,6,7,10)            27.4936         estimate D2E/DX2                !
 ! D415  D(2,6,7,15)          -140.2284         estimate D2E/DX2                !
 ! D416  D(2,6,7,16)          -161.5781         estimate D2E/DX2                !
 ! D417  D(8,6,7,10)           -41.2883         estimate D2E/DX2                !
 ! D418  D(8,6,7,15)           150.9898         estimate D2E/DX2                !
 ! D419  D(8,6,7,16)           129.6401         estimate D2E/DX2                !
 ! D420  D(21,6,7,10)          177.3239         estimate D2E/DX2                !
 ! D421  D(21,6,7,15)            9.602          estimate D2E/DX2                !
 ! D422  D(21,6,7,16)          -11.7478         estimate D2E/DX2                !
 ! D423  D(22,6,7,10)         -173.4306         estimate D2E/DX2                !
 ! D424  D(22,6,7,15)           18.8475         estimate D2E/DX2                !
 ! D425  D(22,6,7,16)           -2.5022         estimate D2E/DX2                !
 ! D426  D(4,6,8,9)            -55.4861         estimate D2E/DX2                !
 ! D427  D(4,6,8,11)            15.527          estimate D2E/DX2                !
 ! D428  D(4,6,8,33)           156.4728         estimate D2E/DX2                !
 ! D429  D(4,6,8,34)           164.518          estimate D2E/DX2                !
 ! D430  D(7,6,8,9)              7.068          estimate D2E/DX2                !
 ! D431  D(7,6,8,11)            78.081          estimate D2E/DX2                !
 ! D432  D(7,6,8,33)          -140.9731         estimate D2E/DX2                !
 ! D433  D(7,6,8,34)          -132.9279         estimate D2E/DX2                !
 ! D434  D(21,6,8,9)           133.5134         estimate D2E/DX2                !
 ! D435  D(21,6,8,11)         -155.4735         estimate D2E/DX2                !
 ! D436  D(21,6,8,33)          -14.5277         estimate D2E/DX2                !
 ! D437  D(21,6,8,34)           -6.4825         estimate D2E/DX2                !
 ! D438  D(22,6,8,9)           148.8626         estimate D2E/DX2                !
 ! D439  D(22,6,8,11)         -140.1243         estimate D2E/DX2                !
 ! D440  D(22,6,8,33)            0.8215         estimate D2E/DX2                !
 ! D441  D(22,6,8,34)            8.8667         estimate D2E/DX2                !
 ! D442  D(6,7,10,1)           -18.3477         estimate D2E/DX2                !
 ! D443  D(6,7,10,12)           55.7949         estimate D2E/DX2                !
 ! D444  D(6,7,10,17)         -164.688          estimate D2E/DX2                !
 ! D445  D(6,7,10,18)          178.8782         estimate D2E/DX2                !
 ! D446  D(15,7,10,1)          154.4061         estimate D2E/DX2                !
 ! D447  D(15,7,10,12)        -131.4513         estimate D2E/DX2                !
 ! D448  D(15,7,10,17)           8.0659         estimate D2E/DX2                !
 ! D449  D(15,7,10,18)          -8.3679         estimate D2E/DX2                !
 ! D450  D(16,7,10,1)          173.2592         estimate D2E/DX2                !
 ! D451  D(16,7,10,12)        -112.5982         estimate D2E/DX2                !
 ! D452  D(16,7,10,17)          26.9189         estimate D2E/DX2                !
 ! D453  D(16,7,10,18)          10.4852         estimate D2E/DX2                !
 ! D454  D(2,8,9,5)             17.4289         estimate D2E/DX2                !
 ! D455  D(2,8,9,12)           -47.2306         estimate D2E/DX2                !
 ! D456  D(2,8,9,23)           172.8022         estimate D2E/DX2                !
 ! D457  D(2,8,9,24)           147.8766         estimate D2E/DX2                !
 ! D458  D(6,8,9,5)             83.7931         estimate D2E/DX2                !
 ! D459  D(6,8,9,12)            19.1336         estimate D2E/DX2                !
 ! D460  D(6,8,9,23)          -120.8337         estimate D2E/DX2                !
 ! D461  D(6,8,9,24)          -145.7593         estimate D2E/DX2                !
 ! D462  D(33,8,9,5)          -121.1245         estimate D2E/DX2                !
 ! D463  D(33,8,9,12)          174.216          estimate D2E/DX2                !
 ! D464  D(33,8,9,23)           34.2488         estimate D2E/DX2                !
 ! D465  D(33,8,9,24)            9.3232         estimate D2E/DX2                !
 ! D466  D(34,8,9,5)          -145.4155         estimate D2E/DX2                !
 ! D467  D(34,8,9,12)          149.925          estimate D2E/DX2                !
 ! D468  D(34,8,9,23)            9.9578         estimate D2E/DX2                !
 ! D469  D(34,8,9,24)          -14.9678         estimate D2E/DX2                !
 ! D470  D(3,8,11,1)            36.2147         estimate D2E/DX2                !
 ! D471  D(3,8,11,5)           -24.9222         estimate D2E/DX2                !
 ! D472  D(3,8,11,19)         -152.4043         estimate D2E/DX2                !
 ! D473  D(3,8,11,20)          175.0845         estimate D2E/DX2                !
 ! D474  D(6,8,11,1)           -30.0583         estimate D2E/DX2                !
 ! D475  D(6,8,11,5)           -91.1951         estimate D2E/DX2                !
 ! D476  D(6,8,11,19)          141.3228         estimate D2E/DX2                !
 ! D477  D(6,8,11,20)          108.8116         estimate D2E/DX2                !
 ! D478  D(33,8,11,1)         -179.7065         estimate D2E/DX2                !
 ! D479  D(33,8,11,5)          119.1566         estimate D2E/DX2                !
 ! D480  D(33,8,11,19)          -8.3255         estimate D2E/DX2                !
 ! D481  D(33,8,11,20)         -40.8367         estimate D2E/DX2                !
 ! D482  D(34,8,11,1)         -166.4671         estimate D2E/DX2                !
 ! D483  D(34,8,11,5)          132.3961         estimate D2E/DX2                !
 ! D484  D(34,8,11,19)           4.914          estimate D2E/DX2                !
 ! D485  D(34,8,11,20)         -27.5972         estimate D2E/DX2                !
 ! D486  D(2,8,33,37)          -87.7174         estimate D2E/DX2                !
 ! D487  D(2,8,33,44)            7.6559         estimate D2E/DX2                !
 ! D488  D(3,8,33,37)          100.3013         estimate D2E/DX2                !
 ! D489  D(3,8,33,44)         -164.3255         estimate D2E/DX2                !
 ! D490  D(6,8,33,37)         -169.9379         estimate D2E/DX2                !
 ! D491  D(6,8,33,44)          -74.5646         estimate D2E/DX2                !
 ! D492  D(9,8,33,37)           38.1251         estimate D2E/DX2                !
 ! D493  D(9,8,33,44)          133.4984         estimate D2E/DX2                !
 ! D494  D(11,8,33,37)         -26.2095         estimate D2E/DX2                !
 ! D495  D(11,8,33,44)          69.1638         estimate D2E/DX2                !
 ! D496  D(2,8,34,44)          -32.6703         estimate D2E/DX2                !
 ! D497  D(3,8,34,44)         -160.3975         estimate D2E/DX2                !
 ! D498  D(6,8,34,44)          -95.0017         estimate D2E/DX2                !
 ! D499  D(9,8,34,44)          126.6673         estimate D2E/DX2                !
 ! D500  D(11,8,34,44)          45.5886         estimate D2E/DX2                !
 ! D501  D(3,9,11,1)           -51.0191         estimate D2E/DX2                !
 ! D502  D(3,9,11,2)             7.9499         estimate D2E/DX2                !
 ! D503  D(3,9,11,19)          179.768          estimate D2E/DX2                !
 ! D504  D(3,9,11,20)          143.7513         estimate D2E/DX2                !
 ! D505  D(12,9,11,1)           12.3375         estimate D2E/DX2                !
 ! D506  D(12,9,11,2)           71.3065         estimate D2E/DX2                !
 ! D507  D(12,9,11,19)        -116.8754         estimate D2E/DX2                !
 ! D508  D(12,9,11,20)        -152.8921         estimate D2E/DX2                !
 ! D509  D(23,9,11,1)          178.4183         estimate D2E/DX2                !
 ! D510  D(23,9,11,2)         -122.6128         estimate D2E/DX2                !
 ! D511  D(23,9,11,19)          49.2054         estimate D2E/DX2                !
 ! D512  D(23,9,11,20)          13.1887         estimate D2E/DX2                !
 ! D513  D(24,9,11,1)          144.6391         estimate D2E/DX2                !
 ! D514  D(24,9,11,2)         -156.3919         estimate D2E/DX2                !
 ! D515  D(24,9,11,19)          15.4263         estimate D2E/DX2                !
 ! D516  D(24,9,11,20)         -20.5904         estimate D2E/DX2                !
 ! D517  D(8,9,12,1)            47.6373         estimate D2E/DX2                !
 ! D518  D(8,9,12,10)           -6.4389         estimate D2E/DX2                !
 ! D519  D(8,9,12,25)         -147.3669         estimate D2E/DX2                !
 ! D520  D(8,9,12,26)         -171.347          estimate D2E/DX2                !
 ! D521  D(11,9,12,1)          -11.9423         estimate D2E/DX2                !
 ! D522  D(11,9,12,10)         -66.0185         estimate D2E/DX2                !
 ! D523  D(11,9,12,25)         153.0535         estimate D2E/DX2                !
 ! D524  D(11,9,12,26)         129.0734         estimate D2E/DX2                !
 ! D525  D(23,9,12,1)          179.5299         estimate D2E/DX2                !
 ! D526  D(23,9,12,10)         125.4537         estimate D2E/DX2                !
 ! D527  D(23,9,12,25)         -15.4743         estimate D2E/DX2                !
 ! D528  D(23,9,12,26)         -39.4544         estimate D2E/DX2                !
 ! D529  D(24,9,12,1)         -146.1503         estimate D2E/DX2                !
 ! D530  D(24,9,12,10)         159.7735         estimate D2E/DX2                !
 ! D531  D(24,9,12,25)          18.8456         estimate D2E/DX2                !
 ! D532  D(24,9,12,26)          -5.1346         estimate D2E/DX2                !
 ! D533  D(3,9,24,52)           99.5646         estimate D2E/DX2                !
 ! D534  D(5,9,24,52)          -42.6458         estimate D2E/DX2                !
 ! D535  D(8,9,24,52)         -175.9            estimate D2E/DX2                !
 ! D536  D(11,9,24,52)        -101.5845         estimate D2E/DX2                !
 ! D537  D(12,9,24,52)          20.4342         estimate D2E/DX2                !
 ! D538  D(4,10,12,5)          -33.6078         estimate D2E/DX2                !
 ! D539  D(4,10,12,9)           35.4144         estimate D2E/DX2                !
 ! D540  D(4,10,12,25)        -169.7508         estimate D2E/DX2                !
 ! D541  D(4,10,12,26)        -161.5986         estimate D2E/DX2                !
 ! D542  D(7,10,12,5)         -102.7462         estimate D2E/DX2                !
 ! D543  D(7,10,12,9)          -33.724          estimate D2E/DX2                !
 ! D544  D(7,10,12,25)         121.1108         estimate D2E/DX2                !
 ! D545  D(7,10,12,26)         129.2631         estimate D2E/DX2                !
 ! D546  D(17,10,12,5)         129.333          estimate D2E/DX2                !
 ! D547  D(17,10,12,9)        -161.6448         estimate D2E/DX2                !
 ! D548  D(17,10,12,25)         -6.81           estimate D2E/DX2                !
 ! D549  D(17,10,12,26)          1.3422         estimate D2E/DX2                !
 ! D550  D(18,10,12,5)         121.2362         estimate D2E/DX2                !
 ! D551  D(18,10,12,9)        -169.7416         estimate D2E/DX2                !
 ! D552  D(18,10,12,25)        -14.9068         estimate D2E/DX2                !
 ! D553  D(18,10,12,26)         -6.7546         estimate D2E/DX2                !
 ! D554  D(1,11,20,45)          -1.5908         estimate D2E/DX2                !
 ! D555  D(2,11,20,45)         -63.3001         estimate D2E/DX2                !
 ! D556  D(5,11,20,45)          77.385          estimate D2E/DX2                !
 ! D557  D(8,11,20,45)        -124.9903         estimate D2E/DX2                !
 ! D558  D(9,11,20,45)         159.5115         estimate D2E/DX2                !
 ! D559  D(1,12,26,47)         168.281          estimate D2E/DX2                !
 ! D560  D(3,12,26,47)         -15.5654         estimate D2E/DX2                !
 ! D561  D(5,12,26,47)         115.6019         estimate D2E/DX2                !
 ! D562  D(9,12,26,47)          56.148          estimate D2E/DX2                !
 ! D563  D(10,12,26,47)       -107.552          estimate D2E/DX2                !
 ! D564  D(11,20,45,30)        -18.9238         estimate D2E/DX2                !
 ! D565  D(11,20,45,35)         77.3386         estimate D2E/DX2                !
 ! D566  D(11,20,45,46)       -171.6569         estimate D2E/DX2                !
 ! D567  D(19,20,45,30)         54.3697         estimate D2E/DX2                !
 ! D568  D(19,20,45,35)        150.6321         estimate D2E/DX2                !
 ! D569  D(19,20,45,46)        -98.3633         estimate D2E/DX2                !
 ! D570  D(9,24,52,51)        -167.5424         estimate D2E/DX2                !
 ! D571  D(23,24,52,51)        -84.0245         estimate D2E/DX2                !
 ! D572  D(12,26,47,32)         11.3517         estimate D2E/DX2                !
 ! D573  D(12,26,47,48)        172.6557         estimate D2E/DX2                !
 ! D574  D(25,26,47,32)        -63.869          estimate D2E/DX2                !
 ! D575  D(25,26,47,48)         97.435          estimate D2E/DX2                !
 ! D576  D(4,28,41,42)        -173.2257         estimate D2E/DX2                !
 ! D577  D(27,28,41,42)        102.9115         estimate D2E/DX2                !
 ! D578  D(1,30,45,20)          40.6542         estimate D2E/DX2                !
 ! D579  D(1,30,45,35)         -17.4485         estimate D2E/DX2                !
 ! D580  D(1,30,45,46)        -166.3708         estimate D2E/DX2                !
 ! D581  D(29,30,45,20)        116.6488         estimate D2E/DX2                !
 ! D582  D(29,30,45,35)         58.5461         estimate D2E/DX2                !
 ! D583  D(29,30,45,46)        -90.3763         estimate D2E/DX2                !
 ! D584  D(49,30,45,20)        -77.1367         estimate D2E/DX2                !
 ! D585  D(49,30,45,35)       -135.2394         estimate D2E/DX2                !
 ! D586  D(49,30,45,46)         75.8382         estimate D2E/DX2                !
 ! D587  D(1,30,49,50)         152.8521         estimate D2E/DX2                !
 ! D588  D(29,30,49,50)         74.3919         estimate D2E/DX2                !
 ! D589  D(45,30,49,50)        -89.7815         estimate D2E/DX2                !
 ! D590  D(40,31,32,47)         -9.0286         estimate D2E/DX2                !
 ! D591  D(3,31,40,39)         177.2599         estimate D2E/DX2                !
 ! D592  D(32,31,40,39)        100.6961         estimate D2E/DX2                !
 ! D593  D(3,32,47,26)          -8.1955         estimate D2E/DX2                !
 ! D594  D(3,32,47,48)        -168.7335         estimate D2E/DX2                !
 ! D595  D(31,32,47,26)         79.2549         estimate D2E/DX2                !
 ! D596  D(31,32,47,48)        -81.2831         estimate D2E/DX2                !
 ! D597  D(8,33,37,38)        -178.4479         estimate D2E/DX2                !
 ! D598  D(44,33,37,38)         88.0284         estimate D2E/DX2                !
 ! D599  D(8,33,44,35)         -10.6751         estimate D2E/DX2                !
 ! D600  D(8,33,44,43)         160.0704         estimate D2E/DX2                !
 ! D601  D(37,33,44,35)         97.3523         estimate D2E/DX2                !
 ! D602  D(37,33,44,43)        -91.9021         estimate D2E/DX2                !
 ! D603  D(8,34,44,35)          20.6716         estimate D2E/DX2                !
 ! D604  D(8,34,44,43)         176.2076         estimate D2E/DX2                !
 ! D605  D(2,35,44,33)          12.074          estimate D2E/DX2                !
 ! D606  D(2,35,44,34)          -4.6017         estimate D2E/DX2                !
 ! D607  D(2,35,44,43)        -158.5887         estimate D2E/DX2                !
 ! D608  D(36,35,44,33)         87.3695         estimate D2E/DX2                !
 ! D609  D(36,35,44,34)         70.6938         estimate D2E/DX2                !
 ! D610  D(36,35,44,43)        -83.2932         estimate D2E/DX2                !
 ! D611  D(45,35,44,33)        -90.5336         estimate D2E/DX2                !
 ! D612  D(45,35,44,34)       -107.2093         estimate D2E/DX2                !
 ! D613  D(45,35,44,43)         98.8036         estimate D2E/DX2                !
 ! D614  D(2,35,45,20)         -70.5642         estimate D2E/DX2                !
 ! D615  D(2,35,45,30)          16.23           estimate D2E/DX2                !
 ! D616  D(2,35,45,46)         167.8694         estimate D2E/DX2                !
 ! D617  D(36,35,45,20)       -147.9807         estimate D2E/DX2                !
 ! D618  D(36,35,45,30)        -61.1865         estimate D2E/DX2                !
 ! D619  D(36,35,45,46)         90.4529         estimate D2E/DX2                !
 ! D620  D(44,35,45,20)         28.7913         estimate D2E/DX2                !
 ! D621  D(44,35,45,30)        115.5855         estimate D2E/DX2                !
 ! D622  D(44,35,45,46)        -92.7751         estimate D2E/DX2                !
 --------------------------------------------------------------------------------
 Trust Radius=3.00D-01 FncErr=1.00D-07 GrdErr=1.00D-06 EigMax=2.50D+02 EigMin=1.00D-04
 Number of steps in this run=    312 maximum allowed number of steps=    312.
 GradGradGradGradGradGradGradGradGradGradGradGradGradGradGradGradGradGrad

 Stoichiometry    Be12H40
 Framework group  C1[X(Be12H40)]
 Deg. of freedom   150
 Full point group                 C1      NOp   1
 Largest Abelian subgroup         C1      NOp   1
 Largest concise Abelian subgroup C1      NOp   1
                         Standard orientation:                         
 ---------------------------------------------------------------------
 Center     Atomic      Atomic             Coordinates (Angstroms)
 Number     Number       Type             X           Y           Z
 ---------------------------------------------------------------------
      1          4           0       -0.189661    0.261782    1.574764
      2          4           0        0.628118    1.865154    0.301304
      3          4           0        0.444493   -0.965156   -1.197706
      4          4           0        1.917479    0.378858    1.062470
      5          4           0       -2.230888   -0.120882    0.912250
      6          4           0        1.829919    0.786056   -1.069986
      7          4           0        2.462375   -0.965965   -0.367838
      8          4           0       -0.141842    1.133959   -1.508966
      9          4           0       -1.612345   -0.293760   -1.019980
     10          4           0        1.014010   -1.493939    0.984156
     11          4           0       -1.386898    1.518549    0.160545
     12          4           0       -0.907535   -1.612673    0.429410
     13          1           0       -3.486959   -0.727541    1.519953
     14          1           0       -3.456217    0.036398    1.804459
     15          1           0        3.620639   -1.947065   -0.284598
     16          1           0        3.648161   -1.643305   -1.041889
     17          1           0        1.800286   -2.596990    1.712115
     18          1           0        1.018081   -2.805012    1.801598
     19          1           0       -2.528522    2.380473    0.564534
     20          1           0       -1.904692    2.906709    0.366259
     21          1           0        3.030464    0.967687   -1.927977
     22          1           0        2.470891    1.532488   -2.197150
     23          1           0       -2.341931   -0.726947   -2.357988
     24          1           0       -2.924444   -0.634363   -1.821112
     25          1           0       -1.089582   -3.098685    0.811457
     26          1           0       -1.839542   -2.807339    0.688242
     27          1           0        2.652892    0.959691    2.343396
     28          1           0        3.222474    0.594703    1.922852
     29          1           0        0.075311    0.504036    3.114491
     30          1           0       -0.725463    0.496413    3.037625
     31          1           0        0.949098   -1.894961   -2.367710
     32          1           0        0.150330   -1.885142   -2.452624
     33          1           0       -0.772399    1.937690   -2.703461
     34          1           0       -0.018222    1.803953   -2.928796
     35          1           0        0.637411    3.362019    0.793969
     36          1           0        1.389916    3.215710    0.571285
     37          1           0       -3.345758    2.219084   -2.215127
     38          1           0       -3.772777    2.572759   -2.720249
     39          1           0        1.570291   -4.817503   -0.955095
     40          1           0        1.351040   -4.119204   -0.790247
     41          1           0        5.180036    0.642155    0.028814
     42          1           0        5.923270    0.661126    0.126758
     43          1           0       -0.023090    4.945724   -1.924149
     44          1           0       -0.096359    4.268181   -1.612342
     45          1           0       -0.921200    3.099381    2.910454
     46          1           0       -1.015930    3.615701    3.445897
     47          1           0       -1.733057   -3.443810   -1.894208
     48          1           0       -2.003848   -4.047639   -2.245879
     49          1           0       -1.825646   -1.409238    3.311254
     50          1           0       -1.910641   -1.649235    3.854556
     51          1           0       -4.363205   -2.403691   -0.708960
     52          1           0       -3.900008   -2.032339   -0.622091
 ---------------------------------------------------------------------
 Rotational constants (GHZ):           0.7643313           0.6639059           0.5738052
 Standard basis: def2TZVP (5D, 7F)
 There are   480 symmetry adapted cartesian basis functions of A   symmetry.
 There are   468 symmetry adapted basis functions of A   symmetry.
   468 basis functions,   668 primitive gaussians,   480 cartesian basis functions
    44 alpha electrons       44 beta electrons
       nuclear repulsion energy       556.3457495694 Hartrees.
 NAtoms=   52 NActive=   52 NUniq=   52 SFac= 1.00D+00 NAtFMM=   60 NAOKFM=F Big=F
 Integral buffers will be    131072 words long.
 Raffenetti 2 integral format.
 Two-electron integral symmetry is turned on.
 Nuclear repulsion after empirical dispersion term =      556.2756626081 Hartrees.
 One-electron integrals computed using PRISM.
   1 Symmetry operations used in ECPInt.
 ECPInt:  NShTT=   36046 NPrTT=   93852 LenC2=   33038 LenP2D=   67539.
 LDataN:  DoStor=T MaxTD1= 4 Len=   56
 NBasis=   468 RedAO= T EigKep=  6.59D-05  NBF=   468
 NBsUse=   468 1.00D-06 EigRej= -1.00D+00 NBFU=   468
 ExpMin= 3.27D-02 ExpMax= 4.70D+03 ExpMxC= 1.60D+02 IAcc=3 IRadAn=         5 AccDes= 0.00D+00
 Harris functional with IExCor= 1009 and IRadAn=       5 diagonalized for initial guess.
 HarFok:  IExCor= 1009 AccDes= 0.00D+00 IRadAn=         5 IDoV= 1 UseB2=F ITyADJ=14
 ICtDFT=  3500011 ScaDFX=  1.000000  1.000000  1.000000  1.000000
 FoFCou: FMM=F IPFlag=           0 FMFlag=      100000 FMFlg1=           0
         NFxFlg=           0 DoJE=T BraDBF=F KetDBF=T FulRan=T
         wScrn=  0.000000 ICntrl=       500 IOpCl=  0 I1Cent=   200000004 NGrid=           0
         NMat0=    1 NMatS0=      1 NMatT0=    0 NMatD0=    1 NMtDS0=    0 NMtDT0=    0
 Petite list used in FoFCou.
 Requested convergence on RMS density matrix=1.00D-08 within 128 cycles.
 Requested convergence on MAX density matrix=1.00D-06.
 Requested convergence on             energy=1.00D-06.
 No special actions if energy rises.
 SCF Done:  E(RPBE1PBE) =  -200.088248348     A.U. after   16 cycles
            NFock= 16  Conv=0.28D-08     -V/T= 2.0085

 **********************************************************************

            Population analysis using the SCF density.

 **********************************************************************

 Orbital symmetries:
       Occupied  (A) (A) (A) (A) (A) (A) (A) (A) (A) (A) (A) (A)
                 (A) (A) (A) (A) (A) (A) (A) (A) (A) (A) (A) (A)
                 (A) (A) (A) (A) (A) (A) (A) (A) (A) (A) (A) (A)
                 (A) (A) (A) (A) (A) (A) (A) (A)
       Virtual   (A) (A) (A) (A) (A) (A) (A) (A) (A) (A) (A) (A)
                 (A) (A) (A) (A) (A) (A) (A) (A) (A) (A) (A) (A)
                 (A) (A) (A) (A) (A) (A) (A) (A) (A) (A) (A) (A)
                 (A) (A) (A) (A) (A) (A) (A) (A) (A) (A) (A) (A)
                 (A) (A) (A) (A) (A) (A) (A) (A) (A) (A) (A) (A)
                 (A) (A) (A) (A) (A) (A) (A) (A) (A) (A) (A) (A)
                 (A) (A) (A) (A) (A) (A) (A) (A) (A) (A) (A) (A)
                 (A) (A) (A) (A) (A) (A) (A) (A) (A) (A) (A) (A)
                 (A) (A) (A) (A) (A) (A) (A) (A) (A) (A) (A) (A)
                 (A) (A) (A) (A) (A) (A) (A) (A) (A) (A) (A) (A)
                 (A) (A) (A) (A) (A) (A) (A) (A) (A) (A) (A) (A)
                 (A) (A) (A) (A) (A) (A) (A) (A) (A) (A) (A) (A)
                 (A) (A) (A) (A) (A) (A) (A) (A) (A) (A) (A) (A)
                 (A) (A) (A) (A) (A) (A) (A) (A) (A) (A) (A) (A)
                 (A) (A) (A) (A) (A) (A) (A) (A) (A) (A) (A) (A)
                 (A) (A) (A) (A) (A) (A) (A) (A) (A) (A) (A) (A)
                 (A) (A) (A) (A) (A) (A) (A) (A) (A) (A) (A) (A)
                 (A) (A) (A) (A) (A) (A) (A) (A) (A) (A) (A) (A)
                 (A) (A) (A) (A) (A) (A) (A) (A) (A) (A) (A) (A)
                 (A) (A) (A) (A) (A) (A) (A) (A) (A) (A) (A) (A)
                 (A) (A) (A) (A) (A) (A) (A) (A) (A) (A) (A) (A)
                 (A) (A) (A) (A) (A) (A) (A) (A) (A) (A) (A) (A)
                 (A) (A) (A) (A) (A) (A) (A) (A) (A) (A) (A) (A)
                 (A) (A) (A) (A) (A) (A) (A) (A) (A) (A) (A) (A)
                 (A) (A) (A) (A) (A) (A) (A) (A) (A) (A) (A) (A)
                 (A) (A) (A) (A) (A) (A) (A) (A) (A) (A) (A) (A)
                 (A) (A) (A) (A) (A) (A) (A) (A) (A) (A) (A) (A)
                 (A) (A) (A) (A) (A) (A) (A) (A) (A) (A) (A) (A)
                 (A) (A) (A) (A) (A) (A) (A) (A) (A) (A) (A) (A)
                 (A) (A) (A) (A) (A) (A) (A) (A) (A) (A) (A) (A)
                 (A) (A) (A) (A) (A) (A) (A) (A) (A) (A) (A) (A)
                 (A) (A) (A) (A) (A) (A) (A) (A) (A) (A) (A) (A)
                 (A) (A) (A) (A) (A) (A) (A) (A) (A) (A) (A) (A)
                 (A) (A) (A) (A) (A) (A) (A) (A) (A) (A) (A) (A)
                 (A) (A) (A) (A) (A) (A) (A) (A) (A) (A) (A) (A)
                 (A) (A) (A) (A)
 The electronic state is 1-A.
 Alpha  occ. eigenvalues --   -3.98459  -3.98445  -3.97669  -3.97624  -3.97591
 Alpha  occ. eigenvalues --   -3.97540  -3.97376  -3.97366  -3.97305  -3.97302
 Alpha  occ. eigenvalues --   -3.95795  -3.95711  -0.55164  -0.54120  -0.53369
 Alpha  occ. eigenvalues --   -0.53118  -0.52759  -0.51910  -0.51549  -0.50910
 Alpha  occ. eigenvalues --   -0.50679  -0.50376  -0.50180  -0.49901  -0.46594
 Alpha  occ. eigenvalues --   -0.46239  -0.43316  -0.43062  -0.42952  -0.42926
 Alpha  occ. eigenvalues --   -0.42820  -0.42760  -0.41485  -0.33634  -0.29221
 Alpha  occ. eigenvalues --   -0.25439  -0.23896  -0.21206  -0.20479  -0.18776
 Alpha  occ. eigenvalues --   -0.17615  -0.17367  -0.17075  -0.16800
 Alpha virt. eigenvalues --   -0.06979  -0.03739  -0.00814   0.00930   0.01493
 Alpha virt. eigenvalues --    0.02088   0.02249   0.02517   0.02729   0.02947
 Alpha virt. eigenvalues --    0.03515   0.03943   0.04255   0.04452   0.04525
 Alpha virt. eigenvalues --    0.04717   0.05503   0.05549   0.05698   0.06033
 Alpha virt. eigenvalues --    0.06292   0.06635   0.06976   0.07185   0.07668
 Alpha virt. eigenvalues --    0.08362   0.08640   0.09079   0.09351   0.09942
 Alpha virt. eigenvalues --    0.10017   0.11200   0.11216   0.11787   0.12298
 Alpha virt. eigenvalues --    0.12445   0.13125   0.13457   0.13665   0.13890
 Alpha virt. eigenvalues --    0.14103   0.14492   0.14715   0.15104   0.15941
 Alpha virt. eigenvalues --    0.16902   0.17784   0.17920   0.18334   0.18697
 Alpha virt. eigenvalues --    0.19183   0.19320   0.20007   0.20140   0.20386
 Alpha virt. eigenvalues --    0.20489   0.20877   0.21307   0.22031   0.22570
 Alpha virt. eigenvalues --    0.23237   0.23755   0.24614   0.25298   0.25708
 Alpha virt. eigenvalues --    0.26285   0.26458   0.27416   0.27455   0.27775
 Alpha virt. eigenvalues --    0.28315   0.28721   0.29384   0.30049   0.30500
 Alpha virt. eigenvalues --    0.30980   0.31431   0.31993   0.32232   0.32573
 Alpha virt. eigenvalues --    0.32954   0.33496   0.33755   0.34550   0.35106
 Alpha virt. eigenvalues --    0.35305   0.35679   0.35883   0.36121   0.36621
 Alpha virt. eigenvalues --    0.37447   0.37779   0.38507   0.38640   0.39879
 Alpha virt. eigenvalues --    0.40143   0.40785   0.41021   0.41619   0.42467
 Alpha virt. eigenvalues --    0.42921   0.43554   0.44437   0.44988   0.45452
 Alpha virt. eigenvalues --    0.45565   0.46221   0.46412   0.46925   0.47393
 Alpha virt. eigenvalues --    0.48082   0.48396   0.48756   0.49145   0.49297
 Alpha virt. eigenvalues --    0.49797   0.50425   0.51103   0.51677   0.51805
 Alpha virt. eigenvalues --    0.52572   0.53421   0.53933   0.54095   0.55035
 Alpha virt. eigenvalues --    0.55162   0.56021   0.56786   0.56884   0.57208
 Alpha virt. eigenvalues --    0.57702   0.58068   0.58256   0.58593   0.59682
 Alpha virt. eigenvalues --    0.60170   0.60652   0.60796   0.61459   0.61571
 Alpha virt. eigenvalues --    0.62075   0.62802   0.63413   0.64085   0.64430
 Alpha virt. eigenvalues --    0.64862   0.65112   0.65585   0.66648   0.67029
 Alpha virt. eigenvalues --    0.67361   0.67875   0.68104   0.68738   0.69060
 Alpha virt. eigenvalues --    0.69655   0.70197   0.70808   0.71484   0.72409
 Alpha virt. eigenvalues --    0.73198   0.73834   0.74608   0.75036   0.76027
 Alpha virt. eigenvalues --    0.76683   0.77123   0.77367   0.78759   0.78883
 Alpha virt. eigenvalues --    0.79498   0.80127   0.80680   0.80977   0.81790
 Alpha virt. eigenvalues --    0.83045   0.83404   0.84037   0.84334   0.85038
 Alpha virt. eigenvalues --    0.85481   0.86774   0.87575   0.88202   0.89062
 Alpha virt. eigenvalues --    0.89682   0.90192   0.91740   0.93076   0.93645
 Alpha virt. eigenvalues --    0.95410   0.95496   0.97017   0.97753   0.98268
 Alpha virt. eigenvalues --    1.01299   1.01496   1.03553   1.03969   1.07105
 Alpha virt. eigenvalues --    1.08632   1.09191   1.10194   1.10649   1.11127
 Alpha virt. eigenvalues --    1.13495   1.13730   1.15686   1.17638   1.20559
 Alpha virt. eigenvalues --    1.22068   1.23299   1.24421   1.24576   1.25558
 Alpha virt. eigenvalues --    1.26690   1.27236   1.28051   1.28189   1.29000
 Alpha virt. eigenvalues --    1.30253   1.31035   1.31552   1.32007   1.32586
 Alpha virt. eigenvalues --    1.33335   1.34066   1.34692   1.35386   1.36721
 Alpha virt. eigenvalues --    1.37635   1.40996   1.49405   1.51595   1.54303
 Alpha virt. eigenvalues --    1.55767   1.56810   1.59376   1.60723   1.61515
 Alpha virt. eigenvalues --    1.63897   1.65254   1.67069   1.68315   1.69045
 Alpha virt. eigenvalues --    1.70033   1.70594   1.71183   1.71627   1.72991
 Alpha virt. eigenvalues --    1.73451   1.74370   1.74788   1.75638   1.77569
 Alpha virt. eigenvalues --    1.78498   1.78623   1.80075   1.80402   1.80985
 Alpha virt. eigenvalues --    1.81616   1.81902   1.82534   1.83328   1.84353
 Alpha virt. eigenvalues --    1.84755   1.85477   1.86246   1.87430   1.88414
 Alpha virt. eigenvalues --    1.88848   1.90935   1.92569   1.92988   1.94286
 Alpha virt. eigenvalues --    1.95829   1.97171   1.97581   1.98040   1.98132
 Alpha virt. eigenvalues --    1.98660   1.99060   1.99371   1.99621   1.99944
 Alpha virt. eigenvalues --    2.00003   2.00465   2.00904   2.01343   2.01637
 Alpha virt. eigenvalues --    2.01934   2.02231   2.02913   2.04061   2.04945
 Alpha virt. eigenvalues --    2.06114   2.06419   2.07553   2.07827   2.08585
 Alpha virt. eigenvalues --    2.08979   2.10108   2.10525   2.11256   2.11469
 Alpha virt. eigenvalues --    2.12062   2.13367   2.13422   2.13842   2.14718
 Alpha virt. eigenvalues --    2.15817   2.16346   2.17035   2.17187   2.18101
 Alpha virt. eigenvalues --    2.18521   2.18802   2.20162   2.21792   2.22759
 Alpha virt. eigenvalues --    2.23848   2.24369   2.25187   2.26859   2.53762
 Alpha virt. eigenvalues --    2.54690   2.56142   2.57476   2.59714   2.62095
 Alpha virt. eigenvalues --    2.63557   2.66124   2.66922   2.67603   2.69378
 Alpha virt. eigenvalues --    2.70513   2.70922   2.72857   2.74054   2.74749
 Alpha virt. eigenvalues --    2.75331   2.76736   2.77840   2.80797   2.92830
 Alpha virt. eigenvalues --    2.93352   2.94940   2.97567   2.99358   3.06225
 Alpha virt. eigenvalues --    3.06571   3.07198   3.09400   3.10238   3.11244
 Alpha virt. eigenvalues --    3.11588   3.12288   3.12544   3.14624   3.16041
 Alpha virt. eigenvalues --    3.16671   3.18553   3.20078   3.20464   3.20613
 Alpha virt. eigenvalues --    3.21131   3.21226   3.22249   3.44886   3.44932
 Alpha virt. eigenvalues --    3.45012   3.45220   3.45313   3.45682   4.52429
 Alpha virt. eigenvalues --    4.52948   5.53863   5.55451   5.65073   5.65837
 Alpha virt. eigenvalues --    5.68164   5.69968   5.72538   5.75647   5.77977
 Alpha virt. eigenvalues --    5.83305   5.85878   5.88298   5.90314   5.95189
 Alpha virt. eigenvalues --    5.95675   6.01882   6.03928   6.06863   6.07182
 Alpha virt. eigenvalues --    6.07636   6.12505   6.15577   6.16896   6.19055
 Alpha virt. eigenvalues --    6.19231   6.21533   6.26109   6.26337   6.29760
 Alpha virt. eigenvalues --    6.30576   6.35353   6.36000   6.36149   6.39840
 Alpha virt. eigenvalues --    6.42476   6.48739   7.88370   7.95110   8.02105
 Alpha virt. eigenvalues --    8.03933   8.04874   8.09946   8.11998   8.12124
 Alpha virt. eigenvalues --    8.15035   8.17443   8.29337   8.33109
          Condensed to atoms (all electrons):
 Mulliken charges:
               1
     1  Be   0.619361
     2  Be   0.048684
     3  Be   0.664112
     4  Be  -0.496915
     5  Be  -0.819324
     6  Be  -0.206246
     7  Be  -1.010542
     8  Be  -0.139779
     9  Be  -0.301068
    10  Be   0.035902
    11  Be  -0.189287
    12  Be  -0.026279
    13  H    0.133288
    14  H    0.103519
    15  H    0.131858
    16  H    0.132544
    17  H    0.084164
    18  H    0.060108
    19  H    0.092869
    20  H    0.076483
    21  H    0.098722
    22  H    0.010337
    23  H    0.098855
    24  H    0.095477
    25  H    0.073647
    26  H    0.115012
    27  H    0.055371
    28  H    0.108394
    29  H    0.041336
    30  H    0.053359
    31  H    0.063238
    32  H    0.030242
    33  H    0.071047
    34  H    0.092276
    35  H    0.107115
    36  H    0.056296
    37  H   -0.031567
    38  H    0.012365
    39  H    0.011451
    40  H   -0.032547
    41  H   -0.023039
    42  H    0.008440
    43  H    0.015562
    44  H   -0.034887
    45  H   -0.046605
    46  H    0.020151
    47  H   -0.035863
    48  H    0.021471
    49  H   -0.069415
    50  H    0.047213
    51  H    0.050725
    52  H   -0.077631
 Sum of Mulliken charges =  -0.00000
 Mulliken charges with hydrogens summed into heavy atoms:
               1
     1  Be   0.714056
     2  Be   0.212096
     3  Be   0.757593
     4  Be  -0.333150
     5  Be  -0.604720
     6  Be  -0.097188
     7  Be  -0.760740
     8  Be   0.004219
     9  Be  -0.133641
    10  Be   0.159079
    11  Be  -0.065591
    12  Be   0.147988
 Electronic spatial extent (au):  <R**2>=           3378.4907
 Charge=             -0.0000 electrons
 Dipole moment (field-independent basis, Debye):
    X=             -0.0121    Y=             -0.9518    Z=              0.5098  Tot=              1.0798
 Quadrupole moment (field-independent basis, Debye-Ang):
   XX=            -91.0922   YY=            -93.1765   ZZ=            -91.8843
   XY=              0.2137   XZ=             -0.3366   YZ=             -0.7081
 Traceless Quadrupole moment (field-independent basis, Debye-Ang):
   XX=              0.9588   YY=             -1.1255   ZZ=              0.1667
   XY=              0.2137   XZ=             -0.3366   YZ=             -0.7081
 Octapole moment (field-independent basis, Debye-Ang**2):
  XXX=             -8.1506  YYY=             -6.7010  ZZZ=             -5.4696  XYY=              4.2846
  XXY=            -19.4230  XXZ=              9.3968  XZZ=             -4.9302  YZZ=              1.7427
  YYZ=              6.9855  XYZ=              3.8454
 Hexadecapole moment (field-independent basis, Debye-Ang**3):
 XXXX=          -2292.3183 YYYY=          -1971.5099 ZZZZ=          -1379.3392 XXXY=            -13.4810
 XXXZ=            -37.7291 YYYX=             13.8489 YYYZ=             -3.1773 ZZZX=             25.8474
 ZZZY=            -13.1858 XXYY=           -711.6467 XXZZ=           -589.3560 YYZZ=           -551.7785
 XXYZ=             14.9154 YYXZ=              3.9557 ZZXY=             16.5581
 N-N= 5.562756626081D+02 E-N=-1.564109676028D+03  KE= 1.984037239622D+02
   1 Symmetry operations used in ECPInt.
 ECPInt:  NShTT=   36046 NPrTT=   93852 LenC2=   33038 LenP2D=   67539.
 LDataN:  DoStor=T MaxTD1= 5 Len=  102
 Calling FoFJK, ICntrl=      2127 FMM=F ISym2X=0 I1Cent= 0 IOpClX= 0 NMat=1 NMatS=1 NMatT=0.
 ***** Axes restored to original set *****
 -------------------------------------------------------------------
 Center     Atomic                   Forces (Hartrees/Bohr)
 Number     Number              X              Y              Z
 -------------------------------------------------------------------
      1        4          -0.000265714   -0.000853889   -0.001077341
      2        4          -0.000272885    0.000050420   -0.000054085
      3        4          -0.000198154   -0.000159438   -0.000182050
      4        4           0.000162077   -0.000453196   -0.000096867
      5        4          -0.000447566   -0.001404644   -0.001396772
      6        4          -0.000055601    0.000023473   -0.000030774
      7        4           0.000110232   -0.000108633    0.000124361
      8        4          -0.000271006   -0.000157006    0.000085271
      9        4          -0.000495146   -0.001098009    0.000212092
     10        4           0.000233096    0.000505464   -0.000119342
     11        4           0.000269718    0.000048146    0.000237906
     12        4           0.000386783   -0.001032735   -0.000270500
     13        1          -0.000151886   -0.000744572    0.000145875
     14        1           0.000059541    0.000484051   -0.000190750
     15        1          -0.000021242   -0.000004405   -0.000119469
     16        1          -0.000032987   -0.000041789    0.000159667
     17        1          -0.000091498   -0.000155540   -0.000107925
     18        1           0.000215364    0.000099366   -0.000042692
     19        1          -0.000010037    0.000101749    0.000115706
     20        1          -0.000056977   -0.000009100   -0.000066707
     21        1           0.000117260   -0.000024331   -0.000068396
     22        1          -0.000112666   -0.000031309   -0.000064650
     23        1           0.000190671    0.000424249    0.000560412
     24        1          -0.000299652   -0.001697720   -0.001304668
     25        1           0.000162499    0.000041201    0.000105188
     26        1          -0.000253392   -0.000439563    0.000418400
     27        1           0.000184801    0.000012934    0.000019850
     28        1          -0.000117028    0.000025274   -0.000130267
     29        1           0.000089202    0.000618024    0.000008490
     30        1          -0.000138364   -0.001184902   -0.000603847
     31        1           0.000100254   -0.000020315   -0.000015176
     32        1          -0.000012876    0.000033201   -0.000053737
     33        1          -0.000019083   -0.000010869   -0.000068940
     34        1           0.000080194    0.000022156    0.000090714
     35        1          -0.000144800   -0.000150328   -0.000095041
     36        1           0.000158899    0.000026782    0.000053299
     37        1           0.000039715    0.000020205   -0.000042315
     38        1          -0.000024182   -0.000001341    0.000015817
     39        1           0.000007898    0.000014491   -0.000001965
     40        1          -0.000017468   -0.000026167   -0.000007588
     41        1          -0.000005371    0.000002042    0.000018670
     42        1          -0.000010594   -0.000013970   -0.000008285
     43        1           0.000015476   -0.000013802   -0.000000859
     44        1           0.000008813   -0.000019842   -0.000012561
     45        1           0.000025462   -0.000012566   -0.000003671
     46        1          -0.000021696    0.000018756   -0.000019472
     47        1          -0.000113719    0.000067431   -0.000105661
     48        1          -0.000019798   -0.000072276    0.000027649
     49        1           0.018895629   -0.050292668   -0.160209825
     50        1          -0.019406825    0.052727117    0.163803430
     51        1           0.052598549    0.165156761   -0.005421810
     52        1          -0.051023918   -0.160288369    0.005791212
 -------------------------------------------------------------------
 Cartesian Forces:  Max     0.165156761 RMS     0.027381807

 GradGradGradGradGradGradGradGradGradGradGradGradGradGradGradGradGradGrad
 Berny optimization.
 FormGI is forming the generalized inverse of G from B-inverse, IUseBI=4.
 Internal  Forces:  Max     0.173411364 RMS     0.008018988
 Search for a local minimum.
 Step number   1 out of a maximum of  312
 All quantities printed in internal units (Hartrees-Bohrs-Radians)
 Mixed Optimization -- RFO/linear search
 Second derivative matrix not updated -- first step.
 ITU=  0
     Eigenvalues ---    0.00230   0.00230   0.00230   0.00230   0.00230
     Eigenvalues ---    0.00386   0.00444   0.00651   0.00706   0.00800
     Eigenvalues ---    0.00867   0.00867   0.01012   0.01070   0.01106
     Eigenvalues ---    0.01189   0.01218   0.01336   0.01404   0.01465
     Eigenvalues ---    0.01529   0.01590   0.01659   0.01696   0.01720
     Eigenvalues ---    0.01757   0.01805   0.01829   0.01848   0.01902
     Eigenvalues ---    0.01954   0.01983   0.01989   0.01997   0.02084
     Eigenvalues ---    0.02086   0.02127   0.02157   0.02188   0.02253
     Eigenvalues ---    0.02296   0.02320   0.02370   0.02377   0.02493
     Eigenvalues ---    0.02519   0.02562   0.02628   0.02653   0.02694
     Eigenvalues ---    0.02772   0.02784   0.02812   0.02850   0.02981
     Eigenvalues ---    0.03029   0.03109   0.03153   0.03168   0.03246
     Eigenvalues ---    0.03303   0.03424   0.03553   0.03619   0.03682
     Eigenvalues ---    0.03766   0.03849   0.04026   0.04170   0.04431
     Eigenvalues ---    0.04682   0.04781   0.04903   0.05033   0.05064
     Eigenvalues ---    0.05102   0.05448   0.05548   0.05557   0.06050
     Eigenvalues ---    0.06183   0.06433   0.06608   0.06656   0.07095
     Eigenvalues ---    0.07286   0.07375   0.07419   0.07500   0.07558
     Eigenvalues ---    0.07639   0.07682   0.07845   0.08010   0.08041
     Eigenvalues ---    0.08074   0.08150   0.08332   0.08359   0.08410
     Eigenvalues ---    0.08483   0.08565   0.08575   0.08807   0.08833
     Eigenvalues ---    0.09413   0.09432   0.09858   0.10059   0.10110
     Eigenvalues ---    0.10256   0.10333   0.10448   0.10765   0.10793
     Eigenvalues ---    0.10965   0.11075   0.11214   0.11379   0.11423
     Eigenvalues ---    0.11571   0.13147   0.14104   0.14163   0.14358
     Eigenvalues ---    0.15847   0.16000   0.16000   0.16000   0.16000
     Eigenvalues ---    0.16000   0.16246   0.16377   0.16430   0.16685
     Eigenvalues ---    0.16865   0.17138   0.17243   0.17378   0.17448
     Eigenvalues ---    0.18383   0.18475   0.37787   0.37812   0.37832
     Eigenvalues ---    0.37840   0.37892   0.37896   0.66291   0.66291
 RFO step:  Lambda=-8.20310023D-02 EMin= 2.30000000D-03
 Linear search not attempted -- first point.
 Maximum step size (   0.300) exceeded in Quadratic search.
    -- Step size scaled by   0.885
 Iteration  1 RMS(Cart)=  0.01837431 RMS(Int)=  0.00044127
 Iteration  2 RMS(Cart)=  0.00067458 RMS(Int)=  0.00000743
 Iteration  3 RMS(Cart)=  0.00000252 RMS(Int)=  0.00000695
 Iteration  4 RMS(Cart)=  0.00000000 RMS(Int)=  0.00000695
 Variable       Old X    -DE/DX   Delta X   Delta X   Delta X     New X
                                 (Linear)    (Quad)   (Total)
    R1        4.16652   0.00035   0.00000   0.00163   0.00163   4.16815
    R2        4.10388   0.00005   0.00000   0.00008   0.00008   4.10396
    R3        4.11941  -0.00014   0.00000  -0.00016  -0.00015   4.11926
    R4        4.17463  -0.00012   0.00000  -0.00084  -0.00084   4.17379
    R5        4.23098   0.00044   0.00000   0.00215   0.00215   4.23314
    R6        4.36717  -0.00012   0.00000  -0.00063  -0.00063   4.36654
    R7        2.98771   0.00097   0.00000   0.00353   0.00353   2.99125
    R8        2.97720   0.00219   0.00000   0.01169   0.01168   2.98889
    R9        3.98679   0.00010   0.00000   0.00021   0.00020   3.98699
   R10        4.00391  -0.00012   0.00000  -0.00058  -0.00059   4.00332
   R11        3.96598   0.00003   0.00000   0.00000   0.00000   3.96598
   R12        3.87290   0.00015   0.00000   0.00095   0.00094   3.87384
   R13        2.97799  -0.00019   0.00000  -0.00078  -0.00078   2.97721
   R14        2.97428  -0.00011   0.00000  -0.00045  -0.00045   2.97383
   R15        4.22660  -0.00002   0.00000  -0.00023  -0.00023   4.22637
   R16        4.12313   0.00001   0.00000   0.00008   0.00009   4.12321
   R17        4.16038  -0.00003   0.00000  -0.00047  -0.00047   4.15991
   R18        4.10246   0.00024   0.00000   0.00109   0.00109   4.10356
   R19        4.37686   0.00010   0.00000   0.00036   0.00036   4.37722
   R20        4.18085  -0.00010   0.00000  -0.00015  -0.00015   4.18071
   R21        2.98078   0.00002   0.00000   0.00003   0.00003   2.98082
   R22        2.99253  -0.00002   0.00000  -0.00002  -0.00002   2.99251
   R23        4.10590   0.00011   0.00000   0.00031   0.00031   4.10622
   R24        3.85024  -0.00004   0.00000  -0.00029  -0.00029   3.84995
   R25        3.93215   0.00000   0.00000   0.00032   0.00032   3.93247
   R26        2.99923  -0.00006   0.00000  -0.00034  -0.00034   2.99889
   R27        2.98185   0.00001   0.00000  -0.00004  -0.00004   2.98181
   R28        3.84781  -0.00004   0.00000  -0.00023  -0.00023   3.84758
   R29        3.76293  -0.00044   0.00000  -0.00246  -0.00246   3.76047
   R30        3.87732  -0.00024   0.00000  -0.00082  -0.00082   3.87650
   R31        2.87528  -0.00050   0.00000  -0.00217  -0.00217   2.87310
   R32        2.87971   0.00010   0.00000   0.00066   0.00066   2.88037
   R33        3.76174   0.00004   0.00000   0.00007   0.00007   3.76181
   R34        3.87352   0.00006   0.00000   0.00005   0.00005   3.87356
   R35        2.80956  -0.00000   0.00000   0.00003   0.00003   2.80960
   R36        2.82734   0.00009   0.00000   0.00045   0.00045   2.82779
   R37        3.87482   0.00002   0.00000   0.00015   0.00015   3.87497
   R38        2.87279   0.00002   0.00000   0.00016   0.00016   2.87296
   R39        2.87786  -0.00004   0.00000  -0.00011  -0.00011   2.87776
   R40        3.98184   0.00009   0.00000   0.00040   0.00040   3.98224
   R41        4.00218   0.00008   0.00000   0.00070   0.00069   4.00287
   R42        2.97018   0.00007   0.00000   0.00042   0.00042   2.97060
   R43        2.97600  -0.00003   0.00000  -0.00015  -0.00015   2.97585
   R44        4.10942   0.00015   0.00000   0.00077   0.00078   4.11019
   R45        3.93545   0.00029   0.00000   0.00122   0.00122   3.93667
   R46        2.99401  -0.00188   0.00000  -0.00356  -0.00353   2.99048
   R47        2.97560   0.00519   0.00000   0.02139   0.02132   2.99691
   R48        3.78614  -0.00026   0.00000  -0.00117  -0.00117   3.78497
   R49        2.90605  -0.00004   0.00000  -0.00026  -0.00026   2.90579
   R50        2.91970  -0.00009   0.00000  -0.00051  -0.00051   2.91919
   R51        2.80891   0.00017   0.00000   0.00068   0.00068   2.80959
   R52        2.82665  -0.00022   0.00000  -0.00108  -0.00109   2.82557
   R53        2.91981  -0.00007   0.00000  -0.00013  -0.00013   2.91969
   R54        2.90481  -0.00021   0.00000  -0.00103  -0.00103   2.90378
   R55        1.54159  -0.00015   0.00000  -0.00068  -0.00068   1.54092
   R56        1.54278  -0.00003   0.00000  -0.00018  -0.00018   1.54260
   R57        1.53885   0.00009   0.00000   0.00034   0.00034   1.53919
   R58        1.58715   0.00004   0.00000   0.00011   0.00011   1.58725
   R59        5.16739  -0.00019   0.00000  -0.00102  -0.00102   5.16637
   R60        1.58622  -0.00004   0.00000  -0.00019  -0.00019   1.58603
   R61        1.50720  -0.00019   0.00000  -0.00168  -0.00159   1.50561
   R62        3.93849   0.00388   0.00000   0.03243   0.03243   3.97092
   R63        1.53813  -0.00005   0.00000  -0.00034  -0.00034   1.53779
   R64        5.03018   0.00012   0.00000   0.00116   0.00116   5.03135
   R65        1.50527   0.00007   0.00000   0.00027   0.00027   1.50554
   R66        5.14814   0.00001   0.00000   0.00006   0.00006   5.14820
   R67        1.52027  -0.00002   0.00000  -0.00074  -0.00074   1.51953
   R68        4.93863   0.00027   0.00000   0.00315   0.00315   4.94179
   R69        4.19024   0.00325   0.00000   0.02822   0.02822   4.21847
   R70        1.51807  -0.00005   0.00000  -0.00012  -0.00012   1.51795
   R71        5.20866  -0.00001   0.00000  -0.00005  -0.00005   5.20861
   R72        4.73881  -0.00006   0.00000  -0.00037  -0.00037   4.73844
   R73        1.50876  -0.00002   0.00000  -0.00011  -0.00011   1.50865
   R74        4.97821   0.00001   0.00000   0.00013   0.00013   4.97834
   R75        5.02779  -0.00001   0.00000  -0.00022  -0.00022   5.02758
   R76        5.28163  -0.00007   0.00000  -0.00056  -0.00056   5.28107
   R77        1.50854  -0.00015   0.00000  -0.00043  -0.00043   1.50811
   R78        5.05299  -0.00003   0.00000  -0.00024  -0.00024   5.05275
   R79        4.99179  -0.00073   0.00000  -0.00451  -0.00451   4.98729
   R80        1.41739  -0.00003   0.00000  -0.00005  -0.00005   1.41734
   R81        1.41776   0.00000   0.00000   0.00001   0.00001   1.41777
   R82        1.41711   0.00002   0.00000   0.00003   0.00003   1.41714
   R83        1.41623   0.00002   0.00000   0.00003   0.00003   1.41626
   R84        1.41699  -0.00003   0.00000  -0.00007  -0.00007   1.41693
   R85        1.41617  -0.00007   0.00000  -0.00014  -0.00014   1.41603
   R86        1.13384   0.17317   0.00000   0.20563   0.20563   1.33946
   R87        1.13384   0.17341   0.00000   0.20592   0.20592   1.33976
    A1        1.87489  -0.00023   0.00000  -0.00121  -0.00121   1.87368
    A2        1.79410  -0.00008   0.00000  -0.00030  -0.00030   1.79379
    A3        2.00292  -0.00021   0.00000  -0.00090  -0.00090   2.00202
    A4        1.97023   0.00028   0.00000   0.00125   0.00125   1.97149
    A5        2.15812   0.00018   0.00000   0.00064   0.00064   2.15876
    A6        2.57985  -0.00022   0.00000  -0.00098  -0.00098   2.57886
    A7        1.91726  -0.00009   0.00000  -0.00038  -0.00038   1.91689
    A8        1.80104  -0.00007   0.00000  -0.00015  -0.00015   1.80089
    A9        1.62969   0.00017   0.00000   0.00066   0.00066   1.63036
   A10        2.14241  -0.00011   0.00000  -0.00093  -0.00093   2.14148
   A11        1.86444  -0.00007   0.00000  -0.00024  -0.00024   1.86419
   A12        2.07124   0.00005   0.00000   0.00036   0.00036   2.07159
   A13        1.56068   0.00033   0.00000   0.00192   0.00192   1.56260
   A14        2.17560  -0.00016   0.00000  -0.00065  -0.00065   2.17495
   A15        1.86589   0.00002   0.00000   0.00001   0.00001   1.86589
   A16        2.15545  -0.00014   0.00000  -0.00078  -0.00078   2.15467
   A17        1.54693  -0.00014   0.00000  -0.00069  -0.00069   1.54624
   A18        2.23795   0.00015   0.00000   0.00072   0.00072   2.23868
   A19        1.89763   0.00030   0.00000   0.00155   0.00155   1.89918
   A20        2.29029  -0.00007   0.00000  -0.00031  -0.00031   2.28997
   A21        2.06614   0.00009   0.00000   0.00062   0.00063   2.06677
   A22        1.78629   0.00004   0.00000   0.00014   0.00014   1.78642
   A23        1.67977   0.00009   0.00000   0.00036   0.00036   1.68014
   A24        2.10873   0.00005   0.00000   0.00030   0.00030   2.10904
   A25        2.35245  -0.00003   0.00000   0.00000   0.00000   2.35245
   A26        1.86499   0.00005   0.00000   0.00020   0.00020   1.86519
   A27        2.10194  -0.00001   0.00000  -0.00003  -0.00003   2.10191
   A28        2.15649   0.00003   0.00000   0.00012   0.00012   2.15661
   A29        1.82020   0.00000   0.00000   0.00000   0.00000   1.82020
   A30        2.01208   0.00002   0.00000   0.00015   0.00015   2.01223
   A31        2.32232  -0.00010   0.00000  -0.00047  -0.00047   2.32185
   A32        1.84783  -0.00005   0.00000  -0.00035  -0.00035   1.84748
   A33        2.21775  -0.00010   0.00000  -0.00043  -0.00043   2.21732
   A34        2.24527  -0.00005   0.00000  -0.00034  -0.00034   2.24493
   A35        1.75983   0.00002   0.00000   0.00008   0.00008   1.75991
   A36        2.25594   0.00001   0.00000   0.00008   0.00008   2.25601
   A37        1.91777   0.00004   0.00000   0.00021   0.00021   1.91798
   A38        1.54344   0.00000   0.00000   0.00005   0.00005   1.54349
   A39        2.17208  -0.00007   0.00000  -0.00032  -0.00032   2.17175
   A40        1.88151  -0.00003   0.00000  -0.00023  -0.00023   1.88128
   A41        2.23342  -0.00003   0.00000  -0.00014  -0.00014   2.23328
   A42        1.87595   0.00003   0.00000   0.00012   0.00012   1.87606
   A43        2.57776   0.00006   0.00000   0.00025   0.00025   2.57802
   A44        1.86016  -0.00008   0.00000  -0.00035  -0.00035   1.85982
   A45        1.55684   0.00002   0.00000   0.00008   0.00008   1.55692
   A46        2.06348   0.00000   0.00000   0.00001   0.00001   2.06349
   A47        2.00022   0.00001   0.00000   0.00002   0.00002   2.00024
   A48        1.79290  -0.00003   0.00000  -0.00016  -0.00016   1.79274
   A49        2.14404  -0.00006   0.00000  -0.00029  -0.00029   2.14375
   A50        1.97404  -0.00004   0.00000  -0.00013  -0.00013   1.97392
   A51        1.79923   0.00005   0.00000   0.00015   0.00015   1.79939
   A52        2.14852  -0.00009   0.00000  -0.00033  -0.00033   2.14819
   A53        1.63940  -0.00006   0.00000  -0.00026  -0.00026   1.63914
   A54        2.07774   0.00006   0.00000   0.00028   0.00028   2.07802
   A55        2.29103   0.00003   0.00000   0.00010   0.00010   2.29112
   A56        2.17547   0.00010   0.00000   0.00055   0.00055   2.17601
   A57        1.87472   0.00010   0.00000   0.00047   0.00047   1.87519
   A58        1.77473   0.00006   0.00000   0.00034   0.00034   1.77507
   A59        1.97089   0.00002   0.00000   0.00004   0.00004   1.97093
   A60        1.85348  -0.00006   0.00000  -0.00024  -0.00024   1.85324
   A61        2.32020  -0.00005   0.00000  -0.00022  -0.00022   2.31998
   A62        1.95538  -0.00007   0.00000  -0.00025  -0.00025   1.95513
   A63        1.93386  -0.00005   0.00000  -0.00027  -0.00027   1.93359
   A64        1.89288   0.00006   0.00000   0.00024   0.00024   1.89312
   A65        2.22157   0.00007   0.00000   0.00029   0.00029   2.22185
   A66        1.68529  -0.00001   0.00000  -0.00008  -0.00008   1.68521
   A67        2.40713   0.00002   0.00000   0.00004   0.00004   2.40717
   A68        2.14461   0.00001   0.00000  -0.00001  -0.00001   2.14461
   A69        2.32431   0.00001   0.00000   0.00001   0.00001   2.32432
   A70        1.82542  -0.00002   0.00000  -0.00012  -0.00012   1.82530
   A71        2.16632  -0.00000   0.00000   0.00007   0.00007   2.16639
   A72        2.09755  -0.00000   0.00000   0.00005   0.00005   2.09760
   A73        1.58965   0.00034   0.00000   0.00145   0.00145   1.59111
   A74        2.37694  -0.00024   0.00000  -0.00116  -0.00116   2.37577
   A75        2.16142  -0.00010   0.00000  -0.00029  -0.00029   2.16112
   A76        2.20923  -0.00013   0.00000  -0.00046  -0.00046   2.20877
   A77        2.51261  -0.00023   0.00000  -0.00107  -0.00107   2.51154
   A78        1.80945   0.00013   0.00000   0.00063   0.00063   1.81008
   A79        2.54801  -0.00006   0.00000  -0.00029  -0.00029   2.54772
   A80        2.06787  -0.00008   0.00000  -0.00052  -0.00052   2.06736
   A81        1.91404  -0.00007   0.00000  -0.00025  -0.00025   1.91379
   A82        2.39122  -0.00004   0.00000  -0.00006  -0.00005   2.39117
   A83        1.65528   0.00001   0.00000   0.00005   0.00005   1.65532
   A84        1.98251  -0.00001   0.00000  -0.00008  -0.00008   1.98243
   A85        2.44854  -0.00000   0.00000  -0.00002  -0.00002   2.44852
   A86        2.06746   0.00001   0.00000   0.00005   0.00005   2.06751
   A87        1.50502   0.00001   0.00000   0.00013   0.00013   1.50514
   A88        2.16867  -0.00001   0.00000  -0.00006  -0.00006   2.16861
   A89        2.23061  -0.00003   0.00000  -0.00016  -0.00016   2.23045
   A90        1.85538   0.00004   0.00000   0.00014   0.00014   1.85553
   A91        2.16125   0.00001   0.00000   0.00002   0.00002   2.16127
   A92        2.52462   0.00001   0.00000   0.00001   0.00001   2.52462
   A93        2.13004  -0.00001   0.00000  -0.00007  -0.00007   2.12997
   A94        1.62535   0.00004   0.00000   0.00017   0.00017   1.62551
   A95        2.17574   0.00001   0.00000   0.00005   0.00005   2.17579
   A96        2.25549  -0.00004   0.00000  -0.00015  -0.00015   2.25533
   A97        1.73766  -0.00002   0.00000  -0.00003  -0.00003   1.73763
   A98        1.59022   0.00004   0.00000   0.00021   0.00021   1.59043
   A99        2.38286  -0.00001   0.00000  -0.00006  -0.00006   2.38280
   A100       2.15548  -0.00002   0.00000  -0.00003  -0.00003   2.15546
   A101       2.20347  -0.00002   0.00000  -0.00004  -0.00004   2.20342
   A102       2.51926  -0.00003   0.00000  -0.00020  -0.00020   2.51906
   A103       1.80779   0.00001   0.00000   0.00003   0.00003   1.80782
   A104       2.54882  -0.00001   0.00000  -0.00005  -0.00005   2.54877
   A105       2.07456  -0.00001   0.00000  -0.00008  -0.00008   2.07448
   A106       1.91336   0.00001   0.00000   0.00006   0.00006   1.91342
   A107       2.38520   0.00001   0.00000   0.00004   0.00004   2.38523
   A108       1.68357  -0.00003   0.00000  -0.00004  -0.00004   1.68353
   A109       1.86704   0.00008   0.00000   0.00044   0.00044   1.86748
   A110       2.24536   0.00004   0.00000   0.00016   0.00016   2.24551
   A111       2.21510   0.00002   0.00000   0.00001   0.00001   2.21511
   A112       1.79083  -0.00001   0.00000   0.00002   0.00002   1.79084
   A113       2.34879  -0.00002   0.00000  -0.00015  -0.00015   2.34864
   A114       2.10854  -0.00001   0.00000  -0.00013  -0.00013   2.10841
   A115       2.10205   0.00007   0.00000   0.00042   0.00042   2.10247
   A116       2.01253  -0.00002   0.00000  -0.00001  -0.00001   2.01252
   A117       2.25940   0.00001   0.00000  -0.00007  -0.00007   2.25933
   A118       1.76174   0.00002   0.00000  -0.00002  -0.00002   1.76172
   A119       1.81612  -0.00010   0.00000  -0.00044  -0.00044   1.81568
   A120       2.15589  -0.00010   0.00000  -0.00045  -0.00045   2.15543
   A121       1.84459   0.00003   0.00000   0.00014   0.00014   1.84473
   A122       2.31802   0.00002   0.00000   0.00009   0.00009   2.31811
   A123       1.97334  -0.00024   0.00000  -0.00092  -0.00093   1.97241
   A124       1.77620  -0.00011   0.00000  -0.00048  -0.00048   1.77572
   A125       1.85730   0.00001   0.00000  -0.00014  -0.00012   1.85718
   A126       2.31984   0.00000   0.00000  -0.00035  -0.00038   2.31946
   A127       1.95486  -0.00020   0.00000  -0.00095  -0.00095   1.95391
   A128       2.32502   0.00018   0.00000   0.00120   0.00119   2.32621
   A129       1.82145   0.00060   0.00000   0.00369   0.00370   1.82516
   A130       1.93311  -0.00022   0.00000  -0.00099  -0.00099   1.93213
   A131       1.88667   0.00016   0.00000   0.00017   0.00017   1.88684
   A132       2.22689  -0.00049   0.00000  -0.00346  -0.00346   2.22342
   A133       1.68595  -0.00020   0.00000  -0.00096  -0.00096   1.68499
   A134       2.39507   0.00022   0.00000   0.00069   0.00068   2.39575
   A135       2.14463  -0.00007   0.00000  -0.00047  -0.00045   2.14418
   A136       2.17784  -0.00000   0.00000   0.00043   0.00044   2.17828
   A137       2.09337   0.00069   0.00000   0.00426   0.00426   2.09763
   A138       1.50718   0.00011   0.00000   0.00056   0.00056   1.50774
   A139       1.93532   0.00006   0.00000   0.00022   0.00022   1.93554
   A140       2.37763  -0.00010   0.00000  -0.00043  -0.00043   2.37720
   A141       2.13459  -0.00009   0.00000  -0.00040  -0.00040   2.13419
   A142       1.50749   0.00001   0.00000  -0.00001  -0.00001   1.50748
   A143       2.39707  -0.00002   0.00000  -0.00012  -0.00012   2.39695
   A144       2.33614  -0.00003   0.00000  -0.00008  -0.00008   2.33606
   A145       2.07166  -0.00001   0.00000  -0.00005  -0.00005   2.07161
   A146       1.98861  -0.00003   0.00000  -0.00013  -0.00013   1.98848
   A147       2.40787   0.00001   0.00000   0.00006   0.00006   2.40793
   A148       2.10615  -0.00003   0.00000  -0.00002  -0.00002   2.10613
   A149       1.70687  -0.00001   0.00000  -0.00008  -0.00008   1.70679
   A150       2.17182   0.00002   0.00000   0.00010   0.00010   2.17192
   A151       2.18821   0.00005   0.00000   0.00021   0.00022   2.18843
   A152       1.66969   0.00001   0.00000   0.00002   0.00002   1.66971
   A153       1.65252   0.00005   0.00000   0.00004   0.00004   1.65256
   A154       1.50127   0.00014   0.00000   0.00058   0.00058   1.50185
   A155       2.17064  -0.00003   0.00000  -0.00009  -0.00009   2.17056
   A156       2.23848   0.00002   0.00000   0.00021   0.00021   2.23868
   A157       2.12944  -0.00008   0.00000  -0.00025  -0.00024   2.12920
   A158       1.85476   0.00002   0.00000  -0.00000  -0.00000   1.85475
   A159       2.26322   0.00003   0.00000   0.00010   0.00010   2.26332
   A160       1.74564   0.00003   0.00000   0.00013   0.00013   1.74577
   A161       1.97931  -0.00005   0.00000  -0.00023  -0.00023   1.97908
   A162       1.62010   0.00008   0.00000   0.00035   0.00035   1.62044
   A163       2.17175   0.00011   0.00000   0.00053   0.00053   2.17228
   A164       2.45131  -0.00002   0.00000   0.00002   0.00002   2.45133
   A165       2.07196  -0.00007   0.00000  -0.00034  -0.00034   2.07162
   A166       2.15457  -0.00007   0.00000  -0.00017  -0.00017   2.15440
   A167       2.51870  -0.00014   0.00000  -0.00067  -0.00068   2.51802
   A168       1.50803   0.00016   0.00000   0.00063   0.00063   1.50866
   A169       1.50713   0.00024   0.00000   0.00114   0.00114   1.50827
   A170       2.33801  -0.00014   0.00000  -0.00079  -0.00079   2.33722
   A171       2.39686  -0.00015   0.00000  -0.00068  -0.00068   2.39618
   A172       1.93310  -0.00003   0.00000  -0.00022  -0.00022   1.93288
   A173       2.13570  -0.00005   0.00000  -0.00018  -0.00018   2.13552
   A174       2.37724  -0.00002   0.00000   0.00001   0.00001   2.37724
   A175       2.10637   0.00003   0.00000   0.00018   0.00018   2.10655
   A176       2.17133   0.00008   0.00000   0.00039   0.00039   2.17172
   A177       1.70559   0.00005   0.00000   0.00030   0.00030   1.70589
   A178       2.07117   0.00018   0.00000   0.00075   0.00075   2.07193
   A179       2.40582  -0.00011   0.00000  -0.00036  -0.00036   2.40546
   A180       1.98690  -0.00008   0.00000  -0.00021  -0.00021   1.98669
   A181       1.67250  -0.00010   0.00000  -0.00053  -0.00053   1.67197
   A182       2.19068  -0.00011   0.00000  -0.00059  -0.00060   2.19008
   A183       1.63970  -0.00012   0.00000  -0.00031  -0.00032   1.63938
   A184       1.66257   0.00009   0.00000   0.00056   0.00056   1.66313
   A185       1.81567   0.01238   0.00000   0.04959   0.04965   1.86533
   A186       2.28004   0.00030   0.00000  -0.00186  -0.00191   2.27813
   A187       1.56901   0.00001   0.00000  -0.00011  -0.00011   1.56890
   A188       1.59522  -0.00006   0.00000  -0.00039  -0.00039   1.59482
   A189       1.79012   0.00008   0.00000   0.00031   0.00031   1.79043
   A190       2.63189   0.00001   0.00000   0.00001   0.00001   2.63190
   A191       1.69978  -0.00091   0.00000  -0.00464  -0.00463   1.69514
   A192       1.72676   0.00175   0.00000   0.01151   0.01152   1.73828
   A193       1.64062  -0.00000   0.00000   0.00039   0.00038   1.64100
   A194       2.08314   0.00022   0.00000  -0.00004  -0.00003   2.08311
   A195       2.54069  -0.00037   0.00000  -0.00177  -0.00179   2.53889
   A196       1.66877  -0.00002   0.00000  -0.00000  -0.00000   1.66877
   A197       1.78785  -0.00002   0.00000  -0.00013  -0.00013   1.78773
   A198       1.90090  -0.00007   0.00000  -0.00034  -0.00034   1.90057
   A199       2.36835  -0.00001   0.00000  -0.00003  -0.00003   2.36832
   A200       1.88140   0.00003   0.00000   0.00027   0.00027   1.88167
   A201       1.60511  -0.00001   0.00000  -0.00003  -0.00003   1.60508
   A202       1.64950   0.00004   0.00000   0.00023   0.00023   1.64974
   A203       1.51902   0.00003   0.00000   0.00019   0.00019   1.51921
   A204       1.60974   0.00013   0.00000   0.00054   0.00054   1.61028
   A205       1.72396  -0.00010   0.00000  -0.00014  -0.00014   1.72382
   A206       1.64061   0.00013   0.00000   0.00039   0.00039   1.64100
   A207       2.43640  -0.00017   0.00000  -0.00054  -0.00054   2.43586
   A208       2.20535   0.00004   0.00000   0.00017   0.00017   2.20552
   A209       2.07335  -0.00001   0.00000  -0.00003  -0.00003   2.07332
   A210       2.30226   0.00000   0.00000   0.00000   0.00000   2.30226
   A211       2.24185   0.00001   0.00000   0.00005   0.00005   2.24190
   A212       1.71322  -0.00005   0.00000  -0.00016  -0.00016   1.71306
   A213       2.27328   0.00002   0.00000   0.00003   0.00003   2.27331
   A214       1.68848  -0.00007   0.00000  -0.00030  -0.00031   1.68818
   A215       2.21230   0.00003   0.00000   0.00010   0.00011   2.21240
   A216       2.28361   0.00003   0.00000   0.00009   0.00009   2.28370
   A217       1.57283   0.00058   0.00000   0.00271   0.00271   1.57554
   A218       1.01660   0.00014   0.00000   0.00085   0.00085   1.01745
   A219       2.30160   0.00001   0.00000   0.00036   0.00036   2.30196
   A220       1.66476   0.00071   0.00000   0.00331   0.00331   1.66807
   A221       2.29233  -0.00049   0.00000  -0.00221  -0.00222   2.29011
   A222       2.18734  -0.00046   0.00000  -0.00270  -0.00270   2.18464
   A223       1.66842  -0.00002   0.00000  -0.00002  -0.00002   1.66840
   A224       2.25683   0.00001   0.00000   0.00005   0.00005   2.25688
   A225       2.30192   0.00001   0.00000   0.00004   0.00004   2.30196
   A226       2.12444   0.00078   0.00000   0.00286   0.00286   2.12730
   A227       2.33674  -0.00116   0.00000  -0.00424  -0.00424   2.33250
   A228       3.21325  -0.00002   0.00000  -0.00006  -0.00006   3.21318
   A229       3.23651   0.00001   0.00000   0.00002   0.00002   3.23653
    D1       -1.76624   0.00007   0.00000   0.00019   0.00019  -1.76605
    D2       -0.74156   0.00012   0.00000   0.00036   0.00036  -0.74120
    D3        1.71021   0.00011   0.00000   0.00038   0.00038   1.71059
    D4        2.28791   0.00013   0.00000   0.00060   0.00060   2.28850
    D5        0.19689  -0.00013   0.00000  -0.00066  -0.00066   0.19623
    D6        1.22157  -0.00009   0.00000  -0.00049  -0.00049   1.22108
    D7       -2.60985  -0.00009   0.00000  -0.00047  -0.00047  -2.61031
    D8       -2.03215  -0.00007   0.00000  -0.00025  -0.00025  -2.03240
    D9       -0.75306  -0.00006   0.00000  -0.00043  -0.00043  -0.75349
   D10        0.27162  -0.00002   0.00000  -0.00026  -0.00026   0.27136
   D11        2.72339  -0.00002   0.00000  -0.00024  -0.00024   2.72315
   D12       -2.98210  -0.00000   0.00000  -0.00002  -0.00002  -2.98212
   D13        2.20067  -0.00003   0.00000  -0.00027  -0.00027   2.20039
   D14       -3.05784   0.00002   0.00000  -0.00010  -0.00010  -3.05794
   D15       -0.60607   0.00001   0.00000  -0.00008  -0.00008  -0.60615
   D16       -0.02838   0.00003   0.00000   0.00014   0.00014  -0.02824
   D17        2.74870  -0.00026   0.00000  -0.00167  -0.00167   2.74703
   D18       -2.50981  -0.00021   0.00000  -0.00151  -0.00151  -2.51131
   D19       -0.05804  -0.00022   0.00000  -0.00148  -0.00148  -0.05952
   D20        0.51966  -0.00020   0.00000  -0.00127  -0.00127   0.51839
   D21        0.42824  -0.00021   0.00000  -0.00152  -0.00152   0.42672
   D22       -0.58710  -0.00023   0.00000  -0.00165  -0.00165  -0.58875
   D23        3.01368  -0.00018   0.00000  -0.00136  -0.00136   3.01231
   D24       -3.03216  -0.00014   0.00000  -0.00107  -0.00107  -3.03323
   D25       -0.48362   0.00009   0.00000   0.00023   0.00023  -0.48339
   D26       -1.49896   0.00007   0.00000   0.00010   0.00010  -1.49886
   D27        2.10182   0.00012   0.00000   0.00039   0.00039   2.10220
   D28        2.33917   0.00016   0.00000   0.00068   0.00068   2.33985
   D29        1.14577  -0.00012   0.00000  -0.00067  -0.00067   1.14510
   D30        0.13043  -0.00014   0.00000  -0.00080  -0.00080   0.12963
   D31       -2.55198  -0.00009   0.00000  -0.00051  -0.00051  -2.55249
   D32       -2.31462  -0.00004   0.00000  -0.00022  -0.00022  -2.31485
   D33       -2.80256  -0.00014   0.00000  -0.00079  -0.00080  -2.80335
   D34        2.46529  -0.00017   0.00000  -0.00093  -0.00093   2.46436
   D35       -0.21712  -0.00012   0.00000  -0.00064  -0.00064  -0.21776
   D36        0.02023  -0.00007   0.00000  -0.00035  -0.00035   0.01988
   D37       -2.74642  -0.00018   0.00000  -0.00082  -0.00081  -2.74723
   D38        2.52143  -0.00020   0.00000  -0.00095  -0.00095   2.52048
   D39       -0.16098  -0.00015   0.00000  -0.00066  -0.00066  -0.16164
   D40        0.07637  -0.00010   0.00000  -0.00037  -0.00037   0.07600
   D41        0.88426  -0.00008   0.00000  -0.00014  -0.00014   0.88413
   D42       -2.75092  -0.00009   0.00000  -0.00031  -0.00031  -2.75123
   D43       -2.09201  -0.00014   0.00000  -0.00042  -0.00042  -2.09242
   D44       -0.09851   0.00022   0.00000   0.00159   0.00159  -0.09692
   D45        2.54949   0.00020   0.00000   0.00142   0.00142   2.55091
   D46       -3.07478   0.00016   0.00000   0.00131   0.00131  -3.07347
   D47       -1.03066   0.00015   0.00000   0.00083   0.00083  -1.02982
   D48        1.61735   0.00013   0.00000   0.00066   0.00066   1.61801
   D49        2.27626   0.00008   0.00000   0.00056   0.00056   2.27682
   D50       -3.13857   0.00014   0.00000   0.00078   0.00078  -3.13779
   D51       -0.49057   0.00013   0.00000   0.00061   0.00061  -0.48996
   D52        0.16835   0.00008   0.00000   0.00050   0.00051   0.16885
   D53        3.07089   0.00019   0.00000   0.00102   0.00101   3.07190
   D54       -0.56429   0.00018   0.00000   0.00084   0.00084  -0.56345
   D55        0.09462   0.00013   0.00000   0.00074   0.00074   0.09536
   D56       -0.90015   0.00014   0.00000   0.00069   0.00069  -0.89945
   D57        0.06750   0.00016   0.00000   0.00084   0.00084   0.06834
   D58        2.29207   0.00011   0.00000   0.00048   0.00048   2.29255
   D59        2.91594   0.00013   0.00000   0.00056   0.00056   2.91650
   D60        1.07068  -0.00019   0.00000  -0.00086  -0.00086   1.06982
   D61        2.03833  -0.00017   0.00000  -0.00071  -0.00071   2.03761
   D62       -2.02028  -0.00021   0.00000  -0.00108  -0.00108  -2.02136
   D63       -1.39641  -0.00019   0.00000  -0.00100  -0.00100  -1.39741
   D64        0.07695   0.00004   0.00000   0.00035   0.00035   0.07729
   D65        1.04459   0.00006   0.00000   0.00050   0.00049   1.04508
   D66       -3.01402   0.00001   0.00000   0.00013   0.00013  -3.01389
   D67       -2.39015   0.00003   0.00000   0.00021   0.00021  -2.38994
   D68       -2.97827  -0.00016   0.00000  -0.00058  -0.00058  -2.97885
   D69       -2.01063  -0.00014   0.00000  -0.00043  -0.00043  -2.01106
   D70        0.21394  -0.00018   0.00000  -0.00079  -0.00079   0.21315
   D71        0.83782  -0.00016   0.00000  -0.00071  -0.00071   0.83711
   D72        2.83005   0.00012   0.00000   0.00107   0.00108   2.83112
   D73       -2.48550   0.00014   0.00000   0.00122   0.00122  -2.48427
   D74       -0.26092   0.00010   0.00000   0.00086   0.00086  -0.26006
   D75        0.36295   0.00012   0.00000   0.00094   0.00094   0.36389
   D76        0.59887  -0.00007   0.00000  -0.00027  -0.00027   0.59860
   D77        1.61456  -0.00007   0.00000  -0.00029  -0.00029   1.61427
   D78       -2.42686  -0.00006   0.00000  -0.00008  -0.00008  -2.42694
   D79       -1.71759  -0.00004   0.00000   0.00003   0.00003  -1.71756
   D80       -0.49409  -0.00003   0.00000  -0.00024  -0.00024  -0.49434
   D81        0.52160  -0.00002   0.00000  -0.00026  -0.00026   0.52134
   D82        2.76337  -0.00001   0.00000  -0.00005  -0.00005   2.76332
   D83       -2.81055   0.00000   0.00000   0.00005   0.00005  -2.81050
   D84       -1.20820   0.00006   0.00000   0.00016   0.00016  -1.20804
   D85       -0.19251   0.00007   0.00000   0.00014   0.00014  -0.19237
   D86        2.04926   0.00007   0.00000   0.00035   0.00035   2.04961
   D87        2.75852   0.00009   0.00000   0.00046   0.00046   2.75898
   D88        2.54224   0.00020   0.00000   0.00082   0.00082   2.54307
   D89       -2.72525   0.00021   0.00000   0.00080   0.00081  -2.72445
   D90       -0.48348   0.00021   0.00000   0.00101   0.00102  -0.48247
   D91        0.22579   0.00023   0.00000   0.00112   0.00112   0.22690
   D92        2.98755  -0.00003   0.00000  -0.00050  -0.00051   2.98704
   D93       -2.27994  -0.00002   0.00000  -0.00052  -0.00052  -2.28047
   D94       -0.03817  -0.00002   0.00000  -0.00031  -0.00031  -0.03849
   D95        0.67109   0.00000   0.00000  -0.00021  -0.00021   0.67088
   D96        0.39066   0.00002   0.00000   0.00024   0.00024   0.39089
   D97       -0.66995  -0.00001   0.00000   0.00013   0.00013  -0.66983
   D98        2.71543   0.00002   0.00000   0.00010   0.00010   2.71553
   D99       -2.79747  -0.00009   0.00000  -0.00055  -0.00055  -2.79802
   D100      -0.65954   0.00008   0.00000   0.00049   0.00049  -0.65905
   D101      -1.72015   0.00005   0.00000   0.00038   0.00038  -1.71977
   D102       1.66523   0.00008   0.00000   0.00036   0.00036   1.66559
   D103       2.43552  -0.00003   0.00000  -0.00029  -0.00029   2.43522
   D104       1.26167  -0.00005   0.00000  -0.00007  -0.00007   1.26160
   D105       0.20106  -0.00008   0.00000  -0.00018  -0.00018   0.20088
   D106      -2.69675  -0.00005   0.00000  -0.00021  -0.00021  -2.69695
   D107      -1.92646  -0.00016   0.00000  -0.00086  -0.00086  -1.92732
   D108      -2.52013  -0.00006   0.00000  -0.00015  -0.00015  -2.52028
   D109       2.70245  -0.00010   0.00000  -0.00026  -0.00026   2.70219
   D110      -0.19536  -0.00006   0.00000  -0.00028  -0.00028  -0.19564
   D111       0.57493  -0.00017   0.00000  -0.00094  -0.00094   0.57399
   D112      -3.09090   0.00023   0.00000   0.00144   0.00143  -3.08946
   D113       2.13168   0.00020   0.00000   0.00132   0.00132   2.13300
   D114      -0.76612   0.00023   0.00000   0.00130   0.00130  -0.76483
   D115       0.00416   0.00012   0.00000   0.00065   0.00065   0.00481
   D116       0.26864   0.00016   0.00000   0.00117   0.00117   0.26981
   D117       2.87932   0.00017   0.00000   0.00271   0.00272   2.88205
   D118       1.49629   0.00016   0.00000   0.00078   0.00078   1.49707
   D119      -2.17622   0.00017   0.00000   0.00233   0.00234  -2.17388
   D120      -1.66292   0.00017   0.00000   0.00113   0.00113  -1.66179
   D121       0.94777   0.00018   0.00000   0.00268   0.00268   0.95045
   D122       2.70212   0.00006   0.00000   0.00026   0.00025   2.70238
   D123      -0.97038   0.00007   0.00000   0.00180   0.00181  -0.96857
   D124      -0.77473   0.00006   0.00000   0.00054   0.00053  -0.77420
   D125       1.83595   0.00007   0.00000   0.00208   0.00209   1.83804
   D126      -2.50065   0.00001   0.00000   0.00017   0.00017  -2.50048
   D127       0.11003   0.00002   0.00000   0.00172   0.00173   0.11175
   D128       0.30508   0.00002   0.00000   0.00003   0.00003   0.30512
   D129      -0.82311   0.00003   0.00000   0.00012   0.00012  -0.82299
   D130       3.02694   0.00002   0.00000   0.00004   0.00004   3.02699
   D131       2.58309  -0.00003   0.00000  -0.00017  -0.00017   2.58292
   D132       1.46182   0.00004   0.00000   0.00021   0.00021   1.46203
   D133       0.33362   0.00006   0.00000   0.00030   0.00030   0.33392
   D134      -2.09951   0.00005   0.00000   0.00022   0.00022  -2.09929
   D135      -2.54337  -0.00000   0.00000   0.00001   0.00001  -2.54336
   D136      -2.54140   0.00010   0.00000   0.00048   0.00048  -2.54092
   D137       2.61359   0.00011   0.00000   0.00057   0.00057   2.61416
   D138       0.18046   0.00011   0.00000   0.00049   0.00049   0.18095
   D139      -0.26340   0.00005   0.00000   0.00028   0.00028  -0.26312
   D140      -2.11458   0.00004   0.00000   0.00032   0.00032  -2.11426
   D141       3.04041   0.00006   0.00000   0.00041   0.00041   3.04082
   D142       0.60728   0.00005   0.00000   0.00033   0.00033   0.60761
   D143       0.16342  -0.00000   0.00000   0.00012   0.00012   0.16354
   D144       0.63405   0.00010   0.00000   0.00049   0.00049   0.63455
   D145      -0.43598   0.00010   0.00000   0.00040   0.00040  -0.43558
   D146      -2.67415   0.00005   0.00000   0.00022   0.00022  -2.67393
   D147       3.04629   0.00007   0.00000   0.00035   0.00035   3.04664
   D148      -0.52109   0.00003   0.00000   0.00018   0.00018  -0.52090
   D149      -1.59112   0.00002   0.00000   0.00009   0.00009  -1.59103
   D150       2.45390  -0.00003   0.00000  -0.00009  -0.00009   2.45381
   D151       1.89115   0.00000   0.00000   0.00004   0.00004   1.89119
   D152      -2.90411   0.00010   0.00000   0.00052   0.00052  -2.90359
   D153       2.30905   0.00009   0.00000   0.00043   0.00043   2.30947
   D154       0.07087   0.00004   0.00000   0.00025   0.00025   0.07112
   D155      -0.49187   0.00007   0.00000   0.00038   0.00038  -0.49149
   D156      -3.13084   0.00005   0.00000   0.00034   0.00034  -3.13050
   D157       2.08232   0.00005   0.00000   0.00025   0.00025   2.08257
   D158      -0.15585  -0.00000   0.00000   0.00007   0.00007  -0.15579
   D159      -0.71860   0.00002   0.00000   0.00020   0.00020  -0.71840
   D160      -0.79957  -0.00001   0.00000   0.00000   0.00000  -0.79956
   D161       0.26582   0.00005   0.00000   0.00032   0.00032   0.26614
   D162       2.44219   0.00003   0.00000   0.00029   0.00029   2.44248
   D163       3.09478   0.00003   0.00000   0.00024   0.00024   3.09502
   D164       0.26357  -0.00004   0.00000  -0.00016  -0.00016   0.26340
   D165       1.32895   0.00001   0.00000   0.00015   0.00015   1.32911
   D166      -2.77786  -0.00000   0.00000   0.00012   0.00012  -2.77773
   D167      -2.12527  -0.00000   0.00000   0.00008   0.00008  -2.12520
   D168       3.09654  -0.00010   0.00000  -0.00050  -0.00050   3.09603
   D169      -2.12126  -0.00004   0.00000  -0.00019  -0.00019  -2.12145
   D170       0.05511  -0.00006   0.00000  -0.00022  -0.00022   0.05489
   D171       0.70770  -0.00006   0.00000  -0.00026  -0.00026   0.70743
   D172       2.44388  -0.00002   0.00000  -0.00024  -0.00024   2.44364
   D173      -2.77392   0.00003   0.00000   0.00007   0.00007  -2.77384
   D174      -0.59754   0.00002   0.00000   0.00004   0.00004  -0.59750
   D175       0.05504   0.00001   0.00000  -0.00000  -0.00000   0.05504
   D176       0.12255  -0.00011   0.00000  -0.00062  -0.00062   0.12193
   D177      -0.96719  -0.00015   0.00000  -0.00074  -0.00074  -0.96793
   D178       2.32929  -0.00003   0.00000  -0.00018  -0.00018   2.32911
   D179       2.60015   0.00002   0.00000   0.00013   0.00013   2.60028
   D180       1.35929  -0.00006   0.00000  -0.00038  -0.00038   1.35892
   D181       0.26955  -0.00010   0.00000  -0.00050  -0.00050   0.26905
   D182      -2.71714   0.00002   0.00000   0.00005   0.00005  -2.71709
   D183      -2.44629   0.00007   0.00000   0.00037   0.00037  -2.44592
   D184      -2.31948  -0.00016   0.00000  -0.00086  -0.00086  -2.32034
   D185       2.87396  -0.00020   0.00000  -0.00099  -0.00099   2.87298
   D186      -0.11273  -0.00008   0.00000  -0.00043  -0.00043  -0.11317
   D187       0.15812  -0.00004   0.00000  -0.00012  -0.00012   0.15801
   D188      -2.46378  -0.00011   0.00000  -0.00073  -0.00073  -2.46451
   D189       2.72966  -0.00014   0.00000  -0.00085  -0.00085   2.72881
   D190      -0.25704  -0.00003   0.00000  -0.00029  -0.00029  -0.25733
   D191       0.01382   0.00002   0.00000   0.00002   0.00002   0.01384
   D192      -2.42044  -0.00003   0.00000  -0.00024  -0.00024  -2.42068
   D193      -0.19823   0.00002   0.00000   0.00003   0.00003  -0.19819
   D194       2.59095  -0.00000   0.00000  -0.00013  -0.00012   2.59083
   D195      -1.47002   0.00005   0.00000   0.00015   0.00015  -1.46988
   D196       1.17606  -0.00002   0.00000  -0.00020  -0.00020   1.17586
   D197      -2.88492   0.00003   0.00000   0.00007   0.00008  -2.88484
   D198      -0.19431   0.00007   0.00000   0.00028   0.00028  -0.19403
   D199       2.02790   0.00011   0.00000   0.00055   0.00055   2.02845
   D200      -1.27976   0.00003   0.00000   0.00005   0.00005  -1.27971
   D201       0.94245   0.00008   0.00000   0.00032   0.00032   0.94277
   D202       0.59391   0.00007   0.00000   0.00027   0.00027   0.59418
   D203       1.61146   0.00010   0.00000   0.00038   0.00038   1.61183
   D204      -2.41914   0.00011   0.00000   0.00048   0.00048  -2.41866
   D205      -1.71236   0.00007   0.00000   0.00028   0.00028  -1.71208
   D206      -1.21000   0.00001   0.00000   0.00008   0.00008  -1.20992
   D207      -0.19245   0.00004   0.00000   0.00018   0.00018  -0.19226
   D208       2.06014   0.00005   0.00000   0.00029   0.00029   2.06042
   D209       2.76692   0.00002   0.00000   0.00009   0.00009   2.76700
   D210      -0.49947  -0.00003   0.00000  -0.00009  -0.00009  -0.49956
   D211       0.51808   0.00000   0.00000   0.00001   0.00001   0.51809
   D212       2.77067   0.00001   0.00000   0.00011   0.00011   2.77078
   D213      -2.80574  -0.00002   0.00000  -0.00009  -0.00009  -2.80583
   D214       2.97726  -0.00004   0.00000  -0.00020  -0.00020   2.97706
   D215      -2.28838  -0.00001   0.00000  -0.00010  -0.00010  -2.28847
   D216      -0.03579  -0.00000   0.00000   0.00001   0.00001  -0.03578
   D217       0.67099  -0.00004   0.00000  -0.00019  -0.00019   0.67080
   D218       2.54869  -0.00001   0.00000   0.00000   0.00000   2.54870
   D219      -2.71694   0.00002   0.00000   0.00011   0.00011  -2.71683
   D220      -0.46436   0.00003   0.00000   0.00021   0.00021  -0.46415
   D221       0.24242  -0.00000   0.00000   0.00001   0.00001   0.24243
   D222       0.88063   0.00000   0.00000  -0.00010  -0.00010   0.88053
   D223      -2.75569   0.00003   0.00000   0.00013   0.00013  -2.75556
   D224      -2.10219   0.00001   0.00000   0.00003   0.00003  -2.10217
   D225      -0.10466  -0.00001   0.00000  -0.00019  -0.00019  -0.10485
   D226       2.54221   0.00002   0.00000   0.00004   0.00004   2.54225
   D227      -3.08748  -0.00000   0.00000  -0.00007  -0.00007  -3.08755
   D228      -1.03150   0.00005   0.00000   0.00019   0.00019  -1.03132
   D229       1.61536   0.00008   0.00000   0.00041   0.00041   1.61578
   D230       2.26886   0.00006   0.00000   0.00031   0.00031   2.26917
   D231       3.05100  -0.00004   0.00000  -0.00035  -0.00036   3.05064
   D232      -0.58532  -0.00001   0.00000  -0.00013  -0.00013  -0.58544
   D233       0.06818  -0.00004   0.00000  -0.00023  -0.00023   0.06794
   D234       3.14078  -0.00002   0.00000  -0.00016  -0.00016   3.14063
   D235      -0.49553   0.00001   0.00000   0.00007   0.00007  -0.49546
   D236       0.15796  -0.00001   0.00000  -0.00004  -0.00004   0.15793
   D237      -0.73816   0.00005   0.00000   0.00029   0.00029  -0.73786
   D238      -1.76361   0.00003   0.00000   0.00013   0.00013  -1.76349
   D239       2.29357   0.00001   0.00000   0.00001   0.00001   2.29359
   D240       1.71361   0.00004   0.00000   0.00015   0.00015   1.71376
   D241       0.27255   0.00006   0.00000   0.00032   0.00032   0.27287
   D242      -0.75290   0.00003   0.00000   0.00015   0.00015  -0.75275
   D243      -2.97890   0.00002   0.00000   0.00003   0.00003  -2.97886
   D244       2.72432   0.00004   0.00000   0.00017   0.00017   2.72449
   D245       1.22009  -0.00003   0.00000  -0.00012  -0.00012   1.21998
   D246       0.19464  -0.00005   0.00000  -0.00029  -0.00029   0.19435
   D247      -2.03136  -0.00007   0.00000  -0.00040  -0.00040  -2.03176
   D248      -2.61133  -0.00005   0.00000  -0.00026  -0.00026  -2.61159
   D249      -2.49597   0.00003   0.00000   0.00024   0.00024  -2.49573
   D250       2.76176   0.00000   0.00000   0.00007   0.00007   2.76183
   D251       0.53576  -0.00001   0.00000  -0.00005  -0.00005   0.53572
   D252      -0.04420   0.00001   0.00000   0.00009   0.00009  -0.04411
   D253      -3.04792   0.00005   0.00000   0.00029   0.00029  -3.04763
   D254       2.20981   0.00003   0.00000   0.00012   0.00012   2.20993
   D255      -0.01619   0.00001   0.00000   0.00000   0.00000  -0.01619
   D256      -0.59616   0.00003   0.00000   0.00014   0.00014  -0.59601
   D257      -1.49477   0.00010   0.00000   0.00059   0.00059  -1.49419
   D258      -0.47883  -0.00009   0.00000  -0.00044  -0.00044  -0.47926
   D259       2.09492   0.00011   0.00000  -0.00004  -0.00004   2.09487
   D260       2.34809  -0.00077   0.00000  -0.00521  -0.00521   2.34288
   D261      -0.58082   0.00014   0.00000   0.00083   0.00083  -0.58000
   D262       0.43512  -0.00005   0.00000  -0.00020  -0.00020   0.43493
   D263       3.00887   0.00015   0.00000   0.00020   0.00020   3.00906
   D264      -3.02115  -0.00073   0.00000  -0.00497  -0.00497  -3.02612
   D265       0.13026   0.00013   0.00000   0.00075   0.00075   0.13101
   D266       1.14621  -0.00006   0.00000  -0.00027  -0.00027   1.14594
   D267      -2.56323   0.00014   0.00000   0.00012   0.00012  -2.56312
   D268      -2.31006  -0.00074   0.00000  -0.00505  -0.00505  -2.31511
   D269       2.54398   0.00019   0.00000   0.00103   0.00103   2.54501
   D270      -2.72326  -0.00001   0.00000   0.00001   0.00001  -2.72325
   D271      -0.14952   0.00020   0.00000   0.00040   0.00040  -0.14912
   D272       0.10366  -0.00068   0.00000  -0.00477  -0.00477   0.09889
   D273       2.46909   0.00015   0.00000   0.00080   0.00080   2.46989
   D274      -2.79815  -0.00004   0.00000  -0.00022  -0.00022  -2.79837
   D275      -0.22441   0.00016   0.00000   0.00018   0.00017  -0.22423
   D276       0.02876  -0.00072   0.00000  -0.00499  -0.00499   0.02377
   D277       1.26348  -0.00001   0.00000  -0.00010  -0.00010   1.26338
   D278       0.20103  -0.00004   0.00000  -0.00019  -0.00019   0.20084
   D279      -1.92980   0.00001   0.00000   0.00011   0.00011  -1.92969
   D280      -2.69931  -0.00003   0.00000  -0.00011  -0.00011  -2.69942
   D281       0.39178  -0.00004   0.00000  -0.00023  -0.00023   0.39154
   D282      -0.67067  -0.00006   0.00000  -0.00033  -0.00033  -0.67100
   D283      -2.80150  -0.00001   0.00000  -0.00003  -0.00003  -2.80153
   D284       2.71217  -0.00006   0.00000  -0.00025  -0.00025   2.71193
   D285      -0.65731  -0.00005   0.00000  -0.00033  -0.00033  -0.65764
   D286      -1.71976  -0.00008   0.00000  -0.00042  -0.00042  -1.72018
   D287       2.43260  -0.00003   0.00000  -0.00013  -0.00013   2.43247
   D288       1.66308  -0.00008   0.00000  -0.00034  -0.00034   1.66274
   D289      -3.10767  -0.00003   0.00000  -0.00028  -0.00028  -3.10795
   D290       2.11307  -0.00006   0.00000  -0.00038  -0.00038   2.11269
   D291      -0.01776  -0.00001   0.00000  -0.00008  -0.00008  -0.01784
   D292      -0.78727  -0.00005   0.00000  -0.00030  -0.00030  -0.78757
   D293      -2.53032  -0.00002   0.00000  -0.00017  -0.00017  -2.53049
   D294       2.69041  -0.00005   0.00000  -0.00026  -0.00026   2.69015
   D295       0.55958   0.00000   0.00000   0.00004   0.00004   0.55962
   D296      -0.20993  -0.00004   0.00000  -0.00018  -0.00018  -0.21011
   D297       0.08083  -0.00005   0.00000  -0.00032  -0.00032   0.08051
   D298       1.04996   0.00005   0.00000   0.00024   0.00024   1.05020
   D299      -2.39040   0.00003   0.00000   0.00029   0.00029  -2.39011
   D300      -3.01519   0.00007   0.00000   0.00048   0.00048  -3.01471
   D301       1.07198  -0.00008   0.00000  -0.00046  -0.00046   1.07152
   D302       2.04111   0.00002   0.00000   0.00010   0.00010   2.04121
   D303      -1.39925   0.00001   0.00000   0.00015   0.00015  -1.39910
   D304      -2.02404   0.00004   0.00000   0.00034   0.00034  -2.02369
   D305      -0.89792  -0.00007   0.00000  -0.00040  -0.00040  -0.89832
   D306       0.07121   0.00003   0.00000   0.00017   0.00017   0.07137
   D307       2.91403   0.00001   0.00000   0.00022   0.00022   2.91425
   D308       2.28925   0.00004   0.00000   0.00041   0.00041   2.28965
   D309       2.83194  -0.00006   0.00000  -0.00038  -0.00038   2.83155
   D310      -2.48212   0.00004   0.00000   0.00018   0.00018  -2.48194
   D311       0.36070   0.00002   0.00000   0.00023   0.00023   0.36094
   D312      -0.26408   0.00005   0.00000   0.00042   0.00042  -0.26366
   D313      -2.98360  -0.00006   0.00000  -0.00038  -0.00038  -2.98398
   D314      -2.01448   0.00004   0.00000   0.00018   0.00018  -2.01429
   D315       0.82835   0.00002   0.00000   0.00023   0.00023   0.82859
   D316       0.20357   0.00005   0.00000   0.00042   0.00042   0.20399
   D317       2.10067  -0.00000   0.00000  -0.00010  -0.00010   2.10057
   D318       1.20980  -0.00003   0.00000  -0.00024  -0.00024   1.20956
   D319       3.13670   0.00001   0.00000  -0.00010  -0.00010   3.13659
   D320      -1.92282  -0.00006   0.00000  -0.00035  -0.00035  -1.92317
   D321       0.38388  -0.00001   0.00000  -0.00013  -0.00013   0.38375
   D322      -0.70497   0.00002   0.00000   0.00001   0.00001  -0.70496
   D323      -3.01410  -0.00005   0.00000  -0.00040  -0.00040  -3.01450
   D324       2.15020  -0.00006   0.00000  -0.00042  -0.00042   2.14977
   D325      -1.91900  -0.00004   0.00000  -0.00037  -0.00037  -1.91937
   D326      -0.93584  -0.00007   0.00000  -0.00043  -0.00043  -0.93627
   D327       1.00567  -0.00005   0.00000  -0.00042  -0.00042   1.00525
   D328       0.04678  -0.00004   0.00000  -0.00035  -0.00035   0.04643
   D329      -0.88814  -0.00000   0.00000   0.00011   0.00011  -0.88803
   D330       0.14113  -0.00002   0.00000   0.00001   0.00001   0.14114
   D331       3.13633   0.00000   0.00000   0.00007   0.00007   3.13640
   D332       2.50353   0.00004   0.00000   0.00028   0.00028   2.50381
   D333       0.21589  -0.00004   0.00000  -0.00021  -0.00021   0.21568
   D334       1.24515  -0.00006   0.00000  -0.00031  -0.00031   1.24485
   D335      -2.04283  -0.00004   0.00000  -0.00024  -0.00024  -2.04307
   D336      -2.67563   0.00000   0.00000  -0.00004  -0.00004  -2.67567
   D337       3.11134  -0.00001   0.00000  -0.00004  -0.00004   3.11130
   D338      -2.14258  -0.00003   0.00000  -0.00014  -0.00014  -2.14272
   D339       0.85262  -0.00001   0.00000  -0.00008  -0.00008   0.85254
   D340       0.21982   0.00004   0.00000   0.00012   0.00012   0.21995
   D341       2.53019  -0.00005   0.00000  -0.00022  -0.00022   2.52997
   D342      -2.72373  -0.00007   0.00000  -0.00032  -0.00032  -2.72405
   D343       0.27148  -0.00005   0.00000  -0.00026  -0.00026   0.27122
   D344      -0.36132  -0.00001   0.00000  -0.00005  -0.00005  -0.36138
   D345       0.48377   0.00010   0.00000   0.00059   0.00059   0.48436
   D346      -2.24079   0.00007   0.00000   0.00042   0.00042  -2.24037
   D347      -2.88597   0.00009   0.00000   0.00048   0.00048  -2.88549
   D348      -0.69806   0.00002   0.00000   0.00017   0.00017  -0.69789
   D349       2.86057  -0.00000   0.00000   0.00000   0.00000   2.86057
   D350       2.21539   0.00002   0.00000   0.00006   0.00006   2.21545
   D351       3.00219   0.00000   0.00000   0.00012   0.00012   3.00231
   D352       0.27763  -0.00002   0.00000  -0.00006  -0.00006   0.27758
   D353      -0.36755   0.00000   0.00000   0.00000   0.00000  -0.36755
   D354       3.11861   0.00001   0.00000   0.00011   0.00011   3.11873
   D355       0.39406  -0.00002   0.00000  -0.00006  -0.00006   0.39400
   D356      -0.25112   0.00000   0.00000  -0.00000  -0.00000  -0.25113
   D357       0.83159  -0.00002   0.00000  -0.00004  -0.00004   0.83155
   D358      -0.11237  -0.00001   0.00000  -0.00009  -0.00009  -0.11246
   D359      -2.98917  -0.00005   0.00000  -0.00024  -0.00024  -2.98941
   D360      -2.57023  -0.00004   0.00000  -0.00017  -0.00017  -2.57039
   D361      -0.20833   0.00005   0.00000   0.00023   0.00023  -0.20810
   D362      -1.15229   0.00005   0.00000   0.00017   0.00017  -1.15211
   D363       2.25410   0.00002   0.00000   0.00002   0.00002   2.25412
   D364       2.67304   0.00003   0.00000   0.00010   0.00010   2.67314
   D365       3.13182   0.00001   0.00000   0.00009   0.00009   3.13192
   D366       2.18787   0.00002   0.00000   0.00004   0.00004   2.18791
   D367      -0.68893  -0.00001   0.00000  -0.00011  -0.00011  -0.68904
   D368      -0.26999  -0.00000   0.00000  -0.00003  -0.00003  -0.27002
   D369      -2.55309   0.00005   0.00000   0.00027   0.00027  -2.55282
   D370       2.78613   0.00005   0.00000   0.00022   0.00022   2.78635
   D371      -0.09066   0.00002   0.00000   0.00007   0.00006  -0.09060
   D372       0.32828   0.00003   0.00000   0.00014   0.00014   0.32842
   D373      -3.10018  -0.00008   0.00000  -0.00052  -0.00052  -3.10070
   D374      -1.62780   0.00006   0.00000   0.00024   0.00024  -1.62756
   D375      -0.33272   0.00001   0.00000   0.00004   0.00004  -0.33268
   D376       0.69821  -0.00001   0.00000  -0.00002  -0.00002   0.69819
   D377       1.80052   0.00000   0.00000  -0.00004  -0.00004   1.80048
   D378       0.48132  -0.00015   0.00000  -0.00092  -0.00092   0.48040
   D379      -0.70006   0.00004   0.00000   0.00001   0.00001  -0.70005
   D380       3.01611  -0.00028   0.00000  -0.00082  -0.00081   3.01531
   D381       3.11341   0.00034   0.00000   0.00221   0.00220   3.11561
   D382      -2.23952  -0.00007   0.00000  -0.00038  -0.00038  -2.23990
   D383       2.86229   0.00012   0.00000   0.00054   0.00054   2.86284
   D384       0.29528  -0.00020   0.00000  -0.00029  -0.00027   0.29501
   D385       0.39258   0.00042   0.00000   0.00274   0.00273   0.39531
   D386      -2.89476  -0.00000   0.00000  -0.00022  -0.00022  -2.89498
   D387       2.20705   0.00019   0.00000   0.00071   0.00071   2.20776
   D388      -0.35996  -0.00013   0.00000  -0.00012  -0.00011  -0.36007
   D389      -0.26266   0.00049   0.00000   0.00291   0.00290  -0.25977
   D390      -0.71839   0.00006   0.00000   0.00046   0.00046  -0.71793
   D391       0.48076  -0.00001   0.00000   0.00000   0.00000   0.48077
   D392       3.09193  -0.00001   0.00000   0.00016   0.00016   3.09208
   D393      -3.03317  -0.00004   0.00000  -0.00021  -0.00020  -3.03337
   D394       2.62450  -0.00002   0.00000  -0.00028  -0.00028   2.62422
   D395      -2.45953  -0.00010   0.00000  -0.00074  -0.00074  -2.46026
   D396       0.15164  -0.00009   0.00000  -0.00058  -0.00058   0.15105
   D397       0.30973  -0.00012   0.00000  -0.00094  -0.00094   0.30878
   D398       2.27077   0.00012   0.00000   0.00076   0.00076   2.27154
   D399      -2.81325   0.00005   0.00000   0.00030   0.00030  -2.81295
   D400      -0.20209   0.00005   0.00000   0.00046   0.00046  -0.20163
   D401      -0.04400   0.00003   0.00000   0.00010   0.00010  -0.04390
   D402      -0.32367  -0.00003   0.00000  -0.00026  -0.00026  -0.32393
   D403       0.97138   0.00006   0.00000   0.00003   0.00003   0.97142
   D404       3.12401   0.00001   0.00000  -0.00019  -0.00019   3.12382
   D405      -2.87431  -0.00003   0.00000  -0.00036  -0.00036  -2.87467
   D406       2.69887   0.00001   0.00000   0.00014   0.00013   2.69901
   D407      -2.28925   0.00010   0.00000   0.00043   0.00043  -2.28883
   D408      -0.13663   0.00005   0.00000   0.00020   0.00020  -0.13642
   D409       0.14823   0.00001   0.00000   0.00004   0.00004   0.14827
   D410       3.01491  -0.00011   0.00000  -0.00061  -0.00061   3.01430
   D411      -1.97322  -0.00002   0.00000  -0.00032  -0.00032  -1.97354
   D412       0.17941  -0.00007   0.00000  -0.00054  -0.00054   0.17887
   D413       0.46427  -0.00011   0.00000  -0.00071  -0.00071   0.46356
   D414       0.47985  -0.00000   0.00000   0.00013   0.00013   0.47998
   D415      -2.44745  -0.00004   0.00000  -0.00020  -0.00020  -2.44765
   D416      -2.82007  -0.00000   0.00000   0.00009   0.00009  -2.81998
   D417      -0.72062  -0.00001   0.00000   0.00008   0.00008  -0.72054
   D418       2.63527  -0.00005   0.00000  -0.00024  -0.00024   2.63502
   D419       2.26265  -0.00002   0.00000   0.00004   0.00004   2.26269
   D420       3.09489   0.00002   0.00000   0.00019   0.00019   3.09507
   D421       0.16759  -0.00002   0.00000  -0.00014  -0.00014   0.16745
   D422      -0.20504   0.00002   0.00000   0.00015   0.00015  -0.20489
   D423      -3.02693   0.00002   0.00000   0.00018   0.00017  -3.02676
   D424       0.32895  -0.00002   0.00000  -0.00015  -0.00015   0.32880
   D425      -0.04367   0.00002   0.00000   0.00014   0.00014  -0.04354
   D426      -0.96842  -0.00002   0.00000  -0.00018  -0.00018  -0.96860
   D427       0.27100   0.00001   0.00000   0.00001   0.00001   0.27101
   D428       2.73097   0.00004   0.00000   0.00017   0.00017   2.73113
   D429       2.87138   0.00004   0.00000   0.00012   0.00012   2.87150
   D430       0.12336  -0.00004   0.00000  -0.00027  -0.00027   0.12309
   D431       1.36277  -0.00001   0.00000  -0.00008  -0.00008   1.36269
   D432      -2.46045   0.00002   0.00000   0.00008   0.00008  -2.46037
   D433      -2.32003   0.00002   0.00000   0.00002   0.00002  -2.32001
   D434       2.33025  -0.00005   0.00000  -0.00027  -0.00027   2.32998
   D435      -2.71353  -0.00002   0.00000  -0.00008  -0.00008  -2.71360
   D436      -0.25356   0.00001   0.00000   0.00008   0.00008  -0.25348
   D437      -0.11314   0.00001   0.00000   0.00003   0.00003  -0.11311
   D438       2.59814  -0.00006   0.00000  -0.00031  -0.00031   2.59783
   D439      -2.44563  -0.00003   0.00000  -0.00012  -0.00012  -2.44575
   D440       0.01434   0.00001   0.00000   0.00004   0.00004   0.01438
   D441       0.15475   0.00000   0.00000  -0.00001  -0.00001   0.15474
   D442      -0.32023  -0.00010   0.00000  -0.00063  -0.00063  -0.32086
   D443       0.97380  -0.00005   0.00000  -0.00037  -0.00037   0.97344
   D444      -2.87435  -0.00001   0.00000  -0.00016  -0.00016  -2.87450
   D445       3.12201  -0.00005   0.00000  -0.00024  -0.00024   3.12177
   D446       2.69490  -0.00008   0.00000  -0.00045  -0.00045   2.69444
   D447      -2.29426  -0.00003   0.00000  -0.00019  -0.00019  -2.29445
   D448       0.14078   0.00001   0.00000   0.00002   0.00002   0.14080
   D449      -0.14605  -0.00003   0.00000  -0.00007  -0.00007  -0.14611
   D450       3.02394  -0.00010   0.00000  -0.00057  -0.00057   3.02338
   D451      -1.96521  -0.00005   0.00000  -0.00030  -0.00030  -1.96551
   D452       0.46982  -0.00001   0.00000  -0.00009  -0.00009   0.46973
   D453       0.18300  -0.00005   0.00000  -0.00018  -0.00018   0.18282
   D454       0.30419  -0.00014   0.00000  -0.00056  -0.00056   0.30363
   D455      -0.82433   0.00008   0.00000   0.00036   0.00036  -0.82397
   D456       3.01597   0.00014   0.00000   0.00052   0.00050   3.01647
   D457       2.58093   0.00003   0.00000   0.00043   0.00045   2.58139
   D458       1.46247  -0.00015   0.00000  -0.00051  -0.00051   1.46195
   D459       0.33394   0.00007   0.00000   0.00040   0.00040   0.33435
   D460      -2.10895   0.00013   0.00000   0.00057   0.00055  -2.10840
   D461      -2.54398   0.00003   0.00000   0.00048   0.00050  -2.54348
   D462      -2.11402  -0.00019   0.00000  -0.00075  -0.00075  -2.11477
   D463       3.04064   0.00004   0.00000   0.00017   0.00017   3.04081
   D464       0.59775   0.00010   0.00000   0.00033   0.00031   0.59807
   D465       0.16272  -0.00001   0.00000   0.00024   0.00026   0.16298
   D466      -2.53798  -0.00015   0.00000  -0.00058  -0.00058  -2.53856
   D467       2.61669   0.00007   0.00000   0.00034   0.00034   2.61702
   D468       0.17380   0.00013   0.00000   0.00050   0.00048   0.17428
   D469      -0.26124   0.00002   0.00000   0.00041   0.00043  -0.26081
   D470       0.63207   0.00002   0.00000   0.00015   0.00015   0.63221
   D471      -0.43497   0.00006   0.00000   0.00022   0.00022  -0.43475
   D472      -2.65996   0.00001   0.00000  -0.00012  -0.00012  -2.66007
   D473       3.05580   0.00004   0.00000   0.00021   0.00021   3.05601
   D474      -0.52462   0.00004   0.00000   0.00013   0.00013  -0.52448
   D475      -1.59166   0.00008   0.00000   0.00021   0.00021  -1.59145
   D476       2.46655   0.00002   0.00000  -0.00013  -0.00013   2.46642
   D477       1.89912   0.00005   0.00000   0.00020   0.00020   1.89932
   D478      -3.13647   0.00001   0.00000   0.00008   0.00008  -3.13639
   D479       2.07968   0.00005   0.00000   0.00015   0.00015   2.07982
   D480      -0.14531  -0.00000   0.00000  -0.00019  -0.00019  -0.14549
   D481      -0.71273   0.00003   0.00000   0.00014   0.00014  -0.71259
   D482      -2.90540   0.00000   0.00000   0.00005   0.00005  -2.90535
   D483       2.31075   0.00004   0.00000   0.00012   0.00012   2.31087
   D484       0.08576  -0.00001   0.00000  -0.00021  -0.00021   0.08555
   D485      -0.48166   0.00002   0.00000   0.00011   0.00011  -0.48155
   D486      -1.53096  -0.00005   0.00000  -0.00030  -0.00030  -1.53126
   D487       0.13362  -0.00000   0.00000  -0.00005  -0.00005   0.13357
   D488       1.75059   0.00001   0.00000   0.00008   0.00008   1.75067
   D489      -2.86802   0.00005   0.00000   0.00033   0.00033  -2.86769
   D490      -2.96598  -0.00001   0.00000  -0.00010  -0.00010  -2.96608
   D491      -1.30140   0.00003   0.00000   0.00015   0.00015  -1.30125
   D492       0.66541   0.00001   0.00000   0.00001   0.00001   0.66542
   D493       2.32999   0.00005   0.00000   0.00026   0.00026   2.33025
   D494      -0.45744   0.00000   0.00000   0.00001   0.00001  -0.45743
   D495       1.20714   0.00005   0.00000   0.00026   0.00026   1.20740
   D496      -0.57020  -0.00002   0.00000  -0.00011  -0.00011  -0.57032
   D497      -2.79946   0.00002   0.00000   0.00013   0.00013  -2.79934
   D498      -1.65809   0.00003   0.00000   0.00013   0.00013  -1.65796
   D499       2.21076  -0.00001   0.00000  -0.00004  -0.00004   2.21072
   D500       0.79567   0.00004   0.00000   0.00020   0.00020   0.79587
   D501      -0.89045   0.00005   0.00000   0.00029   0.00029  -0.89016
   D502       0.13875   0.00010   0.00000   0.00050   0.00050   0.13926
   D503       3.13754   0.00000   0.00000   0.00002   0.00002   3.13756
   D504       2.50893  -0.00004   0.00000  -0.00043  -0.00043   2.50851
   D505       0.21533  -0.00010   0.00000  -0.00029  -0.00029   0.21504
   D506       1.24453  -0.00005   0.00000  -0.00007  -0.00008   1.24446
   D507      -2.03986  -0.00015   0.00000  -0.00056  -0.00056  -2.04042
   D508      -2.66847  -0.00019   0.00000  -0.00101  -0.00101  -2.66948
   D509       3.11399  -0.00006   0.00000   0.00049   0.00047   3.11446
   D510      -2.14000  -0.00000   0.00000   0.00070   0.00068  -2.13931
   D511       0.85880  -0.00010   0.00000   0.00022   0.00020   0.85900
   D512       0.23019  -0.00015   0.00000  -0.00023  -0.00025   0.22994
   D513       2.52443   0.00061   0.00000   0.00441   0.00442   2.52885
   D514      -2.72955   0.00067   0.00000   0.00462   0.00463  -2.72492
   D515       0.26924   0.00057   0.00000   0.00414   0.00415   0.27339
   D516      -0.35937   0.00053   0.00000   0.00369   0.00370  -0.35567
   D517       0.83143   0.00001   0.00000  -0.00009  -0.00009   0.83134
   D518      -0.11238  -0.00010   0.00000  -0.00056  -0.00056  -0.11294
   D519      -2.57204  -0.00003   0.00000  -0.00016  -0.00016  -2.57220
   D520      -2.99057  -0.00005   0.00000  -0.00027  -0.00027  -2.99084
   D521      -0.20843   0.00007   0.00000   0.00015   0.00015  -0.20829
   D522      -1.15224  -0.00003   0.00000  -0.00033  -0.00033  -1.15257
   D523       2.67129   0.00004   0.00000   0.00008   0.00008   2.67136
   D524       2.25276   0.00002   0.00000  -0.00003  -0.00003   2.25272
   D525       3.13339  -0.00001   0.00000  -0.00058  -0.00056   3.13283
   D526       2.18958  -0.00012   0.00000  -0.00106  -0.00104   2.18854
   D527      -0.27008  -0.00005   0.00000  -0.00065  -0.00063  -0.27071
   D528      -0.68861  -0.00007   0.00000  -0.00076  -0.00074  -0.68935
   D529      -2.55080  -0.00014   0.00000  -0.00141  -0.00144  -2.55224
   D530       2.78857  -0.00025   0.00000  -0.00189  -0.00191   2.78666
   D531       0.32892  -0.00018   0.00000  -0.00148  -0.00151   0.32741
   D532      -0.08962  -0.00020   0.00000  -0.00159  -0.00162  -0.09123
   D533       1.73773  -0.00007   0.00000  -0.00034  -0.00032   1.73741
   D534      -0.74431  -0.00067   0.00000  -0.00462  -0.00461  -0.74892
   D535      -3.07003  -0.00059   0.00000  -0.00411  -0.00411  -3.07414
   D536      -1.77298  -0.00087   0.00000  -0.00593  -0.00592  -1.77891
   D537       0.35664  -0.00050   0.00000  -0.00320  -0.00317   0.35348
   D538      -0.58657   0.00001   0.00000   0.00022   0.00022  -0.58635
   D539       0.61810   0.00008   0.00000   0.00044   0.00044   0.61854
   D540      -2.96271  -0.00002   0.00000   0.00005   0.00005  -2.96266
   D541      -2.82043   0.00003   0.00000   0.00021   0.00021  -2.82022
   D542      -1.79326   0.00005   0.00000   0.00043   0.00043  -1.79283
   D543      -0.58859   0.00011   0.00000   0.00066   0.00066  -0.58794
   D544       2.11378   0.00002   0.00000   0.00026   0.00026   2.11405
   D545       2.25607   0.00007   0.00000   0.00042   0.00042   2.25649
   D546       2.25729   0.00004   0.00000   0.00032   0.00032   2.25761
   D547      -2.82123   0.00010   0.00000   0.00055   0.00055  -2.82068
   D548      -0.11886   0.00001   0.00000   0.00016   0.00015  -0.11870
   D549       0.02343   0.00006   0.00000   0.00032   0.00032   0.02374
   D550       2.11597   0.00003   0.00000   0.00029   0.00029   2.11626
   D551      -2.96255   0.00010   0.00000   0.00052   0.00052  -2.96203
   D552      -0.26017   0.00001   0.00000   0.00012   0.00012  -0.26005
   D553      -0.11789   0.00005   0.00000   0.00028   0.00028  -0.11761
   D554      -0.02776   0.00020   0.00000   0.00115   0.00115  -0.02661
   D555      -1.10480   0.00018   0.00000   0.00111   0.00111  -1.10369
   D556       1.35062   0.00020   0.00000   0.00147   0.00147   1.35209
   D557      -2.18149   0.00019   0.00000   0.00129   0.00128  -2.18021
   D558       2.78400   0.00031   0.00000   0.00202   0.00202   2.78602
   D559       2.93706   0.00014   0.00000   0.00104   0.00104   2.93810
   D560      -0.27167  -0.00002   0.00000  -0.00010  -0.00010  -0.27176
   D561       2.01763  -0.00003   0.00000  -0.00003  -0.00003   2.01760
   D562       0.97997  -0.00003   0.00000  -0.00004  -0.00004   0.97993
   D563      -1.87714  -0.00003   0.00000   0.00003   0.00003  -1.87710
   D564      -0.33028  -0.00045   0.00000  -0.00224  -0.00224  -0.33252
   D565       1.34981   0.00002   0.00000  -0.00008  -0.00008   1.34973
   D566      -2.99598  -0.00051   0.00000  -0.00331  -0.00331  -2.99928
   D567       0.94893  -0.00022   0.00000  -0.00121  -0.00121   0.94772
   D568       2.62903   0.00024   0.00000   0.00095   0.00095   2.62998
   D569      -1.71676  -0.00029   0.00000  -0.00228  -0.00228  -1.71904
   D570      -2.92417  -0.00244   0.00000  -0.01211  -0.01204  -2.93621
   D571      -1.46650   0.00216   0.00000   0.00916   0.00909  -1.45741
   D572       0.19813   0.00000   0.00000  -0.00008  -0.00008   0.19805
   D573       3.01341   0.00002   0.00000   0.00012   0.00012   3.01353
   D574      -1.11472  -0.00008   0.00000  -0.00066  -0.00066  -1.11538
   D575       1.70056  -0.00006   0.00000  -0.00046  -0.00046   1.70010
   D576      -3.02336   0.00000   0.00000  -0.00001  -0.00001  -3.02337
   D577       1.79614  -0.00001   0.00000  -0.00004  -0.00004   1.79611
   D578       0.70955   0.00001   0.00000  -0.00015  -0.00014   0.70941
   D579      -0.30453  -0.00016   0.00000  -0.00111  -0.00111  -0.30565
   D580      -2.90372   0.00031   0.00000   0.00206   0.00206  -2.90166
   D581       2.03591  -0.00067   0.00000  -0.00472  -0.00472   2.03119
   D582       1.02182  -0.00083   0.00000  -0.00568  -0.00569   1.01614
   D583      -1.57736  -0.00037   0.00000  -0.00251  -0.00251  -1.57987
   D584      -1.34629  -0.00157   0.00000  -0.01349  -0.01348  -1.35977
   D585      -2.36037  -0.00174   0.00000  -0.01445  -0.01445  -2.37482
   D586       1.32363  -0.00127   0.00000  -0.01128  -0.01127   1.31235
   D587       2.66777   0.00020   0.00000   0.00173   0.00173   2.66950
   D588       1.29838  -0.00002   0.00000   0.00054   0.00054   1.29893
   D589      -1.56698   0.00105   0.00000   0.01066   0.01066  -1.55632
   D590      -0.15758   0.00006   0.00000   0.00046   0.00046  -0.15712
   D591       3.09377  -0.00002   0.00000  -0.00011  -0.00011   3.09366
   D592       1.75748  -0.00000   0.00000  -0.00009  -0.00009   1.75739
   D593      -0.14304   0.00004   0.00000   0.00037   0.00037  -0.14267
   D594      -2.94496   0.00002   0.00000   0.00015   0.00015  -2.94480
   D595       1.38326   0.00001   0.00000   0.00009   0.00009   1.38335
   D596      -1.41866  -0.00001   0.00000  -0.00012  -0.00012  -1.41878
   D597      -3.11450   0.00001   0.00000   0.00003   0.00003  -3.11447
   D598       1.53639  -0.00001   0.00000  -0.00003  -0.00003   1.53635
   D599      -0.18632   0.00004   0.00000   0.00019   0.00019  -0.18612
   D600       2.79376   0.00001   0.00000  -0.00003  -0.00003   2.79372
   D601       1.69912   0.00008   0.00000   0.00048   0.00048   1.69959
   D602      -1.60399   0.00005   0.00000   0.00025   0.00025  -1.60374
   D603       0.36079   0.00002   0.00000   0.00010   0.00010   0.36089
   D604       3.07540  -0.00001   0.00000  -0.00011  -0.00011   3.07530
   D605       0.21073  -0.00004   0.00000  -0.00018  -0.00019   0.21055
   D606      -0.08032  -0.00004   0.00000  -0.00018  -0.00018  -0.08049
   D607      -2.76790  -0.00001   0.00000   0.00005   0.00005  -2.76784
   D608       1.52489   0.00003   0.00000   0.00009   0.00009   1.52497
   D609       1.23384   0.00004   0.00000   0.00010   0.00010   1.23394
   D610      -1.45374   0.00006   0.00000   0.00032   0.00033  -1.45342
   D611      -1.58011  -0.00002   0.00000  -0.00045  -0.00045  -1.58056
   D612      -1.87116  -0.00001   0.00000  -0.00044  -0.00044  -1.87159
   D613       1.72445   0.00001   0.00000  -0.00021  -0.00021   1.72424
   D614      -1.23158  -0.00004   0.00000   0.00001   0.00000  -1.23158
   D615       0.28327   0.00022   0.00000   0.00125   0.00125   0.28452
   D616       2.92987  -0.00026   0.00000  -0.00162  -0.00162   2.92826
   D617      -2.58275  -0.00004   0.00000  -0.00024  -0.00024  -2.58299
   D618      -1.06791   0.00022   0.00000   0.00100   0.00100  -1.06690
   D619       1.57870  -0.00025   0.00000  -0.00186  -0.00186   1.57684
   D620       0.50250   0.00005   0.00000   0.00062   0.00062   0.50312
   D621       2.01735   0.00031   0.00000   0.00187   0.00187   2.01921
   D622      -1.61923  -0.00016   0.00000  -0.00100  -0.00100  -1.62023
         Item               Value     Threshold  Converged?
 Maximum Force            0.173411     0.000450     NO 
 RMS     Force            0.008019     0.000300     NO 
 Maximum Displacement     0.320125     0.001800     NO 
 RMS     Displacement     0.018828     0.001200     NO 
 Predicted change in Energy=-4.421855D-02
 GradGradGradGradGradGradGradGradGradGradGradGradGradGradGradGradGradGrad

 Stoichiometry    Be12H40
 Framework group  C1[X(Be12H40)]
 Deg. of freedom   150
 Full point group                 C1      NOp   1
 Largest Abelian subgroup         C1      NOp   1
 Largest concise Abelian subgroup C1      NOp   1
                         Standard orientation:                         
 ---------------------------------------------------------------------
 Center     Atomic      Atomic             Coordinates (Angstroms)
 Number     Number       Type             X           Y           Z
 ---------------------------------------------------------------------
      1          4           0       -0.171655    0.267529    1.577276
      2          4           0        0.676568    1.851416    0.297869
      3          4           0        0.419355   -0.973965   -1.199092
      4          4           0        1.934836    0.335745    1.053424
      5          4           0       -2.224156   -0.066665    0.923699
      6          4           0        1.845776    0.744404   -1.078859
      7          4           0        2.440749   -1.021682   -0.379079
      8          4           0       -0.119572    1.137887   -1.508122
      9          4           0       -1.621082   -0.254930   -1.011853
     10          4           0        0.987137   -1.515465    0.980306
     11          4           0       -1.347184    1.551789    0.167751
     12          4           0       -0.938827   -1.589007    0.435376
     13          1           0       -3.489763   -0.643274    1.537960
     14          1           0       -3.441530    0.119630    1.821788
     15          1           0        3.576282   -2.029578   -0.301393
     16          1           0        3.607051   -1.726550   -1.058750
     17          1           0        1.751084   -2.636328    1.704529
     18          1           0        0.964475   -2.825907    1.797946
     19          1           0       -2.466635    2.440381    0.577291
     20          1           0       -1.831349    2.951208    0.374895
     21          1           0        3.045779    0.897878   -1.943115
     22          1           0        2.498317    1.475441   -2.209789
     23          1           0       -2.365805   -0.671149   -2.344685
     24          1           0       -2.952443   -0.563471   -1.816437
     25          1           0       -1.153139   -3.070195    0.819144
     26          1           0       -1.896464   -2.761258    0.699831
     27          1           0        2.690090    0.899453    2.330226
     28          1           0        3.248986    0.521066    1.906921
     29          1           0        0.106648    0.502934    3.117635
     30          1           0       -0.694460    0.514927    3.049379
     31          1           0        0.896402   -1.915155   -2.371574
     32          1           0        0.097704   -1.886977   -2.452346
     33          1           0       -0.737261    1.955704   -2.700069
     34          1           0        0.012474    1.804275   -2.928802
     35          1           0        0.723479    3.347659    0.788953
     36          1           0        1.471060    3.183737    0.562790
     37          1           0       -3.301099    2.297318   -2.199835
     38          1           0       -3.722083    2.660615   -2.703147
     39          1           0        1.457091   -4.851283   -0.961880
     40          1           0        1.254916   -4.148094   -0.795976
     41          1           0        5.197844    0.522252    0.003289
     42          1           0        5.941810    0.523811    0.097556
     43          1           0        0.086215    4.945629   -1.926282
     44          1           0       -0.001351    4.270107   -1.613735
     45          1           0       -0.827841    3.122999    2.912179
     46          1           0       -0.905557    3.642522    3.447216
     47          1           0       -1.817963   -3.401526   -1.883318
     48          1           0       -2.104436   -3.999024   -2.233215
     49          1           0       -1.847263   -1.371799    3.356864
     50          1           0       -1.949172   -1.647399    4.001903
     51          1           0       -4.608419   -2.361359   -0.816508
     52          1           0       -4.041456   -1.957435   -0.682216
 ---------------------------------------------------------------------
 Rotational constants (GHZ):           0.7614910           0.6601826           0.5717846
 Standard basis: def2TZVP (5D, 7F)
 There are   480 symmetry adapted cartesian basis functions of A   symmetry.
 There are   468 symmetry adapted basis functions of A   symmetry.
   468 basis functions,   668 primitive gaussians,   480 cartesian basis functions
    44 alpha electrons       44 beta electrons
       nuclear repulsion energy       555.2022149453 Hartrees.
 NAtoms=   52 NActive=   52 NUniq=   52 SFac= 1.00D+00 NAtFMM=   60 NAOKFM=F Big=F
 Integral buffers will be    131072 words long.
 Raffenetti 2 integral format.
 Two-electron integral symmetry is turned on.
 Nuclear repulsion after empirical dispersion term =      555.1324038833 Hartrees.
 One-electron integrals computed using PRISM.
   1 Symmetry operations used in ECPInt.
 ECPInt:  NShTT=   36046 NPrTT=   93852 LenC2=   33005 LenP2D=   67459.
 LDataN:  DoStor=T MaxTD1= 4 Len=   56
 NBasis=   468 RedAO= T EigKep=  6.59D-05  NBF=   468
 NBsUse=   468 1.00D-06 EigRej= -1.00D+00 NBFU=   468
 Initial guess from the checkpoint file:  "/home/asus/YCY/BeH/Be12/H20-Be12.chk"
 B after Tr=    -0.000000    0.000000    0.000000
         Rot=    0.999928   -0.000147   -0.002087    0.011849 Ang=  -1.38 deg.
 ExpMin= 3.27D-02 ExpMax= 4.70D+03 ExpMxC= 1.60D+02 IAcc=3 IRadAn=         5 AccDes= 0.00D+00
 Harris functional with IExCor= 1009 and IRadAn=       5 diagonalized for initial guess.
 HarFok:  IExCor= 1009 AccDes= 0.00D+00 IRadAn=         5 IDoV= 1 UseB2=F ITyADJ=14
 ICtDFT=  3500011 ScaDFX=  1.000000  1.000000  1.000000  1.000000
 FoFCou: FMM=F IPFlag=           0 FMFlag=      100000 FMFlg1=           0
         NFxFlg=           0 DoJE=T BraDBF=F KetDBF=T FulRan=T
         wScrn=  0.000000 ICntrl=       500 IOpCl=  0 I1Cent=   200000004 NGrid=           0
         NMat0=    1 NMatS0=      1 NMatT0=    0 NMatD0=    1 NMtDS0=    0 NMtDT0=    0
 Petite list used in FoFCou.
 Requested convergence on RMS density matrix=1.00D-08 within 128 cycles.
 Requested convergence on MAX density matrix=1.00D-06.
 Requested convergence on             energy=1.00D-06.
 No special actions if energy rises.
 SCF Done:  E(RPBE1PBE) =  -200.128362684     A.U. after   12 cycles
            NFock= 12  Conv=0.81D-08     -V/T= 2.0101
   1 Symmetry operations used in ECPInt.
 ECPInt:  NShTT=   36046 NPrTT=   93852 LenC2=   33005 LenP2D=   67459.
 LDataN:  DoStor=T MaxTD1= 5 Len=  102
 Calling FoFJK, ICntrl=      2127 FMM=F ISym2X=0 I1Cent= 0 IOpClX= 0 NMat=1 NMatS=1 NMatT=0.
 ***** Axes restored to original set *****
 -------------------------------------------------------------------
 Center     Atomic                   Forces (Hartrees/Bohr)
 Number     Number              X              Y              Z
 -------------------------------------------------------------------
      1        4           0.000178960   -0.000602804   -0.000533059
      2        4          -0.000144839    0.000107331   -0.000079751
      3        4          -0.000114267   -0.000153399   -0.000128539
      4        4           0.000039048   -0.000267962   -0.000126275
      5        4          -0.000000916   -0.000594928   -0.000785082
      6        4          -0.000052035    0.000062445   -0.000050693
      7        4           0.000075872   -0.000153230    0.000079138
      8        4          -0.000217740   -0.000173278    0.000049032
      9        4           0.000221421   -0.000287397    0.000158155
     10        4           0.000060820    0.000202562   -0.000083461
     11        4           0.000120543   -0.000093684    0.000097026
     12        4           0.000393528   -0.000362447   -0.000160312
     13        1           0.000023645   -0.000300264    0.000073985
     14        1           0.000035223    0.000296463   -0.000203758
     15        1          -0.000012581   -0.000001921   -0.000077780
     16        1          -0.000029845   -0.000023223    0.000092434
     17        1           0.000058752   -0.000029856   -0.000030850
     18        1           0.000069469    0.000016149   -0.000034684
     19        1          -0.000119760    0.000059687    0.000046477
     20        1           0.000030290   -0.000011341   -0.000004981
     21        1           0.000083720   -0.000010725   -0.000063532
     22        1          -0.000072593   -0.000010602   -0.000016859
     23        1           0.000124904    0.000482248   -0.000313559
     24        1          -0.000852593   -0.002119817   -0.000510286
     25        1           0.000114476   -0.000020652    0.000095271
     26        1          -0.000120192   -0.000132660    0.000355134
     27        1           0.000022002    0.000003688   -0.000004014
     28        1           0.000021397    0.000001263   -0.000050732
     29        1           0.000127848    0.000523841    0.000064999
     30        1          -0.000404684   -0.001085877   -0.000973950
     31        1           0.000083982    0.000001116    0.000015039
     32        1          -0.000006564    0.000028490   -0.000018255
     33        1          -0.000029357   -0.000011238   -0.000036124
     34        1           0.000078400    0.000016016    0.000060662
     35        1          -0.000008164   -0.000116568   -0.000009397
     36        1           0.000041483   -0.000012254    0.000005670
     37        1           0.000043321    0.000018096   -0.000039699
     38        1          -0.000023506   -0.000003142    0.000015764
     39        1           0.000025712   -0.000009187    0.000004592
     40        1          -0.000030872   -0.000005511   -0.000010366
     41        1          -0.000022394   -0.000012689    0.000017575
     42        1           0.000012406    0.000004650   -0.000007182
     43        1           0.000003971    0.000004251    0.000014310
     44        1           0.000019241   -0.000040545   -0.000025639
     45        1           0.000017080   -0.000009612   -0.000009453
     46        1          -0.000006823    0.000009833   -0.000002600
     47        1          -0.000108851    0.000072515   -0.000092854
     48        1          -0.000040203   -0.000060552    0.000010040
     49        1           0.002185508   -0.008594295   -0.029558543
     50        1          -0.002774494    0.010478720    0.031996211
     51        1           0.011321780    0.031100773   -0.003050104
     52        1          -0.010441525   -0.028178478    0.003840857
 -------------------------------------------------------------------
 Cartesian Forces:  Max     0.031996211 RMS     0.005143848

 GradGradGradGradGradGradGradGradGradGradGradGradGradGradGradGradGradGrad
 Berny optimization.
 Using GEDIIS/GDIIS optimizer.
 FormGI is forming the generalized inverse of G from B-inverse, IUseBI=4.
 Internal  Forces:  Max     0.033754582 RMS     0.001568846
 Search for a local minimum.
 Step number   2 out of a maximum of  312
 All quantities printed in internal units (Hartrees-Bohrs-Radians)
 Mixed Optimization -- RFO/linear search
 Update second derivatives using D2CorX and points    1    2
 DE= -4.01D-02 DEPred=-4.42D-02 R= 9.07D-01
 TightC=F SS=  1.41D+00  RLast= 3.02D-01 DXNew= 5.0454D-01 9.0707D-01
 Trust test= 9.07D-01 RLast= 3.02D-01 DXMaxT set to 5.05D-01
 ITU=  1  0
 Use linear search instead of GDIIS.
     Eigenvalues ---    0.00230   0.00230   0.00230   0.00230   0.00230
     Eigenvalues ---    0.00386   0.00444   0.00651   0.00706   0.00801
     Eigenvalues ---    0.00858   0.00867   0.01011   0.01070   0.01106
     Eigenvalues ---    0.01191   0.01218   0.01337   0.01405   0.01465
     Eigenvalues ---    0.01529   0.01590   0.01660   0.01697   0.01720
     Eigenvalues ---    0.01757   0.01805   0.01829   0.01849   0.01902
     Eigenvalues ---    0.01955   0.01983   0.01989   0.01997   0.02084
     Eigenvalues ---    0.02087   0.02127   0.02158   0.02188   0.02253
     Eigenvalues ---    0.02296   0.02321   0.02371   0.02377   0.02493
     Eigenvalues ---    0.02519   0.02562   0.02628   0.02653   0.02693
     Eigenvalues ---    0.02772   0.02784   0.02813   0.02850   0.02980
     Eigenvalues ---    0.03029   0.03108   0.03153   0.03167   0.03246
     Eigenvalues ---    0.03304   0.03425   0.03553   0.03619   0.03682
     Eigenvalues ---    0.03766   0.03849   0.04027   0.04171   0.04433
     Eigenvalues ---    0.04684   0.04782   0.04911   0.04989   0.05050
     Eigenvalues ---    0.05074   0.05456   0.05548   0.05566   0.06051
     Eigenvalues ---    0.06187   0.06438   0.06610   0.06657   0.07095
     Eigenvalues ---    0.07290   0.07380   0.07433   0.07555   0.07566
     Eigenvalues ---    0.07663   0.07686   0.07848   0.08012   0.08042
     Eigenvalues ---    0.08077   0.08152   0.08335   0.08363   0.08419
     Eigenvalues ---    0.08486   0.08570   0.08577   0.08809   0.08834
     Eigenvalues ---    0.09416   0.09431   0.09859   0.10060   0.10112
     Eigenvalues ---    0.10260   0.10333   0.10449   0.10766   0.10793
     Eigenvalues ---    0.10967   0.11076   0.11215   0.11381   0.11427
     Eigenvalues ---    0.11571   0.13146   0.14106   0.14160   0.14337
     Eigenvalues ---    0.15849   0.15998   0.16000   0.16000   0.16000
     Eigenvalues ---    0.16000   0.16246   0.16377   0.16431   0.16686
     Eigenvalues ---    0.16868   0.17143   0.17244   0.17380   0.17452
     Eigenvalues ---    0.18402   0.18475   0.37787   0.37812   0.37832
     Eigenvalues ---    0.37840   0.37892   0.37896   0.66280   0.67892
 RFO step:  Lambda=-5.65720558D-03 EMin= 2.29993774D-03
 Quartic linear search produced a step of  0.45084.
 Iteration  1 RMS(Cart)=  0.03448958 RMS(Int)=  0.00143401
 Iteration  2 RMS(Cart)=  0.00190005 RMS(Int)=  0.00014553
 Iteration  3 RMS(Cart)=  0.00000706 RMS(Int)=  0.00014536
 Iteration  4 RMS(Cart)=  0.00000000 RMS(Int)=  0.00014536
 Variable       Old X    -DE/DX   Delta X   Delta X   Delta X     New X
                                 (Linear)    (Quad)   (Total)
    R1        4.16815   0.00024   0.00073   0.00239   0.00319   4.17134
    R2        4.10396   0.00006   0.00004  -0.00031  -0.00022   4.10374
    R3        4.11926   0.00008  -0.00007   0.00778   0.00769   4.12695
    R4        4.17379  -0.00010  -0.00038  -0.00544  -0.00584   4.16794
    R5        4.23314   0.00028   0.00097   0.00507   0.00602   4.23916
    R6        4.36654  -0.00007  -0.00028  -0.00296  -0.00327   4.36327
    R7        2.99125   0.00050   0.00159   0.00209   0.00394   2.99519
    R8        2.98889   0.00102   0.00527   0.02049   0.02569   3.01458
    R9        3.98699   0.00007   0.00009  -0.00258  -0.00255   3.98444
   R10        4.00332  -0.00008  -0.00026   0.00022  -0.00009   4.00323
   R11        3.96598  -0.00004   0.00000  -0.00198  -0.00200   3.96398
   R12        3.87384   0.00008   0.00043   0.00100   0.00142   3.87526
   R13        2.97721  -0.00011  -0.00035   0.00057   0.00014   2.97735
   R14        2.97383  -0.00003  -0.00020   0.00082   0.00060   2.97443
   R15        4.22637  -0.00003  -0.00010  -0.00086  -0.00096   4.22541
   R16        4.12321   0.00000   0.00004   0.00031   0.00035   4.12356
   R17        4.15991  -0.00003  -0.00021  -0.00149  -0.00172   4.15820
   R18        4.10356   0.00012   0.00049   0.00258   0.00308   4.10664
   R19        4.37722   0.00004   0.00016  -0.00162  -0.00144   4.37578
   R20        4.18071   0.00002  -0.00007   0.00431   0.00428   4.18498
   R21        2.98082  -0.00003   0.00001  -0.00151  -0.00149   2.97932
   R22        2.99251  -0.00000  -0.00001   0.00216   0.00215   2.99466
   R23        4.10622   0.00007   0.00014  -0.00238  -0.00224   4.10398
   R24        3.84995  -0.00006  -0.00013  -0.00224  -0.00237   3.84758
   R25        3.93247   0.00000   0.00014   0.00311   0.00326   3.93574
   R26        2.99889  -0.00003  -0.00015  -0.00046  -0.00061   2.99828
   R27        2.98181   0.00000  -0.00002  -0.00039  -0.00041   2.98140
   R28        3.84758  -0.00008  -0.00010  -0.00257  -0.00265   3.84493
   R29        3.76047  -0.00015  -0.00111  -0.00632  -0.00739   3.75309
   R30        3.87650  -0.00010  -0.00037   0.00127   0.00087   3.87736
   R31        2.87310  -0.00015  -0.00098  -0.00179  -0.00278   2.87032
   R32        2.88037   0.00001   0.00030   0.00100   0.00129   2.88167
   R33        3.76181  -0.00000   0.00003  -0.00106  -0.00104   3.76077
   R34        3.87356  -0.00001   0.00002  -0.00265  -0.00265   3.87091
   R35        2.80960   0.00000   0.00001   0.00028   0.00029   2.80989
   R36        2.82779   0.00003   0.00020   0.00074   0.00094   2.82874
   R37        3.87497   0.00005   0.00007   0.00118   0.00127   3.87624
   R38        2.87296   0.00001   0.00007   0.00048   0.00055   2.87351
   R39        2.87776  -0.00001  -0.00005   0.00010   0.00005   2.87780
   R40        3.98224   0.00007   0.00018   0.00290   0.00310   3.98534
   R41        4.00287   0.00004   0.00031   0.00221   0.00250   4.00537
   R42        2.97060   0.00005   0.00019   0.00124   0.00143   2.97203
   R43        2.97585  -0.00001  -0.00007  -0.00003  -0.00009   2.97576
   R44        4.11019  -0.00000   0.00035   0.00223   0.00256   4.11275
   R45        3.93667   0.00012   0.00055   0.00077   0.00133   3.93800
   R46        2.99048  -0.00056  -0.00159   0.01517   0.01380   3.00429
   R47        2.99691   0.00156   0.00961   0.01220   0.02160   3.01852
   R48        3.78497  -0.00007  -0.00053   0.00115   0.00064   3.78561
   R49        2.90579  -0.00007  -0.00012  -0.00117  -0.00129   2.90450
   R50        2.91919  -0.00005  -0.00023  -0.00090  -0.00114   2.91805
   R51        2.80959   0.00002   0.00031  -0.00172  -0.00146   2.80813
   R52        2.82557  -0.00013  -0.00049   0.00029  -0.00025   2.82532
   R53        2.91969  -0.00004  -0.00006   0.00052   0.00046   2.92015
   R54        2.90378  -0.00002  -0.00047  -0.00044  -0.00091   2.90286
   R55        1.54092  -0.00010  -0.00031  -0.00127  -0.00155   1.53936
   R56        1.54260  -0.00002  -0.00008  -0.00040  -0.00048   1.54212
   R57        1.53919   0.00001   0.00015   0.00012   0.00027   1.53947
   R58        1.58725  -0.00000   0.00005  -0.00017  -0.00010   1.58715
   R59        5.16637  -0.00016  -0.00046  -0.00652  -0.00697   5.15940
   R60        1.58603  -0.00003  -0.00008  -0.00044  -0.00053   1.58550
   R61        1.50561   0.00001  -0.00072  -0.00333  -0.00407   1.50154
   R62        3.97092   0.00279   0.01462   0.22050   0.23512   4.20604
   R63        1.53779  -0.00003  -0.00015  -0.00106  -0.00121   1.53658
   R64        5.03135   0.00013   0.00053   0.01092   0.01145   5.04279
   R65        1.50554   0.00000   0.00012   0.00008   0.00020   1.50575
   R66        5.14820   0.00000   0.00003   0.00039   0.00041   5.14861
   R67        1.51953  -0.00015  -0.00033  -0.00472  -0.00497   1.51456
   R68        4.94179   0.00022   0.00142   0.02343   0.02497   4.96676
   R69        4.21847   0.00247   0.01272   0.22535   0.23807   4.45654
   R70        1.51795  -0.00004  -0.00005  -0.00024  -0.00029   1.51767
   R71        5.20861  -0.00001  -0.00002  -0.00091  -0.00093   5.20767
   R72        4.73844  -0.00003  -0.00017  -0.00194  -0.00210   4.73634
   R73        1.50865  -0.00002  -0.00005  -0.00045  -0.00050   1.50815
   R74        4.97834   0.00002   0.00006   0.00189   0.00195   4.98029
   R75        5.02758   0.00000  -0.00010  -0.00077  -0.00085   5.02672
   R76        5.28107  -0.00003  -0.00025  -0.00197  -0.00222   5.27886
   R77        1.50811  -0.00005  -0.00019   0.00021  -0.00003   1.50809
   R78        5.05275  -0.00002  -0.00011  -0.00182  -0.00194   5.05081
   R79        4.98729  -0.00044  -0.00203   0.00060  -0.00159   4.98569
   R80        1.41734  -0.00003  -0.00002  -0.00009  -0.00011   1.41722
   R81        1.41777  -0.00003   0.00000  -0.00010  -0.00010   1.41767
   R82        1.41714  -0.00001   0.00001  -0.00006  -0.00004   1.41709
   R83        1.41626  -0.00001   0.00002  -0.00004  -0.00003   1.41624
   R84        1.41693  -0.00001  -0.00003  -0.00002  -0.00005   1.41688
   R85        1.41603  -0.00005  -0.00006  -0.00016  -0.00023   1.41580
   R86        1.33946   0.03375   0.09271  -0.00486   0.08785   1.42731
   R87        1.33976   0.03323   0.09284  -0.00611   0.08673   1.42649
    A1        1.87368  -0.00014  -0.00054  -0.00382  -0.00434   1.86934
    A2        1.79379  -0.00005  -0.00014   0.00030   0.00013   1.79393
    A3        2.00202  -0.00011  -0.00040  -0.00015  -0.00057   2.00146
    A4        1.97149   0.00018   0.00056  -0.00521  -0.00464   1.96685
    A5        2.15876   0.00015   0.00029   0.00003   0.00037   2.15912
    A6        2.57886  -0.00012  -0.00044  -0.00152  -0.00200   2.57687
    A7        1.91689  -0.00006  -0.00017  -0.00146  -0.00166   1.91522
    A8        1.80089  -0.00001  -0.00007   0.00236   0.00230   1.80319
    A9        1.63036   0.00010   0.00030  -0.00363  -0.00331   1.62705
   A10        2.14148  -0.00008  -0.00042  -0.00668  -0.00711   2.13437
   A11        1.86419  -0.00002  -0.00011   0.00122   0.00111   1.86530
   A12        2.07159   0.00002   0.00016   0.00580   0.00592   2.07751
   A13        1.56260   0.00020   0.00087   0.00829   0.00919   1.57180
   A14        2.17495  -0.00008  -0.00029  -0.00047  -0.00077   2.17418
   A15        1.86589  -0.00001   0.00000   0.00151   0.00153   1.86743
   A16        2.15467  -0.00014  -0.00035  -0.00455  -0.00496   2.14970
   A17        1.54624  -0.00008  -0.00031  -0.00124  -0.00156   1.54468
   A18        2.23868   0.00010   0.00033  -0.00152  -0.00122   2.23746
   A19        1.89918   0.00023   0.00070   0.00648   0.00725   1.90643
   A20        2.28997  -0.00007  -0.00014   0.00545   0.00532   2.29529
   A21        2.06677   0.00000   0.00028   0.00203   0.00229   2.06906
   A22        1.78642   0.00002   0.00006  -0.00038  -0.00030   1.78612
   A23        1.68014   0.00005   0.00016   0.00054   0.00070   1.68084
   A24        2.10904   0.00003   0.00014   0.00076   0.00089   2.10993
   A25        2.35245  -0.00001   0.00000  -0.00028  -0.00027   2.35218
   A26        1.86519   0.00003   0.00009  -0.00029  -0.00018   1.86501
   A27        2.10191  -0.00000  -0.00001   0.00093   0.00092   2.10283
   A28        2.15661   0.00001   0.00005   0.00061   0.00063   2.15724
   A29        1.82020  -0.00001   0.00000  -0.00025  -0.00026   1.81994
   A30        2.01223   0.00002   0.00007   0.00043   0.00049   2.01271
   A31        2.32185  -0.00006  -0.00021  -0.00025  -0.00048   2.32137
   A32        1.84748  -0.00004  -0.00016   0.00018   0.00001   1.84749
   A33        2.21732  -0.00005  -0.00019  -0.00071  -0.00090   2.21642
   A34        2.24493  -0.00004  -0.00015  -0.00017  -0.00033   2.24460
   A35        1.75991   0.00001   0.00004  -0.00085  -0.00078   1.75913
   A36        2.25601   0.00001   0.00003  -0.00070  -0.00065   2.25537
   A37        1.91798   0.00002   0.00009   0.00055   0.00065   1.91863
   A38        1.54349   0.00002   0.00002   0.00058   0.00061   1.54410
   A39        2.17175  -0.00001  -0.00015  -0.00004  -0.00019   2.17157
   A40        1.88128  -0.00002  -0.00010  -0.00107  -0.00117   1.88011
   A41        2.23328  -0.00002  -0.00006   0.00004  -0.00002   2.23326
   A42        1.87606   0.00001   0.00005  -0.00073  -0.00069   1.87538
   A43        2.57802   0.00002   0.00011   0.00040   0.00052   2.57853
   A44        1.85982  -0.00002  -0.00016   0.00058   0.00042   1.86024
   A45        1.55692   0.00000   0.00004  -0.00012  -0.00008   1.55684
   A46        2.06349  -0.00001   0.00000  -0.00052  -0.00052   2.06297
   A47        2.00024   0.00001   0.00001  -0.00028  -0.00027   1.99997
   A48        1.79274  -0.00001  -0.00007  -0.00076  -0.00082   1.79191
   A49        2.14375  -0.00003  -0.00013  -0.00050  -0.00063   2.14312
   A50        1.97392  -0.00001  -0.00006   0.00135   0.00130   1.97522
   A51        1.79939   0.00001   0.00007  -0.00002   0.00005   1.79944
   A52        2.14819  -0.00003  -0.00015  -0.00028  -0.00043   2.14776
   A53        1.63914  -0.00002  -0.00012   0.00009  -0.00003   1.63911
   A54        2.07802   0.00002   0.00013   0.00053   0.00066   2.07867
   A55        2.29112  -0.00000   0.00004  -0.00105  -0.00101   2.29011
   A56        2.17601   0.00004   0.00025   0.00147   0.00172   2.17773
   A57        1.87519   0.00003   0.00021   0.00001   0.00022   1.87541
   A58        1.77507   0.00004   0.00015   0.00122   0.00138   1.77645
   A59        1.97093   0.00001   0.00002  -0.00045  -0.00044   1.97049
   A60        1.85324  -0.00003  -0.00011  -0.00019  -0.00029   1.85295
   A61        2.31998  -0.00003  -0.00010  -0.00056  -0.00066   2.31932
   A62        1.95513  -0.00005  -0.00011   0.00091   0.00079   1.95592
   A63        1.93359  -0.00003  -0.00012  -0.00090  -0.00102   1.93257
   A64        1.89312   0.00005   0.00011  -0.00043  -0.00032   1.89280
   A65        2.22185   0.00004   0.00013   0.00007   0.00020   2.22206
   A66        1.68521   0.00000  -0.00004  -0.00016  -0.00019   1.68501
   A67        2.40717   0.00002   0.00002  -0.00024  -0.00022   2.40695
   A68        2.14461   0.00001  -0.00000  -0.00017  -0.00017   2.14443
   A69        2.32432  -0.00001   0.00001  -0.00023  -0.00022   2.32409
   A70        1.82530  -0.00001  -0.00005  -0.00034  -0.00040   1.82491
   A71        2.16639  -0.00002   0.00003   0.00052   0.00055   2.16694
   A72        2.09760  -0.00000   0.00002   0.00060   0.00062   2.09822
   A73        1.59111   0.00013   0.00066   0.00050   0.00116   1.59226
   A74        2.37577  -0.00010  -0.00052  -0.00183  -0.00234   2.37343
   A75        2.16112  -0.00001  -0.00013   0.00199   0.00186   2.16298
   A76        2.20877  -0.00005  -0.00021   0.00016  -0.00005   2.20873
   A77        2.51154  -0.00010  -0.00048  -0.00227  -0.00275   2.50878
   A78        1.81008   0.00004   0.00028   0.00062   0.00089   1.81097
   A79        2.54772  -0.00001  -0.00013  -0.00018  -0.00032   2.54740
   A80        2.06736  -0.00001  -0.00023  -0.00158  -0.00182   2.06554
   A81        1.91379  -0.00003  -0.00011   0.00013   0.00004   1.91383
   A82        2.39117  -0.00002  -0.00002   0.00098   0.00097   2.39214
   A83        1.65532  -0.00001   0.00002  -0.00027  -0.00025   1.65507
   A84        1.98243  -0.00001  -0.00004  -0.00062  -0.00067   1.98176
   A85        2.44852   0.00000  -0.00001   0.00021   0.00020   2.44872
   A86        2.06751   0.00001   0.00002   0.00034   0.00036   2.06787
   A87        1.50514  -0.00000   0.00006   0.00038   0.00044   1.50558
   A88        2.16861  -0.00000  -0.00003   0.00003   0.00001   2.16861
   A89        2.23045  -0.00001  -0.00007  -0.00006  -0.00012   2.23033
   A90        1.85553   0.00002   0.00006  -0.00014  -0.00008   1.85545
   A91        2.16127   0.00000   0.00001   0.00015   0.00016   2.16143
   A92        2.52462   0.00001   0.00000  -0.00027  -0.00027   2.52435
   A93        2.12997   0.00000  -0.00003   0.00028   0.00024   2.13021
   A94        1.62551   0.00002   0.00008   0.00034   0.00042   1.62594
   A95        2.17579   0.00000   0.00002   0.00017   0.00019   2.17598
   A96        2.25533  -0.00002  -0.00007  -0.00011  -0.00017   2.25516
   A97        1.73763  -0.00001  -0.00001   0.00010   0.00009   1.73772
   A98        1.59043   0.00002   0.00009   0.00010   0.00019   1.59062
   A99        2.38280  -0.00000  -0.00003  -0.00016  -0.00019   2.38261
   A100       2.15546  -0.00000  -0.00001   0.00045   0.00044   2.15589
   A101       2.20342  -0.00001  -0.00002   0.00025   0.00023   2.20366
   A102       2.51906  -0.00002  -0.00009  -0.00068  -0.00077   2.51829
   A103       1.80782   0.00001   0.00001  -0.00002  -0.00001   1.80781
   A104       2.54877  -0.00001  -0.00002   0.00006   0.00003   2.54880
   A105       2.07448  -0.00001  -0.00003  -0.00012  -0.00016   2.07432
   A106       1.91342   0.00001   0.00003   0.00016   0.00018   1.91360
   A107       2.38523   0.00000   0.00002   0.00004   0.00006   2.38529
   A108       1.68353  -0.00002  -0.00002   0.00049   0.00047   1.68400
   A109       1.86748   0.00003   0.00020   0.00066   0.00086   1.86834
   A110       2.24551   0.00002   0.00007  -0.00008  -0.00001   2.24550
   A111       2.21511   0.00000   0.00000  -0.00030  -0.00030   2.21481
   A112       1.79084  -0.00001   0.00001   0.00020   0.00020   1.79104
   A113       2.34864  -0.00000  -0.00007  -0.00045  -0.00051   2.34813
   A114       2.10841   0.00000  -0.00006  -0.00018  -0.00023   2.10819
   A115       2.10247   0.00004   0.00019   0.00127   0.00146   2.10393
   A116       2.01252   0.00001  -0.00001   0.00107   0.00107   2.01358
   A117       2.25933  -0.00001  -0.00003  -0.00108  -0.00112   2.25821
   A118       1.76172   0.00000  -0.00001  -0.00092  -0.00093   1.76079
   A119       1.81568  -0.00003  -0.00020  -0.00063  -0.00082   1.81486
   A120       2.15543  -0.00003  -0.00020  -0.00056  -0.00076   2.15468
   A121       1.84473   0.00001   0.00006   0.00015   0.00022   1.84495
   A122       2.31811   0.00000   0.00004  -0.00013  -0.00009   2.31802
   A123       1.97241  -0.00007  -0.00042   0.00081   0.00039   1.97280
   A124       1.77572  -0.00005  -0.00022  -0.00104  -0.00127   1.77445
   A125       1.85718  -0.00002  -0.00005  -0.00310  -0.00308   1.85410
   A126       2.31946   0.00004  -0.00017  -0.00249  -0.00288   2.31658
   A127       1.95391  -0.00005  -0.00043  -0.00153  -0.00195   1.95195
   A128       2.32621   0.00006   0.00054   0.00666   0.00722   2.33343
   A129       1.82516   0.00019   0.00167   0.01061   0.01226   1.83742
   A130       1.93213  -0.00008  -0.00044  -0.00123  -0.00168   1.93045
   A131       1.88684   0.00006   0.00008  -0.00674  -0.00681   1.88003
   A132       2.22342  -0.00021  -0.00156  -0.01297  -0.01441   2.20901
   A133       1.68499  -0.00007  -0.00043  -0.00176  -0.00220   1.68279
   A134       2.39575   0.00010   0.00031  -0.00230  -0.00222   2.39353
   A135       2.14418  -0.00007  -0.00020  -0.00166  -0.00178   2.14240
   A136       2.17828  -0.00002   0.00020   0.00587   0.00628   2.18456
   A137       2.09763   0.00029   0.00192   0.01343   0.01520   2.11283
   A138       1.50774   0.00006   0.00025   0.00135   0.00161   1.50935
   A139       1.93554   0.00003   0.00010   0.00022   0.00033   1.93587
   A140       2.37720  -0.00006  -0.00019  -0.00101  -0.00121   2.37600
   A141       2.13419  -0.00005  -0.00018  -0.00088  -0.00108   2.13311
   A142       1.50748  -0.00000  -0.00000  -0.00062  -0.00063   1.50685
   A143       2.39695   0.00000  -0.00005  -0.00031  -0.00036   2.39659
   A144       2.33606  -0.00001  -0.00004   0.00009   0.00005   2.33611
   A145       2.07161   0.00001  -0.00002  -0.00004  -0.00006   2.07155
   A146       1.98848  -0.00002  -0.00006  -0.00002  -0.00008   1.98840
   A147       2.40793   0.00001   0.00003   0.00034   0.00038   2.40831
   A148       2.10613  -0.00001  -0.00001   0.00165   0.00164   2.10777
   A149       1.70679   0.00001  -0.00004  -0.00032  -0.00035   1.70644
   A150       2.17192   0.00002   0.00004   0.00017   0.00022   2.17214
   A151       2.18843   0.00001   0.00010  -0.00007   0.00002   2.18844
   A152       1.66971  -0.00001   0.00001  -0.00043  -0.00043   1.66928
   A153       1.65256   0.00002   0.00002  -0.00128  -0.00124   1.65132
   A154       1.50185   0.00005   0.00026   0.00011   0.00038   1.50223
   A155       2.17056  -0.00001  -0.00004   0.00017   0.00011   2.17066
   A156       2.23868   0.00002   0.00009   0.00110   0.00117   2.23986
   A157       2.12920  -0.00001  -0.00011   0.00186   0.00176   2.13095
   A158       1.85475   0.00001  -0.00000  -0.00013  -0.00012   1.85464
   A159       2.26332   0.00003   0.00005   0.00021   0.00025   2.26357
   A160       1.74577   0.00002   0.00006   0.00054   0.00058   1.74634
   A161       1.97908  -0.00001  -0.00011   0.00014   0.00005   1.97913
   A162       1.62044   0.00001   0.00016  -0.00132  -0.00118   1.61926
   A163       2.17228   0.00004   0.00024  -0.00068  -0.00044   2.17184
   A164       2.45133  -0.00001   0.00001   0.00104   0.00104   2.45237
   A165       2.07162  -0.00004  -0.00015  -0.00013  -0.00030   2.07132
   A166       2.15440  -0.00004  -0.00008  -0.00009  -0.00018   2.15422
   A167       2.51802  -0.00007  -0.00030  -0.00105  -0.00135   2.51667
   A168       1.50866   0.00006   0.00029  -0.00044  -0.00015   1.50851
   A169       1.50827   0.00011   0.00052   0.00232   0.00285   1.51112
   A170       2.33722  -0.00009  -0.00036  -0.00392  -0.00428   2.33294
   A171       2.39618  -0.00007  -0.00031  -0.00077  -0.00108   2.39510
   A172       1.93288  -0.00002  -0.00010  -0.00122  -0.00132   1.93156
   A173       2.13552  -0.00001  -0.00008   0.00144   0.00134   2.13686
   A174       2.37724   0.00001   0.00000   0.00100   0.00099   2.37823
   A175       2.10655   0.00004   0.00008   0.00144   0.00151   2.10806
   A176       2.17172   0.00002   0.00018   0.00031   0.00049   2.17222
   A177       1.70589   0.00001   0.00014   0.00109   0.00124   1.70713
   A178       2.07193   0.00006   0.00034  -0.00051  -0.00018   2.07174
   A179       2.40546  -0.00003  -0.00016   0.00182   0.00166   2.40711
   A180       1.98669  -0.00001  -0.00009   0.00134   0.00125   1.98794
   A181       1.67197  -0.00004  -0.00024  -0.00127  -0.00150   1.67047
   A182       2.19008  -0.00005  -0.00027  -0.00121  -0.00147   2.18861
   A183       1.63938  -0.00010  -0.00014   0.00231   0.00209   1.64147
   A184       1.66313   0.00003   0.00025  -0.00093  -0.00066   1.66247
   A185       1.86533   0.00561   0.02239   0.06612   0.08907   1.95440
   A186       2.27813   0.00006  -0.00086  -0.01108  -0.01354   2.26459
   A187       1.56890  -0.00003  -0.00005  -0.00096  -0.00102   1.56788
   A188       1.59482  -0.00005  -0.00018  -0.00266  -0.00283   1.59199
   A189       1.79043   0.00004   0.00014   0.00060   0.00074   1.79117
   A190       2.63190   0.00001   0.00000   0.00018   0.00019   2.63209
   A191       1.69514  -0.00054  -0.00209  -0.00724  -0.00944   1.68570
   A192       1.73828   0.00100   0.00519   0.06297   0.06766   1.80593
   A193       1.64100  -0.00004   0.00017  -0.00412  -0.00441   1.63658
   A194       2.08311   0.00009  -0.00001  -0.01891  -0.01928   2.06383
   A195       2.53889  -0.00015  -0.00081   0.00592   0.00207   2.54096
   A196       1.66877  -0.00002  -0.00000   0.00022   0.00021   1.66899
   A197       1.78773  -0.00002  -0.00006  -0.00011  -0.00017   1.78755
   A198       1.90057  -0.00002  -0.00015   0.00121   0.00105   1.90161
   A199       2.36832  -0.00001  -0.00001  -0.00135  -0.00136   2.36696
   A200       1.88167   0.00003   0.00012   0.00148   0.00159   1.88326
   A201       1.60508   0.00001  -0.00002   0.00011   0.00009   1.60517
   A202       1.64974   0.00002   0.00011   0.00067   0.00078   1.65051
   A203       1.51921   0.00003   0.00009   0.00075   0.00083   1.52004
   A204       1.61028   0.00008   0.00024   0.00069   0.00095   1.61123
   A205       1.72382  -0.00009  -0.00007   0.00199   0.00186   1.72567
   A206       1.64100   0.00007   0.00018   0.00013   0.00030   1.64130
   A207       2.43586  -0.00010  -0.00024   0.00123   0.00095   2.43681
   A208       2.20552   0.00003   0.00008  -0.00123  -0.00112   2.20440
   A209       2.07332  -0.00001  -0.00001  -0.00007  -0.00009   2.07324
   A210       2.30226   0.00000   0.00000   0.00002   0.00002   2.30227
   A211       2.24190   0.00001   0.00002   0.00008   0.00010   2.24200
   A212       1.71306  -0.00004  -0.00007  -0.00023  -0.00032   1.71274
   A213       2.27331   0.00002   0.00001   0.00011   0.00013   2.27344
   A214       1.68818  -0.00006  -0.00014  -0.00028  -0.00043   1.68774
   A215       2.21240   0.00003   0.00005   0.00013   0.00019   2.21259
   A216       2.28370   0.00002   0.00004   0.00012   0.00017   2.28387
   A217       1.57554   0.00035   0.00122   0.00564   0.00689   1.58243
   A218       1.01745   0.00009   0.00038   0.00073   0.00113   1.01859
   A219       2.30196  -0.00001   0.00016   0.00178   0.00187   2.30383
   A220       1.66807   0.00040   0.00149  -0.00040   0.00115   1.66922
   A221       2.29011  -0.00029  -0.00100  -0.00184  -0.00294   2.28717
   A222       2.18464  -0.00026  -0.00122  -0.00442  -0.00565   2.17899
   A223       1.66840   0.00001  -0.00001   0.00016   0.00015   1.66854
   A224       2.25688   0.00001   0.00002   0.00046   0.00049   2.25737
   A225       2.30196  -0.00002   0.00002   0.00008   0.00010   2.30205
   A226       2.12730   0.00085   0.00129   0.00748   0.00877   2.13607
   A227       2.33250  -0.00089  -0.00191  -0.00793  -0.00984   2.32265
   A228       3.21318  -0.00001  -0.00003   0.00076   0.00073   3.21391
   A229       3.23653  -0.00000   0.00001  -0.00014  -0.00013   3.23640
    D1       -1.76605   0.00003   0.00009  -0.00139  -0.00128  -1.76733
    D2       -0.74120   0.00005   0.00016  -0.00182  -0.00163  -0.74283
    D3        1.71059   0.00005   0.00017  -0.00161  -0.00140   1.70919
    D4        2.28850   0.00008   0.00027  -0.00088  -0.00059   2.28791
    D5        0.19623  -0.00007  -0.00030  -0.00133  -0.00162   0.19461
    D6        1.22108  -0.00005  -0.00022  -0.00176  -0.00197   1.21911
    D7       -2.61031  -0.00005  -0.00021  -0.00155  -0.00173  -2.61205
    D8       -2.03240  -0.00002  -0.00011  -0.00082  -0.00093  -2.03333
    D9       -0.75349  -0.00006  -0.00019  -0.00284  -0.00302  -0.75651
   D10        0.27136  -0.00003  -0.00012  -0.00327  -0.00337   0.26799
   D11        2.72315  -0.00003  -0.00011  -0.00306  -0.00313   2.72002
   D12       -2.98212  -0.00001  -0.00001  -0.00233  -0.00233  -2.98445
   D13        2.20039  -0.00003  -0.00012  -0.00171  -0.00180   2.19859
   D14       -3.05794  -0.00001  -0.00005  -0.00214  -0.00215  -3.06010
   D15       -0.60615  -0.00001  -0.00003  -0.00193  -0.00192  -0.60807
   D16       -0.02824   0.00002   0.00006  -0.00120  -0.00111  -0.02935
   D17        2.74703  -0.00019  -0.00075  -0.00922  -0.01003   2.73700
   D18       -2.51131  -0.00017  -0.00068  -0.00965  -0.01038  -2.52169
   D19       -0.05952  -0.00017  -0.00067  -0.00944  -0.01014  -0.06966
   D20        0.51839  -0.00014  -0.00057  -0.00871  -0.00934   0.50906
   D21        0.42672  -0.00015  -0.00068  -0.00941  -0.01008   0.41664
   D22       -0.58875  -0.00016  -0.00074  -0.01022  -0.01094  -0.59969
   D23        3.01231  -0.00012  -0.00061  -0.00882  -0.00941   3.00291
   D24       -3.03323  -0.00009  -0.00048  -0.00758  -0.00803  -3.04126
   D25       -0.48339   0.00004   0.00011  -0.00152  -0.00142  -0.48481
   D26       -1.49886   0.00003   0.00005  -0.00233  -0.00229  -1.50115
   D27        2.10220   0.00007   0.00018  -0.00093  -0.00075   2.10145
   D28        2.33985   0.00010   0.00031   0.00031   0.00062   2.34047
   D29        1.14510  -0.00007  -0.00030  -0.00237  -0.00269   1.14241
   D30        0.12963  -0.00008  -0.00036  -0.00318  -0.00356   0.12607
   D31       -2.55249  -0.00004  -0.00023  -0.00178  -0.00202  -2.55451
   D32       -2.31485  -0.00001  -0.00010  -0.00054  -0.00065  -2.31549
   D33       -2.80335  -0.00011  -0.00036   0.00282   0.00245  -2.80090
   D34        2.46436  -0.00012  -0.00042   0.00201   0.00159   2.46595
   D35       -0.21776  -0.00008  -0.00029   0.00341   0.00312  -0.21464
   D36        0.01988  -0.00005  -0.00016   0.00464   0.00450   0.02438
   D37       -2.74723  -0.00016  -0.00037  -0.00324  -0.00368  -2.75091
   D38        2.52048  -0.00017  -0.00043  -0.00405  -0.00455   2.51594
   D39       -0.16164  -0.00013  -0.00030  -0.00265  -0.00301  -0.16465
   D40        0.07600  -0.00011  -0.00017  -0.00142  -0.00164   0.07437
   D41        0.88413  -0.00004  -0.00006   0.00283   0.00275   0.88687
   D42       -2.75123  -0.00007  -0.00014   0.00072   0.00059  -2.75064
   D43       -2.09242  -0.00008  -0.00019   0.00227   0.00208  -2.09034
   D44       -0.09692   0.00015   0.00072   0.01027   0.01096  -0.08596
   D45        2.55091   0.00012   0.00064   0.00815   0.00881   2.55972
   D46       -3.07347   0.00011   0.00059   0.00970   0.01029  -3.06318
   D47       -1.02982   0.00008   0.00038   0.00361   0.00399  -1.02583
   D48        1.61801   0.00006   0.00030   0.00149   0.00184   1.61984
   D49        2.27682   0.00004   0.00025   0.00304   0.00332   2.28013
   D50       -3.13779   0.00010   0.00035  -0.00332  -0.00301  -3.14080
   D51       -0.48996   0.00008   0.00027  -0.00544  -0.00517  -0.49512
   D52        0.16885   0.00006   0.00023  -0.00389  -0.00368   0.16517
   D53        3.07190   0.00016   0.00046   0.00519   0.00567   3.07758
   D54       -0.56345   0.00014   0.00038   0.00308   0.00352  -0.55993
   D55        0.09536   0.00012   0.00033   0.00462   0.00500   0.10036
   D56       -0.89945   0.00008   0.00031   0.00138   0.00169  -0.89777
   D57        0.06834   0.00009   0.00038   0.00224   0.00260   0.07094
   D58        2.29255   0.00008   0.00022   0.00069   0.00091   2.29347
   D59        2.91650   0.00007   0.00025   0.00061   0.00086   2.91737
   D60        1.06982  -0.00010  -0.00039  -0.00228  -0.00266   1.06715
   D61        2.03761  -0.00009  -0.00032  -0.00142  -0.00175   2.03587
   D62       -2.02136  -0.00010  -0.00049  -0.00296  -0.00344  -2.02480
   D63       -1.39741  -0.00011  -0.00045  -0.00304  -0.00349  -1.40090
   D64        0.07729   0.00001   0.00016   0.00085   0.00098   0.07827
   D65        1.04508   0.00002   0.00022   0.00171   0.00190   1.04698
   D66       -3.01389   0.00001   0.00006   0.00017   0.00021  -3.01368
   D67       -2.38994   0.00000   0.00010   0.00008   0.00016  -2.38978
   D68       -2.97885  -0.00010  -0.00026   0.00647   0.00620  -2.97265
   D69       -2.01106  -0.00009  -0.00019   0.00733   0.00712  -2.00394
   D70        0.21315  -0.00010  -0.00036   0.00578   0.00543   0.21858
   D71        0.83711  -0.00011  -0.00032   0.00570   0.00538   0.84248
   D72        2.83112   0.00007   0.00048   0.00721   0.00768   2.83880
   D73       -2.48427   0.00008   0.00055   0.00807   0.00860  -2.47567
   D74       -0.26006   0.00007   0.00039   0.00652   0.00691  -0.25315
   D75        0.36389   0.00007   0.00043   0.00644   0.00686   0.37075
   D76        0.59860  -0.00004  -0.00012   0.00028   0.00016   0.59876
   D77        1.61427  -0.00002  -0.00013   0.00067   0.00056   1.61483
   D78       -2.42694  -0.00004  -0.00003   0.00072   0.00068  -2.42625
   D79       -1.71756  -0.00002   0.00001   0.00103   0.00105  -1.71651
   D80       -0.49434  -0.00001  -0.00011  -0.00081  -0.00090  -0.49523
   D81        0.52134   0.00001  -0.00012  -0.00042  -0.00050   0.52084
   D82        2.76332  -0.00001  -0.00002  -0.00037  -0.00037   2.76294
   D83       -2.81050   0.00001   0.00002  -0.00006  -0.00000  -2.81050
   D84       -1.20804   0.00001   0.00007  -0.00169  -0.00162  -1.20966
   D85       -0.19237   0.00003   0.00006  -0.00130  -0.00122  -0.19360
   D86        2.04961   0.00001   0.00016  -0.00125  -0.00110   2.04851
   D87        2.75898   0.00002   0.00021  -0.00094  -0.00073   2.75825
   D88        2.54307   0.00012   0.00037  -0.00749  -0.00711   2.53595
   D89       -2.72445   0.00014   0.00036  -0.00710  -0.00672  -2.73116
   D90       -0.48247   0.00012   0.00046  -0.00705  -0.00659  -0.48906
   D91        0.22690   0.00013   0.00050  -0.00674  -0.00622   0.22068
   D92        2.98704  -0.00001  -0.00023  -0.00447  -0.00469   2.98235
   D93       -2.28047   0.00001  -0.00024  -0.00408  -0.00430  -2.28477
   D94       -0.03849  -0.00000  -0.00014  -0.00403  -0.00417  -0.04266
   D95        0.67088   0.00001  -0.00009  -0.00372  -0.00380   0.66708
   D96        0.39089   0.00003   0.00011   0.00279   0.00288   0.39377
   D97       -0.66983   0.00002   0.00006   0.00290   0.00295  -0.66688
   D98        2.71553   0.00002   0.00005   0.00134   0.00137   2.71690
   D99       -2.79802  -0.00005  -0.00025  -0.00165  -0.00192  -2.79994
   D100      -0.65905   0.00006   0.00022   0.00296   0.00320  -0.65585
   D101      -1.71977   0.00005   0.00017   0.00306   0.00326  -1.71650
   D102       1.66559   0.00005   0.00016   0.00151   0.00168   1.66727
   D103       2.43522  -0.00002  -0.00013  -0.00149  -0.00160   2.43362
   D104       1.26160  -0.00002  -0.00003   0.00130   0.00124   1.26284
   D105       0.20088  -0.00003  -0.00008   0.00140   0.00131   0.20219
   D106      -2.69695  -0.00003  -0.00009  -0.00015  -0.00027  -2.69722
   D107      -1.92732  -0.00011  -0.00039  -0.00315  -0.00355  -1.93087
   D108      -2.52028  -0.00003  -0.00007   0.00304   0.00293  -2.51735
   D109       2.70219  -0.00004  -0.00012   0.00314   0.00300   2.70519
   D110      -0.19564  -0.00004  -0.00013   0.00158   0.00142  -0.19422
   D111       0.57399  -0.00012  -0.00042  -0.00141  -0.00187   0.57213
   D112      -3.08946   0.00019   0.00065   0.00841   0.00912  -3.08035
   D113       2.13300   0.00018   0.00060   0.00851   0.00918   2.14219
   D114      -0.76483   0.00018   0.00059   0.00696   0.00761  -0.75722
   D115       0.00481   0.00011   0.00029   0.00396   0.00432   0.00913
   D116       0.26981   0.00014   0.00053   0.01251   0.01297   0.28278
   D117       2.88205   0.00020   0.00123   0.04912   0.05077   2.93282
   D118       1.49707   0.00014   0.00035   0.00805   0.00830   1.50536
   D119      -2.17388   0.00020   0.00105   0.04466   0.04610  -2.12778
   D120      -1.66179   0.00013   0.00051   0.01130   0.01166  -1.65012
   D121       0.95045   0.00019   0.00121   0.04791   0.04947   0.99992
   D122       2.70238   0.00005   0.00011   0.00506   0.00507   2.70745
   D123      -0.96857   0.00011   0.00082   0.04167   0.04288  -0.92569
   D124      -0.77420   0.00006   0.00024   0.00960   0.00974  -0.76445
   D125       1.83804   0.00012   0.00094   0.04620   0.04755   1.88559
   D126      -2.50048   0.00002   0.00008   0.00634   0.00627  -2.49422
   D127       0.11175   0.00008   0.00078   0.04295   0.04407   0.15583
   D128       0.30512   0.00001   0.00002  -0.00140  -0.00138   0.30374
   D129      -0.82299   0.00000   0.00005  -0.00158  -0.00153  -0.82452
   D130       3.02699   0.00001   0.00002  -0.00105  -0.00103   3.02596
   D131       2.58292  -0.00002  -0.00008  -0.00068  -0.00076   2.58216
   D132       1.46203   0.00003   0.00010  -0.00053  -0.00042   1.46160
   D133       0.33392   0.00002   0.00013  -0.00071  -0.00057   0.33335
   D134      -2.09929   0.00003   0.00010  -0.00017  -0.00007  -2.09936
   D135      -2.54336   0.00000   0.00000   0.00019   0.00020  -2.54316
   D136      -2.54092   0.00006   0.00022   0.00005   0.00028  -2.54064
   D137       2.61416   0.00005   0.00026  -0.00013   0.00013   2.61429
   D138       0.18095   0.00006   0.00022   0.00040   0.00063   0.18158
   D139      -0.26312   0.00003   0.00013   0.00077   0.00090  -0.26222
   D140      -2.11426   0.00004   0.00015  -0.00079  -0.00063  -2.11489
   D141       3.04082   0.00003   0.00018  -0.00097  -0.00078   3.04004
   D142       0.60761   0.00004   0.00015  -0.00044  -0.00028   0.60733
   D143       0.16354   0.00001   0.00005  -0.00007  -0.00001   0.16353
   D144       0.63455   0.00005   0.00022   0.00062   0.00083   0.63537
   D145      -0.43558   0.00005   0.00018   0.00023   0.00040  -0.43517
   D146      -2.67393   0.00002   0.00010   0.00034   0.00044  -2.67349
   D147       3.04664   0.00004   0.00016   0.00054   0.00070   3.04734
   D148      -0.52090   0.00001   0.00008  -0.00028  -0.00020  -0.52111
   D149      -1.59103   0.00000   0.00004  -0.00066  -0.00063  -1.59165
   D150       2.45381  -0.00002  -0.00004  -0.00056  -0.00059   2.45321
   D151       1.89119  -0.00000   0.00002  -0.00036  -0.00033   1.89086
   D152      -2.90359   0.00005   0.00023   0.00117   0.00138  -2.90221
   D153       2.30947   0.00004   0.00019   0.00079   0.00095   2.31043
   D154       0.07112   0.00002   0.00011   0.00089   0.00099   0.07211
   D155      -0.49149   0.00004   0.00017   0.00109   0.00125  -0.49025
   D156      -3.13050   0.00002   0.00015   0.00010   0.00025  -3.13025
   D157       2.08257   0.00002   0.00011  -0.00028  -0.00017   2.08239
   D158      -0.15579  -0.00001   0.00003  -0.00018  -0.00014  -0.15593
   D159      -0.71840   0.00001   0.00009   0.00002   0.00012  -0.71828
   D160      -0.79956   0.00001   0.00000   0.00126   0.00125  -0.79831
   D161       0.26614   0.00003   0.00014   0.00198   0.00211   0.26825
   D162       2.44248   0.00003   0.00013   0.00169   0.00181   2.44429
   D163       3.09502   0.00002   0.00011   0.00123   0.00133   3.09635
   D164       0.26340  -0.00001  -0.00007   0.00132   0.00124   0.26465
   D165       1.32911   0.00001   0.00007   0.00203   0.00210   1.33120
   D166      -2.77773   0.00001   0.00005   0.00174   0.00180  -2.77593
   D167      -2.12520  -0.00000   0.00003   0.00129   0.00132  -2.12388
   D168       3.09603  -0.00005  -0.00023   0.00010  -0.00015   3.09589
   D169      -2.12145  -0.00002  -0.00008   0.00081   0.00071  -2.12074
   D170       0.05489  -0.00003  -0.00010   0.00052   0.00041   0.05531
   D171       0.70743  -0.00004  -0.00012   0.00007  -0.00007   0.70736
   D172       2.44364  -0.00002  -0.00011   0.00043   0.00031   2.44395
   D173      -2.77384   0.00001   0.00003   0.00114   0.00117  -2.77268
   D174      -0.59750   0.00000   0.00002   0.00085   0.00087  -0.59663
   D175       0.05504  -0.00001  -0.00000   0.00040   0.00039   0.05543
   D176       0.12193  -0.00007  -0.00028  -0.00086  -0.00114   0.12079
   D177      -0.96793  -0.00006  -0.00033  -0.00039  -0.00074  -0.96867
   D178       2.32911  -0.00001  -0.00008  -0.00032  -0.00041   2.32870
   D179       2.60028   0.00001   0.00006   0.00073   0.00078   2.60106
   D180       1.35892  -0.00003  -0.00017  -0.00080  -0.00096   1.35796
   D181       0.26905  -0.00003  -0.00023  -0.00033  -0.00055   0.26850
   D182      -2.71709   0.00002   0.00002  -0.00025  -0.00022  -2.71732
   D183      -2.44592   0.00004   0.00017   0.00079   0.00097  -2.44496
   D184      -2.32034  -0.00009  -0.00039  -0.00175  -0.00213  -2.32247
   D185       2.87298  -0.00009  -0.00045  -0.00128  -0.00172   2.87126
   D186      -0.11317  -0.00004  -0.00019  -0.00121  -0.00140  -0.11456
   D187       0.15801  -0.00001  -0.00005  -0.00016  -0.00021   0.15780
   D188      -2.46451  -0.00007  -0.00033  -0.00082  -0.00115  -2.46566
   D189       2.72881  -0.00007  -0.00038  -0.00035  -0.00074   2.72807
   D190      -0.25733  -0.00001  -0.00013  -0.00028  -0.00042  -0.25775
   D191       0.01384   0.00001   0.00001   0.00077   0.00077   0.01461
   D192      -2.42068  -0.00003  -0.00011  -0.00195  -0.00204  -2.42272
   D193      -0.19819   0.00001   0.00001  -0.00272  -0.00266  -0.20086
   D194       2.59083  -0.00001  -0.00006  -0.00245  -0.00250   2.58833
   D195      -1.46988   0.00003   0.00007  -0.00322  -0.00312  -1.47299
   D196       1.17586  -0.00002  -0.00009  -0.00233  -0.00239   1.17347
   D197      -2.88484   0.00001   0.00003  -0.00310  -0.00302  -2.88786
   D198      -0.19403   0.00004   0.00013  -0.00084  -0.00070  -0.19473
   D199       2.02845   0.00007   0.00025  -0.00162  -0.00132   2.02713
   D200      -1.27971   0.00001   0.00002  -0.00138  -0.00134  -1.28105
   D201       0.94277   0.00004   0.00015  -0.00215  -0.00196   0.94081
   D202       0.59418   0.00002   0.00012   0.00081   0.00094   0.59512
   D203       1.61183   0.00005   0.00017   0.00048   0.00065   1.61248
   D204      -2.41866   0.00005   0.00022   0.00100   0.00121  -2.41745
   D205      -1.71208   0.00003   0.00013   0.00066   0.00078  -1.71130
   D206      -1.20992   0.00001   0.00004   0.00059   0.00063  -1.20929
   D207      -0.19226   0.00003   0.00008   0.00025   0.00034  -0.19193
   D208       2.06042   0.00003   0.00013   0.00077   0.00090   2.06132
   D209       2.76700   0.00001   0.00004   0.00043   0.00047   2.76747
   D210      -0.49956  -0.00000  -0.00004   0.00134   0.00130  -0.49826
   D211       0.51809   0.00002   0.00000   0.00100   0.00100   0.51909
   D212       2.77078   0.00002   0.00005   0.00152   0.00157   2.77235
   D213      -2.80583  -0.00000  -0.00004   0.00118   0.00114  -2.80469
   D214       2.97706  -0.00002  -0.00009  -0.00002  -0.00010   2.97696
   D215      -2.28847   0.00000  -0.00004  -0.00035  -0.00039  -2.28887
   D216      -0.03578   0.00001   0.00000   0.00017   0.00017  -0.03561
   D217       0.67080  -0.00001  -0.00009  -0.00017  -0.00026   0.67054
   D218       2.54870   0.00001   0.00000   0.00152   0.00153   2.55023
   D219      -2.71683   0.00003   0.00005   0.00118   0.00123  -2.71560
   D220      -0.46415   0.00003   0.00010   0.00170   0.00180  -0.46235
   D221       0.24243   0.00001   0.00000   0.00136   0.00137   0.24380
   D222       0.88053   0.00002  -0.00004  -0.00079  -0.00083   0.87970
   D223      -2.75556   0.00002   0.00006  -0.00026  -0.00020  -2.75576
   D224      -2.10217   0.00001   0.00001  -0.00012  -0.00011  -2.10228
   D225      -0.10485   0.00001  -0.00008  -0.00061  -0.00069  -0.10554
   D226       2.54225   0.00001   0.00002  -0.00008  -0.00006   2.54219
   D227      -3.08755   0.00000  -0.00003   0.00006   0.00003  -3.08752
   D228      -1.03132   0.00003   0.00008   0.00012   0.00021  -1.03111
   D229       1.61578   0.00003   0.00019   0.00065   0.00084   1.61662
   D230       2.26917   0.00002   0.00014   0.00079   0.00093   2.27010
   D231       3.05064  -0.00001  -0.00016  -0.00151  -0.00167   3.04897
   D232      -0.58544  -0.00000  -0.00006  -0.00099  -0.00104  -0.58649
   D233       0.06794  -0.00001  -0.00011  -0.00085  -0.00095   0.06699
   D234       3.14063   0.00001  -0.00007  -0.00001  -0.00008   3.14055
   D235      -0.49546   0.00001   0.00003   0.00051   0.00055  -0.49491
   D236       0.15793   0.00000  -0.00002   0.00066   0.00064   0.15857
   D237      -0.73786   0.00001   0.00013  -0.00028  -0.00014  -0.73800
   D238      -1.76349  -0.00001   0.00006  -0.00062  -0.00057  -1.76405
   D239       2.29359  -0.00001   0.00001  -0.00070  -0.00070   2.29289
   D240       1.71376   0.00000   0.00007  -0.00035  -0.00028   1.71347
   D241       0.27287   0.00003   0.00014  -0.00000   0.00015   0.27302
   D242      -0.75275   0.00000   0.00007  -0.00035  -0.00028  -0.75303
   D243      -2.97886   0.00001   0.00002  -0.00043  -0.00041  -2.97928
   D244       2.72449   0.00002   0.00008  -0.00008   0.00000   2.72449
   D245       1.21998  -0.00001  -0.00005  -0.00023  -0.00028   1.21970
   D246       0.19435  -0.00003  -0.00013  -0.00057  -0.00071   0.19365
   D247      -2.03176  -0.00003  -0.00018  -0.00065  -0.00084  -2.03260
   D248      -2.61159  -0.00001  -0.00012  -0.00030  -0.00042  -2.61201
   D249      -2.49573   0.00001   0.00011   0.00062   0.00074  -2.49499
   D250       2.76183  -0.00001   0.00003   0.00028   0.00031   2.76214
   D251       0.53572  -0.00001  -0.00002   0.00020   0.00018   0.53590
   D252      -0.04411   0.00001   0.00004   0.00055   0.00059  -0.04352
   D253      -3.04763   0.00003   0.00013  -0.00004   0.00010  -3.04754
   D254       2.20993   0.00000   0.00005  -0.00039  -0.00033   2.20959
   D255      -0.01619   0.00000   0.00000  -0.00047  -0.00046  -0.01665
   D256      -0.59601   0.00002   0.00006  -0.00011  -0.00005  -0.59606
   D257      -1.49419   0.00002   0.00026   0.00145   0.00171  -1.49248
   D258      -0.47926  -0.00004  -0.00020  -0.00094  -0.00114  -0.48040
   D259       2.09487   0.00005  -0.00002  -0.00757  -0.00779   2.08708
   D260       2.34288  -0.00034  -0.00235  -0.01950  -0.02162   2.32125
   D261      -0.58000   0.00004   0.00037   0.00167   0.00204  -0.57796
   D262       0.43493  -0.00002  -0.00009  -0.00073  -0.00081   0.43412
   D263       3.00906   0.00007   0.00009  -0.00735  -0.00746   3.00160
   D264      -3.02612  -0.00032  -0.00224  -0.01928  -0.02129  -3.04741
   D265       0.13101   0.00004   0.00034   0.00222   0.00256   0.13357
   D266       1.14594  -0.00001  -0.00012  -0.00017  -0.00029   1.14564
   D267      -2.56312   0.00007   0.00005  -0.00680  -0.00694  -2.57006
   D268      -2.31511  -0.00032  -0.00228  -0.01873  -0.02078  -2.33589
   D269       2.54501   0.00006   0.00046   0.00275   0.00321   2.54822
   D270      -2.72325   0.00000   0.00000   0.00036   0.00036  -2.72289
   D271      -0.14912   0.00009   0.00018  -0.00626  -0.00629  -0.15540
   D272       0.09889  -0.00030  -0.00215  -0.01819  -0.02012   0.07877
   D273       2.46989   0.00004   0.00036   0.00112   0.00147   2.47137
   D274      -2.79837  -0.00002  -0.00010  -0.00128  -0.00138  -2.79975
   D275      -0.22423   0.00007   0.00008  -0.00790  -0.00803  -0.23226
   D276       0.02377  -0.00032  -0.00225  -0.01983  -0.02186   0.00191
   D277       1.26338   0.00001  -0.00004  -0.00020  -0.00023   1.26315
   D278       0.20084  -0.00003  -0.00009  -0.00053  -0.00062   0.20023
   D279      -1.92969   0.00000   0.00005   0.00046   0.00051  -1.92918
   D280      -2.69942  -0.00001  -0.00005   0.00014   0.00009  -2.69933
   D281       0.39154  -0.00001  -0.00011  -0.00018  -0.00027   0.39127
   D282      -0.67100  -0.00004  -0.00015  -0.00051  -0.00066  -0.67165
   D283      -2.80153  -0.00001  -0.00001   0.00048   0.00047  -2.80106
   D284       2.71193  -0.00003  -0.00011   0.00016   0.00005   2.71198
   D285      -0.65764  -0.00002  -0.00015  -0.00091  -0.00105  -0.65869
   D286      -1.72018  -0.00005  -0.00019  -0.00124  -0.00143  -1.72161
   D287       2.43247  -0.00002  -0.00006  -0.00024  -0.00030   2.43217
   D288       1.66274  -0.00004  -0.00015  -0.00057  -0.00072   1.66202
   D289      -3.10795  -0.00001  -0.00013  -0.00101  -0.00113  -3.10908
   D290       2.11269  -0.00004  -0.00017  -0.00134  -0.00151   2.11118
   D291      -0.01784  -0.00001  -0.00004  -0.00035  -0.00038  -0.01823
   D292      -0.78757  -0.00003  -0.00013  -0.00067  -0.00080  -0.78837
   D293      -2.53049  -0.00000  -0.00007  -0.00047  -0.00053  -2.53102
   D294       2.69015  -0.00004  -0.00012  -0.00080  -0.00092   2.68924
   D295       0.55962  -0.00001   0.00002   0.00019   0.00021   0.55983
   D296      -0.21011  -0.00002  -0.00008  -0.00013  -0.00021  -0.21032
   D297       0.08051  -0.00005  -0.00015  -0.00259  -0.00274   0.07777
   D298       1.05020   0.00004   0.00011   0.00044   0.00055   1.05075
   D299      -2.39011   0.00002   0.00013   0.00221   0.00235  -2.38776
   D300      -3.01471   0.00004   0.00022   0.00185   0.00208  -3.01263
   D301       1.07152  -0.00005  -0.00021  -0.00248  -0.00269   1.06883
   D302       2.04121   0.00003   0.00005   0.00055   0.00059   2.04180
   D303      -1.39910   0.00001   0.00007   0.00232   0.00239  -1.39670
   D304      -2.02369   0.00003   0.00015   0.00196   0.00212  -2.02157
   D305      -0.89832  -0.00005  -0.00018  -0.00157  -0.00175  -0.90006
   D306       0.07137   0.00003   0.00008   0.00146   0.00154   0.07291
   D307       2.91425   0.00002   0.00010   0.00323   0.00334   2.91759
   D308       2.28965   0.00003   0.00018   0.00288   0.00307   2.29272
   D309       2.83155  -0.00004  -0.00017  -0.00155  -0.00173   2.82983
   D310      -2.48194   0.00004   0.00008   0.00148   0.00156  -2.48038
   D311       0.36094   0.00002   0.00010   0.00325   0.00336   0.36429
   D312      -0.26366   0.00004   0.00019   0.00289   0.00309  -0.26058
   D313      -2.98398  -0.00006  -0.00017  -0.00274  -0.00292  -2.98690
   D314      -2.01429   0.00003   0.00008   0.00029   0.00037  -2.01393
   D315       0.82859   0.00001   0.00011   0.00206   0.00217   0.83075
   D316       0.20399   0.00003   0.00019   0.00170   0.00189   0.20588
   D317       2.10057  -0.00000  -0.00004  -0.00275  -0.00279   2.09778
   D318       1.20956  -0.00001  -0.00011  -0.00276  -0.00287   1.20670
   D319       3.13659  -0.00001  -0.00005  -0.00385  -0.00390   3.13269
   D320      -1.92317  -0.00003  -0.00016  -0.00335  -0.00350  -1.92667
   D321       0.38375  -0.00002  -0.00006  -0.00302  -0.00308   0.38067
   D322      -0.70496  -0.00001   0.00000  -0.00374  -0.00374  -0.70870
   D323      -3.01450  -0.00005  -0.00018  -0.00569  -0.00588  -3.02038
   D324       2.14977  -0.00004  -0.00019  -0.00512  -0.00531   2.14446
   D325      -1.91937  -0.00005  -0.00017  -0.00534  -0.00552  -1.92489
   D326      -0.93627  -0.00005  -0.00019  -0.00483  -0.00503  -0.94130
   D327       1.00525  -0.00005  -0.00019  -0.00521  -0.00541   0.99984
   D328       0.04643  -0.00004  -0.00016  -0.00554  -0.00570   0.04073
   D329      -0.88803   0.00001   0.00005   0.00148   0.00155  -0.88648
   D330       0.14114   0.00000   0.00000   0.00172   0.00174   0.14288
   D331       3.13640   0.00001   0.00003   0.00107   0.00111   3.13751
   D332       2.50381   0.00004   0.00012   0.00115   0.00129   2.50509
   D333       0.21568  -0.00003  -0.00009  -0.00054  -0.00063   0.21505
   D334       1.24485  -0.00004  -0.00014  -0.00030  -0.00044   1.24441
   D335      -2.04307  -0.00003  -0.00011  -0.00095  -0.00107  -2.04414
   D336      -2.67567   0.00000  -0.00002  -0.00087  -0.00089  -2.67656
   D337       3.11130  -0.00002  -0.00002   0.00013   0.00011   3.11141
   D338      -2.14272  -0.00003  -0.00006   0.00037   0.00031  -2.14242
   D339       0.85254  -0.00001  -0.00004  -0.00028  -0.00032   0.85222
   D340       0.21995   0.00001   0.00006  -0.00019  -0.00014   0.21980
   D341       2.52997  -0.00002  -0.00010   0.00002  -0.00007   2.52990
   D342      -2.72405  -0.00003  -0.00014   0.00026   0.00012  -2.72393
   D343       0.27122  -0.00002  -0.00012  -0.00039  -0.00051   0.27071
   D344      -0.36138   0.00000  -0.00002  -0.00030  -0.00033  -0.36171
   D345       0.48436   0.00005   0.00027   0.00230   0.00257   0.48693
   D346      -2.24037   0.00004   0.00019   0.00202   0.00222  -2.23815
   D347      -2.88549   0.00006   0.00021   0.00162   0.00184  -2.88365
   D348      -0.69789   0.00000   0.00008   0.00091   0.00099  -0.69690
   D349       2.86057  -0.00000   0.00000   0.00064   0.00063   2.86120
   D350       2.21545   0.00002   0.00003   0.00024   0.00026   2.21570
   D351       3.00231  -0.00001   0.00005   0.00038   0.00043   3.00273
   D352       0.27758  -0.00002  -0.00003   0.00010   0.00008   0.27765
   D353      -0.36755   0.00000   0.00000  -0.00030  -0.00030  -0.36785
   D354       3.11873  -0.00001   0.00005   0.00031   0.00036   3.11908
   D355       0.39400  -0.00001  -0.00003   0.00003   0.00001   0.39400
   D356      -0.25113   0.00001  -0.00000  -0.00037  -0.00037  -0.25150
   D357       0.83155  -0.00001  -0.00002   0.00131   0.00128   0.83283
   D358      -0.11246  -0.00001  -0.00004   0.00001  -0.00004  -0.11249
   D359      -2.98941  -0.00002  -0.00011   0.00054   0.00042  -2.98899
   D360      -2.57039  -0.00003  -0.00007   0.00050   0.00042  -2.56997
   D361      -0.20810   0.00003   0.00010   0.00047   0.00057  -0.20753
   D362      -1.15211   0.00003   0.00008  -0.00082  -0.00075  -1.15286
   D363       2.25412   0.00002   0.00001  -0.00029  -0.00029   2.25383
   D364       2.67314   0.00001   0.00004  -0.00033  -0.00029   2.67285
   D365       3.13192   0.00002   0.00004   0.00006   0.00010   3.13202
   D366       2.18791   0.00001   0.00002  -0.00124  -0.00122   2.18669
   D367      -0.68904   0.00001  -0.00005  -0.00071  -0.00076  -0.68981
   D368      -0.27002  -0.00000  -0.00001  -0.00075  -0.00077  -0.27079
   D369      -2.55282   0.00002   0.00012   0.00041   0.00053  -2.55229
   D370       2.78635   0.00002   0.00010  -0.00088  -0.00079   2.78557
   D371      -0.09060   0.00001   0.00003  -0.00035  -0.00033  -0.09093
   D372       0.32842   0.00000   0.00007  -0.00040  -0.00033   0.32809
   D373      -3.10070  -0.00006  -0.00023  -0.00273  -0.00298  -3.10367
   D374      -1.62756   0.00003   0.00011  -0.00136  -0.00124  -1.62880
   D375      -0.33268   0.00000   0.00002  -0.00041  -0.00039  -0.33307
   D376       0.69819  -0.00001  -0.00001  -0.00022  -0.00023   0.69796
   D377       1.80048   0.00001  -0.00002  -0.00017  -0.00018   1.80030
   D378       0.48040  -0.00008  -0.00041  -0.00418  -0.00459   0.47581
   D379      -0.70005  -0.00000   0.00000  -0.00256  -0.00254  -0.70258
   D380       3.01531  -0.00016  -0.00036   0.00388   0.00387   3.01918
   D381       3.11561   0.00016   0.00099   0.00693   0.00782   3.12343
   D382      -2.23990  -0.00003  -0.00017  -0.00151  -0.00171  -2.24162
   D383       2.86284   0.00005   0.00024   0.00011   0.00034   2.86317
   D384       0.29501  -0.00011  -0.00012   0.00654   0.00674   0.30175
   D385       0.39531   0.00021   0.00123   0.00960   0.01069   0.40600
   D386      -2.89498   0.00001  -0.00010  -0.00231  -0.00245  -2.89742
   D387       2.20776   0.00009   0.00032  -0.00069  -0.00040   2.20737
   D388      -0.36007  -0.00007  -0.00005   0.00575   0.00601  -0.35406
   D389      -0.25977   0.00025   0.00131   0.00880   0.00996  -0.24981
   D390      -0.71793   0.00007   0.00021   0.00315   0.00335  -0.71458
   D391       0.48077   0.00003   0.00000   0.00235   0.00235   0.48312
   D392       3.09208   0.00002   0.00007   0.00264   0.00272   3.09480
   D393      -3.03337  -0.00002  -0.00009   0.00033   0.00025  -3.03312
   D394       2.62422   0.00002  -0.00013  -0.00185  -0.00197   2.62225
   D395      -2.46026  -0.00002  -0.00033  -0.00265  -0.00297  -2.46323
   D396       0.15105  -0.00003  -0.00026  -0.00235  -0.00261   0.14844
   D397       0.30878  -0.00007  -0.00043  -0.00467  -0.00507   0.30371
   D398       2.27154   0.00009   0.00034   0.00335   0.00369   2.27523
   D399      -2.81295   0.00005   0.00014   0.00255   0.00269  -2.81026
   D400      -0.20163   0.00004   0.00021   0.00284   0.00306  -0.19858
   D401      -0.04390   0.00001   0.00004   0.00053   0.00059  -0.04331
   D402      -0.32393  -0.00004  -0.00012  -0.00246  -0.00257  -0.32650
   D403       0.97142  -0.00002   0.00002  -0.00447  -0.00446   0.96695
   D404       3.12382  -0.00002  -0.00009  -0.00450  -0.00458   3.11924
   D405      -2.87467  -0.00005  -0.00016  -0.00377  -0.00393  -2.87860
   D406       2.69901  -0.00001   0.00006   0.00043   0.00049   2.69950
   D407      -2.28883   0.00001   0.00019  -0.00158  -0.00140  -2.29023
   D408      -0.13642   0.00001   0.00009  -0.00161  -0.00152  -0.13794
   D409       0.14827  -0.00002   0.00002  -0.00088  -0.00086   0.14741
   D410       3.01430  -0.00008  -0.00027  -0.00234  -0.00261   3.01169
   D411      -1.97354  -0.00006  -0.00014  -0.00436  -0.00450  -1.97804
   D412       0.17887  -0.00005  -0.00024  -0.00438  -0.00462   0.17425
   D413       0.46356  -0.00008  -0.00032  -0.00366  -0.00396   0.45960
   D414       0.47998   0.00001   0.00006   0.00123   0.00128   0.48126
   D415      -2.44765  -0.00003  -0.00009  -0.00032  -0.00041  -2.44805
   D416      -2.81998  -0.00000   0.00004   0.00072   0.00076  -2.81922
   D417      -0.72054   0.00001   0.00004   0.00177   0.00181  -0.71873
   D418       2.63502  -0.00003  -0.00011   0.00022   0.00011   2.63514
   D419       2.26269   0.00000   0.00002   0.00127   0.00129   2.26398
   D420       3.09507   0.00002   0.00008   0.00132   0.00140   3.09647
   D421       0.16745  -0.00001  -0.00006  -0.00023  -0.00030   0.16715
   D422      -0.20489   0.00001   0.00007   0.00081   0.00088  -0.20401
   D423      -3.02676   0.00001   0.00008   0.00092   0.00099  -3.02577
   D424       0.32880  -0.00002  -0.00007  -0.00062  -0.00070   0.32810
   D425      -0.04354   0.00001   0.00006   0.00042   0.00048  -0.04306
   D426      -0.96860   0.00000  -0.00008  -0.00141  -0.00150  -0.97010
   D427       0.27101  -0.00000   0.00000  -0.00068  -0.00068   0.27032
   D428       2.73113   0.00002   0.00008  -0.00023  -0.00017   2.73097
   D429       2.87150   0.00002   0.00005  -0.00078  -0.00074   2.87076
   D430       0.12309  -0.00002  -0.00012  -0.00165  -0.00178   0.12130
   D431       1.36269  -0.00002  -0.00004  -0.00092  -0.00097   1.36172
   D432      -2.46037   0.00000   0.00004  -0.00047  -0.00045  -2.46082
   D433      -2.32001  -0.00001   0.00001  -0.00102  -0.00102  -2.32103
   D434       2.32998  -0.00001  -0.00012  -0.00074  -0.00086   2.32911
   D435      -2.71360  -0.00002  -0.00004  -0.00001  -0.00005  -2.71365
   D436      -0.25348   0.00001   0.00004   0.00044   0.00047  -0.25301
   D437      -0.11311  -0.00000   0.00001  -0.00011  -0.00011  -0.11322
   D438       2.59783  -0.00002  -0.00014  -0.00097  -0.00111   2.59672
   D439      -2.44575  -0.00002  -0.00005  -0.00024  -0.00030  -2.44605
   D440       0.01438   0.00000   0.00002   0.00021   0.00022   0.01460
   D441       0.15474  -0.00001  -0.00001  -0.00034  -0.00035   0.15439
   D442      -0.32086  -0.00006  -0.00028  -0.00235  -0.00264  -0.32350
   D443       0.97344  -0.00004  -0.00017  -0.00194  -0.00210   0.97134
   D444      -2.87450  -0.00001  -0.00007  -0.00089  -0.00097  -2.87547
   D445       3.12177  -0.00003  -0.00011  -0.00047  -0.00059   3.12119
   D446       2.69444  -0.00004  -0.00020  -0.00145  -0.00165   2.69279
   D447      -2.29445  -0.00002  -0.00009  -0.00103  -0.00111  -2.29556
   D448       0.14080   0.00001   0.00001   0.00001   0.00002   0.14082
   D449      -0.14611  -0.00001  -0.00003   0.00044   0.00040  -0.14571
   D450       3.02338  -0.00005  -0.00025  -0.00168  -0.00194   3.02144
   D451      -1.96551  -0.00003  -0.00014  -0.00126  -0.00140  -1.96691
   D452       0.46973  -0.00000  -0.00004  -0.00022  -0.00027   0.46947
   D453       0.18282  -0.00002  -0.00008   0.00020   0.00011   0.18294
   D454       0.30363  -0.00004  -0.00025   0.00089   0.00064   0.30427
   D455      -0.82397   0.00003   0.00016   0.00088   0.00105  -0.82292
   D456       3.01647   0.00008   0.00023   0.00022   0.00027   3.01674
   D457       2.58139  -0.00003   0.00020   0.00182   0.00215   2.58354
   D458       1.46195  -0.00005  -0.00023   0.00221   0.00197   1.46392
   D459       0.33435   0.00002   0.00018   0.00220   0.00239   0.33673
   D460      -2.10840   0.00008   0.00025   0.00154   0.00161  -2.10679
   D461      -2.54348  -0.00003   0.00023   0.00314   0.00349  -2.53999
   D462      -2.11477  -0.00006  -0.00034   0.00099   0.00065  -2.11412
   D463       3.04081   0.00001   0.00008   0.00098   0.00106   3.04187
   D464       0.59807   0.00007   0.00014   0.00032   0.00028   0.59835
   D465       0.16298  -0.00005   0.00012   0.00192   0.00217   0.16515
   D466      -2.53856  -0.00004  -0.00026   0.00156   0.00130  -2.53726
   D467       2.61702   0.00003   0.00015   0.00155   0.00171   2.61873
   D468       0.17428   0.00009   0.00022   0.00089   0.00093   0.17521
   D469      -0.26081  -0.00002   0.00019   0.00249   0.00281  -0.25799
   D470       0.63221   0.00001   0.00007   0.00045   0.00051   0.63272
   D471      -0.43475   0.00001   0.00010  -0.00137  -0.00127  -0.43602
   D472      -2.66007   0.00001  -0.00005  -0.00030  -0.00035  -2.66043
   D473       3.05601   0.00003   0.00010   0.00066   0.00074   3.05676
   D474      -0.52448   0.00002   0.00006  -0.00008  -0.00003  -0.52451
   D475      -1.59145   0.00001   0.00009  -0.00190  -0.00181  -1.59326
   D476       2.46642   0.00001  -0.00006  -0.00083  -0.00089   2.46552
   D477       1.89932   0.00004   0.00009   0.00013   0.00020   1.89952
   D478      -3.13639   0.00001   0.00003   0.00014   0.00017  -3.13623
   D479       2.07982  -0.00000   0.00007  -0.00168  -0.00161   2.07822
   D480      -0.14549  -0.00000  -0.00008  -0.00061  -0.00069  -0.14619
   D481      -0.71259   0.00002   0.00006   0.00035   0.00040  -0.71219
   D482      -2.90535  -0.00001   0.00002   0.00013   0.00015  -2.90520
   D483       2.31087  -0.00001   0.00006  -0.00169  -0.00163   2.30924
   D484       0.08555  -0.00001  -0.00010  -0.00062  -0.00071   0.08484
   D485      -0.48155   0.00001   0.00005   0.00034   0.00038  -0.48116
   D486      -1.53126  -0.00003  -0.00014  -0.00064  -0.00078  -1.53204
   D487       0.13357  -0.00001  -0.00002   0.00020   0.00017   0.13374
   D488       1.75067   0.00000   0.00004  -0.00011  -0.00008   1.75059
   D489      -2.86769   0.00002   0.00015   0.00072   0.00087  -2.86682
   D490      -2.96608  -0.00001  -0.00005  -0.00095  -0.00098  -2.96706
   D491      -1.30125   0.00001   0.00007  -0.00011  -0.00003  -1.30128
   D492       0.66542  -0.00001   0.00000  -0.00042  -0.00042   0.66500
   D493       2.33025   0.00001   0.00012   0.00042   0.00053   2.33078
   D494      -0.45743   0.00001   0.00000  -0.00020  -0.00019  -0.45762
   D495       1.20740   0.00003   0.00012   0.00064   0.00076   1.20816
   D496      -0.57032  -0.00001  -0.00005   0.00035   0.00030  -0.57002
   D497      -2.79934   0.00001   0.00006   0.00010   0.00016  -2.79917
   D498      -1.65796   0.00000   0.00006   0.00002   0.00009  -1.65787
   D499       2.21072  -0.00002  -0.00002  -0.00030  -0.00032   2.21040
   D500       0.79587   0.00003   0.00009   0.00040   0.00050   0.79637
   D501      -0.89016   0.00000   0.00013   0.00080   0.00091  -0.88925
   D502       0.13926   0.00004   0.00023   0.00058   0.00080   0.14006
   D503       3.13756  -0.00000   0.00001   0.00054   0.00055   3.13812
   D504       2.50851  -0.00002  -0.00019  -0.00030  -0.00051   2.50800
   D505       0.21504  -0.00004  -0.00013   0.00122   0.00107   0.21611
   D506       1.24446  -0.00001  -0.00003   0.00099   0.00096   1.24542
   D507      -2.04042  -0.00005  -0.00025   0.00096   0.00071  -2.03971
   D508      -2.66948  -0.00007  -0.00045   0.00011  -0.00034  -2.66982
   D509       3.11446  -0.00001   0.00021   0.01111   0.01137   3.12583
   D510      -2.13931   0.00003   0.00031   0.01089   0.01127  -2.12805
   D511       0.85900  -0.00002   0.00009   0.01085   0.01102   0.87001
   D512       0.22994  -0.00003  -0.00011   0.01001   0.00996   0.23990
   D513       2.52885   0.00025   0.00199   0.01713   0.01899   2.54784
   D514      -2.72492   0.00028   0.00209   0.01690   0.01888  -2.70604
   D515       0.27339   0.00024   0.00187   0.01687   0.01863   0.29202
   D516      -0.35567   0.00022   0.00167   0.01602   0.01757  -0.33810
   D517       0.83134   0.00000  -0.00004  -0.00218  -0.00222   0.82912
   D518      -0.11294  -0.00003  -0.00025  -0.00264  -0.00289  -0.11583
   D519      -2.57220  -0.00001  -0.00007  -0.00205  -0.00210  -2.57430
   D520      -2.99084  -0.00001  -0.00012  -0.00104  -0.00114  -2.99198
   D521      -0.20829   0.00002   0.00007  -0.00154  -0.00147  -0.20975
   D522      -1.15257  -0.00002  -0.00015  -0.00200  -0.00214  -1.15470
   D523       2.67136   0.00000   0.00003  -0.00142  -0.00135   2.67001
   D524       2.25272   0.00000  -0.00001  -0.00040  -0.00039   2.25233
   D525       3.13283  -0.00003  -0.00025  -0.00832  -0.00858   3.12424
   D526       2.18854  -0.00007  -0.00047  -0.00877  -0.00925   2.17929
   D527      -0.27071  -0.00005  -0.00029  -0.00819  -0.00847  -0.27918
   D528      -0.68935  -0.00005  -0.00033  -0.00717  -0.00751  -0.69686
   D529      -2.55224  -0.00003  -0.00065  -0.00742  -0.00820  -2.56044
   D530       2.78666  -0.00006  -0.00086  -0.00787  -0.00887   2.77779
   D531       0.32741  -0.00004  -0.00068  -0.00729  -0.00808   0.31933
   D532      -0.09123  -0.00004  -0.00073  -0.00627  -0.00712  -0.09835
   D533       1.73741   0.00005  -0.00015   0.00469   0.00474   1.74214
   D534      -0.74892  -0.00022  -0.00208  -0.01274  -0.01449  -0.76341
   D535      -3.07414  -0.00016  -0.00185  -0.01000  -0.01155  -3.08569
   D536      -1.77891  -0.00030  -0.00267  -0.01703  -0.01928  -1.79818
   D537       0.35348  -0.00017  -0.00143  -0.00654  -0.00749   0.34598
   D538      -0.58635   0.00002   0.00010   0.00301   0.00310  -0.58325
   D539       0.61854   0.00003   0.00020   0.00203   0.00223   0.62077
   D540      -2.96266   0.00000   0.00002   0.00270   0.00271  -2.95996
   D541      -2.82022   0.00001   0.00009   0.00066   0.00074  -2.81948
   D542      -1.79283   0.00005   0.00019   0.00400   0.00420  -1.78863
   D543      -0.58794   0.00006   0.00030   0.00302   0.00333  -0.58461
   D544       2.11405   0.00003   0.00012   0.00369   0.00380   2.11785
   D545       2.25649   0.00004   0.00019   0.00165   0.00184   2.25833
   D546       2.25761   0.00002   0.00015   0.00242   0.00257   2.26018
   D547      -2.82068   0.00003   0.00025   0.00145   0.00170  -2.81899
   D548      -0.11870   0.00000   0.00007   0.00211   0.00217  -0.11653
   D549       0.02374   0.00001   0.00014   0.00008   0.00021   0.02395
   D550       2.11626   0.00003   0.00013   0.00293   0.00306   2.11932
   D551      -2.96203   0.00004   0.00023   0.00195   0.00219  -2.95985
   D552      -0.26005   0.00002   0.00006   0.00262   0.00266  -0.25739
   D553      -0.11761   0.00002   0.00013   0.00058   0.00070  -0.11691
   D554      -0.02661   0.00012   0.00052  -0.00046   0.00010  -0.02651
   D555      -1.10369   0.00009   0.00050  -0.00029   0.00024  -1.10345
   D556       1.35209   0.00015   0.00066   0.00271   0.00339   1.35548
   D557      -2.18021   0.00011   0.00058   0.00064   0.00125  -2.17896
   D558       2.78602   0.00015   0.00091   0.00067   0.00161   2.78763
   D559       2.93810   0.00013   0.00047   0.00996   0.01042   2.94852
   D560      -0.27176   0.00001  -0.00004   0.00347   0.00342  -0.26835
   D561       2.01760  -0.00000  -0.00001   0.00400   0.00398   2.02158
   D562       0.97993   0.00002  -0.00002   0.00481   0.00478   0.98471
   D563      -1.87710   0.00002   0.00002   0.00638   0.00639  -1.87071
   D564      -0.33252  -0.00022  -0.00101   0.00237   0.00135  -0.33117
   D565       1.34973   0.00003  -0.00003  -0.00165  -0.00164   1.34810
   D566      -2.99928  -0.00026  -0.00149  -0.00779  -0.00922  -3.00851
   D567       0.94772  -0.00014  -0.00055   0.00124   0.00068   0.94839
   D568       2.62998   0.00011   0.00043  -0.00278  -0.00231   2.62767
   D569      -1.71904  -0.00018  -0.00103  -0.00892  -0.00990  -1.72894
   D570      -2.93621  -0.00158  -0.00543  -0.06740  -0.07220  -3.00840
   D571      -1.45741   0.00133   0.00410  -0.01010  -0.00664  -1.46405
   D572       0.19805  -0.00002  -0.00004  -0.00497  -0.00500   0.19305
   D573       3.01353  -0.00002   0.00005  -0.00301  -0.00296   3.01058
   D574      -1.11538  -0.00001  -0.00030  -0.00577  -0.00606  -1.12145
   D575       1.70010  -0.00001  -0.00021  -0.00381  -0.00402   1.69608
   D576      -3.02337   0.00001  -0.00000   0.00001   0.00001  -3.02336
   D577       1.79611  -0.00002  -0.00002  -0.00087  -0.00088   1.79522
   D578       0.70941  -0.00002  -0.00007  -0.00959  -0.00957   0.69983
   D579      -0.30565  -0.00013  -0.00050  -0.01098  -0.01141  -0.31706
   D580      -2.90166   0.00014   0.00093   0.00206   0.00296  -2.89870
   D581       2.03119  -0.00028  -0.00213  -0.02034  -0.02223   2.00896
   D582       1.01614  -0.00039  -0.00256  -0.02173  -0.02407   0.99206
   D583      -1.57987  -0.00012  -0.00113  -0.00868  -0.00970  -1.58957
   D584      -1.35977  -0.00092  -0.00608  -0.12832  -0.13414  -1.49391
   D585      -2.37482  -0.00103  -0.00651  -0.12971  -0.13599  -2.51081
   D586       1.31235  -0.00076  -0.00508  -0.11666  -0.12161   1.19074
   D587       2.66950   0.00039   0.00078   0.10431   0.10388   2.77338
   D588       1.29893   0.00012   0.00025   0.08282   0.08405   1.38298
   D589      -1.55632   0.00087   0.00481   0.20462   0.20966  -1.34666
   D590      -0.15712   0.00002   0.00021   0.00118   0.00139  -0.15573
   D591       3.09366   0.00000  -0.00005  -0.00091  -0.00096   3.09270
   D592       1.75739  -0.00001  -0.00004  -0.00342  -0.00346   1.75393
   D593      -0.14267   0.00005   0.00016   0.00701   0.00717  -0.13550
   D594      -2.94480   0.00003   0.00007   0.00486   0.00493  -2.93987
   D595       1.38335   0.00001   0.00004   0.00452   0.00455   1.38791
   D596      -1.41878  -0.00001  -0.00005   0.00237   0.00231  -1.41646
   D597      -3.11447   0.00001   0.00002   0.00004   0.00005  -3.11442
   D598       1.53635  -0.00001  -0.00001  -0.00044  -0.00045   1.53590
   D599      -0.18612   0.00003   0.00009  -0.00053  -0.00043  -0.18655
   D600       2.79372   0.00001  -0.00001  -0.00056  -0.00055   2.79317
   D601       1.69959   0.00006   0.00021   0.00100   0.00123   1.70082
   D602      -1.60374   0.00005   0.00011   0.00098   0.00110  -1.60265
   D603       0.36089   0.00001   0.00005  -0.00068  -0.00062   0.36027
   D604       3.07530  -0.00000  -0.00005  -0.00071  -0.00075   3.07455
   D605       0.21055  -0.00003  -0.00008   0.00083   0.00072   0.21127
   D606      -0.08049  -0.00002  -0.00008   0.00082   0.00072  -0.07978
   D607      -2.76784  -0.00001   0.00002   0.00086   0.00086  -2.76699
   D608       1.52497   0.00003   0.00004   0.00106   0.00112   1.52610
   D609       1.23394   0.00004   0.00004   0.00105   0.00112   1.23505
   D610      -1.45342   0.00005   0.00015   0.00109   0.00126  -1.45216
   D611      -1.58056   0.00002  -0.00020  -0.00195  -0.00210  -1.58266
   D612      -1.87159   0.00002  -0.00020  -0.00196  -0.00211  -1.87371
   D613       1.72424   0.00003  -0.00009  -0.00192  -0.00197   1.72227
   D614      -1.23158  -0.00004   0.00000   0.00100   0.00097  -1.23060
   D615       0.28452   0.00014   0.00056   0.00801   0.00855   0.29307
   D616       2.92826  -0.00014  -0.00073  -0.00286  -0.00353   2.92473
   D617      -2.58299  -0.00002  -0.00011  -0.00149  -0.00162  -2.58461
   D618      -1.06690   0.00016   0.00045   0.00553   0.00596  -1.06094
   D619       1.57684  -0.00013  -0.00084  -0.00534  -0.00612   1.57072
   D620       0.50312   0.00000   0.00028   0.00307   0.00330   0.50642
   D621       2.01921   0.00018   0.00084   0.01008   0.01087   2.03009
   D622      -1.62023  -0.00010  -0.00045  -0.00078  -0.00120  -1.62143
         Item               Value     Threshold  Converged?
 Maximum Force            0.033755     0.000450     NO 
 RMS     Force            0.001569     0.000300     NO 
 Maximum Displacement     0.558080     0.001800     NO 
 RMS     Displacement     0.036256     0.001200     NO 
 Predicted change in Energy=-6.705127D-04
 GradGradGradGradGradGradGradGradGradGradGradGradGradGradGradGradGradGrad

 Stoichiometry    Be12H40
 Framework group  C1[X(Be12H40)]
 Deg. of freedom   150
 Full point group                 C1      NOp   1
 Largest Abelian subgroup         C1      NOp   1
 Largest concise Abelian subgroup C1      NOp   1
                         Standard orientation:                         
 ---------------------------------------------------------------------
 Center     Atomic      Atomic             Coordinates (Angstroms)
 Number     Number       Type             X           Y           Z
 ---------------------------------------------------------------------
      1          4           0       -0.146258    0.264123    1.579983
      2          4           0        0.743822    1.828388    0.301959
      3          4           0        0.386089   -0.978226   -1.207906
      4          4           0        1.957280    0.270302    1.040579
      5          4           0       -2.216010    0.006482    0.932596
      6          4           0        1.868064    0.691808   -1.087988
      7          4           0        2.409786   -1.095361   -0.400153
      8          4           0       -0.084774    1.150996   -1.502117
      9          4           0       -1.630789   -0.194752   -1.005654
     10          4           0        0.947479   -1.549641    0.964687
     11          4           0       -1.290211    1.595890    0.183555
     12          4           0       -0.983968   -1.556393    0.433164
     13          1           0       -3.495512   -0.529232    1.551443
     14          1           0       -3.424393    0.231013    1.835232
     15          1           0        3.512672   -2.140124   -0.334413
     16          1           0        3.549225   -1.833677   -1.089860
     17          1           0        1.678429   -2.698310    1.677870
     18          1           0        0.886469   -2.862524    1.775283
     19          1           0       -2.376946    2.517547    0.605163
     20          1           0       -1.727595    3.009106    0.399941
     21          1           0        3.066921    0.811047   -1.959471
     22          1           0        2.537205    1.407347   -2.219790
     23          1           0       -2.391758   -0.574298   -2.348910
     24          1           0       -2.977385   -0.442564   -1.828291
     25          1           0       -1.243481   -3.030991    0.815389
     26          1           0       -1.976354   -2.698131    0.700186
     27          1           0        2.738461    0.803168    2.314622
     28          1           0        3.282120    0.408670    1.886012
     29          1           0        0.155943    0.487368    3.119791
     30          1           0       -0.643620    0.518626    3.074194
     31          1           0        0.826029   -1.926431   -2.388159
     32          1           0        0.028154   -1.875385   -2.464203
     33          1           0       -0.681754    1.995192   -2.687203
     34          1           0        0.061370    1.820444   -2.919922
     35          1           0        0.841759    3.320238    0.799088
     36          1           0        1.582602    3.133297    0.568693
     37          1           0       -3.231983    2.419515   -2.175425
     38          1           0       -3.642395    2.799041   -2.675390
     39          1           0        1.309286   -4.885292   -0.998686
     40          1           0        1.129843   -4.177277   -0.827478
     41          1           0        5.219148    0.354891   -0.029214
     42          1           0        5.963284    0.331728    0.060591
     43          1           0        0.244868    4.951909   -1.904142
     44          1           0        0.136328    4.278194   -1.594321
     45          1           0       -0.705934    3.142132    2.928321
     46          1           0       -0.759154    3.663906    3.464127
     47          1           0       -1.923285   -3.339472   -1.889587
     48          1           0       -2.227181   -3.928211   -2.239376
     49          1           0       -1.867848   -1.431130    3.585369
     50          1           0       -2.003659   -1.648968    4.295708
     51          1           0       -4.967602   -2.227605   -1.008871
     52          1           0       -4.324322   -1.889222   -0.805133
 ---------------------------------------------------------------------
 Rotational constants (GHZ):           0.7545232           0.6520356           0.5679200
 Standard basis: def2TZVP (5D, 7F)
 There are   480 symmetry adapted cartesian basis functions of A   symmetry.
 There are   468 symmetry adapted basis functions of A   symmetry.
   468 basis functions,   668 primitive gaussians,   480 cartesian basis functions
    44 alpha electrons       44 beta electrons
       nuclear repulsion energy       553.2290421145 Hartrees.
 NAtoms=   52 NActive=   52 NUniq=   52 SFac= 1.00D+00 NAtFMM=   60 NAOKFM=F Big=F
 Integral buffers will be    131072 words long.
 Raffenetti 2 integral format.
 Two-electron integral symmetry is turned on.
 Nuclear repulsion after empirical dispersion term =      553.1598169300 Hartrees.
 One-electron integrals computed using PRISM.
   1 Symmetry operations used in ECPInt.
 ECPInt:  NShTT=   36046 NPrTT=   93852 LenC2=   32942 LenP2D=   67306.
 LDataN:  DoStor=T MaxTD1= 4 Len=   56
 NBasis=   468 RedAO= T EigKep=  6.63D-05  NBF=   468
 NBsUse=   468 1.00D-06 EigRej= -1.00D+00 NBFU=   468
 Initial guess from the checkpoint file:  "/home/asus/YCY/BeH/Be12/H20-Be12.chk"
 B after Tr=     0.000000   -0.000000   -0.000000
         Rot=    0.999856   -0.002845   -0.002607    0.016525 Ang=  -1.94 deg.
 ExpMin= 3.27D-02 ExpMax= 4.70D+03 ExpMxC= 1.60D+02 IAcc=3 IRadAn=         5 AccDes= 0.00D+00
 Harris functional with IExCor= 1009 and IRadAn=       5 diagonalized for initial guess.
 HarFok:  IExCor= 1009 AccDes= 0.00D+00 IRadAn=         5 IDoV= 1 UseB2=F ITyADJ=14
 ICtDFT=  3500011 ScaDFX=  1.000000  1.000000  1.000000  1.000000
 FoFCou: FMM=F IPFlag=           0 FMFlag=      100000 FMFlg1=           0
         NFxFlg=           0 DoJE=T BraDBF=F KetDBF=T FulRan=T
         wScrn=  0.000000 ICntrl=       500 IOpCl=  0 I1Cent=   200000004 NGrid=           0
         NMat0=    1 NMatS0=      1 NMatT0=    0 NMatD0=    1 NMtDS0=    0 NMtDT0=    0
 Petite list used in FoFCou.
 Requested convergence on RMS density matrix=1.00D-08 within 128 cycles.
 Requested convergence on MAX density matrix=1.00D-06.
 Requested convergence on             energy=1.00D-06.
 No special actions if energy rises.
 SCF Done:  E(RPBE1PBE) =  -200.132478112     A.U. after   12 cycles
            NFock= 12  Conv=0.64D-08     -V/T= 2.0107
   1 Symmetry operations used in ECPInt.
 ECPInt:  NShTT=   36046 NPrTT=   93852 LenC2=   32942 LenP2D=   67306.
 LDataN:  DoStor=T MaxTD1= 5 Len=  102
 Calling FoFJK, ICntrl=      2127 FMM=F ISym2X=0 I1Cent= 0 IOpClX= 0 NMat=1 NMatS=1 NMatT=0.
 ***** Axes restored to original set *****
 -------------------------------------------------------------------
 Center     Atomic                   Forces (Hartrees/Bohr)
 Number     Number              X              Y              Z
 -------------------------------------------------------------------
      1        4           0.001208294   -0.000242329    0.000069366
      2        4           0.000062485    0.000110130    0.000052764
      3        4           0.000068995    0.000028201   -0.000029806
      4        4          -0.000226915    0.000073808    0.000163516
      5        4           0.000028636    0.000198561    0.000300582
      6        4          -0.000102060   -0.000027957   -0.000152666
      7        4          -0.000072254   -0.000019013    0.000003119
      8        4           0.000092787    0.000017853   -0.000020185
      9        4           0.000555741    0.000226086   -0.000410052
     10        4          -0.000140814   -0.000179452   -0.000062776
     11        4          -0.000152670   -0.000417878   -0.000245148
     12        4           0.000346732    0.000205344   -0.000065289
     13        1          -0.000024868    0.000475734    0.000098404
     14        1           0.000043570   -0.000234636   -0.000077428
     15        1           0.000011576   -0.000030170    0.000035215
     16        1          -0.000016940    0.000026065   -0.000062542
     17        1           0.000093527    0.000079420    0.000032732
     18        1          -0.000055336   -0.000060707    0.000002795
     19        1          -0.000063653    0.000084667    0.000050470
     20        1           0.000031553   -0.000084525   -0.000017723
     21        1          -0.000035943    0.000008930   -0.000014344
     22        1           0.000038409    0.000030338    0.000042554
     23        1          -0.000418440    0.000117372   -0.000672798
     24        1          -0.000723937   -0.001781951    0.000696239
     25        1          -0.000213732   -0.000128946   -0.000001585
     26        1           0.000251114    0.000168681    0.000193387
     27        1          -0.000043144    0.000013195    0.000015274
     28        1           0.000042280    0.000013811   -0.000039951
     29        1          -0.000482377   -0.000089578    0.000431566
     30        1          -0.000057365   -0.000267562   -0.001718434
     31        1          -0.000122378    0.000024095   -0.000003522
     32        1           0.000112544   -0.000069749    0.000098594
     33        1           0.000051858    0.000032759    0.000070059
     34        1          -0.000000872   -0.000033433   -0.000018782
     35        1           0.000013919   -0.000115491    0.000020005
     36        1           0.000043451    0.000009565    0.000005200
     37        1           0.000018211    0.000006196   -0.000007380
     38        1          -0.000007387    0.000001322   -0.000002533
     39        1           0.000001242    0.000000756    0.000002580
     40        1          -0.000005526   -0.000009054   -0.000003273
     41        1          -0.000010898   -0.000014164    0.000016352
     42        1           0.000011263    0.000004979   -0.000008809
     43        1           0.000001244    0.000008098    0.000019970
     44        1           0.000007091   -0.000032928   -0.000025762
     45        1          -0.000004777    0.000000195   -0.000003537
     46        1           0.000006735    0.000008562    0.000011973
     47        1          -0.000061007   -0.000009055   -0.000031406
     48        1          -0.000011928    0.000021766   -0.000010335
     49        1          -0.001077373    0.000948344    0.003707336
     50        1           0.000731615   -0.000172355   -0.003101225
     51        1          -0.001228740   -0.003015396    0.000310042
     52        1           0.001486461    0.004091495    0.000357195
 -------------------------------------------------------------------
 Cartesian Forces:  Max     0.004091495 RMS     0.000657783

 GradGradGradGradGradGradGradGradGradGradGradGradGradGradGradGradGradGrad
 Berny optimization.
 Using GEDIIS/GDIIS optimizer.
 FormGI is forming the generalized inverse of G from B-inverse, IUseBI=4.
 Internal  Forces:  Max     0.003260434 RMS     0.000170265
 Search for a local minimum.
 Step number   3 out of a maximum of  312
 All quantities printed in internal units (Hartrees-Bohrs-Radians)
 Mixed Optimization -- En-DIIS/RFO-DIIS
 Update second derivatives using D2CorX and points    2    3
 DE= -4.12D-03 DEPred=-6.71D-04 R= 6.14D+00
 TightC=F SS=  1.41D+00  RLast= 5.37D-01 DXNew= 8.4853D-01 1.6113D+00
 Trust test= 6.14D+00 RLast= 5.37D-01 DXMaxT set to 8.49D-01
 ITU=  1  1  0
 Use linear search instead of GDIIS.
     Eigenvalues ---    0.00229   0.00230   0.00230   0.00230   0.00230
     Eigenvalues ---    0.00384   0.00444   0.00649   0.00703   0.00762
     Eigenvalues ---    0.00836   0.00868   0.00973   0.01070   0.01106
     Eigenvalues ---    0.01185   0.01218   0.01339   0.01406   0.01466
     Eigenvalues ---    0.01532   0.01570   0.01618   0.01667   0.01699
     Eigenvalues ---    0.01746   0.01772   0.01812   0.01832   0.01852
     Eigenvalues ---    0.01904   0.01957   0.01983   0.01999   0.02084
     Eigenvalues ---    0.02086   0.02128   0.02158   0.02187   0.02203
     Eigenvalues ---    0.02265   0.02297   0.02322   0.02376   0.02492
     Eigenvalues ---    0.02519   0.02563   0.02629   0.02653   0.02688
     Eigenvalues ---    0.02773   0.02784   0.02812   0.02849   0.02972
     Eigenvalues ---    0.03027   0.03106   0.03151   0.03164   0.03246
     Eigenvalues ---    0.03302   0.03426   0.03544   0.03619   0.03679
     Eigenvalues ---    0.03762   0.03849   0.04032   0.04174   0.04435
     Eigenvalues ---    0.04638   0.04704   0.04797   0.04944   0.05059
     Eigenvalues ---    0.05136   0.05497   0.05546   0.05776   0.06079
     Eigenvalues ---    0.06197   0.06468   0.06607   0.06666   0.07100
     Eigenvalues ---    0.07280   0.07383   0.07438   0.07559   0.07612
     Eigenvalues ---    0.07682   0.07818   0.07893   0.08024   0.08048
     Eigenvalues ---    0.08089   0.08160   0.08340   0.08386   0.08463
     Eigenvalues ---    0.08503   0.08579   0.08607   0.08815   0.08835
     Eigenvalues ---    0.09405   0.09431   0.09853   0.10059   0.10115
     Eigenvalues ---    0.10247   0.10333   0.10444   0.10768   0.10793
     Eigenvalues ---    0.10966   0.11075   0.11212   0.11380   0.11428
     Eigenvalues ---    0.11572   0.13144   0.13540   0.14127   0.14158
     Eigenvalues ---    0.15846   0.15976   0.16000   0.16000   0.16000
     Eigenvalues ---    0.16001   0.16249   0.16377   0.16436   0.16688
     Eigenvalues ---    0.16870   0.17147   0.17245   0.17382   0.17462
     Eigenvalues ---    0.18443   0.18485   0.37787   0.37812   0.37832
     Eigenvalues ---    0.37840   0.37892   0.37896   0.54818   0.66294
 RFO step:  Lambda=-3.24432927D-04 EMin= 2.29298433D-03
 Quartic linear search produced a step of  0.02210.
 Iteration  1 RMS(Cart)=  0.00591168 RMS(Int)=  0.00023059
 Iteration  2 RMS(Cart)=  0.00024268 RMS(Int)=  0.00000961
 Iteration  3 RMS(Cart)=  0.00000069 RMS(Int)=  0.00000959
 Variable       Old X    -DE/DX   Delta X   Delta X   Delta X     New X
                                 (Linear)    (Quad)   (Total)
    R1        4.17134   0.00002   0.00007  -0.00029  -0.00022   4.17112
    R2        4.10374   0.00006  -0.00000   0.00116   0.00116   4.10490
    R3        4.12695   0.00003   0.00017  -0.00037  -0.00021   4.12674
    R4        4.16794  -0.00002  -0.00013   0.00044   0.00031   4.16826
    R5        4.23916  -0.00001   0.00013  -0.00073  -0.00060   4.23856
    R6        4.36327  -0.00006  -0.00007  -0.00100  -0.00108   4.36220
    R7        2.99519  -0.00004   0.00009   0.00514   0.00523   3.00042
    R8        3.01458  -0.00056   0.00057  -0.01247  -0.01192   3.00265
    R9        3.98444   0.00006  -0.00006   0.00138   0.00132   3.98577
   R10        4.00323   0.00004  -0.00000   0.00122   0.00122   4.00445
   R11        3.96398  -0.00004  -0.00004  -0.00019  -0.00024   3.96374
   R12        3.87526  -0.00005   0.00003  -0.00140  -0.00137   3.87389
   R13        2.97735  -0.00000   0.00000   0.00093   0.00093   2.97828
   R14        2.97443   0.00003   0.00001   0.00010   0.00011   2.97455
   R15        4.22541  -0.00000  -0.00002   0.00022   0.00020   4.22561
   R16        4.12356   0.00002   0.00001   0.00015   0.00016   4.12372
   R17        4.15820   0.00002  -0.00004   0.00049   0.00045   4.15865
   R18        4.10664  -0.00005   0.00007  -0.00064  -0.00057   4.10606
   R19        4.37578  -0.00003  -0.00003  -0.00063  -0.00066   4.37512
   R20        4.18498   0.00007   0.00009   0.00099   0.00109   4.18607
   R21        2.97932  -0.00002  -0.00003   0.00036   0.00033   2.97965
   R22        2.99466  -0.00004   0.00005  -0.00083  -0.00079   2.99388
   R23        4.10398   0.00003  -0.00005   0.00053   0.00048   4.10446
   R24        3.84758  -0.00000  -0.00005  -0.00018  -0.00024   3.84734
   R25        3.93574  -0.00003   0.00007  -0.00097  -0.00090   3.93484
   R26        2.99828  -0.00001  -0.00001   0.00013   0.00012   2.99841
   R27        2.98140  -0.00002  -0.00001  -0.00037  -0.00038   2.98102
   R28        3.84493  -0.00000  -0.00006   0.00014   0.00008   3.84500
   R29        3.75309   0.00017  -0.00016   0.00257   0.00241   3.75550
   R30        3.87736  -0.00003   0.00002  -0.00142  -0.00140   3.87597
   R31        2.87032   0.00035  -0.00006   0.00293   0.00287   2.87319
   R32        2.88167  -0.00012   0.00003  -0.00145  -0.00142   2.88024
   R33        3.76077   0.00001  -0.00002   0.00005   0.00003   3.76080
   R34        3.87091   0.00002  -0.00006   0.00032   0.00026   3.87117
   R35        2.80989   0.00002   0.00001   0.00018   0.00018   2.81007
   R36        2.82874  -0.00006   0.00002  -0.00053  -0.00051   2.82823
   R37        3.87624   0.00002   0.00003   0.00007   0.00010   3.87634
   R38        2.87351  -0.00002   0.00001  -0.00019  -0.00018   2.87333
   R39        2.87780   0.00004   0.00000   0.00033   0.00033   2.87813
   R40        3.98534  -0.00002   0.00007   0.00012   0.00019   3.98553
   R41        4.00537  -0.00005   0.00006  -0.00114  -0.00109   4.00428
   R42        2.97203   0.00001   0.00003  -0.00010  -0.00006   2.97197
   R43        2.97576   0.00002  -0.00000   0.00024   0.00024   2.97599
   R44        4.11275  -0.00008   0.00006  -0.00002   0.00004   4.11279
   R45        3.93800  -0.00008   0.00003  -0.00110  -0.00107   3.93693
   R46        3.00429  -0.00001   0.00031   0.00438   0.00465   3.00894
   R47        3.01852  -0.00098   0.00048  -0.01537  -0.01489   3.00363
   R48        3.78561   0.00009   0.00001   0.00126   0.00128   3.78689
   R49        2.90450  -0.00003  -0.00003  -0.00017  -0.00020   2.90430
   R50        2.91805   0.00000  -0.00003   0.00014   0.00012   2.91817
   R51        2.80813  -0.00007  -0.00003  -0.00069  -0.00073   2.80741
   R52        2.82532   0.00002  -0.00001   0.00016   0.00016   2.82547
   R53        2.92015   0.00002   0.00001  -0.00063  -0.00062   2.91953
   R54        2.90286   0.00012  -0.00002   0.00156   0.00154   2.90440
   R55        1.53936   0.00013  -0.00003   0.00086   0.00083   1.54019
   R56        1.54212   0.00001  -0.00001   0.00010   0.00009   1.54221
   R57        1.53947  -0.00004   0.00001  -0.00031  -0.00031   1.53916
   R58        1.58715   0.00001  -0.00000   0.00019   0.00019   1.58734
   R59        5.15940  -0.00014  -0.00015  -0.00818  -0.00834   5.15106
   R60        1.58550   0.00001  -0.00001   0.00008   0.00007   1.58557
   R61        1.50154   0.00026  -0.00009   0.00162   0.00159   1.50313
   R62        4.20604   0.00128   0.00520   0.05908   0.06428   4.27031
   R63        1.53658   0.00010  -0.00003   0.00066   0.00064   1.53722
   R64        5.04279   0.00004   0.00025   0.00213   0.00239   5.04518
   R65        1.50575  -0.00001   0.00000  -0.00007  -0.00007   1.50568
   R66        5.14861  -0.00000   0.00001  -0.00021  -0.00020   5.14842
   R67        1.51456   0.00007  -0.00011   0.00053   0.00047   1.51504
   R68        4.96676   0.00008   0.00055   0.00313   0.00368   4.97044
   R69        4.45654   0.00096   0.00526   0.05304   0.05830   4.51485
   R70        1.51767   0.00003  -0.00001   0.00015   0.00014   1.51781
   R71        5.20767  -0.00000  -0.00002  -0.00004  -0.00006   5.20761
   R72        4.73634   0.00001  -0.00005   0.00006   0.00001   4.73635
   R73        1.50815   0.00002  -0.00001   0.00012   0.00011   1.50825
   R74        4.98029   0.00001   0.00004   0.00077   0.00081   4.98110
   R75        5.02672   0.00003  -0.00002   0.00105   0.00103   5.02775
   R76        5.27886   0.00003  -0.00005   0.00020   0.00015   5.27901
   R77        1.50809  -0.00001  -0.00000   0.00004   0.00004   1.50813
   R78        5.05081  -0.00000  -0.00004  -0.00022  -0.00026   5.05055
   R79        4.98569  -0.00003  -0.00004   0.00050   0.00046   4.98615
   R80        1.41722  -0.00000  -0.00000  -0.00001  -0.00001   1.41721
   R81        1.41767  -0.00000  -0.00000  -0.00000  -0.00000   1.41766
   R82        1.41709  -0.00001  -0.00000  -0.00003  -0.00003   1.41706
   R83        1.41624  -0.00002  -0.00000  -0.00004  -0.00004   1.41620
   R84        1.41688   0.00001  -0.00000   0.00002   0.00001   1.41689
   R85        1.41580   0.00003  -0.00001   0.00007   0.00006   1.41587
   R86        1.42731  -0.00308   0.00194  -0.00348  -0.00154   1.42577
   R87        1.42649  -0.00326   0.00192  -0.00374  -0.00182   1.42467
    A1        1.86934   0.00003  -0.00010   0.00063   0.00053   1.86987
    A2        1.79393  -0.00000   0.00000  -0.00003  -0.00002   1.79390
    A3        2.00146   0.00003  -0.00001   0.00057   0.00056   2.00202
    A4        1.96685   0.00000  -0.00010  -0.00027  -0.00037   1.96648
    A5        2.15912   0.00006   0.00001   0.00181   0.00182   2.16094
    A6        2.57687   0.00004  -0.00004   0.00046   0.00041   2.57728
    A7        1.91522  -0.00001  -0.00004  -0.00002  -0.00006   1.91516
    A8        1.80319   0.00003   0.00005   0.00017   0.00022   1.80341
    A9        1.62705  -0.00006  -0.00007  -0.00105  -0.00112   1.62593
   A10        2.13437   0.00002  -0.00016   0.00002  -0.00015   2.13422
   A11        1.86530   0.00003   0.00002   0.00021   0.00023   1.86553
   A12        2.07751   0.00002   0.00013   0.00052   0.00064   2.07815
   A13        1.57180  -0.00006   0.00020  -0.00052  -0.00031   1.57149
   A14        2.17418   0.00002  -0.00002   0.00018   0.00016   2.17434
   A15        1.86743  -0.00009   0.00003  -0.00114  -0.00110   1.86633
   A16        2.14970  -0.00006  -0.00011  -0.00193  -0.00205   2.14765
   A17        1.54468   0.00002  -0.00003   0.00041   0.00037   1.54506
   A18        2.23746   0.00006  -0.00003   0.00086   0.00082   2.23828
   A19        1.90643   0.00003   0.00016   0.00159   0.00176   1.90819
   A20        2.29529  -0.00005   0.00012  -0.00051  -0.00039   2.29490
   A21        2.06906  -0.00009   0.00005  -0.00203  -0.00199   2.06707
   A22        1.78612  -0.00001  -0.00001  -0.00009  -0.00009   1.78603
   A23        1.68084  -0.00001   0.00002  -0.00020  -0.00018   1.68066
   A24        2.10993   0.00001   0.00002  -0.00001   0.00001   2.10994
   A25        2.35218   0.00001  -0.00001  -0.00018  -0.00019   2.35200
   A26        1.86501   0.00000  -0.00000  -0.00025  -0.00025   1.86476
   A27        2.10283   0.00001   0.00002   0.00016   0.00018   2.10300
   A28        2.15724  -0.00000   0.00001   0.00041   0.00042   2.15766
   A29        1.81994  -0.00000  -0.00001   0.00017   0.00016   1.82010
   A30        2.01271   0.00000   0.00001  -0.00010  -0.00009   2.01263
   A31        2.32137  -0.00001  -0.00001   0.00027   0.00026   2.32163
   A32        1.84749  -0.00000   0.00000   0.00048   0.00048   1.84797
   A33        2.21642  -0.00000  -0.00002  -0.00012  -0.00014   2.21629
   A34        2.24460  -0.00000  -0.00001   0.00033   0.00033   2.24493
   A35        1.75913   0.00000  -0.00002  -0.00034  -0.00036   1.75878
   A36        2.25537  -0.00001  -0.00001  -0.00034  -0.00036   2.25501
   A37        1.91863   0.00000   0.00001   0.00006   0.00008   1.91870
   A38        1.54410   0.00001   0.00001   0.00003   0.00005   1.54414
   A39        2.17157   0.00003  -0.00000   0.00013   0.00013   2.17170
   A40        1.88011  -0.00001  -0.00003  -0.00029  -0.00031   1.87979
   A41        2.23326  -0.00001  -0.00000   0.00011   0.00011   2.23337
   A42        1.87538   0.00000  -0.00002  -0.00003  -0.00005   1.87533
   A43        2.57853  -0.00001   0.00001   0.00006   0.00007   2.57861
   A44        1.86024   0.00003   0.00001   0.00039   0.00040   1.86064
   A45        1.55684  -0.00003  -0.00000  -0.00027  -0.00027   1.55657
   A46        2.06297  -0.00001  -0.00001  -0.00024  -0.00025   2.06272
   A47        1.99997   0.00001  -0.00001  -0.00002  -0.00003   1.99994
   A48        1.79191  -0.00000  -0.00002  -0.00021  -0.00023   1.79168
   A49        2.14312   0.00001  -0.00001  -0.00005  -0.00006   2.14306
   A50        1.97522   0.00000   0.00003   0.00034   0.00037   1.97559
   A51        1.79944  -0.00001   0.00000  -0.00003  -0.00003   1.79941
   A52        2.14776   0.00003  -0.00001   0.00021   0.00020   2.14796
   A53        1.63911   0.00002  -0.00000   0.00016   0.00016   1.63927
   A54        2.07867  -0.00002   0.00001  -0.00003  -0.00002   2.07865
   A55        2.29011  -0.00001  -0.00002  -0.00031  -0.00034   2.28977
   A56        2.17773  -0.00001   0.00004   0.00024   0.00028   2.17801
   A57        1.87541  -0.00002   0.00000  -0.00024  -0.00024   1.87517
   A58        1.77645  -0.00002   0.00003  -0.00032  -0.00029   1.77617
   A59        1.97049  -0.00001  -0.00001   0.00007   0.00006   1.97054
   A60        1.85295   0.00002  -0.00001   0.00005   0.00005   1.85300
   A61        2.31932   0.00002  -0.00001   0.00028   0.00026   2.31959
   A62        1.95592  -0.00000   0.00002   0.00004   0.00006   1.95598
   A63        1.93257  -0.00001  -0.00002  -0.00013  -0.00015   1.93241
   A64        1.89280   0.00002  -0.00001   0.00015   0.00015   1.89295
   A65        2.22206   0.00001   0.00000  -0.00010  -0.00009   2.22197
   A66        1.68501   0.00000  -0.00000   0.00004   0.00004   1.68505
   A67        2.40695   0.00001  -0.00000   0.00026   0.00025   2.40721
   A68        2.14443  -0.00000  -0.00000  -0.00008  -0.00008   2.14435
   A69        2.32409  -0.00001  -0.00000  -0.00007  -0.00007   2.32402
   A70        1.82491  -0.00001  -0.00001   0.00001   0.00000   1.82491
   A71        2.16694  -0.00001   0.00001  -0.00029  -0.00028   2.16667
   A72        2.09822  -0.00000   0.00001   0.00019   0.00020   2.09842
   A73        1.59226  -0.00008   0.00003  -0.00070  -0.00068   1.59159
   A74        2.37343   0.00002  -0.00005   0.00019   0.00014   2.37357
   A75        2.16298   0.00003   0.00004   0.00066   0.00070   2.16368
   A76        2.20873   0.00004  -0.00000   0.00036   0.00036   2.20908
   A77        2.50878   0.00004  -0.00006  -0.00006  -0.00012   2.50867
   A78        1.81097  -0.00004   0.00002  -0.00035  -0.00033   1.81064
   A79        2.54740   0.00006  -0.00001   0.00066   0.00065   2.54805
   A80        2.06554   0.00003  -0.00004   0.00024   0.00020   2.06573
   A81        1.91383  -0.00002   0.00000  -0.00030  -0.00029   1.91353
   A82        2.39214   0.00001   0.00002   0.00019   0.00021   2.39235
   A83        1.65507  -0.00002  -0.00001  -0.00026  -0.00026   1.65481
   A84        1.98176  -0.00000  -0.00001   0.00001  -0.00001   1.98176
   A85        2.44872   0.00001   0.00000   0.00022   0.00022   2.44894
   A86        2.06787   0.00000   0.00001  -0.00001  -0.00000   2.06787
   A87        1.50558  -0.00002   0.00001  -0.00029  -0.00028   1.50530
   A88        2.16861   0.00001   0.00000   0.00002   0.00002   2.16863
   A89        2.23033   0.00001  -0.00000   0.00013   0.00013   2.23046
   A90        1.85545  -0.00001  -0.00000  -0.00013  -0.00013   1.85532
   A91        2.16143  -0.00000   0.00000   0.00013   0.00014   2.16157
   A92        2.52435   0.00000  -0.00001   0.00017   0.00017   2.52452
   A93        2.13021   0.00001   0.00001   0.00006   0.00007   2.13028
   A94        1.62594  -0.00001   0.00001  -0.00004  -0.00003   1.62591
   A95        2.17598  -0.00000   0.00000   0.00006   0.00007   2.17605
   A96        2.25516   0.00001  -0.00000   0.00002   0.00002   2.25518
   A97        1.73772   0.00000   0.00000  -0.00002  -0.00002   1.73770
   A98        1.59062  -0.00002   0.00000  -0.00013  -0.00013   1.59049
   A99        2.38261   0.00002  -0.00000   0.00019   0.00018   2.38279
   A100       2.15589   0.00001   0.00001  -0.00009  -0.00008   2.15582
   A101       2.20366  -0.00001   0.00001  -0.00016  -0.00016   2.20350
   A102       2.51829   0.00001  -0.00002   0.00031   0.00029   2.51858
   A103       1.80781  -0.00001  -0.00000  -0.00012  -0.00012   1.80769
   A104       2.54880  -0.00000   0.00000  -0.00009  -0.00009   2.54871
   A105       2.07432  -0.00000  -0.00000   0.00007   0.00006   2.07438
   A106       1.91360   0.00001   0.00000   0.00018   0.00019   1.91379
   A107       2.38529   0.00000   0.00000  -0.00000  -0.00000   2.38529
   A108       1.68400  -0.00001   0.00001   0.00004   0.00005   1.68404
   A109       1.86834  -0.00003   0.00002  -0.00026  -0.00024   1.86810
   A110       2.24550  -0.00000  -0.00000  -0.00004  -0.00004   2.24545
   A111       2.21481  -0.00000  -0.00001   0.00006   0.00006   2.21487
   A112       1.79104  -0.00000   0.00000   0.00008   0.00009   1.79113
   A113       2.34813   0.00001  -0.00001   0.00005   0.00004   2.34817
   A114       2.10819   0.00001  -0.00000   0.00016   0.00016   2.10834
   A115       2.10393  -0.00002   0.00003  -0.00029  -0.00026   2.10367
   A116       2.01358   0.00002   0.00002   0.00017   0.00020   2.01378
   A117       2.25821  -0.00000  -0.00002   0.00009   0.00007   2.25828
   A118       1.76079  -0.00001  -0.00002   0.00003   0.00001   1.76080
   A119       1.81486   0.00003  -0.00002   0.00012   0.00011   1.81496
   A120       2.15468   0.00003  -0.00002   0.00016   0.00014   2.15482
   A121       1.84495  -0.00001   0.00000  -0.00023  -0.00023   1.84472
   A122       2.31802  -0.00001  -0.00000  -0.00025  -0.00025   2.31777
   A123       1.97280   0.00006   0.00001   0.00045   0.00045   1.97325
   A124       1.77445   0.00003  -0.00003   0.00009   0.00006   1.77450
   A125       1.85410  -0.00010  -0.00007  -0.00139  -0.00144   1.85266
   A126       2.31658   0.00007  -0.00006   0.00103   0.00095   2.31752
   A127       1.95195   0.00007  -0.00004   0.00048   0.00044   1.95239
   A128       2.33343   0.00002   0.00016   0.00016   0.00031   2.33374
   A129       1.83742  -0.00015   0.00027  -0.00091  -0.00064   1.83678
   A130       1.93045   0.00007  -0.00004   0.00062   0.00059   1.93103
   A131       1.88003  -0.00006  -0.00015   0.00008  -0.00008   1.87995
   A132       2.20901   0.00002  -0.00032  -0.00084  -0.00115   2.20786
   A133       1.68279   0.00005  -0.00005   0.00032   0.00027   1.68306
   A134       2.39353   0.00002  -0.00005   0.00114   0.00106   2.39459
   A135       2.14240  -0.00009  -0.00004  -0.00146  -0.00148   2.14091
   A136       2.18456  -0.00006   0.00014  -0.00131  -0.00115   2.18341
   A137       2.11283  -0.00006   0.00034   0.00064   0.00096   2.11379
   A138       1.50935  -0.00002   0.00004  -0.00020  -0.00016   1.50919
   A139       1.93587   0.00001   0.00001   0.00024   0.00025   1.93612
   A140       2.37600   0.00001  -0.00003   0.00002  -0.00001   2.37599
   A141       2.13311  -0.00000  -0.00002  -0.00020  -0.00022   2.13289
   A142       1.50685   0.00000  -0.00001   0.00023   0.00022   1.50707
   A143       2.39659   0.00001  -0.00001   0.00014   0.00014   2.39672
   A144       2.33611   0.00001   0.00000   0.00001   0.00001   2.33612
   A145       2.07155   0.00001  -0.00000   0.00015   0.00015   2.07169
   A146       1.98840  -0.00000  -0.00000  -0.00006  -0.00006   1.98834
   A147       2.40831  -0.00001   0.00001  -0.00019  -0.00018   2.40813
   A148       2.10777   0.00002   0.00004   0.00039   0.00043   2.10820
   A149       1.70644   0.00000  -0.00001   0.00014   0.00013   1.70657
   A150       2.17214  -0.00001   0.00000   0.00005   0.00005   2.17219
   A151       2.18844  -0.00002   0.00000  -0.00027  -0.00027   2.18818
   A152       1.66928  -0.00001  -0.00001  -0.00022  -0.00023   1.66905
   A153       1.65132   0.00000  -0.00003   0.00017   0.00014   1.65146
   A154       1.50223  -0.00005   0.00001  -0.00053  -0.00052   1.50171
   A155       2.17066   0.00001   0.00000   0.00014   0.00014   2.17081
   A156       2.23986   0.00003   0.00003   0.00008   0.00010   2.23996
   A157       2.13095   0.00001   0.00004   0.00000   0.00004   2.13099
   A158       1.85464  -0.00001  -0.00000   0.00019   0.00019   1.85482
   A159       2.26357   0.00001   0.00001   0.00031   0.00031   2.26388
   A160       1.74634   0.00000   0.00001   0.00005   0.00007   1.74641
   A161       1.97913   0.00002   0.00000   0.00005   0.00005   1.97918
   A162       1.61926  -0.00002  -0.00003  -0.00032  -0.00035   1.61891
   A163       2.17184  -0.00001  -0.00001  -0.00032  -0.00033   2.17151
   A164       2.45237  -0.00000   0.00002  -0.00018  -0.00016   2.45221
   A165       2.07132  -0.00002  -0.00001   0.00023   0.00022   2.07154
   A166       2.15422   0.00000  -0.00000  -0.00043  -0.00044   2.15379
   A167       2.51667   0.00001  -0.00003   0.00026   0.00023   2.51690
   A168       1.50851  -0.00003  -0.00000  -0.00023  -0.00023   1.50828
   A169       1.51112  -0.00004   0.00006  -0.00023  -0.00017   1.51095
   A170       2.33294  -0.00001  -0.00009  -0.00052  -0.00062   2.33232
   A171       2.39510  -0.00000  -0.00002  -0.00004  -0.00006   2.39504
   A172       1.93156   0.00002  -0.00003   0.00037   0.00035   1.93191
   A173       2.13686   0.00000   0.00003   0.00017   0.00020   2.13707
   A174       2.37823   0.00003   0.00002   0.00024   0.00027   2.37850
   A175       2.10806   0.00002   0.00003   0.00038   0.00041   2.10847
   A176       2.17222  -0.00001   0.00001  -0.00029  -0.00028   2.17193
   A177       1.70713  -0.00004   0.00003  -0.00021  -0.00018   1.70695
   A178       2.07174  -0.00005  -0.00000  -0.00061  -0.00061   2.07113
   A179       2.40711   0.00005   0.00004   0.00087   0.00091   2.40802
   A180       1.98794   0.00004   0.00003   0.00063   0.00065   1.98859
   A181       1.67047  -0.00000  -0.00003  -0.00039  -0.00043   1.67004
   A182       2.18861   0.00002  -0.00003  -0.00012  -0.00016   2.18845
   A183       1.64147  -0.00006   0.00005  -0.00041  -0.00036   1.64110
   A184       1.66247  -0.00007  -0.00001  -0.00095  -0.00096   1.66151
   A185       1.95440   0.00050   0.00197   0.00706   0.00904   1.96344
   A186       2.26459  -0.00016  -0.00030   0.00079   0.00033   2.26492
   A187       1.56788  -0.00006  -0.00002  -0.00037  -0.00040   1.56749
   A188       1.59199  -0.00005  -0.00006  -0.00095  -0.00102   1.59097
   A189       1.79117   0.00001   0.00002   0.00023   0.00024   1.79141
   A190       2.63209   0.00001   0.00000  -0.00007  -0.00006   2.63202
   A191       1.68570   0.00002  -0.00021  -0.00002  -0.00024   1.68546
   A192       1.80593  -0.00005   0.00150   0.00367   0.00515   1.81108
   A193       1.63658  -0.00004  -0.00010  -0.00192  -0.00205   1.63453
   A194       2.06383  -0.00009  -0.00043  -0.00378  -0.00429   2.05955
   A195       2.54096   0.00007   0.00005   0.00124   0.00117   2.54213
   A196       1.66899   0.00001   0.00000  -0.00009  -0.00009   1.66890
   A197       1.78755   0.00002  -0.00000   0.00017   0.00016   1.78772
   A198       1.90161   0.00001   0.00002   0.00080   0.00082   1.90243
   A199       2.36696  -0.00002  -0.00003  -0.00072  -0.00075   2.36621
   A200       1.88326   0.00001   0.00004   0.00046   0.00049   1.88375
   A201       1.60517   0.00001   0.00000   0.00000   0.00001   1.60517
   A202       1.65051  -0.00000   0.00002   0.00028   0.00030   1.65081
   A203       1.52004   0.00001   0.00002   0.00022   0.00024   1.52028
   A204       1.61123   0.00002   0.00002   0.00002   0.00004   1.61127
   A205       1.72567  -0.00006   0.00004  -0.00137  -0.00134   1.72434
   A206       1.64130   0.00000   0.00001   0.00000   0.00001   1.64131
   A207       2.43681   0.00002   0.00002   0.00045   0.00047   2.43728
   A208       2.20440  -0.00002  -0.00002  -0.00055  -0.00057   2.20383
   A209       2.07324  -0.00001  -0.00000  -0.00005  -0.00006   2.07318
   A210       2.30227   0.00001   0.00000   0.00003   0.00004   2.30231
   A211       2.24200   0.00001   0.00000   0.00007   0.00008   2.24207
   A212       1.71274  -0.00002  -0.00001  -0.00021  -0.00021   1.71253
   A213       2.27344   0.00002   0.00000   0.00018   0.00018   2.27362
   A214       1.68774  -0.00002  -0.00001   0.00014   0.00013   1.68788
   A215       2.21259   0.00002   0.00000   0.00012   0.00012   2.21272
   A216       2.28387   0.00001   0.00000   0.00019   0.00020   2.28407
   A217       1.58243  -0.00001   0.00015   0.00062   0.00077   1.58321
   A218       1.01859   0.00001   0.00003   0.00044   0.00046   1.01905
   A219       2.30383  -0.00004   0.00004  -0.00003   0.00001   2.30384
   A220       1.66922  -0.00004   0.00003  -0.00142  -0.00139   1.66783
   A221       2.28717   0.00003  -0.00006   0.00010   0.00004   2.28721
   A222       2.17899   0.00003  -0.00012   0.00022   0.00009   2.17909
   A223       1.66854   0.00004   0.00000  -0.00003  -0.00002   1.66852
   A224       2.25737  -0.00000   0.00001   0.00011   0.00012   2.25749
   A225       2.30205  -0.00003   0.00000   0.00007   0.00007   2.30212
   A226       2.13607   0.00068   0.00019   0.00434   0.00453   2.14060
   A227       2.32265  -0.00037  -0.00022  -0.00238  -0.00260   2.32005
   A228       3.21391   0.00002   0.00002   0.00061   0.00062   3.21454
   A229       3.23640  -0.00000  -0.00000  -0.00035  -0.00035   3.23605
    D1       -1.76733  -0.00002  -0.00003  -0.00010  -0.00013  -1.76746
    D2       -0.74283  -0.00002  -0.00004  -0.00020  -0.00023  -0.74306
    D3        1.70919  -0.00002  -0.00003  -0.00059  -0.00062   1.70858
    D4        2.28791  -0.00003  -0.00001  -0.00063  -0.00064   2.28727
    D5        0.19461   0.00002  -0.00004   0.00035   0.00032   0.19493
    D6        1.21911   0.00002  -0.00004   0.00026   0.00021   1.21932
    D7       -2.61205   0.00002  -0.00004  -0.00013  -0.00017  -2.61222
    D8       -2.03333   0.00002  -0.00002  -0.00017  -0.00019  -2.03352
    D9       -0.75651  -0.00002  -0.00007  -0.00006  -0.00013  -0.75664
   D10        0.26799  -0.00001  -0.00007  -0.00016  -0.00023   0.26776
   D11        2.72002  -0.00001  -0.00007  -0.00055  -0.00062   2.71940
   D12       -2.98445  -0.00002  -0.00005  -0.00059  -0.00064  -2.98509
   D13        2.19859  -0.00008  -0.00004  -0.00112  -0.00115   2.19744
   D14       -3.06010  -0.00008  -0.00005  -0.00122  -0.00125  -3.06135
   D15       -0.60807  -0.00008  -0.00004  -0.00161  -0.00164  -0.60971
   D16       -0.02935  -0.00008  -0.00002  -0.00165  -0.00166  -0.03101
   D17        2.73700   0.00000  -0.00022  -0.00073  -0.00096   2.73604
   D18       -2.52169   0.00001  -0.00023  -0.00082  -0.00106  -2.52275
   D19       -0.06966   0.00000  -0.00022  -0.00121  -0.00144  -0.07111
   D20        0.50906   0.00000  -0.00021  -0.00125  -0.00147   0.50759
   D21        0.41664   0.00003  -0.00022   0.00131   0.00109   0.41773
   D22       -0.59969   0.00004  -0.00024   0.00147   0.00123  -0.59846
   D23        3.00291   0.00004  -0.00021   0.00142   0.00122   3.00412
   D24       -3.04126   0.00004  -0.00018   0.00083   0.00065  -3.04061
   D25       -0.48481  -0.00002  -0.00003   0.00003   0.00000  -0.48481
   D26       -1.50115  -0.00001  -0.00005   0.00020   0.00015  -1.50100
   D27        2.10145  -0.00000  -0.00002   0.00015   0.00013   2.10158
   D28        2.34047  -0.00001   0.00001  -0.00045  -0.00043   2.34004
   D29        1.14241   0.00002  -0.00006   0.00054   0.00048   1.14289
   D30        0.12607   0.00003  -0.00008   0.00070   0.00062   0.12670
   D31       -2.55451   0.00003  -0.00004   0.00065   0.00061  -2.55391
   D32       -2.31549   0.00003  -0.00001   0.00006   0.00004  -2.31545
   D33       -2.80090  -0.00005   0.00005  -0.00037  -0.00031  -2.80121
   D34        2.46595  -0.00004   0.00004  -0.00020  -0.00016   2.46579
   D35       -0.21464  -0.00004   0.00007  -0.00025  -0.00018  -0.21481
   D36        0.02438  -0.00004   0.00010  -0.00085  -0.00074   0.02364
   D37       -2.75091  -0.00008  -0.00008  -0.00243  -0.00252  -2.75343
   D38        2.51594  -0.00007  -0.00010  -0.00226  -0.00237   2.51357
   D39       -0.16465  -0.00006  -0.00007  -0.00231  -0.00239  -0.16704
   D40        0.07437  -0.00007  -0.00004  -0.00291  -0.00295   0.07142
   D41        0.88687   0.00000   0.00006   0.00006   0.00012   0.88699
   D42       -2.75064  -0.00004   0.00001  -0.00026  -0.00024  -2.75088
   D43       -2.09034   0.00002   0.00005   0.00050   0.00055  -2.08980
   D44       -0.08596  -0.00004   0.00024  -0.00123  -0.00098  -0.08695
   D45        2.55972  -0.00008   0.00019  -0.00154  -0.00134   2.55837
   D46       -3.06318  -0.00002   0.00023  -0.00078  -0.00055  -3.06373
   D47       -1.02583  -0.00003   0.00009  -0.00027  -0.00019  -1.02602
   D48        1.61984  -0.00007   0.00004  -0.00059  -0.00054   1.61930
   D49        2.28013  -0.00001   0.00007   0.00017   0.00025   2.28038
   D50       -3.14080   0.00006  -0.00007   0.00072   0.00064  -3.14016
   D51       -0.49512   0.00001  -0.00011   0.00041   0.00029  -0.49484
   D52        0.16517   0.00007  -0.00008   0.00117   0.00108   0.16625
   D53        3.07758   0.00005   0.00013   0.00193   0.00206   3.07964
   D54       -0.55993   0.00001   0.00008   0.00162   0.00171  -0.55822
   D55        0.10036   0.00007   0.00011   0.00238   0.00250   0.10286
   D56       -0.89777  -0.00002   0.00004  -0.00045  -0.00041  -0.89818
   D57        0.07094  -0.00002   0.00006  -0.00048  -0.00042   0.07052
   D58        2.29347   0.00001   0.00002   0.00020   0.00022   2.29369
   D59        2.91737  -0.00001   0.00002  -0.00014  -0.00013   2.91724
   D60        1.06715   0.00003  -0.00006   0.00031   0.00025   1.06741
   D61        2.03587   0.00003  -0.00004   0.00028   0.00024   2.03611
   D62       -2.02480   0.00006  -0.00008   0.00096   0.00089  -2.02391
   D63       -1.40090   0.00003  -0.00008   0.00062   0.00054  -1.40036
   D64        0.07827  -0.00004   0.00002  -0.00081  -0.00079   0.07749
   D65        1.04698  -0.00004   0.00004  -0.00083  -0.00079   1.04619
   D66       -3.01368  -0.00001   0.00000  -0.00015  -0.00015  -3.01383
   D67       -2.38978  -0.00003   0.00000  -0.00050  -0.00050  -2.39028
   D68       -2.97265   0.00001   0.00014   0.00035   0.00049  -2.97216
   D69       -2.00394   0.00001   0.00016   0.00033   0.00048  -2.00346
   D70        0.21858   0.00004   0.00012   0.00101   0.00113   0.21971
   D71        0.84248   0.00002   0.00012   0.00066   0.00078   0.84326
   D72        2.83880  -0.00005   0.00017  -0.00105  -0.00088   2.83792
   D73       -2.47567  -0.00006   0.00019  -0.00108  -0.00089  -2.47656
   D74       -0.25315  -0.00002   0.00015  -0.00040  -0.00024  -0.25339
   D75        0.37075  -0.00005   0.00015  -0.00075  -0.00059   0.37016
   D76        0.59876   0.00002   0.00000   0.00019   0.00019   0.59895
   D77        1.61483   0.00003   0.00001   0.00028   0.00030   1.61512
   D78       -2.42625  -0.00001   0.00002  -0.00065  -0.00063  -2.42688
   D79       -1.71651   0.00002   0.00002  -0.00042  -0.00040  -1.71691
   D80       -0.49523   0.00004  -0.00002   0.00077   0.00075  -0.49448
   D81        0.52084   0.00004  -0.00001   0.00086   0.00085   0.52169
   D82        2.76294   0.00001  -0.00001  -0.00007  -0.00008   2.76287
   D83       -2.81050   0.00003  -0.00000   0.00016   0.00016  -2.81034
   D84       -1.20966  -0.00002  -0.00004  -0.00014  -0.00017  -1.20983
   D85       -0.19360  -0.00001  -0.00003  -0.00004  -0.00007  -0.19366
   D86        2.04851  -0.00004  -0.00002  -0.00097  -0.00100   2.04752
   D87        2.75825  -0.00002  -0.00002  -0.00074  -0.00076   2.75749
   D88        2.53595  -0.00004  -0.00016  -0.00077  -0.00092   2.53503
   D89       -2.73116  -0.00003  -0.00015  -0.00067  -0.00082  -2.73198
   D90       -0.48906  -0.00006  -0.00015  -0.00160  -0.00174  -0.49080
   D91        0.22068  -0.00004  -0.00014  -0.00137  -0.00151   0.21918
   D92        2.98235   0.00007  -0.00010   0.00162   0.00151   2.98387
   D93       -2.28477   0.00007  -0.00009   0.00171   0.00162  -2.28315
   D94       -0.04266   0.00004  -0.00009   0.00078   0.00069  -0.04197
   D95        0.66708   0.00006  -0.00008   0.00101   0.00092   0.66801
   D96        0.39377   0.00002   0.00006   0.00020   0.00026   0.39403
   D97       -0.66688   0.00003   0.00007   0.00038   0.00044  -0.66644
   D98        2.71690  -0.00002   0.00003  -0.00024  -0.00021   2.71669
   D99       -2.79994   0.00001  -0.00004  -0.00031  -0.00036  -2.80029
   D100      -0.65585  -0.00000   0.00007  -0.00017  -0.00010  -0.65595
   D101      -1.71650   0.00001   0.00007   0.00001   0.00008  -1.71642
   D102       1.66727  -0.00004   0.00004  -0.00061  -0.00057   1.66670
   D103       2.43362  -0.00001  -0.00004  -0.00068  -0.00072   2.43291
   D104       1.26284  -0.00000   0.00003  -0.00008  -0.00006   1.26278
   D105       0.20219   0.00001   0.00003   0.00010   0.00012   0.20231
   D106      -2.69722  -0.00004  -0.00001  -0.00052  -0.00053  -2.69775
   D107      -1.93087  -0.00001  -0.00008  -0.00059  -0.00067  -1.93154
   D108      -2.51735   0.00009   0.00006   0.00143   0.00148  -2.51586
   D109       2.70519   0.00010   0.00007   0.00161   0.00166   2.70685
   D110      -0.19422   0.00005   0.00003   0.00100   0.00101  -0.19321
   D111       0.57213   0.00008  -0.00004   0.00092   0.00087   0.57300
   D112      -3.08035   0.00003   0.00020   0.00162   0.00183  -3.07852
   D113       2.14219   0.00005   0.00020   0.00180   0.00201   2.14420
   D114      -0.75722  -0.00000   0.00017   0.00118   0.00136  -0.75586
   D115       0.00913   0.00003   0.00010   0.00111   0.00121   0.01034
   D116       0.28278   0.00001   0.00029   0.00240   0.00269   0.28547
   D117       2.93282   0.00007   0.00112   0.00646   0.00759   2.94041
   D118       1.50536   0.00005   0.00018   0.00353   0.00372   1.50908
   D119      -2.12778   0.00011   0.00102   0.00759   0.00861  -2.11917
   D120      -1.65012  -0.00000   0.00026   0.00154   0.00180  -1.64832
   D121       0.99992   0.00006   0.00109   0.00560   0.00669   1.00661
   D122       2.70745   0.00002   0.00011   0.00212   0.00223   2.70967
   D123      -0.92569   0.00008   0.00095   0.00618   0.00712  -0.91857
   D124      -0.76445   0.00001   0.00022   0.00176   0.00197  -0.76248
   D125       1.88559   0.00007   0.00105   0.00582   0.00687   1.89246
   D126      -2.49422   0.00000   0.00014   0.00119   0.00132  -2.49290
   D127       0.15583   0.00006   0.00097   0.00525   0.00622   0.16204
   D128       0.30374   0.00000  -0.00003  -0.00004  -0.00007   0.30367
   D129      -0.82452  -0.00001  -0.00003  -0.00023  -0.00026  -0.82478
   D130       3.02596   0.00000  -0.00002   0.00016   0.00014   3.02610
   D131       2.58216  -0.00001  -0.00002  -0.00008  -0.00009   2.58206
   D132       1.46160  -0.00000  -0.00001  -0.00028  -0.00029   1.46132
   D133       0.33335  -0.00001  -0.00001  -0.00046  -0.00048   0.33287
   D134      -2.09936   0.00000  -0.00000  -0.00008  -0.00008  -2.09944
   D135      -2.54316  -0.00001   0.00000  -0.00031  -0.00031  -2.54347
   D136      -2.54064   0.00001   0.00001  -0.00013  -0.00012  -2.54077
   D137       2.61429   0.00000   0.00000  -0.00032  -0.00031   2.61398
   D138       0.18158   0.00001   0.00001   0.00007   0.00008   0.18166
   D139      -0.26222   0.00000   0.00002  -0.00017  -0.00015  -0.26237
   D140      -2.11489   0.00001  -0.00001  -0.00041  -0.00042  -2.11532
   D141       3.04004  -0.00000  -0.00002  -0.00060  -0.00061   3.03943
   D142       0.60733   0.00001  -0.00001  -0.00021  -0.00022   0.60711
   D143       0.16353  -0.00000  -0.00000  -0.00045  -0.00045   0.16308
   D144       0.63537  -0.00002   0.00002  -0.00032  -0.00030   0.63507
   D145      -0.43517  -0.00001   0.00001  -0.00020  -0.00019  -0.43537
   D146      -2.67349  -0.00001   0.00001  -0.00047  -0.00046  -2.67395
   D147       3.04734  -0.00001   0.00002  -0.00038  -0.00037   3.04697
   D148      -0.52111  -0.00001  -0.00000  -0.00031  -0.00032  -0.52143
   D149      -1.59165  -0.00001  -0.00001  -0.00020  -0.00021  -1.59186
   D150       2.45321  -0.00001  -0.00001  -0.00047  -0.00048   2.45274
   D151       1.89086  -0.00001  -0.00001  -0.00038  -0.00039   1.89047
   D152      -2.90221  -0.00001   0.00003   0.00016   0.00018  -2.90203
   D153       2.31043  -0.00001   0.00002   0.00027   0.00029   2.31072
   D154       0.07211  -0.00001   0.00002   0.00001   0.00003   0.07214
   D155      -0.49025  -0.00001   0.00003   0.00009   0.00012  -0.49013
   D156      -3.13025  -0.00000   0.00001  -0.00026  -0.00025  -3.13050
   D157       2.08239  -0.00000  -0.00000  -0.00014  -0.00014   2.08225
   D158      -0.15593   0.00000  -0.00000  -0.00041  -0.00041  -0.15634
   D159      -0.71828  -0.00000   0.00000  -0.00032  -0.00032  -0.71860
   D160      -0.79831   0.00000   0.00003   0.00006   0.00008  -0.79823
   D161       0.26825  -0.00001   0.00005  -0.00021  -0.00016   0.26808
   D162       2.44429  -0.00001   0.00004  -0.00036  -0.00032   2.44398
   D163       3.09635  -0.00001   0.00003  -0.00031  -0.00028   3.09607
   D164       0.26465   0.00001   0.00003   0.00021   0.00024   0.26488
   D165       1.33120  -0.00001   0.00005  -0.00005  -0.00001   1.33119
   D166      -2.77593  -0.00000   0.00004  -0.00020  -0.00016  -2.77610
   D167      -2.12388  -0.00000   0.00003  -0.00016  -0.00013  -2.12400
   D168       3.09589  -0.00000  -0.00000   0.00042   0.00042   3.09630
   D169      -2.12074  -0.00002   0.00002   0.00015   0.00017  -2.12057
   D170       0.05531  -0.00001   0.00001   0.00000   0.00001   0.05532
   D171       0.70736  -0.00001  -0.00000   0.00005   0.00005   0.70741
   D172       2.44395   0.00001   0.00001   0.00049   0.00050   2.44445
   D173      -2.77268  -0.00001   0.00003   0.00023   0.00025  -2.77243
   D174      -0.59663  -0.00001   0.00002   0.00008   0.00010  -0.59653
   D175       0.05543  -0.00000   0.00001   0.00013   0.00013   0.05556
   D176       0.12079   0.00003  -0.00003   0.00069   0.00066   0.12145
   D177      -0.96867   0.00004  -0.00002   0.00090   0.00089  -0.96778
   D178       2.32870   0.00001  -0.00001   0.00050   0.00049   2.32919
   D179       2.60106   0.00003   0.00002   0.00025   0.00027   2.60133
   D180       1.35796   0.00002  -0.00002   0.00041   0.00039   1.35835
   D181       0.26850   0.00004  -0.00001   0.00062   0.00061   0.26911
   D182      -2.71732   0.00001  -0.00000   0.00022   0.00021  -2.71710
   D183      -2.44496   0.00003   0.00002  -0.00003  -0.00001  -2.44496
   D184      -2.32247   0.00002  -0.00005   0.00030   0.00026  -2.32221
   D185       2.87126   0.00003  -0.00004   0.00052   0.00048   2.87174
   D186      -0.11456   0.00000  -0.00003   0.00011   0.00008  -0.11448
   D187       0.15780   0.00002  -0.00000  -0.00014  -0.00014   0.15766
   D188      -2.46566   0.00002  -0.00003   0.00067   0.00064  -2.46502
   D189       2.72807   0.00003  -0.00002   0.00088   0.00086   2.72893
   D190      -0.25775  -0.00000  -0.00001   0.00048   0.00047  -0.25728
   D191       0.01461   0.00002   0.00002   0.00023   0.00024   0.01486
   D192      -2.42272   0.00001  -0.00005  -0.00035  -0.00039  -2.42311
   D193      -0.20086  -0.00002  -0.00006  -0.00114  -0.00119  -0.20205
   D194       2.58833  -0.00001  -0.00006  -0.00076  -0.00081   2.58752
   D195      -1.47299  -0.00003  -0.00007  -0.00155  -0.00161  -1.47461
   D196       1.17347   0.00001  -0.00005  -0.00090  -0.00095   1.17252
   D197      -2.88786  -0.00002  -0.00007  -0.00169  -0.00175  -2.88961
   D198      -0.19473   0.00000  -0.00002  -0.00087  -0.00089  -0.19561
   D199       2.02713  -0.00002  -0.00003  -0.00166  -0.00169   2.02544
   D200      -1.28105   0.00001  -0.00003  -0.00051  -0.00053  -1.28159
   D201       0.94081  -0.00002  -0.00004  -0.00130  -0.00134   0.93947
   D202       0.59512  -0.00002   0.00002  -0.00010  -0.00008   0.59504
   D203       1.61248  -0.00001   0.00001   0.00004   0.00006   1.61254
   D204      -2.41745  -0.00002   0.00003  -0.00002   0.00001  -2.41744
   D205      -1.71130  -0.00001   0.00002   0.00010   0.00012  -1.71118
   D206      -1.20929  -0.00001   0.00001  -0.00008  -0.00007  -1.20936
   D207      -0.19193  -0.00000   0.00001   0.00006   0.00007  -0.19186
   D208       2.06132  -0.00001   0.00002  -0.00000   0.00002   2.06134
   D209       2.76747  -0.00000   0.00001   0.00011   0.00013   2.76760
   D210      -0.49826   0.00001   0.00003   0.00029   0.00032  -0.49795
   D211       0.51909   0.00002   0.00002   0.00043   0.00045   0.51955
   D212       2.77235   0.00000   0.00003   0.00037   0.00040   2.77275
   D213      -2.80469   0.00002   0.00003   0.00049   0.00051  -2.80418
   D214       2.97696   0.00001  -0.00000  -0.00001  -0.00002   2.97694
   D215      -2.28887   0.00002  -0.00001   0.00013   0.00012  -2.28874
   D216      -0.03561   0.00001   0.00000   0.00007   0.00007  -0.03554
   D217       0.67054   0.00002  -0.00001   0.00018   0.00018   0.67072
   D218       2.55023  -0.00000   0.00003   0.00028   0.00031   2.55054
   D219      -2.71560   0.00001   0.00003   0.00042   0.00045  -2.71515
   D220      -0.46235  -0.00001   0.00004   0.00036   0.00040  -0.46195
   D221       0.24380   0.00001   0.00003   0.00047   0.00050   0.24431
   D222       0.87970   0.00002  -0.00002   0.00031   0.00029   0.87999
   D223      -2.75576  -0.00000  -0.00000  -0.00002  -0.00002  -2.75578
   D224      -2.10228   0.00001  -0.00000  -0.00011  -0.00012  -2.10239
   D225      -0.10554   0.00001  -0.00002   0.00031   0.00029  -0.10525
   D226       2.54219  -0.00001  -0.00000  -0.00002  -0.00002   2.54216
   D227      -3.08752  -0.00000   0.00000  -0.00012  -0.00011  -3.08763
   D228      -1.03111   0.00000   0.00000   0.00040   0.00040  -1.03071
   D229       1.61662  -0.00001   0.00002   0.00007   0.00008   1.61670
   D230       2.27010  -0.00001   0.00002  -0.00003  -0.00001   2.27009
   D231       3.04897   0.00002  -0.00004   0.00016   0.00012   3.04909
   D232      -0.58649   0.00000  -0.00002  -0.00017  -0.00020  -0.58669
   D233       0.06699   0.00001  -0.00002  -0.00027  -0.00029   0.06670
   D234       3.14055   0.00001  -0.00000   0.00056   0.00056   3.14111
   D235      -0.49491  -0.00000   0.00001   0.00023   0.00024  -0.49467
   D236       0.15857   0.00000   0.00001   0.00014   0.00015   0.15872
   D237      -0.73800  -0.00002  -0.00000  -0.00039  -0.00039  -0.73839
   D238      -1.76405  -0.00002  -0.00001  -0.00017  -0.00019  -1.76424
   D239       2.29289  -0.00001  -0.00002   0.00006   0.00005   2.29293
   D240       1.71347  -0.00002  -0.00001  -0.00010  -0.00011   1.71336
   D241       0.27302  -0.00001   0.00000  -0.00030  -0.00030   0.27272
   D242      -0.75303  -0.00001  -0.00001  -0.00009  -0.00010  -0.75313
   D243      -2.97928   0.00000  -0.00001   0.00014   0.00013  -2.97914
   D244       2.72449  -0.00001   0.00000  -0.00002  -0.00002   2.72447
   D245       1.21970   0.00001  -0.00001  -0.00005  -0.00006   1.21964
   D246       0.19365   0.00001  -0.00002   0.00016   0.00014   0.19379
   D247      -2.03260   0.00002  -0.00002   0.00039   0.00037  -2.03222
   D248      -2.61201   0.00001  -0.00001   0.00023   0.00022  -2.61180
   D249      -2.49499   0.00001   0.00002  -0.00000   0.00001  -2.49498
   D250       2.76214   0.00001   0.00001   0.00021   0.00022   2.76236
   D251       0.53590   0.00002   0.00000   0.00044   0.00045   0.53635
   D252      -0.04352   0.00001   0.00001   0.00028   0.00029  -0.04323
   D253      -3.04754  -0.00001   0.00000  -0.00031  -0.00031  -3.04785
   D254       2.20959  -0.00001  -0.00001  -0.00010  -0.00011   2.20949
   D255      -0.01665   0.00000  -0.00001   0.00013   0.00012  -0.01652
   D256      -0.59606  -0.00001  -0.00000  -0.00003  -0.00003  -0.59610
   D257      -1.49248  -0.00005   0.00004  -0.00048  -0.00044  -1.49292
   D258      -0.48040   0.00002  -0.00003   0.00033   0.00030  -0.48010
   D259       2.08708  -0.00001  -0.00017   0.00076   0.00057   2.08765
   D260       2.32125   0.00003  -0.00048  -0.00119  -0.00165   2.31960
   D261      -0.57796  -0.00004   0.00005  -0.00049  -0.00044  -0.57840
   D262       0.43412   0.00003  -0.00002   0.00032   0.00030   0.43442
   D263       3.00160  -0.00000  -0.00016   0.00075   0.00057   3.00217
   D264      -3.04741   0.00004  -0.00047  -0.00119  -0.00165  -3.04906
   D265       0.13357  -0.00004   0.00006  -0.00044  -0.00039   0.13318
   D266       1.14564   0.00003  -0.00001   0.00036   0.00036   1.14600
   D267      -2.57006   0.00000  -0.00015   0.00080   0.00063  -2.56943
   D268      -2.33589   0.00004  -0.00046  -0.00115  -0.00159  -2.33748
   D269       2.54822  -0.00006   0.00007  -0.00031  -0.00024   2.54799
   D270      -2.72289   0.00002   0.00001   0.00050   0.00051  -2.72238
   D271      -0.15540  -0.00002  -0.00014   0.00093   0.00077  -0.15463
   D272       0.07877   0.00002  -0.00044  -0.00101  -0.00145   0.07732
   D273       2.47137  -0.00005   0.00003  -0.00072  -0.00069   2.47067
   D274      -2.79975   0.00002  -0.00003   0.00008   0.00005  -2.79969
   D275      -0.23226  -0.00001  -0.00018   0.00051   0.00032  -0.23194
   D276       0.00191   0.00003  -0.00048  -0.00143  -0.00190   0.00001
   D277       1.26315   0.00003  -0.00001   0.00040   0.00039   1.26355
   D278       0.20023   0.00000  -0.00001   0.00001  -0.00001   0.20022
   D279      -1.92918  -0.00000   0.00001  -0.00028  -0.00027  -1.92944
   D280      -2.69933   0.00001   0.00000  -0.00016  -0.00015  -2.69948
   D281       0.39127   0.00002  -0.00001   0.00037   0.00037   0.39164
   D282      -0.67165  -0.00000  -0.00001  -0.00002  -0.00004  -0.67169
   D283      -2.80106  -0.00001   0.00001  -0.00030  -0.00029  -2.80135
   D284       2.71198   0.00000   0.00000  -0.00018  -0.00018   2.71180
   D285      -0.65869   0.00003  -0.00002   0.00033   0.00031  -0.65838
   D286      -1.72161   0.00000  -0.00003  -0.00006  -0.00010  -1.72171
   D287       2.43217  -0.00000  -0.00001  -0.00035  -0.00035   2.43181
   D288       1.66202   0.00001  -0.00002  -0.00023  -0.00024   1.66178
   D289      -3.10908   0.00001  -0.00002   0.00008   0.00006  -3.10903
   D290       2.11118  -0.00001  -0.00003  -0.00031  -0.00035   2.11083
   D291      -0.01823  -0.00002  -0.00001  -0.00060  -0.00060  -0.01883
   D292      -0.78837  -0.00000  -0.00002  -0.00048  -0.00049  -0.78887
   D293      -2.53102   0.00002  -0.00001   0.00029   0.00028  -2.53075
   D294       2.68924  -0.00000  -0.00002  -0.00011  -0.00013   2.68911
   D295       0.55983  -0.00001   0.00000  -0.00039  -0.00038   0.55945
   D296      -0.21032   0.00000  -0.00000  -0.00027  -0.00027  -0.21059
   D297       0.07777  -0.00001  -0.00006  -0.00011  -0.00017   0.07761
   D298       1.05075  -0.00001   0.00001  -0.00010  -0.00008   1.05067
   D299      -2.38776   0.00002   0.00005   0.00071   0.00076  -2.38699
   D300      -3.01263  -0.00000   0.00005   0.00041   0.00046  -3.01217
   D301       1.06883   0.00001  -0.00006   0.00009   0.00003   1.06885
   D302       2.04180   0.00001   0.00001   0.00010   0.00011   2.04191
   D303      -1.39670   0.00004   0.00005   0.00090   0.00096  -1.39575
   D304      -2.02157   0.00001   0.00005   0.00060   0.00065  -2.02092
   D305      -0.90006  -0.00001  -0.00004   0.00007   0.00003  -0.90003
   D306       0.07291  -0.00000   0.00003   0.00008   0.00011   0.07303
   D307       2.91759   0.00002   0.00007   0.00089   0.00096   2.91855
   D308       2.29272  -0.00000   0.00007   0.00058   0.00065   2.29337
   D309       2.82983  -0.00001  -0.00004   0.00015   0.00011   2.82993
   D310      -2.48038  -0.00001   0.00003   0.00016   0.00019  -2.48019
   D311       0.36429   0.00002   0.00007   0.00096   0.00104   0.36533
   D312      -0.26058  -0.00000   0.00007   0.00066   0.00073  -0.25985
   D313      -2.98690   0.00000  -0.00006  -0.00011  -0.00017  -2.98708
   D314      -2.01393   0.00000   0.00001  -0.00010  -0.00009  -2.01402
   D315       0.83075   0.00003   0.00005   0.00071   0.00076   0.83151
   D316       0.20588   0.00001   0.00004   0.00041   0.00045   0.20633
   D317       2.09778  -0.00001  -0.00006  -0.00095  -0.00101   2.09677
   D318       1.20670   0.00000  -0.00006  -0.00088  -0.00094   1.20575
   D319       3.13269  -0.00001  -0.00009  -0.00111  -0.00120   3.13150
   D320      -1.92667   0.00001  -0.00008  -0.00098  -0.00105  -1.92772
   D321       0.38067  -0.00000  -0.00007  -0.00080  -0.00087   0.37981
   D322      -0.70870  -0.00001  -0.00008  -0.00122  -0.00131  -0.71001
   D323      -3.02038  -0.00001  -0.00013  -0.00162  -0.00175  -3.02213
   D324       2.14446  -0.00001  -0.00012  -0.00145  -0.00157   2.14289
   D325      -1.92489  -0.00001  -0.00012  -0.00139  -0.00151  -1.92640
   D326      -0.94130  -0.00000  -0.00011  -0.00133  -0.00144  -0.94273
   D327       0.99984  -0.00001  -0.00012  -0.00134  -0.00146   0.99838
   D328       0.04073  -0.00002  -0.00013  -0.00161  -0.00174   0.03899
   D329      -0.88648   0.00001   0.00003  -0.00013  -0.00009  -0.88658
   D330       0.14288   0.00001   0.00004  -0.00014  -0.00010   0.14278
   D331       3.13751   0.00002   0.00002   0.00003   0.00005   3.13756
   D332       2.50509   0.00001   0.00003  -0.00017  -0.00014   2.50496
   D333       0.21505   0.00000  -0.00001  -0.00004  -0.00006   0.21499
   D334       1.24441   0.00000  -0.00001  -0.00006  -0.00006   1.24434
   D335      -2.04414   0.00001  -0.00002   0.00011   0.00008  -2.04405
   D336      -2.67656  -0.00000  -0.00002  -0.00008  -0.00010  -2.67666
   D337       3.11141  -0.00001   0.00000  -0.00003  -0.00002   3.11139
   D338      -2.14242  -0.00001   0.00001  -0.00004  -0.00003  -2.14245
   D339       0.85222  -0.00000  -0.00001   0.00013   0.00012   0.85234
   D340       0.21980  -0.00001  -0.00000  -0.00006  -0.00007   0.21973
   D341       2.52990   0.00000  -0.00000   0.00020   0.00020   2.53010
   D342      -2.72393  -0.00000   0.00000   0.00019   0.00019  -2.72373
   D343       0.27071   0.00000  -0.00001   0.00035   0.00034   0.27105
   D344      -0.36171  -0.00000  -0.00001   0.00016   0.00015  -0.36155
   D345       0.48693  -0.00002   0.00006  -0.00063  -0.00057   0.48636
   D346      -2.23815  -0.00002   0.00005  -0.00050  -0.00045  -2.23860
   D347      -2.88365  -0.00001   0.00004  -0.00013  -0.00009  -2.88374
   D348      -0.69690  -0.00000   0.00002  -0.00015  -0.00012  -0.69702
   D349       2.86120  -0.00000   0.00001  -0.00002  -0.00000   2.86120
   D350       2.21570   0.00001   0.00001   0.00035   0.00036   2.21606
   D351       3.00273  -0.00002   0.00001  -0.00050  -0.00049   3.00225
   D352       0.27765  -0.00001   0.00000  -0.00037  -0.00037   0.27729
   D353      -0.36785  -0.00000  -0.00001   0.00000  -0.00000  -0.36785
   D354       3.11908  -0.00001   0.00001  -0.00006  -0.00005   3.11903
   D355       0.39400  -0.00001   0.00000   0.00007   0.00007   0.39407
   D356      -0.25150   0.00000  -0.00001   0.00044   0.00043  -0.25106
   D357       0.83283  -0.00000   0.00003   0.00013   0.00016   0.83299
   D358      -0.11249  -0.00002  -0.00000  -0.00028  -0.00028  -0.11277
   D359      -2.98899   0.00001   0.00001   0.00042   0.00043  -2.98856
   D360      -2.56997  -0.00000   0.00001   0.00036   0.00037  -2.56960
   D361      -0.20753  -0.00000   0.00001   0.00001   0.00002  -0.20751
   D362      -1.15286  -0.00002  -0.00002  -0.00040  -0.00041  -1.15327
   D363       2.25383   0.00001  -0.00001   0.00030   0.00029   2.25412
   D364       2.67285  -0.00000  -0.00001   0.00024   0.00024   2.67308
   D365       3.13202   0.00000   0.00000  -0.00010  -0.00010   3.13192
   D366       2.18669  -0.00001  -0.00003  -0.00051  -0.00053   2.18615
   D367      -0.68981   0.00001  -0.00002   0.00019   0.00017  -0.68963
   D368      -0.27079   0.00000  -0.00002   0.00013   0.00011  -0.27068
   D369      -2.55229  -0.00000   0.00001  -0.00006  -0.00005  -2.55234
   D370       2.78557  -0.00002  -0.00002  -0.00046  -0.00048   2.78509
   D371      -0.09093   0.00001  -0.00001   0.00023   0.00023  -0.09070
   D372       0.32809  -0.00000  -0.00001   0.00018   0.00017   0.32826
   D373      -3.10367   0.00000  -0.00007   0.00138   0.00131  -3.10236
   D374      -1.62880   0.00001  -0.00003   0.00078   0.00075  -1.62805
   D375      -0.33307   0.00001  -0.00001   0.00080   0.00079  -0.33228
   D376       0.69796   0.00000  -0.00001   0.00076   0.00076   0.69872
   D377       1.80030   0.00001  -0.00000   0.00099   0.00099   1.80129
   D378       0.47581   0.00003  -0.00010   0.00046   0.00036   0.47617
   D379      -0.70258  -0.00002  -0.00006  -0.00004  -0.00010  -0.70268
   D380       3.01918  -0.00006   0.00009  -0.00172  -0.00160   3.01758
   D381       3.12343   0.00003   0.00017   0.00159   0.00174   3.12517
   D382      -2.24162   0.00007  -0.00004   0.00075   0.00071  -2.24090
   D383       2.86317   0.00002   0.00001   0.00025   0.00025   2.86343
   D384       0.30175  -0.00003   0.00015  -0.00143  -0.00125   0.30050
   D385       0.40600   0.00007   0.00024   0.00188   0.00209   0.40809
   D386      -2.89742   0.00000  -0.00005  -0.00005  -0.00010  -2.89753
   D387       2.20737  -0.00005  -0.00001  -0.00055  -0.00056   2.20680
   D388      -0.35406  -0.00009   0.00013  -0.00223  -0.00207  -0.35612
   D389      -0.24981   0.00000   0.00022   0.00108   0.00128  -0.24853
   D390      -0.71458  -0.00001   0.00007  -0.00029  -0.00022  -0.71480
   D391       0.48312   0.00000   0.00005   0.00012   0.00017   0.48329
   D392       3.09480  -0.00001   0.00006  -0.00039  -0.00033   3.09446
   D393      -3.03312  -0.00002   0.00001   0.00007   0.00008  -3.03304
   D394       2.62225   0.00001  -0.00004  -0.00029  -0.00033   2.62192
   D395      -2.46323   0.00003  -0.00007   0.00012   0.00006  -2.46318
   D396       0.14844   0.00001  -0.00006  -0.00039  -0.00045   0.14800
   D397       0.30371   0.00000  -0.00011   0.00008  -0.00003   0.30368
   D398       2.27523  -0.00001   0.00008   0.00013   0.00022   2.27545
   D399      -2.81026   0.00000   0.00006   0.00054   0.00060  -2.80965
   D400      -0.19858  -0.00001   0.00007   0.00003   0.00010  -0.19848
   D401      -0.04331  -0.00002   0.00001   0.00050   0.00051  -0.04280
   D402      -0.32650   0.00001  -0.00006   0.00003  -0.00003  -0.32653
   D403       0.96695  -0.00002  -0.00010  -0.00035  -0.00045   0.96651
   D404       3.11924  -0.00002  -0.00010  -0.00090  -0.00100   3.11825
   D405      -2.87860  -0.00002  -0.00009  -0.00042  -0.00050  -2.87910
   D406       2.69950   0.00001   0.00001   0.00015   0.00016   2.69966
   D407      -2.29023  -0.00002  -0.00003  -0.00023  -0.00026  -2.29048
   D408      -0.13794  -0.00002  -0.00003  -0.00077  -0.00081  -0.13874
   D409       0.14741  -0.00002  -0.00002  -0.00029  -0.00031   0.14710
   D410       3.01169   0.00001  -0.00006  -0.00051  -0.00057   3.01112
   D411      -1.97804  -0.00002  -0.00010  -0.00089  -0.00099  -1.97903
   D412       0.17425  -0.00002  -0.00010  -0.00144  -0.00154   0.17271
   D413       0.45960  -0.00002  -0.00009  -0.00096  -0.00104   0.45855
   D414       0.48126  -0.00000   0.00003  -0.00015  -0.00012   0.48114
   D415      -2.44805  -0.00000  -0.00001   0.00002   0.00002  -2.44804
   D416      -2.81922  -0.00001   0.00002  -0.00043  -0.00041  -2.81963
   D417      -0.71873   0.00002   0.00004   0.00018   0.00022  -0.71851
   D418       2.63514   0.00002   0.00000   0.00036   0.00036   2.63550
   D419       2.26398   0.00001   0.00003  -0.00010  -0.00007   2.26390
   D420       3.09647   0.00001   0.00003   0.00013   0.00016   3.09663
   D421       0.16715   0.00001  -0.00001   0.00030   0.00030   0.16745
   D422      -0.20401  -0.00001   0.00002  -0.00015  -0.00013  -0.20414
   D423      -3.02577  -0.00000   0.00002   0.00003   0.00005  -3.02572
   D424       0.32810   0.00000  -0.00002   0.00020   0.00019   0.32829
   D425      -0.04306  -0.00001   0.00001  -0.00025  -0.00024  -0.04330
   D426      -0.97010   0.00001  -0.00003   0.00006   0.00003  -0.97007
   D427       0.27032  -0.00000  -0.00002   0.00023   0.00022   0.27054
   D428       2.73097   0.00000  -0.00000   0.00022   0.00022   2.73118
   D429       2.87076  -0.00001  -0.00002   0.00008   0.00006   2.87081
   D430       0.12130   0.00000  -0.00004  -0.00019  -0.00023   0.12108
   D431       1.36172  -0.00001  -0.00002  -0.00001  -0.00003   1.36169
   D432      -2.46082  -0.00001  -0.00001  -0.00002  -0.00003  -2.46085
   D433      -2.32103  -0.00002  -0.00002  -0.00017  -0.00019  -2.32122
   D434       2.32911   0.00001  -0.00002  -0.00013  -0.00015   2.32897
   D435      -2.71365  -0.00000  -0.00000   0.00005   0.00005  -2.71361
   D436      -0.25301  -0.00000   0.00001   0.00003   0.00004  -0.25297
   D437      -0.11322  -0.00001  -0.00000  -0.00011  -0.00011  -0.11333
   D438       2.59672   0.00001  -0.00002  -0.00004  -0.00007   2.59665
   D439      -2.44605  -0.00000  -0.00001   0.00013   0.00013  -2.44592
   D440       0.01460   0.00000   0.00000   0.00012   0.00013   0.01472
   D441       0.15439  -0.00001  -0.00001  -0.00002  -0.00003   0.15435
   D442      -0.32350   0.00001  -0.00006   0.00034   0.00029  -0.32321
   D443       0.97134  -0.00001  -0.00005  -0.00012  -0.00016   0.97117
   D444      -2.87547  -0.00001  -0.00002  -0.00000  -0.00003  -2.87550
   D445       3.12119   0.00000  -0.00001   0.00005   0.00004   3.12122
   D446       2.69279   0.00001  -0.00004   0.00022   0.00018   2.69297
   D447      -2.29556  -0.00001  -0.00002  -0.00024  -0.00027  -2.29583
   D448       0.14082  -0.00001   0.00000  -0.00013  -0.00013   0.14069
   D449      -0.14571   0.00000   0.00001  -0.00008  -0.00007  -0.14578
   D450       3.02144   0.00003  -0.00004   0.00069   0.00065   3.02209
   D451      -1.96691   0.00001  -0.00003   0.00023   0.00020  -1.96671
   D452       0.46947   0.00001  -0.00001   0.00035   0.00034   0.46981
   D453       0.18294   0.00002   0.00000   0.00040   0.00040   0.18334
   D454       0.30427   0.00004   0.00001   0.00026   0.00028   0.30455
   D455      -0.82292  -0.00000   0.00002   0.00029   0.00031  -0.82261
   D456       3.01674   0.00008   0.00001   0.00149   0.00147   3.01822
   D457       2.58354  -0.00010   0.00005  -0.00163  -0.00156   2.58198
   D458       1.46392   0.00004   0.00004   0.00051   0.00056   1.46448
   D459       0.33673   0.00000   0.00005   0.00054   0.00059   0.33732
   D460      -2.10679   0.00008   0.00004   0.00174   0.00175  -2.10504
   D461      -2.53999  -0.00010   0.00008  -0.00139  -0.00128  -2.54128
   D462      -2.11412   0.00004   0.00001   0.00041   0.00043  -2.11370
   D463       3.04187   0.00001   0.00002   0.00044   0.00046   3.04233
   D464       0.59835   0.00009   0.00001   0.00164   0.00162   0.59997
   D465       0.16515  -0.00010   0.00005  -0.00148  -0.00141   0.16373
   D466      -2.53726   0.00004   0.00003   0.00038   0.00040  -2.53686
   D467       2.61873  -0.00000   0.00004   0.00040   0.00044   2.61917
   D468       0.17521   0.00008   0.00002   0.00160   0.00160   0.17681
   D469      -0.25799  -0.00010   0.00006  -0.00152  -0.00144  -0.25943
   D470       0.63272  -0.00002   0.00001  -0.00036  -0.00035   0.63237
   D471      -0.43602  -0.00001  -0.00003  -0.00010  -0.00013  -0.43615
   D472      -2.66043   0.00001  -0.00001   0.00077   0.00076  -2.65966
   D473       3.05676   0.00001   0.00002   0.00007   0.00008   3.05684
   D474      -0.52451  -0.00002  -0.00000  -0.00034  -0.00034  -0.52485
   D475      -1.59326  -0.00000  -0.00004  -0.00007  -0.00011  -1.59337
   D476       2.46552   0.00002  -0.00002   0.00080   0.00078   2.46630
   D477       1.89952   0.00002   0.00000   0.00009   0.00010   1.89962
   D478      -3.13623  -0.00002   0.00000  -0.00041  -0.00041  -3.13663
   D479       2.07822  -0.00001  -0.00004  -0.00015  -0.00018   2.07804
   D480      -0.14619   0.00001  -0.00002   0.00072   0.00071  -0.14548
   D481      -0.71219   0.00002   0.00001   0.00002   0.00003  -0.71216
   D482      -2.90520  -0.00001   0.00000  -0.00031  -0.00031  -2.90551
   D483       2.30924  -0.00000  -0.00004  -0.00005  -0.00008   2.30916
   D484       0.08484   0.00002  -0.00002   0.00082   0.00081   0.08565
   D485      -0.48116   0.00002   0.00001   0.00012   0.00013  -0.48104
   D486      -1.53204   0.00001  -0.00002   0.00050   0.00048  -1.53156
   D487       0.13374   0.00001   0.00000   0.00082   0.00083   0.13457
   D488       1.75059  -0.00001  -0.00000  -0.00008  -0.00008   1.75051
   D489      -2.86682  -0.00001   0.00002   0.00025   0.00027  -2.86655
   D490      -2.96706  -0.00001  -0.00002  -0.00004  -0.00007  -2.96713
   D491      -1.30128  -0.00001  -0.00000   0.00028   0.00028  -1.30100
   D492       0.66500  -0.00001  -0.00001   0.00020   0.00019   0.66519
   D493       2.33078  -0.00001   0.00001   0.00053   0.00054   2.33132
   D494      -0.45762  -0.00000  -0.00000   0.00005   0.00005  -0.45758
   D495       1.20816  -0.00000   0.00002   0.00038   0.00040   1.20855
   D496      -0.57002   0.00000   0.00001   0.00071   0.00072  -0.56930
   D497      -2.79917  -0.00000   0.00000   0.00033   0.00033  -2.79884
   D498      -1.65787  -0.00001   0.00000   0.00026   0.00027  -1.65761
   D499       2.21040  -0.00000  -0.00001   0.00053   0.00052   2.21092
   D500       0.79637  -0.00001   0.00001   0.00030   0.00031   0.79668
   D501      -0.88925  -0.00003   0.00002  -0.00055  -0.00053  -0.88978
   D502       0.14006  -0.00004   0.00002  -0.00057  -0.00055   0.13951
   D503       3.13812  -0.00001   0.00001  -0.00012  -0.00010   3.13801
   D504       2.50800  -0.00002  -0.00001   0.00048   0.00047   2.50847
   D505       0.21611   0.00002   0.00002   0.00007   0.00009   0.21621
   D506       1.24542   0.00002   0.00002   0.00005   0.00007   1.24550
   D507      -2.03971   0.00004   0.00002   0.00050   0.00052  -2.03919
   D508      -2.66982   0.00003  -0.00001   0.00110   0.00110  -2.66873
   D509       3.12583   0.00009   0.00025   0.00060   0.00084   3.12667
   D510      -2.12805   0.00009   0.00025   0.00058   0.00083  -2.12722
   D511       0.87001   0.00012   0.00024   0.00103   0.00127   0.87128
   D512       0.23990   0.00010   0.00022   0.00163   0.00185   0.24174
   D513       2.54784  -0.00008   0.00042   0.00017   0.00059   2.54843
   D514      -2.70604  -0.00008   0.00042   0.00016   0.00057  -2.70547
   D515       0.29202  -0.00005   0.00041   0.00061   0.00102   0.29303
   D516      -0.33810  -0.00007   0.00039   0.00121   0.00159  -0.33651
   D517       0.82912  -0.00001  -0.00005  -0.00037  -0.00042   0.82870
   D518      -0.11583  -0.00000  -0.00006  -0.00069  -0.00075  -0.11658
   D519      -2.57430   0.00003  -0.00005  -0.00010  -0.00015  -2.57445
   D520      -2.99198  -0.00002  -0.00003  -0.00028  -0.00031  -2.99229
   D521      -0.20975  -0.00002  -0.00003  -0.00007  -0.00011  -0.20986
   D522      -1.15470  -0.00001  -0.00005  -0.00039  -0.00043  -1.15514
   D523       2.67001   0.00002  -0.00003   0.00020   0.00017   2.67018
   D524       2.25233  -0.00003  -0.00001   0.00002   0.00001   2.25234
   D525       3.12424  -0.00009  -0.00019  -0.00093  -0.00111   3.12314
   D526       2.17929  -0.00009  -0.00020  -0.00124  -0.00143   2.17786
   D527      -0.27918  -0.00006  -0.00019  -0.00065  -0.00083  -0.28001
   D528      -0.69686  -0.00010  -0.00017  -0.00084  -0.00099  -0.69785
   D529      -2.56044   0.00010  -0.00018   0.00116   0.00097  -2.55947
   D530       2.77779   0.00011  -0.00020   0.00085   0.00064   2.77843
   D531       0.31933   0.00014  -0.00018   0.00144   0.00124   0.32057
   D532      -0.09835   0.00009  -0.00016   0.00126   0.00108  -0.09727
   D533       1.74214   0.00003   0.00010   0.00979   0.00992   1.75206
   D534      -0.76341   0.00006  -0.00032   0.00881   0.00853  -0.75489
   D535      -3.08569   0.00012  -0.00026   0.01008   0.00984  -3.07585
   D536      -1.79818   0.00007  -0.00043   0.00839   0.00800  -1.79018
   D537       0.34598  -0.00001  -0.00017   0.00801   0.00788   0.35387
   D538      -0.58325   0.00001   0.00007   0.00037   0.00044  -0.58281
   D539       0.62077   0.00001   0.00005   0.00073   0.00078   0.62155
   D540      -2.95996   0.00002   0.00006   0.00087   0.00093  -2.95903
   D541      -2.81948   0.00003   0.00002   0.00039   0.00041  -2.81907
   D542      -1.78863  -0.00000   0.00009   0.00007   0.00016  -1.78847
   D543      -0.58461  -0.00000   0.00007   0.00043   0.00051  -0.58411
   D544       2.11785   0.00001   0.00008   0.00057   0.00065   2.11850
   D545       2.25833   0.00002   0.00004   0.00009   0.00013   2.25846
   D546       2.26018  -0.00002   0.00006  -0.00037  -0.00031   2.25987
   D547      -2.81899  -0.00002   0.00004  -0.00000   0.00004  -2.81895
   D548      -0.11653  -0.00001   0.00005   0.00013   0.00018  -0.11635
   D549       0.02395   0.00000   0.00000  -0.00034  -0.00034   0.02361
   D550       2.11932  -0.00001   0.00007  -0.00009  -0.00002   2.11930
   D551      -2.95985  -0.00001   0.00005   0.00028   0.00033  -2.95952
   D552      -0.25739   0.00000   0.00006   0.00041   0.00047  -0.25692
   D553      -0.11691   0.00001   0.00002  -0.00007  -0.00005  -0.11696
   D554      -0.02651  -0.00003   0.00000  -0.00114  -0.00114  -0.02766
   D555      -1.10345  -0.00004   0.00001  -0.00145  -0.00145  -1.10490
   D556       1.35548  -0.00003   0.00007  -0.00174  -0.00166   1.35382
   D557      -2.17896  -0.00005   0.00003  -0.00182  -0.00180  -2.18075
   D558       2.78763  -0.00005   0.00004  -0.00250  -0.00246   2.78517
   D559       2.94852   0.00002   0.00023   0.00180   0.00203   2.95056
   D560      -0.26835   0.00001   0.00008   0.00105   0.00112  -0.26722
   D561       2.02158   0.00003   0.00009   0.00168   0.00177   2.02335
   D562       0.98471   0.00003   0.00011   0.00139   0.00150   0.98620
   D563      -1.87071   0.00003   0.00014   0.00190   0.00204  -1.86867
   D564      -0.33117   0.00008   0.00003   0.00280   0.00283  -0.32835
   D565       1.34810   0.00003  -0.00004   0.00072   0.00068   1.34878
   D566      -3.00851   0.00009  -0.00020   0.00135   0.00115  -3.00736
   D567       0.94839   0.00002   0.00001   0.00214   0.00215   0.95055
   D568       2.62767  -0.00003  -0.00005   0.00006   0.00001   2.62768
   D569      -1.72894   0.00003  -0.00022   0.00070   0.00048  -1.72846
   D570      -3.00840  -0.00056  -0.00160  -0.02386  -0.02544  -3.03385
   D571      -1.46405   0.00051  -0.00015  -0.00153  -0.00169  -1.46574
   D572       0.19305  -0.00002  -0.00011  -0.00152  -0.00162   0.19143
   D573       3.01058  -0.00002  -0.00007  -0.00107  -0.00114   3.00944
   D574      -1.12145   0.00005  -0.00013  -0.00006  -0.00019  -1.12164
   D575       1.69608   0.00005  -0.00009   0.00039   0.00030   1.69638
   D576      -3.02336   0.00001   0.00000  -0.00000  -0.00000  -3.02336
   D577       1.79522  -0.00002  -0.00002  -0.00108  -0.00110   1.79413
   D578       0.69983  -0.00000  -0.00021  -0.00166  -0.00187   0.69796
   D579      -0.31706  -0.00001  -0.00025  -0.00223  -0.00249  -0.31955
   D580      -2.89870  -0.00004   0.00007  -0.00030  -0.00024  -2.89894
   D581       2.00896   0.00029  -0.00049   0.00904   0.00856   2.01752
   D582       0.99206   0.00028  -0.00053   0.00847   0.00794   1.00001
   D583      -1.58957   0.00025  -0.00021   0.01040   0.01019  -1.57938
   D584      -1.49391  -0.00000  -0.00296  -0.01091  -0.01387  -1.50779
   D585      -2.51081  -0.00002  -0.00300  -0.01149  -0.01449  -2.52530
   D586       1.19074  -0.00004  -0.00269  -0.00955  -0.01224   1.17850
   D587       2.77338   0.00036   0.00230   0.11039   0.11264   2.88602
   D588       1.38298   0.00006   0.00186   0.09672   0.09862   1.48160
   D589      -1.34666   0.00038   0.00463   0.11896   0.12359  -1.22308
   D590      -0.15573  -0.00003   0.00003  -0.00220  -0.00217  -0.15790
   D591       3.09270  -0.00001  -0.00002  -0.00097  -0.00099   3.09171
   D592       1.75393   0.00001  -0.00008  -0.00013  -0.00021   1.75372
   D593      -0.13550   0.00002   0.00016   0.00198   0.00214  -0.13336
   D594      -2.93987   0.00001   0.00011   0.00151   0.00162  -2.93825
   D595       1.38791   0.00004   0.00010   0.00361   0.00371   1.39162
   D596      -1.41646   0.00003   0.00005   0.00314   0.00319  -1.41327
   D597      -3.11442   0.00001   0.00000   0.00124   0.00124  -3.11317
   D598       1.53590  -0.00000  -0.00001   0.00110   0.00109   1.53699
   D599      -0.18655  -0.00000  -0.00001  -0.00103  -0.00104  -0.18759
   D600       2.79317   0.00001  -0.00001   0.00002   0.00000   2.79317
   D601       1.70082   0.00001   0.00003  -0.00055  -0.00052   1.70030
   D602      -1.60265   0.00002   0.00002   0.00049   0.00052  -1.60213
   D603       0.36027  -0.00000  -0.00001  -0.00092  -0.00093   0.35934
   D604       3.07455   0.00001  -0.00002   0.00005   0.00004   3.07458
   D605       0.21127  -0.00000   0.00002   0.00101   0.00103   0.21229
   D606      -0.07978  -0.00000   0.00002   0.00097   0.00098  -0.07880
   D607      -2.76699  -0.00002   0.00002  -0.00004  -0.00002  -2.76701
   D608       1.52610   0.00002   0.00002   0.00051   0.00054   1.52664
   D609       1.23505   0.00002   0.00002   0.00047   0.00049   1.23555
   D610      -1.45216   0.00001   0.00003  -0.00054  -0.00051  -1.45266
   D611      -1.58266   0.00006  -0.00005   0.00284   0.00279  -1.57987
   D612      -1.87371   0.00006  -0.00005   0.00279   0.00275  -1.87096
   D613       1.72227   0.00005  -0.00004   0.00179   0.00174   1.72401
   D614      -1.23060  -0.00003   0.00002  -0.00039  -0.00037  -1.23097
   D615       0.29307  -0.00001   0.00019   0.00129   0.00147   0.29454
   D616       2.92473   0.00002  -0.00008  -0.00047  -0.00055   2.92418
   D617      -2.58461   0.00000  -0.00004   0.00203   0.00200  -2.58261
   D618      -1.06094   0.00002   0.00013   0.00371   0.00384  -1.05710
   D619       1.57072   0.00005  -0.00014   0.00195   0.00181   1.57254
   D620       0.50642  -0.00005   0.00007  -0.00157  -0.00150   0.50492
   D621       2.03009  -0.00003   0.00024   0.00010   0.00034   2.03042
   D622      -1.62143  -0.00001  -0.00003  -0.00166  -0.00169  -1.62312
         Item               Value     Threshold  Converged?
 Maximum Force            0.003260     0.000450     NO 
 RMS     Force            0.000170     0.000300     YES
 Maximum Displacement     0.089239     0.001800     NO 
 RMS     Displacement     0.005893     0.001200     NO 
 Predicted change in Energy=-1.606652D-04
 GradGradGradGradGradGradGradGradGradGradGradGradGradGradGradGradGradGrad

 Stoichiometry    Be12H40
 Framework group  C1[X(Be12H40)]
 Deg. of freedom   150
 Full point group                 C1      NOp   1
 Largest Abelian subgroup         C1      NOp   1
 Largest concise Abelian subgroup C1      NOp   1
                         Standard orientation:                         
 ---------------------------------------------------------------------
 Center     Atomic      Atomic             Coordinates (Angstroms)
 Number     Number       Type             X           Y           Z
 ---------------------------------------------------------------------
      1          4           0       -0.148726    0.260402    1.579375
      2          4           0        0.751636    1.824941    0.309111
      3          4           0        0.387218   -0.975983   -1.210031
      4          4           0        1.957109    0.259132    1.046472
      5          4           0       -2.217629    0.012647    0.925813
      6          4           0        1.875815    0.687635   -1.081276
      7          4           0        2.408301   -1.103738   -0.397136
      8          4           0       -0.074078    1.156246   -1.499381
      9          4           0       -1.626735   -0.185008   -1.011127
     10          4           0        0.940081   -1.555865    0.962135
     11          4           0       -1.282225    1.601230    0.183600
     12          4           0       -0.990697   -1.553030    0.425622
     13          1           0       -3.502118   -0.520781    1.540011
     14          1           0       -3.427595    0.239343    1.824508
     15          1           0        3.506801   -2.152967   -0.331275
     16          1           0        3.546591   -1.844981   -1.085985
     17          1           0        1.663942   -2.709565    1.674199
     18          1           0        0.871206   -2.870807    1.768871
     19          1           0       -2.366549    2.525589    0.604142
     20          1           0       -1.714631    3.015602    0.402988
     21          1           0        3.077632    0.804425   -1.949172
     22          1           0        2.550896    1.403683   -2.208864
     23          1           0       -2.385056   -0.559988   -2.360067
     24          1           0       -2.965678   -0.421405   -1.834358
     25          1           0       -1.256844   -3.027125    0.803873
     26          1           0       -1.988862   -2.692085    0.687188
     27          1           0        2.736663    0.784523    2.324689
     28          1           0        3.279898    0.389616    1.895986
     29          1           0        0.151845    0.477518    3.123226
     30          1           0       -0.647355    0.508168    3.067562
     31          1           0        0.826977   -1.922507   -2.391930
     32          1           0        0.029368   -1.868251   -2.469308
     33          1           0       -0.664375    2.006350   -2.683546
     34          1           0        0.078754    1.829472   -2.914828
     35          1           0        0.853569    3.315409    0.811122
     36          1           0        1.594441    3.125864    0.582881
     37          1           0       -3.214739    2.440377   -2.178405
     38          1           0       -3.622097    2.822395   -2.678961
     39          1           0        1.296924   -4.886611   -1.009128
     40          1           0        1.119874   -4.178353   -0.836450
     41          1           0        5.222449    0.336203   -0.013498
     42          1           0        5.966213    0.310080    0.078407
     43          1           0        0.273360    4.957281   -1.889489
     44          1           0        0.161072    4.283149   -1.581972
     45          1           0       -0.705263    3.134293    2.932259
     46          1           0       -0.759109    3.653959    3.470057
     47          1           0       -1.927238   -3.329347   -1.904704
     48          1           0       -2.231222   -3.916701   -2.256807
     49          1           0       -1.884759   -1.467930    3.589024
     50          1           0       -2.082434   -1.650221    4.293967
     51          1           0       -5.017408   -2.187556   -1.017878
     52          1           0       -4.365415   -1.870554   -0.811035
 ---------------------------------------------------------------------
 Rotational constants (GHZ):           0.7543718           0.6511366           0.5671405
 Standard basis: def2TZVP (5D, 7F)
 There are   480 symmetry adapted cartesian basis functions of A   symmetry.
 There are   468 symmetry adapted basis functions of A   symmetry.
   468 basis functions,   668 primitive gaussians,   480 cartesian basis functions
    44 alpha electrons       44 beta electrons
       nuclear repulsion energy       553.0588454094 Hartrees.
 NAtoms=   52 NActive=   52 NUniq=   52 SFac= 1.00D+00 NAtFMM=   60 NAOKFM=F Big=F
 Integral buffers will be    131072 words long.
 Raffenetti 2 integral format.
 Two-electron integral symmetry is turned on.
 Nuclear repulsion after empirical dispersion term =      552.9896764798 Hartrees.
 One-electron integrals computed using PRISM.
   1 Symmetry operations used in ECPInt.
 ECPInt:  NShTT=   36046 NPrTT=   93852 LenC2=   32935 LenP2D=   67293.
 LDataN:  DoStor=T MaxTD1= 4 Len=   56
 NBasis=   468 RedAO= T EigKep=  6.65D-05  NBF=   468
 NBsUse=   468 1.00D-06 EigRej= -1.00D+00 NBFU=   468
 Initial guess from the checkpoint file:  "/home/asus/YCY/BeH/Be12/H20-Be12.chk"
 B after Tr=    -0.000000    0.000000    0.000000
         Rot=    0.999995   -0.001489    0.001535    0.002155 Ang=  -0.35 deg.
 ExpMin= 3.27D-02 ExpMax= 4.70D+03 ExpMxC= 1.60D+02 IAcc=3 IRadAn=         5 AccDes= 0.00D+00
 Harris functional with IExCor= 1009 and IRadAn=       5 diagonalized for initial guess.
 HarFok:  IExCor= 1009 AccDes= 0.00D+00 IRadAn=         5 IDoV= 1 UseB2=F ITyADJ=14
 ICtDFT=  3500011 ScaDFX=  1.000000  1.000000  1.000000  1.000000
 FoFCou: FMM=F IPFlag=           0 FMFlag=      100000 FMFlg1=           0
         NFxFlg=           0 DoJE=T BraDBF=F KetDBF=T FulRan=T
         wScrn=  0.000000 ICntrl=       500 IOpCl=  0 I1Cent=   200000004 NGrid=           0
         NMat0=    1 NMatS0=      1 NMatT0=    0 NMatD0=    1 NMtDS0=    0 NMtDT0=    0
 Petite list used in FoFCou.
 Requested convergence on RMS density matrix=1.00D-08 within 128 cycles.
 Requested convergence on MAX density matrix=1.00D-06.
 Requested convergence on             energy=1.00D-06.
 No special actions if energy rises.
 SCF Done:  E(RPBE1PBE) =  -200.132746776     A.U. after   10 cycles
            NFock= 10  Conv=0.51D-08     -V/T= 2.0107
   1 Symmetry operations used in ECPInt.
 ECPInt:  NShTT=   36046 NPrTT=   93852 LenC2=   32935 LenP2D=   67293.
 LDataN:  DoStor=T MaxTD1= 5 Len=  102
 Calling FoFJK, ICntrl=      2127 FMM=F ISym2X=0 I1Cent= 0 IOpClX= 0 NMat=1 NMatS=1 NMatT=0.
 ***** Axes restored to original set *****
 -------------------------------------------------------------------
 Center     Atomic                   Forces (Hartrees/Bohr)
 Number     Number              X              Y              Z
 -------------------------------------------------------------------
      1        4           0.000827379   -0.000405263    0.000033293
      2        4          -0.000055995    0.000066853    0.000044619
      3        4           0.000069417    0.000029150    0.000012707
      4        4          -0.000137283    0.000067243    0.000112247
      5        4           0.000088698    0.000181777    0.000284409
      6        4          -0.000067800   -0.000046767   -0.000095623
      7        4          -0.000067605   -0.000012711   -0.000019478
      8        4           0.000025488   -0.000011071   -0.000031172
      9        4           0.000241572    0.000044239   -0.000667996
     10        4          -0.000076994   -0.000088239   -0.000070242
     11        4          -0.000132966   -0.000225802   -0.000172195
     12        4           0.000150859    0.000252478   -0.000057188
     13        1          -0.000021181    0.000092492    0.000043859
     14        1           0.000052826   -0.000013431   -0.000016979
     15        1          -0.000004292   -0.000028502    0.000017026
     16        1           0.000001858    0.000029769   -0.000028955
     17        1           0.000036621    0.000047061    0.000040341
     18        1          -0.000031434   -0.000023499    0.000011390
     19        1           0.000001733    0.000046378    0.000067350
     20        1           0.000016743   -0.000015083   -0.000011903
     21        1          -0.000021352    0.000020436    0.000010718
     22        1           0.000042299    0.000014975    0.000007119
     23        1          -0.000344342   -0.000152356   -0.000007554
     24        1          -0.000386118   -0.001149836    0.000290219
     25        1          -0.000141431   -0.000042528   -0.000008173
     26        1           0.000118792    0.000030290    0.000157275
     27        1          -0.000034565    0.000012841    0.000017143
     28        1           0.000020079   -0.000001031   -0.000035620
     29        1          -0.000375042    0.000134473   -0.000086840
     30        1           0.000255183   -0.000243749   -0.001011697
     31        1          -0.000081738    0.000022036    0.000032594
     32        1           0.000098828   -0.000049241    0.000058983
     33        1           0.000036432    0.000026831    0.000056045
     34        1           0.000019334   -0.000017784   -0.000000397
     35        1          -0.000041998   -0.000084437    0.000003526
     36        1           0.000056680   -0.000011348    0.000019569
     37        1           0.000012853    0.000010134   -0.000007881
     38        1          -0.000007195   -0.000001197   -0.000001159
     39        1          -0.000003764    0.000001032    0.000001568
     40        1          -0.000001909   -0.000007412   -0.000002351
     41        1           0.000000220   -0.000004931    0.000014671
     42        1           0.000002975   -0.000001657   -0.000007872
     43        1           0.000006917   -0.000000470    0.000015003
     44        1          -0.000002608   -0.000019662   -0.000018879
     45        1          -0.000010145    0.000003976    0.000005639
     46        1           0.000011437    0.000000490    0.000014832
     47        1          -0.000049467    0.000003470   -0.000031933
     48        1           0.000007789    0.000009672    0.000000649
     49        1          -0.000514488    0.000792695    0.003134765
     50        1           0.000220436   -0.000156499   -0.002696817
     51        1          -0.001131076   -0.002514797    0.000251104
     52        1           0.001319339    0.003388512    0.000330239
 -------------------------------------------------------------------
 Cartesian Forces:  Max     0.003388512 RMS     0.000530979

 GradGradGradGradGradGradGradGradGradGradGradGradGradGradGradGradGradGrad
 Berny optimization.
 Using GEDIIS/GDIIS optimizer.
 FormGI is forming the generalized inverse of G from B-inverse, IUseBI=4.
 Internal  Forces:  Max     0.002759867 RMS     0.000140097
 Search for a local minimum.
 Step number   4 out of a maximum of  312
 All quantities printed in internal units (Hartrees-Bohrs-Radians)
 Mixed Optimization -- En-DIIS/RFO-DIIS
 Swapping is turned off.
 Update second derivatives using D2CorX and points    3    4
 DE= -2.69D-04 DEPred=-1.61D-04 R= 1.67D+00
 TightC=F SS=  1.41D+00  RLast= 2.20D-01 DXNew= 1.4270D+00 6.6130D-01
 Trust test= 1.67D+00 RLast= 2.20D-01 DXMaxT set to 8.49D-01
 ITU=  1  1  1  0
     Eigenvalues ---    0.00133   0.00230   0.00230   0.00230   0.00230
     Eigenvalues ---    0.00384   0.00444   0.00631   0.00700   0.00720
     Eigenvalues ---    0.00826   0.00868   0.00937   0.01070   0.01106
     Eigenvalues ---    0.01126   0.01185   0.01218   0.01339   0.01414
     Eigenvalues ---    0.01467   0.01532   0.01590   0.01660   0.01700
     Eigenvalues ---    0.01738   0.01759   0.01805   0.01829   0.01852
     Eigenvalues ---    0.01905   0.01960   0.01985   0.02003   0.02083
     Eigenvalues ---    0.02086   0.02126   0.02153   0.02164   0.02188
     Eigenvalues ---    0.02244   0.02294   0.02322   0.02377   0.02492
     Eigenvalues ---    0.02516   0.02563   0.02626   0.02651   0.02696
     Eigenvalues ---    0.02765   0.02784   0.02812   0.02847   0.02988
     Eigenvalues ---    0.03036   0.03114   0.03148   0.03165   0.03247
     Eigenvalues ---    0.03308   0.03426   0.03543   0.03615   0.03678
     Eigenvalues ---    0.03761   0.03849   0.04043   0.04169   0.04426
     Eigenvalues ---    0.04697   0.04712   0.04801   0.04936   0.05094
     Eigenvalues ---    0.05147   0.05501   0.05550   0.05776   0.06102
     Eigenvalues ---    0.06210   0.06470   0.06605   0.06653   0.07093
     Eigenvalues ---    0.07280   0.07382   0.07439   0.07555   0.07614
     Eigenvalues ---    0.07666   0.07836   0.07897   0.08014   0.08047
     Eigenvalues ---    0.08077   0.08162   0.08316   0.08344   0.08477
     Eigenvalues ---    0.08503   0.08520   0.08579   0.08812   0.08835
     Eigenvalues ---    0.09394   0.09430   0.09844   0.10055   0.10109
     Eigenvalues ---    0.10225   0.10333   0.10442   0.10793   0.10826
     Eigenvalues ---    0.10964   0.11057   0.11205   0.11353   0.11411
     Eigenvalues ---    0.11573   0.13144   0.13547   0.14132   0.14166
     Eigenvalues ---    0.15838   0.15845   0.15999   0.16000   0.16000
     Eigenvalues ---    0.16000   0.16249   0.16377   0.16440   0.16689
     Eigenvalues ---    0.16872   0.17150   0.17249   0.17384   0.17487
     Eigenvalues ---    0.18449   0.18489   0.37787   0.37812   0.37832
     Eigenvalues ---    0.37840   0.37892   0.37896   0.48788   0.66289
 En-DIIS/RFO-DIIS/Sim-DIIS IScMMF=       -3 using points:     4    3
 RFO step:  Lambda=-5.11695907D-04.
 DidBck=F Rises=F RFO-DIIS coefs:    3.00000   -2.00000
 Iteration  1 RMS(Cart)=  0.01360156 RMS(Int)=  0.00384415
 Iteration  2 RMS(Cart)=  0.00244304 RMS(Int)=  0.00009599
 Iteration  3 RMS(Cart)=  0.00008754 RMS(Int)=  0.00003417
 Iteration  4 RMS(Cart)=  0.00000009 RMS(Int)=  0.00003417
 Variable       Old X    -DE/DX   Delta X   Delta X   Delta X     New X
                                 (Linear)    (Quad)   (Total)
    R1        4.17112  -0.00001  -0.00044  -0.00146  -0.00188   4.16924
    R2        4.10490   0.00006   0.00232   0.00144   0.00376   4.10866
    R3        4.12674  -0.00001  -0.00041  -0.00268  -0.00309   4.12366
    R4        4.16826   0.00001   0.00062   0.00172   0.00234   4.17059
    R5        4.23856  -0.00005  -0.00119  -0.00275  -0.00393   4.23463
    R6        4.36220  -0.00005  -0.00215  -0.00091  -0.00306   4.35913
    R7        3.00042  -0.00021   0.01046  -0.01125  -0.00077   2.99964
    R8        3.00265  -0.00040  -0.02385  -0.00034  -0.02427   2.97839
    R9        3.98577   0.00002   0.00265  -0.00018   0.00246   3.98823
   R10        4.00445   0.00002   0.00244   0.00040   0.00283   4.00727
   R11        3.96374  -0.00004  -0.00047   0.00033  -0.00015   3.96359
   R12        3.87389  -0.00002  -0.00274   0.00072  -0.00202   3.87187
   R13        2.97828  -0.00000   0.00187   0.00026   0.00211   2.98039
   R14        2.97455   0.00002   0.00022   0.00079   0.00101   2.97556
   R15        4.22561   0.00000   0.00041   0.00083   0.00124   4.22685
   R16        4.12372   0.00001   0.00031   0.00007   0.00038   4.12409
   R17        4.15865   0.00001   0.00091   0.00046   0.00137   4.16002
   R18        4.10606  -0.00005  -0.00115  -0.00138  -0.00253   4.10353
   R19        4.37512  -0.00004  -0.00131  -0.00102  -0.00234   4.37279
   R20        4.18607   0.00005   0.00218  -0.00064   0.00154   4.18761
   R21        2.97965  -0.00002   0.00065  -0.00050   0.00016   2.97981
   R22        2.99388  -0.00004  -0.00157  -0.00058  -0.00216   2.99171
   R23        4.10446   0.00001   0.00097   0.00019   0.00116   4.10562
   R24        3.84734  -0.00000  -0.00047   0.00046  -0.00000   3.84734
   R25        3.93484  -0.00001  -0.00179  -0.00039  -0.00218   3.93267
   R26        2.99841  -0.00000   0.00024   0.00014   0.00038   2.99879
   R27        2.98102  -0.00001  -0.00076   0.00005  -0.00071   2.98031
   R28        3.84500   0.00001   0.00016   0.00032   0.00048   3.84549
   R29        3.75550   0.00010   0.00482  -0.00007   0.00476   3.76025
   R30        3.87597   0.00003  -0.00280   0.00101  -0.00179   3.87417
   R31        2.87319   0.00008   0.00574  -0.00288   0.00286   2.87605
   R32        2.88024   0.00002  -0.00284   0.00269  -0.00016   2.88008
   R33        3.76080   0.00001   0.00005   0.00019   0.00025   3.76104
   R34        3.87117   0.00001   0.00052   0.00005   0.00057   3.87174
   R35        2.81007  -0.00001   0.00037  -0.00061  -0.00025   2.80983
   R36        2.82823  -0.00002  -0.00102   0.00016  -0.00086   2.82737
   R37        3.87634   0.00002   0.00019   0.00023   0.00042   3.87676
   R38        2.87333   0.00000  -0.00036   0.00030  -0.00006   2.87327
   R39        2.87813   0.00001   0.00066  -0.00029   0.00037   2.87850
   R40        3.98553  -0.00002   0.00038   0.00006   0.00044   3.98597
   R41        4.00428  -0.00003  -0.00218  -0.00019  -0.00238   4.00191
   R42        2.97197   0.00000  -0.00013  -0.00020  -0.00033   2.97164
   R43        2.97599   0.00001   0.00047  -0.00005   0.00042   2.97641
   R44        4.11279  -0.00008   0.00008  -0.00096  -0.00088   4.11192
   R45        3.93693  -0.00006  -0.00214  -0.00069  -0.00283   3.93410
   R46        3.00894  -0.00036   0.00930  -0.01415  -0.00502   3.00392
   R47        3.00363  -0.00055  -0.02977   0.00017  -0.02953   2.97410
   R48        3.78689   0.00004   0.00255  -0.00103   0.00151   3.78840
   R49        2.90430   0.00001  -0.00040   0.00068   0.00028   2.90458
   R50        2.91817   0.00001   0.00023   0.00037   0.00060   2.91877
   R51        2.80741  -0.00001  -0.00145   0.00114  -0.00031   2.80709
   R52        2.82547   0.00001   0.00031  -0.00026   0.00005   2.82552
   R53        2.91953   0.00003  -0.00125   0.00101  -0.00023   2.91930
   R54        2.90440   0.00004   0.00308  -0.00118   0.00189   2.90630
   R55        1.54019   0.00001   0.00166  -0.00090   0.00078   1.54097
   R56        1.54221   0.00000   0.00018  -0.00004   0.00014   1.54236
   R57        1.53916  -0.00002  -0.00061   0.00000  -0.00061   1.53856
   R58        1.58734   0.00001   0.00038  -0.00008   0.00030   1.58764
   R59        5.15106  -0.00009  -0.01668  -0.00241  -0.01910   5.13196
   R60        1.58557   0.00001   0.00014   0.00021   0.00035   1.58592
   R61        1.50313   0.00012   0.00319   0.00043   0.00384   1.50697
   R62        4.27031   0.00106   0.12856   0.05761   0.18617   4.45648
   R63        1.53722   0.00005   0.00127  -0.00003   0.00125   1.53847
   R64        5.04518   0.00003   0.00478   0.00088   0.00566   5.05084
   R65        1.50568  -0.00000  -0.00014  -0.00001  -0.00015   1.50553
   R66        5.14842  -0.00000  -0.00040  -0.00095  -0.00135   5.14707
   R67        1.51504   0.00005   0.00095   0.00103   0.00216   1.51720
   R68        4.97044   0.00004   0.00737  -0.00013   0.00726   4.97770
   R69        4.51485   0.00077   0.11661   0.04767   0.16428   4.67913
   R70        1.51781   0.00003   0.00028   0.00022   0.00050   1.51831
   R71        5.20761   0.00000  -0.00013   0.00055   0.00042   5.20803
   R72        4.73635   0.00001   0.00003   0.00060   0.00063   4.73698
   R73        1.50825   0.00001   0.00021  -0.00006   0.00016   1.50841
   R74        4.98110   0.00000   0.00163   0.00010   0.00172   4.98283
   R75        5.02775   0.00003   0.00206   0.00130   0.00336   5.03111
   R76        5.27901   0.00002   0.00030   0.00013   0.00042   5.27943
   R77        1.50813  -0.00001   0.00008  -0.00019  -0.00011   1.50802
   R78        5.05055  -0.00000  -0.00053   0.00024  -0.00029   5.05026
   R79        4.98615   0.00002   0.00091   0.00771   0.00859   4.99474
   R80        1.41721  -0.00000  -0.00002  -0.00002  -0.00005   1.41717
   R81        1.41766   0.00000  -0.00001   0.00003   0.00002   1.41769
   R82        1.41706  -0.00000  -0.00007   0.00004  -0.00003   1.41703
   R83        1.41620  -0.00000  -0.00008   0.00003  -0.00005   1.41615
   R84        1.41689   0.00001   0.00003   0.00010   0.00013   1.41702
   R85        1.41587   0.00001   0.00013  -0.00005   0.00008   1.41595
   R86        1.42577  -0.00264  -0.00308  -0.00384  -0.00692   1.41886
   R87        1.42467  -0.00276  -0.00364  -0.00398  -0.00762   1.41705
    A1        1.86987   0.00004   0.00106   0.00142   0.00248   1.87235
    A2        1.79390  -0.00000  -0.00005  -0.00020  -0.00025   1.79365
    A3        2.00202   0.00004   0.00112   0.00088   0.00199   2.00401
    A4        1.96648   0.00001  -0.00075   0.00039  -0.00037   1.96610
    A5        2.16094   0.00005   0.00364   0.00201   0.00568   2.16662
    A6        2.57728   0.00005   0.00082   0.00090   0.00172   2.57900
    A7        1.91516   0.00001  -0.00011   0.00060   0.00048   1.91564
    A8        1.80341   0.00002   0.00044  -0.00047  -0.00004   1.80338
    A9        1.62593  -0.00004  -0.00224  -0.00004  -0.00225   1.62367
   A10        2.13422   0.00003  -0.00029   0.00143   0.00110   2.13532
   A11        1.86553   0.00003   0.00047   0.00034   0.00080   1.86633
   A12        2.07815  -0.00001   0.00129  -0.00097   0.00029   2.07844
   A13        1.57149  -0.00008  -0.00062  -0.00238  -0.00299   1.56850
   A14        2.17434   0.00003   0.00031   0.00041   0.00071   2.17505
   A15        1.86633  -0.00007  -0.00220  -0.00094  -0.00309   1.86324
   A16        2.14765  -0.00003  -0.00410  -0.00120  -0.00534   2.14232
   A17        1.54506   0.00003   0.00075   0.00088   0.00162   1.54668
   A18        2.23828   0.00004   0.00164   0.00058   0.00218   2.24046
   A19        1.90819  -0.00000   0.00353   0.00011   0.00368   1.91187
   A20        2.29490  -0.00006  -0.00079  -0.00155  -0.00231   2.29259
   A21        2.06707  -0.00008  -0.00397  -0.00264  -0.00663   2.06045
   A22        1.78603   0.00000  -0.00018   0.00031   0.00013   1.78616
   A23        1.68066  -0.00001  -0.00036  -0.00048  -0.00084   1.67982
   A24        2.10994   0.00001   0.00003  -0.00027  -0.00025   2.10969
   A25        2.35200   0.00001  -0.00038  -0.00021  -0.00059   2.35141
   A26        1.86476   0.00000  -0.00050  -0.00013  -0.00063   1.86413
   A27        2.10300   0.00001   0.00035  -0.00006   0.00029   2.10329
   A28        2.15766  -0.00001   0.00084   0.00019   0.00102   2.15868
   A29        1.82010  -0.00000   0.00033   0.00006   0.00039   1.82049
   A30        2.01263   0.00001  -0.00017  -0.00025  -0.00042   2.01221
   A31        2.32163  -0.00001   0.00051   0.00028   0.00079   2.32242
   A32        1.84797  -0.00000   0.00095   0.00058   0.00153   1.84950
   A33        2.21629   0.00000  -0.00027   0.00005  -0.00022   2.21607
   A34        2.24493  -0.00000   0.00065   0.00057   0.00122   2.24615
   A35        1.75878   0.00000  -0.00072  -0.00012  -0.00083   1.75795
   A36        2.25501  -0.00001  -0.00071  -0.00017  -0.00088   2.25413
   A37        1.91870  -0.00000   0.00015  -0.00005   0.00010   1.91881
   A38        1.54414   0.00001   0.00009   0.00004   0.00013   1.54428
   A39        2.17170   0.00002   0.00026   0.00006   0.00032   2.17202
   A40        1.87979  -0.00001  -0.00063   0.00035  -0.00028   1.87951
   A41        2.23337  -0.00000   0.00022   0.00016   0.00038   2.23375
   A42        1.87533   0.00000  -0.00010  -0.00016  -0.00026   1.87507
   A43        2.57861  -0.00001   0.00015   0.00004   0.00019   2.57880
   A44        1.86064   0.00002   0.00080   0.00011   0.00091   1.86156
   A45        1.55657  -0.00002  -0.00054  -0.00009  -0.00063   1.55593
   A46        2.06272  -0.00001  -0.00050   0.00015  -0.00035   2.06237
   A47        1.99994   0.00001  -0.00006   0.00004  -0.00001   1.99993
   A48        1.79168   0.00001  -0.00047   0.00026  -0.00020   1.79148
   A49        2.14306   0.00001  -0.00012   0.00032   0.00020   2.14326
   A50        1.97559   0.00000   0.00074  -0.00010   0.00064   1.97623
   A51        1.79941  -0.00001  -0.00006  -0.00006  -0.00012   1.79929
   A52        2.14796   0.00003   0.00039   0.00005   0.00044   2.14840
   A53        1.63927   0.00001   0.00033  -0.00019   0.00014   1.63941
   A54        2.07865  -0.00002  -0.00004  -0.00032  -0.00035   2.07830
   A55        2.28977  -0.00001  -0.00067   0.00002  -0.00065   2.28912
   A56        2.17801  -0.00002   0.00056  -0.00051   0.00005   2.17807
   A57        1.87517  -0.00002  -0.00048  -0.00023  -0.00071   1.87446
   A58        1.77617  -0.00002  -0.00058  -0.00051  -0.00108   1.77509
   A59        1.97054  -0.00001   0.00011   0.00002   0.00013   1.97068
   A60        1.85300   0.00002   0.00009   0.00017   0.00027   1.85326
   A61        2.31959   0.00002   0.00053   0.00051   0.00103   2.32062
   A62        1.95598   0.00000   0.00012   0.00010   0.00021   1.95619
   A63        1.93241  -0.00001  -0.00031   0.00007  -0.00024   1.93217
   A64        1.89295   0.00001   0.00030   0.00016   0.00046   1.89341
   A65        2.22197   0.00001  -0.00018  -0.00027  -0.00045   2.22152
   A66        1.68505   0.00000   0.00008   0.00004   0.00012   1.68517
   A67        2.40721   0.00001   0.00051   0.00032   0.00083   2.40803
   A68        2.14435  -0.00000  -0.00017  -0.00019  -0.00036   2.14399
   A69        2.32402  -0.00001  -0.00015  -0.00011  -0.00026   2.32376
   A70        1.82491  -0.00001   0.00001   0.00003   0.00004   1.82495
   A71        2.16667  -0.00001  -0.00055  -0.00039  -0.00094   2.16573
   A72        2.09842  -0.00000   0.00040   0.00020   0.00060   2.09902
   A73        1.59159  -0.00008  -0.00135  -0.00077  -0.00212   1.58947
   A74        2.37357   0.00002   0.00028  -0.00005   0.00023   2.37380
   A75        2.16368   0.00004   0.00141   0.00072   0.00213   2.16581
   A76        2.20908   0.00004   0.00071   0.00075   0.00146   2.21054
   A77        2.50867   0.00004  -0.00024   0.00002  -0.00022   2.50845
   A78        1.81064  -0.00003  -0.00067  -0.00025  -0.00092   1.80972
   A79        2.54805   0.00003   0.00130   0.00030   0.00160   2.54965
   A80        2.06573   0.00003   0.00040   0.00024   0.00063   2.06637
   A81        1.91353  -0.00000  -0.00059  -0.00001  -0.00059   1.91294
   A82        2.39235  -0.00000   0.00043   0.00014   0.00057   2.39293
   A83        1.65481  -0.00002  -0.00052  -0.00020  -0.00072   1.65408
   A84        1.98176  -0.00000  -0.00001  -0.00003  -0.00004   1.98172
   A85        2.44894   0.00001   0.00045   0.00013   0.00058   2.44952
   A86        2.06787   0.00000  -0.00001   0.00007   0.00006   2.06793
   A87        1.50530  -0.00002  -0.00057  -0.00034  -0.00091   1.50439
   A88        2.16863   0.00001   0.00004   0.00009   0.00013   2.16877
   A89        2.23046   0.00001   0.00026   0.00009   0.00034   2.23080
   A90        1.85532  -0.00001  -0.00027  -0.00016  -0.00043   1.85489
   A91        2.16157  -0.00000   0.00027   0.00018   0.00045   2.16202
   A92        2.52452   0.00000   0.00034   0.00030   0.00063   2.52515
   A93        2.13028   0.00000   0.00014  -0.00010   0.00004   2.13032
   A94        1.62591  -0.00001  -0.00005  -0.00004  -0.00009   1.62582
   A95        2.17605  -0.00000   0.00013   0.00005   0.00018   2.17623
   A96        2.25518   0.00001   0.00004   0.00000   0.00005   2.25523
   A97        1.73770   0.00000  -0.00003  -0.00011  -0.00014   1.73756
   A98        1.59049  -0.00002  -0.00025  -0.00025  -0.00050   1.58999
   A99        2.38279   0.00001   0.00036   0.00020   0.00056   2.38335
   A100       2.15582   0.00001  -0.00015  -0.00007  -0.00022   2.15560
   A101       2.20350  -0.00000  -0.00032  -0.00009  -0.00041   2.20309
   A102       2.51858   0.00001   0.00058   0.00043   0.00100   2.51958
   A103       1.80769  -0.00001  -0.00024  -0.00015  -0.00039   1.80730
   A104       2.54871  -0.00000  -0.00018  -0.00009  -0.00027   2.54844
   A105       2.07438   0.00000   0.00013   0.00021   0.00034   2.07473
   A106       1.91379   0.00001   0.00038   0.00018   0.00056   1.91435
   A107       2.38529   0.00000  -0.00001  -0.00011  -0.00011   2.38518
   A108       1.68404  -0.00001   0.00009  -0.00009   0.00001   1.68405
   A109       1.86810  -0.00003  -0.00048  -0.00037  -0.00085   1.86726
   A110       2.24545  -0.00000  -0.00009   0.00007  -0.00002   2.24544
   A111       2.21487  -0.00000   0.00011   0.00013   0.00025   2.21511
   A112       1.79113  -0.00000   0.00017  -0.00023  -0.00006   1.79107
   A113       2.34817   0.00001   0.00008   0.00008   0.00016   2.34833
   A114       2.10834   0.00001   0.00032   0.00034   0.00065   2.10900
   A115       2.10367  -0.00002  -0.00052  -0.00034  -0.00086   2.10282
   A116       2.01378   0.00002   0.00040   0.00025   0.00065   2.01443
   A117       2.25828  -0.00000   0.00013   0.00023   0.00037   2.25865
   A118       1.76080  -0.00001   0.00002   0.00021   0.00023   1.76103
   A119       1.81496   0.00002   0.00021   0.00016   0.00038   1.81534
   A120       2.15482   0.00003   0.00028   0.00021   0.00050   2.15531
   A121       1.84472  -0.00001  -0.00045  -0.00035  -0.00080   1.84392
   A122       2.31777  -0.00001  -0.00050  -0.00031  -0.00081   2.31696
   A123       1.97325   0.00005   0.00091   0.00054   0.00144   1.97470
   A124       1.77450   0.00003   0.00011   0.00056   0.00067   1.77517
   A125       1.85266  -0.00007  -0.00288  -0.00017  -0.00300   1.84966
   A126       2.31752   0.00005   0.00189   0.00117   0.00300   2.32053
   A127       1.95239   0.00005   0.00087   0.00024   0.00111   1.95350
   A128       2.33374  -0.00001   0.00062  -0.00120  -0.00060   2.33315
   A129       1.83678  -0.00012  -0.00127  -0.00238  -0.00362   1.83316
   A130       1.93103   0.00005   0.00117   0.00047   0.00164   1.93267
   A131       1.87995  -0.00003  -0.00016   0.00125   0.00106   1.88101
   A132       2.20786   0.00002  -0.00230   0.00145  -0.00083   2.20703
   A133       1.68306   0.00005   0.00055   0.00052   0.00107   1.68413
   A134       2.39459   0.00002   0.00212   0.00083   0.00288   2.39747
   A135       2.14091  -0.00007  -0.00297  -0.00107  -0.00396   2.13695
   A136       2.18341  -0.00006  -0.00229  -0.00164  -0.00386   2.17955
   A137       2.11379  -0.00006   0.00193  -0.00150   0.00037   2.11417
   A138       1.50919  -0.00002  -0.00032  -0.00051  -0.00083   1.50836
   A139       1.93612   0.00001   0.00050   0.00001   0.00051   1.93664
   A140       2.37599   0.00001  -0.00002   0.00008   0.00006   2.37605
   A141       2.13289   0.00000  -0.00044   0.00004  -0.00040   2.13249
   A142       1.50707  -0.00000   0.00043   0.00022   0.00065   1.50772
   A143       2.39672   0.00001   0.00027   0.00040   0.00067   2.39740
   A144       2.33612   0.00001   0.00002   0.00003   0.00005   2.33617
   A145       2.07169   0.00001   0.00029   0.00019   0.00048   2.07217
   A146       1.98834   0.00000  -0.00012  -0.00010  -0.00021   1.98813
   A147       2.40813  -0.00001  -0.00036  -0.00016  -0.00052   2.40762
   A148       2.10820   0.00002   0.00085   0.00027   0.00113   2.10933
   A149       1.70657   0.00000   0.00026   0.00026   0.00052   1.70709
   A150       2.17219  -0.00000   0.00010   0.00008   0.00019   2.17238
   A151       2.18818  -0.00002  -0.00053  -0.00029  -0.00082   2.18736
   A152       1.66905  -0.00001  -0.00045  -0.00028  -0.00073   1.66833
   A153       1.65146  -0.00001   0.00029   0.00002   0.00031   1.65177
   A154       1.50171  -0.00004  -0.00104  -0.00044  -0.00148   1.50023
   A155       2.17081   0.00000   0.00029   0.00001   0.00029   2.17110
   A156       2.23996   0.00003   0.00020  -0.00008   0.00012   2.24008
   A157       2.13099   0.00001   0.00008  -0.00022  -0.00014   2.13085
   A158       1.85482  -0.00001   0.00037  -0.00015   0.00022   1.85505
   A159       2.26388   0.00001   0.00063   0.00051   0.00114   2.26502
   A160       1.74641   0.00001   0.00013   0.00052   0.00065   1.74706
   A161       1.97918   0.00002   0.00011   0.00050   0.00061   1.97979
   A162       1.61891  -0.00003  -0.00070  -0.00064  -0.00134   1.61757
   A163       2.17151  -0.00002  -0.00065  -0.00091  -0.00156   2.16995
   A164       2.45221   0.00001  -0.00032   0.00006  -0.00026   2.45195
   A165       2.07154  -0.00001   0.00044   0.00052   0.00096   2.07250
   A166       2.15379   0.00001  -0.00087  -0.00027  -0.00115   2.15264
   A167       2.51690   0.00001   0.00047   0.00029   0.00075   2.51765
   A168       1.50828  -0.00003  -0.00047  -0.00003  -0.00050   1.50778
   A169       1.51095  -0.00005  -0.00034  -0.00093  -0.00126   1.50969
   A170       2.33232   0.00001  -0.00124   0.00044  -0.00080   2.33152
   A171       2.39504  -0.00001  -0.00013  -0.00076  -0.00088   2.39416
   A172       1.93191   0.00001   0.00069  -0.00000   0.00069   1.93260
   A173       2.13707   0.00001   0.00040  -0.00014   0.00026   2.13732
   A174       2.37850   0.00003   0.00053   0.00080   0.00132   2.37982
   A175       2.10847   0.00001   0.00082   0.00004   0.00087   2.10934
   A176       2.17193  -0.00001  -0.00057   0.00024  -0.00033   2.17160
   A177       1.70695  -0.00002  -0.00036  -0.00012  -0.00049   1.70646
   A178       2.07113  -0.00005  -0.00122  -0.00029  -0.00151   2.06962
   A179       2.40802   0.00004   0.00182   0.00050   0.00232   2.41034
   A180       1.98859   0.00004   0.00131   0.00103   0.00233   1.99092
   A181       1.67004   0.00000  -0.00085  -0.00033  -0.00119   1.66886
   A182       2.18845   0.00001  -0.00031  -0.00056  -0.00087   2.18759
   A183       1.64110  -0.00004  -0.00073   0.00020  -0.00055   1.64056
   A184       1.66151  -0.00005  -0.00193  -0.00118  -0.00312   1.65839
   A185       1.96344   0.00040   0.01808   0.00278   0.02085   1.98429
   A186       2.26492  -0.00004   0.00066   0.00060   0.00067   2.26559
   A187       1.56749  -0.00004  -0.00079  -0.00057  -0.00137   1.56612
   A188       1.59097  -0.00004  -0.00203  -0.00036  -0.00239   1.58859
   A189       1.79141   0.00000   0.00049   0.00007   0.00055   1.79197
   A190       2.63202   0.00001  -0.00013  -0.00007  -0.00020   2.63183
   A191       1.68546   0.00003  -0.00048  -0.00043  -0.00096   1.68451
   A192       1.81108  -0.00009   0.01030  -0.00094   0.00925   1.82033
   A193       1.63453  -0.00001  -0.00411  -0.00027  -0.00446   1.63007
   A194       2.05955  -0.00010  -0.00857  -0.00276  -0.01167   2.04788
   A195       2.54213   0.00011   0.00235   0.00463   0.00675   2.54888
   A196       1.66890   0.00001  -0.00017  -0.00011  -0.00028   1.66862
   A197       1.78772   0.00002   0.00032   0.00041   0.00073   1.78844
   A198       1.90243   0.00001   0.00164   0.00002   0.00166   1.90409
   A199       2.36621  -0.00002  -0.00151  -0.00016  -0.00168   2.36453
   A200       1.88375   0.00001   0.00099   0.00046   0.00145   1.88520
   A201       1.60517   0.00001   0.00001  -0.00021  -0.00020   1.60498
   A202       1.65081   0.00000   0.00060   0.00065   0.00125   1.65206
   A203       1.52028   0.00001   0.00048   0.00016   0.00063   1.52092
   A204       1.61127   0.00001   0.00009  -0.00013  -0.00004   1.61123
   A205       1.72434  -0.00004  -0.00267  -0.00074  -0.00342   1.72092
   A206       1.64131  -0.00000   0.00002   0.00010   0.00011   1.64143
   A207       2.43728   0.00002   0.00093   0.00063   0.00154   2.43882
   A208       2.20383  -0.00002  -0.00114  -0.00076  -0.00191   2.20193
   A209       2.07318  -0.00001  -0.00011  -0.00010  -0.00021   2.07297
   A210       2.30231   0.00001   0.00007   0.00005   0.00012   2.30243
   A211       2.24207   0.00001   0.00015   0.00009   0.00024   2.24232
   A212       1.71253  -0.00002  -0.00043  -0.00015  -0.00059   1.71194
   A213       2.27362   0.00001   0.00037   0.00017   0.00054   2.27416
   A214       1.68788  -0.00001   0.00027   0.00018   0.00044   1.68832
   A215       2.21272   0.00001   0.00025   0.00021   0.00046   2.21318
   A216       2.28407   0.00000   0.00040   0.00020   0.00059   2.28467
   A217       1.58321  -0.00003   0.00155  -0.00005   0.00150   1.58471
   A218       1.01905   0.00001   0.00093  -0.00012   0.00080   1.01985
   A219       2.30384  -0.00002   0.00001   0.00020   0.00021   2.30405
   A220       1.66783  -0.00004  -0.00279  -0.00084  -0.00363   1.66420
   A221       2.28721   0.00004   0.00007   0.00028   0.00035   2.28756
   A222       2.17909   0.00002   0.00019   0.00014   0.00032   2.17941
   A223       1.66852   0.00001  -0.00005  -0.00044  -0.00049   1.66803
   A224       2.25749  -0.00001   0.00025   0.00022   0.00047   2.25796
   A225       2.30212  -0.00000   0.00014   0.00049   0.00063   2.30275
   A226       2.14060   0.00060   0.00906   0.00502   0.01408   2.15467
   A227       2.32005  -0.00032  -0.00520  -0.00271  -0.00792   2.31214
   A228       3.21454   0.00001   0.00124   0.00054   0.00178   3.21631
   A229       3.23605  -0.00000  -0.00070  -0.00017  -0.00087   3.23518
    D1       -1.76746  -0.00003  -0.00026   0.00012  -0.00014  -1.76760
    D2       -0.74306  -0.00003  -0.00047  -0.00006  -0.00052  -0.74358
    D3        1.70858  -0.00003  -0.00123  -0.00073  -0.00196   1.70662
    D4        2.28727  -0.00004  -0.00128  -0.00112  -0.00239   2.28488
    D5        0.19493   0.00003   0.00063   0.00094   0.00157   0.19650
    D6        1.21932   0.00003   0.00043   0.00076   0.00119   1.22051
    D7       -2.61222   0.00002  -0.00034   0.00008  -0.00025  -2.61247
    D8       -2.03352   0.00001  -0.00039  -0.00030  -0.00069  -2.03421
    D9       -0.75664   0.00001  -0.00026   0.00143   0.00118  -0.75546
   D10        0.26776   0.00001  -0.00046   0.00126   0.00080   0.26855
   D11        2.71940   0.00000  -0.00123   0.00058  -0.00064   2.71876
   D12       -2.98509  -0.00000  -0.00128   0.00019  -0.00108  -2.98617
   D13        2.19744  -0.00005  -0.00230  -0.00009  -0.00235   2.19509
   D14       -3.06135  -0.00005  -0.00250  -0.00027  -0.00273  -3.06408
   D15       -0.60971  -0.00006  -0.00327  -0.00095  -0.00417  -0.61388
   D16       -0.03101  -0.00007  -0.00332  -0.00134  -0.00460  -0.03562
   D17        2.73604   0.00003  -0.00192   0.00121  -0.00076   2.73528
   D18       -2.52275   0.00003  -0.00212   0.00103  -0.00114  -2.52389
   D19       -0.07111   0.00002  -0.00289   0.00035  -0.00258  -0.07369
   D20        0.50759   0.00001  -0.00294  -0.00003  -0.00302   0.50457
   D21        0.41773   0.00002   0.00217   0.00186   0.00404   0.42177
   D22       -0.59846   0.00003   0.00247   0.00208   0.00455  -0.59391
   D23        3.00412   0.00003   0.00243   0.00199   0.00443   3.00855
   D24       -3.04061   0.00003   0.00131   0.00108   0.00239  -3.03822
   D25       -0.48481  -0.00002   0.00000   0.00024   0.00025  -0.48456
   D26       -1.50100  -0.00001   0.00030   0.00046   0.00076  -1.50024
   D27        2.10158  -0.00001   0.00026   0.00037   0.00064   2.10222
   D28        2.34004  -0.00001  -0.00087  -0.00054  -0.00140   2.33864
   D29        1.14289   0.00003   0.00096   0.00118   0.00213   1.14502
   D30        0.12670   0.00003   0.00125   0.00140   0.00264   0.12934
   D31       -2.55391   0.00004   0.00122   0.00131   0.00252  -2.55138
   D32       -2.31545   0.00003   0.00009   0.00040   0.00049  -2.31496
   D33       -2.80121  -0.00004  -0.00061  -0.00064  -0.00121  -2.80242
   D34        2.46579  -0.00004  -0.00032  -0.00042  -0.00070   2.46509
   D35       -0.21481  -0.00003  -0.00035  -0.00051  -0.00082  -0.21564
   D36        0.02364  -0.00004  -0.00148  -0.00142  -0.00286   0.02078
   D37       -2.75343  -0.00005  -0.00503  -0.00203  -0.00711  -2.76054
   D38        2.51357  -0.00005  -0.00474  -0.00181  -0.00660   2.50697
   D39       -0.16704  -0.00004  -0.00477  -0.00190  -0.00672  -0.17376
   D40        0.07142  -0.00005  -0.00590  -0.00281  -0.00876   0.06266
   D41        0.88699   0.00001   0.00023   0.00025   0.00048   0.88747
   D42       -2.75088  -0.00001  -0.00048   0.00026  -0.00022  -2.75109
   D43       -2.08980   0.00001   0.00110   0.00040   0.00151  -2.08829
   D44       -0.08695  -0.00002  -0.00197  -0.00146  -0.00343  -0.09038
   D45        2.55837  -0.00005  -0.00268  -0.00145  -0.00413   2.55424
   D46       -3.06373  -0.00003  -0.00110  -0.00130  -0.00241  -3.06614
   D47       -1.02602  -0.00002  -0.00037  -0.00029  -0.00066  -1.02668
   D48        1.61930  -0.00004  -0.00109  -0.00028  -0.00136   1.61794
   D49        2.28038  -0.00002   0.00049  -0.00013   0.00037   2.28075
   D50       -3.14016   0.00005   0.00129   0.00135   0.00260  -3.13756
   D51       -0.49484   0.00003   0.00057   0.00136   0.00190  -0.49293
   D52        0.16625   0.00005   0.00215   0.00151   0.00363   0.16987
   D53        3.07964   0.00004   0.00413   0.00180   0.00597   3.08561
   D54       -0.55822   0.00002   0.00341   0.00181   0.00527  -0.55295
   D55        0.10286   0.00004   0.00499   0.00196   0.00699   0.10985
   D56       -0.89818  -0.00002  -0.00083  -0.00098  -0.00180  -0.89998
   D57        0.07052  -0.00003  -0.00084  -0.00106  -0.00190   0.06863
   D58        2.29369   0.00000   0.00045  -0.00044   0.00001   2.29370
   D59        2.91724  -0.00001  -0.00025  -0.00058  -0.00082   2.91642
   D60        1.06741   0.00004   0.00050   0.00064   0.00114   1.06855
   D61        2.03611   0.00003   0.00049   0.00056   0.00104   2.03715
   D62       -2.02391   0.00006   0.00178   0.00117   0.00295  -2.02096
   D63       -1.40036   0.00004   0.00108   0.00104   0.00212  -1.39824
   D64        0.07749  -0.00003  -0.00157  -0.00031  -0.00188   0.07560
   D65        1.04619  -0.00003  -0.00159  -0.00039  -0.00198   1.04421
   D66       -3.01383  -0.00000  -0.00030   0.00023  -0.00007  -3.01390
   D67       -2.39028  -0.00002  -0.00100   0.00009  -0.00091  -2.39118
   D68       -2.97216  -0.00000   0.00098  -0.00092   0.00005  -2.97211
   D69       -2.00346  -0.00001   0.00097  -0.00101  -0.00005  -2.00350
   D70        0.21971   0.00002   0.00226  -0.00039   0.00186   0.22157
   D71        0.84326   0.00001   0.00156  -0.00052   0.00103   0.84429
   D72        2.83792  -0.00006  -0.00176  -0.00268  -0.00442   2.83350
   D73       -2.47656  -0.00006  -0.00177  -0.00276  -0.00452  -2.48108
   D74       -0.25339  -0.00004  -0.00049  -0.00214  -0.00261  -0.25601
   D75        0.37016  -0.00005  -0.00118  -0.00228  -0.00345   0.36671
   D76        0.59895   0.00001   0.00038  -0.00023   0.00015   0.59911
   D77        1.61512   0.00002   0.00059  -0.00011   0.00048   1.61561
   D78       -2.42688  -0.00000  -0.00126  -0.00081  -0.00208  -2.42896
   D79       -1.71691   0.00000  -0.00079  -0.00097  -0.00176  -1.71867
   D80       -0.49448   0.00002   0.00149   0.00003   0.00153  -0.49296
   D81        0.52169   0.00003   0.00170   0.00015   0.00186   0.52354
   D82        2.76287   0.00000  -0.00015  -0.00055  -0.00071   2.76216
   D83       -2.81034   0.00001   0.00032  -0.00071  -0.00039  -2.81073
   D84       -1.20983  -0.00002  -0.00035  -0.00008  -0.00043  -1.21026
   D85       -0.19366  -0.00001  -0.00014   0.00004  -0.00010  -0.19376
   D86        2.04752  -0.00004  -0.00199  -0.00067  -0.00266   2.04486
   D87        2.75749  -0.00003  -0.00152  -0.00082  -0.00234   2.75515
   D88        2.53503  -0.00001  -0.00184   0.00070  -0.00114   2.53389
   D89       -2.73198  -0.00001  -0.00163   0.00082  -0.00081  -2.73279
   D90       -0.49080  -0.00003  -0.00348   0.00011  -0.00337  -0.49417
   D91        0.21918  -0.00002  -0.00301  -0.00004  -0.00306   0.21612
   D92        2.98387   0.00006   0.00302   0.00239   0.00543   2.98929
   D93       -2.28315   0.00006   0.00323   0.00251   0.00576  -2.27739
   D94       -0.04197   0.00004   0.00138   0.00181   0.00319  -0.03877
   D95        0.66801   0.00005   0.00185   0.00165   0.00351   0.67152
   D96        0.39403  -0.00001   0.00052  -0.00124  -0.00072   0.39331
   D97       -0.66644   0.00001   0.00088  -0.00107  -0.00019  -0.66663
   D98        2.71669  -0.00002  -0.00042  -0.00115  -0.00157   2.71512
   D99       -2.80029  -0.00000  -0.00071  -0.00110  -0.00180  -2.80210
   D100      -0.65595  -0.00001  -0.00020  -0.00102  -0.00122  -0.65717
   D101      -1.71642  -0.00000   0.00016  -0.00085  -0.00069  -1.71711
   D102       1.66670  -0.00003  -0.00114  -0.00094  -0.00207   1.66464
   D103       2.43291  -0.00001  -0.00143  -0.00088  -0.00230   2.43061
   D104       1.26278   0.00000  -0.00011  -0.00022  -0.00033   1.26245
   D105       0.20231   0.00001   0.00025  -0.00005   0.00020   0.20251
   D106      -2.69775  -0.00001  -0.00105  -0.00013  -0.00118  -2.69893
   D107      -1.93154   0.00000  -0.00134  -0.00007  -0.00141  -1.93296
   D108      -2.51586   0.00006   0.00297   0.00030   0.00321  -2.51266
   D109       2.70685   0.00007   0.00333   0.00047   0.00374   2.71059
   D110      -0.19321   0.00004   0.00203   0.00039   0.00236  -0.19085
   D111       0.57300   0.00006   0.00174   0.00044   0.00213   0.57512
   D112      -3.07852   0.00000   0.00366  -0.00008   0.00360  -3.07491
   D113       2.14420   0.00001   0.00402   0.00009   0.00414   2.14833
   D114      -0.75586  -0.00001   0.00272   0.00001   0.00276  -0.75310
   D115       0.01034   0.00001   0.00243   0.00007   0.00252   0.01287
   D116       0.28547  -0.00002   0.00538   0.00060   0.00602   0.29148
   D117       2.94041   0.00008   0.01517   0.00540   0.02056   2.96097
   D118       1.50908   0.00002   0.00743   0.00211   0.00957   1.51865
   D119      -2.11917   0.00011   0.01722   0.00691   0.02411  -2.09506
   D120      -1.64832  -0.00002   0.00360   0.00005   0.00367  -1.64466
   D121       1.00661   0.00007   0.01339   0.00486   0.01821   1.02482
   D122       2.70967   0.00000   0.00445   0.00159   0.00602   2.71570
   D123      -0.91857   0.00010   0.01424   0.00639   0.02057  -0.89801
   D124      -0.76248  -0.00002   0.00395  -0.00036   0.00357  -0.75891
   D125       1.89246   0.00007   0.01373   0.00444   0.01811   1.91057
   D126      -2.49290  -0.00002   0.00264  -0.00033   0.00232  -2.49057
   D127       0.16204   0.00007   0.01243   0.00448   0.01686   0.17891
   D128       0.30367   0.00000  -0.00014   0.00010  -0.00004   0.30362
   D129      -0.82478  -0.00001  -0.00052  -0.00001  -0.00053  -0.82531
   D130       3.02610   0.00000   0.00027   0.00032   0.00059   3.02669
   D131       2.58206  -0.00000  -0.00018  -0.00005  -0.00023   2.58183
   D132       1.46132   0.00000  -0.00057  -0.00022  -0.00079   1.46053
   D133       0.33287  -0.00000  -0.00095  -0.00033  -0.00128   0.33160
   D134      -2.09944   0.00000  -0.00016   0.00000  -0.00016  -2.09959
   D135      -2.54347  -0.00000  -0.00062  -0.00036  -0.00098  -2.54445
   D136      -2.54077   0.00001  -0.00025  -0.00027  -0.00051  -2.54128
   D137       2.61398  -0.00000  -0.00063  -0.00037  -0.00100   2.61298
   D138       0.18166   0.00001   0.00017  -0.00004   0.00012   0.18179
   D139      -0.26237   0.00000  -0.00029  -0.00041  -0.00070  -0.26307
   D140      -2.11532   0.00000  -0.00085  -0.00059  -0.00143  -2.11675
   D141       3.03943  -0.00001  -0.00123  -0.00070  -0.00192   3.03751
   D142       0.60711   0.00000  -0.00043  -0.00037  -0.00080   0.60632
   D143       0.16308  -0.00000  -0.00089  -0.00073  -0.00162   0.16146
   D144       0.63507  -0.00002  -0.00060  -0.00094  -0.00154   0.63353
   D145      -0.43537  -0.00002  -0.00039  -0.00068  -0.00107  -0.43643
   D146      -2.67395  -0.00002  -0.00092  -0.00075  -0.00167  -2.67563
   D147       3.04697  -0.00002  -0.00074  -0.00095  -0.00169   3.04528
   D148      -0.52143  -0.00001  -0.00064  -0.00033  -0.00097  -0.52239
   D149      -1.59186  -0.00001  -0.00042  -0.00008  -0.00049  -1.59236
   D150       2.45274  -0.00000  -0.00096  -0.00014  -0.00110   2.45164
   D151       1.89047  -0.00001  -0.00077  -0.00034  -0.00111   1.88936
   D152      -2.90203  -0.00002   0.00037  -0.00009   0.00028  -2.90175
   D153       2.31072  -0.00001   0.00059   0.00017   0.00075   2.31147
   D154       0.07214  -0.00001   0.00005   0.00010   0.00015   0.07228
   D155      -0.49013  -0.00001   0.00024  -0.00010   0.00013  -0.48999
   D156      -3.13050  -0.00001  -0.00050  -0.00051  -0.00102  -3.13152
   D157       2.08225  -0.00000  -0.00028  -0.00026  -0.00054   2.08171
   D158      -0.15634   0.00000  -0.00082  -0.00033  -0.00115  -0.15749
   D159      -0.71860  -0.00001  -0.00064  -0.00053  -0.00116  -0.71976
   D160      -0.79823  -0.00000   0.00017  -0.00036  -0.00019  -0.79842
   D161       0.26808  -0.00002  -0.00033  -0.00087  -0.00119   0.26689
   D162       2.44398  -0.00001  -0.00064  -0.00098  -0.00162   2.44236
   D163       3.09607  -0.00001  -0.00056  -0.00092  -0.00148   3.09459
   D164       0.26488   0.00001   0.00048   0.00019   0.00067   0.26555
   D165       1.33119  -0.00001  -0.00002  -0.00031  -0.00033   1.33086
   D166      -2.77610  -0.00000  -0.00033  -0.00043  -0.00076  -2.77686
   D167      -2.12400  -0.00000  -0.00025  -0.00037  -0.00062  -2.12462
   D168       3.09630   0.00000   0.00083   0.00060   0.00143   3.09773
   D169      -2.12057  -0.00001   0.00034   0.00009   0.00043  -2.12015
   D170       0.05532  -0.00001   0.00003  -0.00002   0.00000   0.05532
   D171       0.70741  -0.00001   0.00010   0.00004   0.00014   0.70756
   D172       2.44445   0.00001   0.00100   0.00067   0.00167   2.44612
   D173      -2.77243  -0.00001   0.00050   0.00017   0.00067  -2.77176
   D174      -0.59653  -0.00000   0.00019   0.00005   0.00025  -0.59629
   D175       0.05556  -0.00000   0.00027   0.00011   0.00039   0.05595
   D176       0.12145   0.00002   0.00133   0.00099   0.00232   0.12377
   D177      -0.96778   0.00003   0.00177   0.00077   0.00254  -0.96524
   D178       2.32919  -0.00000   0.00098   0.00016   0.00113   2.33032
   D179       2.60133   0.00001   0.00053  -0.00007   0.00046   2.60179
   D180       1.35835   0.00003   0.00078   0.00088   0.00166   1.36001
   D181       0.26911   0.00003   0.00122   0.00066   0.00188   0.27100
   D182      -2.71710  -0.00000   0.00043   0.00005   0.00048  -2.71662
   D183      -2.44496   0.00002  -0.00002  -0.00018  -0.00019  -2.44515
   D184      -2.32221   0.00003   0.00051   0.00090   0.00141  -2.32080
   D185       2.87174   0.00003   0.00096   0.00068   0.00164   2.87337
   D186      -0.11448  -0.00000   0.00016   0.00007   0.00023  -0.11425
   D187       0.15766   0.00001  -0.00028  -0.00016  -0.00044   0.15722
   D188      -2.46502   0.00002   0.00128   0.00139   0.00267  -2.46235
   D189       2.72893   0.00003   0.00173   0.00116   0.00289   2.73182
   D190      -0.25728  -0.00000   0.00093   0.00055   0.00148  -0.25580
   D191       0.01486   0.00001   0.00049   0.00033   0.00081   0.01567
   D192      -2.42311   0.00002  -0.00078   0.00028  -0.00050  -2.42361
   D193      -0.20205  -0.00001  -0.00239  -0.00065  -0.00304  -0.20509
   D194       2.58752  -0.00000  -0.00162  -0.00049  -0.00211   2.58541
   D195      -1.47461  -0.00003  -0.00323  -0.00142  -0.00464  -1.47925
   D196       1.17252   0.00001  -0.00189  -0.00082  -0.00271   1.16981
   D197      -2.88961  -0.00002  -0.00350  -0.00176  -0.00525  -2.89485
   D198      -0.19561   0.00000  -0.00177  -0.00090  -0.00267  -0.19829
   D199       2.02544  -0.00002  -0.00338  -0.00184  -0.00521   2.02024
   D200      -1.28159   0.00000  -0.00107  -0.00054  -0.00160  -1.28319
   D201       0.93947  -0.00002  -0.00267  -0.00147  -0.00414   0.93533
   D202       0.59504  -0.00001  -0.00016   0.00003  -0.00013   0.59491
   D203       1.61254  -0.00001   0.00012  -0.00013  -0.00001   1.61253
   D204      -2.41744  -0.00002   0.00002  -0.00013  -0.00011  -2.41755
   D205      -1.71118  -0.00001   0.00023   0.00008   0.00031  -1.71088
   D206      -1.20936  -0.00001  -0.00014   0.00008  -0.00005  -1.20941
   D207      -0.19186  -0.00000   0.00014  -0.00007   0.00007  -0.19179
   D208       2.06134  -0.00001   0.00004  -0.00007  -0.00003   2.06131
   D209       2.76760  -0.00000   0.00025   0.00013   0.00038   2.76798
   D210      -0.49795   0.00001   0.00063  -0.00003   0.00060  -0.49735
   D211       0.51955   0.00001   0.00091  -0.00019   0.00072   0.52027
   D212       2.77275  -0.00000   0.00081  -0.00019   0.00062   2.77337
   D213      -2.80418   0.00001   0.00102   0.00001   0.00104  -2.80314
   D214       2.97694   0.00002  -0.00003   0.00035   0.00031   2.97726
   D215      -2.28874   0.00002   0.00024   0.00020   0.00044  -2.28831
   D216      -0.03554   0.00001   0.00014   0.00020   0.00034  -0.03520
   D217       0.67072   0.00002   0.00035   0.00040   0.00075   0.67147
   D218       2.55054  -0.00000   0.00062  -0.00018   0.00044   2.55098
   D219      -2.71515   0.00000   0.00089  -0.00033   0.00056  -2.71459
   D220      -0.46195  -0.00001   0.00080  -0.00033   0.00047  -0.46148
   D221       0.24431   0.00000   0.00101  -0.00013   0.00088   0.24519
   D222       0.87999   0.00001   0.00058   0.00040   0.00099   0.88098
   D223      -2.75578  -0.00000  -0.00005   0.00001  -0.00003  -2.75582
   D224      -2.10239   0.00000  -0.00023  -0.00013  -0.00036  -2.10275
   D225      -0.10525   0.00001   0.00058   0.00044   0.00102  -0.10423
   D226       2.54216  -0.00001  -0.00005   0.00005   0.00000   2.54216
   D227      -3.08763  -0.00000  -0.00023  -0.00009  -0.00032  -3.08795
   D228      -1.03071  -0.00000   0.00080   0.00013   0.00093  -1.02978
   D229       1.61670  -0.00002   0.00017  -0.00026  -0.00009   1.61661
   D230       2.27009  -0.00001  -0.00002  -0.00040  -0.00042   2.26967
   D231       3.04909   0.00002   0.00024   0.00068   0.00091   3.05000
   D232      -0.58669   0.00000  -0.00039   0.00029  -0.00011  -0.58679
   D233       0.06670   0.00001  -0.00058   0.00015  -0.00043   0.06627
   D234       3.14111   0.00001   0.00112   0.00024   0.00136  -3.14072
   D235      -0.49467  -0.00000   0.00049  -0.00015   0.00034  -0.49433
   D236       0.15872  -0.00000   0.00030  -0.00029   0.00002   0.15874
   D237      -0.73839  -0.00002  -0.00078  -0.00047  -0.00124  -0.73963
   D238      -1.76424  -0.00002  -0.00037  -0.00065  -0.00102  -1.76526
   D239       2.29293  -0.00001   0.00009   0.00021   0.00030   2.29323
   D240       1.71336  -0.00002  -0.00022  -0.00006  -0.00028   1.71308
   D241       0.27272  -0.00001  -0.00060  -0.00031  -0.00091   0.27181
[truncated: 3,524,580 more chars]
