# Supplementary material for: A DFT Study on Ben(n = 10–12) Clusters with Hydrogen Storage Capacity
Source: Molecules. 2026 Feb 6;31(3):566. doi: 10.3390/molecules31030566 (PMC12899933; doi:10.3390/molecules31030566)
Supplement: Supplementary file 1 [file molecules-31-00566-s001.zip › Supplementary Information/Be12/H22-Be12.gjf]

%chk=C:\Users\18823\Desktop\BeH\BeH12\out\2\H22-Be12.chk
# opt freq def2tzvp em=gd3bj pbe1pbe

Title Card Required

0 1
 Be                -0.13922900    0.23693100    1.57864800
 Be                 0.98151000    1.71919900    0.39122800
 Be                 0.28322300   -0.94682900   -1.25059900
 Be                 1.95801600   -0.01981500    1.07773900
 Be                -2.20923400    0.27971600    0.89574800
 Be                 1.97332000    0.50120800   -1.03199000
 Be                 2.25529200   -1.37077700   -0.41713100
 Be                 0.10826500    1.23769500   -1.45374600
 Be                -1.61302900    0.09080000   -1.04227300
 Be                 0.71743400   -1.68147800    0.90271000
 Be                -1.06203500    1.76516900    0.23083700
 Be                -1.18610100   -1.40836600    0.33890700
 H                 -3.55598800   -0.11820100    1.48044000
 H                 -3.38821000    0.61023300    1.80496700
 H                  3.20705100   -2.55597700   -0.38245900
 H                  3.30324300   -2.22251700   -1.12118500
 H                  1.27265600   -2.94398000    1.58192200
 H                  0.46432600   -3.00505400    1.65787100
 H                 -2.02680300    2.80261000    0.67967200
 H                 -1.31467500    3.21317600    0.50707000
 H                  3.19584100    0.49455600   -1.87852100
 H                  2.75677700    1.16786200   -2.11907500
 H                 -2.39730800   -0.13701200   -2.39955600
 H                 -2.95369500    0.06970900   -1.86715400
 H                 -1.63711000   -2.85001300    0.65953300
 H                 -2.32173900   -2.42195200    0.55723200
 H                  2.77193100    0.34974100    2.38884600
 H                  3.26838600   -0.09595200    1.95370900
 H                  0.13896500    0.33006200    3.13179400
 H                 -0.64238700    0.50235600    3.04687000
 H                  0.61234700   -1.89588500   -2.46679000
 H                 -0.16814800   -1.72682600   -2.55246900
 H                 -0.35051300    2.20434600   -2.60465400
 H                  0.36646500    1.94216800   -2.83812400
 H                  1.27113100    3.16081800    0.96188700
 H                  1.98311600    2.88580100    0.72941600
 H                 -2.84457000    2.94052800   -2.11753200
 H                 -3.19056100    3.38849300   -2.60943500
 H                  0.69534000   -4.96347800   -1.19855800
 H                  0.60478000   -4.24562700   -1.00064200
 H                  5.22518000   -0.28249000    0.07631200
 H                  5.95950800   -0.39433200    0.17905000
 H                  0.96120000    4.97393900   -1.67895900
 H                  0.76060600    4.30593100   -1.40489900
 H                 -0.35515400    3.09414900    3.06218500
 H                 -0.36072600    3.59076400    3.62385700
 H                 -2.30067300   -2.94819100   -2.06632900
 H                 -2.68198400   -3.47011400   -2.44535000
 H                 -2.07189700   -1.82952300    3.37094800
 H                 -2.46870200   -2.11580700    3.93948600
 H                 -5.36796700   -1.83123000   -0.86232600
 H                 -4.68976200   -1.58689000   -0.65935400
 H                  1.44481660   -0.13193417   -3.87705417
 H                  1.62215725   -0.16662712   -4.44919637
 H                  2.39828175   -1.64788702    4.38114465
 H                  2.17030854   -1.47340031    3.85428357
