# Supplementary material for: A DFT Study on Ben(n = 10–12) Clusters with Hydrogen Storage Capacity
Source: Molecules. 2026 Feb 6;31(3):566. doi: 10.3390/molecules31030566 (PMC12899933; doi:10.3390/molecules31030566)
Supplement: Supplementary file 1 [file molecules-31-00566-s001.zip › Supplementary Information/Be12/H22-Be12.out]

 Entering Gaussian System, Link 0=g16
 Initial command:
 /home/asus/g16/l1.exe "/home/asus/g16/scratch/Gau-1210901.inp" -scrdir="/home/asus/g16/scratch/"
 Default is to use a total of  18 processors:
                               18 via shared-memory
                                1 via Linda
 Entering Link 1 = /home/asus/g16/l1.exe PID=   1210902.
  
 Copyright (c) 1988,1990,1992,1993,1995,1998,2003,2009,2016,
            Gaussian, Inc.  All Rights Reserved.
  
 This is part of the Gaussian(R) 16 program.  It is based on
 the Gaussian(R) 09 system (copyright 2009, Gaussian, Inc.),
 the Gaussian(R) 03 system (copyright 2003, Gaussian, Inc.),
 the Gaussian(R) 98 system (copyright 1998, Gaussian, Inc.),
 the Gaussian(R) 94 system (copyright 1995, Gaussian, Inc.),
 the Gaussian 92(TM) system (copyright 1992, Gaussian, Inc.),
 the Gaussian 90(TM) system (copyright 1990, Gaussian, Inc.),
 the Gaussian 88(TM) system (copyright 1988, Gaussian, Inc.),
 the Gaussian 86(TM) system (copyright 1986, Carnegie Mellon
 University), and the Gaussian 82(TM) system (copyright 1983,
 Carnegie Mellon University). Gaussian is a federally registered
 trademark of Gaussian, Inc.
  
 This software contains proprietary and confidential information,
 including trade secrets, belonging to Gaussian, Inc.
  
 This software is provided under written license and may be
 used, copied, transmitted, or stored only in accord with that
 written license.
  
 The following legend is applicable only to US Government
 contracts under FAR:
  
                    RESTRICTED RIGHTS LEGEND
  
 Use, reproduction and disclosure by the US Government is
 subject to restrictions as set forth in subparagraphs (a)
 and (c) of the Commercial Computer Software - Restricted
 Rights clause in FAR 52.227-19.
  
 Gaussian, Inc.
 340 Quinnipiac St., Bldg. 40, Wallingford CT 06492
  
  
 ---------------------------------------------------------------
 Warning -- This program may not be used in any manner that
 competes with the business of Gaussian, Inc. or will provide
 assistance to any competitor of Gaussian, Inc.  The licensee
 of this program is prohibited from giving any competitor of
 Gaussian, Inc. access to this program.  By using this program,
 the user acknowledges that Gaussian, Inc. is engaged in the
 business of creating and licensing software in the field of
 computational chemistry and represents and warrants to the
 licensee that it is not a competitor of Gaussian, Inc. and that
 it will not use this program in any manner prohibited above.
 ---------------------------------------------------------------
  

 Cite this work as:
 Gaussian 16, Revision A.03,
 M. J. Frisch, G. W. Trucks, H. B. Schlegel, G. E. Scuseria, 
 M. A. Robb, J. R. Cheeseman, G. Scalmani, V. Barone, 
 G. A. Petersson, H. Nakatsuji, X. Li, M. Caricato, A. V. Marenich, 
 J. Bloino, B. G. Janesko, R. Gomperts, B. Mennucci, H. P. Hratchian, 
 J. V. Ortiz, A. F. Izmaylov, J. L. Sonnenberg, D. Williams-Young, 
 F. Ding, F. Lipparini, F. Egidi, J. Goings, B. Peng, A. Petrone, 
 T. Henderson, D. Ranasinghe, V. G. Zakrzewski, J. Gao, N. Rega, 
 G. Zheng, W. Liang, M. Hada, M. Ehara, K. Toyota, R. Fukuda, 
 J. Hasegawa, M. Ishida, T. Nakajima, Y. Honda, O. Kitao, H. Nakai, 
 T. Vreven, K. Throssell, J. A. Montgomery, Jr., J. E. Peralta, 
 F. Ogliaro, M. J. Bearpark, J. J. Heyd, E. N. Brothers, K. N. Kudin, 
 V. N. Staroverov, T. A. Keith, R. Kobayashi, J. Normand, 
 K. Raghavachari, A. P. Rendell, J. C. Burant, S. S. Iyengar, 
 J. Tomasi, M. Cossi, J. M. Millam, M. Klene, C. Adamo, R. Cammi, 
 J. W. Ochterski, R. L. Martin, K. Morokuma, O. Farkas, 
 J. B. Foresman, and D. J. Fox, Gaussian, Inc., Wallingford CT, 2016.
 
 ******************************************
 Gaussian 16:  ES64L-G16RevA.03 25-Dec-2016
                13-Sep-2024 
 ******************************************
 %chk=/home/asus/YCY/BeH/Be12/H22-Be12.chk
 ------------------------------------
 # opt freq def2tzvp em=gd3bj pbe1pbe
 ------------------------------------
 1/18=20,19=15,26=3,38=1/1,3;
 2/9=110,12=2,17=6,18=5,40=1/2;
 3/5=44,7=101,11=2,25=1,30=1,71=1,74=-13,124=41/1,2,3;
 4//1;
 5/5=2,38=5/2;
 6/7=2,8=2,9=2,10=2,28=1/1;
 7//1,2,3,16;
 1/18=20,19=15,26=3/3(2);
 2/9=110/2;
 99//99;
 2/9=110/2;
 3/5=44,7=101,11=2,25=1,30=1,71=1,74=-13,124=41/1,2,3;
 4/5=5,16=3,69=1/1;
 5/5=2,38=5/2;
 7//1,2,3,16;
 1/18=20,19=15,26=3/3(-5);
 2/9=110/2;
 6/7=2,8=2,9=2,10=2,19=2,28=1/1;
 99/9=1/99;
 -------------------
 Title Card Required
 -------------------
 Symbolic Z-matrix:
 Charge =  0 Multiplicity = 1
 Be                   -0.13923   0.23693   1.57865 
 Be                    0.98151   1.7192    0.39123 
 Be                    0.28322  -0.94683  -1.2506 
 Be                    1.95802  -0.01982   1.07774 
 Be                   -2.20923   0.27972   0.89575 
 Be                    1.97332   0.50121  -1.03199 
 Be                    2.25529  -1.37078  -0.41713 
 Be                    0.10827   1.2377   -1.45375 
 Be                   -1.61303   0.0908   -1.04227 
 Be                    0.71743  -1.68148   0.90271 
 Be                   -1.06204   1.76517   0.23084 
 Be                   -1.1861   -1.40837   0.33891 
 H                    -3.55599  -0.1182    1.48044 
 H                    -3.38821   0.61023   1.80497 
 H                     3.20705  -2.55598  -0.38246 
 H                     3.30324  -2.22252  -1.12119 
 H                     1.27266  -2.94398   1.58192 
 H                     0.46433  -3.00505   1.65787 
 H                    -2.0268    2.80261   0.67967 
 H                    -1.31468   3.21318   0.50707 
 H                     3.19584   0.49456  -1.87852 
 H                     2.75678   1.16786  -2.11908 
 H                    -2.39731  -0.13701  -2.39956 
 H                    -2.9537    0.06971  -1.86715 
 H                    -1.63711  -2.85001   0.65953 
 H                    -2.32174  -2.42195   0.55723 
 H                     2.77193   0.34974   2.38885 
 H                     3.26839  -0.09595   1.95371 
 H                     0.13897   0.33006   3.13179 
 H                    -0.64239   0.50236   3.04687 
 H                     0.61235  -1.89589  -2.46679 
 H                    -0.16815  -1.72683  -2.55247 
 H                    -0.35051   2.20435  -2.60465 
 H                     0.36647   1.94217  -2.83812 
 H                     1.27113   3.16082   0.96189 
 H                     1.98312   2.8858    0.72942 
 H                    -2.84457   2.94053  -2.11753 
 H                    -3.19056   3.38849  -2.60944 
 H                     0.69534  -4.96348  -1.19856 
 H                     0.60478  -4.24563  -1.00064 
 H                     5.22518  -0.28249   0.07631 
 H                     5.95951  -0.39433   0.17905 
 H                     0.9612    4.97394  -1.67896 
 H                     0.76061   4.30593  -1.4049 
 H                    -0.35515   3.09415   3.06218 
 H                    -0.36073   3.59076   3.62386 
 H                    -2.30067  -2.94819  -2.06633 
 H                    -2.68198  -3.47011  -2.44535 
 H                    -2.0719   -1.82952   3.37095 
 H                    -2.4687   -2.11581   3.93949 
 H                    -5.36797  -1.83123  -0.86233 
 H                    -4.68976  -1.58689  -0.65935 
 H                     1.44482  -0.13193  -3.87705 
 H                     1.62216  -0.16663  -4.4492 
 H                     2.39828  -1.64789   4.38114 
 H                     2.17031  -1.4734    3.85428 
 
 Add virtual bond connecting atoms H53        and H22        Dist= 4.82D+00.
 Add virtual bond connecting atoms H53        and H31        Dist= 4.55D+00.
 Add virtual bond connecting atoms H53        and H34        Dist= 4.83D+00.
 Add virtual bond connecting atoms H56        and H27        Dist= 4.56D+00.
 Add virtual bond connecting atoms H47        and H32        Dist= 4.73D+00.
 Add virtual bond connecting atoms H45        and H20        Dist= 5.16D+00.
 Add virtual bond connecting atoms H45        and H30        Dist= 4.93D+00.
 Add virtual bond connecting atoms H45        and H35        Dist= 5.02D+00.
 Add virtual bond connecting atoms H37        and H33        Dist= 5.00D+00.
 Add virtual bond connecting atoms H44        and H33        Dist= 5.03D+00.
 Add virtual bond connecting atoms H44        and H34        Dist= 5.28D+00.
 Add virtual bond connecting atoms H44        and H35        Dist= 5.06D+00.
 Add virtual bond connecting atoms H52        and H13        Dist= 5.35D+00.
 Add virtual bond connecting atoms H52        and H24        Dist= 5.08D+00.
 Add virtual bond connecting atoms H52        and H26        Dist= 5.27D+00.
 Add virtual bond connecting atoms H41        and H28        Dist= 5.14D+00.
 Add virtual bond connecting atoms H49        and H26        Dist= 5.45D+00.
 Add virtual bond connecting atoms H49        and H30        Dist= 5.20D+00.
 Add virtual bond connecting atoms H40        and H31        Dist= 5.23D+00.

 GradGradGradGradGradGradGradGradGradGradGradGradGradGradGradGradGradGrad
 Berny optimization.
 Initialization pass.
                           ----------------------------
                           !    Initial Parameters    !
                           ! (Angstroms and Degrees)  !
 --------------------------                            --------------------------
 ! Name  Definition              Value          Derivative Info.                !
 --------------------------------------------------------------------------------
 ! R1    R(1,2)                  2.2053         estimate D2E/DX2                !
 ! R2    R(1,4)                  2.1715         estimate D2E/DX2                !
 ! R3    R(1,5)                  2.1802         estimate D2E/DX2                !
 ! R4    R(1,10)                 2.207          estimate D2E/DX2                !
 ! R5    R(1,11)                 2.2369         estimate D2E/DX2                !
 ! R6    R(1,12)                 2.3108         estimate D2E/DX2                !
 ! R7    R(1,29)                 1.5806         estimate D2E/DX2                !
 ! R8    R(1,30)                 1.5746         estimate D2E/DX2                !
 ! R9    R(2,4)                  2.1093         estimate D2E/DX2                !
 ! R10   R(2,6)                  2.1196         estimate D2E/DX2                !
 ! R11   R(2,8)                  2.0972         estimate D2E/DX2                !
 ! R12   R(2,11)                 2.0503         estimate D2E/DX2                !
 ! R13   R(2,35)                 1.5773         estimate D2E/DX2                !
 ! R14   R(2,36)                 1.5743         estimate D2E/DX2                !
 ! R15   R(3,6)                  2.2363         estimate D2E/DX2                !
 ! R16   R(3,7)                  2.1825         estimate D2E/DX2                !
 ! R17   R(3,8)                  2.2009         estimate D2E/DX2                !
 ! R18   R(3,9)                  2.1716         estimate D2E/DX2                !
 ! R19   R(3,10)                 2.3162         estimate D2E/DX2                !
 ! R20   R(3,12)                 2.2132         estimate D2E/DX2                !
 ! R21   R(3,31)                 1.5774         estimate D2E/DX2                !
 ! R22   R(3,32)                 1.5833         estimate D2E/DX2                !
 ! R23   R(4,6)                  2.1732         estimate D2E/DX2                !
 ! R24   R(4,7)                  2.0367         estimate D2E/DX2                !
 ! R25   R(4,10)                 2.0811         estimate D2E/DX2                !
 ! R26   R(4,27)                 1.5868         estimate D2E/DX2                !
 ! R27   R(4,28)                 1.578          estimate D2E/DX2                !
 ! R28   R(5,9)                  2.0364         estimate D2E/DX2                !
 ! R29   R(5,11)                 1.9912         estimate D2E/DX2                !
 ! R30   R(5,12)                 2.051          estimate D2E/DX2                !
 ! R31   R(5,13)                 1.5212         estimate D2E/DX2                !
 ! R32   R(5,14)                 1.5251         estimate D2E/DX2                !
 ! R33   R(6,7)                  1.9904         estimate D2E/DX2                !
 ! R34   R(6,8)                  2.0491         estimate D2E/DX2                !
 ! R35   R(6,21)                 1.487          estimate D2E/DX2                !
 ! R36   R(6,22)                 1.4967         estimate D2E/DX2                !
 ! R37   R(7,10)                 2.0502         estimate D2E/DX2                !
 ! R38   R(7,15)                 1.5204         estimate D2E/DX2                !
 ! R39   R(7,16)                 1.5229         estimate D2E/DX2                !
 ! R40   R(8,9)                  2.1089         estimate D2E/DX2                !
 ! R41   R(8,11)                 2.1179         estimate D2E/DX2                !
 ! R42   R(8,33)                 1.5715         estimate D2E/DX2                !
 ! R43   R(8,34)                 1.5746         estimate D2E/DX2                !
 ! R44   R(9,11)                 2.1744         estimate D2E/DX2                !
 ! R45   R(9,12)                 2.0826         estimate D2E/DX2                !
 ! R46   R(9,23)                 1.584          estimate D2E/DX2                !
 ! R47   R(9,24)                 1.5742         estimate D2E/DX2                !
 ! R48   R(10,12)                2.004          estimate D2E/DX2                !
 ! R49   R(10,17)                1.5374         estimate D2E/DX2                !
 ! R50   R(10,18)                1.5447         estimate D2E/DX2                !
 ! R51   R(11,19)                1.4861         estimate D2E/DX2                !
 ! R52   R(11,20)                1.4956         estimate D2E/DX2                !
 ! R53   R(12,25)                1.5442         estimate D2E/DX2                !
 ! R54   R(12,26)                1.5378         estimate D2E/DX2                !
 ! R55   R(13,14)                0.8149         estimate D2E/DX2                !
 ! R56   R(13,52)                2.8322         estimate D2E/DX2                !
 ! R57   R(15,16)                0.8162         estimate D2E/DX2                !
 ! R58   R(17,18)                0.8142         estimate D2E/DX2                !
 ! R59   R(19,20)                0.8399         estimate D2E/DX2                !
 ! R60   R(20,45)                2.7319         estimate D2E/DX2                !
 ! R61   R(21,22)                0.839          estimate D2E/DX2                !
 ! R62   R(22,53)                2.5497         estimate D2E/DX2                !
 ! R63   R(23,24)                0.7973         estimate D2E/DX2                !
 ! R64   R(24,52)                2.6865         estimate D2E/DX2                !
 ! R65   R(25,26)                0.8139         estimate D2E/DX2                !
 ! R66   R(26,49)                2.8862         estimate D2E/DX2                !
 ! R67   R(26,52)                2.7902         estimate D2E/DX2                !
 ! R68   R(27,28)                0.7965         estimate D2E/DX2                !
 ! R69   R(27,56)                2.4152         estimate D2E/DX2                !
 ! R70   R(28,41)                2.7182         estimate D2E/DX2                !
 ! R71   R(29,30)                0.8046         estimate D2E/DX2                !
 ! R72   R(30,45)                2.6077         estimate D2E/DX2                !
 ! R73   R(30,49)                2.7543         estimate D2E/DX2                !
 ! R74   R(31,32)                0.8032         estimate D2E/DX2                !
 ! R75   R(31,40)                2.7696         estimate D2E/DX2                !
 ! R76   R(31,53)                2.4069         estimate D2E/DX2                !
 ! R77   R(32,47)                2.5051         estimate D2E/DX2                !
 ! R78   R(33,34)                0.7983         estimate D2E/DX2                !
 ! R79   R(33,37)                2.6457         estimate D2E/DX2                !
 ! R80   R(33,44)                2.6628         estimate D2E/DX2                !
 ! R81   R(34,44)                2.7923         estimate D2E/DX2                !
 ! R82   R(34,53)                2.5581         estimate D2E/DX2                !
 ! R83   R(35,36)                0.7979         estimate D2E/DX2                !
 ! R84   R(35,44)                2.6784         estimate D2E/DX2                !
 ! R85   R(35,45)                2.6572         estimate D2E/DX2                !
 ! R86   R(37,38)                0.7499         estimate D2E/DX2                !
 ! R87   R(39,40)                0.7501         estimate D2E/DX2                !
 ! R88   R(41,42)                0.7499         estimate D2E/DX2                !
 ! R89   R(43,44)                0.7494         estimate D2E/DX2                !
 ! R90   R(45,46)                0.7498         estimate D2E/DX2                !
 ! R91   R(47,48)                0.7493         estimate D2E/DX2                !
 ! R92   R(49,50)                0.7501         estimate D2E/DX2                !
 ! R93   R(51,52)                0.7489         estimate D2E/DX2                !
 ! R94   R(53,54)                0.6            estimate D2E/DX2                !
 ! R95   R(55,56)                0.6            estimate D2E/DX2                !
 ! A1    A(2,1,5)              107.4986         estimate D2E/DX2                !
 ! A2    A(2,1,10)             102.8312         estimate D2E/DX2                !
 ! A3    A(2,1,12)             114.8302         estimate D2E/DX2                !
 ! A4    A(2,1,29)             113.5809         estimate D2E/DX2                !
 ! A5    A(2,1,30)             123.4478         estimate D2E/DX2                !
 ! A6    A(4,1,5)              147.896          estimate D2E/DX2                !
 ! A7    A(4,1,11)             109.8906         estimate D2E/DX2                !
 ! A8    A(4,1,12)             103.2738         estimate D2E/DX2                !
 ! A9    A(4,1,29)              93.6492         estimate D2E/DX2                !
 ! A10   A(4,1,30)             122.9329         estimate D2E/DX2                !
 ! A11   A(5,1,10)             106.8378         estimate D2E/DX2                !
 ! A12   A(5,1,29)             118.2777         estimate D2E/DX2                !
 ! A13   A(5,1,30)              89.1613         estimate D2E/DX2                !
 ! A14   A(10,1,11)            124.7112         estimate D2E/DX2                !
 ! A15   A(10,1,29)            106.4896         estimate D2E/DX2                !
 ! A16   A(10,1,30)            123.7888         estimate D2E/DX2                !
 ! A17   A(11,1,12)             88.641          estimate D2E/DX2                !
 ! A18   A(11,1,29)            128.6398         estimate D2E/DX2                !
 ! A19   A(11,1,30)            108.3515         estimate D2E/DX2                !
 ! A20   A(12,1,29)            130.4556         estimate D2E/DX2                !
 ! A21   A(12,1,30)            118.3926         estimate D2E/DX2                !
 ! A22   A(1,2,6)              102.3046         estimate D2E/DX2                !
 ! A23   A(1,2,8)               96.186          estimate D2E/DX2                !
 ! A24   A(1,2,35)             120.8539         estimate D2E/DX2                !
 ! A25   A(1,2,36)             134.889          estimate D2E/DX2                !
 ! A26   A(4,2,8)              106.8463         estimate D2E/DX2                !
 ! A27   A(4,2,11)             120.3558         estimate D2E/DX2                !
 ! A28   A(4,2,35)             123.421          estimate D2E/DX2                !
 ! A29   A(4,2,36)             104.2694         estimate D2E/DX2                !
 ! A30   A(6,2,11)             115.2601         estimate D2E/DX2                !
 ! A31   A(6,2,35)             133.0174         estimate D2E/DX2                !
 ! A32   A(6,2,36)             105.8041         estimate D2E/DX2                !
 ! A33   A(8,2,35)             127.1991         estimate D2E/DX2                !
 ! A34   A(8,2,36)             128.6096         estimate D2E/DX2                !
 ! A35   A(11,2,35)            101.0008         estimate D2E/DX2                !
 ! A36   A(11,2,36)            129.3671         estimate D2E/DX2                !
 ! A37   A(6,3,9)              109.9475         estimate D2E/DX2                !
 ! A38   A(6,3,10)              88.4425         estimate D2E/DX2                !
 ! A39   A(6,3,12)             124.5102         estimate D2E/DX2                !
 ! A40   A(6,3,31)             107.8946         estimate D2E/DX2                !
 ! A41   A(6,3,32)             127.9377         estimate D2E/DX2                !
 ! A42   A(7,3,8)              107.4501         estimate D2E/DX2                !
 ! A43   A(7,3,9)              147.6912         estimate D2E/DX2                !
 ! A44   A(7,3,12)             106.5644         estimate D2E/DX2                !
 ! A45   A(7,3,31)              89.3717         estimate D2E/DX2                !
 ! A46   A(7,3,32)             118.417          estimate D2E/DX2                !
 ! A47   A(8,3,10)             114.5521         estimate D2E/DX2                !
 ! A48   A(8,3,12)             102.7382         estimate D2E/DX2                !
 ! A49   A(8,3,31)             122.861          estimate D2E/DX2                !
 ! A50   A(8,3,32)             112.9795         estimate D2E/DX2                !
 ! A51   A(9,3,10)             103.0653         estimate D2E/DX2                !
 ! A52   A(9,3,31)             122.9322         estimate D2E/DX2                !
 ! A53   A(9,3,32)              93.7461         estimate D2E/DX2                !
 ! A54   A(10,3,31)            119.1327         estimate D2E/DX2                !
 ! A55   A(10,3,32)            131.4205         estimate D2E/DX2                !
 ! A56   A(12,3,31)            124.5259         estimate D2E/DX2                !
 ! A57   A(12,3,32)            107.3688         estimate D2E/DX2                !
 ! A58   A(1,4,6)              101.6772         estimate D2E/DX2                !
 ! A59   A(1,4,7)              112.8742         estimate D2E/DX2                !
 ! A60   A(1,4,27)             106.0965         estimate D2E/DX2                !
 ! A61   A(1,4,28)             132.8166         estimate D2E/DX2                !
 ! A62   A(2,4,7)              112.059          estimate D2E/DX2                !
 ! A63   A(2,4,10)             110.7904         estimate D2E/DX2                !
 ! A64   A(2,4,27)             108.3229         estimate D2E/DX2                !
 ! A65   A(2,4,28)             127.2203         estimate D2E/DX2                !
 ! A66   A(6,4,10)              96.545          estimate D2E/DX2                !
 ! A67   A(6,4,27)             137.9598         estimate D2E/DX2                !
 ! A68   A(6,4,28)             122.9985         estimate D2E/DX2                !
 ! A69   A(7,4,27)             133.3182         estimate D2E/DX2                !
 ! A70   A(7,4,28)             104.7275         estimate D2E/DX2                !
 ! A71   A(10,4,27)            124.1398         estimate D2E/DX2                !
 ! A72   A(10,4,28)            120.2105         estimate D2E/DX2                !
 ! A73   A(1,5,9)               91.0485         estimate D2E/DX2                !
 ! A74   A(1,5,13)             135.6496         estimate D2E/DX2                !
 ! A75   A(1,5,14)             123.4703         estimate D2E/DX2                !
 ! A76   A(9,5,13)             126.9221         estimate D2E/DX2                !
 ! A77   A(9,5,14)             144.4681         estimate D2E/DX2                !
 ! A78   A(11,5,12)            103.6476         estimate D2E/DX2                !
 ! A79   A(11,5,13)            146.469          estimate D2E/DX2                !
 ! A80   A(11,5,14)            118.868          estimate D2E/DX2                !
 ! A81   A(12,5,13)            109.3119         estimate D2E/DX2                !
 ! A82   A(12,5,14)            136.5416         estimate D2E/DX2                !
 ! A83   A(2,6,3)               94.8234         estimate D2E/DX2                !
 ! A84   A(2,6,7)              113.5346         estimate D2E/DX2                !
 ! A85   A(2,6,21)             140.3098         estimate D2E/DX2                !
 ! A86   A(2,6,22)             118.4695         estimate D2E/DX2                !
 ! A87   A(3,6,4)               86.235          estimate D2E/DX2                !
 ! A88   A(3,6,21)             124.2485         estimate D2E/DX2                !
 ! A89   A(3,6,22)             127.8093         estimate D2E/DX2                !
 ! A90   A(4,6,8)              106.2352         estimate D2E/DX2                !
 ! A91   A(4,6,21)             123.8748         estimate D2E/DX2                !
 ! A92   A(4,6,22)             144.6485         estimate D2E/DX2                !
 ! A93   A(7,6,8)              122.0428         estimate D2E/DX2                !
 ! A94   A(7,6,21)              93.1633         estimate D2E/DX2                !
 ! A95   A(7,6,22)             124.6897         estimate D2E/DX2                !
 ! A96   A(8,6,21)             129.2519         estimate D2E/DX2                !
 ! A97   A(8,6,22)              99.6054         estimate D2E/DX2                !
 ! A98   A(3,7,4)               91.1207         estimate D2E/DX2                !
 ! A99   A(3,7,15)             136.5301         estimate D2E/DX2                !
 ! A100  A(3,7,16)             123.6313         estimate D2E/DX2                !
 ! A101  A(4,7,15)             126.2769         estimate D2E/DX2                !
 ! A102  A(4,7,16)             144.1666         estimate D2E/DX2                !
 ! A103  A(6,7,10)             103.5988         estimate D2E/DX2                !
 ! A104  A(6,7,15)             145.9795         estimate D2E/DX2                !
 ! A105  A(6,7,16)             118.7285         estimate D2E/DX2                !
 ! A106  A(10,7,15)            109.6774         estimate D2E/DX2                !
 ! A107  A(10,7,16)            136.8017         estimate D2E/DX2                !
 ! A108  A(2,8,3)               96.5219         estimate D2E/DX2                !
 ! A109  A(2,8,9)              107.0416         estimate D2E/DX2                !
 ! A110  A(2,8,33)             128.6547         estimate D2E/DX2                !
 ! A111  A(2,8,34)             127.0449         estimate D2E/DX2                !
 ! A112  A(3,8,11)             102.5743         estimate D2E/DX2                !
 ! A113  A(3,8,33)             134.5359         estimate D2E/DX2                !
 ! A114  A(3,8,34)             120.8087         estimate D2E/DX2                !
 ! A115  A(6,8,9)              120.4823         estimate D2E/DX2                !
 ! A116  A(6,8,11)             115.3879         estimate D2E/DX2                !
 ! A117  A(6,8,33)             129.6102         estimate D2E/DX2                !
 ! A118  A(6,8,34)             101.0994         estimate D2E/DX2                !
 ! A119  A(9,8,33)             103.8357         estimate D2E/DX2                !
 ! A120  A(9,8,34)             123.2764         estimate D2E/DX2                !
 ! A121  A(11,8,33)            105.546          estimate D2E/DX2                !
 ! A122  A(11,8,34)            132.7244         estimate D2E/DX2                !
 ! A123  A(3,9,5)              113.0335         estimate D2E/DX2                !
 ! A124  A(3,9,11)             101.7029         estimate D2E/DX2                !
 ! A125  A(3,9,23)             106.3447         estimate D2E/DX2                !
 ! A126  A(3,9,24)             133.391          estimate D2E/DX2                !
 ! A127  A(5,9,8)              111.9742         estimate D2E/DX2                !
 ! A128  A(5,9,23)             133.1432         estimate D2E/DX2                !
 ! A129  A(5,9,24)             104.5116         estimate D2E/DX2                !
 ! A130  A(8,9,12)             110.7046         estimate D2E/DX2                !
 ! A131  A(8,9,23)             108.3693         estimate D2E/DX2                !
 ! A132  A(8,9,24)             126.8802         estimate D2E/DX2                !
 ! A133  A(11,9,12)             96.5496         estimate D2E/DX2                !
 ! A134  A(11,9,23)            137.5524         estimate D2E/DX2                !
 ! A135  A(11,9,24)            122.2027         estimate D2E/DX2                !
 ! A136  A(12,9,23)            124.4868         estimate D2E/DX2                !
 ! A137  A(12,9,24)            120.8259         estimate D2E/DX2                !
 ! A138  A(1,10,3)              86.3457         estimate D2E/DX2                !
 ! A139  A(1,10,7)             110.8901         estimate D2E/DX2                !
 ! A140  A(1,10,17)            135.9458         estimate D2E/DX2                !
 ! A141  A(1,10,18)            122.104          estimate D2E/DX2                !
 ! A142  A(3,10,4)              86.3701         estimate D2E/DX2                !
 ! A143  A(3,10,17)            137.6369         estimate D2E/DX2                !
 ! A144  A(3,10,18)            134.0689         estimate D2E/DX2                !
 ! A145  A(4,10,12)            118.757          estimate D2E/DX2                !
 ! A146  A(4,10,17)            113.7821         estimate D2E/DX2                !
 ! A147  A(4,10,18)            137.7926         estimate D2E/DX2                !
 ! A148  A(7,10,12)            120.712          estimate D2E/DX2                !
 ! A149  A(7,10,17)             97.93           estimate D2E/DX2                !
 ! A150  A(7,10,18)            124.5729         estimate D2E/DX2                !
 ! A151  A(12,10,17)           125.3989         estimate D2E/DX2                !
 ! A152  A(12,10,18)            95.6627         estimate D2E/DX2                !
 ! A153  A(1,11,8)              94.6544         estimate D2E/DX2                !
 ! A154  A(1,11,9)              86.0569         estimate D2E/DX2                !
 ! A155  A(1,11,19)            124.2479         estimate D2E/DX2                !
 ! A156  A(1,11,20)            128.3053         estimate D2E/DX2                !
 ! A157  A(2,11,5)             122.0991         estimate D2E/DX2                !
 ! A158  A(2,11,9)             106.3259         estimate D2E/DX2                !
 ! A159  A(2,11,19)            129.7221         estimate D2E/DX2                !
 ! A160  A(2,11,20)            100.1147         estimate D2E/DX2                !
 ! A161  A(5,11,8)             113.4635         estimate D2E/DX2                !
 ! A162  A(5,11,19)             92.6314         estimate D2E/DX2                !
 ! A163  A(5,11,20)            124.2828         estimate D2E/DX2                !
 ! A164  A(8,11,19)            140.6066         estimate D2E/DX2                !
 ! A165  A(8,11,20)            118.7748         estimate D2E/DX2                !
 ! A166  A(9,11,19)            123.3595         estimate D2E/DX2                !
 ! A167  A(9,11,20)            144.181          estimate D2E/DX2                !
 ! A168  A(1,12,3)              86.3344         estimate D2E/DX2                !
 ! A169  A(1,12,9)              86.3387         estimate D2E/DX2                !
 ! A170  A(1,12,25)            133.2854         estimate D2E/DX2                !
 ! A171  A(1,12,26)            136.6935         estimate D2E/DX2                !
 ! A172  A(3,12,5)             110.7644         estimate D2E/DX2                !
 ! A173  A(3,12,25)            122.5271         estimate D2E/DX2                !
 ! A174  A(3,12,26)            136.8605         estimate D2E/DX2                !
 ! A175  A(5,12,10)            120.6396         estimate D2E/DX2                !
 ! A176  A(5,12,25)            124.4948         estimate D2E/DX2                !
 ! A177  A(5,12,26)             97.7909         estimate D2E/DX2                !
 ! A178  A(9,12,10)            118.6465         estimate D2E/DX2                !
 ! A179  A(9,12,25)            138.578          estimate D2E/DX2                !
 ! A180  A(9,12,26)            114.6602         estimate D2E/DX2                !
 ! A181  A(10,12,25)            95.2659         estimate D2E/DX2                !
 ! A182  A(10,12,26)           124.8699         estimate D2E/DX2                !
 ! A183  A(5,13,52)            101.5175         estimate D2E/DX2                !
 ! A184  A(14,13,52)           147.8696         estimate D2E/DX2                !
 ! A185  A(11,20,45)            94.0847         estimate D2E/DX2                !
 ! A186  A(19,20,45)            94.8352         estimate D2E/DX2                !
 ! A187  A(6,22,53)             90.2506         estimate D2E/DX2                !
 ! A188  A(21,22,53)            93.3165         estimate D2E/DX2                !
 ! A189  A(9,24,52)            108.8462         estimate D2E/DX2                !
 ! A190  A(23,24,52)           126.247          estimate D2E/DX2                !
 ! A191  A(12,26,49)            86.5136         estimate D2E/DX2                !
 ! A192  A(12,26,52)           111.5674         estimate D2E/DX2                !
 ! A193  A(25,26,49)            84.9862         estimate D2E/DX2                !
 ! A194  A(25,26,52)           157.8396         estimate D2E/DX2                !
 ! A195  A(49,26,52)           115.9194         estimate D2E/DX2                !
 ! A196  A(4,27,56)            101.406          estimate D2E/DX2                !
 ! A197  A(28,27,56)            93.6892         estimate D2E/DX2                !
 ! A198  A(4,28,41)            102.5738         estimate D2E/DX2                !
 ! A199  A(27,28,41)           149.8151         estimate D2E/DX2                !
 ! A200  A(1,30,45)             97.9217         estimate D2E/DX2                !
 ! A201  A(1,30,49)             97.6343         estimate D2E/DX2                !
 ! A202  A(29,30,45)            96.0411         estimate D2E/DX2                !
 ! A203  A(29,30,49)           108.0769         estimate D2E/DX2                !
 ! A204  A(45,30,49)           153.8888         estimate D2E/DX2                !
 ! A205  A(3,31,40)             95.8387         estimate D2E/DX2                !
 ! A206  A(3,31,53)             94.7599         estimate D2E/DX2                !
 ! A207  A(32,31,40)           103.4379         estimate D2E/DX2                !
 ! A208  A(32,31,53)            96.8537         estimate D2E/DX2                !
 ! A209  A(40,31,53)           158.8848         estimate D2E/DX2                !
 ! A210  A(3,32,47)            108.8619         estimate D2E/DX2                !
 ! A211  A(31,32,47)           134.7404         estimate D2E/DX2                !
 ! A212  A(8,33,37)            108.1516         estimate D2E/DX2                !
 ! A213  A(8,33,44)             91.9301         estimate D2E/DX2                !
 ! A214  A(37,33,44)            95.2091         estimate D2E/DX2                !
 ! A215  A(8,34,44)             87.1691         estimate D2E/DX2                !
 ! A216  A(8,34,53)             93.6374         estimate D2E/DX2                !
 ! A217  A(33,34,53)           139.7858         estimate D2E/DX2                !
 ! A218  A(44,34,53)           146.6481         estimate D2E/DX2                !
 ! A219  A(2,35,44)             92.0665         estimate D2E/DX2                !
 ! A220  A(2,35,45)             98.6653         estimate D2E/DX2                !
 ! A221  A(36,35,44)            93.4394         estimate D2E/DX2                !
 ! A222  A(36,35,45)           140.1576         estimate D2E/DX2                !
 ! A223  A(44,35,45)           126.3378         estimate D2E/DX2                !
 ! A224  A(33,37,38)           118.7109         estimate D2E/DX2                !
 ! A225  A(31,40,39)           132.2134         estimate D2E/DX2                !
 ! A226  A(28,41,42)           128.3586         estimate D2E/DX2                !
 ! A227  A(33,44,35)            98.0623         estimate D2E/DX2                !
 ! A228  A(33,44,43)           130.5751         estimate D2E/DX2                !
 ! A229  A(34,44,35)            96.8082         estimate D2E/DX2                !
 ! A230  A(34,44,43)           127.2055         estimate D2E/DX2                !
 ! A231  A(35,44,43)           130.7879         estimate D2E/DX2                !
 ! A232  A(20,45,30)            89.9498         estimate D2E/DX2                !
 ! A233  A(20,45,35)            58.3047         estimate D2E/DX2                !
 ! A234  A(20,45,46)           132.0042         estimate D2E/DX2                !
 ! A235  A(30,45,35)            95.0319         estimate D2E/DX2                !
 ! A236  A(30,45,46)           131.4456         estimate D2E/DX2                !
 ! A237  A(35,45,46)           125.4556         estimate D2E/DX2                !
 ! A238  A(32,47,48)           132.4254         estimate D2E/DX2                !
 ! A239  A(26,49,30)            95.9696         estimate D2E/DX2                !
 ! A240  A(26,49,50)           127.9354         estimate D2E/DX2                !
 ! A241  A(30,49,50)           133.3826         estimate D2E/DX2                !
 ! A242  A(13,52,24)            76.1844         estimate D2E/DX2                !
 ! A243  A(13,52,26)            59.0704         estimate D2E/DX2                !
 ! A244  A(13,52,51)           137.4328         estimate D2E/DX2                !
 ! A245  A(24,52,26)            80.336          estimate D2E/DX2                !
 ! A246  A(24,52,51)           131.6487         estimate D2E/DX2                !
 ! A247  A(26,52,51)           142.1026         estimate D2E/DX2                !
 ! A248  A(22,53,31)            98.4869         estimate D2E/DX2                !
 ! A249  A(22,53,34)            61.5475         estimate D2E/DX2                !
 ! A250  A(22,53,54)           122.334          estimate D2E/DX2                !
 ! A251  A(31,53,34)           102.1482         estimate D2E/DX2                !
 ! A252  A(31,53,54)           128.2112         estimate D2E/DX2                !
 ! A253  A(34,53,54)           123.9689         estimate D2E/DX2                !
 ! A254  A(27,56,55)           131.1219         estimate D2E/DX2                !
 ! A255  L(34,33,37,1,-1)      184.5115         estimate D2E/DX2                !
 ! A256  L(34,33,37,1,-2)      185.7542         estimate D2E/DX2                !
 ! D1    D(5,1,2,6)           -101.2104         estimate D2E/DX2                !
 ! D2    D(5,1,2,8)            -42.5239         estimate D2E/DX2                !
 ! D3    D(5,1,2,35)            98.1117         estimate D2E/DX2                !
 ! D4    D(5,1,2,36)           131.1474         estimate D2E/DX2                !
 ! D5    D(10,1,2,6)            11.3282         estimate D2E/DX2                !
 ! D6    D(10,1,2,8)            70.0147         estimate D2E/DX2                !
 ! D7    D(10,1,2,35)         -149.3497         estimate D2E/DX2                !
 ! D8    D(10,1,2,36)         -116.314          estimate D2E/DX2                !
 ! D9    D(12,1,2,6)           -43.1536         estimate D2E/DX2                !
 ! D10   D(12,1,2,8)            15.5328         estimate D2E/DX2                !
 ! D11   D(12,1,2,35)          156.1685         estimate D2E/DX2                !
 ! D12   D(12,1,2,36)         -170.7959         estimate D2E/DX2                !
 ! D13   D(29,1,2,6)           125.9768         estimate D2E/DX2                !
 ! D14   D(29,1,2,8)          -175.3367         estimate D2E/DX2                !
 ! D15   D(29,1,2,35)          -34.7011         estimate D2E/DX2                !
 ! D16   D(29,1,2,36)           -1.6654         estimate D2E/DX2                !
 ! D17   D(30,1,2,6)           157.8446         estimate D2E/DX2                !
 ! D18   D(30,1,2,8)          -143.469          estimate D2E/DX2                !
 ! D19   D(30,1,2,35)           -2.8333         estimate D2E/DX2                !
 ! D20   D(30,1,2,36)           30.2023         estimate D2E/DX2                !
 ! D21   D(5,1,4,6)             24.5108         estimate D2E/DX2                !
 ! D22   D(5,1,4,7)            -33.6593         estimate D2E/DX2                !
 ! D23   D(5,1,4,27)           172.609          estimate D2E/DX2                !
 ! D24   D(5,1,4,28)          -173.7492         estimate D2E/DX2                !
 ! D25   D(11,1,4,6)           -27.7855         estimate D2E/DX2                !
 ! D26   D(11,1,4,7)           -85.9556         estimate D2E/DX2                !
 ! D27   D(11,1,4,27)          120.3127         estimate D2E/DX2                !
 ! D28   D(11,1,4,28)          133.9545         estimate D2E/DX2                !
 ! D29   D(12,1,4,6)            65.6222         estimate D2E/DX2                !
 ! D30   D(12,1,4,7)             7.4521         estimate D2E/DX2                !
 ! D31   D(12,1,4,27)         -146.2796         estimate D2E/DX2                !
 ! D32   D(12,1,4,28)         -132.6378         estimate D2E/DX2                !
 ! D33   D(29,1,4,6)          -161.2939         estimate D2E/DX2                !
 ! D34   D(29,1,4,7)           140.536          estimate D2E/DX2                !
 ! D35   D(29,1,4,27)          -13.1957         estimate D2E/DX2                !
 ! D36   D(29,1,4,28)            0.4461         estimate D2E/DX2                !
 ! D37   D(30,1,4,6)          -157.0783         estimate D2E/DX2                !
 ! D38   D(30,1,4,7)           144.7516         estimate D2E/DX2                !
 ! D39   D(30,1,4,27)           -8.9801         estimate D2E/DX2                !
 ! D40   D(30,1,4,28)            4.6617         estimate D2E/DX2                !
 ! D41   D(2,1,5,9)             50.6692         estimate D2E/DX2                !
 ! D42   D(2,1,5,13)          -157.9021         estimate D2E/DX2                !
 ! D43   D(2,1,5,14)          -120.3836         estimate D2E/DX2                !
 ! D44   D(4,1,5,9)             -5.6793         estimate D2E/DX2                !
 ! D45   D(4,1,5,13)           145.7494         estimate D2E/DX2                !
 ! D46   D(4,1,5,14)          -176.7321         estimate D2E/DX2                !
 ! D47   D(10,1,5,9)           -59.1283         estimate D2E/DX2                !
 ! D48   D(10,1,5,13)           92.3004         estimate D2E/DX2                !
 ! D49   D(10,1,5,14)          129.8189         estimate D2E/DX2                !
 ! D50   D(29,1,5,9)          -179.0981         estimate D2E/DX2                !
 ! D51   D(29,1,5,13)          -27.6694         estimate D2E/DX2                !
 ! D52   D(29,1,5,14)            9.8491         estimate D2E/DX2                !
 ! D53   D(30,1,5,9)           175.6546         estimate D2E/DX2                !
 ! D54   D(30,1,5,13)          -32.9167         estimate D2E/DX2                !
 ! D55   D(30,1,5,14)            4.6018         estimate D2E/DX2                !
 ! D56   D(2,1,10,3)           -51.6052         estimate D2E/DX2                !
 ! D57   D(2,1,10,7)             3.8543         estimate D2E/DX2                !
 ! D58   D(2,1,10,17)          131.2163         estimate D2E/DX2                !
 ! D59   D(2,1,10,18)          166.8881         estimate D2E/DX2                !
 ! D60   D(5,1,10,3)            61.4195         estimate D2E/DX2                !
 ! D61   D(5,1,10,7)           116.879          estimate D2E/DX2                !
 ! D62   D(5,1,10,17)         -115.759          estimate D2E/DX2                !
 ! D63   D(5,1,10,18)          -80.0872         estimate D2E/DX2                !
 ! D64   D(11,1,10,3)            4.4521         estimate D2E/DX2                !
 ! D65   D(11,1,10,7)           59.9115         estimate D2E/DX2                !
 ! D66   D(11,1,10,17)        -172.7264         estimate D2E/DX2                !
 ! D67   D(11,1,10,18)        -137.0546         estimate D2E/DX2                !
 ! D68   D(29,1,10,3)         -171.2954         estimate D2E/DX2                !
 ! D69   D(29,1,10,7)         -115.8359         estimate D2E/DX2                !
 ! D70   D(29,1,10,17)          11.5262         estimate D2E/DX2                !
 ! D71   D(29,1,10,18)          47.198          estimate D2E/DX2                !
 ! D72   D(30,1,10,3)          162.0288         estimate D2E/DX2                !
 ! D73   D(30,1,10,7)         -142.5117         estimate D2E/DX2                !
 ! D74   D(30,1,10,17)         -15.1496         estimate D2E/DX2                !
 ! D75   D(30,1,10,18)          20.5222         estimate D2E/DX2                !
 ! D76   D(4,1,11,8)            34.3045         estimate D2E/DX2                !
 ! D77   D(4,1,11,9)            92.5677         estimate D2E/DX2                !
 ! D78   D(4,1,11,19)         -139.1245         estimate D2E/DX2                !
 ! D79   D(4,1,11,20)          -98.5209         estimate D2E/DX2                !
 ! D80   D(10,1,11,8)          -28.3928         estimate D2E/DX2                !
 ! D81   D(10,1,11,9)           29.8704         estimate D2E/DX2                !
 ! D82   D(10,1,11,19)         158.1782         estimate D2E/DX2                !
 ! D83   D(10,1,11,20)        -161.2182         estimate D2E/DX2                !
 ! D84   D(12,1,11,8)          -69.3258         estimate D2E/DX2                !
 ! D85   D(12,1,11,9)          -11.0626         estimate D2E/DX2                !
 ! D86   D(12,1,11,19)         117.2452         estimate D2E/DX2                !
 ! D87   D(12,1,11,20)         157.8488         estimate D2E/DX2                !
 ! D88   D(29,1,11,8)          146.3843         estimate D2E/DX2                !
 ! D89   D(29,1,11,9)         -155.3526         estimate D2E/DX2                !
 ! D90   D(29,1,11,19)         -27.0447         estimate D2E/DX2                !
 ! D91   D(29,1,11,20)          13.5589         estimate D2E/DX2                !
 ! D92   D(30,1,11,8)          171.1191         estimate D2E/DX2                !
 ! D93   D(30,1,11,9)         -130.6178         estimate D2E/DX2                !
 ! D94   D(30,1,11,19)          -2.3099         estimate D2E/DX2                !
 ! D95   D(30,1,11,20)          38.2937         estimate D2E/DX2                !
 ! D96   D(2,1,12,3)            22.3911         estimate D2E/DX2                !
 ! D97   D(2,1,12,9)           -38.3855         estimate D2E/DX2                !
 ! D98   D(2,1,12,25)          155.2209         estimate D2E/DX2                !
 ! D99   D(2,1,12,26)         -161.1822         estimate D2E/DX2                !
 ! D100  D(4,1,12,3)           -37.7956         estimate D2E/DX2                !
 ! D101  D(4,1,12,9)           -98.5722         estimate D2E/DX2                !
 ! D102  D(4,1,12,25)           95.0342         estimate D2E/DX2                !
 ! D103  D(4,1,12,26)          138.6311         estimate D2E/DX2                !
 ! D104  D(11,1,12,3)           72.3293         estimate D2E/DX2                !
 ! D105  D(11,1,12,9)           11.5526         estimate D2E/DX2                !
 ! D106  D(11,1,12,25)        -154.841          estimate D2E/DX2                !
 ! D107  D(11,1,12,26)        -111.2441         estimate D2E/DX2                !
 ! D108  D(29,1,12,3)         -144.4806         estimate D2E/DX2                !
 ! D109  D(29,1,12,9)          154.7428         estimate D2E/DX2                !
 ! D110  D(29,1,12,25)         -11.6508         estimate D2E/DX2                !
 ! D111  D(29,1,12,26)          31.9461         estimate D2E/DX2                !
 ! D112  D(30,1,12,3)         -177.4783         estimate D2E/DX2                !
 ! D113  D(30,1,12,9)          121.7451         estimate D2E/DX2                !
 ! D114  D(30,1,12,25)         -44.6485         estimate D2E/DX2                !
 ! D115  D(30,1,12,26)          -1.0516         estimate D2E/DX2                !
 ! D116  D(2,1,30,45)           15.38           estimate D2E/DX2                !
 ! D117  D(2,1,30,49)          174.3434         estimate D2E/DX2                !
 ! D118  D(4,1,30,45)           85.6924         estimate D2E/DX2                !
 ! D119  D(4,1,30,49)         -115.3442         estimate D2E/DX2                !
 ! D120  D(5,1,30,45)          -95.1521         estimate D2E/DX2                !
 ! D121  D(5,1,30,49)           63.8113         estimate D2E/DX2                !
 ! D122  D(10,1,30,45)         155.0456         estimate D2E/DX2                !
 ! D123  D(10,1,30,49)         -45.991          estimate D2E/DX2                !
 ! D124  D(11,1,30,45)         -44.2451         estimate D2E/DX2                !
 ! D125  D(11,1,30,49)         114.7183         estimate D2E/DX2                !
 ! D126  D(12,1,30,45)        -142.9241         estimate D2E/DX2                !
 ! D127  D(12,1,30,49)          16.0393         estimate D2E/DX2                !
 ! D128  D(8,2,4,7)             17.4838         estimate D2E/DX2                !
 ! D129  D(8,2,4,10)           -47.1602         estimate D2E/DX2                !
 ! D130  D(8,2,4,27)           173.5432         estimate D2E/DX2                !
 ! D131  D(8,2,4,28)           148.197          estimate D2E/DX2                !
 ! D132  D(11,2,4,7)            83.7644         estimate D2E/DX2                !
 ! D133  D(11,2,4,10)           19.1204         estimate D2E/DX2                !
 ! D134  D(11,2,4,27)         -120.1762         estimate D2E/DX2                !
 ! D135  D(11,2,4,28)         -145.5224         estimate D2E/DX2                !
 ! D136  D(35,2,4,7)          -145.586          estimate D2E/DX2                !
 ! D137  D(35,2,4,10)          149.77           estimate D2E/DX2                !
 ! D138  D(35,2,4,27)           10.4734         estimate D2E/DX2                !
 ! D139  D(35,2,4,28)          -14.8728         estimate D2E/DX2                !
 ! D140  D(36,2,4,7)          -121.0855         estimate D2E/DX2                !
 ! D141  D(36,2,4,10)          174.2705         estimate D2E/DX2                !
 ! D142  D(36,2,4,27)           34.9739         estimate D2E/DX2                !
 ! D143  D(36,2,4,28)            9.6277         estimate D2E/DX2                !
 ! D144  D(1,2,6,3)             36.3028         estimate D2E/DX2                !
 ! D145  D(1,2,6,7)            -25.0384         estimate D2E/DX2                !
 ! D146  D(1,2,6,21)          -153.2834         estimate D2E/DX2                !
 ! D147  D(1,2,6,22)           174.5138         estimate D2E/DX2                !
 ! D148  D(11,2,6,3)           -29.768          estimate D2E/DX2                !
 ! D149  D(11,2,6,7)           -91.1092         estimate D2E/DX2                !
 ! D150  D(11,2,6,21)          140.6458         estimate D2E/DX2                !
 ! D151  D(11,2,6,22)          108.443          estimate D2E/DX2                !
 ! D152  D(35,2,6,3)          -166.5585         estimate D2E/DX2                !
 ! D153  D(35,2,6,7)           132.1003         estimate D2E/DX2                !
 ! D154  D(35,2,6,21)            3.8553         estimate D2E/DX2                !
 ! D155  D(35,2,6,22)          -28.3475         estimate D2E/DX2                !
 ! D156  D(36,2,6,3)          -179.3618         estimate D2E/DX2                !
 ! D157  D(36,2,6,7)           119.2971         estimate D2E/DX2                !
 ! D158  D(36,2,6,21)           -8.948          estimate D2E/DX2                !
 ! D159  D(36,2,6,22)          -41.1508         estimate D2E/DX2                !
 ! D160  D(1,2,8,3)            -45.7946         estimate D2E/DX2                !
 ! D161  D(1,2,8,9)             15.2676         estimate D2E/DX2                !
 ! D162  D(1,2,8,33)           139.702          estimate D2E/DX2                !
 ! D163  D(1,2,8,34)           177.1379         estimate D2E/DX2                !
 ! D164  D(4,2,8,3)             15.095          estimate D2E/DX2                !
 ! D165  D(4,2,8,9)             76.1572         estimate D2E/DX2                !
 ! D166  D(4,2,8,33)          -159.4084         estimate D2E/DX2                !
 ! D167  D(4,2,8,34)          -121.9725         estimate D2E/DX2                !
 ! D168  D(35,2,8,3)           177.3285         estimate D2E/DX2                !
 ! D169  D(35,2,8,9)          -121.6093         estimate D2E/DX2                !
 ! D170  D(35,2,8,33)            2.8252         estimate D2E/DX2                !
 ! D171  D(35,2,8,34)           40.261          estimate D2E/DX2                !
 ! D172  D(36,2,8,3)           139.9413         estimate D2E/DX2                !
 ! D173  D(36,2,8,9)          -158.9965         estimate D2E/DX2                !
 ! D174  D(36,2,8,33)          -34.5621         estimate D2E/DX2                !
 ! D175  D(36,2,8,34)            2.8737         estimate D2E/DX2                !
 ! D176  D(4,2,11,5)             6.9854         estimate D2E/DX2                !
 ! D177  D(4,2,11,9)           -55.4997         estimate D2E/DX2                !
 ! D178  D(4,2,11,19)          133.2592         estimate D2E/DX2                !
 ! D179  D(4,2,11,20)          148.9214         estimate D2E/DX2                !
 ! D180  D(6,2,11,5)            77.8205         estimate D2E/DX2                !
 ! D181  D(6,2,11,9)            15.3354         estimate D2E/DX2                !
 ! D182  D(6,2,11,19)         -155.9057         estimate D2E/DX2                !
 ! D183  D(6,2,11,20)         -140.2435         estimate D2E/DX2                !
 ! D184  D(35,2,11,5)         -132.8409         estimate D2E/DX2                !
 ! D185  D(35,2,11,9)          164.674          estimate D2E/DX2                !
 ! D186  D(35,2,11,19)          -6.5671         estimate D2E/DX2                !
 ! D187  D(35,2,11,20)           9.0951         estimate D2E/DX2                !
 ! D188  D(36,2,11,5)         -141.2243         estimate D2E/DX2                !
 ! D189  D(36,2,11,9)          156.2906         estimate D2E/DX2                !
 ! D190  D(36,2,11,19)         -14.9505         estimate D2E/DX2                !
 ! D191  D(36,2,11,20)           0.7117         estimate D2E/DX2                !
 ! D192  D(1,2,35,44)         -139.035          estimate D2E/DX2                !
 ! D193  D(1,2,35,45)          -11.7863         estimate D2E/DX2                !
 ! D194  D(4,2,35,44)          148.1466         estimate D2E/DX2                !
 ! D195  D(4,2,35,45)          -84.6047         estimate D2E/DX2                !
 ! D196  D(6,2,35,44)           67.2062         estimate D2E/DX2                !
 ! D197  D(6,2,35,45)         -165.5451         estimate D2E/DX2                !
 ! D198  D(8,2,35,44)          -11.3722         estimate D2E/DX2                !
 ! D199  D(8,2,35,45)          115.8766         estimate D2E/DX2                !
 ! D200  D(11,2,35,44)         -73.6853         estimate D2E/DX2                !
 ! D201  D(11,2,35,45)          53.5634         estimate D2E/DX2                !
 ! D202  D(9,3,6,2)             34.0306         estimate D2E/DX2                !
 ! D203  D(9,3,6,4)             92.3022         estimate D2E/DX2                !
 ! D204  D(9,3,6,21)          -138.577          estimate D2E/DX2                !
 ! D205  D(9,3,6,22)           -98.1125         estimate D2E/DX2                !
 ! D206  D(10,3,6,2)           -69.3082         estimate D2E/DX2                !
 ! D207  D(10,3,6,4)           -11.0366         estimate D2E/DX2                !
 ! D208  D(10,3,6,21)          118.0841         estimate D2E/DX2                !
 ! D209  D(10,3,6,22)          158.5487         estimate D2E/DX2                !
 ! D210  D(12,3,6,2)           -28.6355         estimate D2E/DX2                !
 ! D211  D(12,3,6,4)            29.6361         estimate D2E/DX2                !
 ! D212  D(12,3,6,21)          158.7569         estimate D2E/DX2                !
 ! D213  D(12,3,6,22)         -160.7786         estimate D2E/DX2                !
 ! D214  D(31,3,6,2)           170.4937         estimate D2E/DX2                !
 ! D215  D(31,3,6,4)          -131.2347         estimate D2E/DX2                !
 ! D216  D(31,3,6,21)           -2.114          estimate D2E/DX2                !
 ! D217  D(31,3,6,22)           38.3506         estimate D2E/DX2                !
 ! D218  D(32,3,6,2)           145.8108         estimate D2E/DX2                !
 ! D219  D(32,3,6,4)          -155.9176         estimate D2E/DX2                !
 ! D220  D(32,3,6,21)          -26.7968         estimate D2E/DX2                !
 ! D221  D(32,3,6,22)           13.6677         estimate D2E/DX2                !
 ! D222  D(8,3,7,4)             50.3905         estimate D2E/DX2                !
 ! D223  D(8,3,7,15)          -157.8649         estimate D2E/DX2                !
 ! D224  D(8,3,7,16)          -120.3256         estimate D2E/DX2                !
 ! D225  D(9,3,7,4)             -6.1167         estimate D2E/DX2                !
 ! D226  D(9,3,7,15)           145.6279         estimate D2E/DX2                !
 ! D227  D(9,3,7,16)          -176.8328         estimate D2E/DX2                !
 ! D228  D(12,3,7,4)           -59.16           estimate D2E/DX2                !
 ! D229  D(12,3,7,15)           92.5846         estimate D2E/DX2                !
 ! D230  D(12,3,7,16)          130.124          estimate D2E/DX2                !
 ! D231  D(31,3,7,4)           174.8183         estimate D2E/DX2                !
 ! D232  D(31,3,7,15)          -33.4371         estimate D2E/DX2                !
 ! D233  D(31,3,7,16)            4.1022         estimate D2E/DX2                !
 ! D234  D(32,3,7,4)           179.8391         estimate D2E/DX2                !
 ! D235  D(32,3,7,15)          -28.4163         estimate D2E/DX2                !
 ! D236  D(32,3,7,16)            9.123          estimate D2E/DX2                !
 ! D237  D(7,3,8,2)            -42.2446         estimate D2E/DX2                !
 ! D238  D(7,3,8,11)          -101.0607         estimate D2E/DX2                !
 ! D239  D(7,3,8,33)           131.7317         estimate D2E/DX2                !
 ! D240  D(7,3,8,34)            98.4849         estimate D2E/DX2                !
 ! D241  D(10,3,8,2)            15.6319         estimate D2E/DX2                !
 ! D242  D(10,3,8,11)          -43.1842         estimate D2E/DX2                !
 ! D243  D(10,3,8,33)         -170.3918         estimate D2E/DX2                !
 ! D244  D(10,3,8,34)          156.3613         estimate D2E/DX2                !
 ! D245  D(12,3,8,2)            69.9311         estimate D2E/DX2                !
 ! D246  D(12,3,8,11)           11.1149         estimate D2E/DX2                !
 ! D247  D(12,3,8,33)         -116.0927         estimate D2E/DX2                !
 ! D248  D(12,3,8,34)         -149.3395         estimate D2E/DX2                !
 ! D249  D(31,3,8,2)          -143.1606         estimate D2E/DX2                !
 ! D250  D(31,3,8,11)          158.0233         estimate D2E/DX2                !
 ! D251  D(31,3,8,33)           30.8157         estimate D2E/DX2                !
 ! D252  D(31,3,8,34)           -2.4312         estimate D2E/DX2                !
 ! D253  D(32,3,8,2)          -174.7095         estimate D2E/DX2                !
 ! D254  D(32,3,8,11)          126.4744         estimate D2E/DX2                !
 ! D255  D(32,3,8,33)           -0.7332         estimate D2E/DX2                !
 ! D256  D(32,3,8,34)          -33.98           estimate D2E/DX2                !
 ! D257  D(6,3,9,5)            -85.6694         estimate D2E/DX2                !
 ! D258  D(6,3,9,11)           -27.4865         estimate D2E/DX2                !
 ! D259  D(6,3,9,23)           120.2976         estimate D2E/DX2                !
 ! D260  D(6,3,9,24)           133.3781         estimate D2E/DX2                !
 ! D261  D(7,3,9,5)            -33.2038         estimate D2E/DX2                !
 ! D262  D(7,3,9,11)            24.9791         estimate D2E/DX2                !
 ! D263  D(7,3,9,23)           172.7632         estimate D2E/DX2                !
 ! D264  D(7,3,9,24)          -174.1564         estimate D2E/DX2                !
 ! D265  D(10,3,9,5)             7.4571         estimate D2E/DX2                !
 ! D266  D(10,3,9,11)           65.64           estimate D2E/DX2                !
 ! D267  D(10,3,9,23)         -146.5759         estimate D2E/DX2                !
 ! D268  D(10,3,9,24)         -133.4954         estimate D2E/DX2                !
 ! D269  D(31,3,9,5)           145.6823         estimate D2E/DX2                !
 ! D270  D(31,3,9,11)         -156.1348         estimate D2E/DX2                !
 ! D271  D(31,3,9,23)           -8.3507         estimate D2E/DX2                !
 ! D272  D(31,3,9,24)            4.7297         estimate D2E/DX2                !
 ! D273  D(32,3,9,5)           141.5489         estimate D2E/DX2                !
 ! D274  D(32,3,9,11)         -160.2682         estimate D2E/DX2                !
 ! D275  D(32,3,9,23)          -12.4841         estimate D2E/DX2                !
 ! D276  D(32,3,9,24)            0.5964         estimate D2E/DX2                !
 ! D277  D(6,3,10,1)            72.4293         estimate D2E/DX2                !
 ! D278  D(6,3,10,4)            11.5299         estimate D2E/DX2                !
 ! D279  D(6,3,10,17)         -110.4825         estimate D2E/DX2                !
 ! D280  D(6,3,10,18)         -154.7775         estimate D2E/DX2                !
 ! D281  D(8,3,10,1)            22.4649         estimate D2E/DX2                !
 ! D282  D(8,3,10,4)           -38.4344         estimate D2E/DX2                !
 ! D283  D(8,3,10,17)         -160.4468         estimate D2E/DX2                !
 ! D284  D(8,3,10,18)          155.2581         estimate D2E/DX2                !
 ! D285  D(9,3,10,1)           -37.6942         estimate D2E/DX2                !
 ! D286  D(9,3,10,4)           -98.5936         estimate D2E/DX2                !
 ! D287  D(9,3,10,17)          139.3941         estimate D2E/DX2                !
 ! D288  D(9,3,10,18)           95.099          estimate D2E/DX2                !
 ! D289  D(31,3,10,1)         -177.8922         estimate D2E/DX2                !
 ! D290  D(31,3,10,4)          121.2084         estimate D2E/DX2                !
 ! D291  D(31,3,10,17)          -0.8039         estimate D2E/DX2                !
 ! D292  D(31,3,10,18)         -45.099          estimate D2E/DX2                !
 ! D293  D(32,3,10,1)         -144.8029         estimate D2E/DX2                !
 ! D294  D(32,3,10,4)          154.2977         estimate D2E/DX2                !
 ! D295  D(32,3,10,17)          32.2853         estimate D2E/DX2                !
 ! D296  D(32,3,10,18)         -12.0097         estimate D2E/DX2                !
 ! D297  D(6,3,12,1)             4.6507         estimate D2E/DX2                !
 ! D298  D(6,3,12,5)            60.1645         estimate D2E/DX2                !
 ! D299  D(6,3,12,25)         -136.064          estimate D2E/DX2                !
 ! D300  D(6,3,12,26)         -171.7648         estimate D2E/DX2                !
 ! D301  D(7,3,12,1)            61.4134         estimate D2E/DX2                !
 ! D302  D(7,3,12,5)           116.9272         estimate D2E/DX2                !
 ! D303  D(7,3,12,25)          -79.3013         estimate D2E/DX2                !
 ! D304  D(7,3,12,26)         -115.0021         estimate D2E/DX2                !
 ! D305  D(8,3,12,1)           -51.4162         estimate D2E/DX2                !
 ! D306  D(8,3,12,5)             4.0976         estimate D2E/DX2                !
 ! D307  D(8,3,12,25)          167.8692         estimate D2E/DX2                !
 ! D308  D(8,3,12,26)          132.1683         estimate D2E/DX2                !
 ! D309  D(31,3,12,1)          162.4091         estimate D2E/DX2                !
 ! D310  D(31,3,12,5)         -142.0771         estimate D2E/DX2                !
 ! D311  D(31,3,12,25)          21.6944         estimate D2E/DX2                !
 ! D312  D(31,3,12,26)         -14.0064         estimate D2E/DX2                !
 ! D313  D(32,3,12,1)         -170.7622         estimate D2E/DX2                !
 ! D314  D(32,3,12,5)         -115.2485         estimate D2E/DX2                !
 ! D315  D(32,3,12,25)          48.5231         estimate D2E/DX2                !
 ! D316  D(32,3,12,26)          12.8222         estimate D2E/DX2                !
 ! D317  D(6,3,31,40)          119.6555         estimate D2E/DX2                !
 ! D318  D(6,3,31,53)          -42.055          estimate D2E/DX2                !
 ! D319  D(7,3,31,40)           68.575          estimate D2E/DX2                !
 ! D320  D(7,3,31,53)          -93.1354         estimate D2E/DX2                !
 ! D321  D(8,3,31,40)          179.0585         estimate D2E/DX2                !
 ! D322  D(8,3,31,53)           17.348          estimate D2E/DX2                !
 ! D323  D(9,3,31,40)         -110.8296         estimate D2E/DX2                !
 ! D324  D(9,3,31,53)           87.4599         estimate D2E/DX2                !
 ! D325  D(10,3,31,40)          21.1874         estimate D2E/DX2                !
 ! D326  D(10,3,31,53)        -140.5231         estimate D2E/DX2                !
 ! D327  D(12,3,31,40)         -41.2116         estimate D2E/DX2                !
 ! D328  D(12,3,31,53)         157.0779         estimate D2E/DX2                !
 ! D329  D(6,3,32,47)         -173.3507         estimate D2E/DX2                !
 ! D330  D(7,3,32,47)          122.4454         estimate D2E/DX2                !
 ! D331  D(8,3,32,47)         -110.6995         estimate D2E/DX2                !
 ! D332  D(9,3,32,47)          -54.3687         estimate D2E/DX2                !
 ! D333  D(10,3,32,47)          56.7239         estimate D2E/DX2                !
 ! D334  D(12,3,32,47)           1.8562         estimate D2E/DX2                !
 ! D335  D(1,4,6,3)            -50.8066         estimate D2E/DX2                !
 ! D336  D(1,4,6,8)              8.1795         estimate D2E/DX2                !
 ! D337  D(1,4,6,21)           179.7637         estimate D2E/DX2                !
 ! D338  D(1,4,6,22)           143.484          estimate D2E/DX2                !
 ! D339  D(10,4,6,3)            12.3797         estimate D2E/DX2                !
 ! D340  D(10,4,6,8)            71.3658         estimate D2E/DX2                !
 ! D341  D(10,4,6,21)         -117.05           estimate D2E/DX2                !
 ! D342  D(10,4,6,22)         -153.3297         estimate D2E/DX2                !
 ! D343  D(27,4,6,3)           178.5014         estimate D2E/DX2                !
 ! D344  D(27,4,6,8)          -122.5125         estimate D2E/DX2                !
 ! D345  D(27,4,6,21)           49.0717         estimate D2E/DX2                !
 ! D346  D(27,4,6,22)           12.792          estimate D2E/DX2                !
 ! D347  D(28,4,6,3)           145.0985         estimate D2E/DX2                !
 ! D348  D(28,4,6,8)          -155.9154         estimate D2E/DX2                !
 ! D349  D(28,4,6,21)           15.6688         estimate D2E/DX2                !
 ! D350  D(28,4,6,22)          -20.6109         estimate D2E/DX2                !
 ! D351  D(1,4,7,3)             27.7599         estimate D2E/DX2                !
 ! D352  D(1,4,7,15)          -128.4118         estimate D2E/DX2                !
 ! D353  D(1,4,7,16)          -165.5045         estimate D2E/DX2                !
 ! D354  D(2,4,7,3)            -39.9742         estimate D2E/DX2                !
 ! D355  D(2,4,7,15)           163.854          estimate D2E/DX2                !
 ! D356  D(2,4,7,16)           126.7614         estimate D2E/DX2                !
 ! D357  D(27,4,7,3)           171.9952         estimate D2E/DX2                !
 ! D358  D(27,4,7,15)           15.8235         estimate D2E/DX2                !
 ! D359  D(27,4,7,16)          -21.2692         estimate D2E/DX2                !
 ! D360  D(28,4,7,3)           178.6418         estimate D2E/DX2                !
 ! D361  D(28,4,7,15)           22.4701         estimate D2E/DX2                !
 ! D362  D(28,4,7,16)          -14.6226         estimate D2E/DX2                !
 ! D363  D(2,4,10,3)            47.6616         estimate D2E/DX2                !
 ! D364  D(2,4,10,12)           -6.4157         estimate D2E/DX2                !
 ! D365  D(2,4,10,17)         -170.9751         estimate D2E/DX2                !
 ! D366  D(2,4,10,18)         -147.0032         estimate D2E/DX2                !
 ! D367  D(6,4,10,3)           -11.9441         estimate D2E/DX2                !
 ! D368  D(6,4,10,12)          -66.0214         estimate D2E/DX2                !
 ! D369  D(6,4,10,17)          129.4192         estimate D2E/DX2                !
 ! D370  D(6,4,10,18)          153.3911         estimate D2E/DX2                !
 ! D371  D(27,4,10,3)          179.246          estimate D2E/DX2                !
 ! D372  D(27,4,10,12)         125.1688         estimate D2E/DX2                !
 ! D373  D(27,4,10,17)         -39.3906         estimate D2E/DX2                !
 ! D374  D(27,4,10,18)         -15.4187         estimate D2E/DX2                !
 ! D375  D(28,4,10,3)         -146.4634         estimate D2E/DX2                !
 ! D376  D(28,4,10,12)         159.4593         estimate D2E/DX2                !
 ! D377  D(28,4,10,17)          -5.1            estimate D2E/DX2                !
 ! D378  D(28,4,10,18)          18.8718         estimate D2E/DX2                !
 ! D379  D(1,4,27,56)           68.4381         estimate D2E/DX2                !
 ! D380  D(2,4,27,56)          133.652          estimate D2E/DX2                !
 ! D381  D(6,4,27,56)         -162.1706         estimate D2E/DX2                !
 ! D382  D(7,4,27,56)          -77.4736         estimate D2E/DX2                !
 ! D383  D(10,4,27,56)           1.0963         estimate D2E/DX2                !
 ! D384  D(1,4,28,41)         -176.721          estimate D2E/DX2                !
 ! D385  D(2,4,28,41)          -92.4616         estimate D2E/DX2                !
 ! D386  D(6,4,28,41)          -18.1818         estimate D2E/DX2                !
 ! D387  D(7,4,28,41)           40.9562         estimate D2E/DX2                !
 ! D388  D(10,4,28,41)         104.1872         estimate D2E/DX2                !
 ! D389  D(1,5,9,3)             27.5789         estimate D2E/DX2                !
 ! D390  D(1,5,9,8)            -40.0247         estimate D2E/DX2                !
 ! D391  D(1,5,9,23)           172.4206         estimate D2E/DX2                !
 ! D392  D(1,5,9,24)           179.3581         estimate D2E/DX2                !
 ! D393  D(13,5,9,3)          -127.701          estimate D2E/DX2                !
 ! D394  D(13,5,9,8)           164.6954         estimate D2E/DX2                !
 ! D395  D(13,5,9,23)           17.1407         estimate D2E/DX2                !
 ! D396  D(13,5,9,24)           24.0782         estimate D2E/DX2                !
 ! D397  D(14,5,9,3)          -165.3202         estimate D2E/DX2                !
 ! D398  D(14,5,9,8)           127.0763         estimate D2E/DX2                !
 ! D399  D(14,5,9,23)          -20.4785         estimate D2E/DX2                !
 ! D400  D(14,5,9,24)          -13.5409         estimate D2E/DX2                !
 ! D401  D(12,5,11,2)          -41.1581         estimate D2E/DX2                !
 ! D402  D(12,5,11,8)           27.5228         estimate D2E/DX2                !
 ! D403  D(12,5,11,19)         177.2125         estimate D2E/DX2                !
 ! D404  D(12,5,11,20)        -173.8865         estimate D2E/DX2                !
 ! D405  D(13,5,11,2)          149.5781         estimate D2E/DX2                !
 ! D406  D(13,5,11,8)         -141.741          estimate D2E/DX2                !
 ! D407  D(13,5,11,19)           7.9486         estimate D2E/DX2                !
 ! D408  D(13,5,11,20)          16.8497         estimate D2E/DX2                !
 ! D409  D(14,5,11,2)          129.5281         estimate D2E/DX2                !
 ! D410  D(14,5,11,8)         -161.791          estimate D2E/DX2                !
 ! D411  D(14,5,11,19)         -12.1014         estimate D2E/DX2                !
 ! D412  D(14,5,11,20)          -3.2003         estimate D2E/DX2                !
 ! D413  D(11,5,12,3)          -18.5313         estimate D2E/DX2                !
 ! D414  D(11,5,12,10)          55.6391         estimate D2E/DX2                !
 ! D415  D(11,5,12,25)         178.0811         estimate D2E/DX2                !
 ! D416  D(11,5,12,26)        -165.6215         estimate D2E/DX2                !
 ! D417  D(13,5,12,3)          155.2088         estimate D2E/DX2                !
 ! D418  D(13,5,12,10)        -130.6208         estimate D2E/DX2                !
 ! D419  D(13,5,12,25)          -8.1787         estimate D2E/DX2                !
 ! D420  D(13,5,12,26)           8.1187         estimate D2E/DX2                !
 ! D421  D(14,5,12,3)          173.36           estimate D2E/DX2                !
 ! D422  D(14,5,12,10)        -112.4696         estimate D2E/DX2                !
 ! D423  D(14,5,12,25)           9.9724         estimate D2E/DX2                !
 ! D424  D(14,5,12,26)          26.2698         estimate D2E/DX2                !
 ! D425  D(1,5,13,52)         -132.6178         estimate D2E/DX2                !
 ! D426  D(9,5,13,52)           10.6465         estimate D2E/DX2                !
 ! D427  D(11,5,13,52)         111.5454         estimate D2E/DX2                !
 ! D428  D(12,5,13,52)         -57.3956         estimate D2E/DX2                !
 ! D429  D(2,6,7,10)            27.5559         estimate D2E/DX2                !
 ! D430  D(2,6,7,15)          -140.2833         estimate D2E/DX2                !
 ! D431  D(2,6,7,16)          -161.3701         estimate D2E/DX2                !
 ! D432  D(8,6,7,10)           -41.1377         estimate D2E/DX2                !
 ! D433  D(8,6,7,15)           151.0231         estimate D2E/DX2                !
 ! D434  D(8,6,7,16)           129.9363         estimate D2E/DX2                !
 ! D435  D(21,6,7,10)          177.4015         estimate D2E/DX2                !
 ! D436  D(21,6,7,15)            9.5623         estimate D2E/DX2                !
 ! D437  D(21,6,7,16)          -11.5245         estimate D2E/DX2                !
 ! D438  D(22,6,7,10)         -173.4089         estimate D2E/DX2                !
 ! D439  D(22,6,7,15)           18.752          estimate D2E/DX2                !
 ! D440  D(22,6,7,16)           -2.3349         estimate D2E/DX2                !
 ! D441  D(4,6,8,9)            -55.6077         estimate D2E/DX2                !
 ! D442  D(4,6,8,11)            15.4088         estimate D2E/DX2                !
 ! D443  D(4,6,8,33)           156.4703         estimate D2E/DX2                !
 ! D444  D(4,6,8,34)           164.5483         estimate D2E/DX2                !
 ! D445  D(7,6,8,9)              6.8727         estimate D2E/DX2                !
 ! D446  D(7,6,8,11)            77.8893         estimate D2E/DX2                !
 ! D447  D(7,6,8,33)          -141.0493         estimate D2E/DX2                !
 ! D448  D(7,6,8,34)          -132.9713         estimate D2E/DX2                !
 ! D449  D(21,6,8,9)           133.4203         estimate D2E/DX2                !
 ! D450  D(21,6,8,11)         -155.5631         estimate D2E/DX2                !
 ! D451  D(21,6,8,33)          -14.5016         estimate D2E/DX2                !
 ! D452  D(21,6,8,34)           -6.4236         estimate D2E/DX2                !
 ! D453  D(22,6,8,9)           148.7689         estimate D2E/DX2                !
 ! D454  D(22,6,8,11)         -140.2146         estimate D2E/DX2                !
 ! D455  D(22,6,8,33)            0.8469         estimate D2E/DX2                !
 ! D456  D(22,6,8,34)            8.9249         estimate D2E/DX2                !
 ! D457  D(2,6,22,53)         -125.7048         estimate D2E/DX2                !
 ! D458  D(3,6,22,53)           -2.8961         estimate D2E/DX2                !
 ! D459  D(4,6,22,53)          158.9386         estimate D2E/DX2                !
 ! D460  D(7,6,22,53)           76.2057         estimate D2E/DX2                !
 ! D461  D(8,6,22,53)          -64.2886         estimate D2E/DX2                !
 ! D462  D(6,7,10,1)           -18.389          estimate D2E/DX2                !
 ! D463  D(6,7,10,12)           55.7979         estimate D2E/DX2                !
 ! D464  D(6,7,10,17)         -164.4713         estimate D2E/DX2                !
 ! D465  D(6,7,10,18)          179.0805         estimate D2E/DX2                !
 ! D466  D(15,7,10,1)          154.4204         estimate D2E/DX2                !
 ! D467  D(15,7,10,12)        -131.3926         estimate D2E/DX2                !
 ! D468  D(15,7,10,17)           8.3382         estimate D2E/DX2                !
 ! D469  D(15,7,10,18)          -8.11           estimate D2E/DX2                !
 ! D470  D(16,7,10,1)          173.0757         estimate D2E/DX2                !
 ! D471  D(16,7,10,12)        -112.7374         estimate D2E/DX2                !
 ! D472  D(16,7,10,17)          26.9935         estimate D2E/DX2                !
 ! D473  D(16,7,10,18)          10.5452         estimate D2E/DX2                !
 ! D474  D(2,8,9,5)             17.356          estimate D2E/DX2                !
 ! D475  D(2,8,9,12)           -47.2467         estimate D2E/DX2                !
 ! D476  D(2,8,9,23)           172.9961         estimate D2E/DX2                !
 ! D477  D(2,8,9,24)           147.1883         estimate D2E/DX2                !
 ! D478  D(6,8,9,5)             83.8313         estimate D2E/DX2                !
 ! D479  D(6,8,9,12)            19.2286         estimate D2E/DX2                !
 ! D480  D(6,8,9,23)          -120.5287         estimate D2E/DX2                !
 ! D481  D(6,8,9,24)          -146.3364         estimate D2E/DX2                !
 ! D482  D(33,8,9,5)          -121.0895         estimate D2E/DX2                !
 ! D483  D(33,8,9,12)          174.3078         estimate D2E/DX2                !
 ! D484  D(33,8,9,23)           34.5506         estimate D2E/DX2                !
 ! D485  D(33,8,9,24)            8.7428         estimate D2E/DX2                !
 ! D486  D(34,8,9,5)          -145.362          estimate D2E/DX2                !
 ! D487  D(34,8,9,12)          150.0353         estimate D2E/DX2                !
 ! D488  D(34,8,9,23)           10.2781         estimate D2E/DX2                !
 ! D489  D(34,8,9,24)          -15.5297         estimate D2E/DX2                !
 ! D490  D(3,8,11,1)            36.282          estimate D2E/DX2                !
 ! D491  D(3,8,11,5)           -24.8871         estimate D2E/DX2                !
 ! D492  D(3,8,11,19)         -152.2898         estimate D2E/DX2                !
 ! D493  D(3,8,11,20)          175.2398         estimate D2E/DX2                !
 ! D494  D(6,8,11,1)           -29.994          estimate D2E/DX2                !
 ! D495  D(6,8,11,5)           -91.1631         estimate D2E/DX2                !
 ! D496  D(6,8,11,19)          141.4342         estimate D2E/DX2                !
 ! D497  D(6,8,11,20)          108.9638         estimate D2E/DX2                !
 ! D498  D(33,8,11,1)         -179.8237         estimate D2E/DX2                !
 ! D499  D(33,8,11,5)          119.0072         estimate D2E/DX2                !
 ! D500  D(33,8,11,19)          -8.3955         estimate D2E/DX2                !
 ! D501  D(33,8,11,20)         -40.8659         estimate D2E/DX2                !
 ! D502  D(34,8,11,1)         -166.7438         estimate D2E/DX2                !
 ! D503  D(34,8,11,5)          132.0871         estimate D2E/DX2                !
 ! D504  D(34,8,11,19)           4.6845         estimate D2E/DX2                !
 ! D505  D(34,8,11,20)         -27.786          estimate D2E/DX2                !
 ! D506  D(2,8,33,37)          -87.8428         estimate D2E/DX2                !
 ! D507  D(2,8,33,44)            8.2793         estimate D2E/DX2                !
 ! D508  D(3,8,33,37)           99.8296         estimate D2E/DX2                !
 ! D509  D(3,8,33,44)         -164.0482         estimate D2E/DX2                !
 ! D510  D(6,8,33,37)         -170.2686         estimate D2E/DX2                !
 ! D511  D(6,8,33,44)          -74.1464         estimate D2E/DX2                !
 ! D512  D(9,8,33,37)           37.8533         estimate D2E/DX2                !
 ! D513  D(9,8,33,44)          133.9754         estimate D2E/DX2                !
 ! D514  D(11,8,33,37)         -26.3796         estimate D2E/DX2                !
 ! D515  D(11,8,33,44)          69.7425         estimate D2E/DX2                !
 ! D516  D(2,8,34,44)          -32.1534         estimate D2E/DX2                !
 ! D517  D(2,8,34,53)          114.4495         estimate D2E/DX2                !
 ! D518  D(3,8,34,44)         -160.1621         estimate D2E/DX2                !
 ! D519  D(3,8,34,53)          -13.5592         estimate D2E/DX2                !
 ! D520  D(6,8,34,44)          -94.6613         estimate D2E/DX2                !
 ! D521  D(6,8,34,53)           51.9416         estimate D2E/DX2                !
 ! D522  D(9,8,34,44)          127.0008         estimate D2E/DX2                !
 ! D523  D(9,8,34,53)          -86.3964         estimate D2E/DX2                !
 ! D524  D(11,8,34,44)          46.2285         estimate D2E/DX2                !
 ! D525  D(11,8,34,53)        -167.1687         estimate D2E/DX2                !
 ! D526  D(3,9,11,1)           -50.989          estimate D2E/DX2                !
 ! D527  D(3,9,11,2)             8.0213         estimate D2E/DX2                !
 ! D528  D(3,9,11,19)          179.9602         estimate D2E/DX2                !
 ! D529  D(3,9,11,20)          143.9557         estimate D2E/DX2                !
 ! D530  D(12,9,11,1)           12.3711         estimate D2E/DX2                !
 ! D531  D(12,9,11,2)           71.3814         estimate D2E/DX2                !
 ! D532  D(12,9,11,19)        -116.6796         estimate D2E/DX2                !
 ! D533  D(12,9,11,20)        -152.6842         estimate D2E/DX2                !
 ! D534  D(23,9,11,1)          178.2965         estimate D2E/DX2                !
 ! D535  D(23,9,11,2)         -122.6932         estimate D2E/DX2                !
 ! D536  D(23,9,11,19)          49.2458         estimate D2E/DX2                !
 ! D537  D(23,9,11,20)          13.2412         estimate D2E/DX2                !
 ! D538  D(24,9,11,1)          145.3616         estimate D2E/DX2                !
 ! D539  D(24,9,11,2)         -155.6281         estimate D2E/DX2                !
 ! D540  D(24,9,11,19)          16.3108         estimate D2E/DX2                !
 ! D541  D(24,9,11,20)         -19.6938         estimate D2E/DX2                !
 ! D542  D(8,9,12,1)            47.5793         estimate D2E/DX2                !
 ! D543  D(8,9,12,10)           -6.416          estimate D2E/DX2                !
 ! D544  D(8,9,12,25)         -147.4221         estimate D2E/DX2                !
 ! D545  D(8,9,12,26)         -171.7983         estimate D2E/DX2                !
 ! D546  D(11,9,12,1)          -11.9654         estimate D2E/DX2                !
 ! D547  D(11,9,12,10)         -65.9607         estimate D2E/DX2                !
 ! D548  D(11,9,12,25)         153.0332         estimate D2E/DX2                !
 ! D549  D(11,9,12,26)         128.657          estimate D2E/DX2                !
 ! D550  D(23,9,12,1)          179.5203         estimate D2E/DX2                !
 ! D551  D(23,9,12,10)         125.525          estimate D2E/DX2                !
 ! D552  D(23,9,12,25)         -15.4811         estimate D2E/DX2                !
 ! D553  D(23,9,12,26)         -39.8572         estimate D2E/DX2                !
 ! D554  D(24,9,12,1)         -145.8474         estimate D2E/DX2                !
 ! D555  D(24,9,12,10)         160.1573         estimate D2E/DX2                !
 ! D556  D(24,9,12,25)          19.1511         estimate D2E/DX2                !
 ! D557  D(24,9,12,26)          -5.225          estimate D2E/DX2                !
 ! D558  D(3,9,24,52)           97.5922         estimate D2E/DX2                !
 ! D559  D(5,9,24,52)          -45.6205         estimate D2E/DX2                !
 ! D560  D(8,9,24,52)         -178.2623         estimate D2E/DX2                !
 ! D561  D(11,9,24,52)        -104.7008         estimate D2E/DX2                !
 ! D562  D(12,9,24,52)          17.4938         estimate D2E/DX2                !
 ! D563  D(4,10,12,5)          -33.6581         estimate D2E/DX2                !
 ! D564  D(4,10,12,9)           35.3613         estimate D2E/DX2                !
 ! D565  D(4,10,12,25)        -169.3513         estimate D2E/DX2                !
 ! D566  D(4,10,12,26)        -160.8716         estimate D2E/DX2                !
 ! D567  D(7,10,12,5)         -102.805          estimate D2E/DX2                !
 ! D568  D(7,10,12,9)          -33.7856         estimate D2E/DX2                !
 ! D569  D(7,10,12,25)         121.5018         estimate D2E/DX2                !
 ! D570  D(7,10,12,26)         129.9814         estimate D2E/DX2                !
 ! D571  D(17,10,12,5)         128.9514         estimate D2E/DX2                !
 ! D572  D(17,10,12,9)        -162.0293         estimate D2E/DX2                !
 ! D573  D(17,10,12,25)         -6.7419         estimate D2E/DX2                !
 ! D574  D(17,10,12,26)          1.7378         estimate D2E/DX2                !
 ! D575  D(18,10,12,5)         120.9615         estimate D2E/DX2                !
 ! D576  D(18,10,12,9)        -170.0191         estimate D2E/DX2                !
 ! D577  D(18,10,12,25)        -14.7318         estimate D2E/DX2                !
 ! D578  D(18,10,12,26)         -6.2521         estimate D2E/DX2                !
 ! D579  D(1,11,20,45)          -1.7693         estimate D2E/DX2                !
 ! D580  D(2,11,20,45)         -63.5937         estimate D2E/DX2                !
 ! D581  D(5,11,20,45)          77.2004         estimate D2E/DX2                !
 ! D582  D(8,11,20,45)        -125.2582         estimate D2E/DX2                !
 ! D583  D(9,11,20,45)         159.0919         estimate D2E/DX2                !
 ! D584  D(1,12,26,49)         -14.0606         estimate D2E/DX2                !
 ! D585  D(1,12,26,52)         102.4783         estimate D2E/DX2                !
 ! D586  D(3,12,26,49)         160.7204         estimate D2E/DX2                !
 ! D587  D(3,12,26,52)         -82.7407         estimate D2E/DX2                !
 ! D588  D(5,12,26,49)         -67.2649         estimate D2E/DX2                !
 ! D589  D(5,12,26,52)          49.2739         estimate D2E/DX2                !
 ! D590  D(9,12,26,49)        -126.6818         estimate D2E/DX2                !
 ! D591  D(9,12,26,52)         -10.1429         estimate D2E/DX2                !
 ! D592  D(10,12,26,49)         68.9792         estimate D2E/DX2                !
 ! D593  D(10,12,26,52)       -174.4819         estimate D2E/DX2                !
 ! D594  D(5,13,52,24)         -25.5354         estimate D2E/DX2                !
 ! D595  D(5,13,52,26)          61.3588         estimate D2E/DX2                !
 ! D596  D(5,13,52,51)        -163.6045         estimate D2E/DX2                !
 ! D597  D(14,13,52,24)         54.0788         estimate D2E/DX2                !
 ! D598  D(14,13,52,26)        140.9729         estimate D2E/DX2                !
 ! D599  D(14,13,52,51)        -83.9904         estimate D2E/DX2                !
 ! D600  D(11,20,45,30)        -18.7225         estimate D2E/DX2                !
 ! D601  D(11,20,45,35)         77.2255         estimate D2E/DX2                !
 ! D602  D(11,20,45,46)       -171.5902         estimate D2E/DX2                !
 ! D603  D(19,20,45,30)         54.5496         estimate D2E/DX2                !
 ! D604  D(19,20,45,35)        150.4975         estimate D2E/DX2                !
 ! D605  D(19,20,45,46)        -98.3181         estimate D2E/DX2                !
 ! D606  D(6,22,53,31)         -19.2565         estimate D2E/DX2                !
 ! D607  D(6,22,53,34)          80.0168         estimate D2E/DX2                !
 ! D608  D(6,22,53,54)        -165.8342         estimate D2E/DX2                !
 ! D609  D(21,22,53,31)         53.7659         estimate D2E/DX2                !
 ! D610  D(21,22,53,34)        153.0392         estimate D2E/DX2                !
 ! D611  D(21,22,53,54)        -92.8118         estimate D2E/DX2                !
 ! D612  D(9,24,52,13)          43.5009         estimate D2E/DX2                !
 ! D613  D(9,24,52,26)         -16.8267         estimate D2E/DX2                !
 ! D614  D(9,24,52,51)        -173.7234         estimate D2E/DX2                !
 ! D615  D(23,24,52,13)        129.7508         estimate D2E/DX2                !
 ! D616  D(23,24,52,26)         69.4232         estimate D2E/DX2                !
 ! D617  D(23,24,52,51)        -87.4735         estimate D2E/DX2                !
 ! D618  D(12,26,49,30)         16.5288         estimate D2E/DX2                !
 ! D619  D(12,26,49,50)        179.6926         estimate D2E/DX2                !
 ! D620  D(25,26,49,30)         91.8843         estimate D2E/DX2                !
 ! D621  D(25,26,49,50)       -104.9519         estimate D2E/DX2                !
 ! D622  D(52,26,49,30)        -95.796          estimate D2E/DX2                !
 ! D623  D(52,26,49,50)         67.3677         estimate D2E/DX2                !
 ! D624  D(12,26,52,13)        -64.6747         estimate D2E/DX2                !
 ! D625  D(12,26,52,24)         14.9347         estimate D2E/DX2                !
 ! D626  D(12,26,52,51)        166.4228         estimate D2E/DX2                !
 ! D627  D(25,26,52,13)       -168.4857         estimate D2E/DX2                !
 ! D628  D(25,26,52,24)        -88.8763         estimate D2E/DX2                !
 ! D629  D(25,26,52,51)         62.6118         estimate D2E/DX2                !
 ! D630  D(49,26,52,13)         32.1825         estimate D2E/DX2                !
 ! D631  D(49,26,52,24)        111.792          estimate D2E/DX2                !
 ! D632  D(49,26,52,51)        -96.72           estimate D2E/DX2                !
 ! D633  D(56,27,28,41)       -168.1033         estimate D2E/DX2                !
 ! D634  D(4,27,56,55)         168.1228         estimate D2E/DX2                !
 ! D635  D(28,27,56,55)         92.8857         estimate D2E/DX2                !
 ! D636  D(4,28,41,42)        -174.1314         estimate D2E/DX2                !
 ! D637  D(27,28,41,42)        102.0835         estimate D2E/DX2                !
 ! D638  D(1,30,45,20)          40.5663         estimate D2E/DX2                !
 ! D639  D(1,30,45,35)         -17.5962         estimate D2E/DX2                !
 ! D640  D(1,30,45,46)        -166.3121         estimate D2E/DX2                !
 ! D641  D(29,30,45,20)        116.8537         estimate D2E/DX2                !
 ! D642  D(29,30,45,35)         58.6911         estimate D2E/DX2                !
 ! D643  D(29,30,45,46)        -90.0247         estimate D2E/DX2                !
 ! D644  D(49,30,45,20)        -85.4952         estimate D2E/DX2                !
 ! D645  D(49,30,45,35)       -143.6577         estimate D2E/DX2                !
 ! D646  D(49,30,45,46)         67.6264         estimate D2E/DX2                !
 ! D647  D(1,30,49,26)         -19.4023         estimate D2E/DX2                !
 ! D648  D(1,30,49,50)         178.9171         estimate D2E/DX2                !
 ! D649  D(29,30,49,26)        -96.7256         estimate D2E/DX2                !
 ! D650  D(29,30,49,50)        101.5938         estimate D2E/DX2                !
 ! D651  D(45,30,49,26)        106.713          estimate D2E/DX2                !
 ! D652  D(45,30,49,50)        -54.9676         estimate D2E/DX2                !
 ! D653  D(40,31,32,47)         -9.0486         estimate D2E/DX2                !
 ! D654  D(53,31,32,47)        165.0706         estimate D2E/DX2                !
 ! D655  D(3,31,40,39)         177.4017         estimate D2E/DX2                !
 ! D656  D(32,31,40,39)        100.7578         estimate D2E/DX2                !
 ! D657  D(53,31,40,39)        -62.8398         estimate D2E/DX2                !
 ! D658  D(3,31,53,22)          41.06           estimate D2E/DX2                !
 ! D659  D(3,31,53,34)         -21.513          estimate D2E/DX2                !
 ! D660  D(3,31,53,54)        -175.2612         estimate D2E/DX2                !
 ! D661  D(32,31,53,22)        117.1862         estimate D2E/DX2                !
 ! D662  D(32,31,53,34)         54.6132         estimate D2E/DX2                !
 ! D663  D(32,31,53,54)        -99.1351         estimate D2E/DX2                !
 ! D664  D(40,31,53,22)        -78.8729         estimate D2E/DX2                !
 ! D665  D(40,31,53,34)       -141.4459         estimate D2E/DX2                !
 ! D666  D(40,31,53,54)         64.8059         estimate D2E/DX2                !
 ! D667  D(3,32,47,48)        -169.1407         estimate D2E/DX2                !
 ! D668  D(31,32,47,48)        -81.9958         estimate D2E/DX2                !
 ! D669  D(53,34,37,38)        -97.3417         estimate D2E/DX2                !
 ! D670  D(8,33,37,38)        -178.0175         estimate D2E/DX2                !
 ! D671  D(44,33,37,38)         88.2281         estimate D2E/DX2                !
 ! D672  D(8,33,44,35)         -11.2469         estimate D2E/DX2                !
 ! D673  D(8,33,44,43)         160.6216         estimate D2E/DX2                !
 ! D674  D(37,33,44,35)         97.1788         estimate D2E/DX2                !
 ! D675  D(37,33,44,43)        -90.9527         estimate D2E/DX2                !
 ! D676  D(8,34,44,35)          20.144          estimate D2E/DX2                !
 ! D677  D(8,34,44,43)         176.5861         estimate D2E/DX2                !
 ! D678  D(53,34,44,35)        -72.1718         estimate D2E/DX2                !
 ! D679  D(53,34,44,43)         84.2703         estimate D2E/DX2                !
 ! D680  D(8,34,53,22)         -72.5239         estimate D2E/DX2                !
 ! D681  D(8,34,53,31)          20.6322         estimate D2E/DX2                !
 ! D682  D(8,34,53,54)         175.8569         estimate D2E/DX2                !
 ! D683  D(33,34,53,22)       -143.596          estimate D2E/DX2                !
 ! D684  D(33,34,53,31)        -50.4399         estimate D2E/DX2                !
 ! D685  D(33,34,53,54)        104.7848         estimate D2E/DX2                !
 ! D686  D(44,34,53,22)         17.8526         estimate D2E/DX2                !
 ! D687  D(44,34,53,31)        111.0087         estimate D2E/DX2                !
 ! D688  D(44,34,53,54)        -93.7666         estimate D2E/DX2                !
 ! D689  D(2,35,44,33)          12.4942         estimate D2E/DX2                !
 ! D690  D(2,35,44,34)          -4.2106         estimate D2E/DX2                !
 ! D691  D(2,35,44,43)        -159.3481         estimate D2E/DX2                !
 ! D692  D(36,35,44,33)         87.7167         estimate D2E/DX2                !
 ! D693  D(36,35,44,34)         71.012          estimate D2E/DX2                !
 ! D694  D(36,35,44,43)        -84.1256         estimate D2E/DX2                !
 ! D695  D(45,35,44,33)        -89.8449         estimate D2E/DX2                !
 ! D696  D(45,35,44,34)       -106.5497         estimate D2E/DX2                !
 ! D697  D(45,35,44,43)         98.3128         estimate D2E/DX2                !
 ! D698  D(2,35,45,20)         -70.2746         estimate D2E/DX2                !
 ! D699  D(2,35,45,30)          16.5493         estimate D2E/DX2                !
 ! D700  D(2,35,45,46)         168.0038         estimate D2E/DX2                !
 ! D701  D(36,35,45,20)       -147.4187         estimate D2E/DX2                !
 ! D702  D(36,35,45,30)        -60.5948         estimate D2E/DX2                !
 ! D703  D(36,35,45,46)         90.8596         estimate D2E/DX2                !
 ! D704  D(44,35,45,20)         28.7806         estimate D2E/DX2                !
 ! D705  D(44,35,45,30)        115.6045         estimate D2E/DX2                !
 ! D706  D(44,35,45,46)        -92.941          estimate D2E/DX2                !
 --------------------------------------------------------------------------------
 Trust Radius=3.00D-01 FncErr=1.00D-07 GrdErr=1.00D-06 EigMax=2.50D+02 EigMin=1.00D-04
 Number of steps in this run=    336 maximum allowed number of steps=    336.
 GradGradGradGradGradGradGradGradGradGradGradGradGradGradGradGradGradGrad

 Stoichiometry    Be12H44
 Framework group  C1[X(Be12H44)]
 Deg. of freedom   162
 Full point group                 C1      NOp   1
 Largest Abelian subgroup         C1      NOp   1
 Largest concise Abelian subgroup C1      NOp   1
                         Standard orientation:                         
 ---------------------------------------------------------------------
 Center     Atomic      Atomic             Coordinates (Angstroms)
 Number     Number       Type             X           Y           Z
 ---------------------------------------------------------------------
      1          4           0       -0.144000   -0.120760    1.607621
      2          4           0        0.686369    1.734576    0.752426
      3          4           0        0.228748   -0.568885   -1.432878
      4          4           0        1.928122    0.044788    0.979792
      5          4           0       -2.244837   -0.224042    1.034107
      6          4           0        1.725980    1.020889   -0.951275
      7          4           0        2.293264   -0.880787   -0.797310
      8          4           0       -0.244522    1.557428   -1.118508
      9          4           0       -1.767491    0.112648   -0.916753
     10          4           0        0.906444   -1.696142    0.473692
     11          4           0       -1.351796    1.521362    0.686567
     12          4           0       -1.051504   -1.580098    0.062736
     13          1           0       -3.483215   -0.931709    1.562856
     14          1           0       -3.389706   -0.277909    2.040229
     15          1           0        3.392002   -1.894505   -1.074614
     16          1           0        3.391279   -1.394085   -1.719396
     17          1           0        1.668719   -2.985393    0.820506
     18          1           0        0.882740   -3.177299    0.911638
     19          1           0       -2.409892    2.282681    1.400247
     20          1           0       -1.771616    2.819314    1.299697
     21          1           0        2.875953    1.379222   -1.823272
     22          1           0        2.336654    2.019070   -1.884389
     23          1           0       -2.609145    0.083830   -2.258393
     24          1           0       -3.148776    0.084232   -1.671408
     25          1           0       -1.286161   -3.106360    0.058653
     26          1           0       -2.026428   -2.769103    0.084781
     27          1           0        2.777269    0.224832    2.308161
     28          1           0        3.295783   -0.036300    1.762811
     29          1           0        0.228666   -0.338223    3.128199
     30          1           0       -0.572546   -0.265313    3.115847
     31          1           0        0.592477   -1.164720   -2.847386
     32          1           0       -0.207517   -1.094637   -2.861253
     33          1           0       -0.906039    2.680748   -1.996020
     34          1           0       -0.179222    2.583116   -2.311468
     35          1           0        0.824421    3.038405    1.629221
     36          1           0        1.548052    2.927454    1.311970
     37          1           0       -3.434281    2.923521   -1.255325
     38          1           0       -3.869812    3.415674   -1.616502
     39          1           0        1.165644   -4.393659   -2.326944
     40          1           0        0.996127   -3.758848   -1.965059
     41          1           0        5.122557    0.484466   -0.181452
     42          1           0        5.870614    0.459102   -0.135979
     43          1           0        0.094024    5.332203   -0.506790
     44          1           0        0.002454    4.598139   -0.387012
     45          1           0       -0.626630    2.271155    3.718785
     46          1           0       -0.657444    2.623568    4.379836
     47          1           0       -2.122120   -2.686941   -2.588145
     48          1           0       -2.457666   -3.160126   -3.062448
     49          1           0       -1.658065   -2.791068    2.947336
     50          1           0       -1.972813   -3.251122    3.449265
     51          1           0       -5.216398   -2.319622   -1.040232
     52          1           0       -4.563372   -2.032066   -0.812788
     53          1           0        1.085170    0.970604   -3.842885
     54          1           0        1.224647    1.090514   -4.413996
     55          1           0        2.810006   -2.200007    3.797613
     56          1           0        2.524501   -1.946747    3.334638
 ---------------------------------------------------------------------
 Rotational constants (GHZ):           0.6768455           0.5916609           0.5473075
 Standard basis: def2TZVP (5D, 7F)
 There are   504 symmetry adapted cartesian basis functions of A   symmetry.
 There are   492 symmetry adapted basis functions of A   symmetry.
   492 basis functions,   700 primitive gaussians,   504 cartesian basis functions
    46 alpha electrons       46 beta electrons
       nuclear repulsion energy       591.6271264861 Hartrees.
 NAtoms=   56 NActive=   56 NUniq=   56 SFac= 1.00D+00 NAtFMM=   60 NAOKFM=F Big=F
 Integral buffers will be    131072 words long.
 Raffenetti 2 integral format.
 Two-electron integral symmetry is turned on.
 Nuclear repulsion after empirical dispersion term =      591.5547027555 Hartrees.
 One-electron integrals computed using PRISM.
   1 Symmetry operations used in ECPInt.
 ECPInt:  NShTT=   40470 NPrTT=  104532 LenC2=   36676 LenP2D=   73973.
 LDataN:  DoStor=T MaxTD1= 4 Len=   56
 NBasis=   492 RedAO= T EigKep=  6.29D-05  NBF=   492
 NBsUse=   492 1.00D-06 EigRej= -1.00D+00 NBFU=   492
 ExpMin= 3.27D-02 ExpMax= 4.70D+03 ExpMxC= 1.60D+02 IAcc=3 IRadAn=         5 AccDes= 0.00D+00
 Harris functional with IExCor= 1009 and IRadAn=       5 diagonalized for initial guess.
 HarFok:  IExCor= 1009 AccDes= 0.00D+00 IRadAn=         5 IDoV= 1 UseB2=F ITyADJ=14
 ICtDFT=  3500011 ScaDFX=  1.000000  1.000000  1.000000  1.000000
 FoFCou: FMM=F IPFlag=           0 FMFlag=      100000 FMFlg1=           0
         NFxFlg=           0 DoJE=T BraDBF=F KetDBF=T FulRan=T
         wScrn=  0.000000 ICntrl=       500 IOpCl=  0 I1Cent=   200000004 NGrid=           0
         NMat0=    1 NMatS0=      1 NMatT0=    0 NMatD0=    1 NMtDS0=    0 NMtDT0=    0
 Petite list used in FoFCou.
 Requested convergence on RMS density matrix=1.00D-08 within 128 cycles.
 Requested convergence on MAX density matrix=1.00D-06.
 Requested convergence on             energy=1.00D-06.
 No special actions if energy rises.
 SCF Done:  E(RPBE1PBE) =  -202.432957849     A.U. after   16 cycles
            NFock= 16  Conv=0.25D-08     -V/T= 2.0089

 **********************************************************************

            Population analysis using the SCF density.

 **********************************************************************

 Orbital symmetries:
       Occupied  (A) (A) (A) (A) (A) (A) (A) (A) (A) (A) (A) (A)
                 (A) (A) (A) (A) (A) (A) (A) (A) (A) (A) (A) (A)
                 (A) (A) (A) (A) (A) (A) (A) (A) (A) (A) (A) (A)
                 (A) (A) (A) (A) (A) (A) (A) (A) (A) (A)
       Virtual   (A) (A) (A) (A) (A) (A) (A) (A) (A) (A) (A) (A)
                 (A) (A) (A) (A) (A) (A) (A) (A) (A) (A) (A) (A)
                 (A) (A) (A) (A) (A) (A) (A) (A) (A) (A) (A) (A)
                 (A) (A) (A) (A) (A) (A) (A) (A) (A) (A) (A) (A)
                 (A) (A) (A) (A) (A) (A) (A) (A) (A) (A) (A) (A)
                 (A) (A) (A) (A) (A) (A) (A) (A) (A) (A) (A) (A)
                 (A) (A) (A) (A) (A) (A) (A) (A) (A) (A) (A) (A)
                 (A) (A) (A) (A) (A) (A) (A) (A) (A) (A) (A) (A)
                 (A) (A) (A) (A) (A) (A) (A) (A) (A) (A) (A) (A)
                 (A) (A) (A) (A) (A) (A) (A) (A) (A) (A) (A) (A)
                 (A) (A) (A) (A) (A) (A) (A) (A) (A) (A) (A) (A)
                 (A) (A) (A) (A) (A) (A) (A) (A) (A) (A) (A) (A)
                 (A) (A) (A) (A) (A) (A) (A) (A) (A) (A) (A) (A)
                 (A) (A) (A) (A) (A) (A) (A) (A) (A) (A) (A) (A)
                 (A) (A) (A) (A) (A) (A) (A) (A) (A) (A) (A) (A)
                 (A) (A) (A) (A) (A) (A) (A) (A) (A) (A) (A) (A)
                 (A) (A) (A) (A) (A) (A) (A) (A) (A) (A) (A) (A)
                 (A) (A) (A) (A) (A) (A) (A) (A) (A) (A) (A) (A)
                 (A) (A) (A) (A) (A) (A) (A) (A) (A) (A) (A) (A)
                 (A) (A) (A) (A) (A) (A) (A) (A) (A) (A) (A) (A)
                 (A) (A) (A) (A) (A) (A) (A) (A) (A) (A) (A) (A)
                 (A) (A) (A) (A) (A) (A) (A) (A) (A) (A) (A) (A)
                 (A) (A) (A) (A) (A) (A) (A) (A) (A) (A) (A) (A)
                 (A) (A) (A) (A) (A) (A) (A) (A) (A) (A) (A) (A)
                 (A) (A) (A) (A) (A) (A) (A) (A) (A) (A) (A) (A)
                 (A) (A) (A) (A) (A) (A) (A) (A) (A) (A) (A) (A)
                 (A) (A) (A) (A) (A) (A) (A) (A) (A) (A) (A) (A)
                 (A) (A) (A) (A) (A) (A) (A) (A) (A) (A) (A) (A)
                 (A) (A) (A) (A) (A) (A) (A) (A) (A) (A) (A) (A)
                 (A) (A) (A) (A) (A) (A) (A) (A) (A) (A) (A) (A)
                 (A) (A) (A) (A) (A) (A) (A) (A) (A) (A) (A) (A)
                 (A) (A) (A) (A) (A) (A) (A) (A) (A) (A) (A) (A)
                 (A) (A) (A) (A) (A) (A) (A) (A) (A) (A) (A) (A)
                 (A) (A) (A) (A) (A) (A) (A) (A) (A) (A) (A) (A)
                 (A) (A) (A) (A) (A) (A) (A) (A) (A) (A) (A) (A)
                 (A) (A) (A) (A) (A) (A) (A) (A) (A) (A) (A) (A)
                 (A) (A) (A) (A) (A) (A) (A) (A) (A) (A) (A) (A)
                 (A) (A)
 The electronic state is 1-A.
 Alpha  occ. eigenvalues --   -3.98669  -3.98633  -3.97837  -3.97806  -3.97742
 Alpha  occ. eigenvalues --   -3.97696  -3.97568  -3.97553  -3.97510  -3.97445
 Alpha  occ. eigenvalues --   -3.95900  -3.95837  -0.55089  -0.54114  -0.53567
 Alpha  occ. eigenvalues --   -0.53182  -0.52891  -0.51987  -0.51730  -0.51095
 Alpha  occ. eigenvalues --   -0.50712  -0.50487  -0.50198  -0.50036  -0.46930
 Alpha  occ. eigenvalues --   -0.45962  -0.43823  -0.43330  -0.43207  -0.43123
 Alpha  occ. eigenvalues --   -0.43005  -0.42930  -0.42894  -0.42852  -0.41629
 Alpha  occ. eigenvalues --   -0.33802  -0.29394  -0.25603  -0.24070  -0.21376
 Alpha  occ. eigenvalues --   -0.20648  -0.18958  -0.17775  -0.17476  -0.17251
 Alpha  occ. eigenvalues --   -0.17023
 Alpha virt. eigenvalues --   -0.07096  -0.03824  -0.00995   0.01030   0.01694
 Alpha virt. eigenvalues --    0.01919   0.02220   0.02457   0.02815   0.03073
 Alpha virt. eigenvalues --    0.03689   0.03857   0.04177   0.04214   0.04523
 Alpha virt. eigenvalues --    0.04658   0.05169   0.05330   0.05780   0.06082
 Alpha virt. eigenvalues --    0.06204   0.06441   0.06701   0.06906   0.07057
 Alpha virt. eigenvalues --    0.07638   0.08001   0.08563   0.09108   0.09387
 Alpha virt. eigenvalues --    0.09686   0.10342   0.10932   0.11285   0.11574
 Alpha virt. eigenvalues --    0.11838   0.12086   0.12122   0.12715   0.13093
 Alpha virt. eigenvalues --    0.13612   0.13748   0.14278   0.14455   0.14742
 Alpha virt. eigenvalues --    0.15037   0.16322   0.16841   0.17373   0.17652
 Alpha virt. eigenvalues --    0.18124   0.18633   0.19249   0.19515   0.19688
 Alpha virt. eigenvalues --    0.19958   0.20173   0.20234   0.20794   0.21354
 Alpha virt. eigenvalues --    0.21957   0.22858   0.23175   0.23841   0.24947
 Alpha virt. eigenvalues --    0.25255   0.26033   0.26117   0.26305   0.27316
 Alpha virt. eigenvalues --    0.27633   0.28129   0.28478   0.28738   0.29342
 Alpha virt. eigenvalues --    0.29968   0.30113   0.30832   0.31355   0.31450
 Alpha virt. eigenvalues --    0.31845   0.32455   0.32795   0.33289   0.33441
 Alpha virt. eigenvalues --    0.33978   0.34718   0.35080   0.35300   0.35517
 Alpha virt. eigenvalues --    0.36186   0.36575   0.36890   0.37493   0.37639
 Alpha virt. eigenvalues --    0.38248   0.38466   0.39085   0.39912   0.40793
 Alpha virt. eigenvalues --    0.40866   0.41434   0.41855   0.42899   0.43393
 Alpha virt. eigenvalues --    0.44125   0.44716   0.45165   0.46122   0.46341
 Alpha virt. eigenvalues --    0.46599   0.47251   0.47341   0.48042   0.48388
 Alpha virt. eigenvalues --    0.48775   0.49116   0.49785   0.49975   0.50526
 Alpha virt. eigenvalues --    0.50968   0.51676   0.51984   0.52534   0.52970
 Alpha virt. eigenvalues --    0.53354   0.53714   0.53949   0.54828   0.55266
 Alpha virt. eigenvalues --    0.55843   0.56213   0.56574   0.57262   0.57549
 Alpha virt. eigenvalues --    0.57901   0.58305   0.58721   0.59003   0.59431
 Alpha virt. eigenvalues --    0.59821   0.60278   0.61088   0.61262   0.61593
 Alpha virt. eigenvalues --    0.61831   0.62472   0.62875   0.63417   0.64306
 Alpha virt. eigenvalues --    0.64591   0.64690   0.65120   0.66014   0.66432
 Alpha virt. eigenvalues --    0.66771   0.67208   0.68055   0.68227   0.69018
 Alpha virt. eigenvalues --    0.69374   0.69832   0.71035   0.71799   0.72262
 Alpha virt. eigenvalues --    0.73204   0.73655   0.74705   0.75706   0.76139
 Alpha virt. eigenvalues --    0.76385   0.76736   0.77881   0.78040   0.79284
 Alpha virt. eigenvalues --    0.79458   0.79714   0.80888   0.81158   0.82159
 Alpha virt. eigenvalues --    0.82761   0.83134   0.83715   0.83916   0.84474
 Alpha virt. eigenvalues --    0.85271   0.86244   0.87019   0.88020   0.88651
 Alpha virt. eigenvalues --    0.90043   0.90524   0.91111   0.91919   0.94266
 Alpha virt. eigenvalues --    0.94769   0.95704   0.96338   0.97656   0.98005
 Alpha virt. eigenvalues --    0.99227   1.00702   1.01549   1.03062   1.03902
 Alpha virt. eigenvalues --    1.07436   1.07985   1.09241   1.10282   1.10640
 Alpha virt. eigenvalues --    1.10873   1.13296   1.14081   1.15698   1.17442
 Alpha virt. eigenvalues --    1.20295   1.21197   1.22007   1.22237   1.24013
 Alpha virt. eigenvalues --    1.24743   1.25274   1.25960   1.26996   1.27542
 Alpha virt. eigenvalues --    1.27971   1.28403   1.28843   1.29791   1.30049
 Alpha virt. eigenvalues --    1.30387   1.31468   1.31854   1.32124   1.32544
 Alpha virt. eigenvalues --    1.33106   1.33889   1.34333   1.35957   1.36339
 Alpha virt. eigenvalues --    1.36988   1.37631   1.49304   1.51125   1.54169
 Alpha virt. eigenvalues --    1.55320   1.56893   1.59208   1.60297   1.61237
 Alpha virt. eigenvalues --    1.64308   1.64590   1.66779   1.67563   1.68408
 Alpha virt. eigenvalues --    1.69582   1.70025   1.71140   1.71355   1.72619
 Alpha virt. eigenvalues --    1.72714   1.73996   1.74240   1.75057   1.75259
 Alpha virt. eigenvalues --    1.76164   1.77132   1.78413   1.79072   1.80043
 Alpha virt. eigenvalues --    1.80821   1.81439   1.81671   1.82116   1.82552
 Alpha virt. eigenvalues --    1.83279   1.83975   1.84418   1.84569   1.86029
 Alpha virt. eigenvalues --    1.86803   1.88043   1.88538   1.91440   1.92116
 Alpha virt. eigenvalues --    1.92967   1.94836   1.96332   1.96525   1.97034
 Alpha virt. eigenvalues --    1.97366   1.97743   1.97787   1.98060   1.98662
 Alpha virt. eigenvalues --    1.98967   1.99192   1.99316   1.99655   1.99825
 Alpha virt. eigenvalues --    2.00183   2.00340   2.00442   2.01090   2.01304
 Alpha virt. eigenvalues --    2.01780   2.02007   2.02392   2.02843   2.03522
 Alpha virt. eigenvalues --    2.04631   2.06068   2.07109   2.07387   2.07882
 Alpha virt. eigenvalues --    2.08421   2.09497   2.09998   2.10552   2.10947
 Alpha virt. eigenvalues --    2.11406   2.12817   2.13139   2.13630   2.13810
 Alpha virt. eigenvalues --    2.14286   2.14635   2.14938   2.15949   2.16496
 Alpha virt. eigenvalues --    2.16823   2.17533   2.18013   2.18091   2.18951
 Alpha virt. eigenvalues --    2.19846   2.20796   2.22132   2.22586   2.23953
 Alpha virt. eigenvalues --    2.25191   2.26013   2.53502   2.53727   2.55986
 Alpha virt. eigenvalues --    2.56746   2.60550   2.61346   2.63776   2.64765
 Alpha virt. eigenvalues --    2.66220   2.66700   2.67690   2.68452   2.69388
 Alpha virt. eigenvalues --    2.70108   2.71360   2.72837   2.74236   2.74898
 Alpha virt. eigenvalues --    2.75372   2.76453   2.77424   2.81293   2.94132
 Alpha virt. eigenvalues --    2.95298   2.95930   2.99395   3.01012   3.06596
 Alpha virt. eigenvalues --    3.06913   3.07784   3.10055   3.10288   3.11600
 Alpha virt. eigenvalues --    3.11756   3.12001   3.12321   3.14961   3.16337
 Alpha virt. eigenvalues --    3.17083   3.18541   3.20140   3.20272   3.20814
 Alpha virt. eigenvalues --    3.20928   3.21752   3.22497   3.44531   3.44783
 Alpha virt. eigenvalues --    3.44880   3.44900   3.45027   3.45287   3.45438
 Alpha virt. eigenvalues --    3.45670   4.51242   4.52835   5.52643   5.55221
 Alpha virt. eigenvalues --    5.65269   5.67019   5.68445   5.71391   5.73527
 Alpha virt. eigenvalues --    5.75943   5.76483   5.83371   5.86311   5.88599
 Alpha virt. eigenvalues --    5.91692   5.95335   5.95507   6.01891   6.04223
 Alpha virt. eigenvalues --    6.06626   6.07457   6.07607   6.12456   6.15593
 Alpha virt. eigenvalues --    6.16880   6.18935   6.19214   6.21310   6.26102
 Alpha virt. eigenvalues --    6.26516   6.29704   6.30412   6.35313   6.35966
 Alpha virt. eigenvalues --    6.36219   6.39964   6.42257   6.48587   7.88514
 Alpha virt. eigenvalues --    7.95284   8.01942   8.04083   8.04778   8.10149
 Alpha virt. eigenvalues --    8.11355   8.12356   8.15348   8.17961   8.30300
 Alpha virt. eigenvalues --    8.33215
          Condensed to atoms (all electrons):
 Mulliken charges:
               1
     1  Be   0.594325
     2  Be  -0.076101
     3  Be   0.703918
     4  Be  -0.464038
     5  Be  -0.952970
     6  Be  -0.130445
     7  Be  -0.976160
     8  Be  -0.106211
     9  Be  -0.316676
    10  Be   0.031349
    11  Be  -0.194198
    12  Be  -0.038478
    13  H    0.141756
    14  H    0.106615
    15  H    0.132576
    16  H    0.123575
    17  H    0.093629
    18  H    0.072726
    19  H    0.100988
    20  H    0.071533
    21  H    0.105842
    22  H    0.034159
    23  H    0.084170
    24  H    0.099440
    25  H    0.084580
    26  H    0.117265
    27  H    0.066624
    28  H    0.114243
    29  H    0.048416
    30  H    0.061061
    31  H    0.068087
    32  H    0.042769
    33  H    0.070245
    34  H    0.113602
    35  H    0.114361
    36  H    0.055345
    37  H   -0.031638
    38  H    0.013380
    39  H    0.012566
    40  H   -0.032019
    41  H   -0.023991
    42  H    0.009654
    43  H    0.016730
    44  H   -0.035987
    45  H   -0.047364
    46  H    0.021652
    47  H   -0.038368
    48  H    0.023356
    49  H   -0.033154
    50  H    0.014653
    51  H    0.018305
    52  H   -0.032841
    53  H   -0.079241
    54  H    0.042905
    55  H    0.034310
    56  H   -0.050829
 Sum of Mulliken charges =  -0.00000
 Mulliken charges with hydrogens summed into heavy atoms:
               1
     1  Be   0.703803
     2  Be   0.093605
     3  Be   0.814774
     4  Be  -0.299691
     5  Be  -0.704483
     6  Be  -0.026779
     7  Be  -0.734346
     8  Be   0.058378
     9  Be  -0.133066
    10  Be   0.178251
    11  Be  -0.065646
    12  Be   0.115201
 Electronic spatial extent (au):  <R**2>=           3781.0009
 Charge=             -0.0000 electrons
 Dipole moment (field-independent basis, Debye):
    X=              0.1087    Y=             -0.8421    Z=              0.2016  Tot=              0.8726
 Quadrupole moment (field-independent basis, Debye-Ang):
   XX=            -95.0833   YY=            -97.0183   ZZ=            -96.6831
   XY=             -0.2940   XZ=             -0.3897   YZ=             -0.4931
 Traceless Quadrupole moment (field-independent basis, Debye-Ang):
   XX=              1.1783   YY=             -0.7567   ZZ=             -0.4216
   XY=             -0.2940   XZ=             -0.3897   YZ=             -0.4931
 Octapole moment (field-independent basis, Debye-Ang**2):
  XXX=             -2.8695  YYY=             -7.9878  ZZZ=             -2.4082  XYY=              6.1874
  XXY=            -18.9014  XXZ=              3.8322  XZZ=             -0.7207  YZZ=              4.9173
  YYZ=              0.4720  XYZ=              7.2476
 Hexadecapole moment (field-independent basis, Debye-Ang**3):
 XXXX=          -2456.2989 YYYY=          -2064.1242 ZZZZ=          -1780.2462 XXXY=             -2.5755
 XXXZ=            -17.2717 YYYX=              2.3608 YYYZ=             -8.7133 ZZZX=             31.5595
 ZZZY=            -12.6452 XXYY=           -760.6478 XXZZ=           -654.9862 YYZZ=           -627.7133
 XXYZ=              6.8103 YYXZ=              3.6883 ZZXY=              1.6037
 N-N= 5.915547027555D+02 E-N=-1.638996053950D+03  KE= 2.006438599639D+02
   1 Symmetry operations used in ECPInt.
 ECPInt:  NShTT=   40470 NPrTT=  104532 LenC2=   36676 LenP2D=   73973.
 LDataN:  DoStor=T MaxTD1= 5 Len=  102
 Calling FoFJK, ICntrl=      2127 FMM=F ISym2X=0 I1Cent= 0 IOpClX= 0 NMat=1 NMatS=1 NMatT=0.
 ***** Axes restored to original set *****
 -------------------------------------------------------------------
 Center     Atomic                   Forces (Hartrees/Bohr)
 Number     Number              X              Y              Z
 -------------------------------------------------------------------
      1        4           0.000122521    0.000030360    0.000176649
      2        4           0.000003567    0.000071008    0.000120168
      3        4          -0.000158908   -0.000139803    0.000733845
      4        4           0.000174071    0.000201730   -0.000184813
      5        4           0.000030354   -0.000030488   -0.000055660
      6        4          -0.000127935    0.000071795    0.000698623
      7        4           0.000042363    0.000346540   -0.000214973
      8        4           0.000004577    0.000041742    0.000377298
      9        4           0.000118480    0.000026097   -0.000032602
     10        4          -0.000222026   -0.000013842   -0.000000827
     11        4           0.000033966   -0.000061391    0.000017150
     12        4          -0.000109505   -0.000046950    0.000137459
     13        1           0.000002269    0.000021380    0.000036464
     14        1          -0.000026716   -0.000027057   -0.000052411
     15        1           0.000035037    0.000052253   -0.000156397
     16        1          -0.000016616   -0.000112530    0.000126232
     17        1          -0.000054692   -0.000042197   -0.000064954
     18        1           0.000124614    0.000054160    0.000102182
     19        1           0.000030633   -0.000006072   -0.000011771
     20        1           0.000006346   -0.000033975   -0.000011757
     21        1          -0.000175125   -0.000051392   -0.000163070
     22        1          -0.000024779    0.000044583    0.000275851
     23        1          -0.000085814    0.000035636    0.000010204
     24        1           0.000045160   -0.000050014   -0.000083965
     25        1           0.000076951   -0.000016746   -0.000012517
     26        1          -0.000030136    0.000072740   -0.000003507
     27        1           0.000045343    0.000313466   -0.000448091
     28        1          -0.000080707    0.000162515   -0.000219908
     29        1          -0.000117948    0.000106282    0.000048300
     30        1           0.000141630   -0.000142494    0.000100367
     31        1          -0.000120824   -0.000272468    0.000491327
     32        1           0.000173830    0.000108849   -0.000074725
     33        1           0.000203834   -0.000246449   -0.000288491
     34        1          -0.000247404    0.000364772    0.000238195
     35        1           0.000015329   -0.000030566   -0.000014682
     36        1          -0.000009886    0.000005438    0.000043582
     37        1           0.000012507    0.000003706    0.000008904
     38        1           0.000006649   -0.000010651    0.000003255
     39        1           0.000000201    0.000027427    0.000009082
     40        1           0.000013504    0.000000139   -0.000011726
     41        1           0.000037451   -0.000016368    0.000006513
     42        1          -0.000019195    0.000006059   -0.000008633
     43        1          -0.000004849   -0.000012656    0.000005478
     44        1           0.000022415    0.000020650   -0.000007318
     45        1           0.000003353    0.000018679    0.000030008
     46        1           0.000005516   -0.000004014   -0.000010926
     47        1          -0.000052035   -0.000015496   -0.000023566
     48        1           0.000023350    0.000004189    0.000008360
     49        1           0.000004533    0.000008315    0.000025141
     50        1           0.000013156    0.000012644   -0.000020865
     51        1           0.000002208    0.000007008   -0.000000617
     52        1           0.000001424    0.000002994   -0.000011834
     53        1          -0.050057137    0.009791783    0.162150048
     54        1           0.050514860   -0.009937882   -0.164444887
     55        1           0.064691670   -0.049634066    0.149850838
     56        1          -0.065041437    0.048920626   -0.149196032
 -------------------------------------------------------------------
 Cartesian Forces:  Max     0.164444887 RMS     0.026342187

 GradGradGradGradGradGradGradGradGradGradGradGradGradGradGradGradGradGrad
 Berny optimization.
 FormGI is forming the generalized inverse of G from B-inverse, IUseBI=4.
 Internal  Forces:  Max     0.172314935 RMS     0.007458596
 Search for a local minimum.
 Step number   1 out of a maximum of  336
 All quantities printed in internal units (Hartrees-Bohrs-Radians)
 Mixed Optimization -- RFO/linear search
 Second derivative matrix not updated -- first step.
 ITU=  0
     Eigenvalues ---    0.00230   0.00230   0.00230   0.00230   0.00230
     Eigenvalues ---    0.00327   0.00406   0.00539   0.00604   0.00619
     Eigenvalues ---    0.00732   0.00811   0.00893   0.00921   0.00994
     Eigenvalues ---    0.01055   0.01089   0.01113   0.01160   0.01203
     Eigenvalues ---    0.01203   0.01278   0.01334   0.01361   0.01406
     Eigenvalues ---    0.01411   0.01428   0.01500   0.01547   0.01560
     Eigenvalues ---    0.01585   0.01624   0.01670   0.01702   0.01763
     Eigenvalues ---    0.01767   0.01793   0.01823   0.01871   0.01900
     Eigenvalues ---    0.01917   0.01941   0.02028   0.02048   0.02095
     Eigenvalues ---    0.02099   0.02166   0.02183   0.02237   0.02241
     Eigenvalues ---    0.02296   0.02347   0.02405   0.02408   0.02446
     Eigenvalues ---    0.02497   0.02563   0.02592   0.02610   0.02633
     Eigenvalues ---    0.02683   0.02703   0.02793   0.02809   0.02915
     Eigenvalues ---    0.02971   0.03119   0.03155   0.03198   0.03269
     Eigenvalues ---    0.03321   0.03501   0.03578   0.03691   0.03870
     Eigenvalues ---    0.03911   0.03929   0.03991   0.04139   0.04188
     Eigenvalues ---    0.04420   0.04457   0.04687   0.04711   0.04850
     Eigenvalues ---    0.04989   0.05135   0.05234   0.05548   0.05600
     Eigenvalues ---    0.05785   0.06114   0.06335   0.06432   0.06592
     Eigenvalues ---    0.06631   0.06917   0.06956   0.07203   0.07319
     Eigenvalues ---    0.07389   0.07516   0.07555   0.07633   0.07743
     Eigenvalues ---    0.07925   0.07976   0.08039   0.08115   0.08198
     Eigenvalues ---    0.08301   0.08334   0.08391   0.08504   0.08602
     Eigenvalues ---    0.08728   0.08805   0.08983   0.09267   0.09357
     Eigenvalues ---    0.09441   0.09588   0.09679   0.09826   0.10133
     Eigenvalues ---    0.10342   0.10629   0.10787   0.10806   0.11020
     Eigenvalues ---    0.11170   0.11272   0.13445   0.13520   0.14065
     Eigenvalues ---    0.15409   0.15801   0.15969   0.15991   0.16000
     Eigenvalues ---    0.16000   0.16000   0.16000   0.16084   0.16628
     Eigenvalues ---    0.16751   0.16866   0.16902   0.17091   0.17381
     Eigenvalues ---    0.17926   0.18199   0.37803   0.37806   0.37832
     Eigenvalues ---    0.37836   0.37851   0.37898   0.37909   0.37960
     Eigenvalues ---    0.66291   0.66291
 RFO step:  Lambda=-7.92644005D-02 EMin= 2.30000000D-03
 Linear search not attempted -- first point.
 Maximum step size (   0.300) exceeded in Quadratic search.
    -- Step size scaled by   0.917
 Iteration  1 RMS(Cart)=  0.00900237 RMS(Int)=  0.00051643
 Iteration  2 RMS(Cart)=  0.00051479 RMS(Int)=  0.00000048
 Iteration  3 RMS(Cart)=  0.00000010 RMS(Int)=  0.00000046
 Variable       Old X    -DE/DX   Delta X   Delta X   Delta X     New X
                                 (Linear)    (Quad)   (Total)
    R1        4.16732   0.00000   0.00000   0.00003   0.00003   4.16735
    R2        4.10348  -0.00009   0.00000  -0.00049  -0.00049   4.10299
    R3        4.11991   0.00002   0.00000   0.00013   0.00013   4.12004
    R4        4.17071  -0.00005   0.00000  -0.00027  -0.00027   4.17045
    R5        4.22711   0.00001   0.00000   0.00008   0.00008   4.22719
    R6        4.36682   0.00001   0.00000   0.00003   0.00003   4.36685
    R7        2.98692   0.00003   0.00000   0.00027   0.00027   2.98719
    R8        2.97552   0.00001   0.00000   0.00015   0.00015   2.97567
    R9        3.98595  -0.00008   0.00000  -0.00032  -0.00032   3.98562
   R10        4.00548   0.00002   0.00000   0.00004   0.00004   4.00552
   R11        3.96317   0.00009   0.00000   0.00045   0.00045   3.96362
   R12        3.87459  -0.00002   0.00000  -0.00011  -0.00011   3.87448
   R13        2.98062  -0.00003   0.00000  -0.00018  -0.00018   2.98043
   R14        2.97507  -0.00001   0.00000  -0.00001  -0.00001   2.97506
   R15        4.22599  -0.00015   0.00000  -0.00048  -0.00048   4.22551
   R16        4.12439  -0.00009   0.00000  -0.00057  -0.00057   4.12382
   R17        4.15913  -0.00009   0.00000  -0.00011  -0.00011   4.15901
   R18        4.10373  -0.00005   0.00000  -0.00017  -0.00017   4.10356
   R19        4.37707   0.00001   0.00000  -0.00009  -0.00009   4.37698
   R20        4.18243   0.00005   0.00000   0.00019   0.00019   4.18262
   R21        2.98083   0.00016   0.00000   0.00136   0.00136   2.98219
   R22        2.99210   0.00008   0.00000   0.00065   0.00065   2.99275
   R23        4.10669   0.00002   0.00000   0.00015   0.00015   4.10684
   R24        3.84879  -0.00001   0.00000  -0.00004  -0.00004   3.84875
   R25        3.93263  -0.00007   0.00000  -0.00034  -0.00034   3.93229
   R26        2.99867  -0.00013   0.00000  -0.00069  -0.00069   2.99799
   R27        2.98205  -0.00013   0.00000  -0.00074  -0.00074   2.98131
   R28        3.84831   0.00002   0.00000   0.00009   0.00009   3.84839
   R29        3.76276  -0.00000   0.00000   0.00001   0.00001   3.76277
   R30        3.87578  -0.00002   0.00000  -0.00011  -0.00011   3.87567
   R31        2.87459  -0.00000   0.00000   0.00002   0.00002   2.87461
   R32        2.88201  -0.00000   0.00000  -0.00001  -0.00001   2.88199
   R33        3.76140  -0.00013   0.00000  -0.00058  -0.00058   3.76083
   R34        3.87220  -0.00011   0.00000  -0.00055  -0.00055   3.87165
   R35        2.81005   0.00002   0.00000   0.00015   0.00015   2.81020
   R36        2.82827   0.00014   0.00000   0.00103   0.00103   2.82930
   R37        3.87441   0.00007   0.00000   0.00043   0.00043   3.87484
   R38        2.87322  -0.00000   0.00000   0.00005   0.00005   2.87327
   R39        2.87794   0.00001   0.00000   0.00013   0.00013   2.87807
   R40        3.98528  -0.00001   0.00000   0.00007   0.00007   3.98534
   R41        4.00232   0.00007   0.00000   0.00031   0.00031   4.00263
   R42        2.96963   0.00006   0.00000   0.00025   0.00025   2.96987
   R43        2.97561   0.00040   0.00000   0.00246   0.00246   2.97808
   R44        4.10898   0.00000   0.00000   0.00011   0.00011   4.10908
   R45        3.93564   0.00002   0.00000   0.00011   0.00011   3.93574
   R46        2.99342   0.00003   0.00000   0.00019   0.00019   2.99361
   R47        2.97490   0.00002   0.00000   0.00012   0.00012   2.97502
   R48        3.78696  -0.00005   0.00000  -0.00031  -0.00031   3.78665
   R49        2.90521  -0.00000   0.00000   0.00002   0.00002   2.90523
   R50        2.91911  -0.00000   0.00000   0.00001   0.00001   2.91912
   R51        2.80834  -0.00003   0.00000  -0.00012  -0.00012   2.80821
   R52        2.82630  -0.00003   0.00000  -0.00015  -0.00015   2.82615
   R53        2.91812  -0.00001   0.00000  -0.00009  -0.00009   2.91802
   R54        2.90594  -0.00003   0.00000  -0.00017  -0.00017   2.90577
   R55        1.53996  -0.00002   0.00000  -0.00008  -0.00008   1.53989
   R56        5.35203  -0.00000   0.00000  -0.00002  -0.00002   5.35201
   R57        1.54237  -0.00007   0.00000  -0.00030  -0.00030   1.54208
   R58        1.53858  -0.00005   0.00000  -0.00016  -0.00016   1.53842
   R59        1.58724  -0.00001   0.00000  -0.00004  -0.00004   1.58720
   R60        5.16261   0.00004   0.00000   0.00026   0.00026   5.16287
   R61        1.58555   0.00001   0.00000  -0.00001  -0.00001   1.58554
   R62        4.81832   0.00061   0.00000   0.00515   0.00515   4.82347
   R63        1.50676  -0.00003   0.00000  -0.00014  -0.00014   1.50662
   R64        5.07666  -0.00000   0.00000  -0.00004  -0.00004   5.07662
   R65        1.53803   0.00001   0.00000   0.00009   0.00009   1.53812
   R66        5.45421   0.00003   0.00000   0.00022   0.00022   5.45443
   R67        5.27262   0.00000   0.00000   0.00006   0.00006   5.27269
   R68        1.50522   0.00001   0.00000   0.00006   0.00006   1.50528
   R69        4.56411   0.00102   0.00000   0.00989   0.00989   4.57400
   R70        5.13660   0.00001   0.00000   0.00013   0.00013   5.13673
   R71        1.52051  -0.00006   0.00000  -0.00025  -0.00025   1.52026
   R72        4.92785  -0.00000   0.00000  -0.00003  -0.00003   4.92782
   R73        5.20488  -0.00003   0.00000  -0.00030  -0.00030   5.20458
   R74        1.51779   0.00001   0.00000   0.00001   0.00001   1.51780
   R75        5.23387  -0.00002   0.00000  -0.00024  -0.00024   5.23364
   R76        4.54846   0.00094   0.00000   0.00734   0.00734   4.55580
   R77        4.73403   0.00003   0.00000   0.00026   0.00026   4.73429
   R78        1.50859  -0.00002   0.00000  -0.00030  -0.00030   1.50829
   R79        4.99959  -0.00002   0.00000  -0.00020  -0.00020   4.99939
   R80        5.03202   0.00003   0.00000   0.00043   0.00043   5.03245
   R81        5.27665   0.00002   0.00000   0.00017   0.00017   5.27683
   R82        4.83420   0.00062   0.00000   0.00492   0.00492   4.83912
   R83        1.50776  -0.00002   0.00000  -0.00007  -0.00007   1.50769
   R84        5.06136  -0.00007   0.00000  -0.00027  -0.00027   5.06109
   R85        5.02130  -0.00000   0.00000   0.00001   0.00001   5.02131
   R86        1.41711  -0.00001   0.00000  -0.00002  -0.00002   1.41708
   R87        1.41752  -0.00003   0.00000  -0.00006  -0.00006   1.41747
   R88        1.41704  -0.00002   0.00000  -0.00004  -0.00004   1.41700
   R89        1.41614  -0.00001   0.00000  -0.00003  -0.00003   1.41611
   R90        1.41683  -0.00001   0.00000  -0.00002  -0.00002   1.41681
   R91        1.41598  -0.00002   0.00000  -0.00004  -0.00004   1.41594
   R92        1.41748  -0.00003   0.00000  -0.00006  -0.00006   1.41743
   R93        1.41523  -0.00000   0.00000  -0.00001  -0.00001   1.41522
   R94        1.13384   0.17231   0.00000   0.21288   0.21288   1.34672
   R95        1.13384   0.17060   0.00000   0.21076   0.21076   1.34460
    A1        1.87621  -0.00001   0.00000  -0.00007  -0.00007   1.87614
    A2        1.79474  -0.00001   0.00000  -0.00001  -0.00001   1.79474
    A3        2.00417  -0.00001   0.00000  -0.00002  -0.00002   2.00415
    A4        1.98236   0.00001   0.00000   0.00002   0.00002   1.98238
    A5        2.15457   0.00001   0.00000   0.00006   0.00006   2.15463
    A6        2.58127  -0.00004   0.00000  -0.00018  -0.00018   2.58109
    A7        1.91795  -0.00002   0.00000  -0.00011  -0.00011   1.91784
    A8        1.80247  -0.00002   0.00000  -0.00007  -0.00007   1.80240
    A9        1.63449   0.00003   0.00000   0.00013   0.00013   1.63462
   A10        2.14558   0.00001   0.00000   0.00002   0.00002   2.14561
   A11        1.86467  -0.00002   0.00000  -0.00010  -0.00010   1.86457
   A12        2.06434   0.00001   0.00000   0.00005   0.00005   2.06438
   A13        1.55616   0.00003   0.00000   0.00016   0.00016   1.55632
   A14        2.17662  -0.00003   0.00000  -0.00013  -0.00013   2.17650
   A15        1.85859   0.00002   0.00000   0.00009   0.00009   1.85869
   A16        2.16052  -0.00001   0.00000  -0.00006  -0.00006   2.16047
   A17        1.54708  -0.00001   0.00000  -0.00004  -0.00004   1.54704
   A18        2.24519   0.00001   0.00000   0.00003   0.00003   2.24522
   A19        1.89109   0.00003   0.00000   0.00018   0.00018   1.89127
   A20        2.27688   0.00000   0.00000   0.00001   0.00001   2.27688
   A21        2.06634   0.00000   0.00000  -0.00001  -0.00001   2.06633
   A22        1.78555  -0.00000   0.00000  -0.00001  -0.00001   1.78555
   A23        1.67876   0.00002   0.00000   0.00008   0.00008   1.67885
   A24        2.10930  -0.00001   0.00000  -0.00007  -0.00007   2.10923
   A25        2.35426  -0.00002   0.00000  -0.00009  -0.00009   2.35417
   A26        1.86482  -0.00002   0.00000  -0.00011  -0.00011   1.86471
   A27        2.10061  -0.00002   0.00000  -0.00011  -0.00011   2.10049
   A28        2.15410   0.00001   0.00000   0.00006   0.00006   2.15416
   A29        1.81984   0.00002   0.00000   0.00008   0.00008   1.81993
   A30        2.01167  -0.00004   0.00000  -0.00019  -0.00019   2.01148
   A31        2.32159   0.00002   0.00000   0.00010   0.00010   2.32169
   A32        1.84663   0.00003   0.00000   0.00013   0.00013   1.84676
   A33        2.22004   0.00001   0.00000   0.00006   0.00006   2.22010
   A34        2.24466   0.00000   0.00000   0.00001   0.00001   2.24467
   A35        1.76280   0.00001   0.00000   0.00004   0.00004   1.76284
   A36        2.25788   0.00000   0.00000   0.00004   0.00004   2.25792
   A37        1.91895   0.00001   0.00000  -0.00002  -0.00002   1.91892
   A38        1.54361   0.00002   0.00000   0.00011   0.00011   1.54372
   A39        2.17311   0.00001   0.00000   0.00002   0.00002   2.17314
   A40        1.88312  -0.00003   0.00000  -0.00002  -0.00002   1.88310
   A41        2.23293  -0.00005   0.00000  -0.00020  -0.00020   2.23273
   A42        1.87536   0.00000   0.00000  -0.00007  -0.00007   1.87529
   A43        2.57770   0.00001   0.00000   0.00006   0.00006   2.57776
   A44        1.85990   0.00001   0.00000   0.00010   0.00010   1.86000
   A45        1.55983  -0.00000   0.00000  -0.00000  -0.00000   1.55983
   A46        2.06677  -0.00002   0.00000  -0.00015  -0.00015   2.06662
   A47        1.99931   0.00002   0.00000   0.00007   0.00007   1.99938
   A48        1.79312   0.00003   0.00000   0.00010   0.00010   1.79321
   A49        2.14433  -0.00006   0.00000  -0.00014  -0.00014   2.14419
   A50        1.97186  -0.00004   0.00000  -0.00009  -0.00009   1.97177
   A51        1.79883  -0.00001   0.00000  -0.00005  -0.00005   1.79878
   A52        2.14557  -0.00001   0.00000  -0.00006  -0.00006   2.14551
   A53        1.63618   0.00001   0.00000   0.00011   0.00011   1.63628
   A54        2.07926   0.00003   0.00000   0.00008   0.00008   2.07934
   A55        2.29372   0.00002   0.00000   0.00005   0.00005   2.29377
   A56        2.17339   0.00003   0.00000   0.00002   0.00002   2.17341
   A57        1.87394   0.00004   0.00000   0.00018   0.00018   1.87412
   A58        1.77460   0.00002   0.00000   0.00012   0.00012   1.77472
   A59        1.97003   0.00003   0.00000   0.00018   0.00018   1.97021
   A60        1.85173  -0.00008   0.00000  -0.00048  -0.00048   1.85125
   A61        2.31809  -0.00003   0.00000  -0.00024  -0.00024   2.31785
   A62        1.95580  -0.00001   0.00000  -0.00006  -0.00006   1.95573
   A63        1.93366   0.00003   0.00000   0.00015   0.00015   1.93381
   A64        1.89059   0.00002   0.00000   0.00017   0.00017   1.89076
   A65        2.22041  -0.00001   0.00000   0.00003   0.00003   2.22044
   A66        1.68503  -0.00000   0.00000   0.00003   0.00003   1.68506
   A67        2.40785   0.00010   0.00000   0.00059   0.00059   2.40844
   A68        2.14673   0.00001   0.00000   0.00016   0.00016   2.14689
   A69        2.32684   0.00001   0.00000   0.00008   0.00008   2.32692
   A70        1.82784  -0.00000   0.00000   0.00001   0.00001   1.82785
   A71        2.16665  -0.00010   0.00000  -0.00061  -0.00061   2.16604
   A72        2.09807  -0.00002   0.00000  -0.00022  -0.00022   2.09785
   A73        1.58910   0.00001   0.00000   0.00004   0.00004   1.58914
   A74        2.36753  -0.00001   0.00000  -0.00004  -0.00004   2.36749
   A75        2.15496  -0.00000   0.00000   0.00001   0.00001   2.15497
   A76        2.21521   0.00000   0.00000  -0.00000  -0.00000   2.21521
   A77        2.52144  -0.00000   0.00000  -0.00004  -0.00004   2.52140
   A78        1.80899  -0.00000   0.00000   0.00001   0.00001   1.80901
   A79        2.55637   0.00001   0.00000   0.00002   0.00002   2.55639
   A80        2.07464   0.00001   0.00000   0.00002   0.00002   2.07466
   A81        1.90785  -0.00000   0.00000  -0.00003  -0.00003   1.90783
   A82        2.38310  -0.00001   0.00000  -0.00004  -0.00004   2.38306
   A83        1.65498   0.00002   0.00000   0.00012   0.00012   1.65510
   A84        1.98155  -0.00000   0.00000  -0.00000  -0.00000   1.98155
   A85        2.44887   0.00003   0.00000   0.00020   0.00020   2.44907
   A86        2.06768   0.00004   0.00000   0.00017   0.00017   2.06785
   A87        1.50508  -0.00000   0.00000  -0.00007  -0.00007   1.50501
   A88        2.16855  -0.00005   0.00000  -0.00034  -0.00034   2.16821
   A89        2.23069  -0.00006   0.00000  -0.00020  -0.00020   2.23050
   A90        1.85415   0.00001   0.00000   0.00006   0.00006   1.85422
   A91        2.16202   0.00006   0.00000   0.00036   0.00036   2.16239
   A92        2.52459   0.00006   0.00000   0.00024   0.00024   2.52483
   A93        2.13005   0.00003   0.00000   0.00014   0.00014   2.13019
   A94        1.62601  -0.00001   0.00000  -0.00005  -0.00005   1.62595
   A95        2.17625  -0.00003   0.00000  -0.00015  -0.00015   2.17609
   A96        2.25587  -0.00006   0.00000  -0.00038  -0.00038   2.25549
   A97        1.73844  -0.00005   0.00000  -0.00017  -0.00017   1.73827
   A98        1.59036  -0.00001   0.00000  -0.00000  -0.00000   1.59035
   A99        2.38290  -0.00001   0.00000  -0.00011  -0.00011   2.38279
   A100       2.15777  -0.00001   0.00000  -0.00004  -0.00004   2.15773
   A101       2.20395   0.00001   0.00000   0.00003   0.00003   2.20398
   A102       2.51618   0.00002   0.00000   0.00012   0.00012   2.51630
   A103       1.80814   0.00001   0.00000   0.00002   0.00002   1.80816
   A104       2.54782  -0.00000   0.00000   0.00001   0.00001   2.54783
   A105       2.07220   0.00001   0.00000   0.00010   0.00010   2.07231
   A106       1.91423   0.00000   0.00000  -0.00001  -0.00001   1.91422
   A107       2.38764  -0.00002   0.00000  -0.00014  -0.00014   2.38750
   A108       1.68462  -0.00002   0.00000  -0.00009  -0.00009   1.68453
   A109       1.86823  -0.00003   0.00000  -0.00014  -0.00014   1.86809
   A110       2.24545   0.00004   0.00000   0.00023   0.00023   2.24567
   A111       2.21735   0.00004   0.00000   0.00013   0.00013   2.21748
   A112       1.79026  -0.00002   0.00000  -0.00012  -0.00012   1.79014
   A113       2.34809  -0.00003   0.00000  -0.00015  -0.00015   2.34795
   A114       2.10851   0.00000   0.00000   0.00013   0.00013   2.10864
   A115       2.10281  -0.00002   0.00000  -0.00009  -0.00009   2.10272
   A116       2.01390  -0.00003   0.00000  -0.00012  -0.00012   2.01377
   A117       2.26213  -0.00002   0.00000  -0.00010  -0.00010   2.26203
   A118       1.76452   0.00002   0.00000   0.00019   0.00019   1.76471
   A119       1.81227   0.00001   0.00000   0.00010   0.00010   1.81237
   A120       2.15158  -0.00001   0.00000  -0.00004  -0.00004   2.15154
   A121       1.84212   0.00006   0.00000   0.00033   0.00034   1.84246
   A122       2.31648   0.00002   0.00000  -0.00003  -0.00003   2.31644
   A123       1.97281   0.00000   0.00000   0.00000   0.00000   1.97281
   A124       1.77505  -0.00001   0.00000  -0.00004  -0.00004   1.77501
   A125       1.85607   0.00000   0.00000   0.00003   0.00003   1.85609
   A126       2.32811  -0.00001   0.00000  -0.00004  -0.00004   2.32807
   A127       1.95432   0.00002   0.00000   0.00007   0.00007   1.95438
   A128       2.32379  -0.00000   0.00000  -0.00002  -0.00002   2.32376
   A129       1.82407   0.00001   0.00000   0.00005   0.00005   1.82412
   A130       1.93216   0.00001   0.00000   0.00007   0.00007   1.93223
   A131       1.89140  -0.00002   0.00000  -0.00005  -0.00005   1.89135
   A132       2.21448  -0.00002   0.00000  -0.00007  -0.00007   2.21440
   A133       1.68511  -0.00002   0.00000  -0.00008  -0.00008   1.68503
   A134       2.40074   0.00001   0.00000   0.00004   0.00004   2.40078
   A135       2.13284   0.00002   0.00000   0.00008   0.00008   2.13292
   A136       2.17270   0.00001   0.00000   0.00002   0.00002   2.17273
   A137       2.10881   0.00000   0.00000  -0.00001  -0.00001   2.10880
   A138       1.50702   0.00002   0.00000   0.00012   0.00012   1.50714
   A139       1.93540  -0.00001   0.00000  -0.00008  -0.00008   1.93532
   A140       2.37270  -0.00000   0.00000   0.00004   0.00004   2.37274
   A141       2.13112  -0.00002   0.00000  -0.00014  -0.00014   2.13097
   A142       1.50744  -0.00002   0.00000  -0.00006  -0.00006   1.50739
   A143       2.40222  -0.00001   0.00000  -0.00016  -0.00016   2.40206
   A144       2.33994   0.00004   0.00000   0.00022   0.00022   2.34016
   A145       2.07270  -0.00000   0.00000   0.00002   0.00002   2.07272
   A146       1.98587   0.00002   0.00000   0.00008   0.00008   1.98595
   A147       2.40493  -0.00002   0.00000  -0.00016  -0.00016   2.40477
   A148       2.10682  -0.00002   0.00000  -0.00009  -0.00009   2.10674
   A149       1.70920   0.00002   0.00000   0.00006   0.00006   1.70926
   A150       2.17421   0.00002   0.00000   0.00015   0.00015   2.17436
   A151       2.18862  -0.00001   0.00000  -0.00007  -0.00007   2.18856
   A152       1.66963   0.00001   0.00000   0.00007   0.00007   1.66970
   A153       1.65203   0.00002   0.00000   0.00011   0.00011   1.65214
   A154       1.50198   0.00001   0.00000   0.00005   0.00005   1.50203
   A155       2.16853  -0.00001   0.00000  -0.00005  -0.00005   2.16848
   A156       2.23935  -0.00002   0.00000  -0.00007  -0.00007   2.23928
   A157       2.13103   0.00001   0.00000   0.00003   0.00003   2.13106
   A158       1.85574   0.00000   0.00000   0.00003   0.00003   1.85577
   A159       2.26408  -0.00001   0.00000  -0.00004  -0.00004   2.26404
   A160       1.74733  -0.00001   0.00000  -0.00005  -0.00005   1.74728
   A161       1.98031  -0.00000   0.00000   0.00000   0.00000   1.98031
   A162       1.61672  -0.00000   0.00000  -0.00002  -0.00002   1.61671
   A163       2.16914  -0.00000   0.00000  -0.00001  -0.00001   2.16914
   A164       2.45405  -0.00001   0.00000  -0.00005  -0.00005   2.45400
   A165       2.07301   0.00000   0.00000  -0.00002  -0.00002   2.07300
   A166       2.15303   0.00000   0.00000   0.00001   0.00001   2.15304
   A167       2.51643   0.00000   0.00000   0.00002   0.00002   2.51646
   A168       1.50682  -0.00000   0.00000  -0.00000  -0.00000   1.50682
   A169       1.50689   0.00001   0.00000   0.00006   0.00006   1.50695
   A170       2.32627  -0.00001   0.00000  -0.00005  -0.00005   2.32622
   A171       2.38575  -0.00001   0.00000  -0.00001  -0.00001   2.38574
   A172       1.93320  -0.00002   0.00000  -0.00006  -0.00006   1.93314
   A173       2.13850   0.00001   0.00000  -0.00001  -0.00001   2.13849
   A174       2.38867   0.00001   0.00000   0.00002   0.00002   2.38868
   A175       2.10556  -0.00000   0.00000   0.00000   0.00000   2.10556
   A176       2.17284   0.00001   0.00000   0.00007   0.00007   2.17291
   A177       1.70677  -0.00000   0.00000   0.00001   0.00001   1.70678
   A178       2.07077  -0.00001   0.00000  -0.00008  -0.00008   2.07069
   A179       2.41864   0.00000   0.00000   0.00003   0.00003   2.41867
   A180       2.00120   0.00000   0.00000   0.00002   0.00002   2.00122
   A181       1.66270  -0.00000   0.00000  -0.00001  -0.00001   1.66269
   A182       2.17939   0.00001   0.00000   0.00004   0.00004   2.17944
   A183       1.77182  -0.00001   0.00000  -0.00001  -0.00001   1.77180
   A184       2.58081  -0.00001   0.00000  -0.00007  -0.00007   2.58074
   A185       1.64209   0.00001   0.00000   0.00003   0.00003   1.64212
   A186       1.65519   0.00000   0.00000   0.00001   0.00001   1.65519
   A187       1.57517   0.00034   0.00000   0.00201   0.00201   1.57718
   A188       1.62868   0.00005   0.00000   0.00003   0.00004   1.62872
   A189       1.89972  -0.00001   0.00000  -0.00004  -0.00004   1.89968
   A190       2.20343   0.00001   0.00000   0.00006   0.00006   2.20349
   A191       1.50995   0.00000   0.00000   0.00001   0.00001   1.50995
   A192       1.94722  -0.00000   0.00000  -0.00000  -0.00000   1.94722
   A193       1.48329  -0.00001   0.00000  -0.00006  -0.00006   1.48323
   A194       2.75482  -0.00001   0.00000  -0.00008  -0.00008   2.75474
   A195       2.02318   0.00002   0.00000   0.00013   0.00013   2.02330
   A196       1.76987  -0.00011   0.00000  -0.00063  -0.00063   1.76924
   A197       1.63518   0.00018   0.00000   0.00115   0.00115   1.63634
   A198       1.79025   0.00007   0.00000   0.00034   0.00034   1.79059
   A199       2.61477   0.00013   0.00000   0.00055   0.00055   2.61531
   A200       1.70906  -0.00002   0.00000  -0.00009  -0.00009   1.70896
   A201       1.70404   0.00001   0.00000   0.00004   0.00004   1.70408
   A202       1.67623  -0.00002   0.00000  -0.00011  -0.00011   1.67612
   A203       1.88630   0.00003   0.00000   0.00015   0.00015   1.88645
   A204       2.68587  -0.00000   0.00000  -0.00003  -0.00003   2.68583
   A205       1.67270  -0.00025   0.00000  -0.00124  -0.00124   1.67146
   A206       1.65387   0.00028   0.00000   0.00156   0.00155   1.65543
   A207       1.80533  -0.00001   0.00000   0.00020   0.00020   1.80553
   A208       1.69042   0.00001   0.00000  -0.00014  -0.00014   1.69028
   A209       2.77306  -0.00000   0.00000  -0.00011  -0.00011   2.77296
   A210       1.90000  -0.00016   0.00000  -0.00068  -0.00068   1.89932
   A211       2.35166   0.00000   0.00000  -0.00012  -0.00012   2.35154
   A212       1.88760  -0.00012   0.00000  -0.00061  -0.00061   1.88699
   A213       1.60448  -0.00009   0.00000  -0.00040  -0.00040   1.60409
   A214       1.66171  -0.00001   0.00000  -0.00009  -0.00009   1.66162
   A215       1.52139  -0.00014   0.00000  -0.00067  -0.00067   1.52072
   A216       1.63428   0.00023   0.00000   0.00144   0.00144   1.63572
   A217       2.43972  -0.00002   0.00000  -0.00027  -0.00027   2.43945
   A218       2.55949   0.00002   0.00000   0.00020   0.00020   2.55969
   A219       1.60686  -0.00004   0.00000  -0.00011  -0.00011   1.60675
   A220       1.72203   0.00001   0.00000   0.00005   0.00005   1.72209
   A221       1.63082  -0.00001   0.00000   0.00003   0.00003   1.63085
   A222       2.44621   0.00000   0.00000  -0.00001  -0.00001   2.44620
   A223       2.20501   0.00001   0.00000  -0.00001  -0.00001   2.20500
   A224       2.07190  -0.00001   0.00000  -0.00004  -0.00004   2.07186
   A225       2.30756   0.00000   0.00000   0.00001   0.00001   2.30757
   A226       2.24028   0.00001   0.00000   0.00002   0.00002   2.24030
   A227       1.71151   0.00008   0.00000   0.00031   0.00031   1.71182
   A228       2.27897  -0.00005   0.00000  -0.00010  -0.00010   2.27886
   A229       1.68962   0.00013   0.00000   0.00067   0.00067   1.69029
   A230       2.22015  -0.00009   0.00000  -0.00037  -0.00037   2.21978
   A231       2.28268  -0.00003   0.00000  -0.00018  -0.00018   2.28250
   A232       1.56992   0.00000   0.00000   0.00005   0.00005   1.56997
   A233       1.01761  -0.00001   0.00000  -0.00007  -0.00007   1.01754
   A234       2.30391  -0.00001   0.00000  -0.00003  -0.00003   2.30388
   A235       1.65862  -0.00000   0.00000   0.00000   0.00000   1.65862
   A236       2.29416   0.00001   0.00000   0.00001   0.00001   2.29417
   A237       2.18961   0.00000   0.00000  -0.00000  -0.00000   2.18961
   A238       2.31126  -0.00001   0.00000  -0.00006  -0.00006   2.31120
   A239       1.67499  -0.00000   0.00000   0.00000   0.00000   1.67499
   A240       2.23289  -0.00000   0.00000  -0.00001  -0.00001   2.23289
   A241       2.32797   0.00000   0.00000  -0.00000  -0.00000   2.32796
   A242       1.32967   0.00002   0.00000   0.00007   0.00007   1.32974
   A243       1.03097  -0.00001   0.00000  -0.00004  -0.00004   1.03093
   A244       2.39865   0.00000   0.00000  -0.00000  -0.00000   2.39865
   A245       1.40213   0.00001   0.00000   0.00003   0.00003   1.40215
   A246       2.29770  -0.00001   0.00000  -0.00005  -0.00005   2.29765
   A247       2.48016   0.00000   0.00000   0.00002   0.00002   2.48018
   A248       1.71892  -0.00046   0.00000  -0.00302  -0.00302   1.71590
   A249       1.07421  -0.00017   0.00000  -0.00120  -0.00120   1.07301
   A250       2.13513   0.00032   0.00000   0.00210   0.00210   2.13723
   A251       1.78282  -0.00039   0.00000  -0.00258  -0.00258   1.78024
   A252       2.23771   0.00024   0.00000   0.00172   0.00172   2.23943
   A253       2.16367   0.00018   0.00000   0.00102   0.00102   2.16469
   A254       2.28851   0.00012   0.00000   0.00045   0.00045   2.28896
   A255       3.22033   0.00011   0.00000   0.00094   0.00094   3.22128
   A256       3.24202  -0.00003   0.00000  -0.00030  -0.00030   3.24172
    D1       -1.76645   0.00004   0.00000   0.00021   0.00021  -1.76624
    D2       -0.74218  -0.00000   0.00000  -0.00000  -0.00000  -0.74218
    D3        1.71237   0.00002   0.00000   0.00011   0.00011   1.71248
    D4        2.28895   0.00001   0.00000   0.00008   0.00008   2.28903
    D5        0.19771   0.00002   0.00000   0.00007   0.00007   0.19778
    D6        1.22199  -0.00003   0.00000  -0.00015  -0.00015   1.22184
    D7       -2.60664  -0.00000   0.00000  -0.00003  -0.00003  -2.60668
    D8       -2.03006  -0.00002   0.00000  -0.00006  -0.00006  -2.03013
    D9       -0.75317   0.00003   0.00000   0.00013   0.00013  -0.75304
   D10        0.27110  -0.00002   0.00000  -0.00008  -0.00008   0.27102
   D11        2.72565   0.00001   0.00000   0.00003   0.00003   2.72569
   D12       -2.98095  -0.00000   0.00000   0.00000   0.00000  -2.98095
   D13        2.19871   0.00004   0.00000   0.00018   0.00018   2.19890
   D14       -3.06020  -0.00001   0.00000  -0.00003  -0.00003  -3.06023
   D15       -0.60565   0.00002   0.00000   0.00008   0.00008  -0.60556
   D16       -0.02907   0.00001   0.00000   0.00005   0.00005  -0.02901
   D17        2.75491   0.00001   0.00000   0.00003   0.00003   2.75494
   D18       -2.50401  -0.00003   0.00000  -0.00018  -0.00018  -2.50419
   D19       -0.04945  -0.00001   0.00000  -0.00007  -0.00007  -0.04952
   D20        0.52713  -0.00002   0.00000  -0.00010  -0.00010   0.52703
   D21        0.42779  -0.00001   0.00000  -0.00003  -0.00003   0.42777
   D22       -0.58747   0.00002   0.00000   0.00013   0.00013  -0.58733
   D23        3.01260   0.00007   0.00000   0.00046   0.00046   3.01306
   D24       -3.03249   0.00001   0.00000   0.00018   0.00018  -3.03231
   D25       -0.48495   0.00001   0.00000   0.00008   0.00008  -0.48487
   D26       -1.50021   0.00004   0.00000   0.00024   0.00024  -1.49997
   D27        2.09985   0.00009   0.00000   0.00056   0.00056   2.10042
   D28        2.33795   0.00003   0.00000   0.00029   0.00029   2.33823
   D29        1.14532  -0.00002   0.00000  -0.00002  -0.00002   1.14530
   D30        0.13006   0.00001   0.00000   0.00014   0.00014   0.13020
   D31       -2.55306   0.00007   0.00000   0.00046   0.00046  -2.55260
   D32       -2.31497   0.00001   0.00000   0.00019   0.00019  -2.31478
   D33       -2.81511  -0.00001   0.00000   0.00001   0.00001  -2.81510
   D34        2.45282   0.00003   0.00000   0.00017   0.00017   2.45299
   D35       -0.23031   0.00008   0.00000   0.00050   0.00050  -0.22981
   D36        0.00779   0.00002   0.00000   0.00022   0.00022   0.00801
   D37       -2.74153  -0.00002   0.00000  -0.00009  -0.00009  -2.74162
   D38        2.52639   0.00001   0.00000   0.00007   0.00007   2.52646
   D39       -0.15673   0.00006   0.00000   0.00040   0.00040  -0.15634
   D40        0.08136  -0.00000   0.00000   0.00012   0.00012   0.08148
   D41        0.88434  -0.00001   0.00000  -0.00000  -0.00000   0.88434
   D42       -2.75591  -0.00000   0.00000   0.00000   0.00000  -2.75591
   D43       -2.10109  -0.00001   0.00000  -0.00002  -0.00002  -2.10111
   D44       -0.09912   0.00001   0.00000   0.00005   0.00005  -0.09907
   D45        2.54381   0.00001   0.00000   0.00005   0.00005   2.54386
   D46       -3.08456   0.00000   0.00000   0.00003   0.00003  -3.08453
   D47       -1.03198   0.00001   0.00000   0.00008   0.00008  -1.03190
   D48        1.61095   0.00002   0.00000   0.00008   0.00008   1.61103
   D49        2.26577   0.00001   0.00000   0.00006   0.00006   2.26582
   D50       -3.12585  -0.00000   0.00000   0.00001   0.00001  -3.12584
   D51       -0.48292   0.00000   0.00000   0.00001   0.00001  -0.48291
   D52        0.17190  -0.00001   0.00000  -0.00002  -0.00002   0.17188
   D53        3.06575   0.00001   0.00000   0.00010   0.00010   3.06585
   D54       -0.57451   0.00002   0.00000   0.00011   0.00011  -0.57440
   D55        0.08032   0.00001   0.00000   0.00008   0.00008   0.08040
   D56       -0.90068   0.00002   0.00000   0.00009   0.00009  -0.90059
   D57        0.06727  -0.00001   0.00000  -0.00004  -0.00004   0.06723
   D58        2.29016   0.00001   0.00000   0.00001   0.00001   2.29016
   D59        2.91275  -0.00003   0.00000  -0.00023  -0.00023   2.91252
   D60        1.07197   0.00000   0.00000  -0.00002  -0.00002   1.07195
   D61        2.03992  -0.00003   0.00000  -0.00015  -0.00015   2.03977
   D62       -2.02038  -0.00001   0.00000  -0.00011  -0.00011  -2.02048
   D63       -1.39778  -0.00005   0.00000  -0.00034  -0.00034  -1.39813
   D64        0.07770   0.00001   0.00000   0.00006   0.00006   0.07776
   D65        1.04565  -0.00001   0.00000  -0.00007  -0.00007   1.04558
   D66       -3.01464   0.00000   0.00000  -0.00003  -0.00003  -3.01467
   D67       -2.39205  -0.00004   0.00000  -0.00026  -0.00026  -2.39231
   D68       -2.98967   0.00001   0.00000   0.00003   0.00003  -2.98964
   D69       -2.02172  -0.00002   0.00000  -0.00010  -0.00010  -2.02182
   D70        0.20117  -0.00000   0.00000  -0.00006  -0.00006   0.20111
   D71        0.82376  -0.00004   0.00000  -0.00029  -0.00029   0.82347
   D72        2.82794   0.00002   0.00000   0.00008   0.00008   2.82801
   D73       -2.48730  -0.00001   0.00000  -0.00005  -0.00005  -2.48735
   D74       -0.26441   0.00001   0.00000  -0.00001  -0.00001  -0.26442
   D75        0.35818  -0.00003   0.00000  -0.00024  -0.00024   0.35794
   D76        0.59873  -0.00001   0.00000  -0.00008  -0.00008   0.59865
   D77        1.61561  -0.00003   0.00000  -0.00012  -0.00012   1.61549
   D78       -2.42818  -0.00002   0.00000  -0.00010  -0.00010  -2.42828
   D79       -1.71951  -0.00002   0.00000  -0.00011  -0.00011  -1.71963
   D80       -0.49555   0.00000   0.00000  -0.00001  -0.00001  -0.49556
   D81        0.52134  -0.00001   0.00000  -0.00005  -0.00005   0.52128
   D82        2.76073  -0.00000   0.00000  -0.00003  -0.00003   2.76070
   D83       -2.81379  -0.00001   0.00000  -0.00005  -0.00005  -2.81383
   D84       -1.20996   0.00001   0.00000   0.00002   0.00002  -1.20995
   D85       -0.19308  -0.00000   0.00000  -0.00003  -0.00003  -0.19311
   D86        2.04631   0.00000   0.00000  -0.00001  -0.00001   2.04631
   D87        2.75498  -0.00000   0.00000  -0.00002  -0.00002   2.75496
   D88        2.55489   0.00001   0.00000   0.00003   0.00003   2.55491
   D89       -2.71141  -0.00000   0.00000  -0.00002  -0.00002  -2.71143
   D90       -0.47202   0.00001   0.00000   0.00000   0.00000  -0.47202
   D91        0.23665   0.00000   0.00000  -0.00001  -0.00001   0.23664
   D92        2.98659   0.00001   0.00000   0.00001   0.00001   2.98660
   D93       -2.27971  -0.00001   0.00000  -0.00004  -0.00004  -2.27975
   D94       -0.04032   0.00000   0.00000  -0.00001  -0.00001  -0.04033
   D95        0.66835  -0.00001   0.00000  -0.00003  -0.00003   0.66832
   D96        0.39080  -0.00001   0.00000   0.00000   0.00000   0.39080
   D97       -0.66995   0.00001   0.00000   0.00010   0.00010  -0.66985
   D98        2.70912  -0.00001   0.00000  -0.00005  -0.00005   2.70907
   D99       -2.81316  -0.00000   0.00000   0.00000   0.00000  -2.81316
   D100      -0.65966   0.00001   0.00000   0.00006   0.00006  -0.65959
   D101      -1.72041   0.00003   0.00000   0.00016   0.00016  -1.72025
   D102       1.65866   0.00001   0.00000   0.00001   0.00001   1.65867
   D103       2.41957   0.00001   0.00000   0.00006   0.00006   2.41963
   D104       1.26238  -0.00002   0.00000  -0.00007  -0.00007   1.26232
   D105       0.20163   0.00000   0.00000   0.00003   0.00003   0.20166
   D106      -2.70248  -0.00002   0.00000  -0.00012  -0.00012  -2.70260
   D107      -1.94158  -0.00001   0.00000  -0.00007  -0.00007  -1.94164
   D108      -2.52166  -0.00002   0.00000  -0.00006  -0.00006  -2.52172
   D109       2.70077   0.00000   0.00000   0.00004   0.00004   2.70081
   D110      -0.20335  -0.00002   0.00000  -0.00011  -0.00011  -0.20346
   D111       0.55756  -0.00001   0.00000  -0.00006  -0.00006   0.55750
   D112      -3.09758   0.00001   0.00000   0.00011   0.00011  -3.09747
   D113       2.12485   0.00003   0.00000   0.00021   0.00021   2.12506
   D114      -0.77926   0.00001   0.00000   0.00006   0.00006  -0.77920
   D115      -0.01835   0.00002   0.00000   0.00011   0.00011  -0.01824
   D116       0.26843   0.00002   0.00000   0.00011   0.00011   0.26854
   D117       3.04287   0.00000   0.00000   0.00003   0.00003   3.04289
   D118       1.49561   0.00001   0.00000   0.00010   0.00010   1.49572
   D119      -2.01314   0.00000   0.00000   0.00002   0.00002  -2.01311
   D120      -1.66072   0.00001   0.00000   0.00006   0.00006  -1.66065
   D121       1.11372  -0.00000   0.00000  -0.00002  -0.00002   1.11370
   D122       2.70606   0.00001   0.00000   0.00009   0.00009   2.70615
   D123      -0.80269   0.00000   0.00000   0.00001   0.00001  -0.80268
   D124      -0.77222   0.00001   0.00000   0.00006   0.00006  -0.77217
   D125       2.00221  -0.00001   0.00000  -0.00002  -0.00002   2.00219
   D126      -2.49450   0.00000   0.00000   0.00000   0.00000  -2.49449
   D127       0.27994  -0.00001   0.00000  -0.00008  -0.00008   0.27986
   D128       0.30515   0.00002   0.00000   0.00014   0.00014   0.30529
   D129      -0.82310  -0.00002   0.00000  -0.00009  -0.00009  -0.82319
   D130       3.02890   0.00007   0.00000   0.00047   0.00047   3.02937
   D131       2.58653  -0.00000   0.00000   0.00010   0.00010   2.58662
   D132       1.46196   0.00002   0.00000   0.00012   0.00012   1.46209
   D133       0.33371  -0.00002   0.00000  -0.00011  -0.00011   0.33360
   D134      -2.09747   0.00007   0.00000   0.00045   0.00045  -2.09702
   D135      -2.53984  -0.00000   0.00000   0.00008   0.00008  -2.53977
   D136      -2.54096   0.00002   0.00000   0.00012   0.00012  -2.54084
   D137       2.61398  -0.00002   0.00000  -0.00011  -0.00011   2.61387
   D138       0.18280   0.00007   0.00000   0.00045   0.00045   0.18325
   D139      -0.25958  -0.00001   0.00000   0.00007   0.00007  -0.25950
   D140      -2.11334   0.00003   0.00000   0.00015   0.00015  -2.11319
   D141       3.04159  -0.00002   0.00000  -0.00008  -0.00008   3.04151
   D142       0.61041   0.00007   0.00000   0.00048   0.00048   0.61089
   D143       0.16804  -0.00000   0.00000   0.00010   0.00010   0.16814
   D144       0.63360  -0.00001   0.00000  -0.00011  -0.00011   0.63349
   D145      -0.43700  -0.00004   0.00000  -0.00015  -0.00015  -0.43715
   D146      -2.67530  -0.00005   0.00000  -0.00033  -0.00033  -2.67563
   D147       3.04584  -0.00005   0.00000  -0.00015  -0.00015   3.04569
   D148      -0.51955  -0.00001   0.00000  -0.00014  -0.00014  -0.51969
   D149      -1.59015  -0.00004   0.00000  -0.00018  -0.00018  -1.59034
   D150       2.45473  -0.00005   0.00000  -0.00036  -0.00036   2.45437
   D151       1.89269  -0.00005   0.00000  -0.00018  -0.00018   1.89251
   D152      -2.90699   0.00000   0.00000  -0.00005  -0.00005  -2.90704
   D153       2.30559  -0.00003   0.00000  -0.00009  -0.00009   2.30550
   D154       0.06729  -0.00003   0.00000  -0.00027  -0.00027   0.06702
   D155      -0.49476  -0.00004   0.00000  -0.00009  -0.00009  -0.49485
   D156      -3.13045  -0.00001   0.00000  -0.00013  -0.00013  -3.13058
   D157       2.08213  -0.00004   0.00000  -0.00017  -0.00017   2.08196
   D158      -0.15617  -0.00005   0.00000  -0.00035  -0.00035  -0.15652
   D159      -0.71822  -0.00005   0.00000  -0.00017  -0.00017  -0.71838
   D160      -0.79927   0.00001   0.00000   0.00008   0.00008  -0.79918
   D161       0.26647   0.00001   0.00000   0.00002   0.00002   0.26649
   D162       2.43826   0.00004   0.00000   0.00021   0.00021   2.43847
   D163       3.09164  -0.00000   0.00000  -0.00015  -0.00015   3.09149
   D164       0.26346   0.00000   0.00000   0.00001   0.00001   0.26346
   D165       1.32919  -0.00000   0.00000  -0.00006  -0.00006   1.32914
   D166      -2.78220   0.00003   0.00000   0.00014   0.00014  -2.78206
   D167      -2.12882  -0.00001   0.00000  -0.00022  -0.00022  -2.12905
   D168       3.09497   0.00000   0.00000   0.00003   0.00003   3.09500
   D169      -2.12248  -0.00000   0.00000  -0.00004  -0.00004  -2.12252
   D170       0.04931   0.00003   0.00000   0.00016   0.00016   0.04947
   D171       0.70269  -0.00001   0.00000  -0.00020  -0.00020   0.70249
   D172       2.44244   0.00000   0.00000   0.00002   0.00002   2.44245
   D173      -2.77501   0.00000   0.00000  -0.00005  -0.00005  -2.77506
   D174      -0.60322   0.00003   0.00000   0.00015   0.00015  -0.60308
   D175       0.05016  -0.00001   0.00000  -0.00021  -0.00021   0.04994
   D176       0.12192   0.00002   0.00000   0.00010   0.00010   0.12202
   D177      -0.96865   0.00001   0.00000   0.00008   0.00008  -0.96857
   D178       2.32581   0.00001   0.00000   0.00007   0.00007   2.32588
   D179       2.59917   0.00001   0.00000   0.00006   0.00006   2.59923
   D180       1.35822   0.00001   0.00000   0.00008   0.00008   1.35831
   D181       0.26765   0.00000   0.00000   0.00006   0.00006   0.26771
   D182      -2.72107   0.00000   0.00000   0.00005   0.00005  -2.72102
   D183      -2.44771   0.00000   0.00000   0.00004   0.00004  -2.44767
   D184      -2.31851   0.00001   0.00000   0.00008   0.00008  -2.31843
   D185       2.87410   0.00000   0.00000   0.00005   0.00005   2.87416
   D186      -0.11462   0.00001   0.00000   0.00004   0.00004  -0.11458
   D187       0.15874   0.00001   0.00000   0.00004   0.00004   0.15878
   D188      -2.46483   0.00001   0.00000   0.00007   0.00007  -2.46476
   D189       2.72779   0.00000   0.00000   0.00005   0.00005   2.72783
   D190      -0.26094   0.00001   0.00000   0.00004   0.00004  -0.26090
   D191       0.01242   0.00000   0.00000   0.00003   0.00003   0.01245
   D192      -2.42662  -0.00001   0.00000  -0.00000  -0.00000  -2.42662
   D193      -0.20571  -0.00001   0.00000  -0.00003  -0.00003  -0.20574
   D194       2.58565   0.00002   0.00000   0.00013   0.00013   2.58578
   D195      -1.47663   0.00002   0.00000   0.00011   0.00011  -1.47652
   D196       1.17297  -0.00002   0.00000  -0.00010  -0.00010   1.17287
   D197      -2.88931  -0.00002   0.00000  -0.00012  -0.00012  -2.88943
   D198      -0.19848   0.00002   0.00000   0.00013   0.00013  -0.19835
   D199       2.02243   0.00002   0.00000   0.00011   0.00011   2.02253
   D200      -1.28605   0.00000   0.00000   0.00006   0.00006  -1.28599
   D201       0.93486   0.00000   0.00000   0.00004   0.00004   0.93490
   D202       0.59395   0.00003   0.00000   0.00018   0.00018   0.59413
   D203       1.61098  -0.00000   0.00000   0.00004   0.00004   1.61102
   D204      -2.41863   0.00004   0.00000   0.00029   0.00029  -2.41833
   D205      -1.71239  -0.00001   0.00000  -0.00004  -0.00004  -1.71242
   D206      -1.20966   0.00003   0.00000   0.00020   0.00020  -1.20946
   D207      -0.19262  -0.00000   0.00000   0.00005   0.00005  -0.19257
   D208       2.06096   0.00005   0.00000   0.00031   0.00031   2.06126
   D209       2.76720  -0.00000   0.00000  -0.00002  -0.00002   2.76718
   D210      -0.49978   0.00001   0.00000   0.00016   0.00016  -0.49962
   D211       0.51725  -0.00002   0.00000   0.00002   0.00002   0.51727
   D212       2.77083   0.00003   0.00000   0.00027   0.00027   2.77110
   D213      -2.80612  -0.00002   0.00000  -0.00005  -0.00005  -2.80617
   D214       2.97568  -0.00001   0.00000   0.00007   0.00007   2.97575
   D215      -2.29048  -0.00004   0.00000  -0.00007  -0.00007  -2.29055
   D216      -0.03690   0.00001   0.00000   0.00018   0.00018  -0.03672
   D217       0.66934  -0.00004   0.00000  -0.00015  -0.00015   0.66920
   D218       2.54488   0.00001   0.00000   0.00017   0.00017   2.54505
   D219      -2.72127  -0.00002   0.00000   0.00003   0.00003  -2.72125
   D220      -0.46769   0.00003   0.00000   0.00028   0.00028  -0.46741
   D221       0.23855  -0.00002   0.00000  -0.00005  -0.00005   0.23850
   D222       0.87948   0.00006   0.00000   0.00033   0.00033   0.87981
   D223      -2.75526   0.00005   0.00000   0.00018   0.00018  -2.75508
   D224      -2.10008   0.00001   0.00000  -0.00001  -0.00001  -2.10008
   D225      -0.10676   0.00003   0.00000   0.00039   0.00039  -0.10637
   D226       2.54169   0.00003   0.00000   0.00023   0.00023   2.54192
   D227      -3.08631  -0.00002   0.00000   0.00005   0.00004  -3.08627
   D228      -1.03254   0.00002   0.00000   0.00021   0.00021  -1.03232
   D229       1.61591   0.00002   0.00000   0.00006   0.00006   1.61597
   D230       2.27109  -0.00002   0.00000  -0.00013  -0.00013   2.27097
   D231       3.05115  -0.00001   0.00000   0.00017   0.00017   3.05133
   D232      -0.58359  -0.00001   0.00000   0.00002   0.00002  -0.58357
   D233       0.07160  -0.00005   0.00000  -0.00017  -0.00017   0.07143
   D234       3.13878  -0.00002   0.00000   0.00000   0.00000   3.13879
   D235      -0.49596  -0.00002   0.00000  -0.00015  -0.00015  -0.49611
   D236       0.15923  -0.00006   0.00000  -0.00034  -0.00034   0.15889
   D237      -0.73731  -0.00004   0.00000  -0.00022  -0.00022  -0.73752
   D238      -1.76384  -0.00000   0.00000  -0.00006  -0.00006  -1.76390
   D239       2.29915  -0.00006   0.00000  -0.00032  -0.00033   2.29883
   D240       1.71889  -0.00000   0.00000   0.00000   0.00000   1.71889
   D241       0.27283  -0.00000   0.00000  -0.00003  -0.00003   0.27280
   D242      -0.75371   0.00003   0.00000   0.00013   0.00013  -0.75358
   D243      -2.97390  -0.00003   0.00000  -0.00014  -0.00014  -2.97404
   D244       2.72902   0.00003   0.00000   0.00019   0.00019   2.72921
   D245       1.22053  -0.00002   0.00000  -0.00009  -0.00009   1.22043
   D246       0.19399   0.00002   0.00000   0.00006   0.00006   0.19406
   D247      -2.02620  -0.00004   0.00000  -0.00020  -0.00020  -2.02640
   D248      -2.60647   0.00002   0.00000   0.00013   0.00013  -2.60634
   D249      -2.49862  -0.00001   0.00000  -0.00010  -0.00010  -2.49872
   D250       2.75803   0.00002   0.00000   0.00006   0.00006   2.75809
   D251       0.53783  -0.00003   0.00000  -0.00021  -0.00021   0.53763
   D252      -0.04243   0.00002   0.00000   0.00012   0.00012  -0.04231
   D253      -3.04926   0.00002   0.00000   0.00013   0.00013  -3.04913
   D254       2.20739   0.00006   0.00000   0.00028   0.00028   2.20768
   D255      -0.01280   0.00000   0.00000   0.00002   0.00002  -0.01278
   D256      -0.59306   0.00006   0.00000   0.00035   0.00035  -0.59272
   D257      -1.49521  -0.00001   0.00000  -0.00006  -0.00006  -1.49527
   D258      -0.47973  -0.00001   0.00000  -0.00010  -0.00010  -0.47983
   D259       2.09959  -0.00001   0.00000  -0.00006  -0.00006   2.09953
   D260       2.32789  -0.00003   0.00000  -0.00009  -0.00009   2.32779
   D261      -0.57952  -0.00000   0.00000  -0.00021  -0.00020  -0.57972
   D262       0.43597  -0.00001   0.00000  -0.00025  -0.00025   0.43572
   D263       3.01529  -0.00001   0.00000  -0.00021  -0.00021   3.01508
   D264      -3.03960  -0.00002   0.00000  -0.00024  -0.00024  -3.03984
   D265       0.13015   0.00002   0.00000   0.00004   0.00004   0.13019
   D266       1.14563   0.00001   0.00000  -0.00000  -0.00000   1.14563
   D267      -2.55823   0.00001   0.00000   0.00004   0.00004  -2.55820
   D268      -2.32993  -0.00000   0.00000   0.00000   0.00000  -2.32993
   D269       2.54264   0.00004   0.00000   0.00005   0.00005   2.54269
   D270      -2.72507   0.00003   0.00000   0.00001   0.00001  -2.72506
   D271      -0.14575   0.00004   0.00000   0.00005   0.00005  -0.14570
   D272       0.08255   0.00002   0.00000   0.00001   0.00002   0.08256
   D273       2.47049   0.00004   0.00000   0.00012   0.00012   2.47062
   D274      -2.79721   0.00003   0.00000   0.00008   0.00008  -2.79713
   D275      -0.21789   0.00003   0.00000   0.00012   0.00012  -0.21777
   D276       0.01041   0.00002   0.00000   0.00009   0.00009   0.01050
   D277       1.26413  -0.00000   0.00000  -0.00008  -0.00008   1.26404
   D278       0.20123   0.00001   0.00000  -0.00003  -0.00003   0.20120
   D279      -1.92828   0.00001   0.00000   0.00001   0.00001  -1.92827
   D280      -2.70138   0.00001   0.00000   0.00002   0.00002  -2.70136
   D281       0.39209  -0.00001   0.00000  -0.00004  -0.00004   0.39205
   D282      -0.67081   0.00000   0.00000   0.00002   0.00002  -0.67079
   D283      -2.80032   0.00001   0.00000   0.00006   0.00006  -2.80027
   D284       2.70977   0.00001   0.00000   0.00007   0.00007   2.70983
   D285      -0.65789  -0.00002   0.00000  -0.00008  -0.00008  -0.65797
   D286      -1.72078  -0.00001   0.00000  -0.00003  -0.00003  -1.72081
   D287       2.43289  -0.00001   0.00000   0.00002   0.00002   2.43290
   D288       1.65979  -0.00000   0.00000   0.00002   0.00002   1.65981
   D289      -3.10480  -0.00002   0.00000  -0.00002  -0.00002  -3.10483
   D290       2.11549  -0.00001   0.00000   0.00003   0.00003   2.11552
   D291      -0.01403  -0.00001   0.00000   0.00008   0.00007  -0.01396
   D292      -0.78713  -0.00000   0.00000   0.00008   0.00008  -0.78704
   D293      -2.52729  -0.00003   0.00000  -0.00021  -0.00021  -2.52750
   D294       2.69300  -0.00002   0.00000  -0.00016  -0.00016   2.69284
   D295       0.56349  -0.00002   0.00000  -0.00011  -0.00011   0.56337
   D296      -0.20961  -0.00001   0.00000  -0.00011  -0.00011  -0.20972
   D297       0.08117  -0.00000   0.00000  -0.00010  -0.00010   0.08107
   D298       1.05007   0.00001   0.00000  -0.00003  -0.00003   1.05003
   D299      -2.37476   0.00001   0.00000  -0.00003  -0.00003  -2.37479
   D300      -2.99786  -0.00001   0.00000  -0.00010  -0.00010  -2.99796
   D301       1.07187  -0.00000   0.00000  -0.00008  -0.00008   1.07179
   D302       2.04076   0.00001   0.00000  -0.00001  -0.00001   2.04075
   D303      -1.38407   0.00001   0.00000  -0.00000  -0.00000  -1.38407
   D304      -2.00717  -0.00001   0.00000  -0.00008  -0.00008  -2.00724
   D305      -0.89738  -0.00002   0.00000  -0.00008  -0.00008  -0.89746
   D306       0.07152  -0.00001   0.00000  -0.00001  -0.00001   0.07151
   D307       2.92987  -0.00001   0.00000   0.00000  -0.00000   2.92987
   D308       2.30677  -0.00002   0.00000  -0.00007  -0.00007   2.30670
   D309       2.83457   0.00001   0.00000  -0.00000  -0.00000   2.83457
   D310      -2.47971   0.00002   0.00000   0.00007   0.00007  -2.47964
   D311       0.37864   0.00002   0.00000   0.00007   0.00007   0.37871
   D312      -0.24446   0.00001   0.00000   0.00000   0.00000  -0.24446
   D313      -2.98036  -0.00000   0.00000  -0.00009  -0.00009  -2.98046
   D314      -2.01147   0.00001   0.00000  -0.00002  -0.00002  -2.01149
   D315       0.84689   0.00001   0.00000  -0.00002  -0.00002   0.84687
   D316       0.22379  -0.00001   0.00000  -0.00009  -0.00009   0.22370
   D317       2.08838  -0.00003   0.00000  -0.00027  -0.00027   2.08811
   D318      -0.73400  -0.00004   0.00000  -0.00034  -0.00034  -0.73433
   D319       1.19686  -0.00003   0.00000  -0.00024  -0.00024   1.19661
   D320      -1.62552  -0.00005   0.00000  -0.00031  -0.00031  -1.62583
   D321       3.12516  -0.00004   0.00000  -0.00037  -0.00037   3.12479
   D322       0.30278  -0.00006   0.00000  -0.00043  -0.00043   0.30235
   D323      -1.93434  -0.00006   0.00000  -0.00038  -0.00038  -1.93472
   D324       1.52646  -0.00007   0.00000  -0.00044  -0.00044   1.52602
   D325       0.36979  -0.00005   0.00000  -0.00043  -0.00043   0.36936
   D326      -2.45259  -0.00006   0.00000  -0.00050  -0.00050  -2.45309
   D327      -0.71928  -0.00005   0.00000  -0.00037  -0.00037  -0.71965
   D328       2.74153  -0.00006   0.00000  -0.00043  -0.00043   2.74110
   D329      -3.02554   0.00001   0.00000   0.00014   0.00014  -3.02540
   D330       2.13707   0.00004   0.00000   0.00031   0.00031   2.13738
   D331      -1.93207  -0.00002   0.00000  -0.00003  -0.00003  -1.93210
   D332      -0.94891   0.00001   0.00000   0.00010   0.00010  -0.94881
   D333       0.99002   0.00001   0.00000   0.00016   0.00016   0.99018
   D334       0.03240   0.00001   0.00000   0.00014   0.00014   0.03254
   D335      -0.88674  -0.00001   0.00000  -0.00010  -0.00010  -0.88684
   D336       0.14276   0.00001   0.00000  -0.00002  -0.00002   0.14274
   D337       3.13747   0.00004   0.00000   0.00022   0.00022   3.13769
   D338       2.50427   0.00003   0.00000   0.00013   0.00013   2.50439
   D339       0.21607   0.00001   0.00000  -0.00004  -0.00004   0.21602
   D340       1.24557   0.00002   0.00000   0.00004   0.00004   1.24561
   D341      -2.04291   0.00005   0.00000   0.00028   0.00028  -2.04263
   D342      -2.67611   0.00004   0.00000   0.00018   0.00018  -2.67592
   D343       3.11544  -0.00001   0.00000  -0.00009  -0.00009   3.11535
   D344      -2.13825   0.00000   0.00000  -0.00000  -0.00000  -2.13825
   D345       0.85646   0.00003   0.00000   0.00024   0.00024   0.85670
   D346       0.22326   0.00002   0.00000   0.00014   0.00014   0.22340
   D347       2.53245  -0.00002   0.00000  -0.00019  -0.00019   2.53226
   D348      -2.72124  -0.00001   0.00000  -0.00010  -0.00010  -2.72134
   D349       0.27347   0.00003   0.00000   0.00013   0.00013   0.27361
   D350      -0.35973   0.00002   0.00000   0.00004   0.00004  -0.35969
   D351       0.48450  -0.00001   0.00000  -0.00014  -0.00014   0.48436
   D352      -2.24121   0.00001   0.00000   0.00005   0.00005  -2.24116
   D353      -2.88860   0.00005   0.00000   0.00031   0.00031  -2.88829
   D354      -0.69768  -0.00004   0.00000  -0.00031  -0.00031  -0.69799
   D355       2.85979  -0.00003   0.00000  -0.00012  -0.00012   2.85967
   D356       2.21240   0.00002   0.00000   0.00013   0.00013   2.21254
   D357       3.00188  -0.00011   0.00000  -0.00077  -0.00077   3.00112
   D358       0.27617  -0.00009   0.00000  -0.00058  -0.00058   0.27559
   D359      -0.37122  -0.00005   0.00000  -0.00032  -0.00032  -0.37154
   D360       3.11789  -0.00002   0.00000  -0.00029  -0.00029   3.11759
   D361       0.39218  -0.00000   0.00000  -0.00011  -0.00011   0.39207
   D362      -0.25521   0.00004   0.00000   0.00015   0.00015  -0.25506
   D363       0.83185   0.00001   0.00000   0.00010   0.00010   0.83195
   D364      -0.11197   0.00001   0.00000   0.00001   0.00001  -0.11196
   D365      -2.98408  -0.00001   0.00000  -0.00009  -0.00009  -2.98417
   D366      -2.56569   0.00002   0.00000   0.00014   0.00014  -2.56555
   D367      -0.20846   0.00000   0.00000   0.00006   0.00006  -0.20840
   D368      -1.15229  -0.00000   0.00000  -0.00002  -0.00002  -1.15231
   D369       2.25879  -0.00002   0.00000  -0.00013  -0.00013   2.25866
   D370       2.67718   0.00001   0.00000   0.00011   0.00011   2.67729
   D371       3.12843  -0.00002   0.00000  -0.00011  -0.00011   3.12832
   D372       2.18461  -0.00003   0.00000  -0.00020  -0.00020   2.18441
   D373      -0.68750  -0.00004   0.00000  -0.00030  -0.00030  -0.68780
   D374      -0.26911  -0.00001   0.00000  -0.00007  -0.00007  -0.26917
   D375      -2.55627   0.00000   0.00000  -0.00004  -0.00004  -2.55631
   D376       2.78309  -0.00000   0.00000  -0.00012  -0.00012   2.78297
   D377      -0.08901  -0.00002   0.00000  -0.00023  -0.00023  -0.08924
   D378       0.32938   0.00001   0.00000   0.00001   0.00001   0.32939
   D379       1.19447  -0.00012   0.00000  -0.00091  -0.00091   1.19356
   D380       2.33267  -0.00010   0.00000  -0.00086  -0.00086   2.33181
   D381      -2.83041  -0.00008   0.00000  -0.00073  -0.00073  -2.83114
   D382      -1.35217  -0.00005   0.00000  -0.00047  -0.00047  -1.35264
   D383       0.01913  -0.00008   0.00000  -0.00066  -0.00066   0.01847
   D384      -3.08436   0.00001   0.00000   0.00014   0.00014  -3.08423
   D385      -1.61376   0.00002   0.00000   0.00020   0.00020  -1.61356
   D386      -0.31733   0.00004   0.00000   0.00035   0.00035  -0.31698
   D387       0.71482  -0.00001   0.00000   0.00013   0.00013   0.71495
   D388       1.81841   0.00003   0.00000   0.00034   0.00034   1.81875
   D389       0.48134  -0.00001   0.00000  -0.00004  -0.00004   0.48130
   D390      -0.69856   0.00000   0.00000  -0.00005  -0.00005  -0.69861
   D391       3.00931   0.00000   0.00000  -0.00002  -0.00002   3.00929
   D392       3.13039  -0.00000   0.00000  -0.00005  -0.00005   3.13034
   D393      -2.22880  -0.00001   0.00000  -0.00003  -0.00003  -2.22883
   D394       2.87448   0.00000   0.00000  -0.00003  -0.00003   2.87445
   D395       0.29916   0.00000   0.00000  -0.00000  -0.00000   0.29916
   D396       0.42024  -0.00000   0.00000  -0.00003  -0.00003   0.42021
   D397      -2.88538  -0.00001   0.00000   0.00000   0.00000  -2.88538
   D398       2.21790   0.00001   0.00000   0.00000   0.00000   2.21790
   D399      -0.35742   0.00001   0.00000   0.00003   0.00003  -0.35739
   D400      -0.23633   0.00000   0.00000  -0.00000  -0.00000  -0.23634
   D401      -0.71834   0.00000   0.00000   0.00002   0.00002  -0.71832
   D402       0.48036   0.00003   0.00000   0.00015   0.00015   0.48051
   D403       3.09294   0.00001   0.00000   0.00007   0.00007   3.09301
   D404      -3.03489   0.00001   0.00000   0.00008   0.00008  -3.03481
   D405       2.61063  -0.00001   0.00000  -0.00005  -0.00005   2.61058
   D406      -2.47385   0.00001   0.00000   0.00007   0.00007  -2.47378
   D407       0.13873  -0.00000   0.00000  -0.00001  -0.00001   0.13872
   D408       0.29408   0.00000   0.00000   0.00001   0.00001   0.29409
   D409       2.26069   0.00000   0.00000   0.00002   0.00002   2.26071
   D410      -2.82379   0.00002   0.00000   0.00015   0.00015  -2.82364
   D411      -0.21121   0.00001   0.00000   0.00006   0.00006  -0.21115
   D412      -0.05586   0.00001   0.00000   0.00008   0.00008  -0.05578
   D413      -0.32343  -0.00001   0.00000  -0.00008  -0.00008  -0.32351
   D414       0.97109  -0.00002   0.00000  -0.00013  -0.00013   0.97095
   D415       3.10810  -0.00001   0.00000  -0.00007  -0.00007   3.10803
   D416      -2.89064  -0.00001   0.00000  -0.00006  -0.00006  -2.89070
   D417       2.70890  -0.00000   0.00000  -0.00003  -0.00003   2.70887
   D418      -2.27976  -0.00001   0.00000  -0.00008  -0.00008  -2.27984
   D419      -0.14275  -0.00000   0.00000  -0.00002  -0.00002  -0.14277
   D420       0.14170   0.00000   0.00000  -0.00001  -0.00001   0.14169
   D421       3.02570  -0.00001   0.00000  -0.00008  -0.00008   3.02562
   D422      -1.96297  -0.00002   0.00000  -0.00014  -0.00014  -1.96310
   D423       0.17405  -0.00001   0.00000  -0.00008  -0.00008   0.17398
   D424       0.45849  -0.00001   0.00000  -0.00006  -0.00006   0.45843
   D425      -2.31462  -0.00001   0.00000  -0.00001  -0.00001  -2.31463
   D426       0.18582  -0.00000   0.00000  -0.00001  -0.00001   0.18581
   D427       1.94683   0.00000   0.00000   0.00005   0.00005   1.94688
   D428      -1.00174  -0.00001   0.00000  -0.00004  -0.00004  -1.00178
   D429       0.48094   0.00003   0.00000   0.00012   0.00012   0.48106
   D430      -2.44841  -0.00001   0.00000  -0.00002  -0.00002  -2.44842
   D431      -2.81644   0.00002   0.00000   0.00008   0.00008  -2.81636
   D432      -0.71799  -0.00002   0.00000  -0.00015  -0.00015  -0.71814
   D433       2.63585  -0.00006   0.00000  -0.00029  -0.00029   2.63556
   D434       2.26782  -0.00003   0.00000  -0.00019  -0.00019   2.26762
   D435       3.09624   0.00006   0.00000   0.00035   0.00035   3.09659
   D436       0.16689   0.00001   0.00000   0.00021   0.00021   0.16710
   D437      -0.20114   0.00004   0.00000   0.00030   0.00030  -0.20084
   D438      -3.02656   0.00006   0.00000   0.00020   0.00020  -3.02636
   D439       0.32728   0.00002   0.00000   0.00006   0.00006   0.32734
   D440      -0.04075   0.00005   0.00000   0.00015   0.00015  -0.04060
   D441      -0.97054   0.00001   0.00000   0.00008   0.00008  -0.97045
   D442       0.26893  -0.00001   0.00000  -0.00003  -0.00003   0.26890
   D443       2.73092   0.00005   0.00000   0.00029   0.00029   2.73121
   D444       2.87191   0.00001   0.00000   0.00001   0.00001   2.87192
   D445       0.11995   0.00003   0.00000   0.00016   0.00016   0.12011
   D446       1.35942   0.00000   0.00000   0.00005   0.00005   1.35947
   D447      -2.46177   0.00007   0.00000   0.00037   0.00037  -2.46141
   D448      -2.32079   0.00003   0.00000   0.00009   0.00009  -2.32070
   D449       2.32862  -0.00003   0.00000  -0.00026  -0.00026   2.32836
   D450      -2.71509  -0.00006   0.00000  -0.00037  -0.00038  -2.71546
   D451      -0.25310   0.00000   0.00000  -0.00005  -0.00005  -0.25315
   D452      -0.11211  -0.00003   0.00000  -0.00033  -0.00033  -0.11245
   D453       2.59651  -0.00004   0.00000  -0.00015  -0.00015   2.59636
   D454      -2.44721  -0.00007   0.00000  -0.00026  -0.00026  -2.44747
   D455       0.01478  -0.00000   0.00000   0.00006   0.00006   0.01484
   D456       0.15577  -0.00004   0.00000  -0.00022  -0.00022   0.15555
   D457      -2.19396  -0.00004   0.00000  -0.00031  -0.00031  -2.19427
   D458      -0.05055  -0.00003   0.00000  -0.00013  -0.00013  -0.05067
   D459       2.77400  -0.00006   0.00000  -0.00037  -0.00037   2.77364
   D460       1.33004  -0.00006   0.00000  -0.00035  -0.00035   1.32969
   D461      -1.12205  -0.00003   0.00000  -0.00019  -0.00019  -1.12224
   D462      -0.32095  -0.00002   0.00000  -0.00007  -0.00007  -0.32102
   D463       0.97386  -0.00001   0.00000  -0.00000  -0.00000   0.97385
   D464      -2.87057  -0.00002   0.00000  -0.00011  -0.00011  -2.87068
   D465       3.12554   0.00001   0.00000   0.00019   0.00019   3.12573
   D466       2.69514   0.00000   0.00000   0.00002   0.00002   2.69516
   D467      -2.29323   0.00002   0.00000   0.00008   0.00008  -2.29315
   D468       0.14553  -0.00000   0.00000  -0.00003  -0.00003   0.14550
   D469      -0.14155   0.00004   0.00000   0.00027   0.00027  -0.14128
   D470       3.02074  -0.00001   0.00000  -0.00005  -0.00005   3.02069
   D471      -1.96764   0.00000   0.00000   0.00002   0.00002  -1.96762
   D472       0.47112  -0.00002   0.00000  -0.00010  -0.00010   0.47103
   D473       0.18405   0.00002   0.00000   0.00021   0.00021   0.18425
   D474       0.30292  -0.00001   0.00000   0.00001   0.00001   0.30293
   D475      -0.82461  -0.00000   0.00000   0.00004   0.00004  -0.82457
   D476       3.01935  -0.00001   0.00000  -0.00001  -0.00001   3.01934
   D477       2.56892   0.00002   0.00000   0.00010   0.00010   2.56902
   D478       1.46313  -0.00002   0.00000  -0.00004  -0.00004   1.46309
   D479       0.33560  -0.00001   0.00000  -0.00001  -0.00001   0.33559
   D480      -2.10362  -0.00002   0.00000  -0.00006  -0.00006  -2.10369
   D481      -2.55405   0.00001   0.00000   0.00004   0.00004  -2.55401
   D482      -2.11341  -0.00005   0.00000  -0.00025  -0.00025  -2.11366
   D483       3.04225  -0.00005   0.00000  -0.00021  -0.00021   3.04203
   D484       0.60302  -0.00005   0.00000  -0.00027  -0.00027   0.60275
   D485       0.15259  -0.00003   0.00000  -0.00016  -0.00016   0.15243
   D486      -2.53705  -0.00001   0.00000   0.00013   0.00013  -2.53692
   D487       2.61861  -0.00000   0.00000   0.00016   0.00016   2.61877
   D488       0.17939  -0.00001   0.00000   0.00011   0.00011   0.17949
   D489      -0.27104   0.00002   0.00000   0.00021   0.00021  -0.27083
   D490       0.63324  -0.00001   0.00000  -0.00005  -0.00005   0.63319
   D491      -0.43436  -0.00003   0.00000  -0.00012  -0.00012  -0.43449
   D492      -2.65796  -0.00000   0.00000  -0.00002  -0.00002  -2.65798
   D493       3.05851  -0.00001   0.00000  -0.00006  -0.00006   3.05845
   D494      -0.52349   0.00001   0.00000   0.00006   0.00006  -0.52344
   D495      -1.59110  -0.00000   0.00000  -0.00002  -0.00002  -1.59111
   D496       2.46849   0.00002   0.00000   0.00009   0.00009   2.46858
   D497       1.90178   0.00001   0.00000   0.00004   0.00004   1.90182
   D498      -3.13852  -0.00002   0.00000  -0.00007  -0.00008  -3.13859
   D499       2.07707  -0.00003   0.00000  -0.00015  -0.00015   2.07692
   D500      -0.14653  -0.00001   0.00000  -0.00004  -0.00004  -0.14657
   D501      -0.71324  -0.00002   0.00000  -0.00009  -0.00009  -0.71333
   D502      -2.91023  -0.00002   0.00000  -0.00008  -0.00008  -2.91030
   D503       2.30536  -0.00003   0.00000  -0.00015  -0.00015   2.30521
   D504       0.08176  -0.00001   0.00000  -0.00004  -0.00004   0.08172
   D505      -0.48496  -0.00002   0.00000  -0.00009  -0.00009  -0.48505
   D506      -1.53315  -0.00000   0.00000  -0.00006  -0.00006  -1.53321
   D507       0.14450  -0.00005   0.00000  -0.00033  -0.00033   0.14417
   D508       1.74236   0.00003   0.00000   0.00010   0.00010   1.74246
   D509      -2.86318  -0.00002   0.00000  -0.00016  -0.00016  -2.86334
   D510      -2.97175  -0.00004   0.00000  -0.00019  -0.00019  -2.97194
   D511      -1.29410  -0.00009   0.00000  -0.00046  -0.00046  -1.29456
   D512       0.66066   0.00000   0.00000   0.00003   0.00003   0.66069
   D513       2.33831  -0.00005   0.00000  -0.00024  -0.00024   2.33807
   D514      -0.46041   0.00000   0.00000  -0.00001  -0.00001  -0.46042
   D515       1.21724  -0.00005   0.00000  -0.00028  -0.00028   1.21696
   D516      -0.56118   0.00002   0.00000   0.00018   0.00018  -0.56101
   D517       1.99752   0.00003   0.00000   0.00036   0.00036   1.99788
   D518      -2.79536  -0.00000   0.00000  -0.00002  -0.00002  -2.79538
   D519      -0.23665   0.00002   0.00000   0.00016   0.00016  -0.23650
   D520      -1.65215  -0.00000   0.00000   0.00003   0.00003  -1.65213
   D521       0.90655   0.00001   0.00000   0.00021   0.00021   0.90676
   D522       2.21658   0.00000   0.00000  -0.00002  -0.00002   2.21656
   D523      -1.50790   0.00002   0.00000   0.00016   0.00016  -1.50774
   D524       0.80684   0.00001   0.00000   0.00006   0.00006   0.80690
   D525      -2.91764   0.00003   0.00000   0.00024   0.00024  -2.91740
   D526      -0.88993  -0.00001   0.00000  -0.00003  -0.00003  -0.88996
   D527       0.14000  -0.00001   0.00000  -0.00001  -0.00001   0.13999
   D528       3.14090  -0.00001   0.00000  -0.00000  -0.00000   3.14089
   D529       2.51250  -0.00001   0.00000  -0.00002  -0.00002   2.51248
   D530       0.21592   0.00000   0.00000   0.00003   0.00003   0.21594
   D531       1.24584   0.00001   0.00000   0.00005   0.00005   1.24589
   D532      -2.03644   0.00001   0.00000   0.00005   0.00005  -2.03639
   D533      -2.66484   0.00001   0.00000   0.00004   0.00004  -2.66480
   D534       3.11186  -0.00001   0.00000  -0.00006  -0.00006   3.11180
   D535      -2.14140  -0.00000   0.00000  -0.00004  -0.00004  -2.14144
   D536       0.85950  -0.00000   0.00000  -0.00004  -0.00004   0.85946
   D537       0.23110  -0.00001   0.00000  -0.00005  -0.00005   0.23105
   D538       2.53704   0.00000   0.00000  -0.00001  -0.00001   2.53703
   D539      -2.71622   0.00001   0.00000   0.00001   0.00001  -2.71621
   D540       0.28468   0.00001   0.00000   0.00002   0.00002   0.28470
   D541      -0.34372   0.00000   0.00000   0.00001   0.00001  -0.34371
   D542       0.83042   0.00001   0.00000   0.00000   0.00000   0.83042
   D543      -0.11198   0.00001   0.00000  -0.00002  -0.00002  -0.11200
   D544      -2.57300   0.00003   0.00000   0.00015   0.00015  -2.57285
   D545      -2.99845   0.00002   0.00000   0.00004   0.00004  -2.99841
   D546      -0.20884  -0.00000   0.00000  -0.00003  -0.00003  -0.20886
   D547      -1.15123  -0.00001   0.00000  -0.00005  -0.00005  -1.15128
   D548       2.67093   0.00002   0.00000   0.00012   0.00012   2.67105
   D549       2.24549   0.00000   0.00000   0.00000   0.00000   2.24549
   D550       3.13322   0.00001   0.00000   0.00004   0.00004   3.13326
   D551       2.19083   0.00000   0.00000   0.00001   0.00001   2.19084
   D552      -0.27020   0.00003   0.00000   0.00018   0.00018  -0.27001
   D553      -0.69564   0.00001   0.00000   0.00007   0.00007  -0.69557
   D554      -2.54552  -0.00001   0.00000  -0.00006  -0.00006  -2.54557
   D555       2.79527  -0.00001   0.00000  -0.00008  -0.00008   2.79519
   D556       0.33425   0.00001   0.00000   0.00009   0.00009   0.33434
   D557      -0.09119  -0.00001   0.00000  -0.00002  -0.00002  -0.09122
   D558       1.70331   0.00003   0.00000   0.00010   0.00010   1.70340
   D559      -0.79623   0.00001   0.00000   0.00007   0.00007  -0.79615
   D560      -3.11126  -0.00002   0.00000  -0.00002  -0.00002  -3.11128
   D561      -1.82737   0.00001   0.00000   0.00008   0.00008  -1.82729
   D562       0.30533   0.00001   0.00000   0.00003   0.00003   0.30535
   D563      -0.58744   0.00000   0.00000   0.00008   0.00008  -0.58737
   D564       0.61717   0.00001   0.00000   0.00007   0.00007   0.61725
   D565      -2.95574  -0.00001   0.00000  -0.00001  -0.00001  -2.95574
   D566      -2.80774  -0.00000   0.00000   0.00001   0.00001  -2.80773
   D567      -1.79429   0.00001   0.00000   0.00013   0.00013  -1.79416
   D568      -0.58967   0.00002   0.00000   0.00012   0.00012  -0.58955
   D569       2.12061   0.00001   0.00000   0.00004   0.00004   2.12065
   D570       2.26860   0.00001   0.00000   0.00005   0.00005   2.26866
   D571       2.25063   0.00002   0.00000   0.00023   0.00023   2.25085
   D572      -2.82794   0.00003   0.00000   0.00022   0.00022  -2.82772
   D573      -0.11767   0.00002   0.00000   0.00014   0.00014  -0.11753
   D574       0.03033   0.00002   0.00000   0.00015   0.00015   0.03048
   D575       2.11118  -0.00001   0.00000  -0.00009  -0.00009   2.11109
   D576      -2.96739  -0.00001   0.00000  -0.00009  -0.00009  -2.96748
   D577      -0.25712  -0.00002   0.00000  -0.00017  -0.00017  -0.25729
   D578      -0.10912  -0.00002   0.00000  -0.00016  -0.00016  -0.10928
   D579      -0.03088   0.00000   0.00000  -0.00002  -0.00002  -0.03090
   D580      -1.10992  -0.00000   0.00000  -0.00001  -0.00001  -1.10993
   D581       1.34740  -0.00000   0.00000  -0.00003  -0.00003   1.34737
   D582      -2.18617  -0.00002   0.00000  -0.00009  -0.00009  -2.18626
   D583       2.77668   0.00000   0.00000  -0.00001  -0.00001   2.77666
   D584      -0.24540  -0.00000   0.00000  -0.00002  -0.00002  -0.24542
   D585       1.78858   0.00002   0.00000   0.00012   0.00012   1.78871
   D586       2.80510   0.00001   0.00000  -0.00002  -0.00002   2.80508
   D587      -1.44410   0.00003   0.00000   0.00012   0.00012  -1.44398
   D588      -1.17399  -0.00002   0.00000  -0.00011  -0.00011  -1.17410
   D589       0.85999   0.00001   0.00000   0.00003   0.00003   0.86002
   D590      -2.21101  -0.00002   0.00000  -0.00014  -0.00014  -2.21115
   D591      -0.17703   0.00000   0.00000   0.00000   0.00000  -0.17702
   D592       1.20391  -0.00001   0.00000  -0.00006  -0.00006   1.20386
   D593      -3.04528   0.00001   0.00000   0.00009   0.00009  -3.04520
   D594      -0.44568   0.00000   0.00000   0.00001   0.00001  -0.44566
   D595       1.07091   0.00000   0.00000   0.00001   0.00001   1.07092
   D596      -2.85544   0.00000   0.00000   0.00000   0.00000  -2.85544
   D597       0.94385  -0.00000   0.00000  -0.00001  -0.00001   0.94384
   D598       2.46044  -0.00000   0.00000  -0.00001  -0.00001   2.46043
   D599      -1.46591  -0.00000   0.00000  -0.00002  -0.00002  -1.46593
   D600      -0.32677   0.00000   0.00000   0.00004   0.00004  -0.32673
   D601       1.34784   0.00000   0.00000   0.00001   0.00001   1.34785
   D602      -2.99481  -0.00001   0.00000  -0.00003  -0.00003  -2.99485
   D603       0.95207   0.00001   0.00000   0.00005   0.00005   0.95212
   D604       2.62668   0.00000   0.00000   0.00003   0.00003   2.62670
   D605      -1.71598  -0.00000   0.00000  -0.00002  -0.00002  -1.71600
   D606      -0.33609   0.00013   0.00000   0.00078   0.00078  -0.33531
   D607       1.39656  -0.00009   0.00000  -0.00065  -0.00065   1.39591
   D608      -2.89435  -0.00004   0.00000  -0.00059  -0.00059  -2.89494
   D609       0.93839   0.00009   0.00000   0.00043   0.00043   0.93882
   D610       2.67104  -0.00013   0.00000  -0.00100  -0.00100   2.67004
   D611      -1.61987  -0.00009   0.00000  -0.00094  -0.00094  -1.62081
   D612       0.75923  -0.00001   0.00000  -0.00007  -0.00007   0.75916
   D613      -0.29368  -0.00000   0.00000  -0.00002  -0.00002  -0.29370
   D614      -3.03205  -0.00000   0.00000  -0.00003  -0.00003  -3.03207
   D615       2.26458  -0.00000   0.00000   0.00003   0.00003   2.26460
   D616       1.21166   0.00001   0.00000   0.00008   0.00008   1.21174
   D617      -1.52670   0.00001   0.00000   0.00007   0.00007  -1.52663
   D618       0.28848  -0.00000   0.00000  -0.00001  -0.00001   0.28847
   D619       3.13623  -0.00001   0.00000  -0.00004  -0.00004   3.13619
   D620       1.60368   0.00000   0.00000   0.00002   0.00002   1.60370
   D621      -1.83176  -0.00000   0.00000  -0.00001  -0.00001  -1.83177
   D622      -1.67196  -0.00000   0.00000  -0.00002  -0.00002  -1.67198
   D623       1.17579  -0.00001   0.00000  -0.00005  -0.00005   1.17574
   D624      -1.12879  -0.00001   0.00000  -0.00005  -0.00005  -1.12884
   D625       0.26066   0.00000   0.00000   0.00002   0.00002   0.26068
   D626       2.90463  -0.00000   0.00000  -0.00001  -0.00001   2.90462
   D627      -2.94063  -0.00001   0.00000  -0.00002  -0.00002  -2.94065
   D628      -1.55118   0.00001   0.00000   0.00004   0.00004  -1.55114
   D629       1.09278   0.00000   0.00000   0.00002   0.00002   1.09280
   D630       0.56169   0.00000   0.00000   0.00001   0.00001   0.56170
   D631       1.95114   0.00002   0.00000   0.00008   0.00008   1.95122
   D632      -1.68808   0.00001   0.00000   0.00006   0.00006  -1.68802
   D633      -2.93396  -0.00006   0.00000  -0.00046  -0.00046  -2.93442
   D634       2.93430   0.00005   0.00000   0.00050   0.00050   2.93480
   D635       1.62116   0.00003   0.00000   0.00040   0.00040   1.62156
   D636      -3.03917   0.00005   0.00000   0.00025   0.00025  -3.03892
   D637       1.78169  -0.00006   0.00000  -0.00028  -0.00028   1.78141
   D638       0.70802  -0.00002   0.00000  -0.00015  -0.00015   0.70787
   D639      -0.30711  -0.00001   0.00000  -0.00008  -0.00008  -0.30719
   D640      -2.90269  -0.00002   0.00000  -0.00010  -0.00010  -2.90279
   D641       2.03948  -0.00000   0.00000  -0.00003  -0.00003   2.03945
   D642       1.02435   0.00001   0.00000   0.00003   0.00003   1.02439
   D643      -1.57123   0.00000   0.00000   0.00002   0.00002  -1.57121
   D644      -1.49217   0.00001   0.00000   0.00003   0.00003  -1.49214
   D645      -2.50730   0.00002   0.00000   0.00010   0.00010  -2.50720
   D646       1.18030   0.00001   0.00000   0.00009   0.00009   1.18039
   D647      -0.33863   0.00001   0.00000   0.00007   0.00007  -0.33856
   D648       3.12269   0.00002   0.00000   0.00011   0.00011   3.12280
   D649      -1.68818  -0.00002   0.00000  -0.00009  -0.00009  -1.68827
   D650       1.77315  -0.00001   0.00000  -0.00006  -0.00006   1.77309
   D651       1.86249  -0.00002   0.00000  -0.00013  -0.00013   1.86236
   D652      -0.95937  -0.00002   0.00000  -0.00010  -0.00010  -0.95947
   D653      -0.15793  -0.00010   0.00000  -0.00100  -0.00100  -0.15893
   D654       2.88103  -0.00011   0.00000  -0.00117  -0.00117   2.87986
   D655       3.09624  -0.00007   0.00000  -0.00055  -0.00055   3.09570
   D656       1.75856   0.00002   0.00000   0.00009   0.00009   1.75865
   D657      -1.09676   0.00006   0.00000   0.00050   0.00050  -1.09626
   D658       0.71663  -0.00014   0.00000  -0.00089  -0.00088   0.71575
   D659      -0.37547   0.00013   0.00000   0.00098   0.00098  -0.37449
   D660      -3.05888   0.00007   0.00000   0.00062   0.00062  -3.05826
   D661       2.04528  -0.00015   0.00000  -0.00110  -0.00110   2.04418
   D662       0.95318   0.00012   0.00000   0.00077   0.00076   0.95394
   D663      -1.73023   0.00006   0.00000   0.00041   0.00041  -1.72983
   D664      -1.37659  -0.00018   0.00000  -0.00148  -0.00148  -1.37807
   D665      -2.46870   0.00009   0.00000   0.00039   0.00039  -2.46831
   D666       1.13108   0.00002   0.00000   0.00003   0.00003   1.13111
   D667      -2.95206   0.00004   0.00000   0.00004   0.00004  -2.95202
   D668      -1.43110  -0.00003   0.00000   0.00011   0.00011  -1.43098
   D669      -1.69893   0.00013   0.00000   0.00101   0.00101  -1.69793
   D670      -3.10699  -0.00011   0.00000  -0.00072  -0.00072  -3.10771
   D671       1.53987  -0.00000   0.00000  -0.00020  -0.00020   1.53967
   D672      -0.19629   0.00005   0.00000   0.00031   0.00031  -0.19599
   D673       2.80338   0.00007   0.00000   0.00049   0.00049   2.80387
   D674       1.69609  -0.00008   0.00000  -0.00036  -0.00036   1.69573
   D675      -1.58742  -0.00006   0.00000  -0.00017  -0.00017  -1.58760
   D676       0.35158   0.00000   0.00000  -0.00005  -0.00005   0.35153
   D677       3.08201   0.00003   0.00000   0.00021   0.00021   3.08222
   D678      -1.25964  -0.00020   0.00000  -0.00165  -0.00165  -1.26129
   D679       1.47080  -0.00017   0.00000  -0.00139  -0.00139   1.46941
   D680      -1.26578   0.00020   0.00000   0.00128   0.00127  -1.26451
   D681       0.36010  -0.00015   0.00000  -0.00105  -0.00105   0.35905
   D682       3.06928  -0.00006   0.00000  -0.00041  -0.00041   3.06887
   D683      -2.50622   0.00022   0.00000   0.00140   0.00140  -2.50483
   D684      -0.88034  -0.00013   0.00000  -0.00093  -0.00093  -0.88127
   D685       1.82884  -0.00004   0.00000  -0.00029  -0.00029   1.82855
   D686       0.31159   0.00030   0.00000   0.00226   0.00226   0.31384
   D687       1.93747  -0.00005   0.00000  -0.00007  -0.00007   1.93740
   D688      -1.63654   0.00004   0.00000   0.00057   0.00057  -1.63596
   D689       0.21806  -0.00003   0.00000  -0.00022  -0.00022   0.21785
   D690      -0.07349  -0.00004   0.00000  -0.00019  -0.00019  -0.07368
   D691      -2.78115  -0.00005   0.00000  -0.00041  -0.00041  -2.78156
   D692       1.53095  -0.00002   0.00000  -0.00011  -0.00011   1.53084
   D693       1.23939  -0.00002   0.00000  -0.00008  -0.00008   1.23931
   D694      -1.46827  -0.00004   0.00000  -0.00030  -0.00030  -1.46857
   D695      -1.56809  -0.00002   0.00000  -0.00020  -0.00020  -1.56829
   D696      -1.85964  -0.00002   0.00000  -0.00018  -0.00018  -1.85982
   D697       1.71588  -0.00004   0.00000  -0.00040  -0.00040   1.71548
   D698      -1.22652   0.00001   0.00000   0.00004   0.00004  -1.22648
   D699       0.28884   0.00001   0.00000   0.00009   0.00009   0.28893
   D700       2.93222   0.00002   0.00000   0.00010   0.00010   2.93232
   D701      -2.57294  -0.00003   0.00000  -0.00021  -0.00021  -2.57315
   D702      -1.05758  -0.00003   0.00000  -0.00016  -0.00016  -1.05774
   D703       1.58580  -0.00002   0.00000  -0.00014  -0.00014   1.58566
   D704       0.50232  -0.00003   0.00000  -0.00006  -0.00006   0.50226
   D705       2.01768  -0.00002   0.00000  -0.00001  -0.00001   2.01767
   D706      -1.62213  -0.00001   0.00000   0.00000   0.00000  -1.62212
         Item               Value     Threshold  Converged?
 Maximum Force            0.172315     0.000450     NO 
 RMS     Force            0.007459     0.000300     NO 
 Maximum Displacement     0.214433     0.001800     NO 
 RMS     Displacement     0.009515     0.001200     NO 
 Predicted change in Energy=-4.292738D-02
 GradGradGradGradGradGradGradGradGradGradGradGradGradGradGradGradGradGrad

 Stoichiometry    Be12H44
 Framework group  C1[X(Be12H44)]
 Deg. of freedom   162
 Full point group                 C1      NOp   1
 Largest Abelian subgroup         C1      NOp   1
 Largest concise Abelian subgroup C1      NOp   1
                         Standard orientation:                         
 ---------------------------------------------------------------------
 Center     Atomic      Atomic             Coordinates (Angstroms)
 Number     Number       Type             X           Y           Z
 ---------------------------------------------------------------------
      1          4           0       -0.142013   -0.144739    1.606244
      2          4           0        0.681171    1.725754    0.777490
      3          4           0        0.227796   -0.546436   -1.441174
      4          4           0        1.928351    0.036766    0.977914
      5          4           0       -2.243361   -0.246221    1.034013
      6          4           0        1.720345    1.040778   -0.938250
      7          4           0        2.293995   -0.860800   -0.813372
      8          4           0       -0.251783    1.573430   -1.094866
      9          4           0       -1.769821    0.120873   -0.912333
     10          4           0        0.911640   -1.699627    0.447550
     11          4           0       -1.356333    1.506987    0.711205
     12          4           0       -1.047102   -1.583903    0.041124
     13          1           0       -3.478736   -0.965629    1.553895
     14          1           0       -3.386679   -0.318679    2.040720
     15          1           0        3.395593   -1.866712   -1.107403
     16          1           0        3.392289   -1.356922   -1.744595
     17          1           0        1.678543   -2.991467    0.773977
     18          1           0        0.893426   -3.187111    0.863801
     19          1           0       -2.415784    2.254203    1.437534
     20          1           0       -1.779358    2.794275    1.344104
     21          1           0        2.867628    1.415631   -1.806971
     22          1           0        2.326541    2.054850   -1.857923
     23          1           0       -2.613343    0.109214   -2.253177
     24          1           0       -3.152079    0.099162   -1.665557
     25          1           0       -1.276795   -3.110648    0.014756
     26          1           0       -2.018132   -2.776163    0.046904
     27          1           0        2.778210    0.199008    2.307686
     28          1           0        3.296953   -0.051794    1.757678
     29          1           0        0.233525   -0.383545    3.123054
     30          1           0       -0.567811   -0.313158    3.112856
     31          1           0        0.591558   -1.120263   -2.865539
     32          1           0       -0.208669   -1.052373   -2.877004
     33          1           0       -0.917987    2.707438   -1.955149
     34          1           0       -0.191604    2.617772   -2.273546
     35          1           0        0.816328    3.016729    1.673374
     36          1           0        1.539853    2.912904    1.353571
     37          1           0       -3.445731    2.930166   -1.206880
     38          1           0       -3.883466    3.426363   -1.559739
     39          1           0        1.175865   -4.353954   -2.389814
     40          1           0        1.005012   -3.724653   -2.019104
     41          1           0        5.120222    0.504135   -0.180225
     42          1           0        5.868377    0.480284   -0.135907
     43          1           0        0.075315    5.339454   -0.427069
     44          1           0       -0.013572    4.603368   -0.318278
     45          1           0       -0.629218    2.213897    3.753369
     46          1           0       -0.660223    2.556381    4.419597
     47          1           0       -2.117970   -2.654493   -2.623633
     48          1           0       -2.452832   -3.121819   -3.104157
     49          1           0       -1.645465   -2.839456    2.908403
     50          1           0       -1.958008   -3.307894    3.403869
     51          1           0       -5.211090   -2.320351   -1.067148
     52          1           0       -4.558673   -2.034103   -0.836344
     53          1           0        1.076564    1.033118   -3.834976
     54          1           0        1.240354    1.186292   -4.511425
     55          1           0        2.869397   -2.301561    3.847229
     56          1           0        2.530135   -1.993346    3.303005
 ---------------------------------------------------------------------
 Rotational constants (GHZ):           0.6750108           0.5902942           0.5469712
 Standard basis: def2TZVP (5D, 7F)
 There are   504 symmetry adapted cartesian basis functions of A   symmetry.
 There are   492 symmetry adapted basis functions of A   symmetry.
   492 basis functions,   700 primitive gaussians,   504 cartesian basis functions
    46 alpha electrons       46 beta electrons
       nuclear repulsion energy       590.9956191798 Hartrees.
 NAtoms=   56 NActive=   56 NUniq=   56 SFac= 1.00D+00 NAtFMM=   60 NAOKFM=F Big=F
 Integral buffers will be    131072 words long.
 Raffenetti 2 integral format.
 Two-electron integral symmetry is turned on.
 Nuclear repulsion after empirical dispersion term =      590.9233022015 Hartrees.
 One-electron integrals computed using PRISM.
   1 Symmetry operations used in ECPInt.
 ECPInt:  NShTT=   40470 NPrTT=  104532 LenC2=   36658 LenP2D=   73933.
 LDataN:  DoStor=T MaxTD1= 4 Len=   56
 NBasis=   492 RedAO= T EigKep=  6.30D-05  NBF=   492
 NBsUse=   492 1.00D-06 EigRej= -1.00D+00 NBFU=   492
 Initial guess from the checkpoint file:  "/home/asus/YCY/BeH/Be12/H22-Be12.chk"
 B after Tr=    -0.000000   -0.000000   -0.000000
         Rot=    0.999971   -0.007411   -0.000655   -0.001564 Ang=  -0.87 deg.
 ExpMin= 3.27D-02 ExpMax= 4.70D+03 ExpMxC= 1.60D+02 IAcc=3 IRadAn=         5 AccDes= 0.00D+00
 Harris functional with IExCor= 1009 and IRadAn=       5 diagonalized for initial guess.
 HarFok:  IExCor= 1009 AccDes= 0.00D+00 IRadAn=         5 IDoV= 1 UseB2=F ITyADJ=14
 ICtDFT=  3500011 ScaDFX=  1.000000  1.000000  1.000000  1.000000
 FoFCou: FMM=F IPFlag=           0 FMFlag=      100000 FMFlg1=           0
         NFxFlg=           0 DoJE=T BraDBF=F KetDBF=T FulRan=T
         wScrn=  0.000000 ICntrl=       500 IOpCl=  0 I1Cent=   200000004 NGrid=           0
         NMat0=    1 NMatS0=      1 NMatT0=    0 NMatD0=    1 NMtDS0=    0 NMtDT0=    0
 Petite list used in FoFCou.
 Requested convergence on RMS density matrix=1.00D-08 within 128 cycles.
 Requested convergence on MAX density matrix=1.00D-06.
 Requested convergence on             energy=1.00D-06.
 No special actions if energy rises.
 SCF Done:  E(RPBE1PBE) =  -202.471852672     A.U. after   12 cycles
            NFock= 12  Conv=0.52D-08     -V/T= 2.0105
   1 Symmetry operations used in ECPInt.
 ECPInt:  NShTT=   40470 NPrTT=  104532 LenC2=   36658 LenP2D=   73933.
 LDataN:  DoStor=T MaxTD1= 5 Len=  102
 Calling FoFJK, ICntrl=      2127 FMM=F ISym2X=0 I1Cent= 0 IOpClX= 0 NMat=1 NMatS=1 NMatT=0.
 ***** Axes restored to original set *****
 -------------------------------------------------------------------
 Center     Atomic                   Forces (Hartrees/Bohr)
 Number     Number              X              Y              Z
 -------------------------------------------------------------------
      1        4           0.000098524    0.000036453    0.000237325
      2        4          -0.000042235    0.000055798    0.000066756
      3        4          -0.000082869   -0.000232071    0.000377307
      4        4           0.000196649    0.000140040   -0.000038766
      5        4           0.000040102   -0.000001468   -0.000067048
      6        4           0.000029000    0.000187079    0.000396301
      7        4           0.000038853    0.000200023   -0.000155501
      8        4           0.000041680    0.000117683    0.000087334
      9        4           0.000032396    0.000039365    0.000004167
     10        4          -0.000058135   -0.000059841    0.000121312
     11        4           0.000038847   -0.000105121    0.000041865
     12        4          -0.000135923    0.000038932    0.000123825
     13        1           0.000000577    0.000026006    0.000046557
     14        1          -0.000033141   -0.000037496   -0.000050547
     15        1           0.000040773    0.000040173   -0.000163219
     16        1          -0.000002821   -0.000110603    0.000123514
     17        1          -0.000058824   -0.000049780   -0.000066445
     18        1           0.000101691    0.000044528    0.000073722
     19        1           0.000027919   -0.000011637   -0.000025680
     20        1           0.000010902   -0.000022065   -0.000001408
     21        1          -0.000158565    0.000011335   -0.000142581
     22        1          -0.000002018   -0.000039228    0.000365251
     23        1          -0.000075289    0.000038246    0.000003804
     24        1           0.000043991   -0.000050693   -0.000082338
     25        1           0.000047370   -0.000009670   -0.000002753
     26        1           0.000019604    0.000041733   -0.000046805
     27        1           0.000070048    0.000340108   -0.000440398
     28        1          -0.000017890    0.000177922   -0.000251953
     29        1          -0.000078709    0.000081250    0.000067289
     30        1           0.000090416   -0.000123479    0.000070293
     31        1          -0.000189941   -0.000245369    0.000510929
     32        1           0.000156019    0.000056621   -0.000020741
     33        1           0.000140565   -0.000189384   -0.000275060
     34        1          -0.000239076    0.000261221    0.000288656
     35        1          -0.000008439   -0.000044379   -0.000035257
     36        1           0.000005084   -0.000011178    0.000030308
     37        1           0.000006982    0.000012997    0.000007551
     38        1           0.000007377   -0.000011145    0.000001575
     39        1           0.000001265    0.000010704    0.000004963
     40        1           0.000015667   -0.000004429   -0.000011848
     41        1           0.000045768   -0.000016067    0.000005973
     42        1          -0.000025231    0.000005760   -0.000008936
     43        1          -0.000004406   -0.000011746    0.000005275
     44        1           0.000025004    0.000020175   -0.000008499
     45        1           0.000003862    0.000021126    0.000034195
     46        1           0.000005162   -0.000004245   -0.000010890
     47        1          -0.000054549   -0.000019300   -0.000021127
     48        1           0.000022551    0.000000948    0.000005146
     49        1           0.000006284    0.000006610    0.000027695
     50        1           0.000006600    0.000010027   -0.000016722
     51        1           0.000005331    0.000008277    0.000001032
     52        1           0.000000489    0.000002634   -0.000011043
     53        1          -0.008013656    0.001685382    0.026843809
     54        1           0.008330515   -0.001696241   -0.028381488
     55        1           0.010719781   -0.008330121    0.025153270
     56        1          -0.011191935    0.007717602   -0.024789945
 -------------------------------------------------------------------
 Cartesian Forces:  Max     0.028381488 RMS     0.004421261

 GradGradGradGradGradGradGradGradGradGradGradGradGradGradGradGradGradGrad
 Berny optimization.
 Using GEDIIS/GDIIS optimizer.
 FormGI is forming the generalized inverse of G from B-inverse, IUseBI=4.
 Internal  Forces:  Max     0.029624375 RMS     0.001267650
 Search for a local minimum.
 Step number   2 out of a maximum of  336
 All quantities printed in internal units (Hartrees-Bohrs-Radians)
 Mixed Optimization -- RFO/linear search
 Update second derivatives using D2CorX and points    1    2
 DE= -3.89D-02 DEPred=-4.29D-02 R= 9.06D-01
 TightC=F SS=  1.41D+00  RLast= 3.00D-01 DXNew= 5.0454D-01 9.0025D-01
 Trust test= 9.06D-01 RLast= 3.00D-01 DXMaxT set to 5.05D-01
 ITU=  1  0
 Use linear search instead of GDIIS.
     Eigenvalues ---    0.00230   0.00230   0.00230   0.00230   0.00230
     Eigenvalues ---    0.00327   0.00406   0.00539   0.00604   0.00619
     Eigenvalues ---    0.00732   0.00811   0.00893   0.00921   0.00994
     Eigenvalues ---    0.01055   0.01088   0.01113   0.01160   0.01202
     Eigenvalues ---    0.01203   0.01276   0.01334   0.01360   0.01406
     Eigenvalues ---    0.01411   0.01428   0.01500   0.01547   0.01560
     Eigenvalues ---    0.01585   0.01624   0.01670   0.01702   0.01763
     Eigenvalues ---    0.01767   0.01793   0.01823   0.01870   0.01900
     Eigenvalues ---    0.01917   0.01941   0.02028   0.02048   0.02095
     Eigenvalues ---    0.02099   0.02165   0.02184   0.02237   0.02241
     Eigenvalues ---    0.02296   0.02347   0.02405   0.02408   0.02446
     Eigenvalues ---    0.02497   0.02563   0.02592   0.02610   0.02633
     Eigenvalues ---    0.02683   0.02703   0.02793   0.02808   0.02915
     Eigenvalues ---    0.02971   0.03119   0.03155   0.03198   0.03269
     Eigenvalues ---    0.03321   0.03501   0.03578   0.03691   0.03870
     Eigenvalues ---    0.03912   0.03928   0.03992   0.04139   0.04188
     Eigenvalues ---    0.04420   0.04457   0.04688   0.04711   0.04852
     Eigenvalues ---    0.04989   0.05134   0.05235   0.05549   0.05600
     Eigenvalues ---    0.05786   0.06114   0.06335   0.06431   0.06591
     Eigenvalues ---    0.06632   0.06918   0.06956   0.07204   0.07319
     Eigenvalues ---    0.07389   0.07516   0.07555   0.07633   0.07743
     Eigenvalues ---    0.07926   0.07975   0.08039   0.08114   0.08192
     Eigenvalues ---    0.08301   0.08334   0.08391   0.08505   0.08600
     Eigenvalues ---    0.08725   0.08804   0.08983   0.09267   0.09357
     Eigenvalues ---    0.09441   0.09587   0.09678   0.09826   0.10133
     Eigenvalues ---    0.10342   0.10629   0.10787   0.10806   0.11020
     Eigenvalues ---    0.11170   0.11272   0.13445   0.13525   0.14064
     Eigenvalues ---    0.15410   0.15801   0.15968   0.15991   0.16000
     Eigenvalues ---    0.16000   0.16000   0.16000   0.16084   0.16627
     Eigenvalues ---    0.16750   0.16867   0.16903   0.17091   0.17381
     Eigenvalues ---    0.17926   0.18198   0.37803   0.37806   0.37832
     Eigenvalues ---    0.37836   0.37851   0.37898   0.37909   0.37960
     Eigenvalues ---    0.66259   0.67240
 RFO step:  Lambda=-4.56449339D-04 EMin= 2.29999954D-03
 Quartic linear search produced a step of  0.36636.
 Iteration  1 RMS(Cart)=  0.00937587 RMS(Int)=  0.00012418
 Iteration  2 RMS(Cart)=  0.00018109 RMS(Int)=  0.00001218
 Iteration  3 RMS(Cart)=  0.00000016 RMS(Int)=  0.00001218
 Variable       Old X    -DE/DX   Delta X   Delta X   Delta X     New X
                                 (Linear)    (Quad)   (Total)
    R1        4.16735   0.00001   0.00001   0.00021   0.00022   4.16757
    R2        4.10299  -0.00007  -0.00018  -0.00085  -0.00103   4.10196
    R3        4.12004   0.00001   0.00005   0.00102   0.00107   4.12111
    R4        4.17045  -0.00001  -0.00010  -0.00030  -0.00039   4.17005
    R5        4.22719   0.00001   0.00003   0.00041   0.00043   4.22762
    R6        4.36685   0.00000   0.00001  -0.00011  -0.00010   4.36675
    R7        2.98719   0.00004   0.00010   0.00147   0.00156   2.98875
    R8        2.97567   0.00001   0.00006   0.00111   0.00116   2.97684
    R9        3.98562  -0.00006  -0.00012  -0.00013  -0.00025   3.98538
   R10        4.00552   0.00001   0.00002  -0.00028  -0.00027   4.00525
   R11        3.96362   0.00006   0.00016   0.00168   0.00184   3.96546
   R12        3.87448  -0.00002  -0.00004  -0.00016  -0.00020   3.87428
   R13        2.98043  -0.00003  -0.00007  -0.00058  -0.00065   2.97978
   R14        2.97506  -0.00002  -0.00000   0.00016   0.00016   2.97522
   R15        4.22551  -0.00005  -0.00018   0.00518   0.00494   4.23045
   R16        4.12382  -0.00005  -0.00021  -0.00169  -0.00191   4.12191
   R17        4.15901  -0.00000  -0.00004   0.00516   0.00507   4.16409
   R18        4.10356  -0.00000  -0.00006   0.00023   0.00016   4.10371
   R19        4.37698   0.00002  -0.00003  -0.00242  -0.00245   4.37453
   R20        4.18262   0.00003   0.00007  -0.00053  -0.00045   4.18217
   R21        2.98219   0.00004   0.00050   0.00806   0.00851   2.99069
   R22        2.99275   0.00001   0.00024  -0.00020   0.00002   2.99276
   R23        4.10684  -0.00001   0.00005   0.00014   0.00020   4.10704
   R24        3.84875  -0.00000  -0.00001   0.00014   0.00013   3.84888
   R25        3.93229  -0.00006  -0.00013  -0.00098  -0.00111   3.93117
   R26        2.99799  -0.00028  -0.00025  -0.00691  -0.00719   2.99080
   R27        2.98131  -0.00020  -0.00027  -0.00121  -0.00146   2.97985
   R28        3.84839   0.00001   0.00003   0.00031   0.00034   3.84874
   R29        3.76277  -0.00001   0.00000  -0.00010  -0.00009   3.76267
   R30        3.87567  -0.00002  -0.00004  -0.00041  -0.00045   3.87522
   R31        2.87461   0.00000   0.00001   0.00025   0.00026   2.87486
   R32        2.88199   0.00000  -0.00000   0.00002   0.00002   2.88201
   R33        3.76083  -0.00004  -0.00021  -0.00014  -0.00036   3.76046
   R34        3.87165  -0.00004  -0.00020   0.00062   0.00036   3.87201
   R35        2.81020  -0.00003   0.00005  -0.00047  -0.00043   2.80977
   R36        2.82930  -0.00000   0.00038   0.00491   0.00522   2.83452
   R37        3.87484   0.00006   0.00016   0.00285   0.00301   3.87785
   R38        2.87327   0.00001   0.00002   0.00050   0.00052   2.87379
   R39        2.87807   0.00002   0.00005   0.00069   0.00074   2.87881
   R40        3.98534   0.00002   0.00002   0.00070   0.00071   3.98606
   R41        4.00263   0.00005   0.00011  -0.00005   0.00007   4.00269
   R42        2.96987   0.00003   0.00009   0.00180   0.00190   2.97177
   R43        2.97808   0.00021   0.00090   0.00535   0.00621   2.98429
   R44        4.10908   0.00000   0.00004   0.00114   0.00117   4.11025
   R45        3.93574   0.00002   0.00004   0.00082   0.00086   3.93660
   R46        2.99361   0.00003   0.00007   0.00095   0.00102   2.99462
   R47        2.97502   0.00002   0.00004   0.00022   0.00026   2.97528
   R48        3.78665  -0.00002  -0.00011  -0.00041  -0.00052   3.78613
   R49        2.90523   0.00000   0.00001   0.00015   0.00016   2.90539
   R50        2.91912  -0.00001   0.00000   0.00006   0.00006   2.91918
   R51        2.80821  -0.00003  -0.00004  -0.00038  -0.00042   2.80779
   R52        2.82615  -0.00002  -0.00005  -0.00020  -0.00025   2.82590
   R53        2.91802  -0.00002  -0.00003  -0.00035  -0.00038   2.91764
   R54        2.90577  -0.00003  -0.00006  -0.00093  -0.00099   2.90478
   R55        1.53989  -0.00002  -0.00003  -0.00024  -0.00027   1.53961
   R56        5.35201   0.00000  -0.00001  -0.00054  -0.00054   5.35147
   R57        1.54208  -0.00007  -0.00011  -0.00077  -0.00087   1.54120
   R58        1.53842  -0.00004  -0.00006  -0.00034  -0.00040   1.53802
   R59        1.58720  -0.00001  -0.00002  -0.00003  -0.00004   1.58716
   R60        5.16287   0.00003   0.00010   0.00134   0.00144   5.16431
   R61        1.58554  -0.00005  -0.00000  -0.00057  -0.00056   1.58498
   R62        4.82347   0.00041   0.00189   0.03771   0.03971   4.86318
   R63        1.50662  -0.00003  -0.00005  -0.00034  -0.00039   1.50623
   R64        5.07662  -0.00001  -0.00001  -0.00039  -0.00040   5.07622
   R65        1.53812   0.00000   0.00003   0.00014   0.00017   1.53829
   R66        5.45443   0.00003   0.00008   0.00178   0.00186   5.45628
   R67        5.27269   0.00000   0.00002   0.00108   0.00111   5.27379
   R68        1.50528   0.00000   0.00002   0.00034   0.00036   1.50564
   R69        4.57400   0.00080   0.00362   0.11147   0.11510   4.68910
   R70        5.13673   0.00002   0.00005   0.00264   0.00269   5.13942
   R71        1.52026  -0.00004  -0.00009  -0.00047  -0.00056   1.51969
   R72        4.92782  -0.00000  -0.00001   0.00135   0.00134   4.92916
   R73        5.20458  -0.00003  -0.00011  -0.00272  -0.00283   5.20175
   R74        1.51780  -0.00003   0.00000  -0.00057  -0.00055   1.51725
   R75        5.23364  -0.00001  -0.00009  -0.00245  -0.00253   5.23110
   R76        4.55580   0.00069   0.00269   0.04422   0.04700   4.60280
   R77        4.73429   0.00003   0.00010   0.00436   0.00446   4.73875
   R78        1.50829  -0.00005  -0.00011  -0.00188  -0.00197   1.50632
   R79        4.99939  -0.00001  -0.00007  -0.00266  -0.00273   4.99666
   R80        5.03245   0.00003   0.00016   0.00444   0.00459   5.03703
   R81        5.27683  -0.00000   0.00006  -0.00129  -0.00122   5.27561
   R82        4.83912   0.00039   0.00180   0.02499   0.02686   4.86597
   R83        1.50769  -0.00001  -0.00002  -0.00008  -0.00010   1.50759
   R84        5.06109  -0.00004  -0.00010   0.00275   0.00265   5.06375
   R85        5.02131   0.00000   0.00000   0.00016   0.00016   5.02147
   R86        1.41708  -0.00001  -0.00001  -0.00003  -0.00004   1.41704
   R87        1.41747  -0.00001  -0.00002  -0.00003  -0.00005   1.41742
   R88        1.41700  -0.00003  -0.00002  -0.00009  -0.00010   1.41690
   R89        1.41611  -0.00001  -0.00001  -0.00004  -0.00005   1.41605
   R90        1.41681  -0.00001  -0.00001  -0.00004  -0.00004   1.41677
   R91        1.41594  -0.00001  -0.00001  -0.00005  -0.00006   1.41588
   R92        1.41743  -0.00002  -0.00002  -0.00006  -0.00008   1.41734
   R93        1.41522  -0.00001  -0.00000  -0.00003  -0.00003   1.41519
   R94        1.34672   0.02962   0.07799   0.00061   0.07860   1.42532
   R95        1.34460   0.02858   0.07721  -0.00093   0.07628   1.42088
    A1        1.87614  -0.00001  -0.00002  -0.00028  -0.00031   1.87583
    A2        1.79474  -0.00000  -0.00000   0.00015   0.00015   1.79488
    A3        2.00415  -0.00001  -0.00001   0.00041   0.00040   2.00455
    A4        1.98238   0.00001   0.00001  -0.00020  -0.00019   1.98219
    A5        2.15463   0.00002   0.00002  -0.00012  -0.00010   2.15452
    A6        2.58109  -0.00004  -0.00007  -0.00068  -0.00075   2.58034
    A7        1.91784  -0.00003  -0.00004  -0.00029  -0.00033   1.91751
    A8        1.80240  -0.00002  -0.00002  -0.00012  -0.00015   1.80225
    A9        1.63462   0.00003   0.00005   0.00041   0.00046   1.63508
   A10        2.14561   0.00002   0.00001   0.00006   0.00007   2.14568
   A11        1.86457  -0.00001  -0.00004  -0.00025  -0.00029   1.86428
   A12        2.06438   0.00001   0.00002   0.00028   0.00030   2.06468
   A13        1.55632   0.00002   0.00006   0.00061   0.00067   1.55699
   A14        2.17650  -0.00002  -0.00005  -0.00034  -0.00038   2.17611
   A15        1.85869   0.00001   0.00003   0.00030   0.00034   1.85903
   A16        2.16047  -0.00001  -0.00002  -0.00014  -0.00016   2.16031
   A17        1.54704  -0.00001  -0.00002   0.00000  -0.00001   1.54702
   A18        2.24522   0.00001   0.00001   0.00003   0.00005   2.24527
   A19        1.89127   0.00003   0.00006   0.00050   0.00056   1.89183
   A20        2.27688   0.00000   0.00000  -0.00014  -0.00013   2.27675
   A21        2.06633  -0.00000  -0.00000  -0.00020  -0.00020   2.06614
   A22        1.78555   0.00001  -0.00000   0.00044   0.00043   1.78598
   A23        1.67885   0.00002   0.00003   0.00016   0.00020   1.67904
   A24        2.10923  -0.00002  -0.00002  -0.00000  -0.00003   2.10921
   A25        2.35417  -0.00002  -0.00003  -0.00038  -0.00041   2.35375
   A26        1.86471  -0.00002  -0.00004  -0.00035  -0.00040   1.86431
   A27        2.10049  -0.00002  -0.00004  -0.00041  -0.00045   2.10004
   A28        2.15416   0.00001   0.00002   0.00030   0.00032   2.15448
   A29        1.81993   0.00002   0.00003   0.00005   0.00008   1.82001
   A30        2.01148  -0.00002  -0.00007  -0.00015  -0.00023   2.01125
   A31        2.32169   0.00001   0.00004  -0.00049  -0.00045   2.32125
   A32        1.84676   0.00001   0.00005  -0.00036  -0.00031   1.84645
   A33        2.22010   0.00000   0.00002   0.00003   0.00006   2.22015
   A34        2.24467  -0.00000   0.00000   0.00026   0.00026   2.24493
   A35        1.76284   0.00000   0.00002   0.00041   0.00043   1.76327
   A36        2.25792   0.00000   0.00001   0.00049   0.00050   2.25842
   A37        1.91892  -0.00000  -0.00001  -0.00152  -0.00152   1.91740
   A38        1.54372   0.00001   0.00004   0.00016   0.00021   1.54393
   A39        2.17314   0.00000   0.00001  -0.00052  -0.00050   2.17263
   A40        1.88310  -0.00001  -0.00001   0.00195   0.00193   1.88503
   A41        2.23273  -0.00002  -0.00007   0.00097   0.00089   2.23362
   A42        1.87529   0.00000  -0.00003  -0.00140  -0.00142   1.87387
   A43        2.57776   0.00001   0.00002   0.00014   0.00017   2.57793
   A44        1.86000   0.00001   0.00004   0.00154   0.00158   1.86157
   A45        1.55983  -0.00001  -0.00000  -0.00000  -0.00001   1.55982
   A46        2.06662  -0.00002  -0.00006  -0.00070  -0.00076   2.06586
   A47        1.99938   0.00002   0.00003  -0.00037  -0.00034   1.99904
   A48        1.79321   0.00001   0.00003  -0.00041  -0.00038   1.79284
   A49        2.14419  -0.00003  -0.00005   0.00159   0.00152   2.14572
   A50        1.97177  -0.00002  -0.00003   0.00153   0.00149   1.97326
   A51        1.79878  -0.00000  -0.00002   0.00040   0.00038   1.79915
   A52        2.14551  -0.00001  -0.00002  -0.00012  -0.00013   2.14538
   A53        1.63628   0.00001   0.00004   0.00072   0.00076   1.63704
   A54        2.07934   0.00001   0.00003  -0.00094  -0.00090   2.07844
   A55        2.29377   0.00000   0.00002  -0.00113  -0.00110   2.29267
   A56        2.17341   0.00001   0.00001  -0.00126  -0.00123   2.17218
   A57        1.87412   0.00002   0.00006  -0.00048  -0.00041   1.87371
   A58        1.77472   0.00004   0.00004   0.00063   0.00066   1.77538
   A59        1.97021   0.00004   0.00007   0.00084   0.00091   1.97112
   A60        1.85125  -0.00010  -0.00018  -0.00269  -0.00286   1.84839
   A61        2.31785  -0.00003  -0.00009  -0.00251  -0.00261   2.31524
   A62        1.95573   0.00001  -0.00002  -0.00008  -0.00011   1.95562
   A63        1.93381   0.00004   0.00006   0.00055   0.00061   1.93442
   A64        1.89076   0.00002   0.00006   0.00065   0.00071   1.89147
   A65        2.22044  -0.00001   0.00001   0.00234   0.00235   2.22279
   A66        1.68506   0.00003   0.00001   0.00109   0.00110   1.68616
   A67        2.40844   0.00010   0.00022   0.00243   0.00266   2.41110
   A68        2.14689  -0.00000   0.00006   0.00259   0.00266   2.14955
   A69        2.32692   0.00000   0.00003   0.00064   0.00067   2.32759
   A70        1.82785  -0.00002   0.00000  -0.00023  -0.00023   1.82762
   A71        2.16604  -0.00012  -0.00022  -0.00325  -0.00347   2.16257
   A72        2.09785  -0.00003  -0.00008  -0.00357  -0.00365   2.09420
   A73        1.58914   0.00001   0.00002   0.00009   0.00011   1.58924
   A74        2.36749  -0.00001  -0.00002  -0.00001  -0.00002   2.36747
   A75        2.15497  -0.00000   0.00000   0.00020   0.00021   2.15518
   A76        2.21521  -0.00000  -0.00000  -0.00008  -0.00008   2.21513
   A77        2.52140  -0.00001  -0.00002  -0.00028  -0.00030   2.52110
   A78        1.80901  -0.00000   0.00001   0.00026   0.00026   1.80927
   A79        2.55639   0.00001   0.00001  -0.00015  -0.00014   2.55625
   A80        2.07466   0.00001   0.00001  -0.00018  -0.00017   2.07450
   A81        1.90783  -0.00000  -0.00001  -0.00004  -0.00005   1.90777
   A82        2.38306  -0.00001  -0.00001  -0.00011  -0.00012   2.38294
   A83        1.65510   0.00001   0.00004  -0.00003   0.00002   1.65512
   A84        1.98155   0.00000  -0.00000   0.00009   0.00009   1.98164
   A85        2.44907   0.00002   0.00007   0.00076   0.00083   2.44990
   A86        2.06785   0.00002   0.00006  -0.00032  -0.00025   2.06760
   A87        1.50501  -0.00002  -0.00003  -0.00148  -0.00150   1.50352
   A88        2.16821  -0.00003  -0.00012  -0.00070  -0.00083   2.16738
   A89        2.23050  -0.00002  -0.00007   0.00208   0.00198   2.23247
   A90        1.85422   0.00000   0.00002  -0.00007  -0.00005   1.85417
   A91        2.16239   0.00005   0.00013   0.00112   0.00125   2.16364
   A92        2.52483   0.00004   0.00009  -0.00078  -0.00067   2.52416
   A93        2.13019   0.00002   0.00005  -0.00056  -0.00050   2.12969
   A94        1.62595  -0.00001  -0.00002   0.00003   0.00001   1.62596
   A95        2.17609  -0.00002  -0.00006  -0.00012  -0.00017   2.17592
   A96        2.25549  -0.00004  -0.00014  -0.00080  -0.00094   2.25454
   A97        1.73827  -0.00002  -0.00006   0.00087   0.00079   1.73906
   A98        1.59035  -0.00002  -0.00000   0.00013   0.00012   1.59047
   A99        2.38279  -0.00001  -0.00004  -0.00086  -0.00090   2.38189
   A100       2.15773   0.00000  -0.00002   0.00003   0.00001   2.15775
   A101       2.20398   0.00002   0.00001  -0.00016  -0.00015   2.20383
   A102       2.51630   0.00003   0.00004   0.00034   0.00039   2.51669
   A103       1.80816   0.00000   0.00001   0.00006   0.00007   1.80824
   A104       2.54783   0.00000   0.00000  -0.00017  -0.00017   2.54766
   A105       2.07231   0.00003   0.00004   0.00052   0.00056   2.07287
   A106       1.91422   0.00000  -0.00000  -0.00006  -0.00006   1.91416
   A107       2.38750  -0.00003  -0.00005  -0.00045  -0.00050   2.38701
   A108       1.68453  -0.00002  -0.00003  -0.00057  -0.00060   1.68393
   A109       1.86809  -0.00003  -0.00005  -0.00025  -0.00030   1.86779
   A110       2.24567   0.00003   0.00008   0.00036   0.00044   2.24612
   A111       2.21748   0.00003   0.00005  -0.00018  -0.00014   2.21735
   A112       1.79014  -0.00003  -0.00004  -0.00081  -0.00085   1.78929
   A113       2.34795  -0.00001  -0.00005   0.00033   0.00028   2.34823
   A114       2.10864   0.00002   0.00005   0.00236   0.00240   2.11104
   A115       2.10272  -0.00002  -0.00003  -0.00016  -0.00019   2.10253
   A116       2.01377  -0.00003  -0.00005  -0.00055  -0.00059   2.01318
   A117       2.26203  -0.00001  -0.00004   0.00050   0.00046   2.26249
   A118       1.76471   0.00003   0.00007   0.00158   0.00163   1.76635
   A119       1.81237   0.00001   0.00004  -0.00016  -0.00013   1.81225
   A120       2.15154  -0.00000  -0.00001  -0.00013  -0.00014   2.15141
   A121       1.84246   0.00005   0.00012  -0.00009   0.00004   1.84250
   A122       2.31644   0.00001  -0.00001  -0.00171  -0.00171   2.31473
   A123       1.97281  -0.00000   0.00000  -0.00024  -0.00024   1.97257
   A124       1.77501  -0.00001  -0.00001   0.00035   0.00033   1.77534
   A125       1.85609   0.00001   0.00001   0.00012   0.00013   1.85622
   A126       2.32807  -0.00001  -0.00002  -0.00028  -0.00030   2.32777
   A127       1.95438   0.00001   0.00002  -0.00022  -0.00019   1.95419
   A128       2.32376  -0.00000  -0.00001  -0.00015  -0.00016   2.32361
   A129       1.82412   0.00001   0.00002   0.00004   0.00006   1.82418
   A130       1.93223   0.00001   0.00003   0.00057   0.00059   1.93283
   A131       1.89135  -0.00001  -0.00002   0.00001  -0.00001   1.89134
   A132       2.21440  -0.00002  -0.00003  -0.00034  -0.00036   2.21404
   A133       1.68503  -0.00002  -0.00003  -0.00047  -0.00050   1.68453
   A134       2.40078   0.00001   0.00001   0.00013   0.00015   2.40092
   A135       2.13292   0.00002   0.00003   0.00021   0.00024   2.13316
   A136       2.17273   0.00001   0.00001   0.00022   0.00023   2.17296
   A137       2.10880   0.00000  -0.00000  -0.00005  -0.00005   2.10875
   A138       1.50714   0.00001   0.00005   0.00083   0.00087   1.50801
   A139       1.93532  -0.00001  -0.00003  -0.00036  -0.00039   1.93494
   A140       2.37274   0.00000   0.00002   0.00061   0.00062   2.37337
   A141       2.13097  -0.00001  -0.00005  -0.00075  -0.00080   2.13017
   A142       1.50739  -0.00002  -0.00002   0.00053   0.00050   1.50789
   A143       2.40206  -0.00001  -0.00006  -0.00142  -0.00148   2.40058
   A144       2.34016   0.00003   0.00008   0.00073   0.00082   2.34098
   A145       2.07272  -0.00002   0.00001   0.00007   0.00008   2.07280
   A146       1.98595   0.00003   0.00003   0.00004   0.00007   1.98602
   A147       2.40477  -0.00000  -0.00006  -0.00127  -0.00133   2.40344
   A148       2.10674  -0.00002  -0.00003  -0.00005  -0.00008   2.10665
   A149       1.70926   0.00001   0.00002  -0.00023  -0.00020   1.70906
   A150       2.17436   0.00001   0.00006   0.00067   0.00073   2.17509
   A151       2.18856  -0.00001  -0.00002   0.00005   0.00002   2.18858
   A152       1.66970   0.00001   0.00003   0.00063   0.00066   1.67035
   A153       1.65214   0.00003   0.00004   0.00056   0.00060   1.65273
   A154       1.50203   0.00001   0.00002   0.00006   0.00008   1.50210
   A155       2.16848  -0.00001  -0.00002  -0.00006  -0.00007   2.16841
   A156       2.23928  -0.00002  -0.00003  -0.00004  -0.00007   2.23921
   A157       2.13106   0.00001   0.00001   0.00028   0.00029   2.13135
   A158       1.85577   0.00001   0.00001   0.00022   0.00023   1.85600
   A159       2.26404  -0.00000  -0.00001  -0.00017  -0.00018   2.26386
   A160       1.74728  -0.00001  -0.00002  -0.00018  -0.00020   1.74708
   A161       1.98031   0.00001   0.00000   0.00022   0.00022   1.98054
   A162       1.61671  -0.00001  -0.00001  -0.00016  -0.00017   1.61654
   A163       2.16914  -0.00000  -0.00000  -0.00008  -0.00008   2.16906
   A164       2.45400  -0.00001  -0.00002  -0.00049  -0.00051   2.45349
   A165       2.07300  -0.00001  -0.00001  -0.00038  -0.00039   2.07261
   A166       2.15304  -0.00000   0.00000  -0.00004  -0.00004   2.15299
   A167       2.51646   0.00000   0.00001  -0.00001  -0.00001   2.51645
   A168       1.50682   0.00000  -0.00000   0.00036   0.00035   1.50717
   A169       1.50695   0.00001   0.00002   0.00026   0.00028   1.50723
   A170       2.32622  -0.00001  -0.00002  -0.00012  -0.00014   2.32607
   A171       2.38574  -0.00000  -0.00001   0.00015   0.00015   2.38589
   A172       1.93314  -0.00001  -0.00002   0.00030   0.00028   1.93342
   A173       2.13849  -0.00000  -0.00000  -0.00073  -0.00073   2.13777
   A174       2.38868  -0.00000   0.00001  -0.00055  -0.00054   2.38814
   A175       2.10556   0.00000   0.00000   0.00036   0.00036   2.10592
   A176       2.17291   0.00001   0.00002   0.00036   0.00039   2.17330
   A177       1.70678   0.00000   0.00000   0.00015   0.00015   1.70693
   A178       2.07069  -0.00000  -0.00003  -0.00055  -0.00058   2.07011
   A179       2.41867   0.00000   0.00001   0.00007   0.00008   2.41876
   A180       2.00122  -0.00000   0.00001   0.00011   0.00012   2.00134
   A181       1.66269  -0.00001  -0.00000  -0.00002  -0.00002   1.66267
   A182       2.17944  -0.00000   0.00002   0.00022   0.00024   2.17967
   A183       1.77180  -0.00001  -0.00001  -0.00000  -0.00001   1.77179
   A184       2.58074  -0.00001  -0.00003  -0.00028  -0.00031   2.58043
   A185       1.64212   0.00001   0.00001   0.00022   0.00023   1.64235
   A186       1.65519   0.00001   0.00000   0.00005   0.00005   1.65525
   A187       1.57718   0.00021   0.00074   0.00545   0.00617   1.58335
   A188       1.62872   0.00002   0.00001  -0.00161  -0.00155   1.62716
   A189       1.89968  -0.00001  -0.00002  -0.00000  -0.00002   1.89966
   A190       2.20349   0.00001   0.00002   0.00030   0.00032   2.20381
   A191       1.50995   0.00000   0.00000  -0.00025  -0.00025   1.50971
   A192       1.94722  -0.00000  -0.00000  -0.00013  -0.00014   1.94708
   A193       1.48323  -0.00001  -0.00002  -0.00033  -0.00035   1.48288
   A194       2.75474  -0.00000  -0.00003  -0.00023  -0.00026   2.75448
   A195       2.02330   0.00001   0.00005   0.00054   0.00059   2.02390
   A196       1.76924  -0.00086  -0.00023  -0.01210  -0.01234   1.75690
   A197       1.63634   0.00007   0.00042   0.00814   0.00861   1.64494
   A198       1.79059   0.00035   0.00012   0.00116   0.00130   1.79189
   A199       2.61531   0.00018   0.00020  -0.00019   0.00000   2.61532
   A200       1.70896  -0.00002  -0.00003  -0.00021  -0.00025   1.70872
   A201       1.70408   0.00001   0.00001   0.00032   0.00033   1.70441
   A202       1.67612  -0.00002  -0.00004  -0.00021  -0.00025   1.67587
   A203       1.88645   0.00002   0.00006   0.00053   0.00059   1.88704
   A204       2.68583  -0.00000  -0.00001  -0.00037  -0.00038   2.68545
   A205       1.67146  -0.00013  -0.00045   0.00013  -0.00030   1.67116
   A206       1.65543   0.00016   0.00057   0.00320   0.00374   1.65916
   A207       1.80553   0.00001   0.00007   0.00164   0.00170   1.80723
   A208       1.69028  -0.00001  -0.00005  -0.00251  -0.00254   1.68774
   A209       2.77296  -0.00001  -0.00004   0.00027   0.00022   2.77317
   A210       1.89932  -0.00007  -0.00025   0.00175   0.00152   1.90083
   A211       2.35154  -0.00001  -0.00005   0.00019   0.00014   2.35168
   A212       1.88699  -0.00007  -0.00023   0.00022   0.00000   1.88699
   A213       1.60409  -0.00006  -0.00015  -0.00059  -0.00073   1.60335
   A214       1.66162  -0.00001  -0.00003  -0.00021  -0.00024   1.66138
   A215       1.52072  -0.00008  -0.00025   0.00075   0.00050   1.52122
   A216       1.63572   0.00013   0.00053   0.00609   0.00661   1.64233
   A217       2.43945  -0.00002  -0.00010  -0.00239  -0.00251   2.43695
   A218       2.55969   0.00000   0.00007   0.00055   0.00060   2.56029
   A219       1.60675  -0.00002  -0.00004   0.00040   0.00036   1.60711
   A220       1.72209   0.00001   0.00002   0.00033   0.00035   1.72244
   A221       1.63085  -0.00000   0.00001  -0.00005  -0.00004   1.63081
   A222       2.44620  -0.00000  -0.00001  -0.00026  -0.00026   2.44594
   A223       2.20500   0.00001  -0.00000   0.00037   0.00037   2.20538
   A224       2.07186  -0.00001  -0.00001  -0.00007  -0.00009   2.07177
   A225       2.30757   0.00000   0.00000   0.00004   0.00004   2.30761
   A226       2.24030   0.00001   0.00001   0.00005   0.00006   2.24036
   A227       1.71182   0.00005   0.00011  -0.00064  -0.00052   1.71130
   A228       2.27886  -0.00003  -0.00004   0.00052   0.00048   2.27934
   A229       1.69029   0.00008   0.00025   0.00062   0.00085   1.69115
   A230       2.21978  -0.00005  -0.00014   0.00028   0.00015   2.21993
   A231       2.28250  -0.00002  -0.00007   0.00056   0.00049   2.28299
   A232       1.56997   0.00000   0.00002  -0.00002   0.00000   1.56997
   A233       1.01754  -0.00001  -0.00003  -0.00007  -0.00010   1.01744
   A234       2.30388  -0.00000  -0.00001   0.00011   0.00010   2.30398
   A235       1.65862   0.00000   0.00000  -0.00027  -0.00027   1.65835
   A236       2.29417   0.00000   0.00000   0.00012   0.00013   2.29429
   A237       2.18961   0.00000  -0.00000  -0.00003  -0.00003   2.18958
   A238       2.31120  -0.00002  -0.00002  -0.00015  -0.00017   2.31103
   A239       1.67499  -0.00001   0.00000   0.00010   0.00010   1.67508
   A240       2.23289  -0.00000  -0.00000  -0.00011  -0.00012   2.23277
   A241       2.32796   0.00001  -0.00000  -0.00013  -0.00013   2.32784
   A242       1.32974   0.00001   0.00003   0.00023   0.00025   1.32999
   A243       1.03093  -0.00001  -0.00002  -0.00010  -0.00011   1.03082
   A244       2.39865   0.00000  -0.00000  -0.00008  -0.00008   2.39857
   A245       1.40215   0.00001   0.00001   0.00005   0.00006   1.40221
   A246       2.29765  -0.00001  -0.00002  -0.00006  -0.00007   2.29758
   A247       2.48018   0.00000   0.00001   0.00002   0.00002   2.48020
   A248       1.71590  -0.00031  -0.00111  -0.01323  -0.01426   1.70165
   A249       1.07301  -0.00009  -0.00044  -0.00542  -0.00588   1.06713
   A250       2.13723   0.00023   0.00077   0.00980   0.01051   2.14775
   A251       1.78024  -0.00025  -0.00095  -0.01056  -0.01147   1.76877
   A252       2.23943   0.00015   0.00063   0.00839   0.00897   2.24839
   A253       2.16469   0.00010   0.00038   0.00221   0.00258   2.16727
   A254       2.28896   0.00008   0.00016   0.00073   0.00089   2.28985
   A255       3.22128   0.00007   0.00035   0.00263   0.00295   3.22423
   A256       3.24172  -0.00003  -0.00011  -0.00394  -0.00405   3.23767
    D1       -1.76624   0.00002   0.00008   0.00018   0.00027  -1.76597
    D2       -0.74218   0.00001  -0.00000   0.00020   0.00019  -0.74199
    D3        1.71248   0.00002   0.00004   0.00042   0.00046   1.71294
    D4        2.28903   0.00001   0.00003   0.00060   0.00063   2.28966
    D5        0.19778   0.00000   0.00002  -0.00013  -0.00010   0.19768
    D6        1.22184  -0.00001  -0.00005  -0.00012  -0.00018   1.22166
    D7       -2.60668  -0.00000  -0.00001   0.00010   0.00009  -2.60659
    D8       -2.03013  -0.00001  -0.00002   0.00028   0.00026  -2.02987
    D9       -0.75304   0.00001   0.00005  -0.00011  -0.00005  -0.75309
   D10        0.27102  -0.00001  -0.00003  -0.00009  -0.00013   0.27089
   D11        2.72569   0.00000   0.00001   0.00013   0.00014   2.72583
   D12       -2.98095  -0.00000   0.00000   0.00031   0.00031  -2.98064
   D13        2.19890   0.00002   0.00007   0.00022   0.00030   2.19919
   D14       -3.06023  -0.00000  -0.00001   0.00023   0.00022  -3.06001
   D15       -0.60556   0.00001   0.00003   0.00046   0.00049  -0.60508
   D16       -0.02901   0.00001   0.00002   0.00064   0.00066  -0.02836
   D17        2.75494  -0.00000   0.00001  -0.00034  -0.00032   2.75462
   D18       -2.50419  -0.00002  -0.00007  -0.00033  -0.00040  -2.50458
   D19       -0.04952  -0.00001  -0.00002  -0.00010  -0.00013  -0.04965
   D20        0.52703  -0.00001  -0.00004   0.00008   0.00004   0.52707
   D21        0.42777  -0.00000  -0.00001   0.00084   0.00083   0.42860
   D22       -0.58733  -0.00000   0.00005   0.00071   0.00076  -0.58657
   D23        3.01306   0.00008   0.00017   0.00237   0.00254   3.01559
   D24       -3.03231   0.00001   0.00007   0.00401   0.00408  -3.02823
   D25       -0.48487   0.00002   0.00003   0.00121   0.00124  -0.48363
   D26       -1.49997   0.00002   0.00009   0.00108   0.00117  -1.49880
   D27        2.10042   0.00010   0.00021   0.00274   0.00295   2.10337
   D28        2.33823   0.00003   0.00011   0.00439   0.00449   2.34273
   D29        1.14530  -0.00000  -0.00001   0.00109   0.00108   1.14638
   D30        0.13020  -0.00000   0.00005   0.00096   0.00102   0.13122
   D31       -2.55260   0.00008   0.00017   0.00263   0.00279  -2.54980
   D32       -2.31478   0.00001   0.00007   0.00427   0.00433  -2.31044
   D33       -2.81510   0.00001   0.00000   0.00107   0.00107  -2.81402
   D34        2.45299   0.00000   0.00006   0.00094   0.00101   2.45399
   D35       -0.22981   0.00009   0.00018   0.00260   0.00278  -0.22703
   D36        0.00801   0.00001   0.00008   0.00424   0.00432   0.01233
   D37       -2.74162  -0.00001  -0.00003   0.00070   0.00067  -2.74096
   D38        2.52646  -0.00001   0.00002   0.00057   0.00060   2.52706
   D39       -0.15634   0.00007   0.00014   0.00223   0.00238  -0.15396
   D40        0.08148  -0.00000   0.00004   0.00388   0.00392   0.08540
   D41        0.88434  -0.00001  -0.00000   0.00047   0.00047   0.88481
   D42       -2.75591  -0.00000   0.00000   0.00046   0.00046  -2.75545
   D43       -2.10111  -0.00001  -0.00001   0.00047   0.00045  -2.10066
   D44       -0.09907   0.00001   0.00002   0.00039   0.00041  -0.09866
   D45        2.54386   0.00001   0.00002   0.00039   0.00041   2.54427
   D46       -3.08453   0.00000   0.00001   0.00039   0.00040  -3.08413
   D47       -1.03190   0.00001   0.00003   0.00053   0.00056  -1.03134
   D48        1.61103   0.00001   0.00003   0.00052   0.00056   1.61158
   D49        2.26582   0.00000   0.00002   0.00053   0.00055   2.26637
   D50       -3.12584   0.00000   0.00000   0.00015   0.00015  -3.12570
   D51       -0.48291   0.00000   0.00000   0.00014   0.00014  -0.48277
   D52        0.17188  -0.00001  -0.00001   0.00014   0.00014   0.17202
   D53        3.06585   0.00001   0.00004   0.00051   0.00054   3.06640
   D54       -0.57440   0.00002   0.00004   0.00050   0.00054  -0.57386
   D55        0.08040   0.00001   0.00003   0.00050   0.00053   0.08093
   D56       -0.90059   0.00002   0.00003  -0.00043  -0.00039  -0.90098
   D57        0.06723  -0.00001  -0.00001  -0.00034  -0.00036   0.06688
   D58        2.29016   0.00001   0.00000  -0.00057  -0.00057   2.28959
   D59        2.91252  -0.00002  -0.00008  -0.00168  -0.00176   2.91076
   D60        1.07195  -0.00001  -0.00001  -0.00077  -0.00078   1.07117
   D61        2.03977  -0.00003  -0.00006  -0.00068  -0.00074   2.03903
   D62       -2.02048  -0.00001  -0.00004  -0.00092  -0.00096  -2.02144
   D63       -1.39813  -0.00004  -0.00013  -0.00203  -0.00215  -1.40028
   D64        0.07776   0.00000   0.00002  -0.00041  -0.00039   0.07737
   D65        1.04558  -0.00002  -0.00003  -0.00032  -0.00035   1.04523
   D66       -3.01467   0.00000  -0.00001  -0.00055  -0.00057  -3.01524
   D67       -2.39231  -0.00003  -0.00010  -0.00166  -0.00176  -2.39407
   D68       -2.98964   0.00000   0.00001  -0.00040  -0.00039  -2.99003
   D69       -2.02182  -0.00002  -0.00004  -0.00031  -0.00035  -2.02217
   D70        0.20111   0.00000  -0.00002  -0.00055  -0.00057   0.20055
   D71        0.82347  -0.00003  -0.00011  -0.00166  -0.00176   0.82171
   D72        2.82801   0.00001   0.00003  -0.00023  -0.00020   2.82781
   D73       -2.48735  -0.00001  -0.00002  -0.00014  -0.00016  -2.48751
   D74       -0.26442   0.00001  -0.00000  -0.00038  -0.00038  -0.26480
   D75        0.35794  -0.00003  -0.00009  -0.00148  -0.00157   0.35637
   D76        0.59865  -0.00002  -0.00003  -0.00049  -0.00052   0.59813
   D77        1.61549  -0.00002  -0.00004  -0.00051  -0.00056   1.61493
   D78       -2.42828  -0.00002  -0.00004  -0.00055  -0.00059  -2.42887
   D79       -1.71963  -0.00003  -0.00004  -0.00051  -0.00056  -1.72018
   D80       -0.49556   0.00000  -0.00000  -0.00015  -0.00015  -0.49571
   D81        0.52128  -0.00000  -0.00002  -0.00018  -0.00020   0.52109
   D82        2.76070  -0.00000  -0.00001  -0.00021  -0.00022   2.76048
   D83       -2.81383  -0.00000  -0.00002  -0.00018  -0.00019  -2.81403
   D84       -1.20995   0.00000   0.00001  -0.00034  -0.00034  -1.21028
   D85       -0.19311   0.00000  -0.00001  -0.00037  -0.00038  -0.19349
   D86        2.04631   0.00000  -0.00000  -0.00040  -0.00040   2.04590
   D87        2.75496  -0.00000  -0.00001  -0.00037  -0.00037   2.75459
   D88        2.55491   0.00001   0.00001  -0.00015  -0.00014   2.55477
   D89       -2.71143   0.00000  -0.00001  -0.00018  -0.00019  -2.71162
   D90       -0.47202   0.00000   0.00000  -0.00021  -0.00021  -0.47223
   D91        0.23664   0.00000  -0.00000  -0.00018  -0.00018   0.23645
   D92        2.98660   0.00000   0.00000  -0.00021  -0.00021   2.98639
   D93       -2.27975   0.00000  -0.00001  -0.00024  -0.00025  -2.28000
   D94       -0.04033   0.00000  -0.00000  -0.00027  -0.00028  -0.04061
   D95        0.66832  -0.00000  -0.00001  -0.00024  -0.00025   0.66808
   D96        0.39080   0.00000   0.00000   0.00073   0.00073   0.39153
   D97       -0.66985   0.00001   0.00004   0.00071   0.00075  -0.66911
   D98        2.70907  -0.00000  -0.00002  -0.00008  -0.00010   2.70896
   D99       -2.81316  -0.00000   0.00000   0.00013   0.00013  -2.81303
   D100      -0.65959   0.00002   0.00002   0.00072   0.00074  -0.65885
   D101      -1.72025   0.00003   0.00006   0.00070   0.00076  -1.71949
   D102       1.65867   0.00001   0.00000  -0.00009  -0.00009   1.65858
   D103       2.41963   0.00001   0.00002   0.00013   0.00015   2.41978
   D104       1.26232  -0.00001  -0.00002   0.00041   0.00039   1.26270
   D105       0.20166  -0.00000   0.00001   0.00040   0.00041   0.20207
   D106      -2.70260  -0.00002  -0.00004  -0.00040  -0.00044  -2.70305
   D107      -1.94164  -0.00001  -0.00003  -0.00018  -0.00021  -1.94185
   D108      -2.52172  -0.00001  -0.00002   0.00032   0.00030  -2.52143
   D109       2.70081  -0.00000   0.00001   0.00030   0.00032   2.70112
   D110      -0.20346  -0.00001  -0.00004  -0.00049  -0.00053  -0.20399
   D111       0.55750  -0.00001  -0.00002  -0.00027  -0.00029   0.55721
   D112      -3.09747   0.00002   0.00004   0.00095   0.00099  -3.09648
   D113       2.12506   0.00002   0.00008   0.00094   0.00101   2.12607
   D114      -0.77920   0.00001   0.00002   0.00014   0.00017  -0.77904
   D115      -0.01824   0.00001   0.00004   0.00036   0.00040  -0.01784
   D116       0.26854   0.00001   0.00004   0.00050   0.00054   0.26908
   D117       3.04289   0.00000   0.00001   0.00011   0.00012   3.04302
   D118       1.49572   0.00001   0.00004   0.00054   0.00057   1.49629
   D119      -2.01311   0.00000   0.00001   0.00015   0.00016  -2.01296
   D120      -1.66065   0.00001   0.00002   0.00045   0.00047  -1.66018
   D121       1.11370  -0.00000  -0.00001   0.00006   0.00005   1.11375
   D122       2.70615   0.00001   0.00003   0.00035   0.00038   2.70653
   D123      -0.80268  -0.00000   0.00000  -0.00004  -0.00004  -0.80272
   D124      -0.77217   0.00000   0.00002   0.00036   0.00038  -0.77178
   D125       2.00219  -0.00001  -0.00001  -0.00003  -0.00004   2.00215
   D126      -2.49449  -0.00000   0.00000   0.00014   0.00014  -2.49435
   D127       0.27986  -0.00001  -0.00003  -0.00025  -0.00027   0.27959
   D128       0.30529   0.00002   0.00005   0.00076   0.00081   0.30610
   D129      -0.82319  -0.00002  -0.00003  -0.00044  -0.00048  -0.82367
   D130       3.02937   0.00009   0.00017   0.00306   0.00323   3.03260
   D131       2.58662  -0.00001   0.00004   0.00304   0.00308   2.58970
   D132       1.46209   0.00002   0.00004   0.00026   0.00030   1.46239
   D133       0.33360  -0.00002  -0.00004  -0.00095  -0.00099   0.33262
   D134      -2.09702   0.00009   0.00017   0.00256   0.00272  -2.09429
   D135      -2.53977  -0.00001   0.00003   0.00253   0.00257  -2.53720
   D136      -2.54084   0.00002   0.00004   0.00084   0.00088  -2.53995
   D137       2.61387  -0.00003  -0.00004  -0.00037  -0.00041   2.61346
   D138       0.18325   0.00009   0.00017   0.00314   0.00330   0.18655
   D139      -0.25950  -0.00001   0.00003   0.00311   0.00315  -0.25636
   D140      -2.11319   0.00002   0.00005   0.00065   0.00071  -2.11248
   D141       3.04151  -0.00002  -0.00003  -0.00055  -0.00058   3.04093
   D142       0.61089   0.00009   0.00017   0.00296   0.00313   0.61402
   D143       0.16814  -0.00000   0.00004   0.00293   0.00297   0.17111
   D144       0.63349  -0.00001  -0.00004  -0.00104  -0.00108   0.63241
   D145      -0.43715  -0.00001  -0.00006   0.00051   0.00044  -0.43671
   D146      -2.67563  -0.00003  -0.00012  -0.00086  -0.00099  -2.67663
   D147       3.04569  -0.00001  -0.00006   0.00152   0.00144   3.04712
   D148      -0.51969  -0.00001  -0.00005  -0.00133  -0.00139  -0.52108
   D149      -1.59034  -0.00001  -0.00007   0.00021   0.00014  -1.59020
   D150       2.45437  -0.00003  -0.00013  -0.00116  -0.00130   2.45307
   D151       1.89251  -0.00002  -0.00007   0.00122   0.00113   1.89364
   D152      -2.90704  -0.00001  -0.00002  -0.00113  -0.00114  -2.90818
   D153       2.30550  -0.00001  -0.00003   0.00042   0.00038   2.30588
   D154       0.06702  -0.00003  -0.00010  -0.00095  -0.00105   0.06597
   D155      -0.49485  -0.00001  -0.00003   0.00143   0.00138  -0.49347
   D156      -3.13058  -0.00002  -0.00005  -0.00147  -0.00151  -3.13209
   D157       2.08196  -0.00002  -0.00006   0.00008   0.00001   2.08197
   D158      -0.15652  -0.00004  -0.00013  -0.00129  -0.00143  -0.15795
   D159      -0.71838  -0.00002  -0.00006   0.00109   0.00100  -0.71738
   D160      -0.79918   0.00001   0.00003   0.00049   0.00052  -0.79867
   D161       0.26649  -0.00000   0.00001  -0.00052  -0.00050   0.26598
   D162       2.43847   0.00002   0.00008  -0.00073  -0.00065   2.43782
   D163       3.09149  -0.00001  -0.00005  -0.00240  -0.00243   3.08906
   D164       0.26346   0.00000   0.00000   0.00028   0.00028   0.26375
   D165       1.32914  -0.00001  -0.00002  -0.00072  -0.00074   1.32840
   D166      -2.78206   0.00001   0.00005  -0.00094  -0.00089  -2.78295
   D167      -2.12905  -0.00002  -0.00008  -0.00260  -0.00267  -2.13171
   D168       3.09500   0.00001   0.00001   0.00026   0.00026   3.09526
   D169      -2.12252  -0.00000  -0.00001  -0.00075  -0.00076  -2.12327
   D170       0.04947   0.00002   0.00006  -0.00096  -0.00090   0.04856
   D171       0.70249  -0.00002  -0.00007  -0.00263  -0.00269   0.69980
   D172       2.44245   0.00001   0.00001   0.00018   0.00018   2.44263
   D173      -2.77506  -0.00000  -0.00002  -0.00082  -0.00084  -2.77590
   D174      -0.60308   0.00002   0.00005  -0.00104  -0.00099  -0.60406
   D175       0.04994  -0.00002  -0.00008  -0.00270  -0.00277   0.04717
   D176       0.12202   0.00002   0.00004   0.00081   0.00085   0.12287
   D177      -0.96857   0.00001   0.00003   0.00078   0.00081  -0.96777
   D178       2.32588   0.00001   0.00002   0.00069   0.00072   2.32660
   D179       2.59923   0.00001   0.00002   0.00077   0.00079   2.60002
   D180       1.35831   0.00001   0.00003   0.00074   0.00077   1.35908
   D181       0.26771   0.00000   0.00002   0.00071   0.00073   0.26844
   D182      -2.72102   0.00001   0.00002   0.00063   0.00064  -2.72038
   D183      -2.44767   0.00000   0.00002   0.00070   0.00071  -2.44696
   D184      -2.31843   0.00001   0.00003   0.00029   0.00032  -2.31811
   D185       2.87416   0.00001   0.00002   0.00027   0.00028   2.87444
   D186      -0.11458   0.00001   0.00002   0.00018   0.00019  -0.11438
   D187       0.15878   0.00001   0.00001   0.00025   0.00026   0.15904
   D188      -2.46476   0.00002   0.00003   0.00052   0.00055  -2.46421
   D189       2.72783   0.00001   0.00002   0.00049   0.00051   2.72834
   D190      -0.26090   0.00001   0.00001   0.00040   0.00042  -0.26048
   D191       0.01245   0.00001   0.00001   0.00048   0.00049   0.01294
   D192      -2.42662  -0.00001  -0.00000  -0.00097  -0.00097  -2.42760
   D193      -0.20574  -0.00000  -0.00001  -0.00044  -0.00045  -0.20619
   D194       2.58578   0.00002   0.00005  -0.00076  -0.00072   2.58506
   D195      -1.47652   0.00002   0.00004  -0.00024  -0.00020  -1.47673
   D196       1.17287  -0.00001  -0.00004  -0.00091  -0.00096   1.17192
   D197      -2.88943  -0.00001  -0.00004  -0.00039  -0.00044  -2.88987
   D198      -0.19835   0.00001   0.00005  -0.00062  -0.00058  -0.19893
   D199       2.02253   0.00002   0.00004  -0.00010  -0.00006   2.02248
   D200      -1.28599   0.00000   0.00002  -0.00061  -0.00059  -1.28658
   D201       0.93490   0.00000   0.00001  -0.00008  -0.00007   0.93483
   D202       0.59413   0.00002   0.00007   0.00137   0.00144   0.59557
   D203       1.61102  -0.00000   0.00001   0.00114   0.00116   1.61217
   D204      -2.41833   0.00003   0.00011   0.00105   0.00117  -2.41717
   D205      -1.71242  -0.00001  -0.00001   0.00018   0.00017  -1.71225
   D206      -1.20946   0.00002   0.00007   0.00097   0.00105  -1.20841
   D207      -0.19257  -0.00000   0.00002   0.00075   0.00077  -0.19180
   D208       2.06126   0.00003   0.00011   0.00066   0.00078   2.06204
   D209       2.76718  -0.00001  -0.00001  -0.00021  -0.00022   2.76696
   D210      -0.49962   0.00002   0.00006   0.00196   0.00202  -0.49760
   D211       0.51727  -0.00000   0.00001   0.00173   0.00174   0.51901
   D212       2.77110   0.00003   0.00010   0.00164   0.00175   2.77285
   D213      -2.80617  -0.00001  -0.00002   0.00077   0.00075  -2.80542
   D214       2.97575   0.00000   0.00003   0.00161   0.00163   2.97738
   D215      -2.29055  -0.00002  -0.00003   0.00139   0.00135  -2.28920
   D216      -0.03672   0.00001   0.00007   0.00130   0.00136  -0.03536
   D217       0.66920  -0.00002  -0.00005   0.00042   0.00036   0.66956
   D218       2.54505   0.00001   0.00006   0.00160   0.00166   2.54671
   D219      -2.72125  -0.00001   0.00001   0.00138   0.00138  -2.71987
   D220      -0.46741   0.00002   0.00010   0.00128   0.00139  -0.46602
   D221       0.23850  -0.00001  -0.00002   0.00041   0.00039   0.23890
   D222       0.87981   0.00004   0.00012   0.00176   0.00188   0.88170
   D223      -2.75508   0.00003   0.00007  -0.00008  -0.00001  -2.75509
   D224      -2.10008  -0.00001  -0.00000  -0.00039  -0.00039  -2.10047
   D225      -0.10637   0.00003   0.00014   0.00528   0.00541  -0.10096
   D226       2.54192   0.00002   0.00009   0.00344   0.00353   2.54544
   D227      -3.08627  -0.00001   0.00002   0.00313   0.00314  -3.08313
   D228      -1.03232   0.00002   0.00008   0.00215   0.00222  -1.03010
   D229       1.61597   0.00001   0.00002   0.00031   0.00033   1.61630
   D230       2.27097  -0.00003  -0.00005  -0.00000  -0.00005   2.27091
   D231       3.05133   0.00001   0.00006   0.00318   0.00322   3.05455
   D232      -0.58357   0.00000   0.00001   0.00134   0.00133  -0.58224
   D233       0.07143  -0.00003  -0.00006   0.00102   0.00095   0.07237
   D234       3.13879  -0.00000   0.00000   0.00200   0.00200   3.14079
   D235      -0.49611  -0.00001  -0.00005   0.00016   0.00011  -0.49600
   D236       0.15889  -0.00005  -0.00012  -0.00015  -0.00028   0.15861
   D237      -0.73752  -0.00003  -0.00008  -0.00131  -0.00139  -0.73891
   D238      -1.76390  -0.00000  -0.00002  -0.00092  -0.00095  -1.76485
   D239       2.29883  -0.00004  -0.00012   0.00003  -0.00010   2.29873
   D240       1.71889  -0.00000   0.00000  -0.00004  -0.00005   1.71884
   D241       0.27280  -0.00001  -0.00001  -0.00043  -0.00044   0.27236
   D242      -0.75358   0.00002   0.00005  -0.00004   0.00001  -0.75357
   D243      -2.97404  -0.00002  -0.00005   0.00091   0.00085  -2.97318
   D244       2.72921   0.00002   0.00007   0.00084   0.00091   2.73012
   D245       1.22043  -0.00001  -0.00003  -0.00029  -0.00033   1.22011
   D246       0.19406   0.00001   0.00002   0.00009   0.00012   0.19417
   D247      -2.02640  -0.00002  -0.00007   0.00104   0.00096  -2.02544
   D248      -2.60634   0.00002   0.00005   0.00097   0.00102  -2.60533
   D249      -2.49872  -0.00001  -0.00004  -0.00101  -0.00103  -2.49975
   D250       2.75809   0.00001   0.00002  -0.00062  -0.00059   2.75750
   D251       0.53763  -0.00002  -0.00008   0.00033   0.00026   0.53788
   D252      -0.04231   0.00001   0.00004   0.00026   0.00031  -0.04200
   D253      -3.04913   0.00001   0.00005  -0.00040  -0.00035  -3.04948
   D254       2.20768   0.00003   0.00010  -0.00002   0.00009   2.20777
   D255      -0.01278  -0.00000   0.00001   0.00093   0.00094  -0.01184
   D256      -0.59272   0.00004   0.00013   0.00087   0.00099  -0.59172
   D257      -1.49527  -0.00001  -0.00002  -0.00089  -0.00091  -1.49618
   D258      -0.47983  -0.00001  -0.00004  -0.00101  -0.00104  -0.48087
   D259       2.09953  -0.00001  -0.00002  -0.00042  -0.00044   2.09909
   D260       2.32779  -0.00001  -0.00003   0.00003  -0.00002   2.32778
   D261      -0.57972  -0.00001  -0.00008  -0.00460  -0.00467  -0.58439
   D262       0.43572  -0.00002  -0.00009  -0.00472  -0.00480   0.43092
   D263       3.01508  -0.00002  -0.00008  -0.00413  -0.00420   3.01088
   D264      -3.03984  -0.00002  -0.00009  -0.00369  -0.00377  -3.04362
   D265       0.13019   0.00001   0.00001  -0.00095  -0.00093   0.12926
   D266       1.14563  -0.00000  -0.00000  -0.00107  -0.00106   1.14457
   D267      -2.55820   0.00000   0.00001  -0.00048  -0.00046  -2.55866
   D268      -2.32993  -0.00000   0.00000  -0.00003  -0.00003  -2.32996
   D269       2.54269   0.00001   0.00002  -0.00209  -0.00205   2.54063
   D270      -2.72506   0.00000   0.00000  -0.00221  -0.00219  -2.72724
   D271      -0.14570   0.00001   0.00002  -0.00162  -0.00159  -0.14729
   D272       0.08256   0.00000   0.00001  -0.00118  -0.00116   0.08141
   D273       2.47062   0.00001   0.00005  -0.00175  -0.00170   2.46892
   D274      -2.79713   0.00001   0.00003  -0.00187  -0.00183  -2.79896
   D275      -0.21777   0.00001   0.00004  -0.00128  -0.00123  -0.21900
   D276       0.01050   0.00001   0.00003  -0.00084  -0.00081   0.00969
   D277       1.26404  -0.00001  -0.00003  -0.00087  -0.00090   1.26314
   D278       0.20120   0.00001  -0.00001  -0.00076  -0.00077   0.20044
   D279      -1.92827  -0.00000   0.00001  -0.00062  -0.00060  -1.92887
   D280      -2.70136   0.00000   0.00001  -0.00045  -0.00044  -2.70179
   D281       0.39205  -0.00000  -0.00001   0.00019   0.00017   0.39222
   D282      -0.67079   0.00001   0.00001   0.00031   0.00031  -0.67048
   D283      -2.80027  -0.00000   0.00002   0.00045   0.00047  -2.79980
   D284       2.70983   0.00001   0.00002   0.00061   0.00064   2.71047
   D285      -0.65797  -0.00001  -0.00003   0.00063   0.00059  -0.65738
   D286      -1.72081   0.00000  -0.00001   0.00074   0.00073  -1.72008
   D287       2.43290  -0.00001   0.00001   0.00088   0.00089   2.43379
   D288       1.65981   0.00000   0.00001   0.00105   0.00106   1.66087
   D289      -3.10483  -0.00000  -0.00001   0.00132   0.00129  -3.10353
   D290       2.11552   0.00001   0.00001   0.00144   0.00143   2.11695
   D291      -0.01396  -0.00000   0.00003   0.00158   0.00159  -0.01236
   D292      -0.78704   0.00001   0.00003   0.00174   0.00176  -0.78528
   D293      -2.52750  -0.00002  -0.00008  -0.00021  -0.00030  -2.52780
   D294       2.69284  -0.00001  -0.00006  -0.00010  -0.00016   2.69268
   D295       0.56337  -0.00002  -0.00004   0.00004   0.00000   0.56337
   D296      -0.20972  -0.00001  -0.00004   0.00021   0.00017  -0.20955
   D297       0.08107  -0.00001  -0.00004  -0.00166  -0.00170   0.07936
   D298       1.05003  -0.00000  -0.00001  -0.00119  -0.00120   1.04883
   D299      -2.37479  -0.00000  -0.00001  -0.00133  -0.00134  -2.37613
   D300      -2.99796  -0.00001  -0.00004  -0.00112  -0.00115  -2.99912
   D301       1.07179  -0.00000  -0.00003  -0.00126  -0.00128   1.07050
   D302       2.04075   0.00001  -0.00000  -0.00078  -0.00078   2.03997
   D303      -1.38407   0.00001  -0.00000  -0.00092  -0.00092  -1.38499
   D304      -2.00724  -0.00000  -0.00003  -0.00071  -0.00073  -2.00798
   D305      -0.89746  -0.00002  -0.00003  -0.00011  -0.00014  -0.89760
   D306       0.07151  -0.00000  -0.00000   0.00036   0.00036   0.07187
   D307       2.92987  -0.00000  -0.00000   0.00022   0.00022   2.93009
   D308       2.30670  -0.00001  -0.00003   0.00044   0.00041   2.30711
   D309       2.83457  -0.00000  -0.00000  -0.00064  -0.00064   2.83393
   D310      -2.47964   0.00001   0.00003  -0.00017  -0.00014  -2.47979
   D311       0.37871   0.00001   0.00003  -0.00031  -0.00028   0.37843
   D312      -0.24446   0.00000   0.00000  -0.00009  -0.00009  -0.24455
   D313      -2.98046  -0.00001  -0.00003  -0.00144  -0.00147  -2.98193
   D314      -2.01149   0.00000  -0.00001  -0.00097  -0.00097  -2.01246
   D315       0.84687   0.00000  -0.00001  -0.00111  -0.00111   0.84576
   D316       0.22370  -0.00000  -0.00003  -0.00089  -0.00092   0.22278
   D317       2.08811  -0.00002  -0.00010  -0.00070  -0.00080   2.08731
   D318      -0.73433  -0.00003  -0.00012  -0.00294  -0.00306  -0.73740
   D319       1.19661  -0.00002  -0.00009   0.00038   0.00029   1.19690
   D320      -1.62583  -0.00003  -0.00011  -0.00186  -0.00198  -1.62781
   D321       3.12479  -0.00003  -0.00013  -0.00095  -0.00109   3.12370
   D322       0.30235  -0.00004  -0.00016  -0.00319  -0.00336   0.29900
   D323      -1.93472  -0.00004  -0.00014  -0.00097  -0.00111  -1.93584
   D324       1.52602  -0.00004  -0.00016  -0.00321  -0.00338   1.52264
   D325       0.36936  -0.00004  -0.00016  -0.00171  -0.00185   0.36750
   D326      -2.45309  -0.00005  -0.00018  -0.00395  -0.00412  -2.45721
   D327      -0.71965  -0.00003  -0.00013  -0.00123  -0.00136  -0.72100
   D328       2.74110  -0.00004  -0.00016  -0.00347  -0.00363   2.73747
   D329      -3.02540   0.00001   0.00005   0.00262   0.00267  -3.02273
   D330       2.13738   0.00002   0.00011   0.00347   0.00358   2.14097
   D331      -1.93210  -0.00001  -0.00001   0.00228   0.00227  -1.92983
   D332      -0.94881   0.00000   0.00004   0.00171   0.00175  -0.94706
   D333       0.99018   0.00001   0.00006   0.00250   0.00255   0.99273
   D334       0.03254   0.00001   0.00005   0.00229   0.00234   0.03488
   D335      -0.88684  -0.00002  -0.00004  -0.00128  -0.00132  -0.88816
   D336       0.14274  -0.00001  -0.00001  -0.00123  -0.00123   0.14151
   D337       3.13769   0.00002   0.00008   0.00030   0.00039   3.13808
   D338       2.50439   0.00001   0.00005  -0.00063  -0.00059   2.50381
   D339       0.21602   0.00001  -0.00002  -0.00088  -0.00090   0.21513
   D340       1.24561   0.00002   0.00002  -0.00083  -0.00081   1.24480
   D341      -2.04263   0.00004   0.00010   0.00070   0.00081  -2.04182
   D342      -2.67592   0.00003   0.00007  -0.00024  -0.00017  -2.67609
   D343       3.11535  -0.00001  -0.00003  -0.00010  -0.00013   3.11522
   D344      -2.13825   0.00000  -0.00000  -0.00005  -0.00005  -2.13830
   D345       0.85670   0.00003   0.00009   0.00148   0.00157   0.85827
   D346       0.22340   0.00002   0.00005   0.00054   0.00060   0.22400
   D347       2.53226  -0.00002  -0.00007  -0.00288  -0.00296   2.52930
   D348      -2.72134  -0.00001  -0.00004  -0.00283  -0.00287  -2.72422
   D349       0.27361   0.00002   0.00005  -0.00130  -0.00125   0.27235
   D350      -0.35969   0.00001   0.00001  -0.00223  -0.00223  -0.36192
   D351       0.48436   0.00000  -0.00005  -0.00188  -0.00193   0.48243
   D352      -2.24116   0.00002   0.00002  -0.00003  -0.00001  -2.24117
   D353      -2.88829   0.00006   0.00011   0.00112   0.00123  -2.88706
   D354      -0.69799  -0.00004  -0.00011  -0.00232  -0.00243  -0.70042
   D355       2.85967  -0.00002  -0.00005  -0.00046  -0.00051   2.85916
   D356       2.21254   0.00002   0.00005   0.00068   0.00073   2.21327
   D357       3.00112  -0.00014  -0.00028  -0.00531  -0.00558   2.99553
   D358       0.27559  -0.00012  -0.00021  -0.00345  -0.00366   0.27193
   D359      -0.37154  -0.00008  -0.00012  -0.00231  -0.00242  -0.37396
   D360       3.11759  -0.00002  -0.00011  -0.00535  -0.00546   3.11214
   D361       0.39207   0.00000  -0.00004  -0.00349  -0.00354   0.38853
   D362      -0.25506   0.00004   0.00006  -0.00235  -0.00230  -0.25736
   D363       0.83195   0.00002   0.00004   0.00077   0.00081   0.83276
   D364      -0.11196   0.00001   0.00000   0.00003   0.00004  -0.11192
   D365      -2.98417  -0.00000  -0.00003  -0.00056  -0.00060  -2.98477
   D366      -2.56555   0.00002   0.00005   0.00100   0.00105  -2.56450
   D367      -0.20840  -0.00000   0.00002   0.00050   0.00053  -0.20787
   D368      -1.15231  -0.00000  -0.00001  -0.00024  -0.00024  -1.15255
   D369       2.25866  -0.00002  -0.00005  -0.00083  -0.00087   2.25779
   D370       2.67729   0.00000   0.00004   0.00073   0.00077   2.67806
   D371       3.12832  -0.00003  -0.00004  -0.00109  -0.00112   3.12720
   D372       2.18441  -0.00003  -0.00007  -0.00183  -0.00189   2.18252
   D373      -0.68780  -0.00005  -0.00011  -0.00242  -0.00253  -0.69033
   D374      -0.26917  -0.00002  -0.00002  -0.00087  -0.00089  -0.27006
   D375      -2.55631   0.00000  -0.00001  -0.00144  -0.00145  -2.55776
   D376       2.78297   0.00000  -0.00004  -0.00218  -0.00222   2.78075
   D377      -0.08924  -0.00001  -0.00008  -0.00277  -0.00286  -0.09210
   D378       0.32939   0.00001   0.00000  -0.00122  -0.00121   0.32817
   D379       1.19356  -0.00018  -0.00034  -0.01535  -0.01568   1.17788
   D380       2.33181  -0.00017  -0.00032  -0.01565  -0.01595   2.31585
   D381      -2.83114  -0.00014  -0.00027  -0.01549  -0.01575  -2.84689
   D382      -1.35264  -0.00007  -0.00017  -0.01290  -0.01307  -1.36571
   D383       0.01847  -0.00013  -0.00024  -0.01384  -0.01408   0.00439
   D384      -3.08423   0.00004   0.00005  -0.00276  -0.00271  -3.08693
   D385      -1.61356   0.00004   0.00007  -0.00213  -0.00206  -1.61563
   D386      -0.31698   0.00005   0.00013   0.00041   0.00055  -0.31643
   D387       0.71495   0.00003   0.00005  -0.00003   0.00001   0.71496
   D388       1.81875   0.00005   0.00013   0.00097   0.00109   1.81985
   D389       0.48130  -0.00001  -0.00002   0.00053   0.00051   0.48180
   D390      -0.69861  -0.00001  -0.00002  -0.00086  -0.00087  -0.69948
   D391       3.00929  -0.00000  -0.00001  -0.00003  -0.00004   3.00925
   D392       3.13034  -0.00001  -0.00002  -0.00023  -0.00024   3.13010
   D393      -2.22883  -0.00000  -0.00001   0.00051   0.00049  -2.22834
   D394       2.87445  -0.00000  -0.00001  -0.00088  -0.00088   2.87356
   D395       0.29916   0.00000  -0.00000  -0.00005  -0.00005   0.29911
   D396       0.42021  -0.00000  -0.00001  -0.00025  -0.00026   0.41996
   D397      -2.88538   0.00000   0.00000   0.00065   0.00065  -2.88473
   D398       2.21790   0.00001   0.00000  -0.00073  -0.00073   2.21717
   D399      -0.35739   0.00001   0.00001   0.00010   0.00011  -0.35728
   D400      -0.23634   0.00000  -0.00000  -0.00010  -0.00010  -0.23644
   D401      -0.71832   0.00000   0.00001   0.00029   0.00030  -0.71802
   D402       0.48051   0.00003   0.00005   0.00110   0.00115   0.48166
   D403       3.09301   0.00001   0.00002   0.00046   0.00049   3.09349
   D404      -3.03481   0.00001   0.00003   0.00033   0.00036  -3.03445
   D405       2.61058  -0.00001  -0.00002  -0.00034  -0.00036   2.61021
   D406      -2.47378   0.00001   0.00003   0.00046   0.00049  -2.47329
   D407       0.13872  -0.00001  -0.00000  -0.00017  -0.00017   0.13854
   D408       0.29409   0.00000   0.00000  -0.00030  -0.00030   0.29379
   D409       2.26071   0.00000   0.00001   0.00014   0.00015   2.26086
   D410      -2.82364   0.00003   0.00005   0.00095   0.00100  -2.82264
   D411      -0.21115   0.00001   0.00002   0.00032   0.00034  -0.21081
   D412      -0.05578   0.00001   0.00003   0.00019   0.00021  -0.05556
   D413      -0.32351  -0.00001  -0.00003  -0.00078  -0.00081  -0.32432
   D414       0.97095  -0.00001  -0.00005  -0.00123  -0.00128   0.96968
   D415       3.10803  -0.00001  -0.00003  -0.00043  -0.00045   3.10758
   D416      -2.89070  -0.00001  -0.00002  -0.00043  -0.00045  -2.89115
   D417       2.70887  -0.00000  -0.00001  -0.00044  -0.00045   2.70842
   D418      -2.27984  -0.00000  -0.00003  -0.00088  -0.00092  -2.28076
   D419      -0.14277  -0.00000  -0.00001  -0.00008  -0.00009  -0.14286
   D420       0.14169   0.00000  -0.00000  -0.00009  -0.00009   0.14160
   D421       3.02562  -0.00001  -0.00003  -0.00060  -0.00063   3.02499
   D422      -1.96310  -0.00001  -0.00005  -0.00104  -0.00109  -1.96420
   D423       0.17398  -0.00001  -0.00003  -0.00024  -0.00027   0.17371
   D424       0.45843  -0.00001  -0.00002  -0.00025  -0.00027   0.45817
   D425      -2.31463  -0.00000  -0.00000   0.00005   0.00005  -2.31458
   D426       0.18581   0.00000  -0.00000   0.00009   0.00009   0.18590
   D427       1.94688   0.00001   0.00002   0.00046   0.00048   1.94736
   D428      -1.00178  -0.00001  -0.00001  -0.00021  -0.00022  -1.00200
   D429       0.48106   0.00000   0.00005  -0.00083  -0.00077   0.48030
   D430      -2.44842  -0.00001  -0.00001   0.00048   0.00048  -2.44795
   D431      -2.81636   0.00001   0.00003  -0.00017  -0.00014  -2.81650
   D432      -0.71814  -0.00003  -0.00005  -0.00129  -0.00134  -0.71948
   D433       2.63556  -0.00005  -0.00011   0.00002  -0.00010   2.63547
   D434       2.26762  -0.00003  -0.00007  -0.00064  -0.00071   2.26691
   D435       3.09659   0.00003   0.00013   0.00033   0.00047   3.09706
   D436       0.16710   0.00001   0.00008   0.00164   0.00172   0.16881
   D437      -0.20084   0.00003   0.00011   0.00099   0.00110  -0.19974
   D438      -3.02636   0.00002   0.00007  -0.00195  -0.00185  -3.02821
   D439       0.32734  -0.00000   0.00002  -0.00064  -0.00060   0.32674
   D440      -0.04060   0.00002   0.00006  -0.00130  -0.00122  -0.04182
   D441      -0.97045   0.00002   0.00003   0.00108   0.00110  -0.96935
   D442       0.26890  -0.00000  -0.00001   0.00106   0.00104   0.26995
   D443       2.73121   0.00004   0.00011   0.00071   0.00081   2.73203
   D444       2.87192   0.00001   0.00000  -0.00038  -0.00037   2.87155
   D445       0.12011   0.00003   0.00006   0.00108   0.00113   0.12124
   D446       1.35947   0.00000   0.00002   0.00106   0.00107   1.36054
   D447      -2.46141   0.00005   0.00014   0.00071   0.00085  -2.46056
   D448      -2.32070   0.00002   0.00003  -0.00038  -0.00034  -2.32104
   D449       2.32836  -0.00002  -0.00010  -0.00079  -0.00089   2.32747
   D450      -2.71546  -0.00004  -0.00014  -0.00081  -0.00095  -2.71641
   D451      -0.25315   0.00000  -0.00002  -0.00116  -0.00118  -0.25433
   D452      -0.11245  -0.00003  -0.00012  -0.00224  -0.00236  -0.11481
   D453       2.59636  -0.00001  -0.00005   0.00137   0.00130   2.59766
   D454      -2.44747  -0.00004  -0.00010   0.00135   0.00124  -2.44623
   D455       0.01484   0.00001   0.00002   0.00100   0.00101   0.01585
   D456       0.15555  -0.00002  -0.00008  -0.00008  -0.00017   0.15538
   D457      -2.19427  -0.00002  -0.00011  -0.00038  -0.00047  -2.19475
   D458      -0.05067  -0.00000  -0.00005   0.00155   0.00151  -0.04916
   D459       2.77364  -0.00002  -0.00013   0.00022   0.00010   2.77373
   D460       1.32969  -0.00003  -0.00013   0.00071   0.00059   1.33028
   D461      -1.12224  -0.00001  -0.00007   0.00063   0.00057  -1.12166
   D462      -0.32102  -0.00000  -0.00002   0.00068   0.00065  -0.32036
   D463       0.97385  -0.00000  -0.00000   0.00058   0.00058   0.97443
   D464      -2.87068  -0.00001  -0.00004   0.00036   0.00031  -2.87037
   D465       3.12573   0.00002   0.00007   0.00236   0.00242   3.12816
   D466       2.69516   0.00001   0.00001  -0.00011  -0.00011   2.69506
   D467      -2.29315   0.00001   0.00003  -0.00021  -0.00018  -2.29333
   D468       0.14550  -0.00000  -0.00001  -0.00044  -0.00045   0.14505
   D469      -0.14128   0.00003   0.00010   0.00157   0.00167  -0.13961
   D470       3.02069  -0.00001  -0.00002  -0.00031  -0.00033   3.02036
   D471      -1.96762  -0.00001   0.00001  -0.00041  -0.00040  -1.96803
   D472       0.47103  -0.00003  -0.00004  -0.00063  -0.00067   0.47036
   D473       0.18425   0.00001   0.00008   0.00137   0.00145   0.18570
   D474       0.30293   0.00000   0.00000   0.00099   0.00098   0.30391
   D475      -0.82457   0.00001   0.00002   0.00120   0.00121  -0.82336
   D476       3.01934  -0.00000  -0.00000   0.00033   0.00032   3.01966
   D477       2.56902   0.00002   0.00003   0.00038   0.00041   2.56943
   D478       1.46309  -0.00002  -0.00002   0.00034   0.00032   1.46341
   D479       0.33559  -0.00001  -0.00000   0.00056   0.00055   0.33615
   D480      -2.10369  -0.00002  -0.00002  -0.00032  -0.00034  -2.10402
   D481      -2.55401   0.00000   0.00002  -0.00027  -0.00024  -2.55426
   D482      -2.11366  -0.00003  -0.00009   0.00082   0.00073  -2.11293
   D483       3.04203  -0.00003  -0.00008   0.00104   0.00096   3.04299
   D484       0.60275  -0.00004  -0.00010   0.00017   0.00007   0.60282
   D485       0.15243  -0.00001  -0.00006   0.00022   0.00016   0.15259
   D486      -2.53692   0.00001   0.00005   0.00279   0.00282  -2.53410
   D487       2.61877   0.00001   0.00006   0.00300   0.00305   2.62182
   D488       0.17949   0.00001   0.00004   0.00213   0.00216   0.18165
   D489      -0.27083   0.00003   0.00008   0.00218   0.00225  -0.26858
   D490       0.63319  -0.00001  -0.00002  -0.00010  -0.00012   0.63307
   D491      -0.43449  -0.00003  -0.00005  -0.00058  -0.00063  -0.43511
   D492      -2.65798  -0.00001  -0.00001   0.00007   0.00006  -2.65792
   D493       3.05845  -0.00001  -0.00002   0.00007   0.00005   3.05850
   D494      -0.52344   0.00001   0.00002  -0.00036  -0.00034  -0.52378
   D495      -1.59111  -0.00000  -0.00001  -0.00085  -0.00085  -1.59197
   D496       2.46858   0.00002   0.00003  -0.00020  -0.00017   2.46841
   D497       1.90182   0.00001   0.00002  -0.00019  -0.00018   1.90164
   D498      -3.13859  -0.00001  -0.00003  -0.00037  -0.00039  -3.13898
   D499       2.07692  -0.00003  -0.00005  -0.00085  -0.00091   2.07601
   D500      -0.14657  -0.00001  -0.00002  -0.00020  -0.00022  -0.14679
   D501      -0.71333  -0.00001  -0.00003  -0.00019  -0.00023  -0.71356
   D502      -2.91030  -0.00001  -0.00003   0.00012   0.00009  -2.91022
   D503       2.30521  -0.00003  -0.00006  -0.00037  -0.00042   2.30478
   D504       0.08172  -0.00001  -0.00002   0.00028   0.00026   0.08198
   D505      -0.48505  -0.00002  -0.00003   0.00029   0.00026  -0.48479
   D506      -1.53321   0.00000  -0.00002   0.00205   0.00203  -1.53118
   D507       0.14417  -0.00004  -0.00012   0.00165   0.00153   0.14570
   D508       1.74246   0.00002   0.00004   0.00039   0.00044   1.74290
   D509      -2.86334  -0.00002  -0.00006  -0.00001  -0.00006  -2.86341
   D510      -2.97194  -0.00002  -0.00007   0.00208   0.00200  -2.96993
   D511      -1.29456  -0.00005  -0.00017   0.00168   0.00150  -1.29305
   D512       0.66069   0.00000   0.00001   0.00179   0.00180   0.66250
   D513       2.33807  -0.00003  -0.00009   0.00139   0.00130   2.33938
   D514      -0.46042   0.00000  -0.00000   0.00159   0.00159  -0.45883
   D515       1.21696  -0.00003  -0.00010   0.00119   0.00109   1.21805
   D516      -0.56101   0.00002   0.00006   0.00298   0.00304  -0.55796
   D517       1.99788   0.00002   0.00013   0.00362   0.00375   2.00163
   D518      -2.79538   0.00000  -0.00001   0.00091   0.00090  -2.79448
   D519      -0.23650   0.00000   0.00006   0.00154   0.00161  -0.23489
   D520      -1.65213   0.00001   0.00001   0.00233   0.00233  -1.64980
   D521       0.90676   0.00001   0.00008   0.00296   0.00304   0.90979
   D522       2.21656   0.00000  -0.00001   0.00080   0.00080   2.21735
   D523      -1.50774   0.00000   0.00006   0.00144   0.00151  -1.50624
   D524       0.80690   0.00001   0.00002   0.00145   0.00147   0.80836
   D525      -2.91740   0.00001   0.00009   0.00208   0.00218  -2.91523
   D526      -0.88996  -0.00001  -0.00001   0.00074   0.00072  -0.88923
   D527       0.13999   0.00000  -0.00000   0.00072   0.00071   0.14070
   D528       3.14089  -0.00000  -0.00000   0.00078   0.00078  -3.14151
   D529       2.51248   0.00000  -0.00001   0.00074   0.00073   2.51321
   D530       0.21594  -0.00000   0.00001   0.00035   0.00036   0.21630
   D531       1.24589   0.00001   0.00002   0.00033   0.00035   1.24623
   D532      -2.03639   0.00000   0.00002   0.00039   0.00041  -2.03598
   D533      -2.66480   0.00000   0.00001   0.00035   0.00037  -2.66444
   D534       3.11180  -0.00001  -0.00002  -0.00022  -0.00024   3.11156
   D535      -2.14144  -0.00000  -0.00001  -0.00024  -0.00025  -2.14169
   D536       0.85946  -0.00001  -0.00001  -0.00018  -0.00019   0.85928
   D537       0.23105  -0.00000  -0.00002  -0.00022  -0.00024   0.23082
   D538       2.53703  -0.00000  -0.00000  -0.00002  -0.00002   2.53701
   D539      -2.71621   0.00001   0.00001  -0.00004  -0.00003  -2.71624
   D540       0.28470   0.00000   0.00001   0.00003   0.00003   0.28473
   D541      -0.34371   0.00001   0.00000  -0.00001  -0.00001  -0.34373
   D542       0.83042   0.00001   0.00000  -0.00088  -0.00088   0.82954
   D543      -0.11200  -0.00000  -0.00001  -0.00130  -0.00131  -0.11331
   D544      -2.57285   0.00002   0.00005  -0.00006   0.00000  -2.57285
   D545      -2.99841   0.00001   0.00001  -0.00048  -0.00046  -2.99887
   D546      -0.20886   0.00000  -0.00001  -0.00036  -0.00037  -0.20923
   D547      -1.15128  -0.00001  -0.00002  -0.00078  -0.00080  -1.15209
   D548       2.67105   0.00002   0.00004   0.00046   0.00051   2.67156
   D549       2.24549   0.00001   0.00000   0.00004   0.00004   2.24553
   D550       3.13326   0.00001   0.00001   0.00010   0.00012   3.13338
   D551       2.19084   0.00000   0.00001  -0.00032  -0.00032   2.19052
   D552      -0.27001   0.00002   0.00007   0.00093   0.00099  -0.26902
   D553      -0.69557   0.00001   0.00003   0.00050   0.00053  -0.69504
   D554      -2.54557  -0.00001  -0.00002  -0.00017  -0.00019  -2.54577
   D555       2.79519  -0.00002  -0.00003  -0.00059  -0.00062   2.79457
   D556       0.33434   0.00000   0.00003   0.00065   0.00069   0.33502
   D557      -0.09122  -0.00000  -0.00001   0.00023   0.00022  -0.09100
   D558       1.70340   0.00001   0.00004  -0.00067  -0.00062   1.70278
   D559      -0.79615   0.00001   0.00003   0.00026   0.00029  -0.79587
   D560      -3.11128  -0.00001  -0.00001   0.00092   0.00090  -3.11038
   D561      -1.82729   0.00001   0.00003   0.00053   0.00056  -1.82673
   D562       0.30535   0.00001   0.00001  -0.00005  -0.00004   0.30531
   D563      -0.58737  -0.00000   0.00003   0.00099   0.00102  -0.58634
   D564       0.61725  -0.00000   0.00003   0.00092   0.00095   0.61819
   D565      -2.95574  -0.00001  -0.00000   0.00025   0.00025  -2.95550
   D566      -2.80773  -0.00001   0.00000  -0.00003  -0.00003  -2.80776
   D567      -1.79416   0.00001   0.00005   0.00125   0.00129  -1.79286
   D568      -0.58955   0.00002   0.00005   0.00117   0.00122  -0.58833
   D569       2.12065   0.00000   0.00002   0.00050   0.00052   2.12117
   D570       2.26866   0.00000   0.00002   0.00023   0.00024   2.26890
   D571       2.25085   0.00002   0.00008   0.00166   0.00175   2.25260
   D572      -2.82772   0.00002   0.00008   0.00159   0.00167  -2.82605
   D573      -0.11753   0.00001   0.00005   0.00092   0.00097  -0.11655
   D574       0.03048   0.00001   0.00006   0.00064   0.00070   0.03118
   D575       2.11109  -0.00001  -0.00003  -0.00026  -0.00029   2.11080
   D576      -2.96748  -0.00001  -0.00003  -0.00033  -0.00036  -2.96785
   D577      -0.25729  -0.00002  -0.00006  -0.00100  -0.00106  -0.25835
   D578      -0.10928  -0.00002  -0.00006  -0.00128  -0.00134  -0.11062
   D579      -0.03090  -0.00000  -0.00001  -0.00001  -0.00001  -0.03091
   D580      -1.10993  -0.00000  -0.00000   0.00011   0.00011  -1.10982
   D581       1.34737  -0.00001  -0.00001   0.00025   0.00024   1.34761
   D582      -2.18626  -0.00002  -0.00003  -0.00043  -0.00046  -2.18673
   D583       2.77666  -0.00001  -0.00001  -0.00000  -0.00001   2.77666
   D584      -0.24542   0.00000  -0.00001   0.00008   0.00007  -0.24535
   D585       1.78871   0.00002   0.00004   0.00055   0.00059   1.78930
   D586       2.80508  -0.00001  -0.00001  -0.00074  -0.00074   2.80433
   D587      -1.44398   0.00001   0.00004  -0.00027  -0.00022  -1.44420
   D588      -1.17410  -0.00001  -0.00004  -0.00057  -0.00061  -1.17471
   D589       0.86002   0.00000   0.00001  -0.00010  -0.00009   0.85994
   D590      -2.21115  -0.00002  -0.00005  -0.00065  -0.00071  -2.21186
   D591      -0.17702  -0.00000   0.00000  -0.00018  -0.00018  -0.17721
   D592       1.20386  -0.00001  -0.00002   0.00036   0.00034   1.20420
   D593      -3.04520   0.00001   0.00003   0.00083   0.00086  -3.04434
   D594      -0.44566   0.00000   0.00000  -0.00001  -0.00001  -0.44567
   D595       1.07092   0.00000   0.00000  -0.00006  -0.00006   1.07086
   D596      -2.85544   0.00000   0.00000  -0.00015  -0.00015  -2.85559
   D597       0.94384  -0.00000  -0.00000  -0.00015  -0.00016   0.94368
   D598       2.46043  -0.00000  -0.00000  -0.00021  -0.00021   2.46022
   D599      -1.46593  -0.00000  -0.00001  -0.00029  -0.00030  -1.46623
   D600      -0.32673   0.00000   0.00001   0.00015   0.00017  -0.32656
   D601       1.34785   0.00000   0.00001  -0.00015  -0.00015   1.34771
   D602      -2.99485  -0.00000  -0.00001  -0.00028  -0.00029  -2.99514
   D603       0.95212   0.00000   0.00002   0.00004   0.00006   0.95217
   D604       2.62670  -0.00000   0.00001  -0.00027  -0.00026   2.62645
   D605      -1.71600  -0.00001  -0.00001  -0.00040  -0.00040  -1.71640
   D606      -0.33531   0.00007   0.00029   0.00109   0.00132  -0.33398
   D607       1.39591  -0.00005  -0.00024  -0.00431  -0.00450   1.39141
   D608      -2.89494  -0.00005  -0.00021  -0.00709  -0.00731  -2.90225
   D609       0.93882   0.00008   0.00016  -0.00149  -0.00138   0.93744
   D610       2.67004  -0.00005  -0.00036  -0.00689  -0.00721   2.66284
   D611      -1.62081  -0.00004  -0.00034  -0.00968  -0.01001  -1.63082
   D612       0.75916  -0.00001  -0.00003  -0.00014  -0.00016   0.75900
   D613      -0.29370  -0.00000  -0.00001  -0.00002  -0.00002  -0.29372
   D614      -3.03207  -0.00001  -0.00001  -0.00005  -0.00006  -3.03213
   D615       2.26460   0.00000   0.00001   0.00069   0.00070   2.26530
   D616       1.21174   0.00001   0.00003   0.00081   0.00084   1.21258
   D617      -1.52663   0.00001   0.00002   0.00078   0.00080  -1.52583
   D618       0.28847  -0.00000  -0.00000  -0.00009  -0.00009   0.28838
   D619       3.13619  -0.00001  -0.00001  -0.00054  -0.00055   3.13564
   D620       1.60370   0.00000   0.00001   0.00022   0.00023   1.60393
   D621      -1.83177  -0.00000  -0.00000  -0.00023  -0.00023  -1.83200
   D622      -1.67198  -0.00001  -0.00001   0.00011   0.00011  -1.67187
   D623       1.17574  -0.00001  -0.00002  -0.00033  -0.00035   1.17538
   D624      -1.12884  -0.00001  -0.00002  -0.00008  -0.00010  -1.12894
   D625       0.26068   0.00001   0.00001   0.00016   0.00017   0.26085
   D626       2.90462  -0.00000  -0.00000   0.00017   0.00017   2.90479
   D627      -2.94065  -0.00001  -0.00001  -0.00028  -0.00029  -2.94095
   D628      -1.55114   0.00000   0.00002  -0.00004  -0.00003  -1.55116
   D629       1.09280  -0.00000   0.00001  -0.00004  -0.00003   1.09278
   D630       0.56170   0.00000   0.00000  -0.00020  -0.00020   0.56150
   D631       1.95122   0.00002   0.00003   0.00004   0.00007   1.95129
   D632      -1.68802   0.00001   0.00002   0.00004   0.00006  -1.68796
   D633      -2.93442  -0.00036  -0.00017  -0.01930  -0.01947  -2.95388
   D634       2.93480   0.00006   0.00018   0.03741   0.03754   2.97234
   D635       1.62156   0.00003   0.00015   0.03273   0.03293   1.65449
   D636      -3.03892   0.00023   0.00009  -0.00389  -0.00381  -3.04273
   D637       1.78141  -0.00024  -0.00010   0.00229   0.00220   1.78361
   D638       0.70787  -0.00002  -0.00005  -0.00061  -0.00066   0.70720
   D639      -0.30719  -0.00001  -0.00003  -0.00055  -0.00058  -0.30777
   D640      -2.90279  -0.00001  -0.00004  -0.00019  -0.00022  -2.90301
   D641       2.03945  -0.00000  -0.00001  -0.00022  -0.00023   2.03922
   D642       1.02439   0.00001   0.00001  -0.00016  -0.00015   1.02424
   D643      -1.57121   0.00001   0.00001   0.00020   0.00021  -1.57100
   D644      -1.49214   0.00000   0.00001  -0.00032  -0.00031  -1.49245
   D645      -2.50720   0.00002   0.00004  -0.00026  -0.00022  -2.50742
   D646       1.18039   0.00001   0.00003   0.00010   0.00013   1.18053
   D647      -0.33856   0.00001   0.00003   0.00031   0.00034  -0.33822
   D648       3.12280   0.00002   0.00004   0.00079   0.00083   3.12363
   D649      -1.68827  -0.00002  -0.00003  -0.00027  -0.00030  -1.68857
   D650       1.77309  -0.00001  -0.00002   0.00021   0.00019   1.77328
   D651       1.86236  -0.00002  -0.00005  -0.00007  -0.00012   1.86224
   D652      -0.95947  -0.00001  -0.00004   0.00041   0.00037  -0.95910
   D653      -0.15893  -0.00006  -0.00037  -0.00925  -0.00961  -0.16854
   D654       2.87986  -0.00008  -0.00043  -0.01133  -0.01175   2.86811
   D655       3.09570  -0.00004  -0.00020  -0.00436  -0.00455   3.09114
   D656       1.75865  -0.00000   0.00003   0.00050   0.00053   1.75918
   D657      -1.09626   0.00004   0.00018   0.00672   0.00690  -1.08937
   D658       0.71575  -0.00008  -0.00032  -0.00195  -0.00221   0.71354
   D659      -0.37449   0.00008   0.00036   0.00634   0.00663  -0.36786
   D660      -3.05826   0.00007   0.00023   0.00688   0.00712  -3.05114
   D661       2.04418  -0.00008  -0.00040  -0.00663  -0.00697   2.03721
   D662       0.95394   0.00008   0.00028   0.00165   0.00187   0.95581
   D663      -1.72983   0.00008   0.00015   0.00219   0.00236  -1.72747
   D664      -1.37807  -0.00012  -0.00054  -0.01251  -0.01299  -1.39106
   D665      -2.46831   0.00004   0.00014  -0.00423  -0.00415  -2.47246
   D666       1.13111   0.00003   0.00001  -0.00369  -0.00366   1.12744
   D667      -2.95202   0.00003   0.00002   0.00080   0.00082  -2.95120
   D668      -1.43098  -0.00001   0.00004   0.01075   0.01079  -1.42019
   D669      -1.69793   0.00008   0.00037   0.00914   0.00951  -1.68842
   D670      -3.10771  -0.00007  -0.00026  -0.00180  -0.00206  -3.10977
   D671       1.53967  -0.00000  -0.00007  -0.00114  -0.00121   1.53846
   D672      -0.19599   0.00003   0.00011  -0.00139  -0.00128  -0.19727
   D673       2.80387   0.00004   0.00018   0.00174   0.00192   2.80579
   D674       1.69573  -0.00004  -0.00013  -0.00125  -0.00137   1.69436
   D675      -1.58760  -0.00003  -0.00006   0.00189   0.00183  -1.58576
   D676       0.35153  -0.00001  -0.00002  -0.00241  -0.00242   0.34911
   D677       3.08222   0.00002   0.00008   0.00084   0.00092   3.08315
   D678      -1.26129  -0.00013  -0.00061  -0.01463  -0.01523  -1.27652
   D679       1.46941  -0.00011  -0.00051  -0.01138  -0.01188   1.45752
   D680      -1.26451   0.00015   0.00047   0.00446   0.00487  -1.25964
   D681       0.35905  -0.00009  -0.00039  -0.00616  -0.00648   0.35257
   D682       3.06887  -0.00006  -0.00015  -0.00430  -0.00445   3.06442
   D683      -2.50483   0.00014   0.00051  -0.00121  -0.00075  -2.50558
   D684      -0.88127  -0.00010  -0.00034  -0.01183  -0.01210  -0.89337
   D685       1.82855  -0.00007  -0.00011  -0.00997  -0.01007   1.81848
   D686       0.31384   0.00021   0.00083   0.01512   0.01590   0.32974
   D687       1.93740  -0.00003  -0.00003   0.00451   0.00455   1.94195
   D688      -1.63596  -0.00000   0.00021   0.00637   0.00658  -1.62938
   D689       0.21785  -0.00002  -0.00008   0.00113   0.00105   0.21889
   D690      -0.07368  -0.00001  -0.00007   0.00132   0.00125  -0.07243
   D691      -2.78156  -0.00003  -0.00015  -0.00202  -0.00216  -2.78373
   D692       1.53084  -0.00001  -0.00004   0.00162   0.00158   1.53242
   D693       1.23931  -0.00001  -0.00003   0.00181   0.00179   1.24110
   D694      -1.46857  -0.00002  -0.00011  -0.00152  -0.00163  -1.47020
   D695      -1.56829  -0.00002  -0.00007   0.00033   0.00026  -1.56803
   D696      -1.85982  -0.00002  -0.00006   0.00053   0.00046  -1.85935
   D697       1.71548  -0.00003  -0.00015  -0.00281  -0.00295   1.71253
   D698      -1.22648   0.00001   0.00001   0.00046   0.00047  -1.22601
   D699       0.28893   0.00001   0.00003   0.00060   0.00063   0.28955
   D700       2.93232   0.00002   0.00004   0.00034   0.00038   2.93270
   D701      -2.57315  -0.00002  -0.00008  -0.00071  -0.00079  -2.57394
   D702      -1.05774  -0.00002  -0.00006  -0.00057  -0.00063  -1.05837
   D703       1.58566  -0.00001  -0.00005  -0.00083  -0.00088   1.58478
   D704       0.50226  -0.00001  -0.00002   0.00132   0.00129   0.50355
   D705       2.01767  -0.00001  -0.00000   0.00146   0.00145   2.01912
   D706      -1.62212   0.00000   0.00000   0.00120   0.00120  -1.62092
         Item               Value     Threshold  Converged?
 Maximum Force            0.029624     0.000450     NO 
 RMS     Force            0.001268     0.000300     NO 
 Maximum Displacement     0.138778     0.001800     NO 
 RMS     Displacement     0.009434     0.001200     NO 
 Predicted change in Energy=-4.697919D-04
 GradGradGradGradGradGradGradGradGradGradGradGradGradGradGradGradGradGrad

 Stoichiometry    Be12H44
 Framework group  C1[X(Be12H44)]
 Deg. of freedom   162
 Full point group                 C1      NOp   1
 Largest Abelian subgroup         C1      NOp   1
 Largest concise Abelian subgroup C1      NOp   1
                         Standard orientation:                         
 ---------------------------------------------------------------------
 Center     Atomic      Atomic             Coordinates (Angstroms)
 Number     Number       Type             X           Y           Z
 ---------------------------------------------------------------------
      1          4           0       -0.145675   -0.173713    1.603149
      2          4           0        0.676910    1.713645    0.812610
      3          4           0        0.235096   -0.519700   -1.450138
      4          4           0        1.925704    0.022886    0.984673
      5          4           0       -2.245270   -0.267720    1.021132
      6          4           0        1.723186    1.063947   -0.912335
      7          4           0        2.299626   -0.838572   -0.822638
      8          4           0       -0.249680    1.595331   -1.066443
      9          4           0       -1.765226    0.135903   -0.916559
     10          4           0        0.914208   -1.704661    0.418936
     11          4           0       -1.359811    1.492505    0.734537
     12          4           0       -1.043251   -1.585147    0.008803
     13          1           0       -3.481559   -0.998474    1.523108
     14          1           0       -3.392422   -0.360407    2.021814
     15          1           0        3.404481   -1.836643   -1.132185
     16          1           0        3.402111   -1.315524   -1.759547
     17          1           0        1.682937   -3.001056    0.722615
     18          1           0        0.898315   -3.199199    0.809323
     19          1           0       -2.423024    2.224069    1.470778
     20          1           0       -1.787286    2.766920    1.389787
     21          1           0        2.871667    1.457193   -1.770894
     22          1           0        2.332994    2.098848   -1.810672
     23          1           0       -2.604361    0.147599   -2.260787
     24          1           0       -3.144757    0.125684   -1.675297
     25          1           0       -1.269839   -3.111380   -0.046450
     26          1           0       -2.011860   -2.778552   -0.010823
     27          1           0        2.765931    0.157032    2.319156
     28          1           0        3.289593   -0.083408    1.768906
     29          1           0        0.225255   -0.440164    3.117348
     30          1           0       -0.575900   -0.371379    3.105589
     31          1           0        0.604993   -1.070869   -2.886811
     32          1           0       -0.194909   -1.002249   -2.895944
     33          1           0       -0.916177    2.744497   -1.908019
     34          1           0       -0.189483    2.665742   -2.225980
     35          1           0        0.806952    2.987314    1.733076
     36          1           0        1.531919    2.890760    1.414401
     37          1           0       -3.444386    2.950019   -1.161511
     38          1           0       -3.881696    3.452835   -1.505364
     39          1           0        1.193142   -4.309607   -2.462116
     40          1           0        1.022265   -3.686258   -2.081547
     41          1           0        5.126833    0.509327   -0.146765
     42          1           0        5.874632    0.485455   -0.097627
     43          1           0        0.069985    5.350301   -0.325908
     44          1           0       -0.017293    4.612012   -0.231952
     45          1           0       -0.644632    2.143920    3.792825
     46          1           0       -0.678524    2.474001    4.465119
     47          1           0       -2.107047   -2.610249   -2.680740
     48          1           0       -2.438721   -3.069536   -3.171076
     49          1           0       -1.648042   -2.893849    2.851184
     50          1           0       -1.961591   -3.371667    3.336896
     51          1           0       -5.201894   -2.307271   -1.128571
     52          1           0       -4.550802   -2.024290   -0.890174
     53          1           0        1.088912    1.118217   -3.838836
     54          1           0        1.259144    1.296728   -4.551606
     55          1           0        2.790932   -2.446782    3.868305
     56          1           0        2.459944   -2.108470    3.284062
 ---------------------------------------------------------------------
 Rotational constants (GHZ):           0.6729290           0.5897716           0.5467010
 Standard basis: def2TZVP (5D, 7F)
 There are   504 symmetry adapted cartesian basis functions of A   symmetry.
 There are   492 symmetry adapted basis functions of A   symmetry.
   492 basis functions,   700 primitive gaussians,   504 cartesian basis functions
    46 alpha electrons       46 beta electrons
       nuclear repulsion energy       590.5876270627 Hartrees.
 NAtoms=   56 NActive=   56 NUniq=   56 SFac= 1.00D+00 NAtFMM=   60 NAOKFM=F Big=F
 Integral buffers will be    131072 words long.
 Raffenetti 2 integral format.
 Two-electron integral symmetry is turned on.
 Nuclear repulsion after empirical dispersion term =      590.5153820837 Hartrees.
 One-electron integrals computed using PRISM.
   1 Symmetry operations used in ECPInt.
 ECPInt:  NShTT=   40470 NPrTT=  104532 LenC2=   36644 LenP2D=   73898.
 LDataN:  DoStor=T MaxTD1= 4 Len=   56
 NBasis=   492 RedAO= T EigKep=  6.33D-05  NBF=   492
 NBsUse=   492 1.00D-06 EigRej= -1.00D+00 NBFU=   492
 Initial guess from the checkpoint file:  "/home/asus/YCY/BeH/Be12/H22-Be12.chk"
 B after Tr=    -0.000000    0.000000    0.000000
         Rot=    0.999951   -0.009625    0.002186   -0.000335 Ang=  -1.13 deg.
 ExpMin= 3.27D-02 ExpMax= 4.70D+03 ExpMxC= 1.60D+02 IAcc=3 IRadAn=         5 AccDes= 0.00D+00
 Harris functional with IExCor= 1009 and IRadAn=       5 diagonalized for initial guess.
 HarFok:  IExCor= 1009 AccDes= 0.00D+00 IRadAn=         5 IDoV= 1 UseB2=F ITyADJ=14
 ICtDFT=  3500011 ScaDFX=  1.000000  1.000000  1.000000  1.000000
 FoFCou: FMM=F IPFlag=           0 FMFlag=      100000 FMFlg1=           0
         NFxFlg=           0 DoJE=T BraDBF=F KetDBF=T FulRan=T
         wScrn=  0.000000 ICntrl=       500 IOpCl=  0 I1Cent=   200000004 NGrid=           0
         NMat0=    1 NMatS0=      1 NMatT0=    0 NMatD0=    1 NMtDS0=    0 NMtDT0=    0
 Petite list used in FoFCou.
 Requested convergence on RMS density matrix=1.00D-08 within 128 cycles.
 Requested convergence on MAX density matrix=1.00D-06.
 Requested convergence on             energy=1.00D-06.
 No special actions if energy rises.
 SCF Done:  E(RPBE1PBE) =  -202.474030916     A.U. after   11 cycles
            NFock= 11  Conv=0.49D-08     -V/T= 2.0109
   1 Symmetry operations used in ECPInt.
 ECPInt:  NShTT=   40470 NPrTT=  104532 LenC2=   36644 LenP2D=   73898.
 LDataN:  DoStor=T MaxTD1= 5 Len=  102
 Calling FoFJK, ICntrl=      2127 FMM=F ISym2X=0 I1Cent= 0 IOpClX= 0 NMat=1 NMatS=1 NMatT=0.
 ***** Axes restored to original set *****
 -------------------------------------------------------------------
 Center     Atomic                   Forces (Hartrees/Bohr)
 Number     Number              X              Y              Z
 -------------------------------------------------------------------
      1        4           0.000035949    0.000041815    0.000235783
      2        4          -0.000089247    0.000008647   -0.000051874
      3        4           0.000157872   -0.000142030   -0.000008683
      4        4           0.000244415   -0.000014697   -0.000114884
      5        4           0.000042275    0.000037640   -0.000034636
      6        4           0.000072686    0.000285606    0.000079774
      7        4           0.000008980    0.000076780    0.000047776
      8        4           0.000124140    0.000061487   -0.000070985
      9        4           0.000007332    0.000038440    0.000014570
     10        4           0.000099646   -0.000126434    0.000046078
     11        4           0.000011918   -0.000135936    0.000058861
     12        4          -0.000133916    0.000062787    0.000068075
     13        1          -0.000003659   -0.000013645    0.000021519
     14        1          -0.000026024    0.000002096   -0.000015357
     15        1           0.000039624   -0.000027124   -0.000019288
     16        1          -0.000011304   -0.000043019    0.000015838
     17        1           0.000031272   -0.000009696   -0.000051726
     18        1          -0.000016258    0.000013326    0.000007482
     19        1          -0.000022376   -0.000019751   -0.000007498
     20        1           0.000035532   -0.000007693   -0.000012432
     21        1           0.000078963   -0.000009750   -0.000185407
     22        1          -0.000235569   -0.000232491    0.000585273
     23        1           0.000007716    0.000022122   -0.000010994
     24        1          -0.000032153   -0.000034565   -0.000033657
     25        1           0.000034361    0.000020395   -0.000010744
     26        1          -0.000004709   -0.000006444   -0.000057088
     27        1           0.000214328    0.000394316   -0.000069815
     28        1          -0.000055369    0.000150121   -0.000273523
     29        1          -0.000033290    0.000072043    0.000028053
     30        1           0.000031560   -0.000094309    0.000041923
     31        1          -0.000254655    0.000060739    0.000787613
     32        1          -0.000005992   -0.000027606   -0.000217513
     33        1          -0.000250770   -0.000004595   -0.000172280
     34        1           0.000082150   -0.000018087    0.000354688
     35        1          -0.000042453   -0.000008870   -0.000031746
     36        1           0.000016917   -0.000038877    0.000007336
     37        1           0.000005908    0.000012481    0.000015657
     38        1           0.000003295   -0.000004717   -0.000006328
     39        1           0.000010633    0.000004576    0.000001848
     40        1           0.000005836   -0.000003115   -0.000009931
     41        1           0.000025375   -0.000002379    0.000004138
     42        1          -0.000015125   -0.000003969   -0.000010632
     43        1          -0.000001754   -0.000008760    0.000002137
     44        1           0.000021648    0.000004950   -0.000001722
     45        1           0.000003957    0.000010057    0.000021520
     46        1           0.000005376    0.000000494   -0.000004337
     47        1          -0.000042912   -0.000017124   -0.000013444
     48        1           0.000022875    0.000003572    0.000005894
     49        1           0.000017076    0.000008727    0.000013177
     50        1          -0.000004494    0.000001650    0.000000195
     51        1          -0.000001879    0.000006126   -0.000000912
     52        1           0.000011016    0.000005373   -0.000003414
     53        1           0.001100367   -0.000053539   -0.002664452
     54        1          -0.000884077    0.000088094    0.001627655
     55        1          -0.000820241    0.000657363   -0.002016696
     56        1           0.000377226   -0.001042601    0.002089136
 -------------------------------------------------------------------
 Cartesian Forces:  Max     0.002664452 RMS     0.000383653

 GradGradGradGradGradGradGradGradGradGradGradGradGradGradGradGradGradGrad
 Berny optimization.
 Using GEDIIS/GDIIS optimizer.
 FormGI is forming the generalized inverse of G from B-inverse, IUseBI=4.
 Internal  Forces:  Max     0.002273629 RMS     0.000105928
 Search for a local minimum.
 Step number   3 out of a maximum of  336
 All quantities printed in internal units (Hartrees-Bohrs-Radians)
 Mixed Optimization -- En-DIIS/RFO-DIIS
 Update second derivatives using D2CorX and points    1    2    3
 DE= -2.18D-03 DEPred=-4.70D-04 R= 4.64D+00
 TightC=F SS=  1.41D+00  RLast= 1.96D-01 DXNew= 8.4853D-01 5.8824D-01
 Trust test= 4.64D+00 RLast= 1.96D-01 DXMaxT set to 5.88D-01
 ITU=  1  1  0
 Use linear search instead of GDIIS.
     Eigenvalues ---    0.00230   0.00230   0.00230   0.00230   0.00230
     Eigenvalues ---    0.00328   0.00404   0.00536   0.00604   0.00620
     Eigenvalues ---    0.00731   0.00812   0.00892   0.00921   0.00994
     Eigenvalues ---    0.01055   0.01085   0.01113   0.01158   0.01198
     Eigenvalues ---    0.01203   0.01283   0.01329   0.01358   0.01405
     Eigenvalues ---    0.01410   0.01427   0.01486   0.01500   0.01548
     Eigenvalues ---    0.01585   0.01624   0.01669   0.01699   0.01762
     Eigenvalues ---    0.01767   0.01793   0.01818   0.01868   0.01900
     Eigenvalues ---    0.01917   0.01952   0.02028   0.02047   0.02094
     Eigenvalues ---    0.02100   0.02162   0.02182   0.02235   0.02241
     Eigenvalues ---    0.02296   0.02347   0.02403   0.02405   0.02444
     Eigenvalues ---    0.02483   0.02538   0.02588   0.02609   0.02634
     Eigenvalues ---    0.02685   0.02703   0.02791   0.02804   0.02915
     Eigenvalues ---    0.02960   0.03118   0.03157   0.03199   0.03272
     Eigenvalues ---    0.03323   0.03501   0.03576   0.03689   0.03866
     Eigenvalues ---    0.03909   0.03928   0.03992   0.04140   0.04188
     Eigenvalues ---    0.04417   0.04452   0.04693   0.04716   0.04860
     Eigenvalues ---    0.04988   0.05132   0.05242   0.05556   0.05602
     Eigenvalues ---    0.05794   0.06106   0.06332   0.06425   0.06583
     Eigenvalues ---    0.06631   0.06920   0.06954   0.07204   0.07321
     Eigenvalues ---    0.07390   0.07512   0.07555   0.07636   0.07743
     Eigenvalues ---    0.07928   0.07973   0.08038   0.08075   0.08127
     Eigenvalues ---    0.08295   0.08332   0.08392   0.08501   0.08574
     Eigenvalues ---    0.08711   0.08802   0.08984   0.09260   0.09356
     Eigenvalues ---    0.09442   0.09585   0.09703   0.09827   0.10133
     Eigenvalues ---    0.10342   0.10631   0.10787   0.10806   0.11019
     Eigenvalues ---    0.11169   0.11272   0.13441   0.13554   0.14007
     Eigenvalues ---    0.15416   0.15799   0.15964   0.15992   0.16000
     Eigenvalues ---    0.16000   0.16000   0.16000   0.16086   0.16628
     Eigenvalues ---    0.16751   0.16868   0.16906   0.17092   0.17381
     Eigenvalues ---    0.17926   0.18182   0.37803   0.37806   0.37832
     Eigenvalues ---    0.37836   0.37851   0.37898   0.37909   0.37960
     Eigenvalues ---    0.43682   0.66300
 RFO step:  Lambda=-5.83090746D-05 EMin= 2.29755185D-03
 Quartic linear search produced a step of -0.03892.
 Iteration  1 RMS(Cart)=  0.00347071 RMS(Int)=  0.00001321
 Iteration  2 RMS(Cart)=  0.00003017 RMS(Int)=  0.00000115
 Iteration  3 RMS(Cart)=  0.00000000 RMS(Int)=  0.00000115
 Variable       Old X    -DE/DX   Delta X   Delta X   Delta X     New X
                                 (Linear)    (Quad)   (Total)
    R1        4.16757  -0.00000  -0.00001   0.00020   0.00019   4.16777
    R2        4.10196  -0.00002   0.00004   0.00001   0.00005   4.10201
    R3        4.12111   0.00001  -0.00004   0.00019   0.00015   4.12126
    R4        4.17005   0.00003   0.00002   0.00029   0.00030   4.17036
    R5        4.22762  -0.00001  -0.00002  -0.00013  -0.00015   4.22748
    R6        4.36675   0.00001   0.00000   0.00004   0.00005   4.36680
    R7        2.98875   0.00001  -0.00006   0.00041   0.00035   2.98910
    R8        2.97684   0.00001  -0.00005   0.00033   0.00028   2.97712
    R9        3.98538  -0.00004   0.00001  -0.00016  -0.00015   3.98523
   R10        4.00525  -0.00000   0.00001  -0.00013  -0.00012   4.00514
   R11        3.96546   0.00002  -0.00007   0.00004  -0.00003   3.96543
   R12        3.87428  -0.00001   0.00001  -0.00012  -0.00012   3.87416
   R13        2.97978  -0.00002   0.00003  -0.00028  -0.00026   2.97952
   R14        2.97522  -0.00002  -0.00001  -0.00023  -0.00023   2.97499
   R15        4.23045  -0.00003  -0.00019   0.00135   0.00116   4.23161
   R16        4.12191   0.00000   0.00007   0.00013   0.00020   4.12211
   R17        4.16409  -0.00002  -0.00020   0.00093   0.00073   4.16482
   R18        4.10371   0.00001  -0.00001   0.00016   0.00015   4.10387
   R19        4.37453   0.00000   0.00010  -0.00073  -0.00064   4.37389
   R20        4.18217   0.00001   0.00002  -0.00017  -0.00015   4.18202
   R21        2.99069  -0.00016  -0.00033  -0.00240  -0.00274   2.98796
   R22        2.99276  -0.00002  -0.00000   0.00214   0.00214   2.99490
   R23        4.10704  -0.00005  -0.00001  -0.00080  -0.00081   4.10623
   R24        3.84888  -0.00003  -0.00000  -0.00032  -0.00032   3.84856
   R25        3.93117  -0.00003   0.00004   0.00010   0.00014   3.93132
   R26        2.99080  -0.00011   0.00028  -0.00202  -0.00174   2.98906
   R27        2.97985  -0.00022   0.00006  -0.00193  -0.00186   2.97799
   R28        3.84874   0.00001  -0.00001   0.00005   0.00004   3.84877
   R29        3.76267  -0.00003   0.00000  -0.00042  -0.00042   3.76226
   R30        3.87522  -0.00001   0.00002  -0.00024  -0.00022   3.87500
   R31        2.87486   0.00001  -0.00001   0.00009   0.00008   2.87494
   R32        2.88201   0.00001  -0.00000   0.00012   0.00012   2.88213
   R33        3.76046  -0.00002   0.00001   0.00030   0.00031   3.76077
   R34        3.87201   0.00001  -0.00001   0.00056   0.00054   3.87255
   R35        2.80977  -0.00003   0.00002   0.00153   0.00155   2.81132
   R36        2.83452  -0.00021  -0.00020  -0.00226  -0.00247   2.83206
   R37        3.87785  -0.00000  -0.00012  -0.00011  -0.00023   3.87763
   R38        2.87379   0.00005  -0.00002   0.00048   0.00046   2.87425
   R39        2.87881   0.00001  -0.00003   0.00016   0.00013   2.87894
   R40        3.98606  -0.00001  -0.00003   0.00023   0.00020   3.98626
   R41        4.00269   0.00002  -0.00000   0.00033   0.00033   4.00302
   R42        2.97177   0.00003  -0.00007   0.00115   0.00108   2.97285
   R43        2.98429   0.00008  -0.00024  -0.00014  -0.00038   2.98391
   R44        4.11025  -0.00002  -0.00005  -0.00012  -0.00017   4.11008
   R45        3.93660   0.00000  -0.00003  -0.00010  -0.00013   3.93647
   R46        2.99462   0.00001  -0.00004   0.00010   0.00006   2.99468
   R47        2.97528   0.00002  -0.00001   0.00035   0.00034   2.97562
   R48        3.78613   0.00003   0.00002   0.00034   0.00036   3.78649
   R49        2.90539  -0.00001  -0.00001  -0.00008  -0.00009   2.90530
   R50        2.91918  -0.00001  -0.00000  -0.00010  -0.00010   2.91908
   R51        2.80779  -0.00001   0.00002  -0.00008  -0.00006   2.80773
   R52        2.82590  -0.00002   0.00001  -0.00015  -0.00014   2.82576
   R53        2.91764  -0.00002   0.00001  -0.00027  -0.00025   2.91739
   R54        2.90478  -0.00001   0.00004  -0.00019  -0.00015   2.90463
   R55        1.53961   0.00000   0.00001  -0.00002  -0.00001   1.53960
   R56        5.35147   0.00001   0.00002   0.00010   0.00012   5.35159
   R57        1.54120  -0.00001   0.00003  -0.00011  -0.00007   1.54113
   R58        1.53802   0.00001   0.00002   0.00006   0.00007   1.53810
   R59        1.58716   0.00001   0.00000   0.00008   0.00008   1.58724
   R60        5.16431   0.00002  -0.00006   0.00018   0.00012   5.16443
   R61        1.58498  -0.00006   0.00002  -0.00023  -0.00021   1.58477
   R62        4.86318   0.00025  -0.00155   0.00943   0.00789   4.87107
   R63        1.50623   0.00000   0.00002  -0.00001   0.00000   1.50623
   R64        5.07622  -0.00001   0.00002  -0.00046  -0.00045   5.07577
   R65        1.53829  -0.00000  -0.00001   0.00002   0.00001   1.53830
   R66        5.45628   0.00003  -0.00007   0.00114   0.00107   5.45735
   R67        5.27379  -0.00000  -0.00004  -0.00000  -0.00004   5.27375
   R68        1.50564   0.00003  -0.00001   0.00034   0.00032   1.50596
   R69        4.68910   0.00045  -0.00448   0.02647   0.02199   4.71109
   R70        5.13942   0.00001  -0.00010   0.00080   0.00069   5.14011
   R71        1.51969  -0.00002   0.00002  -0.00015  -0.00013   1.51956
   R72        4.92916  -0.00000  -0.00005   0.00034   0.00029   4.92945
   R73        5.20175  -0.00002   0.00011  -0.00062  -0.00051   5.20124
   R74        1.51725  -0.00003   0.00002  -0.00019  -0.00017   1.51708
   R75        5.23110  -0.00000   0.00010  -0.00030  -0.00020   5.23090
   R76        4.60280   0.00044  -0.00183   0.01371   0.01188   4.61469
   R77        4.73875   0.00002  -0.00017   0.00141   0.00124   4.73999
   R78        1.50632   0.00007   0.00008   0.00018   0.00026   1.50658
   R79        4.99666  -0.00001   0.00011  -0.00051  -0.00041   4.99625
   R80        5.03703   0.00001  -0.00018   0.00123   0.00105   5.03809
   R81        5.27561  -0.00000   0.00005  -0.00104  -0.00099   5.27462
   R82        4.86597   0.00021  -0.00105   0.00527   0.00423   4.87021
   R83        1.50759   0.00001   0.00000   0.00004   0.00004   1.50763
   R84        5.06375  -0.00006  -0.00010  -0.00077  -0.00087   5.06288
   R85        5.02147   0.00000  -0.00001   0.00026   0.00025   5.02173
   R86        1.41704   0.00000   0.00000  -0.00000   0.00000   1.41704
   R87        1.41742  -0.00000   0.00000  -0.00001  -0.00001   1.41741
   R88        1.41690  -0.00002   0.00000  -0.00004  -0.00004   1.41686
   R89        1.41605  -0.00001   0.00000  -0.00002  -0.00002   1.41603
   R90        1.41677  -0.00000   0.00000  -0.00001  -0.00001   1.41676
   R91        1.41588  -0.00002   0.00000  -0.00005  -0.00004   1.41584
   R92        1.41734   0.00000   0.00000   0.00000   0.00001   1.41735
   R93        1.41519   0.00000   0.00000  -0.00000   0.00000   1.41519
   R94        1.42532  -0.00182  -0.00306   0.00020  -0.00285   1.42246
   R95        1.42088  -0.00227  -0.00297  -0.00054  -0.00351   1.41737
    A1        1.87583  -0.00001   0.00001  -0.00016  -0.00014   1.87569
    A2        1.79488  -0.00001  -0.00001  -0.00006  -0.00007   1.79482
    A3        2.00455  -0.00002  -0.00002  -0.00007  -0.00008   2.00447
    A4        1.98219   0.00001   0.00001   0.00002   0.00003   1.98222
    A5        2.15452   0.00002   0.00000   0.00011   0.00011   2.15463
    A6        2.58034  -0.00003   0.00003  -0.00023  -0.00020   2.58014
    A7        1.91751  -0.00002   0.00001  -0.00015  -0.00014   1.91737
    A8        1.80225  -0.00001   0.00001  -0.00000   0.00001   1.80226
    A9        1.63508   0.00002  -0.00002   0.00017   0.00016   1.63524
   A10        2.14568   0.00002  -0.00000   0.00007   0.00007   2.14575
   A11        1.86428  -0.00000   0.00001  -0.00003  -0.00002   1.86426
   A12        2.06468   0.00000  -0.00001   0.00007   0.00006   2.06474
   A13        1.55699   0.00001  -0.00003   0.00016   0.00013   1.55712
   A14        2.17611  -0.00001   0.00001  -0.00016  -0.00014   2.17597
   A15        1.85903   0.00001  -0.00001   0.00014   0.00013   1.85916
   A16        2.16031  -0.00000   0.00001  -0.00004  -0.00003   2.16027
   A17        1.54702  -0.00001   0.00000  -0.00015  -0.00015   1.54687
   A18        2.24527   0.00001  -0.00000   0.00001   0.00001   2.24528
   A19        1.89183   0.00002  -0.00002   0.00019   0.00017   1.89200
   A20        2.27675   0.00001   0.00001   0.00008   0.00009   2.27684
   A21        2.06614  -0.00000   0.00001  -0.00004  -0.00003   2.06610
   A22        1.78598   0.00001  -0.00002   0.00011   0.00009   1.78607
   A23        1.67904   0.00001  -0.00001   0.00014   0.00014   1.67918
   A24        2.10921  -0.00002   0.00000  -0.00011  -0.00011   2.10910
   A25        2.35375  -0.00002   0.00002  -0.00017  -0.00015   2.35360
   A26        1.86431  -0.00001   0.00002  -0.00009  -0.00007   1.86424
   A27        2.10004  -0.00000   0.00002  -0.00011  -0.00010   2.09994
   A28        2.15448   0.00000  -0.00001   0.00006   0.00005   2.15453
   A29        1.82001  -0.00000  -0.00000  -0.00004  -0.00004   1.81997
   A30        2.01125   0.00000   0.00001   0.00023   0.00024   2.01149
   A31        2.32125   0.00001   0.00002  -0.00010  -0.00009   2.32116
   A32        1.84645   0.00000   0.00001  -0.00017  -0.00016   1.84629
   A33        2.22015   0.00000  -0.00000   0.00001   0.00000   2.22016
   A34        2.24493   0.00000  -0.00001   0.00003   0.00002   2.24496
   A35        1.76327  -0.00000  -0.00002   0.00003   0.00001   1.76328
   A36        2.25842   0.00000  -0.00002   0.00012   0.00010   2.25851
   A37        1.91740   0.00000   0.00006  -0.00023  -0.00017   1.91723
   A38        1.54393   0.00000  -0.00001  -0.00005  -0.00006   1.54387
   A39        2.17263   0.00000   0.00002  -0.00009  -0.00007   2.17256
   A40        1.88503   0.00001  -0.00008   0.00076   0.00069   1.88571
   A41        2.23362  -0.00000  -0.00003   0.00052   0.00049   2.23411
   A42        1.87387   0.00001   0.00006  -0.00020  -0.00015   1.87372
   A43        2.57793   0.00001  -0.00001  -0.00003  -0.00003   2.57789
   A44        1.86157   0.00001  -0.00006   0.00026   0.00020   1.86177
   A45        1.55982  -0.00000   0.00000   0.00009   0.00009   1.55991
   A46        2.06586   0.00001   0.00003   0.00010   0.00013   2.06598
   A47        1.99904   0.00002   0.00001   0.00005   0.00006   1.99910
   A48        1.79284   0.00000   0.00001  -0.00007  -0.00006   1.79278
   A49        2.14572   0.00000  -0.00006   0.00068   0.00062   2.14633
   A50        1.97326  -0.00002  -0.00006   0.00033   0.00027   1.97353
   A51        1.79915   0.00001  -0.00001   0.00017   0.00015   1.79931
   A52        2.14538  -0.00000   0.00001  -0.00006  -0.00006   2.14532
   A53        1.63704  -0.00001  -0.00003  -0.00007  -0.00009   1.63695
   A54        2.07844  -0.00002   0.00004  -0.00059  -0.00055   2.07789
   A55        2.29267   0.00000   0.00004  -0.00041  -0.00037   2.29230
   A56        2.17218  -0.00001   0.00005  -0.00070  -0.00065   2.17152
   A57        1.87371  -0.00000   0.00002  -0.00044  -0.00042   1.87328
   A58        1.77538   0.00002  -0.00003   0.00037   0.00034   1.77572
   A59        1.97112   0.00003  -0.00004   0.00021   0.00018   1.97129
   A60        1.84839  -0.00008   0.00011  -0.00142  -0.00131   1.84708
   A61        2.31524  -0.00002   0.00010  -0.00123  -0.00113   2.31412
   A62        1.95562   0.00002   0.00000   0.00028   0.00028   1.95591
   A63        1.93442   0.00002  -0.00002   0.00012   0.00010   1.93451
   A64        1.89147   0.00003  -0.00003   0.00029   0.00026   1.89173
   A65        2.22279   0.00000  -0.00009   0.00105   0.00096   2.22375
   A66        1.68616   0.00001  -0.00004   0.00029   0.00025   1.68641
   A67        2.41110   0.00008  -0.00010   0.00132   0.00121   2.41231
   A68        2.14955  -0.00001  -0.00010   0.00120   0.00109   2.15065
   A69        2.32759  -0.00000  -0.00003   0.00031   0.00028   2.32787
   A70        1.82762  -0.00002   0.00001  -0.00008  -0.00007   1.82755
   A71        2.16257  -0.00010   0.00014  -0.00147  -0.00134   2.16123
   A72        2.09420  -0.00002   0.00014  -0.00149  -0.00135   2.09285
   A73        1.58924   0.00001  -0.00000   0.00003   0.00002   1.58927
   A74        2.36747  -0.00001   0.00000  -0.00000  -0.00000   2.36746
   A75        2.15518  -0.00000  -0.00001   0.00007   0.00006   2.15524
   A76        2.21513  -0.00000   0.00000  -0.00004  -0.00004   2.21509
   A77        2.52110  -0.00001   0.00001  -0.00009  -0.00008   2.52103
   A78        1.80927  -0.00001  -0.00001  -0.00000  -0.00001   1.80925
   A79        2.55625   0.00001   0.00001   0.00003   0.00004   2.55629
   A80        2.07450   0.00001   0.00001   0.00004   0.00004   2.07454
   A81        1.90777  -0.00000   0.00000  -0.00003  -0.00003   1.90775
   A82        2.38294  -0.00000   0.00000  -0.00002  -0.00001   2.38293
   A83        1.65512  -0.00000  -0.00000  -0.00017  -0.00017   1.65495
   A84        1.98164   0.00000  -0.00000   0.00004   0.00003   1.98167
   A85        2.44990   0.00002  -0.00003   0.00042   0.00038   2.45028
   A86        2.06760   0.00001   0.00001  -0.00026  -0.00025   2.06735
   A87        1.50352  -0.00000   0.00006  -0.00027  -0.00021   1.50331
   A88        2.16738  -0.00002   0.00003  -0.00025  -0.00022   2.16716
   A89        2.23247  -0.00001  -0.00008   0.00069   0.00062   2.23309
   A90        1.85417   0.00000   0.00000  -0.00004  -0.00003   1.85414
   A91        2.16364   0.00001  -0.00005   0.00021   0.00016   2.16380
   A92        2.52416   0.00001   0.00003  -0.00041  -0.00038   2.52377
   A93        2.12969   0.00001   0.00002  -0.00021  -0.00019   2.12950
   A94        1.62596  -0.00002  -0.00000  -0.00010  -0.00010   1.62586
   A95        2.17592  -0.00001   0.00001   0.00012   0.00013   2.17605
   A96        2.25454  -0.00001   0.00004  -0.00009  -0.00005   2.25449
   A97        1.73906  -0.00000  -0.00003   0.00030   0.00027   1.73933
   A98        1.59047  -0.00002  -0.00000  -0.00011  -0.00011   1.59036
   A99        2.38189  -0.00000   0.00003  -0.00010  -0.00006   2.38183
   A100       2.15775   0.00000  -0.00000   0.00002   0.00002   2.15777
   A101       2.20383   0.00001   0.00001   0.00004   0.00004   2.20387
   A102       2.51669   0.00002  -0.00002   0.00019   0.00017   2.51686
   A103       1.80824  -0.00000  -0.00000   0.00004   0.00004   1.80828
   A104       2.54766   0.00001   0.00001   0.00008   0.00009   2.54775
   A105       2.07287   0.00002  -0.00002   0.00032   0.00029   2.07316
   A106       1.91416  -0.00001   0.00000  -0.00016  -0.00016   1.91400
   A107       2.38701  -0.00002   0.00002  -0.00036  -0.00034   2.38667
   A108       1.68393  -0.00001   0.00002  -0.00011  -0.00008   1.68385
   A109       1.86779  -0.00001   0.00001  -0.00013  -0.00012   1.86767
   A110       2.24612   0.00002  -0.00002   0.00018   0.00016   2.24628
   A111       2.21735   0.00001   0.00001  -0.00021  -0.00021   2.21714
   A112       1.78929  -0.00001   0.00003  -0.00031  -0.00028   1.78901
   A113       2.34823  -0.00000  -0.00001   0.00001  -0.00000   2.34822
   A114       2.11104   0.00000  -0.00009   0.00074   0.00065   2.11169
   A115       2.10253  -0.00000   0.00001   0.00001   0.00002   2.10254
   A116       2.01318  -0.00002   0.00002  -0.00022  -0.00020   2.01298
   A117       2.26249   0.00002  -0.00002   0.00051   0.00050   2.26298
   A118       1.76635   0.00001  -0.00006   0.00042   0.00035   1.76670
   A119       1.81225  -0.00002   0.00000  -0.00040  -0.00040   1.81185
   A120       2.15141   0.00000   0.00001   0.00013   0.00013   2.15154
   A121       1.84250   0.00000  -0.00000  -0.00019  -0.00019   1.84231
   A122       2.31473   0.00001   0.00007  -0.00043  -0.00036   2.31437
   A123       1.97257  -0.00000   0.00001  -0.00007  -0.00006   1.97251
   A124       1.77534  -0.00001  -0.00001   0.00006   0.00005   1.77540
   A125       1.85622   0.00000  -0.00001   0.00001   0.00000   1.85622
   A126       2.32777  -0.00000   0.00001  -0.00009  -0.00008   2.32769
   A127       1.95419   0.00001   0.00001   0.00003   0.00004   1.95423
   A128       2.32361   0.00000   0.00001   0.00002   0.00003   2.32363
   A129       1.82418   0.00000  -0.00000   0.00005   0.00005   1.82423
   A130       1.93283   0.00000  -0.00002   0.00013   0.00011   1.93293
   A131       1.89134  -0.00001   0.00000  -0.00010  -0.00009   1.89124
   A132       2.21404  -0.00000   0.00001  -0.00009  -0.00007   2.21397
   A133       1.68453  -0.00001   0.00002  -0.00013  -0.00011   1.68442
   A134       2.40092   0.00001  -0.00001   0.00007   0.00006   2.40098
   A135       2.13316   0.00001  -0.00001   0.00010   0.00009   2.13325
   A136       2.17296   0.00000  -0.00001   0.00004   0.00004   2.17299
   A137       2.10875  -0.00000   0.00000  -0.00004  -0.00004   2.10871
   A138       1.50801  -0.00000  -0.00003   0.00015   0.00011   1.50812
   A139       1.93494   0.00000   0.00001   0.00003   0.00004   1.93498
   A140       2.37337   0.00000  -0.00002   0.00016   0.00014   2.37351
   A141       2.13017  -0.00001   0.00003  -0.00017  -0.00014   2.13003
   A142       1.50789  -0.00002  -0.00002   0.00002  -0.00000   1.50788
   A143       2.40058  -0.00000   0.00006  -0.00031  -0.00026   2.40032
   A144       2.34098   0.00000  -0.00003   0.00003  -0.00000   2.34098
   A145       2.07280  -0.00002  -0.00000  -0.00017  -0.00017   2.07262
   A146       1.98602   0.00002  -0.00000   0.00019   0.00019   1.98621
   A147       2.40344   0.00001   0.00005  -0.00001   0.00004   2.40348
   A148       2.10665  -0.00000   0.00000   0.00022   0.00022   2.10687
   A149       1.70906  -0.00000   0.00001  -0.00021  -0.00021   1.70885
   A150       2.17509   0.00001  -0.00003   0.00004   0.00002   2.17511
   A151       2.18858   0.00001  -0.00000   0.00001   0.00001   2.18859
   A152       1.67035   0.00000  -0.00003   0.00006   0.00003   1.67038
   A153       1.65273   0.00002  -0.00002   0.00016   0.00013   1.65287
   A154       1.50210   0.00002  -0.00000   0.00014   0.00014   1.50224
   A155       2.16841  -0.00001   0.00000  -0.00001  -0.00001   2.16840
   A156       2.23921  -0.00001   0.00000  -0.00004  -0.00004   2.23917
   A157       2.13135   0.00001  -0.00001   0.00022   0.00021   2.13156
   A158       1.85600   0.00000  -0.00001   0.00005   0.00004   1.85604
   A159       2.26386   0.00000   0.00001  -0.00001  -0.00000   2.26386
   A160       1.74708  -0.00000   0.00001  -0.00010  -0.00009   1.74699
   A161       1.98054   0.00001  -0.00001   0.00017   0.00017   1.98070
   A162       1.61654  -0.00001   0.00001  -0.00011  -0.00011   1.61643
   A163       2.16906  -0.00001   0.00000  -0.00005  -0.00005   2.16900
   A164       2.45349  -0.00001   0.00002  -0.00015  -0.00013   2.45336
   A165       2.07261  -0.00000   0.00001  -0.00017  -0.00016   2.07245
   A166       2.15299  -0.00001   0.00000  -0.00007  -0.00007   2.15293
   A167       2.51645  -0.00000   0.00000  -0.00007  -0.00007   2.51638
   A168       1.50717   0.00000  -0.00001   0.00007   0.00006   1.50723
   A169       1.50723   0.00001  -0.00001   0.00009   0.00008   1.50732
   A170       2.32607  -0.00000   0.00001   0.00002   0.00003   2.32610
   A171       2.38589   0.00000  -0.00001   0.00013   0.00012   2.38601
   A172       1.93342   0.00000  -0.00001   0.00016   0.00015   1.93356
   A173       2.13777  -0.00000   0.00003  -0.00030  -0.00027   2.13750
   A174       2.38814  -0.00000   0.00002  -0.00021  -0.00019   2.38795
   A175       2.10592   0.00001  -0.00001   0.00011   0.00010   2.10602
   A176       2.17330   0.00000  -0.00002   0.00015   0.00013   2.17343
   A177       1.70693   0.00000  -0.00001   0.00010   0.00009   1.70703
   A178       2.07011   0.00000   0.00002  -0.00012  -0.00009   2.07001
   A179       2.41876  -0.00000  -0.00000  -0.00004  -0.00004   2.41872
   A180       2.00134  -0.00000  -0.00000  -0.00001  -0.00002   2.00132
   A181       1.66267  -0.00001   0.00000  -0.00005  -0.00005   1.66262
   A182       2.17967  -0.00000  -0.00001   0.00003   0.00002   2.17970
   A183       1.77179  -0.00000   0.00000  -0.00004  -0.00004   1.77175
   A184       2.58043  -0.00001   0.00001  -0.00014  -0.00013   2.58030
   A185       1.64235   0.00001  -0.00001   0.00010   0.00009   1.64244
   A186       1.65525   0.00000  -0.00000   0.00003   0.00002   1.65527
   A187       1.58335   0.00015  -0.00024   0.00202   0.00178   1.58513
   A188       1.62716   0.00002   0.00006  -0.00033  -0.00027   1.62689
   A189       1.89966  -0.00000   0.00000  -0.00001  -0.00001   1.89965
   A190       2.20381   0.00001  -0.00001   0.00019   0.00017   2.20399
   A191       1.50971  -0.00000   0.00001  -0.00017  -0.00016   1.50955
   A192       1.94708   0.00000   0.00001  -0.00000   0.00000   1.94708
   A193       1.48288  -0.00001   0.00001  -0.00017  -0.00016   1.48272
   A194       2.75448   0.00000   0.00001   0.00000   0.00001   2.75450
   A195       2.02390   0.00001  -0.00002   0.00021   0.00018   2.02408
   A196       1.75690  -0.00117   0.00048  -0.01095  -0.01047   1.74643
   A197       1.64494  -0.00001  -0.00033   0.00424   0.00390   1.64884
   A198       1.79189   0.00035  -0.00005   0.00063   0.00059   1.79248
   A199       2.61532   0.00015  -0.00000   0.00016   0.00017   2.61548
   A200       1.70872  -0.00001   0.00001  -0.00013  -0.00012   1.70860
   A201       1.70441   0.00001  -0.00001   0.00011   0.00009   1.70450
   A202       1.67587  -0.00002   0.00001  -0.00018  -0.00017   1.67570
   A203       1.88704   0.00002  -0.00002   0.00027   0.00025   1.88729
   A204       2.68545  -0.00000   0.00001  -0.00008  -0.00007   2.68538
   A205       1.67116  -0.00009   0.00001  -0.00039  -0.00037   1.67079
   A206       1.65916   0.00011  -0.00015   0.00115   0.00100   1.66017
   A207       1.80723   0.00003  -0.00007   0.00065   0.00058   1.80781
   A208       1.68774  -0.00003   0.00010  -0.00106  -0.00097   1.68677
   A209       2.77317  -0.00001  -0.00001  -0.00012  -0.00013   2.77304
   A210       1.90083   0.00002  -0.00006   0.00040   0.00034   1.90118
   A211       2.35168  -0.00001  -0.00001  -0.00006  -0.00007   2.35161
   A212       1.88699  -0.00001  -0.00000  -0.00003  -0.00003   1.88696
   A213       1.60335  -0.00005   0.00003  -0.00065  -0.00062   1.60273
   A214       1.66138   0.00000   0.00001  -0.00027  -0.00026   1.66112
   A215       1.52122  -0.00005  -0.00002   0.00037   0.00035   1.52158
   A216       1.64233   0.00009  -0.00026   0.00188   0.00163   1.64395
   A217       2.43695  -0.00001   0.00010  -0.00076  -0.00067   2.43628
   A218       2.56029   0.00000  -0.00002   0.00011   0.00008   2.56037
   A219       1.60711  -0.00001  -0.00001   0.00010   0.00009   1.60720
   A220       1.72244   0.00002  -0.00001   0.00015   0.00014   1.72258
   A221       1.63081   0.00000   0.00000  -0.00001  -0.00001   1.63080
   A222       2.44594  -0.00000   0.00001  -0.00013  -0.00012   2.44582
   A223       2.20538  -0.00000  -0.00001   0.00016   0.00014   2.20552
   A224       2.07177  -0.00001   0.00000  -0.00007  -0.00007   2.07170
   A225       2.30761   0.00000  -0.00000   0.00000   0.00000   2.30762
   A226       2.24036   0.00001  -0.00000   0.00006   0.00005   2.24041
   A227       1.71130   0.00004   0.00002   0.00020   0.00022   1.71152
   A228       2.27934  -0.00002  -0.00002  -0.00013  -0.00015   2.27919
   A229       1.69115   0.00004  -0.00003   0.00010   0.00007   1.69122
   A230       2.21993  -0.00003  -0.00001   0.00009   0.00008   2.22001
   A231       2.28299  -0.00001  -0.00002   0.00002  -0.00000   2.28298
   A232       1.56997  -0.00000  -0.00000  -0.00000  -0.00000   1.56997
   A233       1.01744  -0.00001   0.00000  -0.00013  -0.00013   1.01731
   A234       2.30398   0.00000  -0.00000   0.00004   0.00004   2.30402
   A235       1.65835  -0.00000   0.00001  -0.00007  -0.00005   1.65830
   A236       2.29429   0.00000  -0.00000   0.00006   0.00005   2.29434
   A237       2.18958   0.00000   0.00000  -0.00001  -0.00001   2.18957
   A238       2.31103  -0.00002   0.00001  -0.00011  -0.00010   2.31093
   A239       1.67508  -0.00000  -0.00000  -0.00004  -0.00004   1.67504
   A240       2.23277  -0.00000   0.00000  -0.00004  -0.00003   2.23274
   A241       2.32784   0.00000   0.00000  -0.00003  -0.00003   2.32781
   A242       1.32999   0.00001  -0.00001   0.00011   0.00010   1.33009
   A243       1.03082  -0.00000   0.00000  -0.00002  -0.00001   1.03080
   A244       2.39857   0.00000   0.00000  -0.00003  -0.00003   2.39854
   A245       1.40221   0.00000  -0.00000   0.00004   0.00003   1.40225
   A246       2.29758  -0.00001   0.00000  -0.00006  -0.00006   2.29752
   A247       2.48020   0.00000  -0.00000   0.00002   0.00001   2.48022
   A248       1.70165  -0.00024   0.00055  -0.00472  -0.00416   1.69749
   A249       1.06713  -0.00005   0.00023  -0.00125  -0.00103   1.06611
   A250       2.14775   0.00016  -0.00041   0.00432   0.00391   2.15165
   A251       1.76877  -0.00018   0.00045  -0.00380  -0.00336   1.76541
   A252       2.24839   0.00014  -0.00035   0.00267   0.00232   2.25071
   A253       2.16727   0.00004  -0.00010   0.00034   0.00024   2.16751
   A254       2.28985   0.00002  -0.00003   0.00017   0.00014   2.28999
   A255       3.22423   0.00001  -0.00011  -0.00111  -0.00123   3.22300
   A256       3.23767  -0.00003   0.00016  -0.00179  -0.00163   3.23604
    D1       -1.76597   0.00000  -0.00001  -0.00023  -0.00024  -1.76622
    D2       -0.74199   0.00001  -0.00001  -0.00003  -0.00004  -0.74203
    D3        1.71294   0.00001  -0.00002   0.00003   0.00002   1.71296
    D4        2.28966   0.00001  -0.00002   0.00009   0.00007   2.28973
    D5        0.19768  -0.00001   0.00000  -0.00035  -0.00035   0.19733
    D6        1.22166  -0.00000   0.00001  -0.00015  -0.00014   1.22152
    D7       -2.60659  -0.00000  -0.00000  -0.00009  -0.00009  -2.60668
    D8       -2.02987  -0.00000  -0.00001  -0.00003  -0.00004  -2.02991
    D9       -0.75309  -0.00001   0.00000  -0.00039  -0.00039  -0.75348
   D10        0.27089  -0.00000   0.00000  -0.00019  -0.00018   0.27071
   D11        2.72583  -0.00000  -0.00001  -0.00012  -0.00013   2.72570
   D12       -2.98064  -0.00000  -0.00001  -0.00006  -0.00008  -2.98071
   D13        2.19919   0.00000  -0.00001  -0.00021  -0.00022   2.19897
   D14       -3.06001   0.00000  -0.00001  -0.00001  -0.00002  -3.06003
   D15       -0.60508   0.00000  -0.00002   0.00006   0.00004  -0.60504
   D16       -0.02836   0.00000  -0.00003   0.00012   0.00009  -0.02827
   D17        2.75462  -0.00001   0.00001  -0.00037  -0.00036   2.75427
   D18       -2.50458  -0.00001   0.00002  -0.00017  -0.00015  -2.50473
   D19       -0.04965  -0.00000   0.00000  -0.00010  -0.00010  -0.04974
   D20        0.52707  -0.00001  -0.00000  -0.00004  -0.00004   0.52703
   D21        0.42860  -0.00001  -0.00003  -0.00006  -0.00010   0.42850
   D22       -0.58657  -0.00002  -0.00003  -0.00046  -0.00049  -0.58706
   D23        3.01559   0.00006  -0.00010   0.00082   0.00072   3.01631
   D24       -3.02823   0.00000  -0.00016   0.00146   0.00130  -3.02693
   D25       -0.48363   0.00002  -0.00005   0.00026   0.00022  -0.48342
   D26       -1.49880   0.00000  -0.00005  -0.00013  -0.00018  -1.49898
   D27        2.10337   0.00008  -0.00011   0.00115   0.00103   2.10440
   D28        2.34273   0.00002  -0.00017   0.00179   0.00161   2.34434
   D29        1.14638  -0.00001  -0.00004   0.00006   0.00002   1.14640
   D30        0.13122  -0.00002  -0.00004  -0.00034  -0.00038   0.13084
   D31       -2.54980   0.00006  -0.00011   0.00094   0.00083  -2.54897
   D32       -2.31044  -0.00000  -0.00017   0.00159   0.00142  -2.30903
   D33       -2.81402   0.00000  -0.00004   0.00022   0.00017  -2.81385
   D34        2.45399  -0.00001  -0.00004  -0.00018  -0.00022   2.45377
   D35       -0.22703   0.00007  -0.00011   0.00110   0.00099  -0.22603
   D36        0.01233   0.00001  -0.00017   0.00174   0.00157   0.01391
   D37       -2.74096  -0.00001  -0.00003   0.00007   0.00005  -2.74091
   D38        2.52706  -0.00002  -0.00002  -0.00032  -0.00035   2.52671
   D39       -0.15396   0.00006  -0.00009   0.00096   0.00086  -0.15310
   D40        0.08540  -0.00000  -0.00015   0.00160   0.00144   0.08684
   D41        0.88481  -0.00001  -0.00002   0.00002   0.00000   0.88481
   D42       -2.75545  -0.00001  -0.00002  -0.00002  -0.00004  -2.75549
   D43       -2.10066  -0.00001  -0.00002  -0.00000  -0.00002  -2.10068
   D44       -0.09866   0.00001  -0.00002   0.00028   0.00026  -0.09840
   D45        2.54427   0.00001  -0.00002   0.00024   0.00022   2.54449
   D46       -3.08413   0.00001  -0.00002   0.00025   0.00024  -3.08389
   D47       -1.03134   0.00001  -0.00002   0.00017   0.00015  -1.03119
   D48        1.61158   0.00001  -0.00002   0.00013   0.00011   1.61169
   D49        2.26637   0.00001  -0.00002   0.00015   0.00013   2.26650
   D50       -3.12570  -0.00000  -0.00001  -0.00004  -0.00005  -3.12574
   D51       -0.48277  -0.00000  -0.00001  -0.00008  -0.00008  -0.48285
   D52        0.17202  -0.00001  -0.00001  -0.00006  -0.00007   0.17195
   D53        3.06640   0.00001  -0.00002   0.00016   0.00014   3.06654
   D54       -0.57386   0.00001  -0.00002   0.00012   0.00010  -0.57376
   D55        0.08093   0.00001  -0.00002   0.00014   0.00012   0.08105
   D56       -0.90098   0.00001   0.00002   0.00000   0.00002  -0.90096
   D57        0.06688   0.00001   0.00001   0.00026   0.00027   0.06715
   D58        2.28959   0.00001   0.00002   0.00010   0.00012   2.28972
   D59        2.91076   0.00001   0.00007  -0.00005   0.00001   2.91077
   D60        1.07117  -0.00001   0.00003  -0.00021  -0.00018   1.07099
   D61        2.03903  -0.00001   0.00003   0.00005   0.00008   2.03910
   D62       -2.02144  -0.00001   0.00004  -0.00011  -0.00007  -2.02151
   D63       -1.40028  -0.00001   0.00008  -0.00027  -0.00018  -1.40046
   D64        0.07737  -0.00000   0.00002  -0.00006  -0.00004   0.07733
   D65        1.04523  -0.00000   0.00001   0.00020   0.00021   1.04544
   D66       -3.01524  -0.00000   0.00002   0.00004   0.00006  -3.01517
   D67       -2.39407  -0.00000   0.00007  -0.00012  -0.00005  -2.39412
   D68       -2.99003  -0.00000   0.00002  -0.00005  -0.00004  -2.99007
   D69       -2.02217  -0.00000   0.00001   0.00020   0.00021  -2.02196
   D70        0.20055   0.00000   0.00002   0.00005   0.00007   0.20061
   D71        0.82171  -0.00000   0.00007  -0.00011  -0.00004   0.82167
   D72        2.82781  -0.00000   0.00001  -0.00004  -0.00004   2.82778
   D73       -2.48751  -0.00000   0.00001   0.00021   0.00022  -2.48730
   D74       -0.26480   0.00000   0.00001   0.00005   0.00007  -0.26473
   D75        0.35637  -0.00000   0.00006  -0.00010  -0.00004   0.35633
   D76        0.59813  -0.00002   0.00002  -0.00021  -0.00019   0.59794
   D77        1.61493  -0.00002   0.00002  -0.00018  -0.00015   1.61477
   D78       -2.42887  -0.00002   0.00002  -0.00016  -0.00013  -2.42900
   D79       -1.72018  -0.00002   0.00002  -0.00010  -0.00008  -1.72026
   D80       -0.49571   0.00001   0.00001  -0.00010  -0.00009  -0.49580
   D81        0.52109   0.00000   0.00001  -0.00006  -0.00005   0.52103
   D82        2.76048   0.00000   0.00001  -0.00004  -0.00003   2.76044
   D83       -2.81403   0.00000   0.00001   0.00002   0.00002  -2.81400
   D84       -1.21028   0.00000   0.00001  -0.00015  -0.00014  -1.21042
   D85       -0.19349   0.00000   0.00001  -0.00011  -0.00010  -0.19358
   D86        2.04590  -0.00000   0.00002  -0.00009  -0.00008   2.04583
   D87        2.75459   0.00000   0.00001  -0.00003  -0.00002   2.75457
   D88        2.55477   0.00000   0.00001  -0.00010  -0.00010   2.55467
   D89       -2.71162   0.00000   0.00001  -0.00006  -0.00006  -2.71168
   D90       -0.47223   0.00000   0.00001  -0.00005  -0.00004  -0.47226
   D91        0.23645   0.00000   0.00001   0.00001   0.00002   0.23647
   D92        2.98639   0.00001   0.00001  -0.00008  -0.00007   2.98632
   D93       -2.28000   0.00000   0.00001  -0.00004  -0.00003  -2.28003
   D94       -0.04061   0.00000   0.00001  -0.00002  -0.00001  -0.04062
   D95        0.66808   0.00001   0.00001   0.00003   0.00004   0.66812
   D96        0.39153   0.00000  -0.00003   0.00031   0.00028   0.39181
   D97       -0.66911   0.00000  -0.00003   0.00023   0.00020  -0.66891
   D98        2.70896  -0.00000   0.00000  -0.00007  -0.00006   2.70890
   D99       -2.81303  -0.00000  -0.00001   0.00005   0.00005  -2.81298
   D100      -0.65885   0.00002  -0.00003   0.00039   0.00036  -0.65849
   D101      -1.71949   0.00002  -0.00003   0.00031   0.00028  -1.71921
   D102       1.65858   0.00001   0.00000   0.00002   0.00002   1.65860
   D103       2.41978   0.00001  -0.00001   0.00013   0.00013   2.41991
   D104       1.26270  -0.00000  -0.00002   0.00019   0.00018   1.26288
   D105       0.20207  -0.00000  -0.00002   0.00011   0.00010   0.20217
   D106      -2.70305  -0.00001   0.00002  -0.00018  -0.00016  -2.70321
   D107      -1.94185  -0.00001   0.00001  -0.00006  -0.00005  -1.94190
   D108      -2.52143  -0.00000  -0.00001   0.00010   0.00009  -2.52134
   D109       2.70112  -0.00000  -0.00001   0.00002   0.00001   2.70113
   D110      -0.20399  -0.00001   0.00002  -0.00027  -0.00025  -0.20424
   D111       0.55721  -0.00001   0.00001  -0.00015  -0.00014   0.55706
   D112      -3.09648   0.00001  -0.00004   0.00032   0.00028  -3.09620
   D113       2.12607   0.00001  -0.00004   0.00024   0.00020   2.12627
   D114      -0.77904   0.00000  -0.00001  -0.00005  -0.00006  -0.77910
   D115      -0.01784   0.00001  -0.00002   0.00006   0.00005  -0.01780
   D116       0.26908   0.00000  -0.00002   0.00013   0.00011   0.26919
   D117       3.04302  -0.00000  -0.00000   0.00001   0.00001   3.04302
   D118       1.49629   0.00001  -0.00002   0.00012   0.00010   1.49639
   D119      -2.01296   0.00000  -0.00001  -0.00000  -0.00001  -2.01296
   D120      -1.66018   0.00001  -0.00002   0.00019   0.00017  -1.66001
   D121       1.11375   0.00000  -0.00000   0.00007   0.00006   1.11382
   D122       2.70653   0.00000  -0.00001   0.00012   0.00011   2.70664
   D123      -0.80272  -0.00000   0.00000   0.00000   0.00000  -0.80271
   D124      -0.77178  -0.00000  -0.00001   0.00008   0.00006  -0.77172
   D125       2.00215  -0.00001   0.00000  -0.00005  -0.00005   2.00211
   D126      -2.49435   0.00000  -0.00001   0.00016   0.00016  -2.49419
   D127       0.27959  -0.00000   0.00001   0.00004   0.00005   0.27964
   D128       0.30610   0.00001  -0.00003  -0.00007  -0.00010   0.30600
   D129      -0.82367  -0.00001   0.00002  -0.00017  -0.00015  -0.82381
   D130       3.03260   0.00008  -0.00013   0.00155   0.00142   3.03402
   D131       2.58970  -0.00000  -0.00012   0.00142   0.00130   2.59100
   D132       1.46239   0.00001  -0.00001   0.00000  -0.00001   1.46238
   D133       0.33262  -0.00001   0.00004  -0.00009  -0.00005   0.33257
   D134      -2.09429   0.00008  -0.00011   0.00162   0.00151  -2.09278
   D135      -2.53720  -0.00000  -0.00010   0.00149   0.00139  -2.53581
   D136      -2.53995   0.00000  -0.00003  -0.00002  -0.00005  -2.54000
   D137       2.61346  -0.00002   0.00002  -0.00011  -0.00009   2.61337
   D138       0.18655   0.00008  -0.00013   0.00160   0.00147   0.18802
   D139      -0.25636  -0.00001  -0.00012   0.00147   0.00135  -0.25501
   D140      -2.11248   0.00001  -0.00003  -0.00002  -0.00005  -2.11254
   D141       3.04093  -0.00001   0.00002  -0.00012  -0.00010   3.04083
   D142       0.61402   0.00008  -0.00012   0.00159   0.00147   0.61549
   D143       0.17111  -0.00000  -0.00012   0.00147   0.00135   0.17246
   D144       0.63241   0.00001   0.00004   0.00007   0.00011   0.63252
   D145      -0.43671  -0.00000  -0.00002   0.00041   0.00040  -0.43632
   D146      -2.67663   0.00001   0.00004  -0.00006  -0.00002  -2.67664
   D147       3.04712   0.00001  -0.00006   0.00066   0.00061   3.04773
   D148      -0.52108   0.00000   0.00005   0.00008   0.00013  -0.52094
   D149      -1.59020  -0.00000  -0.00001   0.00042   0.00042  -1.58978
   D150       2.45307   0.00000   0.00005  -0.00005   0.00000   2.45307
   D151       1.89364   0.00000  -0.00004   0.00067   0.00063   1.89426
   D152      -2.90818  -0.00001   0.00004  -0.00024  -0.00019  -2.90838
   D153       2.30588  -0.00001  -0.00001   0.00010   0.00009   2.30597
   D154       0.06597  -0.00001   0.00004  -0.00036  -0.00032   0.06564
   D155      -0.49347  -0.00001  -0.00005   0.00036   0.00030  -0.49317
   D156      -3.13209  -0.00001   0.00006  -0.00019  -0.00014  -3.13223
   D157       2.08197  -0.00002  -0.00000   0.00015   0.00015   2.08211
   D158      -0.15795  -0.00001   0.00006  -0.00032  -0.00027  -0.15821
   D159      -0.71738  -0.00001  -0.00004   0.00040   0.00036  -0.71702
   D160      -0.79867  -0.00000  -0.00002   0.00018   0.00016  -0.79851
   D161       0.26598  -0.00000   0.00002   0.00002   0.00004   0.26602
   D162       2.43782  -0.00002   0.00003  -0.00060  -0.00057   2.43725
   D163       3.08906   0.00000   0.00009  -0.00066  -0.00056   3.08849
   D164       0.26375   0.00000  -0.00001   0.00022   0.00021   0.26395
   D165       1.32840   0.00001   0.00003   0.00006   0.00009   1.32849
   D166      -2.78295  -0.00002   0.00003  -0.00056  -0.00052  -2.78347
   D167      -2.13171   0.00001   0.00010  -0.00062  -0.00052  -2.13223
   D168       3.09526   0.00001  -0.00001   0.00017   0.00016   3.09542
   D169      -2.12327   0.00001   0.00003   0.00001   0.00004  -2.12323
   D170       0.04856  -0.00001   0.00004  -0.00060  -0.00057   0.04800
   D171       0.69980   0.00001   0.00010  -0.00067  -0.00056   0.69924
   D172       2.44263  -0.00000  -0.00001   0.00009   0.00008   2.44271
   D173      -2.77590   0.00000   0.00003  -0.00007  -0.00004  -2.77594
   D174      -0.60406  -0.00002   0.00004  -0.00069  -0.00065  -0.60471
   D175       0.04717   0.00000   0.00011  -0.00075  -0.00064   0.04653
   D176       0.12287   0.00001  -0.00003   0.00010   0.00007   0.12293
   D177      -0.96777  -0.00000  -0.00003  -0.00003  -0.00006  -0.96783
   D178       2.32660   0.00001  -0.00003   0.00020   0.00017   2.32677
   D179       2.60002   0.00000  -0.00003   0.00013   0.00010   2.60012
   D180       1.35908   0.00000  -0.00003  -0.00006  -0.00009   1.35899
   D181       0.26844  -0.00001  -0.00003  -0.00019  -0.00022   0.26823
   D182      -2.72038  -0.00000  -0.00003   0.00004   0.00002  -2.72036
   D183      -2.44696  -0.00000  -0.00003  -0.00002  -0.00005  -2.44701
   D184      -2.31811   0.00001  -0.00001   0.00008   0.00007  -2.31804
   D185       2.87444   0.00000  -0.00001  -0.00005  -0.00006   2.87438
   D186      -0.11438   0.00001  -0.00001   0.00018   0.00017  -0.11421
   D187       0.15904   0.00001  -0.00001   0.00012   0.00011   0.15914
   D188      -2.46421   0.00001  -0.00002   0.00020   0.00018  -2.46403
   D189       2.72834   0.00000  -0.00002   0.00007   0.00005   2.72839
   D190      -0.26048   0.00001  -0.00002   0.00030   0.00029  -0.26019
   D191       0.01294   0.00001  -0.00002   0.00024   0.00022   0.01316
   D192      -2.42760   0.00000   0.00004  -0.00024  -0.00020  -2.42779
   D193      -0.20619   0.00000   0.00002  -0.00003  -0.00001  -0.20620
   D194       2.58506   0.00001   0.00003  -0.00020  -0.00017   2.58488
   D195      -1.47673   0.00001   0.00001   0.00001   0.00002  -1.47671
   D196       1.17192   0.00001   0.00004   0.00008   0.00012   1.17203
   D197      -2.88987   0.00001   0.00002   0.00029   0.00031  -2.88956
   D198      -0.19893   0.00000   0.00002  -0.00012  -0.00010  -0.19902
   D199       2.02248   0.00000   0.00000   0.00009   0.00009   2.02257
   D200      -1.28658   0.00000   0.00002  -0.00028  -0.00026  -1.28683
   D201       0.93483  -0.00000   0.00000  -0.00007  -0.00007   0.93476
   D202       0.59557   0.00000  -0.00006   0.00003  -0.00002   0.59554
   D203       1.61217  -0.00000  -0.00005   0.00011   0.00006   1.61223
   D204      -2.41717  -0.00000  -0.00005   0.00004  -0.00000  -2.41717
   D205      -1.71225  -0.00001  -0.00001   0.00005   0.00004  -1.71221
   D206      -1.20841  -0.00001  -0.00004  -0.00011  -0.00015  -1.20856
   D207      -0.19180  -0.00001  -0.00003  -0.00004  -0.00007  -0.19187
   D208       2.06204  -0.00001  -0.00003  -0.00010  -0.00013   2.06191
   D209       2.76696  -0.00001   0.00001  -0.00010  -0.00009   2.76687
   D210      -0.49760   0.00000  -0.00008   0.00020   0.00012  -0.49748
   D211       0.51901  -0.00000  -0.00007   0.00027   0.00020   0.51921
   D212       2.77285  -0.00000  -0.00007   0.00021   0.00014   2.77299
   D213      -2.80542  -0.00001  -0.00003   0.00021   0.00018  -2.80523
   D214       2.97738   0.00001  -0.00006   0.00041   0.00035   2.97772
   D215      -2.28920   0.00000  -0.00005   0.00048   0.00043  -2.28877
   D216      -0.03536   0.00000  -0.00005   0.00042   0.00037  -0.03499
   D217       0.66956   0.00000  -0.00001   0.00042   0.00041   0.66997
   D218       2.54671  -0.00001  -0.00006   0.00008   0.00002   2.54673
   D219      -2.71987  -0.00002  -0.00005   0.00015   0.00010  -2.71977
   D220      -0.46602  -0.00002  -0.00005   0.00009   0.00004  -0.46599
   D221       0.23890  -0.00002  -0.00002   0.00009   0.00008   0.23897
   D222       0.88170   0.00001  -0.00007   0.00010   0.00003   0.88172
   D223      -2.75509   0.00000   0.00000  -0.00024  -0.00024  -2.75533
   D224      -2.10047  -0.00001   0.00002  -0.00035  -0.00033  -2.10080
   D225      -0.10096   0.00000  -0.00021   0.00059   0.00037  -0.10058
   D226       2.54544  -0.00001  -0.00014   0.00024   0.00011   2.54555
   D227      -3.08313  -0.00002  -0.00012   0.00014   0.00002  -3.08311
   D228      -1.03010   0.00000  -0.00009   0.00015   0.00007  -1.03003
   D229       1.61630  -0.00001  -0.00001  -0.00019  -0.00020   1.61610
   D230       2.27091  -0.00002   0.00000  -0.00029  -0.00029   2.27063
   D231       3.05455   0.00001  -0.00013   0.00081   0.00069   3.05523
   D232      -0.58224   0.00000  -0.00005   0.00047   0.00042  -0.58182
   D233       0.07237  -0.00001  -0.00004   0.00037   0.00033   0.07271
   D234       3.14079  -0.00000  -0.00008   0.00046   0.00038   3.14116
   D235      -0.49600  -0.00001  -0.00000   0.00012   0.00011  -0.49589
   D236       0.15861  -0.00002   0.00001   0.00001   0.00002   0.15864
   D237      -0.73891  -0.00001   0.00005  -0.00022  -0.00017  -0.73908
   D238      -1.76485   0.00000   0.00004  -0.00011  -0.00008  -1.76492
   D239       2.29873   0.00002   0.00000   0.00064   0.00065   2.29937
   D240       1.71884  -0.00001   0.00000   0.00002   0.00003   1.71887
   D241       0.27236  -0.00001   0.00002  -0.00023  -0.00021   0.27215
   D242      -0.75357   0.00001  -0.00000  -0.00012  -0.00012  -0.75369
   D243      -2.97318   0.00002  -0.00003   0.00064   0.00060  -2.97258
   D244       2.73012  -0.00000  -0.00004   0.00002  -0.00001   2.73010
   D245       1.22011   0.00000   0.00001  -0.00004  -0.00002   1.22008
   D246       0.19417   0.00001  -0.00000   0.00007   0.00007   0.19424
   D247      -2.02544   0.00003  -0.00004   0.00083   0.00079  -2.02465
   D248      -2.60533   0.00000  -0.00004   0.00021   0.00017  -2.60516
   D249      -2.49975  -0.00001   0.00004  -0.00049  -0.00045  -2.50021
   D250       2.75750   0.00000   0.00002  -0.00038  -0.00036   2.75714
   D251       0.53788   0.00001  -0.00001   0.00037   0.00036   0.53824
   D252      -0.04200  -0.00001  -0.00001  -0.00025  -0.00026  -0.04226
   D253      -3.04948  -0.00001   0.00001  -0.00045  -0.00044  -3.04991
   D254       2.20777   0.00000  -0.00000  -0.00034  -0.00034   2.20743
   D255      -0.01184   0.00002  -0.00004   0.00041   0.00038  -0.01146
   D256      -0.59172  -0.00001  -0.00004  -0.00020  -0.00024  -0.59197
   D257      -1.49618  -0.00000   0.00004  -0.00012  -0.00009  -1.49627
   D258      -0.48087  -0.00001   0.00004  -0.00021  -0.00017  -0.48104
   D259       2.09909  -0.00000   0.00002  -0.00006  -0.00005   2.09904
   D260       2.32778  -0.00000   0.00000   0.00007   0.00007   2.32785
   D261      -0.58439  -0.00000   0.00018  -0.00071  -0.00052  -0.58491
   D262       0.43092  -0.00001   0.00019  -0.00080  -0.00061   0.43031
   D263       3.01088  -0.00001   0.00016  -0.00065  -0.00048   3.01039
   D264      -3.04362  -0.00000   0.00015  -0.00052  -0.00037  -3.04399
   D265       0.12926   0.00000   0.00004  -0.00017  -0.00014   0.12913
   D266       1.14457  -0.00000   0.00004  -0.00027  -0.00022   1.14435
   D267      -2.55866   0.00000   0.00002  -0.00012  -0.00010  -2.55875
   D268      -2.32996   0.00000   0.00000   0.00002   0.00002  -2.32995
   D269       2.54063  -0.00001   0.00008  -0.00098  -0.00090   2.53974
   D270      -2.72724  -0.00002   0.00009  -0.00107  -0.00099  -2.72823
   D271      -0.14729  -0.00002   0.00006  -0.00092  -0.00086  -0.14814
   D272       0.08141  -0.00001   0.00005  -0.00079  -0.00074   0.08066
   D273       2.46892   0.00000   0.00007  -0.00059  -0.00052   2.46840
   D274      -2.79896  -0.00000   0.00007  -0.00068  -0.00061  -2.79957
   D275      -0.21900   0.00000   0.00005  -0.00053  -0.00048  -0.21948
   D276       0.00969   0.00000   0.00003  -0.00040  -0.00037   0.00932
   D277       1.26314   0.00001   0.00004  -0.00007  -0.00003   1.26311
   D278       0.20044   0.00001   0.00003  -0.00001   0.00002   0.20046
   D279      -1.92887   0.00001   0.00002  -0.00014  -0.00012  -1.92899
   D280      -2.70179  -0.00000   0.00002  -0.00013  -0.00012  -2.70191
   D281       0.39222   0.00000  -0.00001   0.00014   0.00014   0.39235
   D282      -0.67048   0.00001  -0.00001   0.00020   0.00019  -0.67029
   D283      -2.79980   0.00000  -0.00002   0.00007   0.00005  -2.79975
   D284       2.71047  -0.00001  -0.00002   0.00008   0.00005   2.71052
   D285      -0.65738   0.00000  -0.00002   0.00017   0.00015  -0.65723
   D286      -1.72008   0.00001  -0.00003   0.00023   0.00020  -1.71988
   D287       2.43379   0.00000  -0.00003   0.00009   0.00006   2.43385
   D288       1.66087  -0.00001  -0.00004   0.00010   0.00006   1.66094
   D289      -3.10353   0.00001  -0.00005   0.00068   0.00063  -3.10290
   D290       2.11695   0.00002  -0.00006   0.00074   0.00069   2.11763
   D291      -0.01236   0.00001  -0.00006   0.00061   0.00054  -0.01182
   D292      -0.78528   0.00000  -0.00007   0.00062   0.00055  -0.78473
   D293      -2.52780   0.00001   0.00001   0.00031   0.00032  -2.52748
   D294       2.69268   0.00001   0.00001   0.00037   0.00037   2.69306
   D295       0.56337   0.00001  -0.00000   0.00023   0.00023   0.56361
   D296      -0.20955   0.00000  -0.00001   0.00024   0.00024  -0.20931
   D297       0.07936  -0.00000   0.00007  -0.00034  -0.00027   0.07909
   D298       1.04883  -0.00000   0.00005  -0.00027  -0.00023   1.04861
   D299      -2.37613   0.00000   0.00005  -0.00023  -0.00018  -2.37631
   D300      -2.99912   0.00000   0.00004  -0.00010  -0.00006  -2.99918
   D301       1.07050  -0.00000   0.00005  -0.00029  -0.00024   1.07026
   D302       2.03997   0.00000   0.00003  -0.00023  -0.00020   2.03977
   D303      -1.38499   0.00000   0.00004  -0.00019  -0.00015  -1.38514
   D304      -2.00798   0.00000   0.00003  -0.00006  -0.00003  -2.00801
   D305      -0.89760  -0.00002   0.00001  -0.00014  -0.00013  -0.89773
   D306       0.07187  -0.00001  -0.00001  -0.00007  -0.00009   0.07178
   D307       2.93009  -0.00001  -0.00001  -0.00003  -0.00004   2.93005
   D308       2.30711  -0.00001  -0.00002   0.00009   0.00008   2.30719
   D309       2.83393  -0.00001   0.00003  -0.00029  -0.00026   2.83367
   D310      -2.47979  -0.00000   0.00001  -0.00022  -0.00022  -2.48001
   D311       0.37843  -0.00000   0.00001  -0.00018  -0.00017   0.37826
   D312      -0.24455  -0.00000   0.00000  -0.00005  -0.00005  -0.24460
   D313      -2.98193   0.00001   0.00006  -0.00028  -0.00022  -2.98215
   D314      -2.01246   0.00001   0.00004  -0.00022  -0.00018  -2.01264
   D315       0.84576   0.00001   0.00004  -0.00017  -0.00013   0.84563
   D316       0.22278   0.00001   0.00004  -0.00005  -0.00001   0.22276
   D317       2.08731  -0.00003   0.00003  -0.00054  -0.00051   2.08680
   D318      -0.73740  -0.00002   0.00012  -0.00085  -0.00073  -0.73813
   D319       1.19690  -0.00002  -0.00001  -0.00025  -0.00027   1.19664
   D320      -1.62781  -0.00001   0.00008  -0.00056  -0.00049  -1.62829
   D321       3.12370  -0.00001   0.00004  -0.00028  -0.00024   3.12347
   D322       0.29900  -0.00001   0.00013  -0.00059  -0.00046   0.29854
   D323      -1.93584  -0.00001   0.00004  -0.00011  -0.00007  -1.93590
   D324       1.52264  -0.00001   0.00013  -0.00042  -0.00029   1.52235
   D325       0.36750  -0.00002   0.00007  -0.00070  -0.00063   0.36687
   D326      -2.45721  -0.00002   0.00016  -0.00101  -0.00085  -2.45806
   D327      -0.72100  -0.00002   0.00005  -0.00048  -0.00042  -0.72143
   D328       2.73747  -0.00002   0.00014  -0.00079  -0.00064   2.73683
   D329      -3.02273   0.00001  -0.00010   0.00004  -0.00007  -3.02280
   D330       2.14097   0.00001  -0.00014  -0.00000  -0.00014   2.14083
   D331      -1.92983   0.00001  -0.00009   0.00012   0.00003  -1.92980
   D332      -0.94706   0.00000  -0.00007  -0.00007  -0.00014  -0.94720
   D333       0.99273   0.00000  -0.00010  -0.00007  -0.00017   0.99256
   D334       0.03488  -0.00000  -0.00009  -0.00006  -0.00015   0.03473
   D335      -0.88816  -0.00001   0.00005  -0.00012  -0.00007  -0.88823
   D336       0.14151  -0.00001   0.00005  -0.00024  -0.00020   0.14131
   D337       3.13808   0.00002  -0.00002   0.00033   0.00031   3.13839
   D338       2.50381   0.00000   0.00002  -0.00032  -0.00030   2.50351
   D339       0.21513   0.00001   0.00004   0.00001   0.00004   0.21517
   D340       1.24480   0.00001   0.00003  -0.00012  -0.00008   1.24471
   D341      -2.04182   0.00004  -0.00003   0.00046   0.00043  -2.04139
   D342      -2.67609   0.00002   0.00001  -0.00019  -0.00019  -2.67628
   D343       3.11522   0.00000   0.00001   0.00040   0.00041   3.11562
   D344      -2.13830   0.00000   0.00000   0.00028   0.00028  -2.13802
   D345       0.85827   0.00003  -0.00006   0.00085   0.00079   0.85906
   D346       0.22400   0.00001  -0.00002   0.00020   0.00018   0.22418
   D347       2.52930  -0.00001   0.00012  -0.00090  -0.00079   2.52851
   D348      -2.72422  -0.00001   0.00011  -0.00103  -0.00092  -2.72513
   D349       0.27235   0.00002   0.00005  -0.00046  -0.00041   0.27194
   D350      -0.36192   0.00000   0.00009  -0.00111  -0.00102  -0.36294
   D351       0.48243   0.00001   0.00008   0.00005   0.00013   0.48256
   D352      -2.24117   0.00003   0.00000   0.00039   0.00039  -2.24078
   D353      -2.88706   0.00004  -0.00005   0.00064   0.00059  -2.88647
   D354      -0.70042  -0.00001   0.00009  -0.00017  -0.00008  -0.70050
   D355       2.85916   0.00001   0.00002   0.00017   0.00019   2.85935
   D356       2.21327   0.00002  -0.00003   0.00041   0.00038   2.21365
   D357       2.99553  -0.00012   0.00022  -0.00233  -0.00211   2.99343
   D358       0.27193  -0.00011   0.00014  -0.00199  -0.00185   0.27009
   D359      -0.37396  -0.00010   0.00009  -0.00174  -0.00165  -0.37561
   D360       3.11214  -0.00000   0.00021  -0.00185  -0.00164   3.11050
   D361       0.38853   0.00001   0.00014  -0.00151  -0.00138   0.38716
   D362      -0.25736   0.00002   0.00009  -0.00127  -0.00118  -0.25854
   D363       0.83276   0.00000  -0.00003   0.00010   0.00007   0.83283
   D364      -0.11192   0.00001  -0.00000  -0.00004  -0.00004  -0.11197
   D365      -2.98477  -0.00000   0.00002  -0.00017  -0.00015  -2.98492
   D366      -2.56450   0.00002  -0.00004   0.00025   0.00021  -2.56430
   D367      -0.20787  -0.00001  -0.00002  -0.00011  -0.00013  -0.20800
   D368      -1.15255  -0.00001   0.00001  -0.00025  -0.00024  -1.15279
   D369       2.25779  -0.00002   0.00003  -0.00038  -0.00035   2.25744
   D370       2.67806  -0.00000  -0.00003   0.00004   0.00001   2.67806
   D371       3.12720  -0.00003   0.00004  -0.00090  -0.00086   3.12634
   D372       2.18252  -0.00003   0.00007  -0.00104  -0.00097   2.18155
   D373      -0.69033  -0.00004   0.00010  -0.00118  -0.00108  -0.69141
   D374      -0.27006  -0.00002   0.00003  -0.00076  -0.00072  -0.27078
   D375      -2.55776  -0.00000   0.00006  -0.00092  -0.00086  -2.55862
   D376       2.78075   0.00000   0.00009  -0.00106  -0.00098   2.77977
   D377      -0.09210  -0.00001   0.00011  -0.00120  -0.00109  -0.09318
   D378       0.32817   0.00001   0.00005  -0.00078  -0.00073   0.32744
   D379       1.17788  -0.00017   0.00061  -0.00842  -0.00781   1.17007
   D380       2.31585  -0.00017   0.00062  -0.00863  -0.00800   2.30785
   D381      -2.84689  -0.00014   0.00061  -0.00838  -0.00777  -2.85467
   D382      -1.36571  -0.00007   0.00051  -0.00653  -0.00602  -1.37173
   D383       0.00439  -0.00014   0.00055  -0.00760  -0.00706  -0.00266
   D384      -3.08693   0.00004   0.00011  -0.00126  -0.00115  -3.08809
   D385      -1.61563   0.00004   0.00008  -0.00107  -0.00099  -1.61662
   D386      -0.31643   0.00005  -0.00002   0.00029   0.00027  -0.31616
   D387       0.71496   0.00005  -0.00000   0.00043   0.00043   0.71538
   D388       1.81985   0.00004  -0.00004   0.00037   0.00033   1.82018
   D389       0.48180  -0.00000  -0.00002   0.00011   0.00009   0.48189
   D390      -0.69948  -0.00000   0.00003  -0.00012  -0.00009  -0.69957
   D391       3.00925   0.00000   0.00000   0.00001   0.00001   3.00926
   D392       3.13010  -0.00000   0.00001  -0.00007  -0.00006   3.13003
   D393      -2.22834  -0.00000  -0.00002   0.00013   0.00011  -2.22823
   D394       2.87356   0.00000   0.00003  -0.00010  -0.00006   2.87350
   D395       0.29911   0.00000   0.00000   0.00003   0.00003   0.29914
   D396       0.41996  -0.00000   0.00001  -0.00005  -0.00004   0.41991
   D397      -2.88473   0.00000  -0.00003   0.00018   0.00015  -2.88458
   D398       2.21717   0.00000   0.00003  -0.00005  -0.00002   2.21715
   D399      -0.35728   0.00000  -0.00000   0.00008   0.00008  -0.35721
   D400      -0.23644  -0.00000   0.00000  -0.00000   0.00000  -0.23643
   D401      -0.71802   0.00000  -0.00001   0.00003   0.00002  -0.71800
   D402       0.48166   0.00001  -0.00004   0.00015   0.00010   0.48176
   D403       3.09349   0.00000  -0.00002  -0.00002  -0.00004   3.09345
   D404      -3.03445   0.00000  -0.00001  -0.00004  -0.00005  -3.03450
   D405       2.61021  -0.00000   0.00001   0.00005   0.00006   2.61027
   D406      -2.47329   0.00001  -0.00002   0.00016   0.00014  -2.47315
   D407       0.13854  -0.00000   0.00001  -0.00001  -0.00000   0.13854
   D408       0.29379   0.00000   0.00001  -0.00002  -0.00001   0.29378
   D409       2.26086   0.00000  -0.00001   0.00011   0.00011   2.26097
   D410      -2.82264   0.00002  -0.00004   0.00022   0.00019  -2.82245
   D411      -0.21081   0.00000  -0.00001   0.00006   0.00004  -0.21076
   D412      -0.05556   0.00001  -0.00001   0.00004   0.00004  -0.05553
   D413      -0.32432   0.00000   0.00003  -0.00002   0.00001  -0.32431
   D414       0.96968  -0.00000   0.00005  -0.00020  -0.00015   0.96953
   D415       3.10758  -0.00000   0.00002   0.00002   0.00004   3.10762
   D416      -2.89115   0.00000   0.00002   0.00005   0.00007  -2.89108
   D417       2.70842   0.00000   0.00002  -0.00002  -0.00001   2.70842
   D418      -2.28076  -0.00000   0.00004  -0.00020  -0.00017  -2.28093
   D419      -0.14286   0.00000   0.00000   0.00002   0.00002  -0.14283
   D420       0.14160   0.00000   0.00000   0.00005   0.00005   0.14165
   D421       3.02499  -0.00000   0.00002  -0.00013  -0.00011   3.02488
   D422      -1.96420  -0.00001   0.00004  -0.00031  -0.00027  -1.96446
   D423       0.17371  -0.00000   0.00001  -0.00009  -0.00008   0.17363
   D424       0.45817  -0.00000   0.00001  -0.00006  -0.00005   0.45812
   D425      -2.31458  -0.00000  -0.00000  -0.00001  -0.00001  -2.31460
   D426       0.18590  -0.00000  -0.00000  -0.00004  -0.00005   0.18585
   D427       1.94736  -0.00000  -0.00002  -0.00003  -0.00005   1.94731
   D428      -1.00200  -0.00000   0.00001  -0.00002  -0.00001  -1.00201
   D429       0.48030   0.00000   0.00003  -0.00025  -0.00022   0.48007
   D430      -2.44795  -0.00000  -0.00002   0.00009   0.00007  -2.44787
   D431      -2.81650  -0.00001   0.00001  -0.00028  -0.00028  -2.81678
   D432      -0.71948  -0.00001   0.00005  -0.00017  -0.00012  -0.71959
   D433       2.63547  -0.00002   0.00000   0.00018   0.00018   2.63565
   D434       2.26691  -0.00002   0.00003  -0.00020  -0.00017   2.26674
   D435       3.09706   0.00002  -0.00002   0.00026   0.00024   3.09730
   D436       0.16881   0.00001  -0.00007   0.00060   0.00053   0.16935
   D437      -0.19974   0.00001  -0.00004   0.00022   0.00018  -0.19956
   D438      -3.02821   0.00000   0.00007  -0.00061  -0.00054  -3.02874
   D439       0.32674  -0.00001   0.00002  -0.00026  -0.00024   0.32650
   D440      -0.04182  -0.00001   0.00005  -0.00064  -0.00059  -0.04241
   D441      -0.96935   0.00001  -0.00004   0.00037   0.00033  -0.96902
   D442       0.26995  -0.00000  -0.00004   0.00013   0.00009   0.27003
   D443       2.73203   0.00002  -0.00003   0.00020   0.00017   2.73220
   D444       2.87155   0.00001   0.00001  -0.00031  -0.00029   2.87126
   D445       0.12124   0.00002  -0.00004   0.00035   0.00031   0.12155
   D446       1.36054  -0.00000  -0.00004   0.00011   0.00007   1.36061
   D447      -2.46056   0.00002  -0.00003   0.00018   0.00015  -2.46041
   D448      -2.32104   0.00001   0.00001  -0.00033  -0.00031  -2.32135
   D449       2.32747  -0.00002   0.00003  -0.00028  -0.00024   2.32723
   D450      -2.71641  -0.00004   0.00004  -0.00052  -0.00048  -2.71690
   D451      -0.25433  -0.00001   0.00005  -0.00044  -0.00040  -0.25473
   D452      -0.11481  -0.00002   0.00009  -0.00096  -0.00086  -0.11567
   D453       2.59766   0.00000  -0.00005   0.00069   0.00064   2.59830
   D454      -2.44623  -0.00002  -0.00005   0.00045   0.00040  -2.44583
   D455       0.01585   0.00001  -0.00004   0.00053   0.00048   0.01634
   D456       0.15538  -0.00000   0.00001   0.00001   0.00002   0.15540
   D457      -2.19475  -0.00000   0.00002   0.00037   0.00039  -2.19436
   D458      -0.04916  -0.00000  -0.00006   0.00054   0.00049  -0.04867
   D459       2.77373  -0.00001  -0.00000   0.00063   0.00063   2.77436
   D460       1.33028  -0.00000  -0.00002   0.00068   0.00066   1.33094
   D461      -1.12166   0.00000  -0.00002   0.00050   0.00048  -1.12118
   D462      -0.32036  -0.00001  -0.00003  -0.00001  -0.00003  -0.32040
   D463       0.97443  -0.00001  -0.00002  -0.00005  -0.00007   0.97436
   D464      -2.87037  -0.00001  -0.00001  -0.00006  -0.00007  -2.87044
   D465       3.12816  -0.00000  -0.00009   0.00036   0.00026   3.12842
   D466       2.69506   0.00000   0.00000  -0.00019  -0.00018   2.69487
   D467      -2.29333  -0.00001   0.00001  -0.00023  -0.00022  -2.29355
   D468       0.14505  -0.00000   0.00002  -0.00024  -0.00022   0.14483
   D469      -0.13961   0.00000  -0.00006   0.00018   0.00011  -0.13949
   D470       3.02036  -0.00000   0.00001  -0.00008  -0.00007   3.02030
   D471      -1.96803  -0.00001   0.00002  -0.00012  -0.00010  -1.96813
   D472       0.47036  -0.00001   0.00003  -0.00013  -0.00011   0.47025
   D473       0.18570   0.00000  -0.00006   0.00029   0.00023   0.18593
   D474       0.30391  -0.00000  -0.00004   0.00006   0.00002   0.30393
   D475      -0.82336   0.00000  -0.00005   0.00008   0.00004  -0.82332
   D476       3.01966   0.00000  -0.00001  -0.00001  -0.00002   3.01964
   D477       2.56943   0.00001  -0.00002   0.00008   0.00007   2.56949
   D478       1.46341  -0.00001  -0.00001  -0.00015  -0.00017   1.46325
   D479       0.33615  -0.00001  -0.00002  -0.00013  -0.00015   0.33600
   D480      -2.10402  -0.00001   0.00001  -0.00022  -0.00021  -2.10423
   D481      -2.55426  -0.00000   0.00001  -0.00013  -0.00012  -2.55437
   D482      -2.11293  -0.00001  -0.00003   0.00022   0.00019  -2.11274
   D483       3.04299  -0.00000  -0.00004   0.00024   0.00021   3.04320
   D484       0.60282  -0.00000  -0.00000   0.00015   0.00015   0.60297
   D485       0.15259   0.00001  -0.00001   0.00024   0.00023   0.15282
   D486      -2.53410  -0.00000  -0.00011   0.00078   0.00067  -2.53343
   D487       2.62182  -0.00000  -0.00012   0.00081   0.00069   2.62251
   D488       0.18165  -0.00000  -0.00008   0.00071   0.00063   0.18228
   D489      -0.26858   0.00001  -0.00009   0.00080   0.00072  -0.26787
   D490       0.63307  -0.00000   0.00000   0.00005   0.00006   0.63313
   D491      -0.43511  -0.00002   0.00002  -0.00014  -0.00011  -0.43523
   D492      -2.65792   0.00000  -0.00000   0.00000   0.00000  -2.65791
   D493       3.05850  -0.00001  -0.00000   0.00001   0.00001   3.05851
   D494      -0.52378   0.00001   0.00001   0.00001   0.00003  -0.52376
   D495      -1.59197  -0.00000   0.00003  -0.00018  -0.00015  -1.59211
   D496       2.46841   0.00001   0.00001  -0.00004  -0.00003   2.46838
   D497       1.90164   0.00000   0.00001  -0.00003  -0.00002   1.90162
   D498      -3.13898  -0.00002   0.00002  -0.00032  -0.00030  -3.13929
   D499       2.07601  -0.00003   0.00004  -0.00051  -0.00047   2.07554
   D500      -0.14679  -0.00001   0.00001  -0.00037  -0.00036  -0.14715
   D501      -0.71356  -0.00002   0.00001  -0.00036  -0.00035  -0.71391
   D502      -2.91022   0.00000  -0.00000   0.00025   0.00024  -2.90997
   D503       2.30478  -0.00001   0.00002   0.00006   0.00007   2.30486
   D504       0.08198   0.00001  -0.00001   0.00020   0.00019   0.08217
   D505      -0.48479  -0.00000  -0.00001   0.00021   0.00020  -0.48460
   D506      -1.53118   0.00002  -0.00008   0.00123   0.00115  -1.53003
   D507       0.14570   0.00001  -0.00006   0.00073   0.00067   0.14637
   D508       1.74290  -0.00001  -0.00002   0.00015   0.00013   1.74303
   D509      -2.86341  -0.00002   0.00000  -0.00036  -0.00035  -2.86376
   D510      -2.96993   0.00000  -0.00008   0.00092   0.00085  -2.96909
   D511      -1.29305  -0.00002  -0.00006   0.00042   0.00036  -1.29269
   D512       0.66250   0.00000  -0.00007   0.00072   0.00065   0.66315
   D513       2.33938  -0.00001  -0.00005   0.00022   0.00017   2.33955
   D514      -0.45883   0.00001  -0.00006   0.00095   0.00089  -0.45794
   D515       1.21805  -0.00000  -0.00004   0.00045   0.00041   1.21845
   D516      -0.55796  -0.00001  -0.00012   0.00074   0.00062  -0.55734
   D517       2.00163  -0.00000  -0.00015   0.00091   0.00076   2.00239
   D518      -2.79448   0.00000  -0.00003   0.00017   0.00013  -2.79435
   D519      -0.23489   0.00001  -0.00006   0.00033   0.00027  -0.23462
   D520      -1.64980  -0.00000  -0.00009   0.00055   0.00046  -1.64933
   D521       0.90979   0.00000  -0.00012   0.00072   0.00060   0.91040
   D522       2.21735  -0.00001  -0.00003  -0.00009  -0.00013   2.21723
   D523      -1.50624  -0.00000  -0.00006   0.00007   0.00001  -1.50623
   D524       0.80836  -0.00000  -0.00006   0.00020   0.00014   0.80850
   D525      -2.91523  -0.00000  -0.00008   0.00036   0.00028  -2.91495
   D526      -0.88923   0.00000  -0.00003   0.00021   0.00018  -0.88905
   D527       0.14070   0.00001  -0.00003   0.00036   0.00033   0.14103
   D528      -3.14151   0.00000  -0.00003   0.00015   0.00012  -3.14139
   D529       2.51321   0.00000  -0.00003   0.00009   0.00006   2.51327
   D530       0.21630  -0.00000  -0.00001   0.00013   0.00011   0.21641
   D531       1.24623   0.00001  -0.00001   0.00027   0.00026   1.24649
   D532      -2.03598   0.00000  -0.00002   0.00007   0.00005  -2.03593
   D533      -2.66444  -0.00000  -0.00001   0.00000  -0.00001  -2.66445
   D534       3.11156  -0.00000   0.00001   0.00002   0.00003   3.11158
   D535      -2.14169   0.00001   0.00001   0.00016   0.00017  -2.14152
   D536       0.85928   0.00000   0.00001  -0.00005  -0.00004   0.85924
   D537       0.23082  -0.00000   0.00001  -0.00011  -0.00010   0.23072
   D538       2.53701  -0.00000   0.00000   0.00002   0.00002   2.53703
   D539      -2.71624   0.00000   0.00000   0.00016   0.00016  -2.71608
   D540       0.28473  -0.00000  -0.00000  -0.00005  -0.00005   0.28468
   D541      -0.34373  -0.00000   0.00000  -0.00011  -0.00011  -0.34384
   D542       0.82954   0.00001   0.00003  -0.00009  -0.00005   0.82949
   D543      -0.11331  -0.00000   0.00005  -0.00026  -0.00021  -0.11351
   D544      -2.57285   0.00001  -0.00000   0.00025   0.00025  -2.57260
   D545      -2.99887   0.00001   0.00002   0.00012   0.00014  -2.99874
   D546      -0.20923   0.00000   0.00001  -0.00012  -0.00010  -0.20933
   D547      -1.15209  -0.00001   0.00003  -0.00028  -0.00025  -1.15234
   D548       2.67156   0.00001  -0.00002   0.00023   0.00021   2.67176
   D549       2.24553   0.00000  -0.00000   0.00009   0.00009   2.24563
   D550       3.13338   0.00000  -0.00000  -0.00003  -0.00004   3.13334
   D551       2.19052  -0.00001   0.00001  -0.00020  -0.00019   2.19033
   D552      -0.26902   0.00001  -0.00004   0.00031   0.00027  -0.26875
   D553      -0.69504   0.00000  -0.00002   0.00018   0.00016  -0.69489
   D554      -2.54577  -0.00000   0.00001  -0.00010  -0.00009  -2.54585
   D555       2.79457  -0.00001   0.00002  -0.00026  -0.00024   2.79433
   D556       0.33502   0.00000  -0.00003   0.00025   0.00022   0.33524
   D557      -0.09100   0.00000  -0.00001   0.00011   0.00011  -0.09089
   D558       1.70278   0.00000   0.00002  -0.00016  -0.00013   1.70265
   D559      -0.79587   0.00000  -0.00001   0.00005   0.00004  -0.79583
   D560      -3.11038  -0.00001  -0.00004   0.00003  -0.00001  -3.11038
   D561      -1.82673   0.00001  -0.00002   0.00016   0.00014  -1.82660
   D562       0.30531   0.00000   0.00000   0.00001   0.00001   0.30532
   D563      -0.58634  -0.00000  -0.00004   0.00017   0.00013  -0.58622
   D564       0.61819   0.00000  -0.00004   0.00023   0.00020   0.61839
   D565      -2.95550  -0.00001  -0.00001  -0.00007  -0.00008  -2.95558
   D566      -2.80776  -0.00001   0.00000  -0.00019  -0.00019  -2.80795
   D567      -1.79286   0.00001  -0.00005   0.00027   0.00022  -1.79264
   D568      -0.58833   0.00002  -0.00005   0.00034   0.00029  -0.58803
   D569       2.12117   0.00000  -0.00002   0.00004   0.00002   2.12118
   D570       2.26890  -0.00000  -0.00001  -0.00009  -0.00010   2.26881
   D571       2.25260   0.00001  -0.00007   0.00034   0.00028   2.25287
   D572      -2.82605   0.00002  -0.00007   0.00041   0.00035  -2.82570
   D573      -0.11655   0.00001  -0.00004   0.00010   0.00007  -0.11649
   D574       0.03118  -0.00000  -0.00003  -0.00002  -0.00004   0.03114
   D575       2.11080  -0.00000   0.00001  -0.00001   0.00001   2.11081
   D576      -2.96785   0.00001   0.00001   0.00006   0.00008  -2.96777
   D577      -0.25835  -0.00001   0.00004  -0.00024  -0.00020  -0.25855
   D578      -0.11062  -0.00001   0.00005  -0.00037  -0.00032  -0.11093
   D579      -0.03091  -0.00000   0.00000  -0.00007  -0.00007  -0.03098
   D580      -1.10982  -0.00001  -0.00000  -0.00013  -0.00014  -1.10995
   D581       1.34761  -0.00000  -0.00001   0.00005   0.00004   1.34765
   D582      -2.18673  -0.00001   0.00002  -0.00007  -0.00005  -2.18678
   D583       2.77666   0.00000   0.00000   0.00010   0.00010   2.77675
   D584      -0.24535  -0.00000  -0.00000  -0.00002  -0.00002  -0.24537
   D585       1.78930   0.00001  -0.00002   0.00014   0.00011   1.78941
   D586       2.80433  -0.00001   0.00003  -0.00037  -0.00034   2.80399
   D587      -1.44420  -0.00000   0.00001  -0.00022  -0.00021  -1.44441
   D588      -1.17471  -0.00001   0.00002  -0.00017  -0.00015  -1.17486
   D589       0.85994  -0.00000   0.00000  -0.00002  -0.00001   0.85992
   D590      -2.21186  -0.00001   0.00003  -0.00029  -0.00026  -2.21212
   D591      -0.17721  -0.00000   0.00001  -0.00013  -0.00013  -0.17733
   D592       1.20420   0.00000  -0.00001   0.00014   0.00013   1.20433
   D593      -3.04434   0.00001  -0.00003   0.00030   0.00026  -3.04408
   D594      -0.44567   0.00000   0.00000   0.00000   0.00000  -0.44567
   D595       1.07086  -0.00000   0.00000  -0.00002  -0.00002   1.07085
   D596      -2.85559   0.00000   0.00001  -0.00002  -0.00001  -2.85560
   D597       0.94368  -0.00000   0.00001   0.00001   0.00001   0.94370
   D598       2.46022  -0.00000   0.00001  -0.00001  -0.00000   2.46021
   D599      -1.46623  -0.00000   0.00001  -0.00001  -0.00000  -1.46624
   D600      -0.32656   0.00000  -0.00001   0.00008   0.00007  -0.32649
   D601       1.34771  -0.00000   0.00001   0.00001   0.00002   1.34773
   D602      -2.99514  -0.00000   0.00001  -0.00011  -0.00010  -2.99524
   D603       0.95217   0.00000  -0.00000   0.00010   0.00010   0.95227
   D604       2.62645   0.00000   0.00001   0.00004   0.00005   2.62649
   D605      -1.71640  -0.00000   0.00002  -0.00009  -0.00007  -1.71647
   D606      -0.33398   0.00007  -0.00005   0.00076   0.00070  -0.33328
   D607       1.39141  -0.00002   0.00018  -0.00112  -0.00094   1.39047
   D608      -2.90225  -0.00004   0.00028  -0.00263  -0.00235  -2.90460
   D609       0.93744   0.00018   0.00005   0.00316   0.00322   0.94066
   D610       2.66284   0.00009   0.00028   0.00129   0.00157   2.66441
   D611      -1.63082   0.00007   0.00039  -0.00023   0.00016  -1.63066
   D612       0.75900  -0.00001   0.00001  -0.00008  -0.00008   0.75892
   D613      -0.29372  -0.00000   0.00000  -0.00005  -0.00005  -0.29377
   D614      -3.03213  -0.00000   0.00000  -0.00005  -0.00005  -3.03218
   D615       2.26530  -0.00001  -0.00003  -0.00021  -0.00024   2.26506
   D616       1.21258  -0.00000  -0.00003  -0.00018  -0.00021   1.21237
   D617      -1.52583  -0.00000  -0.00003  -0.00018  -0.00021  -1.52604
   D618       0.28838   0.00000   0.00000   0.00002   0.00003   0.28841
   D619       3.13564  -0.00000   0.00002  -0.00029  -0.00027   3.13537
   D620       1.60393  -0.00000  -0.00001  -0.00003  -0.00004   1.60389
   D621      -1.83200  -0.00001   0.00001  -0.00035  -0.00034  -1.83234
   D622      -1.67187  -0.00000  -0.00000   0.00009   0.00008  -1.67179
   D623       1.17538  -0.00001   0.00001  -0.00023  -0.00022   1.17517
   D624      -1.12894  -0.00000   0.00000   0.00003   0.00003  -1.12891
   D625       0.26085   0.00001  -0.00001   0.00014   0.00013   0.26098
   D626       2.90479  -0.00000  -0.00001   0.00010   0.00009   2.90488
   D627      -2.94095  -0.00000   0.00001   0.00025   0.00026  -2.94069
   D628      -1.55116   0.00001   0.00000   0.00036   0.00036  -1.55080
   D629       1.09278  -0.00000   0.00000   0.00032   0.00032   1.09309
   D630       0.56150   0.00000   0.00001  -0.00008  -0.00008   0.56143
   D631       1.95129   0.00001  -0.00000   0.00003   0.00002   1.95131
   D632      -1.68796   0.00000  -0.00000  -0.00001  -0.00002  -1.68798
   D633      -2.95388  -0.00047   0.00076  -0.01171  -0.01095  -2.96484
   D634       2.97234  -0.00004  -0.00146   0.00074  -0.00075   2.97159
   D635       1.65449   0.00008  -0.00128   0.00047  -0.00079   1.65371
   D636      -3.04273   0.00035   0.00015   0.00210   0.00224  -3.04049
   D637       1.78361  -0.00034  -0.00009   0.00159   0.00150   1.78512
   D638       0.70720  -0.00001   0.00003  -0.00021  -0.00018   0.70702
   D639      -0.30777   0.00000   0.00002  -0.00008  -0.00006  -0.30783
   D640      -2.90301  -0.00000   0.00001  -0.00002  -0.00002  -2.90303
   D641       2.03922  -0.00000   0.00001  -0.00012  -0.00011   2.03911
   D642       1.02424   0.00001   0.00001   0.00001   0.00001   1.02425
   D643      -1.57100   0.00000  -0.00001   0.00006   0.00005  -1.57094
   D644      -1.49245   0.00000   0.00001  -0.00002  -0.00001  -1.49246
   D645      -2.50742   0.00001   0.00001   0.00010   0.00011  -2.50731
   D646       1.18053   0.00001  -0.00001   0.00016   0.00015   1.18068
   D647      -0.33822   0.00000  -0.00001   0.00000  -0.00001  -0.33823
   D648       3.12363   0.00001  -0.00003   0.00034   0.00031   3.12394
   D649      -1.68857  -0.00001   0.00001  -0.00017  -0.00016  -1.68873
   D650       1.77328  -0.00001  -0.00001   0.00017   0.00016   1.77345
   D651       1.86224  -0.00001   0.00000  -0.00023  -0.00022   1.86202
   D652      -0.95910  -0.00001  -0.00001   0.00012   0.00010  -0.95899
   D653      -0.16854  -0.00002   0.00037   0.00228   0.00266  -0.16588
   D654       2.86811  -0.00006   0.00046   0.00042   0.00088   2.86899
   D655       3.09114   0.00001   0.00018   0.00154   0.00171   3.09286
   D656       1.75918  -0.00006  -0.00002  -0.00142  -0.00144   1.75774
   D657      -1.08937   0.00006  -0.00027   0.00385   0.00358  -1.08578
   D658       0.71354  -0.00006   0.00009  -0.00062  -0.00054   0.71300
   D659      -0.36786   0.00004  -0.00026   0.00156   0.00130  -0.36656
   D660      -3.05114   0.00006  -0.00028   0.00362   0.00335  -3.04779
   D661       2.03721   0.00003   0.00027   0.00237   0.00264   2.03985
   D662       0.95581   0.00014  -0.00007   0.00455   0.00448   0.96029
   D663      -1.72747   0.00015  -0.00009   0.00662   0.00653  -1.72094
   D664      -1.39106  -0.00007   0.00051  -0.00269  -0.00219  -1.39325
   D665      -2.47246   0.00003   0.00016  -0.00051  -0.00035  -2.47281
   D666       1.12744   0.00005   0.00014   0.00155   0.00170   1.12914
   D667      -2.95120   0.00007  -0.00003   0.00309   0.00305  -2.94814
   D668      -1.42019  -0.00005  -0.00042  -0.00068  -0.00110  -1.42129
   D669      -1.68842   0.00005  -0.00037   0.00259   0.00222  -1.68620
   D670      -3.10977  -0.00005   0.00008  -0.00086  -0.00078  -3.11055
   D671       1.53846   0.00000   0.00005  -0.00008  -0.00003   1.53843
   D672      -0.19727  -0.00001   0.00005  -0.00060  -0.00055  -0.19782
   D673       2.80579   0.00001  -0.00007   0.00002  -0.00006   2.80573
   D674       1.69436  -0.00002   0.00005  -0.00072  -0.00067   1.69369
   D675      -1.58576  -0.00001  -0.00007  -0.00010  -0.00017  -1.58594
   D676       0.34911   0.00001   0.00009  -0.00049  -0.00039   0.34872
   D677       3.08315   0.00002  -0.00004  -0.00004  -0.00007   3.08308
   D678      -1.27652  -0.00008   0.00059  -0.00449  -0.00390  -1.28041
   D679       1.45752  -0.00007   0.00046  -0.00404  -0.00358   1.45394
   D680      -1.25964   0.00012  -0.00019   0.00181   0.00162  -1.25802
   D681       0.35257  -0.00006   0.00025  -0.00180  -0.00155   0.35102
   D682       3.06442  -0.00004   0.00017  -0.00284  -0.00267   3.06176
   D683      -2.50558   0.00007   0.00003  -0.00205  -0.00202  -2.50760
   D684      -0.89337  -0.00011   0.00047  -0.00566  -0.00519  -0.89855
   D685       1.81848  -0.00009   0.00039  -0.00670  -0.00631   1.81218
   D686       0.32974   0.00017  -0.00062   0.00537   0.00475   0.33449
   D687       1.94195  -0.00001  -0.00018   0.00176   0.00158   1.94354
   D688      -1.62938   0.00001  -0.00026   0.00072   0.00046  -1.62892
   D689       0.21889   0.00000  -0.00004   0.00043   0.00039   0.21928
   D690      -0.07243  -0.00001  -0.00005   0.00033   0.00028  -0.07215
   D691      -2.78373  -0.00001   0.00008  -0.00018  -0.00009  -2.78382
   D692       1.53242  -0.00000  -0.00006   0.00044   0.00038   1.53280
   D693       1.24110  -0.00002  -0.00007   0.00034   0.00027   1.24136
   D694      -1.47020  -0.00002   0.00006  -0.00017  -0.00010  -1.47030
   D695      -1.56803  -0.00001  -0.00001   0.00013   0.00012  -1.56791
   D696      -1.85935  -0.00002  -0.00002   0.00003   0.00001  -1.85935
   D697       1.71253  -0.00002   0.00011  -0.00048  -0.00036   1.71217
   D698      -1.22601   0.00000  -0.00002   0.00008   0.00006  -1.22596
   D699       0.28955   0.00000  -0.00002   0.00010   0.00007   0.28963
   D700       2.93270   0.00001  -0.00001   0.00008   0.00006   2.93277
   D701      -2.57394  -0.00001   0.00003  -0.00013  -0.00010  -2.57404
   D702      -1.05837  -0.00001   0.00002  -0.00011  -0.00009  -1.05845
   D703       1.58478  -0.00001   0.00003  -0.00013  -0.00010   1.58469
   D704       0.50355  -0.00000  -0.00005   0.00037   0.00032   0.50387
   D705       2.01912  -0.00000  -0.00006   0.00039   0.00033   2.01945
   D706      -1.62092   0.00000  -0.00005   0.00037   0.00032  -1.62060
         Item               Value     Threshold  Converged?
 Maximum Force            0.002274     0.000450     NO 
 RMS     Force            0.000106     0.000300     YES
 Maximum Displacement     0.075288     0.001800     NO 
 RMS     Displacement     0.003489     0.001200     NO 
 Predicted change in Energy=-3.591182D-05
 GradGradGradGradGradGradGradGradGradGradGradGradGradGradGradGradGradGrad

 Stoichiometry    Be12H44
 Framework group  C1[X(Be12H44)]
 Deg. of freedom   162
 Full point group                 C1      NOp   1
 Largest Abelian subgroup         C1      NOp   1
 Largest concise Abelian subgroup C1      NOp   1
                         Standard orientation:                         
 ---------------------------------------------------------------------
 Center     Atomic      Atomic             Coordinates (Angstroms)
 Number     Number       Type             X           Y           Z
 ---------------------------------------------------------------------
      1          4           0       -0.149472   -0.176974    1.602471
      2          4           0        0.676717    1.711721    0.818624
      3          4           0        0.239693   -0.516260   -1.450564
      4          4           0        1.923721    0.019673    0.990023
      5          4           0       -2.247536   -0.267834    1.014178
      6          4           0        1.727809    1.065438   -0.904600
      7          4           0        2.302329   -0.837974   -0.817934
      8          4           0       -0.244484    1.598675   -1.063385
      9          4           0       -1.761625    0.139979   -0.921192
     10          4           0        0.912626   -1.705912    0.417348
     11          4           0       -1.359861    1.492112    0.734338
     12          4           0       -1.043809   -1.583785    0.002193
     13          1           0       -3.485899   -0.998785    1.510853
     14          1           0       -3.397746   -0.361958    2.011307
     15          1           0        3.407396   -1.836485   -1.126495
     16          1           0        3.407092   -1.314048   -1.752714
     17          1           0        1.679513   -3.003643    0.719736
     18          1           0        0.894480   -3.201284    0.804206
     19          1           0       -2.424628    2.222689    1.469243
     20          1           0       -1.788189    2.765241    1.391358
     21          1           0        2.879646    1.459777   -1.759575
     22          1           0        2.340948    2.101397   -1.797255
     23          1           0       -2.596893    0.155587   -2.267823
     24          1           0       -3.139103    0.132636   -1.684051
     25          1           0       -1.271365   -3.109571   -0.057506
     26          1           0       -2.013256   -2.776300   -0.023206
     27          1           0        2.758371    0.148392    2.327443
     28          1           0        3.283743   -0.091439    1.778315
     29          1           0        0.217006   -0.447284    3.117266
     30          1           0       -0.584007   -0.378067    3.103371
     31          1           0        0.612527   -1.064967   -2.885826
     32          1           0       -0.187194   -0.996032   -2.899455
     33          1           0       -0.908582    2.750506   -1.904280
     34          1           0       -0.180508    2.672226   -2.219538
     35          1           0        0.805024    2.982937    1.742485
     36          1           0        1.530873    2.886571    1.425707
     37          1           0       -3.437949    2.956403   -1.162578
     38          1           0       -3.874002    3.460627   -1.505968
     39          1           0        1.198090   -4.304351   -2.463324
     40          1           0        1.025752   -3.681510   -2.082591
     41          1           0        5.130376    0.503185   -0.128237
     42          1           0        5.877880    0.476384   -0.076519
     43          1           0        0.076253    5.351418   -0.312373
     44          1           0       -0.011873    4.612972   -0.220561
     45          1           0       -0.652991    2.135813    3.796326
     46          1           0       -0.688527    2.464380    4.469272
     47          1           0       -2.101556   -2.603576   -2.693158
     48          1           0       -2.431006   -3.062762   -3.185050
     49          1           0       -1.657222   -2.898868    2.840046
     50          1           0       -1.972592   -3.377534    3.323745
     51          1           0       -5.199638   -2.299700   -1.149032
     52          1           0       -4.549002   -2.017839   -0.908077
     53          1           0        1.101615    1.129908   -3.837990
     54          1           0        1.271554    1.310241   -4.548772
     55          1           0        2.736338   -2.477547    3.858847
     56          1           0        2.414810   -2.131176    3.276432
 ---------------------------------------------------------------------
 Rotational constants (GHZ):           0.6729103           0.5901221           0.5467564
 Standard basis: def2TZVP (5D, 7F)
 There are   504 symmetry adapted cartesian basis functions of A   symmetry.
 There are   492 symmetry adapted basis functions of A   symmetry.
   492 basis functions,   700 primitive gaussians,   504 cartesian basis functions
    46 alpha electrons       46 beta electrons
       nuclear repulsion energy       590.6312666360 Hartrees.
 NAtoms=   56 NActive=   56 NUniq=   56 SFac= 1.00D+00 NAtFMM=   60 NAOKFM=F Big=F
 Integral buffers will be    131072 words long.
 Raffenetti 2 integral format.
 Two-electron integral symmetry is turned on.
 Nuclear repulsion after empirical dispersion term =      590.5590099970 Hartrees.
 One-electron integrals computed using PRISM.
   1 Symmetry operations used in ECPInt.
 ECPInt:  NShTT=   40470 NPrTT=  104532 LenC2=   36641 LenP2D=   73896.
 LDataN:  DoStor=T MaxTD1= 4 Len=   56
 NBasis=   492 RedAO= T EigKep=  6.33D-05  NBF=   492
 NBsUse=   492 1.00D-06 EigRej= -1.00D+00 NBFU=   492
 Initial guess from the checkpoint file:  "/home/asus/YCY/BeH/Be12/H22-Be12.chk"
 B after Tr=     0.000000   -0.000000    0.000000
         Rot=    0.999998   -0.001316    0.001604    0.000609 Ang=  -0.25 deg.
 ExpMin= 3.27D-02 ExpMax= 4.70D+03 ExpMxC= 1.60D+02 IAcc=3 IRadAn=         5 AccDes= 0.00D+00
 Harris functional with IExCor= 1009 and IRadAn=       5 diagonalized for initial guess.
 HarFok:  IExCor= 1009 AccDes= 0.00D+00 IRadAn=         5 IDoV= 1 UseB2=F ITyADJ=14
 ICtDFT=  3500011 ScaDFX=  1.000000  1.000000  1.000000  1.000000
 FoFCou: FMM=F IPFlag=           0 FMFlag=      100000 FMFlg1=           0
         NFxFlg=           0 DoJE=T BraDBF=F KetDBF=T FulRan=T
         wScrn=  0.000000 ICntrl=       500 IOpCl=  0 I1Cent=   200000004 NGrid=           0
         NMat0=    1 NMatS0=      1 NMatT0=    0 NMatD0=    1 NMtDS0=    0 NMtDT0=    0
 Petite list used in FoFCou.
 Requested convergence on RMS density matrix=1.00D-08 within 128 cycles.
 Requested convergence on MAX density matrix=1.00D-06.
 Requested convergence on             energy=1.00D-06.
 No special actions if energy rises.
 SCF Done:  E(RPBE1PBE) =  -202.474092210     A.U. after    9 cycles
            NFock=  9  Conv=0.98D-08     -V/T= 2.0109
   1 Symmetry operations used in ECPInt.
 ECPInt:  NShTT=   40470 NPrTT=  104532 LenC2=   36641 LenP2D=   73896.
 LDataN:  DoStor=T MaxTD1= 5 Len=  102
 Calling FoFJK, ICntrl=      2127 FMM=F ISym2X=0 I1Cent= 0 IOpClX= 0 NMat=1 NMatS=1 NMatT=0.
 ***** Axes restored to original set *****
 -------------------------------------------------------------------
 Center     Atomic                   Forces (Hartrees/Bohr)
 Number     Number              X              Y              Z
 -------------------------------------------------------------------
      1        4           0.000045349    0.000027652    0.000219288
      2        4          -0.000092773   -0.000002099   -0.000041602
      3        4           0.000076987   -0.000080460   -0.000012929
      4        4           0.000172048   -0.000047206   -0.000107759
      5        4           0.000013992    0.000032070   -0.000011952
      6        4           0.000068395    0.000163455    0.000096501
      7        4           0.000003822    0.000057898    0.000034625
      8        4           0.000098485    0.000051607   -0.000056383
      9        4           0.000009587    0.000039539    0.000015618
     10        4           0.000037483   -0.000110175    0.000043904
     11        4           0.000028089   -0.000109955    0.000044631
     12        4          -0.000100307    0.000051185    0.000076728
     13        1          -0.000000807   -0.000018598    0.000016196
     14        1          -0.000018238    0.000006839   -0.000014893
     15        1           0.000017452   -0.000009000   -0.000010934
     16        1          -0.000002713   -0.000040012    0.000004215
     17        1           0.000019691   -0.000006509   -0.000056340
     18        1          -0.000010471    0.000010022    0.000002905
     19        1          -0.000012484   -0.000017335   -0.000008622
     20        1           0.000028233   -0.000001728   -0.000011654
     21        1          -0.000059209   -0.000019464   -0.000055065
     22        1          -0.000147911   -0.000101661    0.000376048
     23        1           0.000000668    0.000018264   -0.000011603
     24        1          -0.000016366   -0.000033938   -0.000029889
     25        1           0.000032067    0.000012015   -0.000007985
     26        1          -0.000007960   -0.000009659   -0.000055806
     27        1           0.000251365    0.000378755   -0.000043948
     28        1          -0.000019434    0.000156440   -0.000222075
     29        1          -0.000027056    0.000074472    0.000016256
     30        1           0.000023328   -0.000089806    0.000038317
     31        1          -0.000143634   -0.000057722    0.000622869
     32        1           0.000016129    0.000071449   -0.000081644
     33        1          -0.000150771   -0.000066585   -0.000143046
     34        1           0.000024877    0.000018875    0.000328375
     35        1          -0.000031178   -0.000004128   -0.000034528
     36        1           0.000012546   -0.000028860    0.000016330
     37        1           0.000005375    0.000011546    0.000016961
     38        1           0.000003218   -0.000003752   -0.000007329
     39        1           0.000009818   -0.000011855   -0.000002380
     40        1           0.000008093    0.000005686   -0.000012987
     41        1           0.000014824   -0.000004845    0.000003628
     42        1          -0.000007194   -0.000002115   -0.000011116
     43        1           0.000000261   -0.000001371   -0.000000782
     44        1           0.000018967   -0.000002581    0.000000620
     45        1           0.000003593    0.000008374    0.000018677
     46        1           0.000005811    0.000001374   -0.000003139
     47        1          -0.000033416   -0.000010344   -0.000004958
     48        1           0.000017569    0.000000686   -0.000000352
     49        1           0.000017029    0.000006982    0.000013788
     50        1          -0.000002689    0.000002948   -0.000001737
     51        1          -0.000001674    0.000006246   -0.000001406
     52        1           0.000011338    0.000004740   -0.000001483
     53        1           0.000804089   -0.000006726   -0.001730652
     54        1          -0.000595910    0.000034405    0.000724023
     55        1          -0.000353483    0.000301022   -0.000856362
     56        1          -0.000064899   -0.000656057    0.000922835
 -------------------------------------------------------------------
 Cartesian Forces:  Max     0.001730652 RMS     0.000219197

 GradGradGradGradGradGradGradGradGradGradGradGradGradGradGradGradGradGrad
 Berny optimization.
 Using GEDIIS/GDIIS optimizer.
 FormGI is forming the generalized inverse of G from B-inverse, IUseBI=4.
 Internal  Forces:  Max     0.001079507 RMS     0.000065321
 Search for a local minimum.
 Step number   4 out of a maximum of  336
 All quantities printed in internal units (Hartrees-Bohrs-Radians)
 Mixed Optimization -- En-DIIS/RFO-DIIS
 Swapping is turned off.
 Update second derivatives using D2CorX and points    1    2    3    4
 DE= -6.13D-05 DEPred=-3.59D-05 R= 1.71D+00
 TightC=F SS=  1.41D+00  RLast= 4.20D-02 DXNew= 9.8930D-01 1.2604D-01
 Trust test= 1.71D+00 RLast= 4.20D-02 DXMaxT set to 5.88D-01
 ITU=  1  1  1  0
     Eigenvalues ---    0.00228   0.00230   0.00230   0.00230   0.00230
     Eigenvalues ---    0.00326   0.00331   0.00408   0.00536   0.00605
     Eigenvalues ---    0.00679   0.00766   0.00812   0.00900   0.00924
     Eigenvalues ---    0.01000   0.01055   0.01112   0.01116   0.01163
     Eigenvalues ---    0.01199   0.01203   0.01313   0.01335   0.01362
     Eigenvalues ---    0.01406   0.01412   0.01429   0.01504   0.01554
     Eigenvalues ---    0.01587   0.01623   0.01669   0.01698   0.01757
     Eigenvalues ---    0.01764   0.01791   0.01803   0.01865   0.01899
     Eigenvalues ---    0.01915   0.01939   0.02018   0.02047   0.02050
     Eigenvalues ---    0.02100   0.02155   0.02167   0.02220   0.02243
     Eigenvalues ---    0.02245   0.02300   0.02349   0.02405   0.02415
     Eigenvalues ---    0.02451   0.02519   0.02589   0.02609   0.02634
     Eigenvalues ---    0.02679   0.02706   0.02783   0.02801   0.02915
     Eigenvalues ---    0.02944   0.03113   0.03157   0.03200   0.03272
     Eigenvalues ---    0.03323   0.03502   0.03569   0.03687   0.03846
     Eigenvalues ---    0.03877   0.03939   0.03993   0.04135   0.04192
     Eigenvalues ---    0.04346   0.04448   0.04689   0.04722   0.04815
     Eigenvalues ---    0.04985   0.05130   0.05244   0.05545   0.05583
     Eigenvalues ---    0.05800   0.06109   0.06330   0.06409   0.06492
     Eigenvalues ---    0.06598   0.06740   0.06921   0.06963   0.07208
     Eigenvalues ---    0.07323   0.07390   0.07521   0.07556   0.07639
     Eigenvalues ---    0.07745   0.07929   0.07983   0.08044   0.08124
     Eigenvalues ---    0.08303   0.08341   0.08393   0.08482   0.08534
     Eigenvalues ---    0.08700   0.08800   0.08983   0.09235   0.09354
     Eigenvalues ---    0.09440   0.09585   0.09720   0.09827   0.10133
     Eigenvalues ---    0.10342   0.10628   0.10785   0.10798   0.10997
     Eigenvalues ---    0.11156   0.11275   0.12629   0.13438   0.13558
     Eigenvalues ---    0.15424   0.15797   0.15958   0.15992   0.16000
     Eigenvalues ---    0.16000   0.16000   0.16001   0.16086   0.16628
     Eigenvalues ---    0.16752   0.16869   0.16907   0.17092   0.17380
     Eigenvalues ---    0.17926   0.18170   0.37802   0.37806   0.37832
     Eigenvalues ---    0.37836   0.37851   0.37898   0.37909   0.37960
     Eigenvalues ---    0.48177   0.66854
 En-DIIS/RFO-DIIS/Sim-DIIS IScMMF=       -3 using points:     4    3
 RFO step:  Lambda=-3.75677251D-04.
 DidBck=F Rises=F RFO-DIIS coefs:    3.00000   -2.00000
 Iteration  1 RMS(Cart)=  0.02437739 RMS(Int)=  0.00063652
 Iteration  2 RMS(Cart)=  0.00162218 RMS(Int)=  0.00007895
 Iteration  3 RMS(Cart)=  0.00000597 RMS(Int)=  0.00007890
 Iteration  4 RMS(Cart)=  0.00000000 RMS(Int)=  0.00007890
 Variable       Old X    -DE/DX   Delta X   Delta X   Delta X     New X
                                 (Linear)    (Quad)   (Total)
    R1        4.16777  -0.00000   0.00039   0.00080   0.00119   4.16896
    R2        4.10201  -0.00002   0.00010  -0.00019  -0.00010   4.10191
    R3        4.12126   0.00001   0.00029   0.00090   0.00120   4.12246
    R4        4.17036   0.00002   0.00061   0.00109   0.00167   4.17203
    R5        4.22748  -0.00001  -0.00030  -0.00050  -0.00080   4.22667
    R6        4.36680   0.00001   0.00010   0.00034   0.00042   4.36722
[truncated: 4,623,892 more chars]
