# Supplementary material for: A DFT Study on Ben(n = 10–12) Clusters with Hydrogen Storage Capacity
Source: Molecules. 2026 Feb 6;31(3):566. doi: 10.3390/molecules31030566 (PMC12899933; doi:10.3390/molecules31030566)
Supplement: Supplementary file 1 [file molecules-31-00566-s001.zip › Supplementary Information/Be12/H24-Be12.gjf]

%chk=C:\Users\18823\Desktop\BeH\BeH12\out\2\H24-Be12.chk
# opt freq def2tzvp em=gd3bj pbe1pbe

Title Card Required

0 1
 Be                -0.20731600   -0.27520900    1.58807500
 Be                 0.68151000    1.64136900    0.96250100
 Be                 0.29907600   -0.42293900   -1.46279200
 Be                 1.89263900   -0.08322700    1.07125900
 Be                -2.28197900   -0.28540000    0.91376900
 Be                 1.79108300    1.08951300   -0.75590300
 Be                 2.32871900   -0.82621200   -0.77518200
 Be                -0.16297600    1.67092400   -0.95868300
 Be                -1.71011500    0.23667200   -0.97165500
 Be                 0.87419100   -1.74587600    0.34172800
 Be                -1.35307300    1.46953000    0.78167500
 Be                -1.06300700   -1.55754000   -0.13407000
 H                 -3.54834300   -1.02341400    1.31736600
 H                 -3.47161900   -0.41679600    1.85695300
 H                  3.42734900   -1.82519900   -1.10563000
 H                  3.46063700   -1.26416600   -1.69656400
 H                  1.60814500   -3.07633900    0.56792200
 H                  0.81709100   -3.26538300    0.60813800
 H                 -2.43302600    2.17264300    1.52098700
 H                 -1.78540800    2.70730200    1.50046200
 H                  2.98187500    1.51452700   -1.53804200
 H                  2.45575800    2.16810400   -1.55188600
 H                 -2.48835200    0.34637700   -2.34857100
 H                 -3.05472800    0.31003200   -1.78932100
 H                 -1.31325200   -3.07059500   -0.30894100
 H                 -2.05035800   -2.72623900   -0.28179900
 H                  2.68008100   -0.04883700    2.44708800
 H                  3.21900100   -0.27143000    1.90435100
 H                  0.09324400   -0.62477500    3.10003400
 H                 -0.70721800   -0.56716800    3.05275200
 H                  0.71533000   -0.90058100   -2.90522300
 H                 -0.07948300   -0.79161300   -2.95307700
 H                 -0.76994100    2.88108900   -1.75923100
 H                 -0.02303200    2.81583700   -2.03169700
 H                  0.78989300    2.84551100    1.97409000
 H                  1.52732000    2.75721900    1.68260400
 H                 -3.31666900    3.10094500   -1.09895100
 H                 -3.72931400    3.63434800   -1.42689200
 H                  1.27891400   -4.14574700   -2.69669800
 H                  1.09051100   -3.54775100   -2.28508000
 H                  5.14254000    0.41065200    0.09158400
 H                  5.88757000    0.36514300    0.16289200
 H                  0.22440200    5.35539700    0.04013000
 H                  0.11892000    4.61454000    0.07862700
 H                 -0.75414900    1.90750000    3.90174300
 H                 -0.80681400    2.19414800    4.59247600
 H                 -2.02787400   -2.37170800   -2.93274800
 H                 -2.34191200   -2.79237800   -3.46731800
 H                 -1.68098200   -3.08287300    2.60041700
 H                 -1.99531300   -3.59486200    3.04942900
 H                 -5.18985200   -2.05322000   -1.50610600
 H                 -4.54158400   -1.81724400   -1.21466700
 H                  1.28014000    1.44580200   -3.90428400
 H                  1.38780000    1.67170000   -4.61087700
 H                  1.89499400   -3.01125100    3.76418100
 H                  1.67269500   -2.57566600    3.19648100
 H                  3.96208104    2.89578629    1.25512189
 H                  3.60212173    2.44139004    1.10035321
 H                  1.59479530    0.63257105    4.49461585
 H                  1.40426951    0.63799187    3.92569535
