# Supplementary material for: A DFT Study on Ben(n = 10–12) Clusters with Hydrogen Storage Capacity
Source: Molecules. 2026 Feb 6;31(3):566. doi: 10.3390/molecules31030566 (PMC12899933; doi:10.3390/molecules31030566)
Supplement: Supplementary file 1 [file molecules-31-00566-s001.zip › Supplementary Information/Be12/H24-Be12.out]

 Entering Gaussian System, Link 0=g16
 Initial command:
 /home/asus/g16/l1.exe "/home/asus/g16/scratch/Gau-1232804.inp" -scrdir="/home/asus/g16/scratch/"
 Default is to use a total of  18 processors:
                               18 via shared-memory
                                1 via Linda
 Entering Link 1 = /home/asus/g16/l1.exe PID=   1232805.
  
 Copyright (c) 1988,1990,1992,1993,1995,1998,2003,2009,2016,
            Gaussian, Inc.  All Rights Reserved.
  
 This is part of the Gaussian(R) 16 program.  It is based on
 the Gaussian(R) 09 system (copyright 2009, Gaussian, Inc.),
 the Gaussian(R) 03 system (copyright 2003, Gaussian, Inc.),
 the Gaussian(R) 98 system (copyright 1998, Gaussian, Inc.),
 the Gaussian(R) 94 system (copyright 1995, Gaussian, Inc.),
 the Gaussian 92(TM) system (copyright 1992, Gaussian, Inc.),
 the Gaussian 90(TM) system (copyright 1990, Gaussian, Inc.),
 the Gaussian 88(TM) system (copyright 1988, Gaussian, Inc.),
 the Gaussian 86(TM) system (copyright 1986, Carnegie Mellon
 University), and the Gaussian 82(TM) system (copyright 1983,
 Carnegie Mellon University). Gaussian is a federally registered
 trademark of Gaussian, Inc.
  
 This software contains proprietary and confidential information,
 including trade secrets, belonging to Gaussian, Inc.
  
 This software is provided under written license and may be
 used, copied, transmitted, or stored only in accord with that
 written license.
  
 The following legend is applicable only to US Government
 contracts under FAR:
  
                    RESTRICTED RIGHTS LEGEND
  
 Use, reproduction and disclosure by the US Government is
 subject to restrictions as set forth in subparagraphs (a)
 and (c) of the Commercial Computer Software - Restricted
 Rights clause in FAR 52.227-19.
  
 Gaussian, Inc.
 340 Quinnipiac St., Bldg. 40, Wallingford CT 06492
  
  
 ---------------------------------------------------------------
 Warning -- This program may not be used in any manner that
 competes with the business of Gaussian, Inc. or will provide
 assistance to any competitor of Gaussian, Inc.  The licensee
 of this program is prohibited from giving any competitor of
 Gaussian, Inc. access to this program.  By using this program,
 the user acknowledges that Gaussian, Inc. is engaged in the
 business of creating and licensing software in the field of
 computational chemistry and represents and warrants to the
 licensee that it is not a competitor of Gaussian, Inc. and that
 it will not use this program in any manner prohibited above.
 ---------------------------------------------------------------
  

 Cite this work as:
 Gaussian 16, Revision A.03,
 M. J. Frisch, G. W. Trucks, H. B. Schlegel, G. E. Scuseria, 
 M. A. Robb, J. R. Cheeseman, G. Scalmani, V. Barone, 
 G. A. Petersson, H. Nakatsuji, X. Li, M. Caricato, A. V. Marenich, 
 J. Bloino, B. G. Janesko, R. Gomperts, B. Mennucci, H. P. Hratchian, 
 J. V. Ortiz, A. F. Izmaylov, J. L. Sonnenberg, D. Williams-Young, 
 F. Ding, F. Lipparini, F. Egidi, J. Goings, B. Peng, A. Petrone, 
 T. Henderson, D. Ranasinghe, V. G. Zakrzewski, J. Gao, N. Rega, 
 G. Zheng, W. Liang, M. Hada, M. Ehara, K. Toyota, R. Fukuda, 
 J. Hasegawa, M. Ishida, T. Nakajima, Y. Honda, O. Kitao, H. Nakai, 
 T. Vreven, K. Throssell, J. A. Montgomery, Jr., J. E. Peralta, 
 F. Ogliaro, M. J. Bearpark, J. J. Heyd, E. N. Brothers, K. N. Kudin, 
 V. N. Staroverov, T. A. Keith, R. Kobayashi, J. Normand, 
 K. Raghavachari, A. P. Rendell, J. C. Burant, S. S. Iyengar, 
 J. Tomasi, M. Cossi, J. M. Millam, M. Klene, C. Adamo, R. Cammi, 
 J. W. Ochterski, R. L. Martin, K. Morokuma, O. Farkas, 
 J. B. Foresman, and D. J. Fox, Gaussian, Inc., Wallingford CT, 2016.
 
 ******************************************
 Gaussian 16:  ES64L-G16RevA.03 25-Dec-2016
                14-Sep-2024 
 ******************************************
 %chk=/home/asus/YCY/BeH/Be12/H24-Be12.chk
 ------------------------------------
 # opt freq def2tzvp em=gd3bj pbe1pbe
 ------------------------------------
 1/18=20,19=15,26=3,38=1/1,3;
 2/9=110,12=2,17=6,18=5,40=1/2;
 3/5=44,7=101,11=2,25=1,30=1,71=1,74=-13,124=41/1,2,3;
 4//1;
 5/5=2,38=5/2;
 6/7=2,8=2,9=2,10=2,28=1/1;
 7//1,2,3,16;
 1/18=20,19=15,26=3/3(2);
 2/9=110/2;
 99//99;
 2/9=110/2;
 3/5=44,7=101,11=2,25=1,30=1,71=1,74=-13,124=41/1,2,3;
 4/5=5,16=3,69=1/1;
 5/5=2,38=5/2;
 7//1,2,3,16;
 1/18=20,19=15,26=3/3(-5);
 2/9=110/2;
 6/7=2,8=2,9=2,10=2,19=2,28=1/1;
 99/9=1/99;
 -------------------
 Title Card Required
 -------------------
 Symbolic Z-matrix:
 Charge =  0 Multiplicity = 1
 Be                   -0.20732  -0.27521   1.58808 
 Be                    0.68151   1.64137   0.9625 
 Be                    0.29908  -0.42294  -1.46279 
 Be                    1.89264  -0.08323   1.07126 
 Be                   -2.28198  -0.2854    0.91377 
 Be                    1.79108   1.08951  -0.7559 
 Be                    2.32872  -0.82621  -0.77518 
 Be                   -0.16298   1.67092  -0.95868 
 Be                   -1.71012   0.23667  -0.97166 
 Be                    0.87419  -1.74588   0.34173 
 Be                   -1.35307   1.46953   0.78168 
 Be                   -1.06301  -1.55754  -0.13407 
 H                    -3.54834  -1.02341   1.31737 
 H                    -3.47162  -0.4168    1.85695 
 H                     3.42735  -1.8252   -1.10563 
 H                     3.46064  -1.26417  -1.69656 
 H                     1.60815  -3.07634   0.56792 
 H                     0.81709  -3.26538   0.60814 
 H                    -2.43303   2.17264   1.52099 
 H                    -1.78541   2.7073    1.50046 
 H                     2.98188   1.51453  -1.53804 
 H                     2.45576   2.1681   -1.55189 
 H                    -2.48835   0.34638  -2.34857 
 H                    -3.05473   0.31003  -1.78932 
 H                    -1.31325  -3.07059  -0.30894 
 H                    -2.05036  -2.72624  -0.2818 
 H                     2.68008  -0.04884   2.44709 
 H                     3.219    -0.27143   1.90435 
 H                     0.09324  -0.62478   3.10003 
 H                    -0.70722  -0.56717   3.05275 
 H                     0.71533  -0.90058  -2.90522 
 H                    -0.07948  -0.79161  -2.95308 
 H                    -0.76994   2.88109  -1.75923 
 H                    -0.02303   2.81584  -2.0317 
 H                     0.78989   2.84551   1.97409 
 H                     1.52732   2.75722   1.6826 
 H                    -3.31667   3.10094  -1.09895 
 H                    -3.72931   3.63435  -1.42689 
 H                     1.27891  -4.14575  -2.6967 
 H                     1.09051  -3.54775  -2.28508 
 H                     5.14254   0.41065   0.09158 
 H                     5.88757   0.36514   0.16289 
 H                     0.2244    5.3554    0.04013 
 H                     0.11892   4.61454   0.07863 
 H                    -0.75415   1.9075    3.90174 
 H                    -0.80681   2.19415   4.59248 
 H                    -2.02787  -2.37171  -2.93275 
 H                    -2.34191  -2.79238  -3.46732 
 H                    -1.68098  -3.08287   2.60042 
 H                    -1.99531  -3.59486   3.04943 
 H                    -5.18985  -2.05322  -1.50611 
 H                    -4.54158  -1.81724  -1.21467 
 H                     1.28014   1.4458   -3.90428 
 H                     1.3878    1.6717   -4.61088 
 H                     1.89499  -3.01125   3.76418 
 H                     1.6727   -2.57567   3.19648 
 H                     3.96208   2.89579   1.25512 
 H                     3.60212   2.44139   1.10035 
 H                     1.5948    0.63257   4.49462 
 H                     1.40427   0.63799   3.9257 
 
 Add virtual bond connecting atoms H60        and H27        Dist= 3.91D+00.
 Add virtual bond connecting atoms H60        and H29        Dist= 3.78D+00.
 Add virtual bond connecting atoms H58        and H36        Dist= 4.12D+00.
 Add virtual bond connecting atoms H30        and H45        Dist= 4.94D+00.
 Add virtual bond connecting atoms H35        and H45        Dist= 4.99D+00.
 Add virtual bond connecting atoms H60        and H45        Dist= 4.73D+00.
 Add virtual bond connecting atoms H47        and H32        Dist= 4.74D+00.
 Add virtual bond connecting atoms H56        and H29        Dist= 4.75D+00.
 Add virtual bond connecting atoms H53        and H22        Dist= 5.15D+00.
 Add virtual bond connecting atoms H53        and H31        Dist= 4.94D+00.
 Add virtual bond connecting atoms H53        and H34        Dist= 5.03D+00.
 Add virtual bond connecting atoms H37        and H33        Dist= 4.99D+00.
 Add virtual bond connecting atoms H52        and H24        Dist= 5.02D+00.
 Add virtual bond connecting atoms H52        and H26        Dist= 5.31D+00.
 Add virtual bond connecting atoms H44        and H33        Dist= 5.06D+00.
 Add virtual bond connecting atoms H44        and H34        Dist= 5.25D+00.
 Add virtual bond connecting atoms H44        and H35        Dist= 5.06D+00.
 Add virtual bond connecting atoms H44        and H36        Dist= 5.35D+00.
 Add virtual bond connecting atoms H41        and H28        Dist= 5.16D+00.
 Add virtual bond connecting atoms H41        and H58        Dist= 5.18D+00.
 Add virtual bond connecting atoms H49        and H30        Dist= 5.17D+00.
 Add virtual bond connecting atoms H40        and H31        Dist= 5.19D+00.

 GradGradGradGradGradGradGradGradGradGradGradGradGradGradGradGradGradGrad
 Berny optimization.
 Initialization pass.
                           ----------------------------
                           !    Initial Parameters    !
                           ! (Angstroms and Degrees)  !
 --------------------------                            --------------------------
 ! Name  Definition              Value          Derivative Info.                !
 --------------------------------------------------------------------------------
 ! R1    R(1,2)                  2.2033         estimate D2E/DX2                !
 ! R2    R(1,4)                  2.1711         estimate D2E/DX2                !
 ! R3    R(1,5)                  2.1815         estimate D2E/DX2                !
 ! R4    R(1,10)                 2.2104         estimate D2E/DX2                !
 ! R5    R(1,11)                 2.2377         estimate D2E/DX2                !
 ! R6    R(1,12)                 2.3114         estimate D2E/DX2                !
 ! R7    R(1,29)                 1.5807         estimate D2E/DX2                !
 ! R8    R(1,30)                 1.5749         estimate D2E/DX2                !
 ! R9    R(2,4)                  2.1102         estimate D2E/DX2                !
 ! R10   R(2,6)                  2.1186         estimate D2E/DX2                !
 ! R11   R(2,8)                  2.0988         estimate D2E/DX2                !
 ! R12   R(2,11)                 2.0498         estimate D2E/DX2                !
 ! R13   R(2,35)                 1.5764         estimate D2E/DX2                !
 ! R14   R(2,36)                 1.5745         estimate D2E/DX2                !
 ! R15   R(3,6)                  2.239          estimate D2E/DX2                !
 ! R16   R(3,7)                  2.1806         estimate D2E/DX2                !
 ! R17   R(3,8)                  2.2027         estimate D2E/DX2                !
 ! R18   R(3,9)                  2.171          estimate D2E/DX2                !
 ! R19   R(3,10)                 2.3102         estimate D2E/DX2                !
 ! R20   R(3,12)                 2.2154         estimate D2E/DX2                !
 ! R21   R(3,31)                 1.5754         estimate D2E/DX2                !
 ! R22   R(3,32)                 1.5812         estimate D2E/DX2                !
 ! R23   R(4,6)                  2.1735         estimate D2E/DX2                !
 ! R24   R(4,7)                  2.0375         estimate D2E/DX2                !
 ! R25   R(4,10)                 2.0818         estimate D2E/DX2                !
 ! R26   R(4,27)                 1.5856         estimate D2E/DX2                !
 ! R27   R(4,28)                 1.5776         estimate D2E/DX2                !
 ! R28   R(5,9)                  2.0382         estimate D2E/DX2                !
 ! R29   R(5,11)                 1.99           estimate D2E/DX2                !
 ! R30   R(5,12)                 2.0499         estimate D2E/DX2                !
 ! R31   R(5,13)                 1.5203         estimate D2E/DX2                !
 ! R32   R(5,14)                 1.5238         estimate D2E/DX2                !
 ! R33   R(6,7)                  1.9898         estimate D2E/DX2                !
 ! R34   R(6,8)                  2.0488         estimate D2E/DX2                !
 ! R35   R(6,21)                 1.4867         estimate D2E/DX2                !
 ! R36   R(6,22)                 1.4962         estimate D2E/DX2                !
 ! R37   R(7,10)                 2.0516         estimate D2E/DX2                !
 ! R38   R(7,15)                 1.5212         estimate D2E/DX2                !
 ! R39   R(7,16)                 1.5238         estimate D2E/DX2                !
 ! R40   R(8,9)                  2.1097         estimate D2E/DX2                !
 ! R41   R(8,11)                 2.118          estimate D2E/DX2                !
 ! R42   R(8,33)                 1.5728         estimate D2E/DX2                !
 ! R43   R(8,34)                 1.5754         estimate D2E/DX2                !
 ! R44   R(9,11)                 2.1729         estimate D2E/DX2                !
 ! R45   R(9,12)                 2.0831         estimate D2E/DX2                !
 ! R46   R(9,23)                 1.5854         estimate D2E/DX2                !
 ! R47   R(9,24)                 1.5754         estimate D2E/DX2                !
 ! R48   R(10,12)                2.0036         estimate D2E/DX2                !
 ! R49   R(10,17)                1.5362         estimate D2E/DX2                !
 ! R50   R(10,18)                1.5437         estimate D2E/DX2                !
 ! R51   R(11,19)                1.4857         estimate D2E/DX2                !
 ! R52   R(11,20)                1.4952         estimate D2E/DX2                !
 ! R53   R(12,25)                1.5435         estimate D2E/DX2                !
 ! R54   R(12,26)                1.5371         estimate D2E/DX2                !
 ! R55   R(13,14)                0.8155         estimate D2E/DX2                !
 ! R56   R(15,16)                0.8155         estimate D2E/DX2                !
 ! R57   R(17,18)                0.8143         estimate D2E/DX2                !
 ! R58   R(19,20)                0.8401         estimate D2E/DX2                !
 ! R59   R(21,22)                0.8391         estimate D2E/DX2                !
 ! R60   R(22,53)                2.7272         estimate D2E/DX2                !
 ! R61   R(23,24)                0.7968         estimate D2E/DX2                !
 ! R62   R(24,52)                2.6582         estimate D2E/DX2                !
 ! R63   R(25,26)                0.814          estimate D2E/DX2                !
 ! R64   R(26,52)                2.8112         estimate D2E/DX2                !
 ! R65   R(27,28)                0.7966         estimate D2E/DX2                !
 ! R66   R(27,60)                2.0702         estimate D2E/DX2                !
 ! R67   R(28,41)                2.7297         estimate D2E/DX2                !
 ! R68   R(29,30)                0.8039         estimate D2E/DX2                !
 ! R69   R(29,56)                2.512          estimate D2E/DX2                !
 ! R70   R(29,60)                1.9988         estimate D2E/DX2                !
 ! R71   R(30,45)                2.6167         estimate D2E/DX2                !
 ! R72   R(30,49)                2.7353         estimate D2E/DX2                !
 ! R73   R(31,32)                0.8037         estimate D2E/DX2                !
 ! R74   R(31,40)                2.7446         estimate D2E/DX2                !
 ! R75   R(31,53)                2.612          estimate D2E/DX2                !
 ! R76   R(32,47)                2.5087         estimate D2E/DX2                !
 ! R77   R(33,34)                0.7977         estimate D2E/DX2                !
 ! R78   R(33,37)                2.6401         estimate D2E/DX2                !
 ! R79   R(33,44)                2.6782         estimate D2E/DX2                !
 ! R80   R(34,44)                2.7765         estimate D2E/DX2                !
 ! R81   R(34,53)                2.6612         estimate D2E/DX2                !
 ! R82   R(35,36)                0.7978         estimate D2E/DX2                !
 ! R83   R(35,44)                2.6781         estimate D2E/DX2                !
 ! R84   R(35,45)                2.6419         estimate D2E/DX2                !
 ! R85   R(36,44)                2.8295         estimate D2E/DX2                !
 ! R86   R(36,58)                2.178          estimate D2E/DX2                !
 ! R87   R(37,38)                0.7499         estimate D2E/DX2                !
 ! R88   R(39,40)                0.75           estimate D2E/DX2                !
 ! R89   R(41,42)                0.7498         estimate D2E/DX2                !
 ! R90   R(41,58)                2.7412         estimate D2E/DX2                !
 ! R91   R(43,44)                0.7493         estimate D2E/DX2                !
 ! R92   R(45,46)                0.7497         estimate D2E/DX2                !
 ! R93   R(45,60)                2.5042         estimate D2E/DX2                !
 ! R94   R(47,48)                0.7492         estimate D2E/DX2                !
 ! R95   R(49,50)                0.75           estimate D2E/DX2                !
 ! R96   R(51,52)                0.7489         estimate D2E/DX2                !
 ! R97   R(53,54)                0.7496         estimate D2E/DX2                !
 ! R98   R(55,56)                0.7493         estimate D2E/DX2                !
 ! R99   R(57,58)                0.6            estimate D2E/DX2                !
 ! R100  R(59,60)                0.6            estimate D2E/DX2                !
 ! A1    A(2,1,5)              107.4544         estimate D2E/DX2                !
 ! A2    A(2,1,10)             102.7843         estimate D2E/DX2                !
 ! A3    A(2,1,12)             114.8594         estimate D2E/DX2                !
 ! A4    A(2,1,29)             112.783          estimate D2E/DX2                !
 ! A5    A(2,1,30)             123.5967         estimate D2E/DX2                !
 ! A6    A(4,1,5)              147.8524         estimate D2E/DX2                !
 ! A7    A(4,1,11)             109.9084         estimate D2E/DX2                !
 ! A8    A(4,1,12)             103.2838         estimate D2E/DX2                !
 ! A9    A(4,1,29)              93.6312         estimate D2E/DX2                !
 ! A10   A(4,1,30)             123.0093         estimate D2E/DX2                !
 ! A11   A(5,1,10)             106.7334         estimate D2E/DX2                !
 ! A12   A(5,1,29)             118.3893         estimate D2E/DX2                !
 ! A13   A(5,1,30)              89.1251         estimate D2E/DX2                !
 ! A14   A(10,1,11)            124.4787         estimate D2E/DX2                !
 ! A15   A(10,1,29)            107.4076         estimate D2E/DX2                !
 ! A16   A(10,1,30)            123.8033         estimate D2E/DX2                !
 ! A17   A(11,1,12)             88.5396         estimate D2E/DX2                !
 ! A18   A(11,1,29)            127.9157         estimate D2E/DX2                !
 ! A19   A(11,1,30)            108.4915         estimate D2E/DX2                !
 ! A20   A(12,1,29)            131.3295         estimate D2E/DX2                !
 ! A21   A(12,1,30)            118.2007         estimate D2E/DX2                !
 ! A22   A(1,2,6)              102.4143         estimate D2E/DX2                !
 ! A23   A(1,2,8)               96.3055         estimate D2E/DX2                !
 ! A24   A(1,2,35)             120.663          estimate D2E/DX2                !
 ! A25   A(1,2,36)             134.6939         estimate D2E/DX2                !
 ! A26   A(4,2,8)              106.8353         estimate D2E/DX2                !
 ! A27   A(4,2,11)             120.3786         estimate D2E/DX2                !
 ! A28   A(4,2,35)             123.4868         estimate D2E/DX2                !
 ! A29   A(4,2,36)             104.3184         estimate D2E/DX2                !
 ! A30   A(6,2,11)             115.2419         estimate D2E/DX2                !
 ! A31   A(6,2,35)             133.1135         estimate D2E/DX2                !
 ! A32   A(6,2,36)             105.9153         estimate D2E/DX2                !
 ! A33   A(8,2,35)             127.1793         estimate D2E/DX2                !
 ! A34   A(8,2,36)             128.6686         estimate D2E/DX2                !
 ! A35   A(11,2,35)            100.8878         estimate D2E/DX2                !
 ! A36   A(11,2,36)            129.2685         estimate D2E/DX2                !
 ! A37   A(6,3,9)              109.8795         estimate D2E/DX2                !
 ! A38   A(6,3,10)              88.529          estimate D2E/DX2                !
 ! A39   A(6,3,12)             124.4916         estimate D2E/DX2                !
 ! A40   A(6,3,31)             108.5293         estimate D2E/DX2                !
 ! A41   A(6,3,32)             127.9224         estimate D2E/DX2                !
 ! A42   A(7,3,8)              107.3904         estimate D2E/DX2                !
 ! A43   A(7,3,9)              147.8086         estimate D2E/DX2                !
 ! A44   A(7,3,12)             106.7637         estimate D2E/DX2                !
 ! A45   A(7,3,31)              89.2388         estimate D2E/DX2                !
 ! A46   A(7,3,32)             118.4849         estimate D2E/DX2                !
 ! A47   A(8,3,10)             114.696          estimate D2E/DX2                !
 ! A48   A(8,3,12)             102.7445         estimate D2E/DX2                !
 ! A49   A(8,3,31)             123.5841         estimate D2E/DX2                !
 ! A50   A(8,3,32)             112.7755         estimate D2E/DX2                !
 ! A51   A(9,3,10)             103.1599         estimate D2E/DX2                !
 ! A52   A(9,3,31)             122.9405         estimate D2E/DX2                !
 ! A53   A(9,3,32)              93.5829         estimate D2E/DX2                !
 ! A54   A(10,3,31)            118.4091         estimate D2E/DX2                !
 ! A55   A(10,3,32)            131.4732         estimate D2E/DX2                !
 ! A56   A(12,3,31)            123.8002         estimate D2E/DX2                !
 ! A57   A(12,3,32)            107.3778         estimate D2E/DX2                !
 ! A58   A(1,4,6)              101.6906         estimate D2E/DX2                !
 ! A59   A(1,4,7)              112.9844         estimate D2E/DX2                !
 ! A60   A(1,4,27)             106.0043         estimate D2E/DX2                !
 ! A61   A(1,4,28)             132.606          estimate D2E/DX2                !
 ! A62   A(2,4,7)              111.9717         estimate D2E/DX2                !
 ! A63   A(2,4,10)             110.7248         estimate D2E/DX2                !
 ! A64   A(2,4,27)             108.1814         estimate D2E/DX2                !
 ! A65   A(2,4,28)             127.3924         estimate D2E/DX2                !
 ! A66   A(6,4,10)              96.5157         estimate D2E/DX2                !
 ! A67   A(6,4,27)             137.8109         estimate D2E/DX2                !
 ! A68   A(6,4,28)             123.2019         estimate D2E/DX2                !
 ! A69   A(7,4,27)             133.4674         estimate D2E/DX2                !
 ! A70   A(7,4,28)             104.7804         estimate D2E/DX2                !
 ! A71   A(10,4,27)            124.357          estimate D2E/DX2                !
 ! A72   A(10,4,28)            120.0727         estimate D2E/DX2                !
 ! A73   A(1,5,9)               91.0259         estimate D2E/DX2                !
 ! A74   A(1,5,13)             135.4299         estimate D2E/DX2                !
 ! A75   A(1,5,14)             123.472          estimate D2E/DX2                !
 ! A76   A(9,5,13)             127.1299         estimate D2E/DX2                !
 ! A77   A(9,5,14)             144.4557         estimate D2E/DX2                !
 ! A78   A(11,5,12)            103.6371         estimate D2E/DX2                !
 ! A79   A(11,5,13)            146.5693         estimate D2E/DX2                !
 ! A80   A(11,5,14)            118.786          estimate D2E/DX2                !
 ! A81   A(12,5,13)            109.2548         estimate D2E/DX2                !
 ! A82   A(12,5,14)            136.6437         estimate D2E/DX2                !
 ! A83   A(2,6,3)               94.763          estimate D2E/DX2                !
 ! A84   A(2,6,7)              113.5869         estimate D2E/DX2                !
 ! A85   A(2,6,21)             140.5076         estimate D2E/DX2                !
 ! A86   A(2,6,22)             118.4488         estimate D2E/DX2                !
 ! A87   A(3,6,4)               86.1049         estimate D2E/DX2                !
 ! A88   A(3,6,21)             124.1066         estimate D2E/DX2                !
 ! A89   A(3,6,22)             127.9521         estimate D2E/DX2                !
 ! A90   A(4,6,8)              106.3131         estimate D2E/DX2                !
 ! A91   A(4,6,21)             123.9915         estimate D2E/DX2                !
 ! A92   A(4,6,22)             144.6279         estimate D2E/DX2                !
 ! A93   A(7,6,8)              122.0025         estimate D2E/DX2                !
 ! A94   A(7,6,21)              93.0793         estimate D2E/DX2                !
 ! A95   A(7,6,22)             124.6693         estimate D2E/DX2                !
 ! A96   A(8,6,21)             129.1034         estimate D2E/DX2                !
 ! A97   A(8,6,22)              99.5825         estimate D2E/DX2                !
 ! A98   A(3,7,4)               91.0952         estimate D2E/DX2                !
 ! A99   A(3,7,15)             136.4821         estimate D2E/DX2                !
 ! A100  A(3,7,16)             123.6344         estimate D2E/DX2                !
 ! A101  A(4,7,15)             126.2196         estimate D2E/DX2                !
 ! A102  A(4,7,16)             144.2658         estimate D2E/DX2                !
 ! A103  A(6,7,10)             103.5765         estimate D2E/DX2                !
 ! A104  A(6,7,15)             146.0447         estimate D2E/DX2                !
 ! A105  A(6,7,16)             118.899          estimate D2E/DX2                !
 ! A106  A(10,7,15)            109.6277         estimate D2E/DX2                !
 ! A107  A(10,7,16)            136.6354         estimate D2E/DX2                !
 ! A108  A(2,8,3)               96.4135         estimate D2E/DX2                !
 ! A109  A(2,8,9)              106.9254         estimate D2E/DX2                !
 ! A110  A(2,8,33)             129.1995         estimate D2E/DX2                !
 ! A111  A(2,8,34)             126.7246         estimate D2E/DX2                !
 ! A112  A(3,8,11)             102.447          estimate D2E/DX2                !
 ! A113  A(3,8,33)             134.0964         estimate D2E/DX2                !
 ! A114  A(3,8,34)             121.0868         estimate D2E/DX2                !
 ! A115  A(6,8,9)              120.4721         estimate D2E/DX2                !
 ! A116  A(6,8,11)             115.3163         estimate D2E/DX2                !
 ! A117  A(6,8,33)             129.553          estimate D2E/DX2                !
 ! A118  A(6,8,34)             100.8905         estimate D2E/DX2                !
 ! A119  A(9,8,33)             103.7064         estimate D2E/DX2                !
 ! A120  A(9,8,34)             123.713          estimate D2E/DX2                !
 ! A121  A(11,8,33)            105.9359         estimate D2E/DX2                !
 ! A122  A(11,8,34)            132.743          estimate D2E/DX2                !
 ! A123  A(3,9,5)              113.0232         estimate D2E/DX2                !
 ! A124  A(3,9,11)             101.7043         estimate D2E/DX2                !
 ! A125  A(3,9,23)             106.1907         estimate D2E/DX2                !
 ! A126  A(3,9,24)             133.3634         estimate D2E/DX2                !
 ! A127  A(5,9,8)              111.9746         estimate D2E/DX2                !
 ! A128  A(5,9,23)             133.1076         estimate D2E/DX2                !
 ! A129  A(5,9,24)             104.6294         estimate D2E/DX2                !
 ! A130  A(8,9,12)             110.8095         estimate D2E/DX2                !
 ! A131  A(8,9,23)             108.5585         estimate D2E/DX2                !
 ! A132  A(8,9,24)             126.6866         estimate D2E/DX2                !
 ! A133  A(11,9,12)             96.4998         estimate D2E/DX2                !
 ! A134  A(11,9,23)            137.917          estimate D2E/DX2                !
 ! A135  A(11,9,24)            122.1823         estimate D2E/DX2                !
 ! A136  A(12,9,23)            124.1442         estimate D2E/DX2                !
 ! A137  A(12,9,24)            120.9253         estimate D2E/DX2                !
 ! A138  A(1,10,3)              86.4237         estimate D2E/DX2                !
 ! A139  A(1,10,7)             110.8309         estimate D2E/DX2                !
 ! A140  A(1,10,17)            136.6323         estimate D2E/DX2                !
 ! A141  A(1,10,18)            122.6488         estimate D2E/DX2                !
 ! A142  A(3,10,4)              86.4547         estimate D2E/DX2                !
 ! A143  A(3,10,17)            136.8768         estimate D2E/DX2                !
 ! A144  A(3,10,18)            133.57           estimate D2E/DX2                !
 ! A145  A(4,10,12)            118.7598         estimate D2E/DX2                !
 ! A146  A(4,10,17)            113.9765         estimate D2E/DX2                !
 ! A147  A(4,10,18)            138.0514         estimate D2E/DX2                !
 ! A148  A(7,10,12)            120.9343         estimate D2E/DX2                !
 ! A149  A(7,10,17)             97.4502         estimate D2E/DX2                !
 ! A150  A(7,10,18)            124.1536         estimate D2E/DX2                !
 ! A151  A(12,10,17)           125.3305         estimate D2E/DX2                !
 ! A152  A(12,10,18)            95.6091         estimate D2E/DX2                !
 ! A153  A(1,11,8)              94.7353         estimate D2E/DX2                !
 ! A154  A(1,11,9)              86.1314         estimate D2E/DX2                !
 ! A155  A(1,11,19)            124.1856         estimate D2E/DX2                !
 ! A156  A(1,11,20)            128.3364         estimate D2E/DX2                !
 ! A157  A(2,11,5)             122.0995         estimate D2E/DX2                !
 ! A158  A(2,11,9)             106.3699         estimate D2E/DX2                !
 ! A159  A(2,11,19)            129.6378         estimate D2E/DX2                !
 ! A160  A(2,11,20)            100.0899         estimate D2E/DX2                !
 ! A161  A(5,11,8)             113.6215         estimate D2E/DX2                !
 ! A162  A(5,11,19)             92.5799         estimate D2E/DX2                !
 ! A163  A(5,11,20)            124.2745         estimate D2E/DX2                !
 ! A164  A(8,11,19)            140.5663         estimate D2E/DX2                !
 ! A165  A(8,11,20)            118.6056         estimate D2E/DX2                !
 ! A166  A(9,11,19)            123.4087         estimate D2E/DX2                !
 ! A167  A(9,11,20)            144.1032         estimate D2E/DX2                !
 ! A168  A(1,12,3)              86.2803         estimate D2E/DX2                !
 ! A169  A(1,12,9)              86.3729         estimate D2E/DX2                !
 ! A170  A(1,12,25)            133.4931         estimate D2E/DX2                !
 ! A171  A(1,12,26)            136.9922         estimate D2E/DX2                !
 ! A172  A(3,12,5)             110.7535         estimate D2E/DX2                !
 ! A173  A(3,12,25)            122.2591         estimate D2E/DX2                !
 ! A174  A(3,12,26)            136.6102         estimate D2E/DX2                !
 ! A175  A(5,12,10)            120.7885         estimate D2E/DX2                !
 ! A176  A(5,12,25)            124.7379         estimate D2E/DX2                !
 ! A177  A(5,12,26)             97.9904         estimate D2E/DX2                !
 ! A178  A(9,12,10)            118.4751         estimate D2E/DX2                !
 ! A179  A(9,12,25)            138.4495         estimate D2E/DX2                !
 ! A180  A(9,12,26)            114.6264         estimate D2E/DX2                !
 ! A181  A(10,12,25)            95.2505         estimate D2E/DX2                !
 ! A182  A(10,12,26)           124.9188         estimate D2E/DX2                !
 ! A183  A(6,22,53)             94.3851         estimate D2E/DX2                !
 ! A184  A(21,22,53)            94.4861         estimate D2E/DX2                !
 ! A185  A(9,24,52)            109.1431         estimate D2E/DX2                !
 ! A186  A(23,24,52)           125.8615         estimate D2E/DX2                !
 ! A187  A(12,26,52)           110.8112         estimate D2E/DX2                !
 ! A188  A(25,26,52)           158.1506         estimate D2E/DX2                !
 ! A189  A(4,27,60)            108.7163         estimate D2E/DX2                !
 ! A190  A(4,28,41)            102.2369         estimate D2E/DX2                !
 ! A191  A(27,28,41)           149.2462         estimate D2E/DX2                !
 ! A192  A(1,29,56)            109.1497         estimate D2E/DX2                !
 ! A193  A(1,29,60)            112.3417         estimate D2E/DX2                !
 ! A194  A(30,29,56)           133.155          estimate D2E/DX2                !
 ! A195  A(30,29,60)           129.2064         estimate D2E/DX2                !
 ! A196  A(56,29,60)            93.5763         estimate D2E/DX2                !
 ! A197  A(1,30,45)             97.5918         estimate D2E/DX2                !
 ! A198  A(1,30,49)             97.4525         estimate D2E/DX2                !
 ! A199  A(29,30,45)            93.8155         estimate D2E/DX2                !
 ! A200  A(29,30,49)           107.3551         estimate D2E/DX2                !
 ! A201  A(45,30,49)           156.5047         estimate D2E/DX2                !
 ! A202  A(3,31,40)             96.988          estimate D2E/DX2                !
 ! A203  A(3,31,53)             97.7574         estimate D2E/DX2                !
 ! A204  A(32,31,40)           106.2255         estimate D2E/DX2                !
 ! A205  A(32,31,53)            93.9725         estimate D2E/DX2                !
 ! A206  A(40,31,53)           157.4099         estimate D2E/DX2                !
 ! A207  A(3,32,47)            108.9756         estimate D2E/DX2                !
 ! A208  A(31,32,47)           133.0175         estimate D2E/DX2                !
 ! A209  A(8,33,37)            108.0012         estimate D2E/DX2                !
 ! A210  A(8,33,44)             91.1829         estimate D2E/DX2                !
 ! A211  A(37,33,44)            95.4299         estimate D2E/DX2                !
 ! A212  A(8,34,44)             87.5735         estimate D2E/DX2                !
 ! A213  A(8,34,53)             98.5477         estimate D2E/DX2                !
 ! A214  A(33,34,53)           137.8128         estimate D2E/DX2                !
 ! A215  A(44,34,53)           147.4922         estimate D2E/DX2                !
 ! A216  A(2,35,44)             91.9005         estimate D2E/DX2                !
 ! A217  A(2,35,45)             99.0229         estimate D2E/DX2                !
 ! A218  A(36,35,45)           140.126          estimate D2E/DX2                !
 ! A219  A(44,35,45)           127.1933         estimate D2E/DX2                !
 ! A220  A(2,36,44)             86.4768         estimate D2E/DX2                !
 ! A221  A(2,36,58)            106.661          estimate D2E/DX2                !
 ! A222  A(44,36,58)           114.697          estimate D2E/DX2                !
 ! A223  A(33,37,38)           118.7294         estimate D2E/DX2                !
 ! A224  A(31,40,39)           132.7921         estimate D2E/DX2                !
 ! A225  A(28,41,42)           128.4511         estimate D2E/DX2                !
 ! A226  A(28,41,58)            62.9187         estimate D2E/DX2                !
 ! A227  A(42,41,58)           124.6332         estimate D2E/DX2                !
 ! A228  A(33,44,35)            98.123          estimate D2E/DX2                !
 ! A229  A(33,44,36)            97.4319         estimate D2E/DX2                !
 ! A230  A(33,44,43)           130.6477         estimate D2E/DX2                !
 ! A231  A(34,44,35)            97.0553         estimate D2E/DX2                !
 ! A232  A(34,44,36)            91.7803         estimate D2E/DX2                !
 ! A233  A(34,44,43)           127.493          estimate D2E/DX2                !
 ! A234  A(35,44,43)           130.8573         estimate D2E/DX2                !
 ! A235  A(36,44,43)           127.4493         estimate D2E/DX2                !
 ! A236  A(30,45,35)            95.081          estimate D2E/DX2                !
 ! A237  A(30,45,46)           131.4368         estimate D2E/DX2                !
 ! A238  A(30,45,60)            60.5413         estimate D2E/DX2                !
 ! A239  A(35,45,46)           125.2785         estimate D2E/DX2                !
 ! A240  A(35,45,60)            71.5324         estimate D2E/DX2                !
 ! A241  A(46,45,60)           104.2154         estimate D2E/DX2                !
 ! A242  A(32,47,48)           132.3301         estimate D2E/DX2                !
 ! A243  A(30,49,50)           132.6898         estimate D2E/DX2                !
 ! A244  A(24,52,26)            80.4925         estimate D2E/DX2                !
 ! A245  A(24,52,51)           130.7074         estimate D2E/DX2                !
 ! A246  A(26,52,51)           142.5932         estimate D2E/DX2                !
 ! A247  A(22,53,31)            90.0692         estimate D2E/DX2                !
 ! A248  A(22,53,34)            57.8443         estimate D2E/DX2                !
 ! A249  A(22,53,54)           132.1721         estimate D2E/DX2                !
 ! A250  A(31,53,34)            95.016          estimate D2E/DX2                !
 ! A251  A(31,53,54)           131.4764         estimate D2E/DX2                !
 ! A252  A(34,53,54)           125.3442         estimate D2E/DX2                !
 ! A253  A(29,56,55)           131.8451         estimate D2E/DX2                !
 ! A254  A(36,58,41)           137.8275         estimate D2E/DX2                !
 ! A255  A(36,58,57)           113.1247         estimate D2E/DX2                !
 ! A256  A(41,58,57)           108.5923         estimate D2E/DX2                !
 ! A257  A(27,60,29)            84.2368         estimate D2E/DX2                !
 ! A258  A(27,60,45)           133.8316         estimate D2E/DX2                !
 ! A259  A(27,60,59)           118.5906         estimate D2E/DX2                !
 ! A260  A(29,60,45)            75.5804         estimate D2E/DX2                !
 ! A261  A(29,60,59)           126.4599         estimate D2E/DX2                !
 ! A262  A(45,60,59)           106.6992         estimate D2E/DX2                !
 ! A263  L(28,27,60,2,-1)      181.5925         estimate D2E/DX2                !
 ! A264  L(34,33,37,1,-1)      184.0434         estimate D2E/DX2                !
 ! A265  L(35,36,58,1,-1)      179.2013         estimate D2E/DX2                !
 ! A266  L(28,27,60,2,-2)      184.8475         estimate D2E/DX2                !
 ! A267  L(34,33,37,1,-2)      183.7155         estimate D2E/DX2                !
 ! A268  L(35,36,58,1,-2)      186.5232         estimate D2E/DX2                !
 ! D1    D(5,1,2,6)           -101.2441         estimate D2E/DX2                !
 ! D2    D(5,1,2,8)            -42.5537         estimate D2E/DX2                !
 ! D3    D(5,1,2,35)            98.0096         estimate D2E/DX2                !
 ! D4    D(5,1,2,36)           130.9661         estimate D2E/DX2                !
 ! D5    D(10,1,2,6)            11.1412         estimate D2E/DX2                !
 ! D6    D(10,1,2,8)            69.8315         estimate D2E/DX2                !
 ! D7    D(10,1,2,35)         -149.6052         estimate D2E/DX2                !
 ! D8    D(10,1,2,36)         -116.6486         estimate D2E/DX2                !
 ! D9    D(12,1,2,6)           -43.2596         estimate D2E/DX2                !
 ! D10   D(12,1,2,8)            15.4307         estimate D2E/DX2                !
 ! D11   D(12,1,2,35)          155.994          estimate D2E/DX2                !
 ! D12   D(12,1,2,36)         -171.0494         estimate D2E/DX2                !
 ! D13   D(29,1,2,6)           126.4842         estimate D2E/DX2                !
 ! D14   D(29,1,2,8)          -174.8255         estimate D2E/DX2                !
 ! D15   D(29,1,2,35)          -34.2622         estimate D2E/DX2                !
 ! D16   D(29,1,2,36)           -1.3057         estimate D2E/DX2                !
 ! D17   D(30,1,2,6)           157.823          estimate D2E/DX2                !
 ! D18   D(30,1,2,8)          -143.4866         estimate D2E/DX2                !
 ! D19   D(30,1,2,35)           -2.9233         estimate D2E/DX2                !
 ! D20   D(30,1,2,36)           30.0332         estimate D2E/DX2                !
 ! D21   D(5,1,4,6)             24.7188         estimate D2E/DX2                !
 ! D22   D(5,1,4,7)            -33.4155         estimate D2E/DX2                !
 ! D23   D(5,1,4,27)           172.5503         estimate D2E/DX2                !
 ! D24   D(5,1,4,28)          -173.466          estimate D2E/DX2                !
 ! D25   D(11,1,4,6)           -27.5171         estimate D2E/DX2                !
 ! D26   D(11,1,4,7)           -85.6514         estimate D2E/DX2                !
 ! D27   D(11,1,4,27)          120.3144         estimate D2E/DX2                !
 ! D28   D(11,1,4,28)          134.2981         estimate D2E/DX2                !
 ! D29   D(12,1,4,6)            65.7879         estimate D2E/DX2                !
 ! D30   D(12,1,4,7)             7.6537         estimate D2E/DX2                !
 ! D31   D(12,1,4,27)         -146.3806         estimate D2E/DX2                !
 ! D32   D(12,1,4,28)         -132.3969         estimate D2E/DX2                !
 ! D33   D(29,1,4,6)          -160.1935         estimate D2E/DX2                !
 ! D34   D(29,1,4,7)           141.6722         estimate D2E/DX2                !
 ! D35   D(29,1,4,27)          -12.362          estimate D2E/DX2                !
 ! D36   D(29,1,4,28)            1.6217         estimate D2E/DX2                !
 ! D37   D(30,1,4,6)          -157.1248         estimate D2E/DX2                !
 ! D38   D(30,1,4,7)           144.7409         estimate D2E/DX2                !
 ! D39   D(30,1,4,27)           -9.2933         estimate D2E/DX2                !
 ! D40   D(30,1,4,28)            4.6904         estimate D2E/DX2                !
 ! D41   D(2,1,5,9)             50.7099         estimate D2E/DX2                !
 ! D42   D(2,1,5,13)          -157.8347         estimate D2E/DX2                !
 ! D43   D(2,1,5,14)          -120.1969         estimate D2E/DX2                !
 ! D44   D(4,1,5,9)             -5.7143         estimate D2E/DX2                !
 ! D45   D(4,1,5,13)           145.7411         estimate D2E/DX2                !
 ! D46   D(4,1,5,14)          -176.6211         estimate D2E/DX2                !
 ! D47   D(10,1,5,9)           -58.9691         estimate D2E/DX2                !
 ! D48   D(10,1,5,13)           92.4863         estimate D2E/DX2                !
 ! D49   D(10,1,5,14)          130.1241         estimate D2E/DX2                !
 ! D50   D(29,1,5,9)           179.8603         estimate D2E/DX2                !
 ! D51   D(29,1,5,13)          -28.6844         estimate D2E/DX2                !
 ! D52   D(29,1,5,14)            8.9535         estimate D2E/DX2                !
 ! D53   D(30,1,5,9)           175.8318         estimate D2E/DX2                !
 ! D54   D(30,1,5,13)          -32.7128         estimate D2E/DX2                !
 ! D55   D(30,1,5,14)            4.925          estimate D2E/DX2                !
 ! D56   D(2,1,10,3)           -51.518          estimate D2E/DX2                !
 ! D57   D(2,1,10,7)             4.0358         estimate D2E/DX2                !
 ! D58   D(2,1,10,17)          131.2529         estimate D2E/DX2                !
 ! D59   D(2,1,10,18)          167.2091         estimate D2E/DX2                !
 ! D60   D(5,1,10,3)            61.3986         estimate D2E/DX2                !
 ! D61   D(5,1,10,7)           116.9524         estimate D2E/DX2                !
 ! D62   D(5,1,10,17)         -115.8305         estimate D2E/DX2                !
 ! D63   D(5,1,10,18)          -79.8743         estimate D2E/DX2                !
 ! D64   D(11,1,10,3)            4.5507         estimate D2E/DX2                !
 ! D65   D(11,1,10,7)           60.1045         estimate D2E/DX2                !
 ! D66   D(11,1,10,17)        -172.6784         estimate D2E/DX2                !
 ! D67   D(11,1,10,18)        -136.7222         estimate D2E/DX2                !
 ! D68   D(29,1,10,3)         -170.6804         estimate D2E/DX2                !
 ! D69   D(29,1,10,7)         -115.1265         estimate D2E/DX2                !
 ! D70   D(29,1,10,17)          12.0905         estimate D2E/DX2                !
 ! D71   D(29,1,10,18)          48.0467         estimate D2E/DX2                !
 ! D72   D(30,1,10,3)          161.8909         estimate D2E/DX2                !
 ! D73   D(30,1,10,7)         -142.5553         estimate D2E/DX2                !
 ! D74   D(30,1,10,17)         -15.3382         estimate D2E/DX2                !
 ! D75   D(30,1,10,18)          20.618          estimate D2E/DX2                !
 ! D76   D(4,1,11,8)            34.1333         estimate D2E/DX2                !
 ! D77   D(4,1,11,9)            92.4436         estimate D2E/DX2                !
 ! D78   D(4,1,11,19)         -139.1526         estimate D2E/DX2                !
 ! D79   D(4,1,11,20)          -98.5531         estimate D2E/DX2                !
 ! D80   D(10,1,11,8)          -28.5355         estimate D2E/DX2                !
 ! D81   D(10,1,11,9)           29.7749         estimate D2E/DX2                !
 ! D82   D(10,1,11,19)         158.1787         estimate D2E/DX2                !
 ! D83   D(10,1,11,20)        -161.2218         estimate D2E/DX2                !
 ! D84   D(12,1,11,8)          -69.4717         estimate D2E/DX2                !
 ! D85   D(12,1,11,9)          -11.1613         estimate D2E/DX2                !
 ! D86   D(12,1,11,19)         117.2425         estimate D2E/DX2                !
 ! D87   D(12,1,11,20)         157.842          estimate D2E/DX2                !
 ! D88   D(29,1,11,8)          145.6933         estimate D2E/DX2                !
 ! D89   D(29,1,11,9)         -155.9963         estimate D2E/DX2                !
 ! D90   D(29,1,11,19)         -27.5925         estimate D2E/DX2                !
 ! D91   D(29,1,11,20)          13.007          estimate D2E/DX2                !
 ! D92   D(30,1,11,8)          171.1928         estimate D2E/DX2                !
 ! D93   D(30,1,11,9)         -130.4969         estimate D2E/DX2                !
 ! D94   D(30,1,11,19)          -2.0931         estimate D2E/DX2                !
 ! D95   D(30,1,11,20)          38.5064         estimate D2E/DX2                !
 ! D96   D(2,1,12,3)            22.4982         estimate D2E/DX2                !
 ! D97   D(2,1,12,9)           -38.2157         estimate D2E/DX2                !
 ! D98   D(2,1,12,25)          155.0002         estimate D2E/DX2                !
 ! D99   D(2,1,12,26)         -161.184          estimate D2E/DX2                !
 ! D100  D(4,1,12,3)           -37.7596         estimate D2E/DX2                !
 ! D101  D(4,1,12,9)           -98.4735         estimate D2E/DX2                !
 ! D102  D(4,1,12,25)           94.7424         estimate D2E/DX2                !
 ! D103  D(4,1,12,26)          138.5582         estimate D2E/DX2                !
 ! D104  D(11,1,12,3)           72.3596         estimate D2E/DX2                !
 ! D105  D(11,1,12,9)           11.6456         estimate D2E/DX2                !
 ! D106  D(11,1,12,25)        -155.1385         estimate D2E/DX2                !
 ! D107  D(11,1,12,26)        -111.3227         estimate D2E/DX2                !
 ! D108  D(29,1,12,3)         -144.8744         estimate D2E/DX2                !
 ! D109  D(29,1,12,9)          154.4117         estimate D2E/DX2                !
 ! D110  D(29,1,12,25)         -12.3724         estimate D2E/DX2                !
 ! D111  D(29,1,12,26)          31.4433         estimate D2E/DX2                !
 ! D112  D(30,1,12,3)         -177.3775         estimate D2E/DX2                !
 ! D113  D(30,1,12,9)          121.9086         estimate D2E/DX2                !
 ! D114  D(30,1,12,25)         -44.8755         estimate D2E/DX2                !
 ! D115  D(30,1,12,26)          -1.0597         estimate D2E/DX2                !
 ! D116  D(2,1,29,56)         -110.5544         estimate D2E/DX2                !
 ! D117  D(2,1,29,60)           -8.1914         estimate D2E/DX2                !
 ! D118  D(4,1,29,56)          -54.2267         estimate D2E/DX2                !
 ! D119  D(4,1,29,60)           48.1364         estimate D2E/DX2                !
 ! D120  D(5,1,29,56)          122.8045         estimate D2E/DX2                !
 ! D121  D(5,1,29,60)         -134.8325         estimate D2E/DX2                !
 ! D122  D(10,1,29,56)           1.9784         estimate D2E/DX2                !
 ! D123  D(10,1,29,60)         104.3414         estimate D2E/DX2                !
 ! D124  D(11,1,29,56)        -173.038          estimate D2E/DX2                !
 ! D125  D(11,1,29,60)         -70.675          estimate D2E/DX2                !
 ! D126  D(12,1,29,56)          57.022          estimate D2E/DX2                !
 ! D127  D(12,1,29,60)         159.385          estimate D2E/DX2                !
 ! D128  D(2,1,30,45)           15.2964         estimate D2E/DX2                !
 ! D129  D(2,1,30,49)          177.1971         estimate D2E/DX2                !
 ! D130  D(4,1,30,45)           85.7903         estimate D2E/DX2                !
 ! D131  D(4,1,30,49)         -112.3091         estimate D2E/DX2                !
 ! D132  D(5,1,30,45)          -95.1907         estimate D2E/DX2                !
 ! D133  D(5,1,30,49)           66.71           estimate D2E/DX2                !
 ! D134  D(10,1,30,45)         155.1572         estimate D2E/DX2                !
 ! D135  D(10,1,30,49)         -42.9421         estimate D2E/DX2                !
 ! D136  D(11,1,30,45)         -44.4075         estimate D2E/DX2                !
 ! D137  D(11,1,30,49)         117.4931         estimate D2E/DX2                !
 ! D138  D(12,1,30,45)        -142.9667         estimate D2E/DX2                !
 ! D139  D(12,1,30,49)          18.9339         estimate D2E/DX2                !
 ! D140  D(8,2,4,7)             17.4801         estimate D2E/DX2                !
 ! D141  D(8,2,4,10)           -47.1453         estimate D2E/DX2                !
 ! D142  D(8,2,4,27)           173.4465         estimate D2E/DX2                !
 ! D143  D(8,2,4,28)           148.3718         estimate D2E/DX2                !
 ! D144  D(11,2,4,7)            83.7362         estimate D2E/DX2                !
 ! D145  D(11,2,4,10)           19.1107         estimate D2E/DX2                !
 ! D146  D(11,2,4,27)         -120.2974         estimate D2E/DX2                !
 ! D147  D(11,2,4,28)         -145.3722         estimate D2E/DX2                !
 ! D148  D(35,2,4,7)          -145.6978         estimate D2E/DX2                !
 ! D149  D(35,2,4,10)          149.6767         estimate D2E/DX2                !
 ! D150  D(35,2,4,27)           10.2686         estimate D2E/DX2                !
 ! D151  D(35,2,4,28)          -14.8062         estimate D2E/DX2                !
 ! D152  D(36,2,4,7)          -121.1929         estimate D2E/DX2                !
 ! D153  D(36,2,4,10)          174.1817         estimate D2E/DX2                !
 ! D154  D(36,2,4,27)           34.7735         estimate D2E/DX2                !
 ! D155  D(36,2,4,28)            9.6988         estimate D2E/DX2                !
 ! D156  D(1,2,6,3)             36.2761         estimate D2E/DX2                !
 ! D157  D(1,2,6,7)            -24.9137         estimate D2E/DX2                !
 ! D158  D(1,2,6,21)          -153.3738         estimate D2E/DX2                !
 ! D159  D(1,2,6,22)           174.6103         estimate D2E/DX2                !
 ! D160  D(11,2,6,3)           -29.9151         estimate D2E/DX2                !
 ! D161  D(11,2,6,7)           -91.1048         estimate D2E/DX2                !
 ! D162  D(11,2,6,21)          140.4351         estimate D2E/DX2                !
 ! D163  D(11,2,6,22)          108.4191         estimate D2E/DX2                !
 ! D164  D(35,2,6,3)          -166.5885         estimate D2E/DX2                !
 ! D165  D(35,2,6,7)           132.2217         estimate D2E/DX2                !
 ! D166  D(35,2,6,21)            3.7616         estimate D2E/DX2                !
 ! D167  D(35,2,6,22)          -28.2543         estimate D2E/DX2                !
 ! D168  D(36,2,6,3)          -179.4683         estimate D2E/DX2                !
 ! D169  D(36,2,6,7)           119.3419         estimate D2E/DX2                !
 ! D170  D(36,2,6,21)           -9.1181         estimate D2E/DX2                !
 ! D171  D(36,2,6,22)          -41.1341         estimate D2E/DX2                !
 ! D172  D(1,2,8,3)            -45.7241         estimate D2E/DX2                !
 ! D173  D(1,2,8,9)             15.2488         estimate D2E/DX2                !
 ! D174  D(1,2,8,33)           139.8446         estimate D2E/DX2                !
 ! D175  D(1,2,8,34)           177.2119         estimate D2E/DX2                !
 ! D176  D(4,2,8,3)             15.2084         estimate D2E/DX2                !
 ! D177  D(4,2,8,9)             76.1813         estimate D2E/DX2                !
 ! D178  D(4,2,8,33)          -159.2229         estimate D2E/DX2                !
 ! D179  D(4,2,8,34)          -121.8556         estimate D2E/DX2                !
 ! D180  D(35,2,8,3)           177.5743         estimate D2E/DX2                !
 ! D181  D(35,2,8,9)          -121.4527         estimate D2E/DX2                !
 ! D182  D(35,2,8,33)            3.143          estimate D2E/DX2                !
 ! D183  D(35,2,8,34)           40.5103         estimate D2E/DX2                !
 ! D184  D(36,2,8,3)           140.1738         estimate D2E/DX2                !
 ! D185  D(36,2,8,9)          -158.8533         estimate D2E/DX2                !
 ! D186  D(36,2,8,33)          -34.2575         estimate D2E/DX2                !
 ! D187  D(36,2,8,34)            3.1098         estimate D2E/DX2                !
 ! D188  D(4,2,11,5)             7.2515         estimate D2E/DX2                !
 ! D189  D(4,2,11,9)           -55.3738         estimate D2E/DX2                !
 ! D190  D(4,2,11,19)          133.3116         estimate D2E/DX2                !
 ! D191  D(4,2,11,20)          149.1437         estimate D2E/DX2                !
 ! D192  D(6,2,11,5)            78.0994         estimate D2E/DX2                !
 ! D193  D(6,2,11,9)            15.4741         estimate D2E/DX2                !
 ! D194  D(6,2,11,19)         -155.8405         estimate D2E/DX2                !
 ! D195  D(6,2,11,20)         -140.0083         estimate D2E/DX2                !
 ! D196  D(35,2,11,5)         -132.5695         estimate D2E/DX2                !
 ! D197  D(35,2,11,9)          164.8051         estimate D2E/DX2                !
 ! D198  D(35,2,11,19)          -6.5094         estimate D2E/DX2                !
 ! D199  D(35,2,11,20)           9.3227         estimate D2E/DX2                !
 ! D200  D(36,2,11,5)         -140.9102         estimate D2E/DX2                !
 ! D201  D(36,2,11,9)          156.4644         estimate D2E/DX2                !
 ! D202  D(36,2,11,19)         -14.8501         estimate D2E/DX2                !
 ! D203  D(36,2,11,20)           0.982          estimate D2E/DX2                !
 ! D204  D(1,2,35,44)         -139.8935         estimate D2E/DX2                !
 ! D205  D(1,2,35,45)          -11.7462         estimate D2E/DX2                !
 ! D206  D(4,2,35,44)          147.3473         estimate D2E/DX2                !
 ! D207  D(4,2,35,45)          -84.5054         estimate D2E/DX2                !
 ! D208  D(6,2,35,44)           66.2838         estimate D2E/DX2                !
 ! D209  D(6,2,35,45)         -165.5688         estimate D2E/DX2                !
 ! D210  D(8,2,35,44)          -12.3084         estimate D2E/DX2                !
 ! D211  D(8,2,35,45)          115.8389         estimate D2E/DX2                !
 ! D212  D(11,2,35,44)         -74.5172         estimate D2E/DX2                !
 ! D213  D(11,2,35,45)          53.6301         estimate D2E/DX2                !
 ! D214  D(1,2,36,44)         -144.047          estimate D2E/DX2                !
 ! D215  D(1,2,36,58)          101.2112         estimate D2E/DX2                !
 ! D216  D(4,2,36,44)          153.6432         estimate D2E/DX2                !
 ! D217  D(4,2,36,58)           38.9014         estimate D2E/DX2                !
 ! D218  D(6,2,36,44)           89.3272         estimate D2E/DX2                !
 ! D219  D(6,2,36,58)          -25.4146         estimate D2E/DX2                !
 ! D220  D(8,2,36,44)           27.6925         estimate D2E/DX2                !
 ! D221  D(8,2,36,58)          -87.0493         estimate D2E/DX2                !
 ! D222  D(11,2,36,44)         -54.3708         estimate D2E/DX2                !
 ! D223  D(11,2,36,58)        -169.1125         estimate D2E/DX2                !
 ! D224  D(9,3,6,2)             34.151          estimate D2E/DX2                !
 ! D225  D(9,3,6,4)             92.4494         estimate D2E/DX2                !
 ! D226  D(9,3,6,21)          -138.4516         estimate D2E/DX2                !
 ! D227  D(9,3,6,22)           -98.0097         estimate D2E/DX2                !
 ! D228  D(10,3,6,2)           -69.3163         estimate D2E/DX2                !
 ! D229  D(10,3,6,4)           -11.0179         estimate D2E/DX2                !
 ! D230  D(10,3,6,21)          118.0811         estimate D2E/DX2                !
 ! D231  D(10,3,6,22)          158.523          estimate D2E/DX2                !
 ! D232  D(12,3,6,2)           -28.464          estimate D2E/DX2                !
 ! D233  D(12,3,6,4)            29.8345         estimate D2E/DX2                !
 ! D234  D(12,3,6,21)          158.9335         estimate D2E/DX2                !
 ! D235  D(12,3,6,22)         -160.6246         estimate D2E/DX2                !
 ! D236  D(31,3,6,2)           171.1238         estimate D2E/DX2                !
 ! D237  D(31,3,6,4)          -130.5777         estimate D2E/DX2                !
 ! D238  D(31,3,6,21)           -1.4787         estimate D2E/DX2                !
 ! D239  D(31,3,6,22)           38.9632         estimate D2E/DX2                !
 ! D240  D(32,3,6,2)           145.6175         estimate D2E/DX2                !
 ! D241  D(32,3,6,4)          -156.0841         estimate D2E/DX2                !
 ! D242  D(32,3,6,21)          -26.985          estimate D2E/DX2                !
 ! D243  D(32,3,6,22)           13.4568         estimate D2E/DX2                !
 ! D244  D(8,3,7,4)             50.6754         estimate D2E/DX2                !
 ! D245  D(8,3,7,15)          -157.8743         estimate D2E/DX2                !
 ! D246  D(8,3,7,16)          -120.3833         estimate D2E/DX2                !
 ! D247  D(9,3,7,4)             -5.6638         estimate D2E/DX2                !
 ! D248  D(9,3,7,15)           145.7865         estimate D2E/DX2                !
 ! D249  D(9,3,7,16)          -176.7225         estimate D2E/DX2                !
 ! D250  D(12,3,7,4)           -58.9442         estimate D2E/DX2                !
 ! D251  D(12,3,7,15)           92.5061         estimate D2E/DX2                !
 ! D252  D(12,3,7,16)          129.9971         estimate D2E/DX2                !
 ! D253  D(31,3,7,4)           175.8133         estimate D2E/DX2                !
 ! D254  D(31,3,7,15)          -32.7363         estimate D2E/DX2                !
 ! D255  D(31,3,7,16)            4.7546         estimate D2E/DX2                !
 ! D256  D(32,3,7,4)           179.835          estimate D2E/DX2                !
 ! D257  D(32,3,7,15)          -28.7147         estimate D2E/DX2                !
 ! D258  D(32,3,7,16)            8.7762         estimate D2E/DX2                !
 ! D259  D(7,3,8,2)            -42.5017         estimate D2E/DX2                !
 ! D260  D(7,3,8,11)          -101.2561         estimate D2E/DX2                !
 ! D261  D(7,3,8,33)           131.4878         estimate D2E/DX2                !
 ! D262  D(7,3,8,34)            97.8897         estimate D2E/DX2                !
 ! D263  D(10,3,8,2)            15.5292         estimate D2E/DX2                !
 ! D264  D(10,3,8,11)          -43.2252         estimate D2E/DX2                !
 ! D265  D(10,3,8,33)         -170.4814         estimate D2E/DX2                !
 ! D266  D(10,3,8,34)          155.9206         estimate D2E/DX2                !
 ! D267  D(12,3,8,2)            69.8761         estimate D2E/DX2                !
 ! D268  D(12,3,8,11)           11.1217         estimate D2E/DX2                !
 ! D269  D(12,3,8,33)         -116.1345         estimate D2E/DX2                !
 ! D270  D(12,3,8,34)         -149.7325         estimate D2E/DX2                !
 ! D271  D(31,3,8,2)          -143.5276         estimate D2E/DX2                !
 ! D272  D(31,3,8,11)          157.718          estimate D2E/DX2                !
 ! D273  D(31,3,8,33)           30.4619         estimate D2E/DX2                !
 ! D274  D(31,3,8,34)           -3.1361         estimate D2E/DX2                !
 ! D275  D(32,3,8,2)          -174.842          estimate D2E/DX2                !
 ! D276  D(32,3,8,11)          126.4035         estimate D2E/DX2                !
 ! D277  D(32,3,8,33)           -0.8526         estimate D2E/DX2                !
 ! D278  D(32,3,8,34)          -34.4506         estimate D2E/DX2                !
 ! D279  D(6,3,9,5)            -85.6894         estimate D2E/DX2                !
 ! D280  D(6,3,9,11)           -27.5447         estimate D2E/DX2                !
 ! D281  D(6,3,9,23)           120.6004         estimate D2E/DX2                !
 ! D282  D(6,3,9,24)           133.1587         estimate D2E/DX2                !
 ! D283  D(7,3,9,5)            -33.4939         estimate D2E/DX2                !
 ! D284  D(7,3,9,11)            24.6508         estimate D2E/DX2                !
 ! D285  D(7,3,9,23)           172.7959         estimate D2E/DX2                !
 ! D286  D(7,3,9,24)          -174.6458         estimate D2E/DX2                !
 ! D287  D(10,3,9,5)             7.55           estimate D2E/DX2                !
 ! D288  D(10,3,9,11)           65.6948         estimate D2E/DX2                !
 ! D289  D(10,3,9,23)         -146.1601         estimate D2E/DX2                !
 ! D290  D(10,3,9,24)         -133.6019         estimate D2E/DX2                !
 ! D291  D(31,3,9,5)           144.7461         estimate D2E/DX2                !
 ! D292  D(31,3,9,11)         -157.1092         estimate D2E/DX2                !
 ! D293  D(31,3,9,23)           -8.9641         estimate D2E/DX2                !
 ! D294  D(31,3,9,24)            3.5941         estimate D2E/DX2                !
 ! D295  D(32,3,9,5)           141.6652         estimate D2E/DX2                !
 ! D296  D(32,3,9,11)         -160.1901         estimate D2E/DX2                !
 ! D297  D(32,3,9,23)          -12.045          estimate D2E/DX2                !
 ! D298  D(32,3,9,24)            0.5133         estimate D2E/DX2                !
 ! D299  D(6,3,10,1)            72.32           estimate D2E/DX2                !
 ! D300  D(6,3,10,4)            11.5052         estimate D2E/DX2                !
 ! D301  D(6,3,10,17)         -110.4636         estimate D2E/DX2                !
 ! D302  D(6,3,10,18)         -154.3184         estimate D2E/DX2                !
 ! D303  D(8,3,10,1)            22.4445         estimate D2E/DX2                !
 ! D304  D(8,3,10,4)           -38.3703         estimate D2E/DX2                !
 ! D305  D(8,3,10,17)         -160.339          estimate D2E/DX2                !
 ! D306  D(8,3,10,18)          155.8062         estimate D2E/DX2                !
 ! D307  D(9,3,10,1)           -37.7596         estimate D2E/DX2                !
 ! D308  D(9,3,10,4)           -98.5744         estimate D2E/DX2                !
 ! D309  D(9,3,10,17)          139.4568         estimate D2E/DX2                !
 ! D310  D(9,3,10,18)           95.602          estimate D2E/DX2                !
 ! D311  D(31,3,10,1)         -177.3438         estimate D2E/DX2                !
 ! D312  D(31,3,10,4)          121.8414         estimate D2E/DX2                !
 ! D313  D(31,3,10,17)          -0.1273         estimate D2E/DX2                !
 ! D314  D(31,3,10,18)         -43.9822         estimate D2E/DX2                !
 ! D315  D(32,3,10,1)         -144.7563         estimate D2E/DX2                !
 ! D316  D(32,3,10,4)          154.4289         estimate D2E/DX2                !
 ! D317  D(32,3,10,17)          32.4602         estimate D2E/DX2                !
 ! D318  D(32,3,10,18)         -11.3947         estimate D2E/DX2                !
 ! D319  D(6,3,12,1)             4.4916         estimate D2E/DX2                !
 ! D320  D(6,3,12,5)            60.0321         estimate D2E/DX2                !
 ! D321  D(6,3,12,25)         -136.2756         estimate D2E/DX2                !
 ! D322  D(6,3,12,26)         -171.8523         estimate D2E/DX2                !
 ! D323  D(7,3,12,1)            61.3427         estimate D2E/DX2                !
 ! D324  D(7,3,12,5)           116.8832         estimate D2E/DX2                !
 ! D325  D(7,3,12,25)          -79.4245         estimate D2E/DX2                !
 ! D326  D(7,3,12,26)         -115.0012         estimate D2E/DX2                !
 ! D327  D(8,3,12,1)           -51.4975         estimate D2E/DX2                !
 ! D328  D(8,3,12,5)             4.0431         estimate D2E/DX2                !
 ! D329  D(8,3,12,25)          167.7353         estimate D2E/DX2                !
 ! D330  D(8,3,12,26)          132.1587         estimate D2E/DX2                !
 ! D331  D(31,3,12,1)          162.0014         estimate D2E/DX2                !
 ! D332  D(31,3,12,5)         -142.4581         estimate D2E/DX2                !
 ! D333  D(31,3,12,25)          21.2342         estimate D2E/DX2                !
 ! D334  D(31,3,12,26)         -14.3425         estimate D2E/DX2                !
 ! D335  D(32,3,12,1)         -170.6191         estimate D2E/DX2                !
 ! D336  D(32,3,12,5)         -115.0786         estimate D2E/DX2                !
 ! D337  D(32,3,12,25)          48.6137         estimate D2E/DX2                !
 ! D338  D(32,3,12,26)          13.037          estimate D2E/DX2                !
 ! D339  D(6,3,31,40)          118.5944         estimate D2E/DX2                !
 ! D340  D(6,3,31,53)          -44.2437         estimate D2E/DX2                !
 ! D341  D(7,3,31,40)           67.7849         estimate D2E/DX2                !
 ! D342  D(7,3,31,53)          -95.0532         estimate D2E/DX2                !
 ! D343  D(8,3,31,40)          178.2709         estimate D2E/DX2                !
 ! D344  D(8,3,31,53)           15.4328         estimate D2E/DX2                !
 ! D345  D(9,3,31,40)         -111.2775         estimate D2E/DX2                !
 ! D346  D(9,3,31,53)           85.8844         estimate D2E/DX2                !
 ! D347  D(10,3,31,40)          19.938          estimate D2E/DX2                !
 ! D348  D(10,3,31,53)        -142.9001         estimate D2E/DX2                !
 ! D349  D(12,3,31,40)         -41.9839         estimate D2E/DX2                !
 ! D350  D(12,3,31,53)         155.178          estimate D2E/DX2                !
 ! D351  D(6,3,32,47)         -173.1188         estimate D2E/DX2                !
 ! D352  D(7,3,32,47)          122.6799         estimate D2E/DX2                !
 ! D353  D(8,3,32,47)         -110.6917         estimate D2E/DX2                !
 ! D354  D(9,3,32,47)          -54.3882         estimate D2E/DX2                !
 ! D355  D(10,3,32,47)          56.6995         estimate D2E/DX2                !
 ! D356  D(12,3,32,47)           1.7721         estimate D2E/DX2                !
 ! D357  D(1,4,6,3)            -50.963          estimate D2E/DX2                !
 ! D358  D(1,4,6,8)              7.9653         estimate D2E/DX2                !
 ! D359  D(1,4,6,21)           179.8424         estimate D2E/DX2                !
 ! D360  D(1,4,6,22)           143.3533         estimate D2E/DX2                !
 ! D361  D(10,4,6,3)            12.3214         estimate D2E/DX2                !
 ! D362  D(10,4,6,8)            71.2498         estimate D2E/DX2                !
 ! D363  D(10,4,6,21)         -116.8731         estimate D2E/DX2                !
 ! D364  D(10,4,6,22)         -153.3622         estimate D2E/DX2                !
 ! D365  D(27,4,6,3)           178.6819         estimate D2E/DX2                !
 ! D366  D(27,4,6,8)          -122.3898         estimate D2E/DX2                !
 ! D367  D(27,4,6,21)           49.4873         estimate D2E/DX2                !
 ! D368  D(27,4,6,22)           12.9982         estimate D2E/DX2                !
 ! D369  D(28,4,6,3)           144.9703         estimate D2E/DX2                !
 ! D370  D(28,4,6,8)          -156.1014         estimate D2E/DX2                !
 ! D371  D(28,4,6,21)           15.7757         estimate D2E/DX2                !
 ! D372  D(28,4,6,22)          -20.7134         estimate D2E/DX2                !
 ! D373  D(1,4,7,3)             27.5162         estimate D2E/DX2                !
 ! D374  D(1,4,7,15)          -128.41           estimate D2E/DX2                !
 ! D375  D(1,4,7,16)          -165.2851         estimate D2E/DX2                !
 ! D376  D(2,4,7,3)            -40.1448         estimate D2E/DX2                !
 ! D377  D(2,4,7,15)           163.929          estimate D2E/DX2                !
 ! D378  D(2,4,7,16)           127.0539         estimate D2E/DX2                !
 ! D379  D(27,4,7,3)           172.0734         estimate D2E/DX2                !
 ! D380  D(27,4,7,15)           16.1472         estimate D2E/DX2                !
 ! D381  D(27,4,7,16)          -20.7278         estimate D2E/DX2                !
 ! D382  D(28,4,7,3)           178.2554         estimate D2E/DX2                !
 ! D383  D(28,4,7,15)           22.3292         estimate D2E/DX2                !
 ! D384  D(28,4,7,16)          -14.5458         estimate D2E/DX2                !
 ! D385  D(2,4,10,3)            47.6172         estimate D2E/DX2                !
 ! D386  D(2,4,10,12)           -6.7498         estimate D2E/DX2                !
 ! D387  D(2,4,10,17)         -171.7777         estimate D2E/DX2                !
 ! D388  D(2,4,10,18)         -147.7766         estimate D2E/DX2                !
 ! D389  D(6,4,10,3)           -11.9312         estimate D2E/DX2                !
 ! D390  D(6,4,10,12)          -66.2982         estimate D2E/DX2                !
 ! D391  D(6,4,10,17)          128.674          estimate D2E/DX2                !
 ! D392  D(6,4,10,18)          152.6751         estimate D2E/DX2                !
 ! D393  D(27,4,10,3)          179.1287         estimate D2E/DX2                !
 ! D394  D(27,4,10,12)         124.7618         estimate D2E/DX2                !
 ! D395  D(27,4,10,17)         -40.2661         estimate D2E/DX2                !
 ! D396  D(27,4,10,18)         -16.265          estimate D2E/DX2                !
 ! D397  D(28,4,10,3)         -146.6007         estimate D2E/DX2                !
 ! D398  D(28,4,10,12)         159.0324         estimate D2E/DX2                !
 ! D399  D(28,4,10,17)          -5.9955         estimate D2E/DX2                !
 ! D400  D(28,4,10,18)          18.0056         estimate D2E/DX2                !
 ! D401  D(1,4,27,60)          -24.9828         estimate D2E/DX2                !
 ! D402  D(2,4,27,60)           40.1133         estimate D2E/DX2                !
 ! D403  D(6,4,27,60)          104.0916         estimate D2E/DX2                !
 ! D404  D(7,4,27,60)         -171.246          estimate D2E/DX2                !
 ! D405  D(10,4,27,60)         -92.3957         estimate D2E/DX2                !
 ! D406  D(1,4,28,41)         -176.9123         estimate D2E/DX2                !
 ! D407  D(2,4,28,41)          -92.7524         estimate D2E/DX2                !
 ! D408  D(6,4,28,41)          -18.3344         estimate D2E/DX2                !
 ! D409  D(7,4,28,41)           40.7759         estimate D2E/DX2                !
 ! D410  D(10,4,28,41)         104.0538         estimate D2E/DX2                !
 ! D411  D(1,5,9,3)             27.5573         estimate D2E/DX2                !
 ! D412  D(1,5,9,8)            -40.1038         estimate D2E/DX2                !
 ! D413  D(1,5,9,23)           171.9231         estimate D2E/DX2                !
 ! D414  D(1,5,9,24)           179.4383         estimate D2E/DX2                !
 ! D415  D(13,5,9,3)          -127.5694         estimate D2E/DX2                !
 ! D416  D(13,5,9,8)           164.7695         estimate D2E/DX2                !
 ! D417  D(13,5,9,23)           16.7964         estimate D2E/DX2                !
 ! D418  D(13,5,9,24)           24.3116         estimate D2E/DX2                !
 ! D419  D(14,5,9,3)          -165.5499         estimate D2E/DX2                !
 ! D420  D(14,5,9,8)           126.7891         estimate D2E/DX2                !
 ! D421  D(14,5,9,23)          -21.184          estimate D2E/DX2                !
 ! D422  D(14,5,9,24)          -13.6689         estimate D2E/DX2                !
 ! D423  D(12,5,11,2)          -41.3086         estimate D2E/DX2                !
 ! D424  D(12,5,11,8)           27.5217         estimate D2E/DX2                !
 ! D425  D(12,5,11,19)         177.2397         estimate D2E/DX2                !
 ! D426  D(12,5,11,20)        -173.9778         estimate D2E/DX2                !
 ! D427  D(13,5,11,2)          149.1315         estimate D2E/DX2                !
 ! D428  D(13,5,11,8)         -142.0381         estimate D2E/DX2                !
 ! D429  D(13,5,11,19)           7.6798         estimate D2E/DX2                !
 ! D430  D(13,5,11,20)          16.4624         estimate D2E/DX2                !
 ! D431  D(14,5,11,2)          129.4371         estimate D2E/DX2                !
 ! D432  D(14,5,11,8)         -161.7325         estimate D2E/DX2                !
 ! D433  D(14,5,11,19)         -12.0146         estimate D2E/DX2                !
 ! D434  D(14,5,11,20)          -3.2321         estimate D2E/DX2                !
 ! D435  D(11,5,12,3)          -18.4607         estimate D2E/DX2                !
 ! D436  D(11,5,12,10)          55.4605         estimate D2E/DX2                !
 ! D437  D(11,5,12,25)         178.3346         estimate D2E/DX2                !
 ! D438  D(11,5,12,26)        -165.3832         estimate D2E/DX2                !
 ! D439  D(13,5,12,3)          155.469          estimate D2E/DX2                !
 ! D440  D(13,5,12,10)        -130.6098         estimate D2E/DX2                !
 ! D441  D(13,5,12,25)          -7.7356         estimate D2E/DX2                !
 ! D442  D(13,5,12,26)           8.5466         estimate D2E/DX2                !
 ! D443  D(14,5,12,3)          173.3861         estimate D2E/DX2                !
 ! D444  D(14,5,12,10)        -112.6927         estimate D2E/DX2                !
 ! D445  D(14,5,12,25)          10.1815         estimate D2E/DX2                !
 ! D446  D(14,5,12,26)          26.4637         estimate D2E/DX2                !
 ! D447  D(2,6,7,10)            27.5199         estimate D2E/DX2                !
 ! D448  D(2,6,7,15)          -140.2516         estimate D2E/DX2                !
 ! D449  D(2,6,7,16)          -161.5188         estimate D2E/DX2                !
 ! D450  D(8,6,7,10)           -41.2765         estimate D2E/DX2                !
 ! D451  D(8,6,7,15)           150.952          estimate D2E/DX2                !
 ! D452  D(8,6,7,16)           129.6848         estimate D2E/DX2                !
 ! D453  D(21,6,7,10)          177.6048         estimate D2E/DX2                !
 ! D454  D(21,6,7,15)            9.8333         estimate D2E/DX2                !
 ! D455  D(21,6,7,16)          -11.4339         estimate D2E/DX2                !
 ! D456  D(22,6,7,10)         -173.4133         estimate D2E/DX2                !
 ! D457  D(22,6,7,15)           18.8152         estimate D2E/DX2                !
 ! D458  D(22,6,7,16)           -2.452          estimate D2E/DX2                !
 ! D459  D(4,6,8,9)            -55.3906         estimate D2E/DX2                !
 ! D460  D(4,6,8,11)            15.5192         estimate D2E/DX2                !
 ! D461  D(4,6,8,33)           157.2039         estimate D2E/DX2                !
 ! D462  D(4,6,8,34)           164.3455         estimate D2E/DX2                !
 ! D463  D(7,6,8,9)              7.1668         estimate D2E/DX2                !
 ! D464  D(7,6,8,11)            78.0765         estimate D2E/DX2                !
 ! D465  D(7,6,8,33)          -140.2388         estimate D2E/DX2                !
 ! D466  D(7,6,8,34)          -133.0972         estimate D2E/DX2                !
 ! D467  D(21,6,8,9)           133.2924         estimate D2E/DX2                !
 ! D468  D(21,6,8,11)         -155.7978         estimate D2E/DX2                !
 ! D469  D(21,6,8,33)          -14.1131         estimate D2E/DX2                !
 ! D470  D(21,6,8,34)           -6.9716         estimate D2E/DX2                !
 ! D471  D(22,6,8,9)           148.9591         estimate D2E/DX2                !
 ! D472  D(22,6,8,11)         -140.1312         estimate D2E/DX2                !
 ! D473  D(22,6,8,33)            1.5535         estimate D2E/DX2                !
 ! D474  D(22,6,8,34)            8.6951         estimate D2E/DX2                !
 ! D475  D(2,6,22,53)         -125.2869         estimate D2E/DX2                !
 ! D476  D(3,6,22,53)           -2.4441         estimate D2E/DX2                !
 ! D477  D(4,6,22,53)          159.3237         estimate D2E/DX2                !
 ! D478  D(7,6,22,53)           76.5768         estimate D2E/DX2                !
 ! D479  D(8,6,22,53)          -63.7992         estimate D2E/DX2                !
 ! D480  D(6,7,10,1)           -18.4743         estimate D2E/DX2                !
 ! D481  D(6,7,10,12)           55.6804         estimate D2E/DX2                !
 ! D482  D(6,7,10,17)         -165.0049         estimate D2E/DX2                !
 ! D483  D(6,7,10,18)          178.6554         estimate D2E/DX2                !
 ! D484  D(15,7,10,1)          154.31           estimate D2E/DX2                !
 ! D485  D(15,7,10,12)        -131.5353         estimate D2E/DX2                !
 ! D486  D(15,7,10,17)           7.7794         estimate D2E/DX2                !
 ! D487  D(15,7,10,18)          -8.5603         estimate D2E/DX2                !
 ! D488  D(16,7,10,1)          173.0805         estimate D2E/DX2                !
 ! D489  D(16,7,10,12)        -112.7647         estimate D2E/DX2                !
 ! D490  D(16,7,10,17)          26.55           estimate D2E/DX2                !
 ! D491  D(16,7,10,18)          10.2102         estimate D2E/DX2                !
 ! D492  D(2,8,9,5)             17.4404         estimate D2E/DX2                !
 ! D493  D(2,8,9,12)           -47.1138         estimate D2E/DX2                !
 ! D494  D(2,8,9,23)           173.3356         estimate D2E/DX2                !
 ! D495  D(2,8,9,24)           147.2509         estimate D2E/DX2                !
 ! D496  D(6,8,9,5)             83.7935         estimate D2E/DX2                !
 ! D497  D(6,8,9,12)            19.2394         estimate D2E/DX2                !
 ! D498  D(6,8,9,23)          -120.3113         estimate D2E/DX2                !
 ! D499  D(6,8,9,24)          -146.396          estimate D2E/DX2                !
 ! D500  D(33,8,9,5)          -121.5169         estimate D2E/DX2                !
 ! D501  D(33,8,9,12)          173.9289         estimate D2E/DX2                !
 ! D502  D(33,8,9,23)           34.3782         estimate D2E/DX2                !
 ! D503  D(33,8,9,24)            8.2935         estimate D2E/DX2                !
 ! D504  D(34,8,9,5)          -145.2012         estimate D2E/DX2                !
 ! D505  D(34,8,9,12)          150.2446         estimate D2E/DX2                !
 ! D506  D(34,8,9,23)           10.694          estimate D2E/DX2                !
 ! D507  D(34,8,9,24)          -15.3907         estimate D2E/DX2                !
 ! D508  D(3,8,11,1)            36.3384         estimate D2E/DX2                !
 ! D509  D(3,8,11,5)           -24.893          estimate D2E/DX2                !
 ! D510  D(3,8,11,19)         -152.4197         estimate D2E/DX2                !
 ! D511  D(3,8,11,20)          175.2862         estimate D2E/DX2                !
 ! D512  D(6,8,11,1)           -29.9469         estimate D2E/DX2                !
 ! D513  D(6,8,11,5)           -91.1784         estimate D2E/DX2                !
 ! D514  D(6,8,11,19)          141.295          estimate D2E/DX2                !
 ! D515  D(6,8,11,20)          109.0009         estimate D2E/DX2                !
 ! D516  D(33,8,11,1)          179.864          estimate D2E/DX2                !
 ! D517  D(33,8,11,5)          118.6325         estimate D2E/DX2                !
 ! D518  D(33,8,11,19)          -8.8941         estimate D2E/DX2                !
 ! D519  D(33,8,11,20)         -41.1882         estimate D2E/DX2                !
 ! D520  D(34,8,11,1)         -166.147          estimate D2E/DX2                !
 ! D521  D(34,8,11,5)          132.6215         estimate D2E/DX2                !
 ! D522  D(34,8,11,19)           5.0949         estimate D2E/DX2                !
 ! D523  D(34,8,11,20)         -27.1992         estimate D2E/DX2                !
 ! D524  D(2,8,33,37)          -87.2826         estimate D2E/DX2                !
 ! D525  D(2,8,33,44)            8.8153         estimate D2E/DX2                !
 ! D526  D(3,8,33,37)          100.4341         estimate D2E/DX2                !
 ! D527  D(3,8,33,44)         -163.468          estimate D2E/DX2                !
 ! D528  D(6,8,33,37)         -169.9856         estimate D2E/DX2                !
 ! D529  D(6,8,33,44)          -73.8877         estimate D2E/DX2                !
 ! D530  D(9,8,33,37)           38.5622         estimate D2E/DX2                !
 ! D531  D(9,8,33,44)          134.6602         estimate D2E/DX2                !
 ! D532  D(11,8,33,37)         -25.6365         estimate D2E/DX2                !
 ! D533  D(11,8,33,44)          70.4615         estimate D2E/DX2                !
 ! D534  D(2,8,34,44)          -31.6257         estimate D2E/DX2                !
 ! D535  D(2,8,34,53)          116.2814         estimate D2E/DX2                !
 ! D536  D(3,8,34,44)         -159.3994         estimate D2E/DX2                !
 ! D537  D(3,8,34,53)          -11.4924         estimate D2E/DX2                !
 ! D538  D(6,8,34,44)          -93.9657         estimate D2E/DX2                !
 ! D539  D(6,8,34,53)           53.9414         estimate D2E/DX2                !
 ! D540  D(9,8,34,44)          127.5131         estimate D2E/DX2                !
 ! D541  D(9,8,34,53)          -84.5798         estimate D2E/DX2                !
 ! D542  D(11,8,34,44)          46.4552         estimate D2E/DX2                !
 ! D543  D(11,8,34,53)        -165.6378         estimate D2E/DX2                !
 ! D544  D(3,9,11,1)           -50.9449         estimate D2E/DX2                !
 ! D545  D(3,9,11,2)             8.0108         estimate D2E/DX2                !
 ! D546  D(3,9,11,19)         -179.9971         estimate D2E/DX2                !
 ! D547  D(3,9,11,20)          143.8397         estimate D2E/DX2                !
 ! D548  D(12,9,11,1)           12.4799         estimate D2E/DX2                !
 ! D549  D(12,9,11,2)           71.4356         estimate D2E/DX2                !
 ! D550  D(12,9,11,19)        -116.5723         estimate D2E/DX2                !
 ! D551  D(12,9,11,20)        -152.7355         estimate D2E/DX2                !
 ! D552  D(23,9,11,1)          178.189          estimate D2E/DX2                !
 ! D553  D(23,9,11,2)         -122.8553         estimate D2E/DX2                !
 ! D554  D(23,9,11,19)          49.1368         estimate D2E/DX2                !
 ! D555  D(23,9,11,20)          12.9737         estimate D2E/DX2                !
 ! D556  D(24,9,11,1)          145.5459         estimate D2E/DX2                !
 ! D557  D(24,9,11,2)         -155.4984         estimate D2E/DX2                !
 ! D558  D(24,9,11,19)          16.4937         estimate D2E/DX2                !
 ! D559  D(24,9,11,20)         -19.6694         estimate D2E/DX2                !
 ! D560  D(8,9,12,1)            47.4573         estimate D2E/DX2                !
 ! D561  D(8,9,12,10)           -6.7654         estimate D2E/DX2                !
 ! D562  D(8,9,12,25)         -147.0233         estimate D2E/DX2                !
 ! D563  D(8,9,12,26)         -171.5574         estimate D2E/DX2                !
 ! D564  D(11,9,12,1)          -12.0725         estimate D2E/DX2                !
 ! D565  D(11,9,12,10)         -66.2953         estimate D2E/DX2                !
 ! D566  D(11,9,12,25)         153.4469         estimate D2E/DX2                !
 ! D567  D(11,9,12,26)         128.9128         estimate D2E/DX2                !
 ! D568  D(23,9,12,1)          179.4582         estimate D2E/DX2                !
 ! D569  D(23,9,12,10)         125.2354         estimate D2E/DX2                !
 ! D570  D(23,9,12,25)         -15.0224         estimate D2E/DX2                !
 ! D571  D(23,9,12,26)         -39.5565         estimate D2E/DX2                !
 ! D572  D(24,9,12,1)         -145.9528         estimate D2E/DX2                !
 ! D573  D(24,9,12,10)         159.8245         estimate D2E/DX2                !
 ! D574  D(24,9,12,25)          19.5667         estimate D2E/DX2                !
 ! D575  D(24,9,12,26)          -4.9674         estimate D2E/DX2                !
 ! D576  D(3,9,24,52)           98.2248         estimate D2E/DX2                !
 ! D577  D(5,9,24,52)          -45.1457         estimate D2E/DX2                !
 ! D578  D(8,9,24,52)         -177.7346         estimate D2E/DX2                !
 ! D579  D(11,9,24,52)        -104.2533         estimate D2E/DX2                !
 ! D580  D(12,9,24,52)          17.9499         estimate D2E/DX2                !
 ! D581  D(4,10,12,5)          -33.204          estimate D2E/DX2                !
 ! D582  D(4,10,12,9)           35.8746         estimate D2E/DX2                !
 ! D583  D(4,10,12,25)        -169.3295         estimate D2E/DX2                !
 ! D584  D(4,10,12,26)        -161.0326         estimate D2E/DX2                !
 ! D585  D(7,10,12,5)         -102.4259         estimate D2E/DX2                !
 ! D586  D(7,10,12,9)          -33.3473         estimate D2E/DX2                !
 ! D587  D(7,10,12,25)         121.4486         estimate D2E/DX2                !
 ! D588  D(7,10,12,26)         129.7454         estimate D2E/DX2                !
 ! D589  D(17,10,12,5)         129.9772         estimate D2E/DX2                !
 ! D590  D(17,10,12,9)        -160.9442         estimate D2E/DX2                !
 ! D591  D(17,10,12,25)         -6.1483         estimate D2E/DX2                !
 ! D592  D(17,10,12,26)          2.1485         estimate D2E/DX2                !
 ! D593  D(18,10,12,5)         121.8061         estimate D2E/DX2                !
 ! D594  D(18,10,12,9)        -169.1152         estimate D2E/DX2                !
 ! D595  D(18,10,12,25)        -14.3194         estimate D2E/DX2                !
 ! D596  D(18,10,12,26)         -6.0225         estimate D2E/DX2                !
 ! D597  D(1,12,26,52)         102.3272         estimate D2E/DX2                !
 ! D598  D(3,12,26,52)         -83.0258         estimate D2E/DX2                !
 ! D599  D(5,12,26,52)          48.9927         estimate D2E/DX2                !
 ! D600  D(9,12,26,52)         -10.5902         estimate D2E/DX2                !
 ! D601  D(10,12,26,52)       -174.2572         estimate D2E/DX2                !
 ! D602  D(6,22,53,31)         -18.2011         estimate D2E/DX2                !
 ! D603  D(6,22,53,34)          77.683          estimate D2E/DX2                !
 ! D604  D(6,22,53,54)        -171.6767         estimate D2E/DX2                !
 ! D605  D(21,22,53,31)         55.0933         estimate D2E/DX2                !
 ! D606  D(21,22,53,34)        150.9773         estimate D2E/DX2                !
 ! D607  D(21,22,53,54)        -98.3824         estimate D2E/DX2                !
 ! D608  D(9,24,52,26)         -17.3202         estimate D2E/DX2                !
 ! D609  D(9,24,52,51)        -174.0105         estimate D2E/DX2                !
 ! D610  D(23,24,52,26)         69.0728         estimate D2E/DX2                !
 ! D611  D(23,24,52,51)        -87.6175         estimate D2E/DX2                !
 ! D612  D(12,26,52,24)         15.5181         estimate D2E/DX2                !
 ! D613  D(12,26,52,51)        165.9282         estimate D2E/DX2                !
 ! D614  D(25,26,52,24)        -86.5875         estimate D2E/DX2                !
 ! D615  D(25,26,52,51)         63.8226         estimate D2E/DX2                !
 ! D616  D(41,28,60,29)        138.4284         estimate D2E/DX2                !
 ! D617  D(41,28,60,45)         73.5856         estimate D2E/DX2                !
 ! D618  D(41,28,60,59)        -92.3059         estimate D2E/DX2                !
 ! D619  D(4,27,60,29)          45.0581         estimate D2E/DX2                !
 ! D620  D(4,27,60,45)         -18.5922         estimate D2E/DX2                !
 ! D621  D(4,27,60,59)         173.7564         estimate D2E/DX2                !
 ! D622  D(4,28,41,42)        -173.9329         estimate D2E/DX2                !
 ! D623  D(4,28,41,58)          71.9219         estimate D2E/DX2                !
 ! D624  D(27,28,41,42)        102.9858         estimate D2E/DX2                !
 ! D625  D(27,28,41,58)        -11.1594         estimate D2E/DX2                !
 ! D626  D(56,29,30,45)        160.8955         estimate D2E/DX2                !
 ! D627  D(56,29,30,49)         -8.7812         estimate D2E/DX2                !
 ! D628  D(60,29,30,45)          9.8268         estimate D2E/DX2                !
 ! D629  D(60,29,30,49)       -159.8499         estimate D2E/DX2                !
 ! D630  D(1,29,56,55)        -169.0193         estimate D2E/DX2                !
 ! D631  D(30,29,56,55)        -82.1021         estimate D2E/DX2                !
 ! D632  D(60,29,56,55)         75.8374         estimate D2E/DX2                !
 ! D633  D(1,29,60,27)         -60.4068         estimate D2E/DX2                !
 ! D634  D(1,29,60,45)          77.7223         estimate D2E/DX2                !
 ! D635  D(1,29,60,59)         178.0288         estimate D2E/DX2                !
 ! D636  D(30,29,60,27)       -148.7161         estimate D2E/DX2                !
 ! D637  D(30,29,60,45)        -10.5871         estimate D2E/DX2                !
 ! D638  D(30,29,60,59)         89.7195         estimate D2E/DX2                !
 ! D639  D(56,29,60,27)         51.9912         estimate D2E/DX2                !
 ! D640  D(56,29,60,45)       -169.8797         estimate D2E/DX2                !
 ! D641  D(56,29,60,59)        -69.5731         estimate D2E/DX2                !
 ! D642  D(1,30,45,35)         -17.5112         estimate D2E/DX2                !
 ! D643  D(1,30,45,46)        -165.9322         estimate D2E/DX2                !
 ! D644  D(1,30,45,60)         -82.963          estimate D2E/DX2                !
 ! D645  D(29,30,45,35)         58.4886         estimate D2E/DX2                !
 ! D646  D(29,30,45,46)        -89.9324         estimate D2E/DX2                !
 ! D647  D(29,30,45,60)         -6.9631         estimate D2E/DX2                !
 ! D648  D(49,30,45,35)       -146.9174         estimate D2E/DX2                !
 ! D649  D(49,30,45,46)         64.6616         estimate D2E/DX2                !
 ! D650  D(49,30,45,60)        147.6308         estimate D2E/DX2                !
 ! D651  D(1,30,49,50)         177.9729         estimate D2E/DX2                !
 ! D652  D(29,30,49,50)        100.7541         estimate D2E/DX2                !
 ! D653  D(45,30,49,50)        -52.5985         estimate D2E/DX2                !
 ! D654  D(40,31,32,47)         -8.7861         estimate D2E/DX2                !
 ! D655  D(53,31,32,47)        160.9835         estimate D2E/DX2                !
 ! D656  D(3,31,40,39)         177.9964         estimate D2E/DX2                !
 ! D657  D(32,31,40,39)        100.9662         estimate D2E/DX2                !
 ! D658  D(53,31,40,39)        -51.5663         estimate D2E/DX2                !
 ! D659  D(3,31,53,22)          40.2442         estimate D2E/DX2                !
 ! D660  D(3,31,53,34)         -17.4687         estimate D2E/DX2                !
 ! D661  D(3,31,53,54)        -165.9716         estimate D2E/DX2                !
 ! D662  D(32,31,53,22)        116.2795         estimate D2E/DX2                !
 ! D663  D(32,31,53,34)         58.5667         estimate D2E/DX2                !
 ! D664  D(32,31,53,54)        -89.9362         estimate D2E/DX2                !
 ! D665  D(40,31,53,22)        -90.076          estimate D2E/DX2                !
 ! D666  D(40,31,53,34)       -147.7888         estimate D2E/DX2                !
 ! D667  D(40,31,53,54)         63.7083         estimate D2E/DX2                !
 ! D668  D(3,32,47,48)        -168.3759         estimate D2E/DX2                !
 ! D669  D(31,32,47,48)        -81.6464         estimate D2E/DX2                !
 ! D670  D(53,34,37,38)        -89.8934         estimate D2E/DX2                !
 ! D671  D(8,33,37,38)        -178.4989         estimate D2E/DX2                !
 ! D672  D(44,33,37,38)         88.4807         estimate D2E/DX2                !
 ! D673  D(8,33,44,35)         -12.0151         estimate D2E/DX2                !
 ! D674  D(8,33,44,36)           4.4835         estimate D2E/DX2                !
 ! D675  D(8,33,44,43)         161.4387         estimate D2E/DX2                !
 ! D676  D(37,33,44,35)         96.1924         estimate D2E/DX2                !
 ! D677  D(37,33,44,36)        112.691          estimate D2E/DX2                !
 ! D678  D(37,33,44,43)        -90.3539         estimate D2E/DX2                !
 ! D679  D(8,34,44,35)          19.4997         estimate D2E/DX2                !
 ! D680  D(8,34,44,36)          35.0382         estimate D2E/DX2                !
 ! D681  D(8,34,44,43)         177.2784         estimate D2E/DX2                !
 ! D682  D(53,34,44,35)        -82.6415         estimate D2E/DX2                !
 ! D683  D(53,34,44,36)        -67.1029         estimate D2E/DX2                !
 ! D684  D(53,34,44,43)         75.1372         estimate D2E/DX2                !
 ! D685  D(8,34,53,22)         -70.6328         estimate D2E/DX2                !
 ! D686  D(8,34,53,31)          16.2864         estimate D2E/DX2                !
 ! D687  D(8,34,53,54)         167.6085         estimate D2E/DX2                !
 ! D688  D(33,34,53,22)       -147.9118         estimate D2E/DX2                !
 ! D689  D(33,34,53,31)        -60.9926         estimate D2E/DX2                !
 ! D690  D(33,34,53,54)         90.3295         estimate D2E/DX2                !
 ! D691  D(44,34,53,22)         28.3531         estimate D2E/DX2                !
 ! D692  D(44,34,53,31)        115.2723         estimate D2E/DX2                !
 ! D693  D(44,34,53,54)        -93.4056         estimate D2E/DX2                !
 ! D694  D(45,35,58,41)         64.8223         estimate D2E/DX2                !
 ! D695  D(45,35,58,57)       -103.7064         estimate D2E/DX2                !
 ! D696  D(2,35,44,33)          13.4526         estimate D2E/DX2                !
 ! D697  D(2,35,44,34)          -3.3543         estimate D2E/DX2                !
 ! D698  D(2,35,44,43)        -159.9804         estimate D2E/DX2                !
 ! D699  D(45,35,44,33)        -89.3834         estimate D2E/DX2                !
 ! D700  D(45,35,44,34)       -106.1903         estimate D2E/DX2                !
 ! D701  D(45,35,44,43)         97.1836         estimate D2E/DX2                !
 ! D702  D(2,35,45,30)          16.4932         estimate D2E/DX2                !
 ! D703  D(2,35,45,46)         167.7486         estimate D2E/DX2                !
 ! D704  D(2,35,45,60)          73.11           estimate D2E/DX2                !
 ! D705  D(36,35,45,30)        -61.1897         estimate D2E/DX2                !
 ! D706  D(36,35,45,46)         90.0656         estimate D2E/DX2                !
 ! D707  D(36,35,45,60)         -4.573          estimate D2E/DX2                !
 ! D708  D(44,35,45,30)        115.8542         estimate D2E/DX2                !
 ! D709  D(44,35,45,46)        -92.8904         estimate D2E/DX2                !
 ! D710  D(44,35,45,60)        172.471          estimate D2E/DX2                !
 ! D711  D(2,36,44,33)         -17.6957         estimate D2E/DX2                !
 ! D712  D(2,36,44,34)         -33.4601         estimate D2E/DX2                !
 ! D713  D(2,36,44,43)        -175.7262         estimate D2E/DX2                !
 ! D714  D(58,36,44,33)         89.034          estimate D2E/DX2                !
 ! D715  D(58,36,44,34)         73.2696         estimate D2E/DX2                !
 ! D716  D(58,36,44,43)        -68.9965         estimate D2E/DX2                !
 ! D717  D(2,36,58,41)         -20.119          estimate D2E/DX2                !
 ! D718  D(2,36,58,57)         168.835          estimate D2E/DX2                !
 ! D719  D(44,36,58,41)       -113.9623         estimate D2E/DX2                !
 ! D720  D(44,36,58,57)         74.9918         estimate D2E/DX2                !
 ! D721  D(28,41,58,36)        -37.35           estimate D2E/DX2                !
 ! D722  D(28,41,58,57)        133.9641         estimate D2E/DX2                !
 ! D723  D(42,41,58,36)       -157.0631         estimate D2E/DX2                !
 ! D724  D(42,41,58,57)         14.251          estimate D2E/DX2                !
 ! D725  D(30,45,60,27)         69.8893         estimate D2E/DX2                !
 ! D726  D(30,45,60,29)          2.8794         estimate D2E/DX2                !
 ! D727  D(30,45,60,59)       -121.4167         estimate D2E/DX2                !
 ! D728  D(35,45,60,27)        -37.3202         estimate D2E/DX2                !
 ! D729  D(35,45,60,29)       -104.3301         estimate D2E/DX2                !
 ! D730  D(35,45,60,59)        131.3737         estimate D2E/DX2                !
 ! D731  D(46,45,60,27)       -160.2452         estimate D2E/DX2                !
 ! D732  D(46,45,60,29)        132.7449         estimate D2E/DX2                !
 ! D733  D(46,45,60,59)          8.4487         estimate D2E/DX2                !
 --------------------------------------------------------------------------------
 Trust Radius=3.00D-01 FncErr=1.00D-07 GrdErr=1.00D-06 EigMax=2.50D+02 EigMin=1.00D-04
 Number of steps in this run=    360 maximum allowed number of steps=    360.
 GradGradGradGradGradGradGradGradGradGradGradGradGradGradGradGradGradGrad

 Stoichiometry    Be12H48
 Framework group  C1[X(Be12H48)]
 Deg. of freedom   174
 Full point group                 C1      NOp   1
 Largest Abelian subgroup         C1      NOp   1
 Largest concise Abelian subgroup C1      NOp   1
                         Standard orientation:                         
 ---------------------------------------------------------------------
 Center     Atomic      Atomic             Coordinates (Angstroms)
 Number     Number       Type             X           Y           Z
 ---------------------------------------------------------------------
      1          4           0       -0.072825    0.053007    1.545648
      2          4           0        1.172884    1.422520    0.350963
      3          4           0       -0.310003   -0.803085   -1.420309
      4          4           0        1.827058   -0.555083    0.688655
      5          4           0       -2.156798    0.605593    1.212898
      6          4           0        1.672193    0.234281   -1.330522
      7          4           0        1.615418   -1.721517   -0.968505
      8          4           0       -0.025381    1.380605   -1.371647
      9          4           0       -1.884773    0.559481   -0.806579
     10          4           0        0.237896   -1.891862    0.542236
     11          4           0       -0.812649    1.901438    0.524317
     12          4           0       -1.617209   -1.164724    0.331411
     13          1           0       -3.462264    0.412396    1.967660
     14          1           0       -3.097555    1.046836    2.327521
     15          1           0        2.278503   -3.069206   -1.209774
     16          1           0        2.342585   -2.667317   -1.916490
     17          1           0        0.586877   -3.325680    0.969275
     18          1           0       -0.196289   -3.232725    1.172083
     19          1           0       -1.454521    3.042833    1.226078
     20          1           0       -0.700856    3.320970    0.980475
     21          1           0        2.734065    0.093864   -2.361577
     22          1           0        2.429559    0.870414   -2.453229
     23          1           0       -2.879227    0.668504   -2.036523
     24          1           0       -3.295461    0.922810   -1.406491
     25          1           0       -2.325952   -2.515798    0.565545
     26          1           0       -2.907530   -1.948771    0.619306
     27          1           0        2.871500   -0.533826    1.881484
     28          1           0        3.190914   -1.016012    1.333746
     29          1           0        0.436579   -0.096311    3.034528
     30          1           0       -0.303184    0.212445    3.095466
     31          1           0       -0.375176   -1.643995   -2.750962
     32          1           0       -1.094955   -1.289616   -2.703786
     33          1           0       -0.416237    2.557124   -2.339541
     34          1           0        0.201551    2.201064   -2.697210
     35          1           0        1.842905    2.685598    1.014830
     36          1           0        2.441042    2.307875    0.645892
     37          1           0       -2.582175    3.720091   -1.377067
     38          1           0       -2.884265    4.291022   -1.758012
     39          1           0       -0.742232   -4.798920   -1.854340
     40          1           0       -0.655086   -4.108212   -1.575320
     41          1           0        4.784907   -1.346405   -0.857461
     42          1           0        5.481749   -1.621325   -0.889952
     43          1           0        1.618748    4.847551   -1.359033
     44          1           0        1.314722    4.202852   -1.127928
     45          1           0        0.553758    2.674522    3.320855
     46          1           0        0.738409    3.082513    3.922103
     47          1           0       -3.363217   -2.107539   -2.011449
     48          1           0       -3.894281   -2.490529   -2.375645
     49          1           0       -2.036690   -1.879299    3.413515
     50          1           0       -2.379553   -2.168766    4.014517
     51          1           0       -5.906688   -0.511597   -0.245501
     52          1           0       -5.170592   -0.453953   -0.120148
     53          1           0        0.611159    0.162991   -4.358629
     54          1           0        0.622435    0.208899   -5.106733
     55          1           0        1.571285   -2.781401    3.975484
     56          1           0        1.365962   -2.407266    3.359611
     57          1           0        4.657064    1.556066   -0.162831
     58          1           0        4.156421    1.225717   -0.147819
     59          1           0        2.504170    0.826016    3.843735
     60          1           0        2.203871    0.790882    3.325482
 ---------------------------------------------------------------------
 Rotational constants (GHZ):           0.6263052           0.5476213           0.5210202
 Standard basis: def2TZVP (5D, 7F)
 There are   528 symmetry adapted cartesian basis functions of A   symmetry.
 There are   516 symmetry adapted basis functions of A   symmetry.
   516 basis functions,   732 primitive gaussians,   528 cartesian basis functions
    48 alpha electrons       48 beta electrons
       nuclear repulsion energy       632.7775540409 Hartrees.
 NAtoms=   60 NActive=   60 NUniq=   60 SFac= 1.00D+00 NAtFMM=   60 NAOKFM=T Big=T
 Integral buffers will be    131072 words long.
 Raffenetti 2 integral format.
 Two-electron integral symmetry is turned on.
 Nuclear repulsion after empirical dispersion term =      632.7011398487 Hartrees.
 One-electron integrals computed using PRISM.
   1 Symmetry operations used in ECPInt.
 ECPInt:  NShTT=   45150 NPrTT=  115788 LenC2=   40678 LenP2D=   81132.
 LDataN:  DoStor=T MaxTD1= 4 Len=   56
 NBasis=   516 RedAO= T EigKep=  4.78D-05  NBF=   516
 NBsUse=   516 1.00D-06 EigRej= -1.00D+00 NBFU=   516
 ExpMin= 3.27D-02 ExpMax= 4.70D+03 ExpMxC= 1.60D+02 IAcc=3 IRadAn=         5 AccDes= 0.00D+00
 Harris functional with IExCor= 1009 and IRadAn=       5 diagonalized for initial guess.
 HarFok:  IExCor= 1009 AccDes= 0.00D+00 IRadAn=         5 IDoV= 1 UseB2=F ITyADJ=14
 ICtDFT=  3500011 ScaDFX=  1.000000  1.000000  1.000000  1.000000
 FoFCou: FMM=F IPFlag=           0 FMFlag=      100000 FMFlg1=        2001
         NFxFlg=           0 DoJE=T BraDBF=F KetDBF=T FulRan=T
         wScrn=  0.000000 ICntrl=       500 IOpCl=  0 I1Cent=   200000004 NGrid=           0
         NMat0=    1 NMatS0=      1 NMatT0=    0 NMatD0=    1 NMtDS0=    0 NMtDT0=    0
 Petite list used in FoFCou.
 Requested convergence on RMS density matrix=1.00D-08 within 128 cycles.
 Requested convergence on MAX density matrix=1.00D-06.
 Requested convergence on             energy=1.00D-06.
 No special actions if energy rises.
 SCF Done:  E(RPBE1PBE) =  -204.769965176     A.U. after   16 cycles
            NFock= 16  Conv=0.26D-08     -V/T= 2.0090

 **********************************************************************

            Population analysis using the SCF density.

 **********************************************************************

 Orbital symmetries:
       Occupied  (A) (A) (A) (A) (A) (A) (A) (A) (A) (A) (A) (A)
                 (A) (A) (A) (A) (A) (A) (A) (A) (A) (A) (A) (A)
                 (A) (A) (A) (A) (A) (A) (A) (A) (A) (A) (A) (A)
                 (A) (A) (A) (A) (A) (A) (A) (A) (A) (A) (A) (A)
       Virtual   (A) (A) (A) (A) (A) (A) (A) (A) (A) (A) (A) (A)
                 (A) (A) (A) (A) (A) (A) (A) (A) (A) (A) (A) (A)
                 (A) (A) (A) (A) (A) (A) (A) (A) (A) (A) (A) (A)
                 (A) (A) (A) (A) (A) (A) (A) (A) (A) (A) (A) (A)
                 (A) (A) (A) (A) (A) (A) (A) (A) (A) (A) (A) (A)
                 (A) (A) (A) (A) (A) (A) (A) (A) (A) (A) (A) (A)
                 (A) (A) (A) (A) (A) (A) (A) (A) (A) (A) (A) (A)
                 (A) (A) (A) (A) (A) (A) (A) (A) (A) (A) (A) (A)
                 (A) (A) (A) (A) (A) (A) (A) (A) (A) (A) (A) (A)
                 (A) (A) (A) (A) (A) (A) (A) (A) (A) (A) (A) (A)
                 (A) (A) (A) (A) (A) (A) (A) (A) (A) (A) (A) (A)
                 (A) (A) (A) (A) (A) (A) (A) (A) (A) (A) (A) (A)
                 (A) (A) (A) (A) (A) (A) (A) (A) (A) (A) (A) (A)
                 (A) (A) (A) (A) (A) (A) (A) (A) (A) (A) (A) (A)
                 (A) (A) (A) (A) (A) (A) (A) (A) (A) (A) (A) (A)
                 (A) (A) (A) (A) (A) (A) (A) (A) (A) (A) (A) (A)
                 (A) (A) (A) (A) (A) (A) (A) (A) (A) (A) (A) (A)
                 (A) (A) (A) (A) (A) (A) (A) (A) (A) (A) (A) (A)
                 (A) (A) (A) (A) (A) (A) (A) (A) (A) (A) (A) (A)
                 (A) (A) (A) (A) (A) (A) (A) (A) (A) (A) (A) (A)
                 (A) (A) (A) (A) (A) (A) (A) (A) (A) (A) (A) (A)
                 (A) (A) (A) (A) (A) (A) (A) (A) (A) (A) (A) (A)
                 (A) (A) (A) (A) (A) (A) (A) (A) (A) (A) (A) (A)
                 (A) (A) (A) (A) (A) (A) (A) (A) (A) (A) (A) (A)
                 (A) (A) (A) (A) (A) (A) (A) (A) (A) (A) (A) (A)
                 (A) (A) (A) (A) (A) (A) (A) (A) (A) (A) (A) (A)
                 (A) (A) (A) (A) (A) (A) (A) (A) (A) (A) (A) (A)
                 (A) (A) (A) (A) (A) (A) (A) (A) (A) (A) (A) (A)
                 (A) (A) (A) (A) (A) (A) (A) (A) (A) (A) (A) (A)
                 (A) (A) (A) (A) (A) (A) (A) (A) (A) (A) (A) (A)
                 (A) (A) (A) (A) (A) (A) (A) (A) (A) (A) (A) (A)
                 (A) (A) (A) (A) (A) (A) (A) (A) (A) (A) (A) (A)
                 (A) (A) (A) (A) (A) (A) (A) (A) (A) (A) (A) (A)
                 (A) (A) (A) (A) (A) (A) (A) (A) (A) (A) (A) (A)
                 (A) (A) (A) (A) (A) (A) (A) (A) (A) (A) (A) (A)
                 (A) (A) (A) (A) (A) (A) (A) (A) (A) (A) (A) (A)
                 (A) (A) (A) (A) (A) (A) (A) (A) (A) (A) (A) (A)
                 (A) (A) (A) (A) (A) (A) (A) (A) (A) (A) (A) (A)
                 (A) (A) (A) (A) (A) (A) (A) (A) (A) (A) (A) (A)
 The electronic state is 1-A.
 Alpha  occ. eigenvalues --   -3.98668  -3.98639  -3.97897  -3.97853  -3.97762
 Alpha  occ. eigenvalues --   -3.97734  -3.97618  -3.97606  -3.97571  -3.97547
 Alpha  occ. eigenvalues --   -3.95939  -3.95925  -0.55298  -0.54143  -0.53966
 Alpha  occ. eigenvalues --   -0.53503  -0.52925  -0.52280  -0.51793  -0.51292
 Alpha  occ. eigenvalues --   -0.50909  -0.50571  -0.50346  -0.50139  -0.46808
 Alpha  occ. eigenvalues --   -0.46343  -0.43815  -0.43525  -0.43273  -0.43153
 Alpha  occ. eigenvalues --   -0.43081  -0.43018  -0.42961  -0.42926  -0.42881
 Alpha  occ. eigenvalues --   -0.42704  -0.41648  -0.33858  -0.29465  -0.25698
 Alpha  occ. eigenvalues --   -0.24118  -0.21414  -0.20687  -0.19046  -0.17866
 Alpha  occ. eigenvalues --   -0.17533  -0.17318  -0.16958
 Alpha virt. eigenvalues --   -0.07156  -0.03931  -0.01213   0.01125   0.01777
 Alpha virt. eigenvalues --    0.01996   0.02230   0.02494   0.02793   0.03284
 Alpha virt. eigenvalues --    0.03780   0.03831   0.04136   0.04220   0.04439
 Alpha virt. eigenvalues --    0.04861   0.05176   0.05340   0.05380   0.05627
 Alpha virt. eigenvalues --    0.06202   0.06361   0.06486   0.06695   0.07061
 Alpha virt. eigenvalues --    0.07592   0.07799   0.08287   0.08972   0.09213
 Alpha virt. eigenvalues --    0.09340   0.09737   0.10614   0.10716   0.10930
 Alpha virt. eigenvalues --    0.11186   0.11542   0.11949   0.12237   0.12857
 Alpha virt. eigenvalues --    0.13329   0.13473   0.13742   0.13886   0.14271
 Alpha virt. eigenvalues --    0.14420   0.14556   0.15102   0.16265   0.16719
 Alpha virt. eigenvalues --    0.17278   0.17592   0.18062   0.18961   0.19120
 Alpha virt. eigenvalues --    0.19430   0.19622   0.20054   0.20152   0.20470
 Alpha virt. eigenvalues --    0.20851   0.21171   0.22105   0.23062   0.23477
 Alpha virt. eigenvalues --    0.23965   0.24637   0.25064   0.25111   0.26155
 Alpha virt. eigenvalues --    0.26595   0.27317   0.27388   0.28231   0.28527
 Alpha virt. eigenvalues --    0.28683   0.29130   0.29677   0.30298   0.30609
 Alpha virt. eigenvalues --    0.30885   0.31316   0.31897   0.32471   0.32680
 Alpha virt. eigenvalues --    0.33127   0.33463   0.33758   0.34627   0.34810
 Alpha virt. eigenvalues --    0.35003   0.35317   0.35626   0.36428   0.36997
 Alpha virt. eigenvalues --    0.37227   0.37604   0.38079   0.39003   0.39108
 Alpha virt. eigenvalues --    0.39590   0.40109   0.40917   0.41194   0.42077
 Alpha virt. eigenvalues --    0.42632   0.43646   0.43749   0.44479   0.45186
 Alpha virt. eigenvalues --    0.45324   0.45632   0.46155   0.46648   0.47013
 Alpha virt. eigenvalues --    0.47458   0.47901   0.48114   0.48544   0.48834
 Alpha virt. eigenvalues --    0.49444   0.49597   0.50068   0.50888   0.51111
 Alpha virt. eigenvalues --    0.51518   0.52170   0.52685   0.53086   0.53306
 Alpha virt. eigenvalues --    0.54175   0.54539   0.54772   0.55197   0.55615
 Alpha virt. eigenvalues --    0.55677   0.56558   0.56636   0.57024   0.57795
 Alpha virt. eigenvalues --    0.57941   0.58758   0.59095   0.59647   0.59844
 Alpha virt. eigenvalues --    0.60304   0.60459   0.60801   0.61384   0.62195
 Alpha virt. eigenvalues --    0.62508   0.63085   0.63401   0.63638   0.64308
 Alpha virt. eigenvalues --    0.64623   0.64787   0.65279   0.65668   0.66256
 Alpha virt. eigenvalues --    0.66608   0.67762   0.67967   0.68057   0.68939
 Alpha virt. eigenvalues --    0.69633   0.69672   0.70462   0.70836   0.72151
 Alpha virt. eigenvalues --    0.72878   0.73428   0.74109   0.75240   0.76110
 Alpha virt. eigenvalues --    0.76244   0.76743   0.77319   0.78393   0.78708
 Alpha virt. eigenvalues --    0.79594   0.79764   0.81162   0.81764   0.82276
 Alpha virt. eigenvalues --    0.82651   0.82943   0.83296   0.83720   0.84341
 Alpha virt. eigenvalues --    0.84970   0.85777   0.86297   0.87727   0.88173
 Alpha virt. eigenvalues --    0.89272   0.90512   0.91367   0.92465   0.93367
 Alpha virt. eigenvalues --    0.94410   0.94835   0.96613   0.96834   0.98099
 Alpha virt. eigenvalues --    0.98594   0.99532   1.01069   1.01428   1.03461
 Alpha virt. eigenvalues --    1.03909   1.07036   1.08363   1.09317   1.10011
 Alpha virt. eigenvalues --    1.10731   1.11219   1.13246   1.14404   1.15738
 Alpha virt. eigenvalues --    1.17231   1.19880   1.20942   1.21425   1.22322
 Alpha virt. eigenvalues --    1.23857   1.24238   1.24787   1.25208   1.26041
 Alpha virt. eigenvalues --    1.26738   1.27181   1.27928   1.28198   1.28668
 Alpha virt. eigenvalues --    1.29538   1.30395   1.30704   1.31186   1.31469
 Alpha virt. eigenvalues --    1.31991   1.32170   1.33059   1.33518   1.34376
 Alpha virt. eigenvalues --    1.35002   1.36050   1.36254   1.38226   1.38528
 Alpha virt. eigenvalues --    1.39093   1.42121   1.49012   1.51345   1.54731
 Alpha virt. eigenvalues --    1.55498   1.57048   1.58906   1.60225   1.61138
 Alpha virt. eigenvalues --    1.64752   1.65004   1.66678   1.67537   1.68596
 Alpha virt. eigenvalues --    1.69413   1.70477   1.70972   1.71318   1.72271
 Alpha virt. eigenvalues --    1.72670   1.73397   1.73473   1.74557   1.74824
 Alpha virt. eigenvalues --    1.75604   1.76069   1.76407   1.76790   1.77818
 Alpha virt. eigenvalues --    1.79178   1.80000   1.81079   1.81527   1.81855
 Alpha virt. eigenvalues --    1.82283   1.83219   1.84230   1.84844   1.85308
 Alpha virt. eigenvalues --    1.85611   1.86681   1.87745   1.88250   1.90042
 Alpha virt. eigenvalues --    1.91804   1.92349   1.93130   1.94047   1.95413
 Alpha virt. eigenvalues --    1.96469   1.96963   1.97354   1.97397   1.97846
 Alpha virt. eigenvalues --    1.97953   1.98048   1.98712   1.98730   1.99149
 Alpha virt. eigenvalues --    1.99314   1.99497   1.99669   2.00212   2.00377
 Alpha virt. eigenvalues --    2.00684   2.01083   2.01133   2.01544   2.01774
 Alpha virt. eigenvalues --    2.02016   2.02533   2.02928   2.03201   2.03622
 Alpha virt. eigenvalues --    2.04382   2.04553   2.05414   2.06181   2.06723
 Alpha virt. eigenvalues --    2.07453   2.07859   2.08769   2.09872   2.10009
 Alpha virt. eigenvalues --    2.10316   2.11685   2.12154   2.12369   2.12987
 Alpha virt. eigenvalues --    2.13697   2.14426   2.15175   2.15519   2.16229
 Alpha virt. eigenvalues --    2.16766   2.17000   2.17831   2.17877   2.19166
 Alpha virt. eigenvalues --    2.19654   2.19802   2.20752   2.21768   2.22600
 Alpha virt. eigenvalues --    2.23296   2.23816   2.24970   2.26259   2.29934
 Alpha virt. eigenvalues --    2.53653   2.54945   2.56743   2.57015   2.60611
 Alpha virt. eigenvalues --    2.61685   2.64236   2.64777   2.65979   2.66644
 Alpha virt. eigenvalues --    2.67663   2.69224   2.69955   2.71253   2.71827
 Alpha virt. eigenvalues --    2.72532   2.73713   2.74552   2.75240   2.75659
 Alpha virt. eigenvalues --    2.76715   2.78317   2.79507   2.81686   2.95750
 Alpha virt. eigenvalues --    2.97194   2.97951   3.00318   3.01261   3.06626
 Alpha virt. eigenvalues --    3.06680   3.08833   3.10049   3.10824   3.11718
 Alpha virt. eigenvalues --    3.12033   3.12239   3.12460   3.15431   3.16825
 Alpha virt. eigenvalues --    3.17552   3.18857   3.20445   3.20717   3.21121
 Alpha virt. eigenvalues --    3.21452   3.21692   3.22483   3.44562   3.44799
 Alpha virt. eigenvalues --    3.44894   3.44953   3.45150   3.45205   3.45312
 Alpha virt. eigenvalues --    3.45525   3.45569   3.45727   4.52934   4.53945
 Alpha virt. eigenvalues --    5.53743   5.56623   5.65856   5.69015   5.69517
 Alpha virt. eigenvalues --    5.71926   5.76261   5.76613   5.79185   5.83932
 Alpha virt. eigenvalues --    5.87087   5.89686   5.91494   5.95563   5.95856
 Alpha virt. eigenvalues --    6.01917   6.05594   6.06971   6.07545   6.08394
 Alpha virt. eigenvalues --    6.12429   6.15905   6.17052   6.19185   6.19426
 Alpha virt. eigenvalues --    6.21378   6.26166   6.26529   6.29931   6.30696
 Alpha virt. eigenvalues --    6.35976   6.36239   6.36801   6.40047   6.42493
 Alpha virt. eigenvalues --    6.49010   7.89131   7.96687   8.02554   8.04821
 Alpha virt. eigenvalues --    8.05325   8.10843   8.12595   8.13302   8.16069
 Alpha virt. eigenvalues --    8.19003   8.30929   8.34381
          Condensed to atoms (all electrons):
 Mulliken charges:
               1
     1  Be   0.718462
     2  Be  -0.031580
     3  Be   0.601377
     4  Be  -0.332793
     5  Be  -0.984162
     6  Be  -0.142666
     7  Be  -1.000492
     8  Be  -0.212244
     9  Be  -0.334361
    10  Be   0.003182
    11  Be  -0.176187
    12  Be  -0.109609
    13  H    0.137108
    14  H    0.103835
    15  H    0.127293
    16  H    0.123116
    17  H    0.093196
    18  H    0.084244
    19  H    0.097434
    20  H    0.055534
    21  H    0.121314
    22  H    0.029661
    23  H    0.087158
    24  H    0.099746
    25  H    0.084677
    26  H    0.119271
    27  H    0.075981
    28  H    0.140469
    29  H    0.043517
    30  H    0.095605
    31  H    0.071899
    32  H    0.046604
    33  H    0.073706
    34  H    0.113912
    35  H    0.127497
    36  H    0.067724
    37  H   -0.032793
    38  H    0.014350
    39  H    0.014253
    40  H   -0.033595
    41  H   -0.028033
    42  H    0.015001
    43  H    0.017497
    44  H   -0.036236
    45  H   -0.051773
    46  H    0.026984
    47  H   -0.038530
    48  H    0.024178
    49  H   -0.034046
    50  H    0.015341
    51  H    0.018899
    52  H   -0.033846
    53  H   -0.047312
    54  H    0.022846
    55  H    0.023991
    56  H   -0.039332
    57  H    0.041589
    58  H   -0.054452
    59  H    0.071051
    60  H   -0.095457
 Sum of Mulliken charges =  -0.00000
 Mulliken charges with hydrogens summed into heavy atoms:
               1
     1  Be   0.762127
     2  Be   0.163641
     3  Be   0.719881
     4  Be  -0.045292
     5  Be  -0.758167
     6  Be  -0.029021
     7  Be  -0.763116
     8  Be  -0.043365
     9  Be  -0.147457
    10  Be   0.145939
    11  Be  -0.066452
    12  Be   0.061283
 Electronic spatial extent (au):  <R**2>=           4101.9544
 Charge=             -0.0000 electrons
 Dipole moment (field-independent basis, Debye):
    X=             -0.1011    Y=             -0.7338    Z=              0.3640  Tot=              0.8253
 Quadrupole moment (field-independent basis, Debye-Ang):
   XX=            -99.5782   YY=           -100.6126   ZZ=           -100.6698
   XY=             -0.6093   XZ=             -0.3498   YZ=              0.0588
 Traceless Quadrupole moment (field-independent basis, Debye-Ang):
   XX=              0.7086   YY=             -0.3257   ZZ=             -0.3829
   XY=             -0.6093   XZ=             -0.3498   YZ=              0.0588
 Octapole moment (field-independent basis, Debye-Ang**2):
  XXX=             -8.3989  YYY=            -15.6571  ZZZ=              3.0017  XYY=             13.7921
  XXY=             -3.8940  XXZ=             11.8677  XZZ=             -1.1283  YZZ=              5.7976
  YYZ=             -2.1637  XYZ=              5.4396
 Hexadecapole moment (field-independent basis, Debye-Ang**3):
 XXXX=          -2641.4426 YYYY=          -2156.9562 ZZZZ=          -2000.6156 XXXY=             21.4012
 XXXZ=             15.2005 YYYX=             18.9930 YYYZ=              4.4768 ZZZX=             24.2375
 ZZZY=            -19.7656 XXYY=           -801.4094 XXZZ=           -731.8766 YYZZ=           -683.2256
 XXYZ=             15.0678 YYXZ=             -7.2742 ZZXY=             -8.8351
 N-N= 6.327011398487D+02 E-N=-1.725700951208D+03  KE= 2.029399044379D+02
   1 Symmetry operations used in ECPInt.
 ECPInt:  NShTT=   45150 NPrTT=  115788 LenC2=   40678 LenP2D=   81132.
 LDataN:  DoStor=T MaxTD1= 5 Len=  102
 Calling FoFJK, ICntrl=      2127 FMM=T ISym2X=0 I1Cent= 0 IOpClX= 0 NMat=1 NMatS=1 NMatT=0.
 ***** Axes restored to original set *****
 -------------------------------------------------------------------
 Center     Atomic                   Forces (Hartrees/Bohr)
 Number     Number              X              Y              Z
 -------------------------------------------------------------------
      1        4          -0.000429070   -0.000231361   -0.000616459
      2        4          -0.000880853   -0.000904850   -0.000504320
      3        4           0.000064921   -0.000251887   -0.000122538
      4        4          -0.000741915   -0.000629424   -0.001491830
      5        4          -0.000031808   -0.000180782   -0.000399969
      6        4          -0.000532799   -0.000718824   -0.000303410
      7        4          -0.000036711    0.000322365    0.000019231
      8        4           0.000156978   -0.000021722    0.000330462
      9        4          -0.000062562    0.000018037   -0.000018699
     10        4          -0.000038646   -0.000129207   -0.000145465
     11        4          -0.000239485   -0.000190033    0.000272610
     12        4          -0.000154664    0.000104743    0.000195436
     13        1          -0.000010672   -0.000020962   -0.000060128
     14        1           0.000016793   -0.000008678   -0.000016140
     15        1           0.000088150    0.000149103    0.000093100
     16        1          -0.000096113   -0.000105715   -0.000108324
     17        1           0.000123023    0.000104150    0.000004665
     18        1          -0.000169155    0.000032232    0.000015953
     19        1          -0.000088544   -0.000102747   -0.000071721
     20        1           0.000152758    0.000018151    0.000049001
     21        1           0.000089350   -0.000076678    0.000143265
     22        1          -0.000046463    0.000168448    0.000185702
     23        1           0.000017352    0.000094801   -0.000097324
     24        1          -0.000012504   -0.000029208    0.000003366
     25        1           0.000099097    0.000033947    0.000026744
     26        1          -0.000121503    0.000093686    0.000092403
     27        1           0.001613178   -0.000690945   -0.002233212
     28        1          -0.000686344    0.000327655    0.000947465
     29        1          -0.002468614   -0.001584271   -0.001731209
     30        1           0.001011944    0.000069584    0.000152985
     31        1           0.000039515    0.000007662    0.000066565
     32        1          -0.000094957   -0.000001206   -0.000080833
     33        1           0.000045669   -0.000080521    0.000019513
     34        1          -0.000031078    0.000025679    0.000062237
     35        1           0.001105347   -0.000035981   -0.000407901
     36        1          -0.001770235    0.000206145    0.000523082
     37        1          -0.000030991    0.000010585   -0.000002453
     38        1           0.000013172    0.000006575   -0.000003157
     39        1           0.000004145   -0.000004461    0.000006102
     40        1          -0.000002504    0.000024778   -0.000011678
     41        1           0.000089444   -0.000133713   -0.000085888
     42        1          -0.000073574   -0.000006019    0.000009566
     43        1           0.000016688    0.000000747    0.000004292
     44        1           0.000014568   -0.000007731    0.000001578
     45        1          -0.000646304    0.000503020    0.000303145
     46        1          -0.000376141    0.000121348   -0.000364378
     47        1          -0.000018621   -0.000007725    0.000006877
     48        1           0.000001712    0.000007007    0.000002007
     49        1          -0.000007587   -0.000002396   -0.000040245
     50        1           0.000010671    0.000008852    0.000012439
     51        1          -0.000013607    0.000001449   -0.000008376
     52        1           0.000017774   -0.000014046    0.000005320
     53        1          -0.000012393   -0.000038378   -0.000000502
     54        1           0.000016144    0.000029271   -0.000016842
     55        1          -0.000005308    0.000049542    0.000008185
     56        1          -0.000028018    0.000092791   -0.000000821
     57        1           0.104291406    0.130355740    0.044933821
     58        1          -0.101478202   -0.128971839   -0.044531556
     59        1           0.055030393   -0.000784063    0.163482124
     60        1          -0.052692248    0.002977281   -0.158503863
 -------------------------------------------------------------------
 Cartesian Forces:  Max     0.163482124 RMS     0.025440892

 GradGradGradGradGradGradGradGradGradGradGradGradGradGradGradGradGradGrad
 Berny optimization.
 FormGI is forming the generalized inverse of G from B-inverse, IUseBI=4.
 Internal  Forces:  Max     0.172880424 RMS     0.007362157
 Search for a local minimum.
 Step number   1 out of a maximum of  360
 All quantities printed in internal units (Hartrees-Bohrs-Radians)
 Mixed Optimization -- RFO/linear search
 Second derivative matrix not updated -- first step.
 ITU=  0
     Eigenvalues ---    0.00230   0.00230   0.00230   0.00230   0.00230
     Eigenvalues ---    0.00242   0.00477   0.00484   0.00535   0.00581
     Eigenvalues ---    0.00597   0.00733   0.00822   0.00888   0.00953
     Eigenvalues ---    0.00979   0.00982   0.01026   0.01066   0.01083
     Eigenvalues ---    0.01093   0.01127   0.01210   0.01231   0.01262
     Eigenvalues ---    0.01280   0.01330   0.01368   0.01395   0.01400
     Eigenvalues ---    0.01474   0.01510   0.01539   0.01626   0.01659
     Eigenvalues ---    0.01688   0.01704   0.01738   0.01768   0.01814
     Eigenvalues ---    0.01818   0.01844   0.01920   0.01950   0.01992
     Eigenvalues ---    0.02007   0.02052   0.02101   0.02115   0.02135
     Eigenvalues ---    0.02149   0.02188   0.02203   0.02262   0.02279
     Eigenvalues ---    0.02330   0.02347   0.02397   0.02466   0.02496
     Eigenvalues ---    0.02521   0.02545   0.02594   0.02623   0.02708
     Eigenvalues ---    0.02797   0.02831   0.02895   0.02934   0.03000
     Eigenvalues ---    0.03071   0.03088   0.03130   0.03170   0.03237
     Eigenvalues ---    0.03297   0.03407   0.03416   0.03524   0.03569
     Eigenvalues ---    0.03678   0.03744   0.03817   0.03916   0.04020
     Eigenvalues ---    0.04151   0.04297   0.04314   0.04599   0.04708
     Eigenvalues ---    0.04780   0.04889   0.05045   0.05103   0.05154
     Eigenvalues ---    0.05318   0.05422   0.05556   0.05661   0.05720
     Eigenvalues ---    0.05914   0.06037   0.06248   0.06266   0.06329
     Eigenvalues ---    0.06465   0.06752   0.07057   0.07162   0.07242
     Eigenvalues ---    0.07392   0.07575   0.07663   0.07708   0.07778
     Eigenvalues ---    0.07836   0.07948   0.08036   0.08112   0.08215
     Eigenvalues ---    0.08333   0.08367   0.08451   0.08555   0.08563
     Eigenvalues ---    0.08599   0.08964   0.09198   0.09269   0.09740
     Eigenvalues ---    0.09941   0.10163   0.10324   0.10367   0.10708
     Eigenvalues ---    0.10771   0.10782   0.10988   0.11056   0.11172
     Eigenvalues ---    0.11233   0.11494   0.11598   0.12358   0.14917
     Eigenvalues ---    0.15142   0.15401   0.15865   0.15878   0.15996
     Eigenvalues ---    0.16000   0.16000   0.16000   0.16000   0.16358
     Eigenvalues ---    0.16462   0.16708   0.16870   0.17221   0.17448
     Eigenvalues ---    0.17484   0.18114   0.37815   0.37817   0.37833
     Eigenvalues ---    0.37843   0.37857   0.37871   0.37907   0.37911
     Eigenvalues ---    0.37918   0.37959   0.66291   0.66291
 RFO step:  Lambda=-8.04919708D-02 EMin= 2.30000000D-03
 Linear search not attempted -- first point.
 Maximum step size (   0.300) exceeded in Quadratic search.
    -- Step size scaled by   0.906
 Iteration  1 RMS(Cart)=  0.00947073 RMS(Int)=  0.00044952
 Iteration  2 RMS(Cart)=  0.00044443 RMS(Int)=  0.00000240
 Iteration  3 RMS(Cart)=  0.00000010 RMS(Int)=  0.00000240
 Variable       Old X    -DE/DX   Delta X   Delta X   Delta X     New X
                                 (Linear)    (Quad)   (Total)
    R1        4.16367   0.00017   0.00000   0.00098   0.00097   4.16465
    R2        4.10282   0.00025   0.00000   0.00264   0.00262   4.10545
    R3        4.12247   0.00002   0.00000   0.00003   0.00004   4.12251
    R4        4.17706   0.00003   0.00000   0.00052   0.00052   4.17758
    R5        4.22858  -0.00008   0.00000  -0.00072  -0.00072   4.22786
    R6        4.36783  -0.00002   0.00000  -0.00029  -0.00028   4.36754
    R7        2.98705   0.00024   0.00000   0.00153   0.00153   2.98858
    R8        2.97620  -0.00009   0.00000   0.00007   0.00006   2.97626
    R9        3.98768   0.00003   0.00000   0.00042   0.00041   3.98809
   R10        4.00364  -0.00006   0.00000  -0.00008  -0.00008   4.00356
   R11        3.96616  -0.00002   0.00000  -0.00025  -0.00025   3.96592
   R12        3.87360   0.00016   0.00000   0.00102   0.00102   3.87461
   R13        2.97895   0.00060   0.00000   0.00344   0.00343   2.98239
   R14        2.97538   0.00105   0.00000   0.00585   0.00585   2.98123
   R15        4.23117  -0.00006   0.00000  -0.00036  -0.00036   4.23081
   R16        4.12068  -0.00005   0.00000  -0.00018  -0.00018   4.12050
   R17        4.16250  -0.00002   0.00000   0.00004   0.00004   4.16253
   R18        4.10256  -0.00000   0.00000   0.00002   0.00002   4.10257
   R19        4.36572  -0.00007   0.00000  -0.00030  -0.00030   4.36542
   R20        4.18654   0.00001   0.00000   0.00015   0.00015   4.18669
   R21        2.97715  -0.00001   0.00000  -0.00012  -0.00012   2.97703
   R22        2.98803   0.00002   0.00000   0.00011   0.00011   2.98813
   R23        4.10734  -0.00015   0.00000  -0.00118  -0.00118   4.10616
   R24        3.85038  -0.00005   0.00000  -0.00063  -0.00063   3.84975
   R25        3.93401   0.00013   0.00000   0.00102   0.00102   3.93503
   R26        2.99637   0.00077   0.00000   0.00469   0.00469   3.00105
   R27        2.98116   0.00057   0.00000   0.00437   0.00436   2.98552
   R28        3.85171  -0.00008   0.00000  -0.00063  -0.00063   3.85108
   R29        3.76055   0.00004   0.00000   0.00013   0.00013   3.76068
   R30        3.87380  -0.00012   0.00000  -0.00088  -0.00088   3.87292
   R31        2.87290  -0.00000   0.00000  -0.00001  -0.00001   2.87289
   R32        2.87965  -0.00003   0.00000  -0.00013  -0.00013   2.87952
   R33        3.76024  -0.00012   0.00000  -0.00074  -0.00074   3.75950
   R34        3.87164  -0.00012   0.00000  -0.00050  -0.00050   3.87114
   R35        2.80951  -0.00002   0.00000  -0.00020  -0.00020   2.80932
   R36        2.82749  -0.00000   0.00000  -0.00008  -0.00008   2.82741
   R37        3.87690   0.00001   0.00000   0.00022   0.00022   3.87712
   R38        2.87472  -0.00005   0.00000  -0.00024  -0.00024   2.87448
   R39        2.87958   0.00003   0.00000   0.00014   0.00014   2.87972
   R40        3.98678   0.00005   0.00000   0.00028   0.00028   3.98706
   R41        4.00236   0.00001   0.00000   0.00015   0.00015   4.00250
   R42        2.97221  -0.00002   0.00000  -0.00019  -0.00019   2.97202
   R43        2.97700   0.00001   0.00000   0.00003   0.00003   2.97704
   R44        4.10622   0.00002   0.00000   0.00010   0.00010   4.10632
   R45        3.93657  -0.00004   0.00000  -0.00016  -0.00016   3.93642
   R46        2.99603   0.00005   0.00000   0.00026   0.00026   2.99629
   R47        2.97711   0.00004   0.00000   0.00012   0.00012   2.97723
   R48        3.78634   0.00000   0.00000   0.00032   0.00031   3.78665
   R49        2.90304  -0.00005   0.00000  -0.00029  -0.00029   2.90275
   R50        2.91725  -0.00004   0.00000  -0.00026  -0.00026   2.91698
   R51        2.80753  -0.00003   0.00000  -0.00021  -0.00021   2.80732
   R52        2.82553  -0.00002   0.00000  -0.00016  -0.00016   2.82538
   R53        2.91688  -0.00005   0.00000  -0.00030  -0.00030   2.91658
   R54        2.90462  -0.00002   0.00000  -0.00013  -0.00013   2.90449
   R55        1.54106   0.00001   0.00000   0.00005   0.00005   1.54110
   R56        1.54111  -0.00001   0.00000  -0.00004  -0.00004   1.54107
   R57        1.53885   0.00007   0.00000   0.00026   0.00026   1.53911
   R58        1.58747   0.00006   0.00000   0.00024   0.00024   1.58771
   R59        1.58574   0.00005   0.00000   0.00022   0.00022   1.58596
   R60        5.15365  -0.00000   0.00000  -0.00010  -0.00010   5.15355
   R61        1.50570   0.00003   0.00000   0.00011   0.00011   1.50581
   R62        5.02336   0.00001   0.00000   0.00006   0.00006   5.02342
   R63        1.53829   0.00003   0.00000   0.00016   0.00016   1.53845
   R64        5.31236  -0.00002   0.00000  -0.00020  -0.00020   5.31216
   R65        1.50533  -0.00038   0.00000  -0.00180  -0.00180   1.50352
   R66        3.91210   0.00197   0.00000   0.01544   0.01546   3.92756
   R67        5.15842   0.00019   0.00000   0.00368   0.00367   5.16209
   R68        1.51920  -0.00038   0.00000  -0.00185  -0.00185   1.51735
   R69        4.74692  -0.00013   0.00000  -0.00124  -0.00124   4.74567
   R70        3.77713   0.00243   0.00000   0.01860   0.01863   3.79576
   R71        4.94479   0.00059   0.00000   0.00634   0.00633   4.95112
   R72        5.16887  -0.00000   0.00000  -0.00001  -0.00001   5.16887
   R73        1.51872   0.00004   0.00000   0.00016   0.00016   1.51888
   R74        5.18655  -0.00002   0.00000  -0.00022  -0.00022   5.18633
   R75        4.93600  -0.00001   0.00000  -0.00009  -0.00009   4.93591
   R76        4.74067   0.00001   0.00000   0.00012   0.00012   4.74079
   R77        1.50749  -0.00002   0.00000  -0.00007  -0.00007   1.50741
   R78        4.98907   0.00002   0.00000   0.00018   0.00018   4.98925
   R79        5.06103   0.00002   0.00000   0.00032   0.00032   5.06135
   R80        5.24682   0.00003   0.00000   0.00028   0.00028   5.24710
   R81        5.02889  -0.00001   0.00000   0.00002   0.00002   5.02891
   R82        1.50771   0.00003   0.00000  -0.00050  -0.00050   1.50721
   R83        5.06096  -0.00002   0.00000  -0.00030  -0.00030   5.06065
   R84        4.99252   0.00028   0.00000   0.00298   0.00298   4.99550
   R85        5.34695  -0.00003   0.00000   0.00007   0.00007   5.34702
   R86        4.11577   0.00209   0.00000   0.01744   0.01744   4.13322
   R87        1.41709  -0.00000   0.00000  -0.00000  -0.00000   1.41709
   R88        1.41733   0.00000   0.00000   0.00000   0.00000   1.41733
   R89        1.41695  -0.00007   0.00000  -0.00014  -0.00014   1.41681
   R90        5.18019   0.00019   0.00000   0.00085   0.00087   5.18106
   R91        1.41601   0.00000   0.00000   0.00001   0.00001   1.41601
   R92        1.41673  -0.00026   0.00000  -0.00052  -0.00052   1.41621
   R93        4.73224   0.00084   0.00000   0.00696   0.00697   4.73922
   R94        1.41584  -0.00001   0.00000  -0.00001  -0.00001   1.41583
   R95        1.41736  -0.00000   0.00000  -0.00001  -0.00001   1.41735
   R96        1.41524   0.00001   0.00000   0.00003   0.00003   1.41527
   R97        1.41653   0.00003   0.00000   0.00005   0.00005   1.41658
   R98        1.41595  -0.00002   0.00000  -0.00005  -0.00005   1.41590
   R99        1.13384   0.17288   0.00000   0.21077   0.21077   1.34461
   R100       1.13384   0.17250   0.00000   0.21030   0.21030   1.34414
    A1        1.87543   0.00004   0.00000   0.00031   0.00032   1.87575
    A2        1.79392  -0.00003   0.00000  -0.00027  -0.00027   1.79366
    A3        2.00467   0.00002   0.00000   0.00012   0.00013   2.00480
    A4        1.96843   0.00004   0.00000   0.00033   0.00033   1.96876
    A5        2.15717  -0.00007   0.00000  -0.00029  -0.00029   2.15688
    A6        2.58051  -0.00003   0.00000  -0.00029  -0.00029   2.58022
    A7        1.91826  -0.00002   0.00000  -0.00014  -0.00014   1.91812
    A8        1.80264   0.00000   0.00000  -0.00007  -0.00007   1.80257
    A9        1.63417   0.00013   0.00000   0.00100   0.00099   1.63517
   A10        2.14692  -0.00003   0.00000   0.00017   0.00017   2.14708
   A11        1.86285  -0.00003   0.00000  -0.00013  -0.00013   1.86272
   A12        2.06628  -0.00010   0.00000  -0.00071  -0.00071   2.06557
   A13        1.55553   0.00005   0.00000   0.00013   0.00013   1.55566
   A14        2.17256  -0.00001   0.00000   0.00002   0.00002   2.17258
   A15        1.87462   0.00008   0.00000   0.00049   0.00049   1.87510
   A16        2.16077   0.00006   0.00000   0.00038   0.00037   2.16115
   A17        1.54531   0.00000   0.00000   0.00009   0.00009   1.54540
   A18        2.23255  -0.00006   0.00000  -0.00045  -0.00045   2.23210
   A19        1.89353  -0.00002   0.00000  -0.00029  -0.00029   1.89325
   A20        2.29213  -0.00005   0.00000  -0.00034  -0.00034   2.29179
   A21        2.06299   0.00007   0.00000   0.00020   0.00020   2.06319
   A22        1.78747  -0.00005   0.00000  -0.00022  -0.00022   1.78725
   A23        1.68085  -0.00007   0.00000  -0.00041  -0.00041   1.68044
   A24        2.10597   0.00009   0.00000   0.00067   0.00067   2.10664
   A25        2.35085   0.00007   0.00000   0.00030   0.00030   2.35115
   A26        1.86463  -0.00004   0.00000  -0.00024  -0.00024   1.86439
   A27        2.10100  -0.00004   0.00000  -0.00002  -0.00002   2.10098
   A28        2.15525  -0.00003   0.00000  -0.00011  -0.00011   2.15514
   A29        1.82070   0.00006   0.00000   0.00028   0.00028   1.82098
   A30        2.01135  -0.00006   0.00000  -0.00028  -0.00028   2.01107
   A31        2.32327  -0.00004   0.00000  -0.00043  -0.00043   2.32284
   A32        1.84857   0.00007   0.00000   0.00052   0.00052   1.84909
   A33        2.21970   0.00004   0.00000   0.00005   0.00005   2.21975
   A34        2.24569  -0.00001   0.00000   0.00003   0.00003   2.24572
   A35        1.76082   0.00013   0.00000   0.00076   0.00076   1.76159
   A36        2.25616  -0.00001   0.00000  -0.00017  -0.00017   2.25599
   A37        1.91776  -0.00000   0.00000   0.00003   0.00003   1.91779
   A38        1.54512  -0.00001   0.00000  -0.00005  -0.00005   1.54507
   A39        2.17279  -0.00001   0.00000  -0.00002  -0.00002   2.17276
   A40        1.89419   0.00001   0.00000   0.00001   0.00001   1.89420
   A41        2.23267   0.00002   0.00000   0.00004   0.00004   2.23270
   A42        1.87432  -0.00004   0.00000  -0.00021  -0.00021   1.87410
   A43        2.57975   0.00000   0.00000   0.00010   0.00010   2.57985
   A44        1.86338   0.00002   0.00000   0.00023   0.00022   1.86360
   A45        1.55751   0.00000   0.00000  -0.00003  -0.00003   1.55748
   A46        2.06795   0.00001   0.00000   0.00003   0.00003   2.06798
   A47        2.00182  -0.00002   0.00000  -0.00014  -0.00014   2.00169
   A48        1.79323  -0.00001   0.00000  -0.00010  -0.00010   1.79313
   A49        2.15695   0.00001   0.00000   0.00007   0.00007   2.15702
   A50        1.96830   0.00002   0.00000   0.00008   0.00008   1.96838
   A51        1.80048  -0.00000   0.00000   0.00006   0.00006   1.80054
   A52        2.14572  -0.00000   0.00000  -0.00006  -0.00006   2.14565
   A53        1.63333  -0.00002   0.00000  -0.00012  -0.00012   1.63321
   A54        2.06663   0.00001   0.00000   0.00002   0.00003   2.06665
   A55        2.29464   0.00001   0.00000   0.00006   0.00006   2.29470
   A56        2.16072   0.00001   0.00000   0.00006   0.00006   2.16078
   A57        1.87410  -0.00001   0.00000  -0.00002  -0.00002   1.87407
   A58        1.77484  -0.00005   0.00000  -0.00037  -0.00037   1.77447
   A59        1.97195  -0.00006   0.00000  -0.00040  -0.00040   1.97155
   A60        1.85012   0.00017   0.00000   0.00139   0.00138   1.85150
   A61        2.31441  -0.00006   0.00000   0.00011   0.00011   2.31452
   A62        1.95428  -0.00000   0.00000   0.00011   0.00011   1.95439
   A63        1.93251  -0.00002   0.00000  -0.00032  -0.00031   1.93220
   A64        1.88812   0.00004   0.00000   0.00022   0.00022   1.88834
   A65        2.22342  -0.00012   0.00000  -0.00067  -0.00068   2.22274
   A66        1.68452  -0.00004   0.00000  -0.00018  -0.00018   1.68434
   A67        2.40525  -0.00007   0.00000  -0.00071  -0.00071   2.40454
   A68        2.15028   0.00007   0.00000   0.00006   0.00006   2.15034
   A69        2.32944  -0.00009   0.00000  -0.00072  -0.00072   2.32873
   A70        1.82876   0.00015   0.00000   0.00063   0.00063   1.82940
   A71        2.17044   0.00009   0.00000   0.00072   0.00072   2.17116
   A72        2.09566   0.00011   0.00000   0.00086   0.00086   2.09652
   A73        1.58870   0.00001   0.00000   0.00003   0.00003   1.58873
   A74        2.36370   0.00002   0.00000   0.00011   0.00012   2.36381
   A75        2.15499  -0.00001   0.00000  -0.00004  -0.00004   2.15495
   A76        2.21883  -0.00001   0.00000  -0.00006  -0.00006   2.21878
   A77        2.52123  -0.00000   0.00000  -0.00002  -0.00002   2.52121
   A78        1.80881   0.00000   0.00000   0.00007   0.00007   1.80888
   A79        2.55812   0.00000   0.00000  -0.00001  -0.00001   2.55811
   A80        2.07321  -0.00001   0.00000  -0.00006  -0.00006   2.07315
   A81        1.90686  -0.00000   0.00000  -0.00003  -0.00003   1.90683
   A82        2.38488  -0.00000   0.00000  -0.00007  -0.00007   2.38481
   A83        1.65393   0.00007   0.00000   0.00033   0.00033   1.65426
   A84        1.98247   0.00006   0.00000   0.00035   0.00035   1.98282
   A85        2.45232  -0.00007   0.00000  -0.00038  -0.00038   2.45194
   A86        2.06732  -0.00008   0.00000  -0.00044  -0.00044   2.06688
   A87        1.50281   0.00006   0.00000   0.00043   0.00043   1.50324
   A88        2.16607  -0.00000   0.00000   0.00005   0.00005   2.16612
   A89        2.23319   0.00001   0.00000   0.00012   0.00012   2.23331
   A90        1.85551   0.00005   0.00000   0.00039   0.00038   1.85590
   A91        2.16406  -0.00007   0.00000  -0.00053  -0.00053   2.16353
   A92        2.52423  -0.00007   0.00000  -0.00056  -0.00056   2.52367
   A93        2.12935   0.00003   0.00000   0.00024   0.00024   2.12958
   A94        1.62454  -0.00003   0.00000  -0.00017  -0.00017   1.62437
   A95        2.17589  -0.00001   0.00000  -0.00004  -0.00004   2.17585
   A96        2.25328   0.00001   0.00000   0.00008   0.00008   2.25336
   A97        1.73804  -0.00001   0.00000  -0.00004  -0.00004   1.73800
   A98        1.58991   0.00005   0.00000   0.00030   0.00030   1.59021
   A99        2.38206   0.00002   0.00000   0.00024   0.00024   2.38230
   A100       2.15783  -0.00004   0.00000  -0.00028  -0.00028   2.15755
   A101       2.20295  -0.00004   0.00000  -0.00029  -0.00029   2.20266
   A102       2.51791  -0.00001   0.00000  -0.00005  -0.00005   2.51787
   A103       1.80775  -0.00002   0.00000  -0.00010  -0.00010   1.80766
   A104       2.54896  -0.00002   0.00000  -0.00020  -0.00020   2.54876
   A105       2.07518   0.00002   0.00000   0.00009   0.00009   2.07527
   A106       1.91336   0.00003   0.00000   0.00025   0.00025   1.91361
   A107       2.38474  -0.00001   0.00000  -0.00006  -0.00006   2.38467
   A108       1.68273   0.00005   0.00000   0.00028   0.00028   1.68301
   A109       1.86620   0.00006   0.00000   0.00038   0.00038   1.86658
   A110       2.25496  -0.00004   0.00000  -0.00023  -0.00023   2.25473
   A111       2.21176  -0.00006   0.00000  -0.00029  -0.00029   2.21147
   A112       1.78804   0.00000   0.00000  -0.00000  -0.00000   1.78803
   A113       2.34042  -0.00001   0.00000  -0.00006  -0.00006   2.34036
   A114       2.11336  -0.00000   0.00000  -0.00003  -0.00003   2.11333
   A115       2.10264  -0.00000   0.00000  -0.00002  -0.00002   2.10262
   A116       2.01265   0.00002   0.00000   0.00023   0.00023   2.01288
   A117       2.26113   0.00000   0.00000  -0.00003  -0.00003   2.26110
   A118       1.76087   0.00000   0.00000  -0.00003  -0.00003   1.76084
   A119       1.81002  -0.00001   0.00000  -0.00007  -0.00007   1.80995
   A120       2.15920  -0.00001   0.00000  -0.00010  -0.00010   2.15910
   A121       1.84893  -0.00001   0.00000  -0.00007  -0.00007   1.84886
   A122       2.31680  -0.00001   0.00000  -0.00005  -0.00005   2.31676
   A123       1.97263   0.00001   0.00000   0.00006   0.00006   1.97268
   A124       1.77507  -0.00001   0.00000   0.00002   0.00002   1.77509
   A125       1.85338   0.00000   0.00000   0.00000   0.00000   1.85338
   A126       2.32763   0.00000   0.00000  -0.00002  -0.00002   2.32761
   A127       1.95433   0.00001   0.00000   0.00008   0.00008   1.95440
   A128       2.32317  -0.00001   0.00000  -0.00010  -0.00010   2.32307
   A129       1.82613  -0.00002   0.00000  -0.00011  -0.00011   1.82602
   A130       1.93399  -0.00002   0.00000  -0.00010  -0.00010   1.93389
   A131       1.89470   0.00001   0.00000   0.00004   0.00004   1.89475
   A132       2.21110   0.00002   0.00000   0.00010   0.00010   2.21120
   A133       1.68424  -0.00002   0.00000  -0.00014  -0.00014   1.68410
   A134       2.40711  -0.00000   0.00000  -0.00002  -0.00002   2.40709
   A135       2.13248   0.00000   0.00000   0.00002   0.00002   2.13250
   A136       2.16673   0.00002   0.00000   0.00015   0.00015   2.16688
   A137       2.11055   0.00000   0.00000   0.00003   0.00003   2.11058
   A138       1.50838   0.00001   0.00000  -0.00001  -0.00001   1.50837
   A139       1.93436   0.00001   0.00000   0.00009   0.00009   1.93445
   A140       2.38468  -0.00000   0.00000   0.00007   0.00007   2.38475
   A141       2.14063  -0.00002   0.00000  -0.00014  -0.00014   2.14049
   A142       1.50892   0.00001   0.00000  -0.00006  -0.00006   1.50886
   A143       2.38895  -0.00001   0.00000  -0.00006  -0.00006   2.38889
   A144       2.33124  -0.00002   0.00000  -0.00008  -0.00008   2.33116
   A145       2.07275   0.00003   0.00000   0.00023   0.00023   2.07298
   A146       1.98926  -0.00003   0.00000  -0.00018  -0.00018   1.98908
   A147       2.40945   0.00001   0.00000   0.00006   0.00007   2.40952
   A148       2.11070   0.00001   0.00000   0.00004   0.00004   2.11074
   A149       1.70083  -0.00000   0.00000  -0.00001  -0.00001   1.70082
   A150       2.16689   0.00003   0.00000   0.00012   0.00012   2.16701
   A151       2.18743   0.00000   0.00000   0.00003   0.00003   2.18746
   A152       1.66869  -0.00003   0.00000  -0.00012  -0.00012   1.66857
   A153       1.65344  -0.00001   0.00000  -0.00004  -0.00004   1.65341
   A154       1.50328   0.00001   0.00000   0.00004   0.00004   1.50332
   A155       2.16745   0.00000   0.00000   0.00004   0.00004   2.16748
   A156       2.23989  -0.00002   0.00000  -0.00014  -0.00014   2.23975
   A157       2.13104   0.00005   0.00000   0.00031   0.00031   2.13135
   A158       1.85651   0.00002   0.00000   0.00002   0.00002   1.85653
   A159       2.26261   0.00000   0.00000   0.00009   0.00009   2.26269
   A160       1.74690  -0.00004   0.00000  -0.00019  -0.00019   1.74671
   A161       1.98307  -0.00002   0.00000  -0.00016  -0.00016   1.98291
   A162       1.61582  -0.00000   0.00000   0.00001   0.00001   1.61583
   A163       2.16900   0.00002   0.00000   0.00011   0.00011   2.16911
   A164       2.45334   0.00001   0.00000   0.00002   0.00002   2.45336
   A165       2.07006   0.00000   0.00000   0.00006   0.00006   2.07012
   A166       2.15389  -0.00003   0.00000  -0.00015  -0.00015   2.15374
   A167       2.51508   0.00001   0.00000   0.00010   0.00010   2.51517
   A168       1.50588   0.00001   0.00000   0.00006   0.00006   1.50594
   A169       1.50749   0.00001   0.00000  -0.00000  -0.00000   1.50749
   A170       2.32989  -0.00001   0.00000  -0.00004  -0.00004   2.32986
   A171       2.39096  -0.00002   0.00000  -0.00011  -0.00011   2.39085
   A172       1.93301   0.00002   0.00000   0.00009   0.00009   1.93310
   A173       2.13382   0.00000   0.00000   0.00002   0.00002   2.13384
   A174       2.38430   0.00001   0.00000   0.00006   0.00006   2.38436
   A175       2.10816   0.00004   0.00000   0.00033   0.00032   2.10848
   A176       2.17709  -0.00002   0.00000  -0.00016  -0.00016   2.17693
   A177       1.71026  -0.00004   0.00000  -0.00029  -0.00029   1.70997
   A178       2.06778  -0.00001   0.00000  -0.00010  -0.00010   2.06768
   A179       2.41640  -0.00000   0.00000   0.00002   0.00002   2.41642
   A180       2.00061  -0.00002   0.00000  -0.00006  -0.00006   2.00054
   A181       1.66243   0.00001   0.00000   0.00002   0.00002   1.66245
   A182       2.18024   0.00003   0.00000   0.00013   0.00013   2.18038
   A183       1.64733  -0.00001   0.00000  -0.00009  -0.00009   1.64724
   A184       1.64909  -0.00002   0.00000  -0.00014  -0.00014   1.64896
   A185       1.90491   0.00000   0.00000  -0.00003  -0.00003   1.90487
   A186       2.19670   0.00003   0.00000   0.00018   0.00018   2.19688
   A187       1.93402   0.00003   0.00000   0.00015   0.00015   1.93417
   A188       2.76025  -0.00001   0.00000  -0.00009  -0.00009   2.76016
   A189       1.89746   0.00024   0.00000   0.00152   0.00153   1.89898
   A190       1.78437  -0.00007   0.00000   0.00084   0.00084   1.78521
   A191       2.60484  -0.00015   0.00000  -0.00079  -0.00079   2.60405
   A192       1.90502   0.00001   0.00000  -0.00005  -0.00005   1.90498
   A193       1.96073   0.00035   0.00000   0.00201   0.00201   1.96274
   A194       2.32399   0.00019   0.00000   0.00090   0.00090   2.32489
   A195       2.25508  -0.00012   0.00000  -0.00089  -0.00088   2.25420
   A196       1.63321  -0.00013   0.00000  -0.00044  -0.00044   1.63277
   A197       1.70330   0.00009   0.00000   0.00048   0.00048   1.70378
   A198       1.70087  -0.00022   0.00000  -0.00101  -0.00101   1.69986
   A199       1.63739   0.00013   0.00000   0.00072   0.00072   1.63811
   A200       1.87370  -0.00018   0.00000  -0.00065  -0.00064   1.87306
   A201       2.73152   0.00006   0.00000  -0.00000  -0.00000   2.73152
   A202       1.69276   0.00001   0.00000   0.00003   0.00003   1.69279
   A203       1.70619  -0.00001   0.00000  -0.00002  -0.00002   1.70617
   A204       1.85398  -0.00000   0.00000   0.00001   0.00001   1.85400
   A205       1.64013   0.00000   0.00000  -0.00000  -0.00000   1.64013
   A206       2.74732  -0.00000   0.00000  -0.00003  -0.00003   2.74729
   A207       1.90198   0.00001   0.00000   0.00004   0.00004   1.90203
   A208       2.32159   0.00001   0.00000   0.00008   0.00008   2.32167
   A209       1.88498  -0.00003   0.00000  -0.00005  -0.00005   1.88493
   A210       1.59144   0.00005   0.00000   0.00037   0.00037   1.59181
   A211       1.66557  -0.00002   0.00000  -0.00007  -0.00007   1.66549
   A212       1.52845   0.00004   0.00000   0.00032   0.00032   1.52877
   A213       1.71998  -0.00000   0.00000  -0.00002  -0.00002   1.71996
   A214       2.40529  -0.00002   0.00000  -0.00011  -0.00011   2.40518
   A215       2.57422   0.00002   0.00000   0.00008   0.00008   2.57431
   A216       1.60397  -0.00010   0.00000  -0.00034  -0.00034   1.60362
   A217       1.72827  -0.00011   0.00000  -0.00025  -0.00025   1.72802
   A218       2.44566   0.00017   0.00000   0.00096   0.00095   2.44662
   A219       2.21994  -0.00015   0.00000  -0.00128  -0.00128   2.21866
   A220       1.50930  -0.00014   0.00000  -0.00074  -0.00074   1.50856
   A221       1.86159   0.00056   0.00000   0.00342   0.00342   1.86500
   A222       2.00184  -0.00014   0.00000  -0.00055  -0.00054   2.00130
   A223       2.07222  -0.00002   0.00000  -0.00007  -0.00007   2.07215
   A224       2.31766   0.00001   0.00000   0.00003   0.00003   2.31769
   A225       2.24189  -0.00015   0.00000  -0.00043  -0.00043   2.24147
   A226       1.09814   0.00061   0.00000   0.00278   0.00278   1.10092
   A227       2.17526  -0.00046   0.00000  -0.00153  -0.00153   2.17373
   A228       1.71257   0.00009   0.00000   0.00039   0.00039   1.71296
   A229       1.70051   0.00015   0.00000   0.00074   0.00074   1.70125
   A230       2.28023   0.00002   0.00000  -0.00006  -0.00006   2.28017
   A231       1.69393   0.00008   0.00000   0.00032   0.00032   1.69426
   A232       1.60187   0.00013   0.00000   0.00069   0.00069   1.60256
   A233       2.22517   0.00004   0.00000   0.00007   0.00007   2.22524
   A234       2.28389  -0.00011   0.00000  -0.00030  -0.00030   2.28359
   A235       2.22441  -0.00015   0.00000  -0.00052  -0.00052   2.22389
   A236       1.65948  -0.00005   0.00000  -0.00092  -0.00092   1.65856
   A237       2.29401   0.00016   0.00000   0.00135   0.00135   2.29536
   A238       1.05664   0.00030   0.00000   0.00218   0.00218   1.05883
   A239       2.18652   0.00002   0.00000   0.00058   0.00058   2.18711
   A240       1.24848   0.00024   0.00000   0.00091   0.00091   1.24939
   A241       1.81890  -0.00026   0.00000  -0.00129  -0.00130   1.81760
   A242       2.30960  -0.00000   0.00000  -0.00002  -0.00002   2.30958
   A243       2.31587  -0.00002   0.00000  -0.00008  -0.00008   2.31579
   A244       1.40486  -0.00001   0.00000  -0.00003  -0.00003   1.40482
   A245       2.28127   0.00000   0.00000   0.00001   0.00001   2.28128
   A246       2.48872   0.00002   0.00000   0.00008   0.00008   2.48880
   A247       1.57200  -0.00000   0.00000   0.00001   0.00001   1.57201
   A248       1.00957  -0.00003   0.00000  -0.00014  -0.00014   1.00943
   A249       2.30684   0.00002   0.00000   0.00006   0.00006   2.30690
   A250       1.65834   0.00001   0.00000   0.00004   0.00004   1.65838
   A251       2.29470  -0.00001   0.00000  -0.00003  -0.00003   2.29467
   A252       2.18767   0.00001   0.00000   0.00001   0.00001   2.18768
   A253       2.30113  -0.00005   0.00000  -0.00018  -0.00018   2.30096
   A254       2.40554  -0.00127   0.00000  -0.00689  -0.00689   2.39866
   A255       1.97440   0.00094   0.00000   0.00463   0.00463   1.97903
   A256       1.89529   0.00031   0.00000   0.00220   0.00219   1.89749
   A257       1.47021  -0.00056   0.00000  -0.00413  -0.00413   1.46608
   A258       2.33580  -0.00089   0.00000  -0.00578  -0.00578   2.33003
   A259       2.06980   0.00049   0.00000   0.00339   0.00339   2.07318
   A260       1.31913  -0.00036   0.00000  -0.00235  -0.00236   1.31677
   A261       2.20714   0.00042   0.00000   0.00263   0.00263   2.20977
   A262       1.86225   0.00043   0.00000   0.00277   0.00277   1.86502
   A263       3.16939   0.00022   0.00000   0.00172   0.00172   3.17110
   A264       3.21216  -0.00001   0.00000   0.00010   0.00010   3.21226
   A265       3.12765   0.00037   0.00000   0.00244   0.00244   3.13009
   A266       3.22620   0.00008   0.00000   0.00112   0.00113   3.22733
   A267       3.20644  -0.00001   0.00000  -0.00006  -0.00006   3.20638
   A268       3.25544   0.00008   0.00000   0.00060   0.00060   3.25605
    D1       -1.76704   0.00008   0.00000   0.00054   0.00054  -1.76651
    D2       -0.74270   0.00004   0.00000   0.00036   0.00036  -0.74234
    D3        1.71059   0.00010   0.00000   0.00060   0.00060   1.71119
    D4        2.28579  -0.00005   0.00000  -0.00038  -0.00038   2.28541
    D5        0.19445   0.00005   0.00000   0.00039   0.00039   0.19484
    D6        1.21879   0.00001   0.00000   0.00022   0.00022   1.21901
    D7       -2.61110   0.00007   0.00000   0.00045   0.00045  -2.61065
    D8       -2.03590  -0.00008   0.00000  -0.00053  -0.00053  -2.03643
    D9       -0.75502   0.00006   0.00000   0.00044   0.00044  -0.75459
   D10        0.26932   0.00002   0.00000   0.00026   0.00026   0.26958
   D11        2.72261   0.00008   0.00000   0.00050   0.00050   2.72311
   D12       -2.98538  -0.00007   0.00000  -0.00048  -0.00048  -2.98586
   D13        2.20756   0.00014   0.00000   0.00096   0.00096   2.20853
   D14       -3.05128   0.00010   0.00000   0.00078   0.00078  -3.05050
   D15       -0.59799   0.00016   0.00000   0.00102   0.00102  -0.59697
   D16       -0.02279   0.00001   0.00000   0.00004   0.00004  -0.02275
   D17        2.75453   0.00001   0.00000   0.00027   0.00027   2.75480
   D18       -2.50431  -0.00003   0.00000   0.00009   0.00009  -2.50423
   D19       -0.05102   0.00003   0.00000   0.00033   0.00033  -0.05069
   D20        0.52418  -0.00012   0.00000  -0.00065  -0.00065   0.52353
   D21        0.43142  -0.00000   0.00000   0.00005   0.00005   0.43147
   D22       -0.58321   0.00002   0.00000   0.00013   0.00013  -0.58308
   D23        3.01157   0.00001   0.00000  -0.00006  -0.00006   3.01151
   D24       -3.02755  -0.00010   0.00000  -0.00069  -0.00069  -3.02824
   D25       -0.48026  -0.00003   0.00000  -0.00018  -0.00018  -0.48045
   D26       -1.49490  -0.00001   0.00000  -0.00010  -0.00010  -1.49500
   D27        2.09988  -0.00002   0.00000  -0.00029  -0.00029   2.09959
   D28        2.34394  -0.00013   0.00000  -0.00092  -0.00092   2.34302
   D29        1.14822  -0.00003   0.00000  -0.00015  -0.00015   1.14807
   D30        0.13358  -0.00001   0.00000  -0.00006  -0.00007   0.13352
   D31       -2.55482  -0.00002   0.00000  -0.00026  -0.00026  -2.55508
   D32       -2.31076  -0.00013   0.00000  -0.00089  -0.00089  -2.31165
   D33       -2.79590  -0.00003   0.00000  -0.00015  -0.00015  -2.79606
   D34        2.47265  -0.00000   0.00000  -0.00007  -0.00007   2.47258
   D35       -0.21576  -0.00002   0.00000  -0.00026  -0.00026  -0.21602
   D36        0.02830  -0.00013   0.00000  -0.00089  -0.00089   0.02741
   D37       -2.74234   0.00005   0.00000   0.00026   0.00026  -2.74209
   D38        2.52621   0.00008   0.00000   0.00034   0.00034   2.52655
   D39       -0.16220   0.00006   0.00000   0.00015   0.00015  -0.16205
   D40        0.08186  -0.00005   0.00000  -0.00048  -0.00048   0.08138
   D41        0.88505  -0.00003   0.00000  -0.00027  -0.00027   0.88478
   D42       -2.75474  -0.00001   0.00000  -0.00012  -0.00012  -2.75485
   D43       -2.09783  -0.00001   0.00000  -0.00014  -0.00013  -2.09797
   D44       -0.09973  -0.00003   0.00000  -0.00029  -0.00029  -0.10002
   D45        2.54366  -0.00001   0.00000  -0.00013  -0.00013   2.54353
   D46       -3.08262  -0.00001   0.00000  -0.00015  -0.00015  -3.08277
   D47       -1.02921  -0.00000   0.00000  -0.00005  -0.00005  -1.02925
   D48        1.61419   0.00002   0.00000   0.00011   0.00011   1.61430
   D49        2.27109   0.00002   0.00000   0.00009   0.00009   2.27118
   D50        3.13915  -0.00001   0.00000  -0.00010  -0.00011   3.13905
   D51       -0.50064   0.00001   0.00000   0.00005   0.00005  -0.50059
   D52        0.15627   0.00001   0.00000   0.00003   0.00003   0.15630
   D53        3.06884  -0.00008   0.00000  -0.00047  -0.00047   3.06838
   D54       -0.57095  -0.00006   0.00000  -0.00031  -0.00031  -0.57126
   D55        0.08596  -0.00006   0.00000  -0.00033  -0.00033   0.08563
   D56       -0.89916  -0.00004   0.00000  -0.00032  -0.00032  -0.89948
   D57        0.07044  -0.00004   0.00000  -0.00039  -0.00039   0.07005
   D58        2.29080  -0.00003   0.00000  -0.00017  -0.00017   2.29062
   D59        2.91835  -0.00001   0.00000  -0.00011  -0.00011   2.91824
   D60        1.07161  -0.00001   0.00000  -0.00013  -0.00013   1.07148
   D61        2.04120  -0.00001   0.00000  -0.00020  -0.00020   2.04101
   D62       -2.02162  -0.00001   0.00000   0.00002   0.00002  -2.02161
   D63       -1.39407   0.00002   0.00000   0.00008   0.00008  -1.39399
   D64        0.07942  -0.00001   0.00000  -0.00020  -0.00020   0.07923
   D65        1.04902  -0.00002   0.00000  -0.00027  -0.00026   1.04876
   D66       -3.01381  -0.00001   0.00000  -0.00005  -0.00005  -3.01386
   D67       -2.38625   0.00001   0.00000   0.00001   0.00002  -2.38624
   D68       -2.97893  -0.00011   0.00000  -0.00078  -0.00078  -2.97971
   D69       -2.00934  -0.00011   0.00000  -0.00085  -0.00084  -2.01018
   D70        0.21102  -0.00010   0.00000  -0.00063  -0.00063   0.21039
   D71        0.83857  -0.00008   0.00000  -0.00057  -0.00056   0.83801
   D72        2.82553   0.00006   0.00000   0.00010   0.00010   2.82563
   D73       -2.48806   0.00006   0.00000   0.00003   0.00003  -2.48803
   D74       -0.26770   0.00006   0.00000   0.00024   0.00024  -0.26746
   D75        0.35985   0.00009   0.00000   0.00031   0.00031   0.36016
   D76        0.59574  -0.00001   0.00000  -0.00016  -0.00016   0.59558
   D77        1.61345   0.00000   0.00000  -0.00010  -0.00010   1.61335
   D78       -2.42867  -0.00002   0.00000  -0.00025  -0.00025  -2.42892
   D79       -1.72008   0.00001   0.00000  -0.00009  -0.00009  -1.72016
   D80       -0.49804  -0.00000   0.00000   0.00007   0.00007  -0.49797
   D81        0.51967   0.00001   0.00000   0.00013   0.00013   0.51980
   D82        2.76074  -0.00001   0.00000  -0.00002  -0.00002   2.76072
   D83       -2.81385   0.00002   0.00000   0.00014   0.00014  -2.81371
   D84       -1.21251  -0.00001   0.00000  -0.00010  -0.00010  -1.21261
   D85       -0.19480  -0.00000   0.00000  -0.00005  -0.00005  -0.19485
   D86        2.04627  -0.00003   0.00000  -0.00020  -0.00020   2.04607
   D87        2.75486   0.00001   0.00000  -0.00004  -0.00003   2.75483
   D88        2.54283   0.00012   0.00000   0.00083   0.00082   2.54365
   D89       -2.72265   0.00013   0.00000   0.00089   0.00088  -2.72177
   D90       -0.48158   0.00010   0.00000   0.00074   0.00073  -0.48085
   D91        0.22701   0.00014   0.00000   0.00090   0.00089   0.22791
   D92        2.98788  -0.00008   0.00000  -0.00030  -0.00030   2.98757
   D93       -2.27760  -0.00007   0.00000  -0.00025  -0.00025  -2.27785
   D94       -0.03653  -0.00010   0.00000  -0.00040  -0.00040  -0.03693
   D95        0.67206  -0.00006   0.00000  -0.00024  -0.00024   0.67183
   D96        0.39267  -0.00003   0.00000  -0.00023  -0.00023   0.39243
   D97       -0.66699  -0.00003   0.00000  -0.00023  -0.00023  -0.66722
   D98        2.70526  -0.00002   0.00000  -0.00016  -0.00016   2.70511
   D99       -2.81319  -0.00000   0.00000  -0.00006  -0.00006  -2.81325
   D100      -0.65903   0.00002   0.00000   0.00019   0.00019  -0.65884
   D101      -1.71869   0.00002   0.00000   0.00019   0.00019  -1.71850
   D102       1.65357   0.00003   0.00000   0.00027   0.00027   1.65383
   D103       2.41830   0.00005   0.00000   0.00037   0.00036   2.41866
   D104       1.26291   0.00001   0.00000   0.00006   0.00006   1.26297
   D105       0.20325   0.00000   0.00000   0.00006   0.00006   0.20332
   D106      -2.70768   0.00001   0.00000   0.00014   0.00014  -2.70754
   D107      -1.94295   0.00003   0.00000   0.00024   0.00024  -1.94271
   D108      -2.52854  -0.00014   0.00000  -0.00098  -0.00098  -2.52952
   D109       2.69499  -0.00014   0.00000  -0.00098  -0.00098   2.69401
   D110      -0.21594  -0.00013   0.00000  -0.00090  -0.00090  -0.21684
   D111       0.54879  -0.00011   0.00000  -0.00081  -0.00081   0.54798
   D112      -3.09582  -0.00001   0.00000  -0.00018  -0.00018  -3.09600
   D113       2.12771  -0.00001   0.00000  -0.00018  -0.00018   2.12752
   D114      -0.78323  -0.00000   0.00000  -0.00010  -0.00010  -0.78333
   D115      -0.01850   0.00002   0.00000  -0.00001  -0.00001  -0.01850
   D116      -1.92954   0.00001   0.00000   0.00002   0.00002  -1.92951
   D117      -0.14297   0.00002   0.00000   0.00038   0.00038  -0.14259
   D118      -0.94643   0.00001   0.00000   0.00002   0.00002  -0.94641
   D119       0.84014   0.00002   0.00000   0.00038   0.00038   0.84051
   D120       2.14334  -0.00001   0.00000  -0.00011  -0.00011   2.14324
   D121      -2.35327   0.00000   0.00000   0.00025   0.00025  -2.35302
   D122       0.03453   0.00004   0.00000   0.00016   0.00016   0.03469
   D123       1.82110   0.00005   0.00000   0.00051   0.00051   1.82162
   D124      -3.02008  -0.00006   0.00000  -0.00048  -0.00048  -3.02056
   D125      -1.23351  -0.00005   0.00000  -0.00012  -0.00012  -1.23363
   D126       0.99522   0.00012   0.00000   0.00074   0.00074   0.99596
   D127       2.78179   0.00013   0.00000   0.00110   0.00110   2.78289
   D128       0.26697   0.00006   0.00000   0.00033   0.00033   0.26730
   D129       3.09267   0.00003   0.00000  -0.00011  -0.00011   3.09256
   D130       1.49732  -0.00004   0.00000  -0.00018  -0.00018   1.49714
   D131      -1.96016  -0.00008   0.00000  -0.00062  -0.00062  -1.96079
   D132      -1.66139  -0.00001   0.00000  -0.00008  -0.00008  -1.66147
   D133       1.16431  -0.00005   0.00000  -0.00052  -0.00052   1.16379
   D134       2.70800  -0.00003   0.00000  -0.00009  -0.00009   2.70791
   D135      -0.74948  -0.00006   0.00000  -0.00054  -0.00053  -0.75002
   D136      -0.77506   0.00004   0.00000   0.00020   0.00020  -0.77486
   D137       2.05064   0.00000   0.00000  -0.00025  -0.00025   2.05040
   D138      -2.49524   0.00002   0.00000   0.00017   0.00017  -2.49507
   D139       0.33046  -0.00002   0.00000  -0.00027  -0.00027   0.33019
   D140       0.30509  -0.00001   0.00000  -0.00040  -0.00040   0.30469
   D141      -0.82284   0.00000   0.00000  -0.00034  -0.00034  -0.82318
   D142       3.02721  -0.00013   0.00000  -0.00128  -0.00128   3.02593
   D143       2.58958   0.00010   0.00000   0.00005   0.00005   2.58962
   D144       1.46147  -0.00006   0.00000  -0.00060  -0.00060   1.46087
   D145       0.33355  -0.00004   0.00000  -0.00054  -0.00054   0.33300
   D146      -2.09959  -0.00018   0.00000  -0.00149  -0.00148  -2.10107
   D147      -2.53722   0.00006   0.00000  -0.00016  -0.00015  -2.53738
   D148      -2.54291   0.00008   0.00000   0.00059   0.00059  -2.54232
   D149       2.61235   0.00010   0.00000   0.00065   0.00065   2.61300
   D150       0.17922  -0.00004   0.00000  -0.00029  -0.00029   0.17893
   D151      -0.25842   0.00020   0.00000   0.00104   0.00103  -0.25738
   D152      -2.11521  -0.00003   0.00000  -0.00047  -0.00047  -2.11569
   D153       3.04004  -0.00001   0.00000  -0.00041  -0.00041   3.03963
   D154       0.60691  -0.00014   0.00000  -0.00136  -0.00135   0.60556
   D155       0.16928   0.00009   0.00000  -0.00003  -0.00003   0.16925
   D156       0.63314  -0.00004   0.00000  -0.00030  -0.00030   0.63284
   D157      -0.43483  -0.00008   0.00000  -0.00051  -0.00051  -0.43533
   D158      -2.67688  -0.00002   0.00000  -0.00023  -0.00022  -2.67710
   D159       3.04752  -0.00002   0.00000  -0.00015  -0.00015   3.04737
   D160      -0.52212   0.00007   0.00000   0.00038   0.00038  -0.52174
   D161      -1.59008   0.00003   0.00000   0.00017   0.00017  -1.58991
   D162       2.45105   0.00008   0.00000   0.00045   0.00045   2.45150
   D163       1.89227   0.00009   0.00000   0.00052   0.00052   1.89279
   D164      -2.90752  -0.00003   0.00000  -0.00003  -0.00004  -2.90755
   D165       2.30770  -0.00006   0.00000  -0.00024  -0.00025   2.30746
   D166       0.06565  -0.00001   0.00000   0.00004   0.00004   0.06569
   D167      -0.49313  -0.00000   0.00000   0.00011   0.00011  -0.49302
   D168      -3.13231   0.00007   0.00000   0.00032   0.00032  -3.13199
   D169       2.08291   0.00003   0.00000   0.00011   0.00011   2.08302
   D170      -0.15914   0.00008   0.00000   0.00039   0.00039  -0.15875
   D171      -0.71793   0.00009   0.00000   0.00047   0.00047  -0.71746
   D172      -0.79804  -0.00002   0.00000  -0.00021  -0.00021  -0.79824
   D173       0.26614  -0.00002   0.00000  -0.00018  -0.00018   0.26596
   D174       2.44075   0.00001   0.00000  -0.00005  -0.00005   2.44070
   D175       3.09293  -0.00003   0.00000  -0.00021  -0.00021   3.09272
   D176       0.26544   0.00000   0.00000   0.00026   0.00025   0.26569
   D177       1.32961   0.00001   0.00000   0.00028   0.00028   1.32989
   D178      -2.77896   0.00003   0.00000   0.00041   0.00041  -2.77856
   D179      -2.12678  -0.00000   0.00000   0.00025   0.00025  -2.12653
   D180       3.09926  -0.00011   0.00000  -0.00082  -0.00082   3.09844
   D181      -2.11975  -0.00011   0.00000  -0.00080  -0.00080  -2.12055
   D182       0.05486  -0.00009   0.00000  -0.00067  -0.00067   0.05419
   D183       0.70704  -0.00012   0.00000  -0.00083  -0.00083   0.70621
   D184       2.44649   0.00005   0.00000   0.00044   0.00044   2.44693
   D185      -2.77251   0.00006   0.00000   0.00046   0.00046  -2.77205
   D186      -0.59791   0.00008   0.00000   0.00059   0.00059  -0.59731
   D187       0.05428   0.00005   0.00000   0.00043   0.00043   0.05471
   D188       0.12656  -0.00003   0.00000  -0.00015  -0.00015   0.12642
   D189      -0.96646   0.00000   0.00000   0.00010   0.00010  -0.96636
   D190       2.32673   0.00005   0.00000   0.00046   0.00046   2.32718
   D191       2.60305   0.00001   0.00000   0.00014   0.00014   2.60319
   D192       1.36309  -0.00011   0.00000  -0.00075  -0.00075   1.36234
   D193       0.27007  -0.00008   0.00000  -0.00051  -0.00051   0.26956
   D194      -2.71993  -0.00003   0.00000  -0.00015  -0.00015  -2.72008
   D195      -2.44361  -0.00007   0.00000  -0.00047  -0.00047  -2.44408
   D196      -2.31378  -0.00009   0.00000  -0.00082  -0.00082  -2.31459
   D197       2.87639  -0.00006   0.00000  -0.00058  -0.00058   2.87582
   D198      -0.11361  -0.00001   0.00000  -0.00022  -0.00022  -0.11383
   D199       0.16271  -0.00005   0.00000  -0.00054  -0.00054   0.16218
   D200      -2.45935  -0.00008   0.00000  -0.00045  -0.00045  -2.45979
   D201       2.73082  -0.00006   0.00000  -0.00021  -0.00020   2.73062
   D202      -0.25918  -0.00001   0.00000   0.00015   0.00016  -0.25903
   D203       0.01714  -0.00005   0.00000  -0.00016  -0.00016   0.01698
   D204      -2.44160   0.00009   0.00000   0.00058   0.00058  -2.44102
   D205      -0.20501  -0.00010   0.00000  -0.00085  -0.00085  -0.20586
   D206       2.57170   0.00000   0.00000  -0.00040  -0.00040   2.57129
   D207      -1.47490  -0.00019   0.00000  -0.00184  -0.00183  -1.47673
   D208       1.15687   0.00010   0.00000   0.00050   0.00050   1.15737
   D209      -2.88972  -0.00009   0.00000  -0.00094  -0.00094  -2.89066
   D210      -0.21482   0.00013   0.00000   0.00085   0.00085  -0.21397
   D211       2.02177  -0.00006   0.00000  -0.00058  -0.00058   2.02119
   D212      -1.30057   0.00007   0.00000   0.00037   0.00037  -1.30020
   D213       0.93602  -0.00012   0.00000  -0.00107  -0.00106   0.93496
   D214      -2.51410   0.00009   0.00000   0.00059   0.00059  -2.51350
   D215       1.76647   0.00024   0.00000   0.00115   0.00114   1.76761
   D216       2.68158  -0.00002   0.00000  -0.00039  -0.00039   2.68119
   D217       0.67896   0.00014   0.00000   0.00017   0.00017   0.67912
   D218       1.55905   0.00000   0.00000  -0.00010  -0.00010   1.55895
   D219      -0.44357   0.00015   0.00000   0.00046   0.00045  -0.44312
   D220       0.48332  -0.00003   0.00000  -0.00037  -0.00037   0.48296
   D221      -1.51930   0.00013   0.00000   0.00019   0.00019  -1.51911
   D222      -0.94895   0.00001   0.00000  -0.00017  -0.00017  -0.94912
   D223      -2.95157   0.00017   0.00000   0.00038   0.00038  -2.95119
   D224       0.59605  -0.00001   0.00000  -0.00002  -0.00002   0.59602
   D225       1.61355   0.00003   0.00000   0.00030   0.00029   1.61384
   D226      -2.41644  -0.00001   0.00000  -0.00001  -0.00001  -2.41645
   D227      -1.71059   0.00001   0.00000   0.00017   0.00017  -1.71043
   D228      -1.20980  -0.00001   0.00000  -0.00007  -0.00007  -1.20987
   D229      -0.19230   0.00003   0.00000   0.00025   0.00025  -0.19205
   D230       2.06090  -0.00001   0.00000  -0.00006  -0.00006   2.06084
   D231       2.76675   0.00002   0.00000   0.00012   0.00012   2.76687
   D232      -0.49679   0.00001   0.00000   0.00004   0.00004  -0.49675
   D233       0.52071   0.00004   0.00000   0.00036   0.00036   0.52107
   D234       2.77391   0.00000   0.00000   0.00005   0.00005   2.77397
   D235      -2.80343   0.00003   0.00000   0.00023   0.00023  -2.80320
   D236       2.98667  -0.00001   0.00000  -0.00008  -0.00008   2.98659
   D237      -2.27901   0.00003   0.00000   0.00024   0.00024  -2.27877
   D238      -0.02581  -0.00001   0.00000  -0.00007  -0.00007  -0.02588
   D239       0.68004   0.00002   0.00000   0.00011   0.00011   0.68014
   D240       2.54150  -0.00003   0.00000  -0.00014  -0.00014   2.54136
   D241      -2.72418   0.00001   0.00000   0.00018   0.00018  -2.72400
   D242      -0.47098  -0.00003   0.00000  -0.00013  -0.00013  -0.47111
   D243       0.23487   0.00000   0.00000   0.00005   0.00005   0.23491
   D244       0.88445  -0.00003   0.00000  -0.00025  -0.00025   0.88420
   D245      -2.75543   0.00002   0.00000   0.00017   0.00017  -2.75525
   D246      -2.10109  -0.00002   0.00000  -0.00014  -0.00014  -2.10122
   D247      -0.09885   0.00000   0.00000   0.00004   0.00004  -0.09881
   D248       2.54445   0.00005   0.00000   0.00046   0.00046   2.54492
   D249      -3.08439   0.00001   0.00000   0.00015   0.00015  -3.08424
   D250      -1.02877  -0.00001   0.00000  -0.00014  -0.00014  -1.02891
   D251       1.61454   0.00004   0.00000   0.00028   0.00028   1.61482
   D252       2.26888  -0.00000   0.00000  -0.00003  -0.00003   2.26885
   D253       3.06852  -0.00002   0.00000  -0.00023  -0.00023   3.06829
   D254      -0.57136   0.00002   0.00000   0.00019   0.00019  -0.57116
   D255       0.08298  -0.00002   0.00000  -0.00012  -0.00012   0.08287
   D256       3.13871  -0.00003   0.00000  -0.00031  -0.00031   3.13840
   D257      -0.50117   0.00001   0.00000   0.00011   0.00011  -0.50106
   D258       0.15317  -0.00002   0.00000  -0.00020  -0.00020   0.15297
   D259      -0.74179   0.00002   0.00000   0.00004   0.00004  -0.74175
   D260      -1.76725  -0.00004   0.00000  -0.00032  -0.00032  -1.76758
   D261       2.29489  -0.00001   0.00000  -0.00014  -0.00014   2.29476
   D262       1.70850  -0.00001   0.00000  -0.00012  -0.00012   1.70838
   D263       0.27104   0.00002   0.00000   0.00009   0.00009   0.27112
   D264      -0.75442  -0.00003   0.00000  -0.00028  -0.00028  -0.75470
   D265      -2.97546  -0.00001   0.00000  -0.00009  -0.00009  -2.97555
   D266       2.72133  -0.00000   0.00000  -0.00007  -0.00007   2.72126
   D267       1.21957   0.00003   0.00000   0.00017   0.00017   1.21973
   D268       0.19411  -0.00003   0.00000  -0.00020  -0.00020   0.19391
   D269      -2.02693  -0.00000   0.00000  -0.00001  -0.00001  -2.02694
   D270      -2.61332   0.00000   0.00000   0.00001   0.00001  -2.61331
   D271      -2.50503   0.00004   0.00000   0.00021   0.00021  -2.50482
   D272       2.75270  -0.00001   0.00000  -0.00016  -0.00016   2.75254
   D273       0.53166   0.00001   0.00000   0.00003   0.00003   0.53169
   D274      -0.05474   0.00002   0.00000   0.00005   0.00005  -0.05468
   D275      -3.05157   0.00002   0.00000   0.00012   0.00012  -3.05145
   D276       2.20616  -0.00003   0.00000  -0.00025  -0.00025   2.20591
   D277      -0.01488  -0.00001   0.00000  -0.00006  -0.00006  -0.01494
   D278      -0.60128  -0.00000   0.00000  -0.00004  -0.00004  -0.60132
   D279      -1.49556  -0.00001   0.00000  -0.00022  -0.00022  -1.49579
   D280      -0.48075   0.00000   0.00000  -0.00011  -0.00011  -0.48086
   D281       2.10487  -0.00000   0.00000  -0.00013  -0.00013   2.10475
   D282       2.32406   0.00001   0.00000  -0.00006  -0.00006   2.32400
   D283      -0.58458  -0.00006   0.00000  -0.00053  -0.00052  -0.58510
   D284       0.43024  -0.00004   0.00000  -0.00041  -0.00041   0.42982
   D285       3.01586  -0.00005   0.00000  -0.00043  -0.00043   3.01543
   D286      -3.04814  -0.00003   0.00000  -0.00036  -0.00036  -3.04850
   D287       0.13177  -0.00003   0.00000  -0.00025  -0.00025   0.13152
   D288       1.14659  -0.00001   0.00000  -0.00014  -0.00014   1.14645
   D289      -2.55098  -0.00002   0.00000  -0.00015  -0.00015  -2.55113
   D290      -2.33179  -0.00001   0.00000  -0.00008  -0.00008  -2.33188
   D291       2.52630  -0.00002   0.00000  -0.00020  -0.00020   2.52609
   D292      -2.74207  -0.00001   0.00000  -0.00009  -0.00009  -2.74216
   D293      -0.15645  -0.00001   0.00000  -0.00010  -0.00010  -0.15656
   D294       0.06273  -0.00000   0.00000  -0.00003  -0.00003   0.06270
   D295       2.47252  -0.00002   0.00000  -0.00021  -0.00021   2.47231
   D296      -2.79584  -0.00001   0.00000  -0.00010  -0.00010  -2.79594
   D297      -0.21022  -0.00002   0.00000  -0.00011  -0.00011  -0.21034
   D298       0.00896  -0.00000   0.00000  -0.00004  -0.00004   0.00892
   D299       1.26222   0.00000   0.00000   0.00018   0.00018   1.26240
   D300       0.20080  -0.00005   0.00000  -0.00036  -0.00036   0.20044
   D301      -1.92795   0.00000   0.00000   0.00004   0.00004  -1.92792
   D302      -2.69336  -0.00003   0.00000  -0.00012  -0.00012  -2.69349
   D303       0.39173   0.00003   0.00000   0.00026   0.00026   0.39199
   D304      -0.66969  -0.00002   0.00000  -0.00028  -0.00028  -0.66996
   D305      -2.79844   0.00002   0.00000   0.00012   0.00012  -2.79832
   D306       2.71933  -0.00001   0.00000  -0.00004  -0.00004   2.71929
   D307      -0.65903   0.00001   0.00000   0.00016   0.00016  -0.65887
   D308      -1.72045  -0.00004   0.00000  -0.00038  -0.00038  -1.72083
   D309       2.43398   0.00001   0.00000   0.00002   0.00002   2.43400
   D310       1.66857  -0.00003   0.00000  -0.00014  -0.00014   1.66843
   D311      -3.09523   0.00001   0.00000   0.00016   0.00016  -3.09507
   D312       2.12653  -0.00004   0.00000  -0.00038  -0.00038   2.12615
   D313      -0.00222   0.00001   0.00000   0.00002   0.00002  -0.00220
   D314      -0.76763  -0.00003   0.00000  -0.00014  -0.00014  -0.76777
   D315      -2.52647   0.00003   0.00000   0.00023   0.00023  -2.52624
   D316       2.69529  -0.00002   0.00000  -0.00031  -0.00031   2.69499
   D317       0.56654   0.00003   0.00000   0.00009   0.00009   0.56663
   D318      -0.19887  -0.00001   0.00000  -0.00007  -0.00007  -0.19894
   D319       0.07839  -0.00000   0.00000   0.00005   0.00005   0.07844
   D320       1.04776   0.00002   0.00000   0.00022   0.00022   1.04798
   D321      -2.37846  -0.00000   0.00000   0.00002   0.00002  -2.37843
   D322      -2.99939  -0.00003   0.00000  -0.00012  -0.00012  -2.99950
   D323       1.07063  -0.00001   0.00000   0.00003   0.00003   1.07066
   D324       2.04000   0.00001   0.00000   0.00021   0.00021   2.04020
   D325      -1.38622  -0.00001   0.00000   0.00001   0.00001  -1.38621
   D326      -2.00715  -0.00003   0.00000  -0.00013  -0.00013  -2.00728
   D327      -0.89880   0.00003   0.00000   0.00023   0.00022  -0.89858
   D328       0.07056   0.00005   0.00000   0.00040   0.00040   0.07097
   D329       2.92753   0.00003   0.00000   0.00020   0.00020   2.92774
   D330       2.30660   0.00001   0.00000   0.00006   0.00006   2.30667
   D331       2.82746   0.00001   0.00000   0.00017   0.00017   2.82763
   D332      -2.48636   0.00004   0.00000   0.00035   0.00035  -2.48601
   D333       0.37061   0.00001   0.00000   0.00015   0.00015   0.37076
   D334      -0.25032  -0.00001   0.00000   0.00001   0.00001  -0.25031
   D335      -2.97787   0.00002   0.00000   0.00019   0.00019  -2.97767
   D336      -2.00850   0.00004   0.00000   0.00037   0.00037  -2.00813
   D337       0.84847   0.00002   0.00000   0.00017   0.00017   0.84864
   D338       0.22754  -0.00000   0.00000   0.00003   0.00003   0.22757
   D339       2.06986  -0.00000   0.00000  -0.00001  -0.00001   2.06985
   D340      -0.77220  -0.00000   0.00000   0.00002   0.00002  -0.77218
   D341       1.18307   0.00002   0.00000   0.00015   0.00015   1.18322
   D342      -1.65899   0.00002   0.00000   0.00018   0.00018  -1.65881
   D343       3.11141  -0.00002   0.00000  -0.00012  -0.00012   3.11130
   D344       0.26935  -0.00002   0.00000  -0.00009  -0.00009   0.26927
   D345      -1.94216   0.00000   0.00000  -0.00002  -0.00002  -1.94218
   D346       1.49897   0.00001   0.00000   0.00001   0.00001   1.49897
   D347       0.34798   0.00000   0.00000   0.00004   0.00004   0.34802
   D348      -2.49408   0.00000   0.00000   0.00007   0.00007  -2.49401
   D349      -0.73276  -0.00001   0.00000  -0.00011  -0.00011  -0.73287
   D350       2.70837  -0.00001   0.00000  -0.00008  -0.00008   2.70828
   D351      -3.02149   0.00002   0.00000   0.00008   0.00008  -3.02141
   D352       2.14117   0.00003   0.00000   0.00023   0.00023   2.14139
   D353      -1.93193   0.00000   0.00000   0.00002   0.00002  -1.93191
   D354      -0.94925   0.00001   0.00000   0.00003   0.00003  -0.94922
   D355       0.98959  -0.00001   0.00000   0.00003   0.00003   0.98962
   D356       0.03093  -0.00001   0.00000  -0.00008  -0.00008   0.03085
   D357      -0.88947   0.00001   0.00000   0.00011   0.00011  -0.88936
   D358       0.13902   0.00005   0.00000   0.00032   0.00032   0.13934
   D359       3.13884  -0.00000   0.00000  -0.00006  -0.00006   3.13878
   D360       2.50199   0.00000   0.00000   0.00007   0.00006   2.50205
   D361       0.21505  -0.00005   0.00000  -0.00035  -0.00035   0.21470
   D362       1.24354  -0.00001   0.00000  -0.00015  -0.00014   1.24340
   D363      -2.03982  -0.00006   0.00000  -0.00053  -0.00053  -2.04035
   D364      -2.67668  -0.00006   0.00000  -0.00040  -0.00040  -2.67707
   D365       3.11859  -0.00016   0.00000  -0.00108  -0.00107   3.11751
   D366      -2.13610  -0.00012   0.00000  -0.00087  -0.00087  -2.13697
   D367       0.86372  -0.00017   0.00000  -0.00125  -0.00125   0.86247
   D368       0.22686  -0.00017   0.00000  -0.00112  -0.00112   0.22574
   D369       2.53021   0.00013   0.00000   0.00073   0.00073   2.53094
   D370      -2.72448   0.00016   0.00000   0.00094   0.00094  -2.72354
   D371       0.27534   0.00011   0.00000   0.00056   0.00056   0.27590
   D372      -0.36152   0.00012   0.00000   0.00069   0.00069  -0.36083
   D373       0.48025  -0.00001   0.00000  -0.00002  -0.00002   0.48022
   D374      -2.24118  -0.00006   0.00000  -0.00058  -0.00058  -2.24176
   D375      -2.88477  -0.00002   0.00000  -0.00021  -0.00021  -2.88498
   D376      -0.70066   0.00000   0.00000   0.00025   0.00025  -0.70041
   D377       2.86110  -0.00005   0.00000  -0.00030  -0.00030   2.86080
   D378       2.21751  -0.00001   0.00000   0.00006   0.00006   2.21757
   D379       3.00325   0.00011   0.00000   0.00103   0.00102   3.00427
   D380       0.28182   0.00005   0.00000   0.00047   0.00047   0.28229
   D381      -0.36177   0.00010   0.00000   0.00084   0.00084  -0.36093
   D382       3.11114   0.00003   0.00000   0.00049   0.00049   3.11163
   D383       0.38972  -0.00003   0.00000  -0.00007  -0.00007   0.38965
   D384      -0.25387   0.00002   0.00000   0.00030   0.00030  -0.25357
   D385       0.83108   0.00003   0.00000   0.00040   0.00040   0.83148
   D386      -0.11781   0.00002   0.00000   0.00048   0.00048  -0.11733
   D387      -2.99809   0.00001   0.00000   0.00021   0.00021  -2.99787
   D388      -2.57919   0.00001   0.00000   0.00010   0.00010  -2.57909
   D389      -0.20824   0.00004   0.00000   0.00034   0.00034  -0.20790
   D390      -1.15712   0.00004   0.00000   0.00042   0.00041  -1.15671
   D391       2.24578   0.00002   0.00000   0.00015   0.00015   2.24593
   D392       2.66468   0.00003   0.00000   0.00004   0.00004   2.66472
   D393       3.12639   0.00016   0.00000   0.00117   0.00117   3.12755
   D394       2.17750   0.00015   0.00000   0.00125   0.00125   2.17875
   D395      -0.70278   0.00014   0.00000   0.00098   0.00098  -0.70180
   D396      -0.28388   0.00014   0.00000   0.00087   0.00087  -0.28301
   D397      -2.55866  -0.00010   0.00000  -0.00021  -0.00021  -2.55887
   D398       2.77564  -0.00011   0.00000  -0.00013  -0.00013   2.77551
   D399      -0.10464  -0.00012   0.00000  -0.00040  -0.00040  -0.10504
   D400       0.31426  -0.00012   0.00000  -0.00051  -0.00051   0.31375
   D401      -0.43603   0.00000   0.00000  -0.00021  -0.00021  -0.43624
   D402       0.70011   0.00005   0.00000  -0.00005  -0.00005   0.70006
   D403       1.81674   0.00011   0.00000   0.00045   0.00045   1.81719
   D404      -2.98881  -0.00005   0.00000  -0.00081  -0.00081  -2.98962
   D405      -1.61261  -0.00005   0.00000  -0.00058  -0.00058  -1.61319
   D406      -3.08770   0.00017   0.00000   0.00112   0.00112  -3.08658
   D407      -1.61883   0.00004   0.00000   0.00034   0.00035  -1.61848
   D408      -0.32000   0.00003   0.00000   0.00019   0.00020  -0.31980
   D409       0.71167   0.00011   0.00000   0.00062   0.00063   0.71230
   D410       1.81608   0.00017   0.00000   0.00095   0.00096   1.81704
   D411       0.48097   0.00003   0.00000   0.00029   0.00029   0.48125
   D412      -0.69994   0.00004   0.00000   0.00029   0.00029  -0.69966
   D413       3.00062   0.00003   0.00000   0.00021   0.00021   3.00084
   D414       3.13179   0.00002   0.00000   0.00018   0.00018   3.13197
   D415      -2.22651   0.00000   0.00000   0.00008   0.00008  -2.22643
   D416       2.87577   0.00001   0.00000   0.00008   0.00008   2.87585
   D417       0.29315   0.00000   0.00000   0.00000   0.00000   0.29316
   D418       0.42432  -0.00001   0.00000  -0.00003  -0.00003   0.42429
   D419      -2.88939   0.00000   0.00000   0.00009   0.00009  -2.88930
   D420       2.21289   0.00001   0.00000   0.00009   0.00009   2.21297
   D421      -0.36973  -0.00000   0.00000   0.00001   0.00001  -0.36972
   D422      -0.23857  -0.00001   0.00000  -0.00002  -0.00002  -0.23859
   D423      -0.72097   0.00006   0.00000   0.00057   0.00057  -0.72040
   D424       0.48034   0.00003   0.00000   0.00027   0.00027   0.48061
   D425       3.09342   0.00001   0.00000   0.00016   0.00016   3.09358
   D426      -3.03649   0.00003   0.00000   0.00029   0.00029  -3.03619
   D427       2.60284   0.00002   0.00000   0.00023   0.00023   2.60307
   D428      -2.47903  -0.00001   0.00000  -0.00007  -0.00007  -2.47910
   D429       0.13404  -0.00002   0.00000  -0.00018  -0.00018   0.13386
   D430       0.28732  -0.00000   0.00000  -0.00004  -0.00004   0.28728
   D431       2.25910   0.00003   0.00000   0.00028   0.00028   2.25939
   D432      -2.82277  -0.00001   0.00000  -0.00002  -0.00002  -2.82278
   D433      -0.20969  -0.00002   0.00000  -0.00012  -0.00012  -0.20982
   D434      -0.05641  -0.00000   0.00000   0.00001   0.00001  -0.05640
   D435      -0.32220  -0.00005   0.00000  -0.00044  -0.00044  -0.32264
   D436       0.96797  -0.00006   0.00000  -0.00052  -0.00052   0.96745
   D437       3.11253  -0.00003   0.00000  -0.00027  -0.00027   3.11226
   D438      -2.88648  -0.00004   0.00000  -0.00033  -0.00033  -2.88681
   D439       2.71345  -0.00003   0.00000  -0.00025  -0.00025   2.71320
   D440      -2.27957  -0.00004   0.00000  -0.00032  -0.00032  -2.27989
   D441      -0.13501  -0.00001   0.00000  -0.00008  -0.00008  -0.13509
   D442       0.14917  -0.00002   0.00000  -0.00014  -0.00014   0.14903
   D443       3.02616  -0.00001   0.00000  -0.00008  -0.00008   3.02608
   D444      -1.96686  -0.00002   0.00000  -0.00016  -0.00016  -1.96702
   D445       0.17770   0.00001   0.00000   0.00009   0.00009   0.17779
   D446       0.46188   0.00000   0.00000   0.00002   0.00002   0.46190
   D447       0.48031   0.00006   0.00000   0.00028   0.00028   0.48059
   D448      -2.44785   0.00010   0.00000   0.00060   0.00060  -2.44725
   D449      -2.81904   0.00002   0.00000  -0.00008  -0.00008  -2.81912
   D450      -0.72041  -0.00000   0.00000   0.00004   0.00004  -0.72038
   D451       2.63461   0.00003   0.00000   0.00036   0.00036   2.63497
   D452       2.26343  -0.00005   0.00000  -0.00032  -0.00032   2.26310
   D453       3.09979  -0.00001   0.00000  -0.00011  -0.00011   3.09968
   D454       0.17162   0.00002   0.00000   0.00021   0.00021   0.17184
   D455      -0.19956  -0.00006   0.00000  -0.00047  -0.00047  -0.20003
   D456      -3.02663  -0.00002   0.00000  -0.00018  -0.00018  -3.02682
   D457       0.32839   0.00002   0.00000   0.00014   0.00014   0.32853
   D458      -0.04280  -0.00006   0.00000  -0.00054  -0.00054  -0.04334
   D459      -0.96675  -0.00007   0.00000  -0.00053  -0.00053  -0.96727
   D460       0.27086  -0.00006   0.00000  -0.00047  -0.00047   0.27039
   D461       2.74373  -0.00004   0.00000  -0.00022  -0.00022   2.74350
   D462       2.86837  -0.00005   0.00000  -0.00031  -0.00032   2.86805
   D463       0.12508  -0.00001   0.00000  -0.00020  -0.00020   0.12488
   D464       1.36269  -0.00000   0.00000  -0.00014  -0.00014   1.36255
   D465      -2.44763   0.00002   0.00000   0.00010   0.00010  -2.44753
   D466      -2.32298   0.00001   0.00000   0.00001   0.00001  -2.32297
   D467       2.32639  -0.00001   0.00000  -0.00005  -0.00005   2.32634
   D468      -2.71919   0.00000   0.00000   0.00000   0.00000  -2.71918
   D469      -0.24632   0.00002   0.00000   0.00025   0.00025  -0.24607
   D470      -0.12168   0.00001   0.00000   0.00016   0.00016  -0.12152
   D471       2.59983   0.00000   0.00000  -0.00006  -0.00006   2.59977
   D472      -2.44575   0.00001   0.00000   0.00000   0.00000  -2.44575
   D473       0.02711   0.00003   0.00000   0.00025   0.00025   0.02736
   D474       0.15176   0.00002   0.00000   0.00016   0.00016   0.15191
   D475      -2.18667  -0.00005   0.00000  -0.00026  -0.00026  -2.18693
   D476      -0.04266  -0.00002   0.00000  -0.00012  -0.00012  -0.04277
   D477       2.78072  -0.00000   0.00000  -0.00010  -0.00010   2.78063
   D478       1.33652   0.00000   0.00000   0.00007   0.00007   1.33658
   D479      -1.11351  -0.00003   0.00000  -0.00023  -0.00023  -1.11373
   D480      -0.32244   0.00000   0.00000   0.00015   0.00015  -0.32229
   D481       0.97181  -0.00001   0.00000  -0.00007  -0.00006   0.97174
   D482      -2.87988   0.00000   0.00000  -0.00001  -0.00000  -2.87988
   D483       3.11812  -0.00001   0.00000  -0.00008  -0.00008   3.11804
   D484       2.69322  -0.00002   0.00000  -0.00009  -0.00009   2.69313
   D485      -2.29572  -0.00003   0.00000  -0.00030  -0.00030  -2.29603
   D486       0.13578  -0.00002   0.00000  -0.00024  -0.00024   0.13553
   D487      -0.14941  -0.00004   0.00000  -0.00032  -0.00032  -0.14973
   D488       3.02083   0.00006   0.00000   0.00059   0.00059   3.02141
   D489      -1.96812   0.00004   0.00000   0.00037   0.00037  -1.96774
   D490       0.46338   0.00005   0.00000   0.00043   0.00043   0.46382
   D491       0.17820   0.00004   0.00000   0.00036   0.00036   0.17856
   D492       0.30439  -0.00002   0.00000  -0.00007  -0.00007   0.30432
   D493      -0.82229   0.00000   0.00000   0.00010   0.00010  -0.82219
   D494       3.02528  -0.00002   0.00000  -0.00007  -0.00007   3.02521
   D495       2.57001  -0.00002   0.00000  -0.00004  -0.00004   2.56997
   D496       1.46247   0.00001   0.00000   0.00022   0.00022   1.46269
   D497       0.33579   0.00004   0.00000   0.00039   0.00039   0.33618
   D498      -2.09983   0.00002   0.00000   0.00023   0.00023  -2.09960
   D499      -2.55509   0.00002   0.00000   0.00026   0.00026  -2.55484
   D500      -2.12087  -0.00000   0.00000  -0.00000  -0.00000  -2.12088
   D501       3.03563   0.00002   0.00000   0.00017   0.00017   3.03580
   D502       0.60001  -0.00000   0.00000   0.00000   0.00000   0.60002
   D503       0.14475  -0.00000   0.00000   0.00003   0.00003   0.14478
   D504      -2.53424   0.00000   0.00000  -0.00000  -0.00000  -2.53424
   D505       2.62226   0.00003   0.00000   0.00017   0.00017   2.62243
   D506       0.18665   0.00001   0.00000   0.00001   0.00001   0.18665
   D507      -0.26862   0.00001   0.00000   0.00003   0.00003  -0.26859
   D508       0.63423   0.00003   0.00000   0.00016   0.00016   0.63438
   D509      -0.43447   0.00001   0.00000   0.00002   0.00002  -0.43445
   D510      -2.66022   0.00004   0.00000   0.00028   0.00028  -2.65995
   D511       3.05932  -0.00000   0.00000  -0.00002  -0.00002   3.05930
   D512      -0.52267   0.00002   0.00000   0.00020   0.00020  -0.52248
   D513      -1.59136   0.00001   0.00000   0.00006   0.00006  -1.59131
   D514       2.46606   0.00004   0.00000   0.00032   0.00032   2.46638
   D515       1.90242  -0.00000   0.00000   0.00002   0.00002   1.90244
   D516       3.13922   0.00001   0.00000   0.00002   0.00002   3.13924
   D517       2.07053  -0.00001   0.00000  -0.00012  -0.00012   2.07041
   D518      -0.15523   0.00002   0.00000   0.00014   0.00014  -0.15509
   D519      -0.71887  -0.00002   0.00000  -0.00016  -0.00016  -0.71903
   D520      -2.89981  -0.00001   0.00000  -0.00008  -0.00008  -2.89990
   D521       2.31468  -0.00002   0.00000  -0.00022  -0.00022   2.31446
   D522       0.08892   0.00001   0.00000   0.00004   0.00004   0.08896
   D523      -0.47472  -0.00003   0.00000  -0.00026  -0.00026  -0.47498
   D524      -1.52337  -0.00003   0.00000  -0.00018  -0.00018  -1.52355
   D525       0.15386  -0.00004   0.00000  -0.00014  -0.00014   0.15372
   D526       1.75291   0.00000   0.00000   0.00002   0.00002   1.75293
   D527      -2.85305  -0.00000   0.00000   0.00006   0.00006  -2.85299
   D528      -2.96681  -0.00001   0.00000  -0.00013  -0.00012  -2.96693
   D529      -1.28958  -0.00001   0.00000  -0.00009  -0.00008  -1.28967
   D530       0.67304   0.00002   0.00000   0.00013   0.00013   0.67317
   D531       2.35026   0.00001   0.00000   0.00017   0.00017   2.35043
   D532      -0.44744   0.00002   0.00000   0.00019   0.00019  -0.44725
   D533       1.22978   0.00002   0.00000   0.00023   0.00023   1.23001
   D534      -0.55197  -0.00001   0.00000  -0.00005  -0.00005  -0.55202
   D535       2.02949   0.00002   0.00000   0.00010   0.00010   2.02959
   D536      -2.78204  -0.00003   0.00000  -0.00013  -0.00013  -2.78217
   D537      -0.20058   0.00000   0.00000   0.00003   0.00003  -0.20055
   D538      -1.64001  -0.00003   0.00000  -0.00019  -0.00019  -1.64020
   D539       0.94145   0.00000   0.00000  -0.00004  -0.00004   0.94142
   D540       2.22552  -0.00002   0.00000  -0.00002  -0.00002   2.22551
   D541      -1.47620   0.00001   0.00000   0.00014   0.00014  -1.47606
   D542       0.81080   0.00001   0.00000   0.00015   0.00015   0.81094
   D543      -2.89092   0.00004   0.00000   0.00030   0.00030  -2.89063
   D544      -0.88916  -0.00001   0.00000   0.00000   0.00000  -0.88915
   D545       0.13982   0.00004   0.00000   0.00030   0.00030   0.14012
   D546      -3.14154  -0.00000   0.00000  -0.00001  -0.00001  -3.14155
   D547       2.51048  -0.00001   0.00000   0.00005   0.00005   2.51053
   D548       0.21782   0.00000   0.00000   0.00004   0.00004   0.21786
   D549       1.24679   0.00004   0.00000   0.00034   0.00034   1.24713
   D550      -2.03457   0.00000   0.00000   0.00004   0.00003  -2.03454
   D551      -2.66574  -0.00000   0.00000   0.00009   0.00009  -2.66564
   D552       3.10999   0.00000   0.00000  -0.00000  -0.00000   3.10998
   D553      -2.14423   0.00005   0.00000   0.00030   0.00030  -2.14393
   D554       0.85760   0.00000   0.00000  -0.00001  -0.00001   0.85759
   D555       0.22643   0.00000   0.00000   0.00005   0.00005   0.22648
   D556       2.54026  -0.00001   0.00000  -0.00004  -0.00004   2.54022
   D557      -2.71396   0.00003   0.00000   0.00026   0.00026  -2.71370
   D558       0.28787  -0.00001   0.00000  -0.00004  -0.00004   0.28782
   D559      -0.34330  -0.00001   0.00000   0.00001   0.00001  -0.34328
   D560       0.82829  -0.00001   0.00000  -0.00007  -0.00008   0.82821
   D561      -0.11808  -0.00004   0.00000  -0.00032  -0.00032  -0.11840
   D562      -2.56604  -0.00002   0.00000  -0.00017  -0.00017  -2.56621
   D563      -2.99424  -0.00003   0.00000  -0.00024  -0.00024  -2.99448
   D564      -0.21071   0.00000   0.00000  -0.00002  -0.00002  -0.21073
   D565      -1.15707  -0.00002   0.00000  -0.00026  -0.00026  -1.15733
   D566       2.67815  -0.00001   0.00000  -0.00012  -0.00012   2.67803
   D567       2.24995  -0.00002   0.00000  -0.00018  -0.00018   2.24977
   D568       3.13214   0.00000   0.00000   0.00004   0.00004   3.13218
   D569       2.18577  -0.00002   0.00000  -0.00020  -0.00020   2.18557
   D570      -0.26219  -0.00000   0.00000  -0.00006  -0.00006  -0.26225
   D571      -0.69039  -0.00002   0.00000  -0.00012  -0.00012  -0.69051
   D572      -2.54736   0.00001   0.00000   0.00007   0.00006  -2.54729
   D573       2.78946  -0.00002   0.00000  -0.00018  -0.00018   2.78928
   D574       0.34150   0.00000   0.00000  -0.00003  -0.00003   0.34147
   D575      -0.08670  -0.00001   0.00000  -0.00010  -0.00010  -0.08680
   D576       1.71435   0.00001   0.00000   0.00007   0.00007   1.71442
   D577      -0.78794   0.00003   0.00000   0.00019   0.00019  -0.78775
   D578      -3.10205   0.00002   0.00000   0.00009   0.00009  -3.10196
   D579      -1.81956   0.00002   0.00000   0.00013   0.00013  -1.81943
   D580       0.31328  -0.00000   0.00000  -0.00004  -0.00004   0.31324
   D581      -0.57952  -0.00000   0.00000  -0.00014  -0.00014  -0.57965
   D582       0.62613   0.00001   0.00000  -0.00011  -0.00011   0.62602
   D583      -2.95536  -0.00001   0.00000  -0.00018  -0.00018  -2.95554
   D584      -2.81055  -0.00001   0.00000  -0.00024  -0.00024  -2.81079
   D585      -1.78767   0.00002   0.00000   0.00020   0.00020  -1.78747
   D586      -0.58202   0.00003   0.00000   0.00023   0.00023  -0.58179
   D587       2.11968   0.00002   0.00000   0.00016   0.00016   2.11983
   D588       2.26448   0.00002   0.00000   0.00010   0.00010   2.26459
   D589       2.26853   0.00001   0.00000   0.00014   0.00014   2.26867
   D590      -2.80901   0.00002   0.00000   0.00016   0.00016  -2.80884
   D591      -0.10731   0.00001   0.00000   0.00009   0.00009  -0.10722
   D592       0.03750   0.00001   0.00000   0.00003   0.00003   0.03753
   D593       2.12592   0.00001   0.00000   0.00012   0.00012   2.12604
   D594      -2.95162   0.00002   0.00000   0.00015   0.00015  -2.95147
   D595      -0.24992   0.00001   0.00000   0.00007   0.00007  -0.24985
   D596      -0.10511   0.00001   0.00000   0.00002   0.00002  -0.10509
   D597       1.78595  -0.00001   0.00000  -0.00005  -0.00005   1.78589
   D598      -1.44907   0.00003   0.00000   0.00019   0.00019  -1.44888
   D599       0.85508  -0.00000   0.00000  -0.00002  -0.00002   0.85506
   D600      -0.18483   0.00002   0.00000   0.00014   0.00014  -0.18469
   D601      -3.04136   0.00003   0.00000   0.00027   0.00027  -3.04109
   D602      -0.31767   0.00001   0.00000   0.00009   0.00009  -0.31758
   D603       1.35582   0.00002   0.00000   0.00014   0.00014   1.35596
   D604      -2.99632   0.00001   0.00000   0.00002   0.00002  -2.99630
   D605       0.96156  -0.00001   0.00000  -0.00005  -0.00005   0.96151
   D606       2.63505  -0.00000   0.00000   0.00000   0.00000   2.63505
   D607      -1.71710  -0.00002   0.00000  -0.00011  -0.00011  -1.71721
   D608      -0.30229   0.00001   0.00000   0.00010   0.00010  -0.30219
   D609      -3.03706  -0.00000   0.00000  -0.00000  -0.00000  -3.03706
   D610       1.20555   0.00003   0.00000   0.00024   0.00024   1.20579
   D611      -1.52921   0.00001   0.00000   0.00014   0.00014  -1.52907
   D612       0.27084  -0.00001   0.00000  -0.00013  -0.00013   0.27072
   D613       2.89599  -0.00001   0.00000  -0.00004  -0.00004   2.89595
   D614      -1.51124  -0.00000   0.00000   0.00001   0.00001  -1.51123
   D615       1.11392   0.00001   0.00000   0.00009   0.00009   1.11401
   D616       2.41603   0.00014   0.00000   0.00266   0.00266   2.41870
   D617       1.28431   0.00082   0.00000   0.00755   0.00753   1.29185
   D618      -1.61104   0.00046   0.00000   0.00440   0.00440  -1.60665
   D619       0.78641  -0.00041   0.00000  -0.00255  -0.00254   0.78387
   D620      -0.32450   0.00023   0.00000   0.00222   0.00221  -0.32229
   D621       3.03262  -0.00010   0.00000  -0.00095  -0.00095   3.03167
   D622      -3.03570   0.00039   0.00000   0.00344   0.00344  -3.03226
   D623       1.25527   0.00056   0.00000   0.00355   0.00355   1.25882
   D624       1.79744   0.00000   0.00000   0.00024   0.00024   1.79768
   D625      -0.19477   0.00018   0.00000   0.00035   0.00035  -0.19442
   D626       2.80816   0.00006   0.00000   0.00027   0.00026   2.80842
   D627      -0.15326   0.00002   0.00000   0.00009   0.00009  -0.15317
   D628       0.17151   0.00028   0.00000   0.00184   0.00183   0.17335
   D629      -2.78991   0.00024   0.00000   0.00167   0.00166  -2.78824
   D630      -2.94994   0.00014   0.00000   0.00073   0.00073  -2.94921
   D631      -1.43295   0.00001   0.00000   0.00019   0.00019  -1.43277
   D632       1.32361  -0.00019   0.00000  -0.00125  -0.00125   1.32237
   D633      -1.05430   0.00030   0.00000   0.00187   0.00186  -1.05244
   D634       1.35651  -0.00026   0.00000  -0.00153  -0.00152   1.35499
   D635       3.10719  -0.00003   0.00000  -0.00006  -0.00006   3.10713
   D636      -2.59559   0.00025   0.00000   0.00134   0.00133  -2.59426
   D637      -0.18478  -0.00031   0.00000  -0.00206  -0.00205  -0.18683
   D638       1.56590  -0.00008   0.00000  -0.00059  -0.00059   1.56531
   D639       0.90742   0.00034   0.00000   0.00208   0.00207   0.90949
   D640      -2.96496  -0.00022   0.00000  -0.00131  -0.00130  -2.96626
   D641      -1.21428   0.00001   0.00000   0.00016   0.00016  -1.21412
   D642      -0.30563  -0.00012   0.00000  -0.00064  -0.00064  -0.30627
   D643      -2.89606  -0.00033   0.00000  -0.00235  -0.00235  -2.89841
   D644      -1.44798  -0.00055   0.00000  -0.00311  -0.00311  -1.45109
   D645       1.02082   0.00019   0.00000   0.00082   0.00081   1.02163
   D646      -1.56962  -0.00003   0.00000  -0.00089  -0.00090  -1.57051
   D647      -0.12153  -0.00025   0.00000  -0.00166  -0.00166  -0.12319
   D648      -2.56419   0.00020   0.00000   0.00117   0.00117  -2.56303
   D649       1.12856  -0.00001   0.00000  -0.00054  -0.00054   1.12801
   D650       2.57664  -0.00023   0.00000  -0.00131  -0.00130   2.57534
   D651       3.10621   0.00016   0.00000   0.00084   0.00084   3.10705
   D652       1.75849  -0.00006   0.00000  -0.00023  -0.00023   1.75827
   D653      -0.91802  -0.00011   0.00000  -0.00072  -0.00072  -0.91874
   D654      -0.15335   0.00002   0.00000   0.00017   0.00017  -0.15318
   D655       2.80969   0.00001   0.00000   0.00012   0.00012   2.80981
   D656       3.10662   0.00001   0.00000   0.00007   0.00007   3.10670
   D657       1.76219  -0.00001   0.00000  -0.00006  -0.00006   1.76213
   D658      -0.90000   0.00001   0.00000   0.00004   0.00004  -0.89996
   D659       0.70239  -0.00001   0.00000  -0.00006  -0.00006   0.70234
   D660      -0.30489   0.00002   0.00000   0.00009   0.00009  -0.30480
   D661      -2.89675   0.00001   0.00000   0.00005   0.00005  -2.89671
   D662       2.02946  -0.00000   0.00000   0.00006   0.00006   2.02952
   D663       1.02218   0.00003   0.00000   0.00020   0.00020   1.02238
   D664      -1.56968   0.00002   0.00000   0.00016   0.00016  -1.56952
   D665      -1.57212  -0.00001   0.00000  -0.00003  -0.00003  -1.57215
   D666      -2.57940   0.00002   0.00000   0.00011   0.00011  -2.57929
   D667       1.11192   0.00001   0.00000   0.00007   0.00007   1.11199
   D668      -2.93871   0.00001   0.00000   0.00007   0.00007  -2.93865
   D669      -1.42500  -0.00001   0.00000  -0.00011  -0.00011  -1.42511
   D670      -1.56894  -0.00000   0.00000   0.00006   0.00006  -1.56888
   D671      -3.11539   0.00002   0.00000   0.00011   0.00011  -3.11528
   D672       1.54428  -0.00002   0.00000  -0.00025  -0.00025   1.54403
   D673      -0.20970   0.00006   0.00000   0.00032   0.00032  -0.20938
   D674       0.07825   0.00008   0.00000   0.00025   0.00025   0.07850
   D675       2.81764   0.00010   0.00000   0.00056   0.00055   2.81819
   D676       1.67887   0.00003   0.00000   0.00031   0.00031   1.67918
   D677       1.96683   0.00005   0.00000   0.00024   0.00024   1.96707
   D678      -1.57697   0.00007   0.00000   0.00054   0.00054  -1.57643
   D679       0.34033   0.00009   0.00000   0.00051   0.00051   0.34084
   D680       0.61153   0.00012   0.00000   0.00053   0.00053   0.61207
   D681       3.09409   0.00009   0.00000   0.00065   0.00065   3.09474
   D682      -1.44237   0.00002   0.00000   0.00001   0.00001  -1.44236
   D683      -1.17117   0.00005   0.00000   0.00003   0.00003  -1.17113
   D684       1.31139   0.00002   0.00000   0.00015   0.00015   1.31154
   D685      -1.23278   0.00000   0.00000  -0.00002  -0.00002  -1.23280
   D686       0.28425  -0.00001   0.00000  -0.00006  -0.00006   0.28419
   D687       2.92532  -0.00001   0.00000  -0.00004  -0.00004   2.92528
   D688      -2.58155   0.00003   0.00000   0.00019   0.00019  -2.58135
   D689      -1.06452   0.00002   0.00000   0.00016   0.00016  -1.06436
   D690       1.57655   0.00002   0.00000   0.00018   0.00018   1.57673
   D691       0.49485   0.00009   0.00000   0.00059   0.00059   0.49545
   D692       2.01188   0.00008   0.00000   0.00056   0.00056   2.01244
   D693      -1.63024   0.00008   0.00000   0.00058   0.00058  -1.62966
   D694       1.13136   0.00065   0.00000   0.00550   0.00550   1.13687
   D695      -1.81002   0.00061   0.00000   0.00526   0.00526  -1.80476
   D696       0.23479  -0.00013   0.00000  -0.00076  -0.00076   0.23403
   D697      -0.05854  -0.00013   0.00000  -0.00074  -0.00074  -0.05928
   D698      -2.79218  -0.00018   0.00000  -0.00102  -0.00102  -2.79320
   D699      -1.56004   0.00011   0.00000   0.00009   0.00010  -1.55994
   D700      -1.85337   0.00012   0.00000   0.00012   0.00012  -1.85325
   D701       1.69617   0.00007   0.00000  -0.00017  -0.00016   1.69601
   D702       0.28786   0.00008   0.00000   0.00053   0.00053   0.28839
   D703       2.92776   0.00034   0.00000   0.00249   0.00249   2.93025
   D704       1.27601   0.00051   0.00000   0.00365   0.00366   1.27967
   D705      -1.06796  -0.00033   0.00000  -0.00227  -0.00227  -1.07023
   D706       1.57194  -0.00007   0.00000  -0.00031  -0.00032   1.57163
   D707      -0.07981   0.00010   0.00000   0.00085   0.00086  -0.07896
   D708       2.02204  -0.00017   0.00000  -0.00047  -0.00047   2.02156
   D709      -1.62124   0.00009   0.00000   0.00148   0.00148  -1.61977
   D710       3.01019   0.00025   0.00000   0.00265   0.00265   3.01284
   D711      -0.30885   0.00000   0.00000   0.00026   0.00026  -0.30859
   D712      -0.58399   0.00001   0.00000   0.00029   0.00029  -0.58370
   D713      -3.06700  -0.00007   0.00000  -0.00017  -0.00017  -3.06717
   D714       1.55394   0.00055   0.00000   0.00365   0.00365   1.55758
   D715       1.27880   0.00056   0.00000   0.00368   0.00368   1.28247
   D716      -1.20422   0.00047   0.00000   0.00322   0.00322  -1.20100
   D717      -0.35114   0.00011   0.00000   0.00153   0.00153  -0.34961
   D718       2.94673   0.00012   0.00000   0.00167   0.00166   2.94839
   D719      -1.98902   0.00005   0.00000   0.00092   0.00092  -1.98810
   D720       1.30885   0.00007   0.00000   0.00106   0.00106   1.30991
   D721      -0.65188   0.00012   0.00000   0.00044   0.00045  -0.65144
   D722       2.33811   0.00015   0.00000   0.00050   0.00051   2.33862
   D723      -2.74127  -0.00010   0.00000  -0.00072  -0.00072  -2.74199
   D724       0.24873  -0.00007   0.00000  -0.00066  -0.00066   0.24807
   D725       1.21980  -0.00060   0.00000  -0.00473  -0.00471   1.21509
   D726       0.05026   0.00006   0.00000   0.00040   0.00040   0.05065
   D727      -2.11912  -0.00027   0.00000  -0.00162  -0.00162  -2.12074
   D728      -0.65136  -0.00022   0.00000  -0.00179  -0.00178  -0.65314
   D729      -1.82090   0.00045   0.00000   0.00334   0.00333  -1.81758
   D730       2.29290   0.00011   0.00000   0.00131   0.00131   2.29421
   D731      -2.79681  -0.00032   0.00000  -0.00279  -0.00278  -2.79958
   D732       2.31684   0.00034   0.00000   0.00234   0.00233   2.31917
   D733       0.14746   0.00001   0.00000   0.00031   0.00031   0.14777
         Item               Value     Threshold  Converged?
 Maximum Force            0.172880     0.000450     NO 
 RMS     Force            0.007362     0.000300     NO 
 Maximum Displacement     0.212883     0.001800     NO 
 RMS     Displacement     0.009911     0.001200     NO 
 Predicted change in Energy=-4.353318D-02
 GradGradGradGradGradGradGradGradGradGradGradGradGradGradGradGradGradGrad

 Stoichiometry    Be12H48
 Framework group  C1[X(Be12H48)]
 Deg. of freedom   174
 Full point group                 C1      NOp   1
 Largest Abelian subgroup         C1      NOp   1
 Largest concise Abelian subgroup C1      NOp   1
                         Standard orientation:                         
 ---------------------------------------------------------------------
 Center     Atomic      Atomic             Coordinates (Angstroms)
 Number     Number       Type             X           Y           Z
 ---------------------------------------------------------------------
      1          4           0       -0.068006    0.065170    1.544438
      2          4           0        1.183615    1.415290    0.333027
      3          4           0       -0.324701   -0.813322   -1.413385
      4          4           0        1.824492   -0.564704    0.683332
      5          4           0       -2.149219    0.630647    1.215965
      6          4           0        1.665627    0.209305   -1.340798
      7          4           0        1.595683   -1.742670   -0.962942
      8          4           0       -0.022880    1.368415   -1.383539
      9          4           0       -1.886235    0.566280   -0.803874
     10          4           0        0.223681   -1.890270    0.555354
     11          4           0       -0.797988    1.910616    0.511532
     12          4           0       -1.626881   -1.150484    0.347040
     13          1           0       -3.452924    0.453535    1.977675
     14          1           0       -3.081775    1.088010    2.330885
     15          1           0        2.247743   -3.096969   -1.196301
     16          1           0        2.310943   -2.701703   -1.906800
     17          1           0        0.563590   -3.323102    0.992350
     18          1           0       -0.218039   -3.222437    1.197942
     19          1           0       -1.428142    3.062408    1.206658
     20          1           0       -0.673224    3.332743    0.955818
     21          1           0        2.721755    0.052361   -2.375215
     22          1           0        2.422868    0.830621   -2.471799
     23          1           0       -2.885282    0.673120   -2.030461
     24          1           0       -3.296783    0.935619   -1.400610
     25          1           0       -2.344866   -2.493934    0.595411
     26          1           0       -2.921910   -1.921981    0.647085
     27          1           0        2.877781   -0.542056    1.871649
     28          1           0        3.190119   -1.030537    1.326802
     29          1           0        0.445876   -0.075626    3.033468
     30          1           0       -0.290194    0.239447    3.093885
     31          1           0       -0.402321   -1.664391   -2.736818
     32          1           0       -1.119232   -1.304093   -2.689404
     33          1           0       -0.408902    2.540023   -2.359136
     34          1           0        0.204484    2.176403   -2.716687
     35          1           0        1.867986    2.679868    0.983590
     36          1           0        2.462046    2.295392    0.615618
     37          1           0       -2.561491    3.727541   -1.396429
     38          1           0       -2.860874    4.297667   -1.780699
     39          1           0       -0.789517   -4.808981   -1.813141
     40          1           0       -0.695852   -4.116729   -1.540122
     41          1           0        4.774669   -1.389847   -0.869120
     42          1           0        5.468653   -1.671672   -0.901892
     43          1           0        1.647679    4.823302   -1.406967
     44          1           0        1.340124    4.182719   -1.169175
     45          1           0        0.587335    2.699844    3.296089
     46          1           0        0.776564    3.112288    3.892515
     47          1           0       -3.390696   -2.098737   -1.980423
     48          1           0       -3.926314   -2.480532   -2.339149
     49          1           0       -2.038867   -1.836066    3.434410
     50          1           0       -2.382026   -2.117907    4.038853
     51          1           0       -5.913790   -0.469113   -0.216452
     52          1           0       -5.176708   -0.416123   -0.094806
     53          1           0        0.590684    0.121854   -4.363371
     54          1           0        0.598932    0.161638   -5.111893
     55          1           0        1.562922   -2.760772    3.992780
     56          1           0        1.358637   -2.390197    3.374445
     57          1           0        4.774719    1.581636   -0.201621
     58          1           0        4.177537    1.195457   -0.178795
     59          1           0        2.588067    0.848640    3.928658
     60          1           0        2.229265    0.804281    3.316105
 ---------------------------------------------------------------------
 Rotational constants (GHZ):           0.6251286           0.5462262           0.5199850
 Standard basis: def2TZVP (5D, 7F)
 There are   528 symmetry adapted cartesian basis functions of A   symmetry.
 There are   516 symmetry adapted basis functions of A   symmetry.
   516 basis functions,   732 primitive gaussians,   528 cartesian basis functions
    48 alpha electrons       48 beta electrons
       nuclear repulsion energy       631.9830096857 Hartrees.
 NAtoms=   60 NActive=   60 NUniq=   60 SFac= 1.00D+00 NAtFMM=   60 NAOKFM=T Big=T
 Integral buffers will be    131072 words long.
 Raffenetti 2 integral format.
 Two-electron integral symmetry is turned on.
 Nuclear repulsion after empirical dispersion term =      631.9067521528 Hartrees.
 One-electron integrals computed using PRISM.
   1 Symmetry operations used in ECPInt.
 ECPInt:  NShTT=   45150 NPrTT=  115788 LenC2=   40652 LenP2D=   81071.
 LDataN:  DoStor=T MaxTD1= 4 Len=   56
 NBasis=   516 RedAO= T EigKep=  4.80D-05  NBF=   516
 NBsUse=   516 1.00D-06 EigRej= -1.00D+00 NBFU=   516
 Initial guess from the checkpoint file:  "/home/asus/YCY/BeH/Be12/H24-Be12.chk"
 B after Tr=     0.000000   -0.000000   -0.000000
         Rot=    0.999982    0.004062   -0.002181    0.003758 Ang=   0.68 deg.
 ExpMin= 3.27D-02 ExpMax= 4.70D+03 ExpMxC= 1.60D+02 IAcc=3 IRadAn=         5 AccDes= 0.00D+00
 Harris functional with IExCor= 1009 and IRadAn=       5 diagonalized for initial guess.
 HarFok:  IExCor= 1009 AccDes= 0.00D+00 IRadAn=         5 IDoV= 1 UseB2=F ITyADJ=14
 ICtDFT=  3500011 ScaDFX=  1.000000  1.000000  1.000000  1.000000
 FoFCou: FMM=F IPFlag=           0 FMFlag=      100000 FMFlg1=        2001
         NFxFlg=           0 DoJE=T BraDBF=F KetDBF=T FulRan=T
         wScrn=  0.000000 ICntrl=       500 IOpCl=  0 I1Cent=   200000004 NGrid=           0
         NMat0=    1 NMatS0=      1 NMatT0=    0 NMatD0=    1 NMtDS0=    0 NMtDT0=    0
 Petite list used in FoFCou.
 Requested convergence on RMS density matrix=1.00D-08 within 128 cycles.
 Requested convergence on MAX density matrix=1.00D-06.
 Requested convergence on             energy=1.00D-06.
 No special actions if energy rises.
 SCF Done:  E(RPBE1PBE) =  -204.809518435     A.U. after   12 cycles
            NFock= 12  Conv=0.72D-08     -V/T= 2.0106
   1 Symmetry operations used in ECPInt.
 ECPInt:  NShTT=   45150 NPrTT=  115788 LenC2=   40652 LenP2D=   81071.
 LDataN:  DoStor=T MaxTD1= 5 Len=  102
 Calling FoFJK, ICntrl=      2127 FMM=T ISym2X=0 I1Cent= 0 IOpClX= 0 NMat=1 NMatS=1 NMatT=0.
 ***** Axes restored to original set *****
 -------------------------------------------------------------------
 Center     Atomic                   Forces (Hartrees/Bohr)
 Number     Number              X              Y              Z
 -------------------------------------------------------------------
      1        4          -0.000267067   -0.000183725   -0.000304318
      2        4          -0.000605614   -0.000423799   -0.000096608
      3        4           0.000062594   -0.000219961   -0.000087019
      4        4          -0.000378443   -0.000511880   -0.000781434
      5        4          -0.000078032   -0.000050885   -0.000352921
      6        4          -0.000229865   -0.000424559   -0.000285003
      7        4          -0.000040274    0.000110579   -0.000136915
      8        4           0.000039835   -0.000022611    0.000328284
      9        4          -0.000075448    0.000040804   -0.000029441
     10        4           0.000023534   -0.000042466   -0.000134833
     11        4          -0.000245905   -0.000252264    0.000172339
     12        4          -0.000055388    0.000073978    0.000119909
     13        1           0.000008929    0.000006810   -0.000019137
     14        1           0.000005796   -0.000023916   -0.000022281
     15        1           0.000088696    0.000116255    0.000069926
     16        1          -0.000099974   -0.000096377   -0.000068966
     17        1           0.000054825    0.000073045    0.000011981
     18        1          -0.000061949    0.000066667    0.000032849
     19        1           0.000002524   -0.000028278   -0.000053826
     20        1           0.000063567   -0.000017327    0.000046237
     21        1           0.000018466    0.000021141    0.000123817
     22        1           0.000004450    0.000086219    0.000176612
     23        1          -0.000003354    0.000070926   -0.000061988
     24        1           0.000018001   -0.000017838   -0.000017263
     25        1           0.000063439    0.000018613    0.000018253
     26        1          -0.000051124    0.000082458    0.000093673
     27        1           0.001174685   -0.000526576   -0.001790879
     28        1          -0.000490758    0.000181231    0.000554611
     29        1          -0.001792170   -0.001451171   -0.001529217
     30        1           0.000388371    0.000039044    0.000063789
     31        1           0.000002029   -0.000000074    0.000042858
     32        1          -0.000008839    0.000033261   -0.000059413
     33        1           0.000025844   -0.000080167    0.000032728
     34        1          -0.000007594    0.000017976    0.000067690
     35        1           0.001011539   -0.000069855   -0.000409852
     36        1          -0.001676573    0.000094061    0.000413125
     37        1          -0.000035822    0.000013138   -0.000004062
     38        1           0.000016751    0.000002940   -0.000000632
     39        1           0.000002792    0.000002571    0.000010444
     40        1          -0.000004155    0.000011673   -0.000019027
     41        1           0.000089231   -0.000125910   -0.000082860
     42        1          -0.000067588   -0.000040298   -0.000006196
     43        1           0.000011667   -0.000025179    0.000002417
     44        1           0.000018789    0.000016636   -0.000001008
     45        1          -0.000667625    0.000461170    0.000168140
     46        1          -0.000426289    0.000191101   -0.000266034
     47        1          -0.000016871   -0.000007342    0.000006340
     48        1           0.000005671    0.000010049    0.000004829
     49        1          -0.000014353   -0.000012546   -0.000030808
     50        1           0.000011338    0.000012508    0.000006994
     51        1           0.000003432    0.000007315    0.000000421
     52        1           0.000001912   -0.000019180   -0.000004262
     53        1          -0.000006422   -0.000023850   -0.000032902
     54        1           0.000011306    0.000017085    0.000015380
     55        1          -0.000009864    0.000051373   -0.000005455
     56        1          -0.000020543    0.000086320    0.000006050
     57        1           0.019186112    0.023055935    0.008436569
     58        1          -0.017205692   -0.022170815   -0.008304891
     59        1           0.010198514    0.000321836    0.029397059
     60        1          -0.007971041    0.001474126   -0.025423875
 -------------------------------------------------------------------
 Cartesian Forces:  Max     0.029397059 RMS     0.004427869

 GradGradGradGradGradGradGradGradGradGradGradGradGradGradGradGradGradGrad
 Berny optimization.
 Using GEDIIS/GDIIS optimizer.
 FormGI is forming the generalized inverse of G from B-inverse, IUseBI=4.
 Internal  Forces:  Max     0.031149161 RMS     0.001333402
 Search for a local minimum.
 Step number   2 out of a maximum of  360
 All quantities printed in internal units (Hartrees-Bohrs-Radians)
 Mixed Optimization -- RFO/linear search
 Update second derivatives using D2CorX and points    1    2
 DE= -3.96D-02 DEPred=-4.35D-02 R= 9.09D-01
 TightC=F SS=  1.41D+00  RLast= 3.01D-01 DXNew= 5.0454D-01 9.0225D-01
 Trust test= 9.09D-01 RLast= 3.01D-01 DXMaxT set to 5.05D-01
 ITU=  1  0
 Use linear search instead of GDIIS.
     Eigenvalues ---    0.00230   0.00230   0.00230   0.00230   0.00230
     Eigenvalues ---    0.00242   0.00479   0.00484   0.00535   0.00582
     Eigenvalues ---    0.00598   0.00734   0.00822   0.00890   0.00953
     Eigenvalues ---    0.00979   0.00982   0.01026   0.01066   0.01083
     Eigenvalues ---    0.01093   0.01127   0.01210   0.01231   0.01263
     Eigenvalues ---    0.01280   0.01330   0.01368   0.01395   0.01400
     Eigenvalues ---    0.01474   0.01510   0.01539   0.01625   0.01659
     Eigenvalues ---    0.01687   0.01704   0.01738   0.01768   0.01814
     Eigenvalues ---    0.01818   0.01844   0.01920   0.01949   0.01992
     Eigenvalues ---    0.02007   0.02051   0.02101   0.02115   0.02135
     Eigenvalues ---    0.02149   0.02188   0.02203   0.02260   0.02279
     Eigenvalues ---    0.02330   0.02347   0.02397   0.02466   0.02495
     Eigenvalues ---    0.02520   0.02544   0.02593   0.02623   0.02707
     Eigenvalues ---    0.02797   0.02830   0.02896   0.02935   0.03000
     Eigenvalues ---    0.03071   0.03088   0.03129   0.03171   0.03237
     Eigenvalues ---    0.03297   0.03407   0.03416   0.03524   0.03570
     Eigenvalues ---    0.03679   0.03744   0.03824   0.03916   0.04021
     Eigenvalues ---    0.04152   0.04298   0.04314   0.04599   0.04708
     Eigenvalues ---    0.04779   0.04889   0.05045   0.05104   0.05155
     Eigenvalues ---    0.05318   0.05422   0.05552   0.05659   0.05718
     Eigenvalues ---    0.05915   0.06036   0.06246   0.06263   0.06329
     Eigenvalues ---    0.06466   0.06752   0.07058   0.07161   0.07241
     Eigenvalues ---    0.07392   0.07574   0.07662   0.07709   0.07780
     Eigenvalues ---    0.07835   0.07947   0.08036   0.08112   0.08217
     Eigenvalues ---    0.08333   0.08368   0.08450   0.08556   0.08562
     Eigenvalues ---    0.08603   0.08964   0.09198   0.09269   0.09742
     Eigenvalues ---    0.09941   0.10163   0.10326   0.10367   0.10709
     Eigenvalues ---    0.10771   0.10782   0.10990   0.11056   0.11173
     Eigenvalues ---    0.11234   0.11494   0.11598   0.12363   0.14925
     Eigenvalues ---    0.15140   0.15403   0.15867   0.15876   0.15996
     Eigenvalues ---    0.16000   0.16000   0.16000   0.16000   0.16359
     Eigenvalues ---    0.16462   0.16709   0.16871   0.17229   0.17449
     Eigenvalues ---    0.17486   0.18114   0.37815   0.37817   0.37833
     Eigenvalues ---    0.37843   0.37857   0.37871   0.37907   0.37911
     Eigenvalues ---    0.37918   0.37959   0.66291   0.67256
 RFO step:  Lambda=-2.60325303D-03 EMin= 2.30000000D-03
 Quartic linear search produced a step of  0.40409.
 Iteration  1 RMS(Cart)=  0.01442698 RMS(Int)=  0.00043472
 Iteration  2 RMS(Cart)=  0.00039853 RMS(Int)=  0.00012312
 Iteration  3 RMS(Cart)=  0.00000087 RMS(Int)=  0.00012312
 Variable       Old X    -DE/DX   Delta X   Delta X   Delta X     New X
                                 (Linear)    (Quad)   (Total)
    R1        4.16465   0.00014   0.00039   0.00390   0.00396   4.16861
    R2        4.10545   0.00026   0.00106   0.01839   0.01881   4.12426
    R3        4.12251   0.00002   0.00002   0.00151   0.00168   4.12418
    R4        4.17758   0.00005   0.00021   0.00408   0.00415   4.18173
    R5        4.22786  -0.00006  -0.00029  -0.00317  -0.00346   4.22440
    R6        4.36754  -0.00004  -0.00011  -0.00172  -0.00174   4.36580
    R7        2.98858   0.00016   0.00062   0.00318   0.00370   2.99228
    R8        2.97626  -0.00004   0.00003   0.00708   0.00706   2.98332
    R9        3.98809   0.00010   0.00017   0.00707   0.00686   3.99495
   R10        4.00356  -0.00000  -0.00003   0.00489   0.00482   4.00838
   R11        3.96592  -0.00001  -0.00010  -0.00205  -0.00213   3.96379
   R12        3.87461   0.00014   0.00041   0.00390   0.00423   3.87884
   R13        2.98239   0.00031   0.00139   0.01130   0.01253   2.99491
   R14        2.98123   0.00057   0.00236   0.01618   0.01837   2.99960
   R15        4.23081  -0.00002  -0.00014  -0.00058  -0.00075   4.23006
   R16        4.12050  -0.00003  -0.00007  -0.00215  -0.00229   4.11821
   R17        4.16253   0.00000   0.00001   0.00306   0.00304   4.16557
   R18        4.10257   0.00002   0.00001  -0.00071  -0.00071   4.10186
   R19        4.36542  -0.00006  -0.00012   0.00100   0.00091   4.36633
   R20        4.18669   0.00000   0.00006   0.00025   0.00029   4.18698
   R21        2.97703  -0.00001  -0.00005  -0.00080  -0.00084   2.97620
   R22        2.98813  -0.00000   0.00004   0.00069   0.00074   2.98887
   R23        4.10616  -0.00009  -0.00048  -0.00469  -0.00521   4.10095
   R24        3.84975  -0.00001  -0.00026  -0.00316  -0.00331   3.84643
   R25        3.93503   0.00008   0.00041   0.00239   0.00263   3.93767
   R26        3.00105   0.00050   0.00189   0.01803   0.01967   3.02073
   R27        2.98552   0.00028   0.00176   0.01058   0.01183   2.99735
   R28        3.85108  -0.00007  -0.00025  -0.00289  -0.00315   3.84793
   R29        3.76068  -0.00001   0.00005  -0.00069  -0.00066   3.76003
   R30        3.87292  -0.00007  -0.00035  -0.00357  -0.00396   3.86896
   R31        2.87289  -0.00001  -0.00000  -0.00018  -0.00018   2.87271
   R32        2.87952  -0.00002  -0.00005  -0.00023  -0.00028   2.87923
   R33        3.75950  -0.00003  -0.00030  -0.00178  -0.00215   3.75735
   R34        3.87114  -0.00004  -0.00020  -0.00129  -0.00156   3.86958
   R35        2.80932  -0.00004  -0.00008  -0.00073  -0.00080   2.80851
   R36        2.82741  -0.00002  -0.00003  -0.00057  -0.00061   2.82679
   R37        3.87712  -0.00000   0.00009   0.00213   0.00218   3.87929
   R38        2.87448  -0.00002  -0.00010  -0.00032  -0.00042   2.87406
   R39        2.87972   0.00000   0.00006   0.00010   0.00015   2.87987
   R40        3.98706   0.00001   0.00012   0.00096   0.00109   3.98816
   R41        4.00250   0.00000   0.00006   0.00142   0.00144   4.00394
   R42        2.97202  -0.00002  -0.00008  -0.00070  -0.00082   2.97120
   R43        2.97704   0.00001   0.00001   0.00084   0.00080   2.97784
   R44        4.10632   0.00000   0.00004  -0.00036  -0.00031   4.10601
   R45        3.93642  -0.00002  -0.00006   0.00195   0.00189   3.93830
   R46        2.99629   0.00004   0.00011   0.00110   0.00121   2.99750
   R47        2.97723   0.00002   0.00005  -0.00056  -0.00051   2.97673
   R48        3.78665   0.00001   0.00013   0.00311   0.00320   3.78986
   R49        2.90275  -0.00004  -0.00012  -0.00075  -0.00086   2.90189
   R50        2.91698  -0.00006  -0.00011  -0.00107  -0.00117   2.91581
   R51        2.80732  -0.00004  -0.00008  -0.00065  -0.00074   2.80658
   R52        2.82538  -0.00001  -0.00006  -0.00029  -0.00035   2.82503
   R53        2.91658  -0.00005  -0.00012  -0.00106  -0.00118   2.91540
   R54        2.90449  -0.00003  -0.00005  -0.00053  -0.00059   2.90390
   R55        1.54110  -0.00000   0.00002  -0.00004  -0.00002   1.54108
   R56        1.54107  -0.00002  -0.00001  -0.00015  -0.00015   1.54092
   R57        1.53911   0.00002   0.00011   0.00021   0.00030   1.53940
   R58        1.58771   0.00001   0.00010   0.00013   0.00023   1.58794
   R59        1.58596   0.00001   0.00009  -0.00000   0.00006   1.58602
   R60        5.15355   0.00001  -0.00004   0.00019   0.00016   5.15371
   R61        1.50581   0.00001   0.00004   0.00007   0.00011   1.50592
   R62        5.02342   0.00000   0.00003   0.00160   0.00163   5.02505
   R63        1.53845   0.00002   0.00006   0.00031   0.00038   1.53883
   R64        5.31216  -0.00002  -0.00008  -0.00001  -0.00009   5.31207
   R65        1.50352  -0.00027  -0.00073  -0.00597  -0.00672   1.49680
   R66        3.92756   0.00153   0.00625   0.09077   0.09760   4.02517
   R67        5.16209   0.00012   0.00148   0.06218   0.06361   5.22570
   R68        1.51735  -0.00015  -0.00075  -0.00343  -0.00406   1.51329
   R69        4.74567  -0.00013  -0.00050  -0.01644  -0.01695   4.72873
   R70        3.79576   0.00207   0.00753   0.13071   0.13953   3.93529
   R71        4.95112   0.00054   0.00256   0.07293   0.07481   5.02593
   R72        5.16887   0.00001  -0.00000   0.00055   0.00054   5.16941
   R73        1.51888   0.00001   0.00006   0.00006   0.00012   1.51900
   R74        5.18633  -0.00002  -0.00009  -0.00307  -0.00316   5.18316
   R75        4.93591  -0.00002  -0.00004  -0.00085  -0.00085   4.93507
   R76        4.74079   0.00001   0.00005   0.00114   0.00119   4.74197
   R77        1.50741  -0.00000  -0.00003  -0.00000  -0.00005   1.50737
   R78        4.98925   0.00002   0.00007   0.00289   0.00296   4.99221
   R79        5.06135  -0.00000   0.00013   0.00444   0.00462   5.06596
   R80        5.24710  -0.00002   0.00011  -0.00094  -0.00078   5.24632
   R81        5.02891  -0.00000   0.00001  -0.00009  -0.00008   5.02882
   R82        1.50721  -0.00010  -0.00020  -0.00458  -0.00476   1.50245
   R83        5.06065  -0.00003  -0.00012  -0.00670  -0.00686   5.05379
   R84        4.99550   0.00020   0.00120   0.02001   0.02142   5.01692
   R85        5.34702  -0.00005   0.00003  -0.00017   0.00000   5.34702
   R86        4.13322   0.00158   0.00705   0.13756   0.14481   4.27802
   R87        1.41709  -0.00001  -0.00000  -0.00003  -0.00003   1.41706
   R88        1.41733  -0.00001   0.00000  -0.00003  -0.00003   1.41730
   R89        1.41681  -0.00007  -0.00006  -0.00021  -0.00027   1.41654
   R90        5.18106   0.00015   0.00035  -0.00421  -0.00346   5.17760
   R91        1.41601  -0.00002   0.00000  -0.00009  -0.00009   1.41593
   R92        1.41621  -0.00014  -0.00021  -0.00040  -0.00061   1.41560
   R93        4.73922   0.00092   0.00282   0.07255   0.07585   4.81507
   R94        1.41583  -0.00001  -0.00000  -0.00004  -0.00004   1.41579
   R95        1.41735  -0.00001  -0.00000  -0.00003  -0.00003   1.41731
   R96        1.41527  -0.00001   0.00001  -0.00003  -0.00001   1.41526
   R97        1.41658  -0.00001   0.00002  -0.00004  -0.00002   1.41657
   R98        1.41590  -0.00004  -0.00002  -0.00013  -0.00014   1.41576
   R99        1.34461   0.03115   0.08517  -0.00116   0.08401   1.42861
   R100       1.34414   0.03111   0.08498  -0.00110   0.08388   1.42802
    A1        1.87575   0.00003   0.00013   0.00069   0.00082   1.87657
    A2        1.79366  -0.00003  -0.00011  -0.00135  -0.00139   1.79227
    A3        2.00480   0.00001   0.00005   0.00033   0.00040   2.00520
    A4        1.96876   0.00004   0.00013   0.00088   0.00084   1.96960
    A5        2.15688  -0.00005  -0.00012   0.00084   0.00070   2.15758
    A6        2.58022  -0.00002  -0.00012  -0.00295  -0.00307   2.57715
    A7        1.91812  -0.00000  -0.00006  -0.00053  -0.00056   1.91756
    A8        1.80257  -0.00001  -0.00003  -0.00191  -0.00191   1.80067
    A9        1.63517   0.00008   0.00040   0.00575   0.00598   1.64115
   A10        2.14708   0.00002   0.00007   0.00381   0.00377   2.15086
   A11        1.86272  -0.00001  -0.00005  -0.00025  -0.00035   1.86237
   A12        2.06557  -0.00006  -0.00029  -0.00284  -0.00296   2.06261
   A13        1.55566   0.00001   0.00005  -0.00089  -0.00074   1.55491
   A14        2.17258  -0.00001   0.00001   0.00029   0.00031   2.17289
   A15        1.87510   0.00004   0.00020   0.00300   0.00319   1.87829
   A16        2.16115   0.00006   0.00015   0.00095   0.00101   2.16216
   A17        1.54540   0.00000   0.00004   0.00039   0.00039   1.54578
   A18        2.23210  -0.00003  -0.00018  -0.00312  -0.00332   2.22878
   A19        1.89325  -0.00005  -0.00012  -0.00145  -0.00150   1.89174
   A20        2.29179  -0.00004  -0.00014  -0.00054  -0.00054   2.29125
   A21        2.06319   0.00004   0.00008  -0.00138  -0.00128   2.06191
   A22        1.78725  -0.00004  -0.00009  -0.00058  -0.00065   1.78660
   A23        1.68044  -0.00006  -0.00016  -0.00087  -0.00098   1.67946
   A24        2.10664   0.00008   0.00027   0.00467   0.00488   2.11152
   A25        2.35115   0.00006   0.00012  -0.00081  -0.00080   2.35035
   A26        1.86439  -0.00004  -0.00010  -0.00185  -0.00194   1.86244
   A27        2.10098  -0.00003  -0.00001   0.00078   0.00075   2.10174
   A28        2.15514  -0.00001  -0.00005   0.00367   0.00358   2.15872
   A29        1.82098   0.00005   0.00011   0.00058   0.00067   1.82164
   A30        2.01107  -0.00004  -0.00011  -0.00127  -0.00139   2.00968
   A31        2.32284  -0.00005  -0.00017  -0.00237  -0.00252   2.32032
   A32        1.84909   0.00005   0.00021   0.00364   0.00386   1.85295
   A33        2.21975   0.00002   0.00002  -0.00388  -0.00384   2.21591
   A34        2.24572  -0.00000   0.00001   0.00128   0.00135   2.24707
   A35        1.76159   0.00010   0.00031   0.00127   0.00156   1.76315
   A36        2.25599  -0.00001  -0.00007  -0.00119  -0.00124   2.25475
   A37        1.91779  -0.00000   0.00001  -0.00009  -0.00009   1.91770
   A38        1.54507  -0.00001  -0.00002  -0.00028  -0.00033   1.54474
   A39        2.17276  -0.00001  -0.00001   0.00027   0.00023   2.17300
   A40        1.89420   0.00000   0.00000  -0.00011  -0.00010   1.89410
   A41        2.23270   0.00000   0.00001  -0.00033  -0.00030   2.23240
   A42        1.87410  -0.00001  -0.00009  -0.00074  -0.00085   1.87325
   A43        2.57985   0.00002   0.00004   0.00155   0.00157   2.58142
   A44        1.86360   0.00002   0.00009   0.00131   0.00138   1.86498
   A45        1.55748  -0.00001  -0.00001  -0.00055  -0.00055   1.55693
   A46        2.06798  -0.00001   0.00001  -0.00045  -0.00043   2.06755
   A47        2.00169  -0.00002  -0.00006  -0.00108  -0.00116   2.00052
   A48        1.79313  -0.00002  -0.00004  -0.00039  -0.00044   1.79269
   A49        2.15702   0.00001   0.00003   0.00033   0.00037   2.15739
   A50        1.96838   0.00001   0.00003   0.00038   0.00042   1.96881
   A51        1.80054   0.00000   0.00003   0.00115   0.00117   1.80171
   A52        2.14565  -0.00000  -0.00003  -0.00096  -0.00098   2.14467
   A53        1.63321  -0.00001  -0.00005  -0.00096  -0.00100   1.63221
   A54        2.06665   0.00000   0.00001   0.00048   0.00051   2.06717
   A55        2.29470   0.00001   0.00002   0.00079   0.00084   2.29554
   A56        2.16078   0.00001   0.00002   0.00012   0.00016   2.16093
   A57        1.87407   0.00001  -0.00001  -0.00002  -0.00001   1.87407
   A58        1.77447  -0.00004  -0.00015  -0.00203  -0.00208   1.77238
   A59        1.97155  -0.00005  -0.00016  -0.00197  -0.00205   1.96949
   A60        1.85150   0.00015   0.00056   0.00839   0.00875   1.86025
   A61        2.31452  -0.00001   0.00004   0.00402   0.00398   2.31850
   A62        1.95439   0.00000   0.00004   0.00099   0.00106   1.95545
   A63        1.93220  -0.00003  -0.00013  -0.00225  -0.00226   1.92994
   A64        1.88834   0.00002   0.00009   0.00210   0.00212   1.89046
   A65        2.22274  -0.00005  -0.00027  -0.00023  -0.00059   2.22215
   A66        1.68434  -0.00003  -0.00007   0.00046   0.00042   1.68476
   A67        2.40454  -0.00008  -0.00029  -0.00460  -0.00481   2.39973
   A68        2.15034   0.00004   0.00002  -0.00224  -0.00225   2.14809
   A69        2.32873  -0.00007  -0.00029  -0.00488  -0.00510   2.32363
   A70        1.82940   0.00008   0.00026  -0.00068  -0.00040   1.82900
   A71        2.17116   0.00009   0.00029   0.00297   0.00315   2.17430
   A72        2.09652   0.00007   0.00035   0.00233   0.00266   2.09918
   A73        1.58873   0.00001   0.00001   0.00022   0.00023   1.58896
   A74        2.36381   0.00001   0.00005   0.00033   0.00040   2.36421
   A75        2.15495  -0.00000  -0.00002  -0.00021  -0.00022   2.15473
   A76        2.21878  -0.00001  -0.00002  -0.00013  -0.00016   2.21862
   A77        2.52121  -0.00000  -0.00001  -0.00015  -0.00017   2.52104
   A78        1.80888   0.00000   0.00003   0.00050   0.00053   1.80941
   A79        2.55811  -0.00000  -0.00000   0.00007   0.00006   2.55817
   A80        2.07315  -0.00001  -0.00002  -0.00015  -0.00018   2.07297
   A81        1.90683   0.00001  -0.00001  -0.00030  -0.00031   1.90652
   A82        2.38481  -0.00000  -0.00003  -0.00075  -0.00077   2.38404
   A83        1.65426   0.00004   0.00013   0.00032   0.00045   1.65471
   A84        1.98282   0.00005   0.00014   0.00131   0.00142   1.98424
   A85        2.45194  -0.00005  -0.00015  -0.00133  -0.00148   2.45045
   A86        2.06688  -0.00006  -0.00018  -0.00152  -0.00167   2.06521
   A87        1.50324   0.00004   0.00017   0.00132   0.00147   1.50470
   A88        2.16612   0.00001   0.00002   0.00091   0.00094   2.16707
   A89        2.23331   0.00002   0.00005   0.00070   0.00076   2.23406
   A90        1.85590   0.00003   0.00016   0.00187   0.00195   1.85785
   A91        2.16353  -0.00005  -0.00021  -0.00229  -0.00244   2.16110
   A92        2.52367  -0.00006  -0.00023  -0.00215  -0.00234   2.52133
   A93        2.12958   0.00001   0.00010   0.00087   0.00096   2.13054
   A94        1.62437  -0.00001  -0.00007   0.00022   0.00017   1.62454
   A95        2.17585  -0.00000  -0.00001   0.00027   0.00026   2.17611
   A96        2.25336   0.00001   0.00003   0.00005   0.00008   2.25344
   A97        1.73800   0.00001  -0.00002  -0.00054  -0.00055   1.73745
   A98        1.59021   0.00003   0.00012   0.00152   0.00159   1.59180
   A99        2.38230   0.00003   0.00010   0.00148   0.00156   2.38387
   A100       2.15755  -0.00002  -0.00011  -0.00208  -0.00219   2.15536
   A101       2.20266  -0.00003  -0.00012  -0.00173  -0.00181   2.20085
   A102       2.51787  -0.00001  -0.00002   0.00056   0.00060   2.51847
   A103       1.80766  -0.00002  -0.00004  -0.00037  -0.00040   1.80726
   A104       2.54876  -0.00002  -0.00008  -0.00142  -0.00151   2.54726
   A105       2.07527   0.00002   0.00004   0.00064   0.00069   2.07596
   A106       1.91361   0.00003   0.00010   0.00133   0.00142   1.91503
   A107       2.38467   0.00000  -0.00003  -0.00054  -0.00058   2.38410
   A108       1.68301   0.00004   0.00011   0.00116   0.00126   1.68427
   A109       1.86658   0.00006   0.00015   0.00130   0.00143   1.86801
   A110       2.25473  -0.00003  -0.00009  -0.00070  -0.00079   2.25394
   A111       2.21147  -0.00004  -0.00012  -0.00033  -0.00044   2.21104
   A112       1.78803   0.00001  -0.00000  -0.00076  -0.00076   1.78728
   A113       2.34036  -0.00001  -0.00003  -0.00054  -0.00056   2.33980
   A114       2.11333  -0.00001  -0.00001  -0.00103  -0.00104   2.11229
   A115       2.10262   0.00001  -0.00001  -0.00051  -0.00051   2.10210
   A116       2.01288   0.00003   0.00009   0.00220   0.00228   2.01516
   A117       2.26110  -0.00000  -0.00001  -0.00128  -0.00129   2.25981
   A118       1.76084  -0.00001  -0.00001  -0.00135  -0.00137   1.75947
   A119       1.80995  -0.00002  -0.00003   0.00027   0.00025   1.81020
   A120       2.15910  -0.00002  -0.00004  -0.00062  -0.00065   2.15845
   A121       1.84886  -0.00001  -0.00003   0.00058   0.00055   1.84942
   A122       2.31676  -0.00001  -0.00002   0.00114   0.00112   2.31788
   A123       1.97268   0.00001   0.00002   0.00033   0.00033   1.97301
   A124       1.77509   0.00000   0.00001   0.00093   0.00091   1.77600
   A125       1.85338   0.00000   0.00000  -0.00055  -0.00054   1.85284
   A126       2.32761  -0.00000  -0.00001  -0.00091  -0.00091   2.32670
   A127       1.95440   0.00000   0.00003   0.00061   0.00061   1.95501
   A128       2.32307  -0.00001  -0.00004  -0.00030  -0.00032   2.32274
   A129       1.82602  -0.00001  -0.00004  -0.00033  -0.00036   1.82566
   A130       1.93389  -0.00002  -0.00004  -0.00037  -0.00044   1.93345
   A131       1.89475   0.00001   0.00002  -0.00029  -0.00026   1.89449
   A132       2.21120   0.00002   0.00004   0.00011   0.00016   2.21136
   A133       1.68410  -0.00002  -0.00006  -0.00125  -0.00133   1.68277
   A134       2.40709  -0.00000  -0.00001   0.00001   0.00001   2.40709
   A135       2.13250   0.00000   0.00001   0.00029   0.00031   2.13282
   A136       2.16688   0.00002   0.00006   0.00119   0.00126   2.16814
   A137       2.11058   0.00001   0.00001   0.00040   0.00042   2.11100
   A138       1.50837   0.00001  -0.00000  -0.00043  -0.00043   1.50794
   A139       1.93445   0.00003   0.00004   0.00152   0.00150   1.93596
   A140       2.38475   0.00000   0.00003   0.00037   0.00038   2.38513
   A141       2.14049  -0.00002  -0.00006  -0.00095  -0.00098   2.13951
   A142       1.50886   0.00001  -0.00002  -0.00059  -0.00063   1.50823
   A143       2.38889  -0.00001  -0.00002  -0.00002  -0.00003   2.38886
   A144       2.33116  -0.00001  -0.00003  -0.00002  -0.00004   2.33112
   A145       2.07298   0.00003   0.00009   0.00153   0.00155   2.07453
   A146       1.98908  -0.00003  -0.00007  -0.00120  -0.00122   1.98786
   A147       2.40952  -0.00001   0.00003  -0.00001   0.00003   2.40954
   A148       2.11074   0.00001   0.00001  -0.00150  -0.00151   2.10923
   A149       1.70082  -0.00002  -0.00000   0.00035   0.00036   1.70118
   A150       2.16701   0.00000   0.00005   0.00026   0.00032   2.16733
   A151       2.18746   0.00000   0.00001   0.00036   0.00038   2.18783
   A152       1.66857  -0.00001  -0.00005   0.00018   0.00015   1.66872
   A153       1.65341  -0.00001  -0.00002   0.00017   0.00013   1.65354
   A154       1.50332   0.00001   0.00002   0.00072   0.00076   1.50408
   A155       2.16748   0.00001   0.00001   0.00017   0.00020   2.16768
   A156       2.23975  -0.00001  -0.00006  -0.00110  -0.00119   2.23857
   A157       2.13135   0.00004   0.00013   0.00176   0.00184   2.13320
   A158       1.85653   0.00001   0.00001  -0.00024  -0.00022   1.85630
   A159       2.26269  -0.00000   0.00003   0.00046   0.00048   2.26317
   A160       1.74671  -0.00003  -0.00008  -0.00058  -0.00066   1.74605
   A161       1.98291  -0.00001  -0.00007  -0.00041  -0.00048   1.98243
   A162       1.61583  -0.00000   0.00000   0.00006   0.00008   1.61592
   A163       2.16911   0.00001   0.00004   0.00006   0.00012   2.16923
   A164       2.45336   0.00000   0.00001  -0.00037  -0.00036   2.45300
   A165       2.07012   0.00001   0.00002   0.00028   0.00030   2.07042
   A166       2.15374  -0.00001  -0.00006  -0.00054  -0.00059   2.15315
   A167       2.51517   0.00000   0.00004   0.00037   0.00042   2.51559
   A168       1.50594   0.00001   0.00003   0.00100   0.00099   1.50693
   A169       1.50749   0.00001  -0.00000  -0.00009  -0.00008   1.50741
   A170       2.32986  -0.00001  -0.00001  -0.00069  -0.00070   2.32916
   A171       2.39085  -0.00002  -0.00004  -0.00066  -0.00067   2.39018
   A172       1.93310   0.00001   0.00004   0.00018   0.00021   1.93331
   A173       2.13384  -0.00001   0.00001   0.00016   0.00017   2.13401
   A174       2.38436   0.00001   0.00002  -0.00029  -0.00027   2.38409
   A175       2.10848   0.00004   0.00013   0.00227   0.00238   2.11086
   A176       2.17693  -0.00001  -0.00006  -0.00081  -0.00086   2.17607
   A177       1.70997  -0.00004  -0.00012  -0.00121  -0.00131   1.70866
   A178       2.06768  -0.00000  -0.00004  -0.00054  -0.00057   2.06712
   A179       2.41642  -0.00000   0.00001   0.00063   0.00064   2.41705
   A180       2.00054  -0.00001  -0.00003   0.00017   0.00014   2.00069
   A181       1.66245  -0.00000   0.00001  -0.00032  -0.00031   1.66214
   A182       2.18038   0.00001   0.00005   0.00015   0.00020   2.18058
   A183       1.64724  -0.00002  -0.00004  -0.00064  -0.00068   1.64656
   A184       1.64896  -0.00002  -0.00006  -0.00036  -0.00040   1.64855
   A185       1.90487  -0.00001  -0.00001  -0.00045  -0.00048   1.90439
   A186       2.19688   0.00002   0.00007   0.00043   0.00050   2.19738
   A187       1.93417   0.00002   0.00006   0.00009   0.00015   1.93431
   A188       2.76016  -0.00002  -0.00004  -0.00074  -0.00078   2.75939
   A189       1.89898   0.00021   0.00062   0.00606   0.00680   1.90578
   A190       1.78521  -0.00011   0.00034   0.01601   0.01665   1.80186
   A191       2.60405  -0.00011  -0.00032  -0.00400  -0.00486   2.59919
   A192       1.90498   0.00002  -0.00002   0.00029   0.00026   1.90524
   A193       1.96274   0.00025   0.00081   0.00286   0.00351   1.96624
   A194       2.32489   0.00017   0.00036   0.00121   0.00135   2.32625
   A195       2.25420  -0.00010  -0.00036  -0.00334  -0.00348   2.25071
   A196       1.63277  -0.00011  -0.00018  -0.00074  -0.00088   1.63189
   A197       1.70378   0.00005   0.00019  -0.00159  -0.00138   1.70239
   A198       1.69986  -0.00014  -0.00041  -0.00049  -0.00088   1.69898
   A199       1.63811   0.00012   0.00029   0.00334   0.00341   1.64152
   A200       1.87306  -0.00015  -0.00026  -0.00001  -0.00002   1.87304
   A201       2.73152   0.00004  -0.00000  -0.00153  -0.00158   2.72994
   A202       1.69279   0.00001   0.00001  -0.00004  -0.00002   1.69277
   A203       1.70617  -0.00001  -0.00001   0.00015   0.00014   1.70631
   A204       1.85400   0.00001   0.00001   0.00022   0.00022   1.85422
   A205       1.64013  -0.00001  -0.00000  -0.00037  -0.00035   1.63977
   A206       2.74729  -0.00000  -0.00001  -0.00006  -0.00008   2.74721
   A207       1.90203   0.00000   0.00002  -0.00050  -0.00048   1.90154
   A208       2.32167   0.00000   0.00003   0.00043   0.00046   2.32214
   A209       1.88493  -0.00001  -0.00002   0.00158   0.00157   1.88650
   A210       1.59181   0.00004   0.00015   0.00163   0.00174   1.59355
   A211       1.66549  -0.00000  -0.00003   0.00063   0.00059   1.66608
   A212       1.52877   0.00004   0.00013   0.00305   0.00315   1.53192
   A213       1.71996  -0.00000  -0.00001   0.00048   0.00048   1.72044
   A214       2.40518  -0.00001  -0.00004  -0.00062  -0.00067   2.40451
   A215       2.57431   0.00001   0.00003  -0.00281  -0.00279   2.57152
   A216       1.60362  -0.00004  -0.00014   0.00275   0.00260   1.60622
   A217       1.72802  -0.00005  -0.00010   0.00470   0.00455   1.73257
   A218       2.44662   0.00014   0.00039   0.00177   0.00184   2.44845
   A219       2.21866  -0.00015  -0.00052  -0.00673  -0.00717   2.21149
   A220       1.50856  -0.00007  -0.00030   0.00003  -0.00033   1.50823
   A221       1.86500   0.00029   0.00138   0.01555   0.01682   1.88182
   A222       2.00130  -0.00013  -0.00022   0.00366   0.00379   2.00509
   A223       2.07215  -0.00002  -0.00003  -0.00017  -0.00020   2.07195
   A224       2.31769   0.00001   0.00001   0.00008   0.00009   2.31778
   A225       2.24147  -0.00013  -0.00017  -0.00232  -0.00203   2.23943
   A226       1.10092   0.00038   0.00112  -0.00274  -0.00160   1.09932
   A227       2.17373  -0.00029  -0.00062   0.00266   0.00191   2.17564
   A228       1.71296   0.00005   0.00016  -0.00142  -0.00129   1.71167
   A229       1.70125   0.00008   0.00030   0.00138   0.00166   1.70290
   A230       2.28017   0.00001  -0.00002   0.00068   0.00065   2.28082
   A231       1.69426   0.00004   0.00013   0.00034   0.00045   1.69471
   A232       1.60256   0.00008   0.00028   0.00315   0.00342   1.60598
   A233       2.22524   0.00002   0.00003   0.00044   0.00047   2.22570
   A234       2.28359  -0.00006  -0.00012   0.00134   0.00123   2.28482
   A235       2.22389  -0.00008  -0.00021   0.00039   0.00020   2.22410
   A236       1.65856  -0.00006  -0.00037  -0.01213  -0.01245   1.64611
   A237       2.29536   0.00015   0.00055   0.00928   0.00970   2.30505
   A238       1.05883   0.00026   0.00088   0.01141   0.01254   1.07137
   A239       2.18711   0.00001   0.00024   0.00772   0.00799   2.19510
   A240       1.24939   0.00015   0.00037  -0.00926  -0.00897   1.24042
   A241       1.81760  -0.00019  -0.00052   0.00218   0.00154   1.81914
   A242       2.30958  -0.00001  -0.00001  -0.00005  -0.00006   2.30952
   A243       2.31579  -0.00002  -0.00003  -0.00017  -0.00021   2.31559
   A244       1.40482  -0.00001  -0.00001   0.00051   0.00050   1.40532
   A245       2.28128   0.00000   0.00000  -0.00002  -0.00002   2.28126
   A246       2.48880   0.00001   0.00003   0.00005   0.00007   2.48887
   A247       1.57201   0.00000   0.00000   0.00022   0.00022   1.57223
   A248       1.00943  -0.00001  -0.00006  -0.00142  -0.00149   1.00794
   A249       2.30690   0.00001   0.00002  -0.00021  -0.00019   2.30671
   A250       1.65838   0.00001   0.00002   0.00060   0.00060   1.65898
   A251       2.29467  -0.00001  -0.00001   0.00019   0.00020   2.29487
   A252       2.18768   0.00000   0.00000  -0.00014  -0.00013   2.18754
   A253       2.30096  -0.00004  -0.00007  -0.00036  -0.00043   2.30053
   A254       2.39866  -0.00084  -0.00278  -0.02070  -0.02361   2.37505
   A255       1.97903   0.00071   0.00187   0.01095   0.01244   1.99147
   A256       1.89749   0.00011   0.00089   0.00519   0.00581   1.90330
   A257       1.46608  -0.00045  -0.00167  -0.02905  -0.03060   1.43549
   A258       2.33003  -0.00072  -0.00233  -0.02319  -0.02585   2.30417
   A259       2.07318   0.00036   0.00137   0.01510   0.01634   2.08952
   A260       1.31677  -0.00032  -0.00095  -0.01309  -0.01428   1.30249
   A261       2.20977   0.00039   0.00106   0.01136   0.01241   2.22218
   A262       1.86502   0.00039   0.00112   0.01319   0.01427   1.87929
   A263       3.17110   0.00016   0.00069  -0.00250  -0.00197   3.16914
   A264       3.21226   0.00000   0.00004   0.00212   0.00217   3.21443
   A265       3.13009   0.00022   0.00099   0.01263   0.01333   3.14342
   A266       3.22733   0.00001   0.00046   0.01368   0.01441   3.24174
   A267       3.20638  -0.00001  -0.00003  -0.00296  -0.00298   3.20340
   A268       3.25605  -0.00001   0.00024   0.00729   0.00776   3.26381
    D1       -1.76651   0.00005   0.00022   0.00293   0.00314  -1.76337
    D2       -0.74234   0.00003   0.00015   0.00197   0.00210  -0.74024
    D3        1.71119   0.00007   0.00024  -0.00048  -0.00021   1.71097
    D4        2.28541  -0.00005  -0.00015  -0.00178  -0.00186   2.28355
    D5        0.19484   0.00003   0.00016   0.00233   0.00245   0.19730
    D6        1.21901   0.00001   0.00009   0.00136   0.00141   1.22042
    D7       -2.61065   0.00005   0.00018  -0.00108  -0.00090  -2.61155
    D8       -2.03643  -0.00006  -0.00021  -0.00238  -0.00254  -2.03897
    D9       -0.75459   0.00004   0.00018   0.00223   0.00236  -0.75223
   D10        0.26958   0.00002   0.00011   0.00127   0.00132   0.27089
   D11        2.72311   0.00006   0.00020  -0.00118  -0.00100   2.72211
   D12       -2.98586  -0.00005  -0.00019  -0.00248  -0.00264  -2.98850
   D13        2.20853   0.00008   0.00039   0.00547   0.00578   2.21430
   D14       -3.05050   0.00006   0.00032   0.00451   0.00473  -3.04576
   D15       -0.59697   0.00010   0.00041   0.00206   0.00242  -0.59454
   D16       -0.02275  -0.00001   0.00002   0.00076   0.00078  -0.02197
   D17        2.75480   0.00004   0.00011   0.00318   0.00318   2.75797
   D18       -2.50423   0.00002   0.00004   0.00222   0.00213  -2.50209
   D19       -0.05069   0.00006   0.00013  -0.00023  -0.00018  -0.05087
   D20        0.52353  -0.00005  -0.00026  -0.00153  -0.00182   0.52171
   D21        0.43147   0.00001   0.00002   0.00209   0.00211   0.43358
   D22       -0.58308   0.00002   0.00005   0.00218   0.00222  -0.58085
   D23        3.01151  -0.00001  -0.00002   0.00126   0.00126   3.01277
   D24       -3.02824  -0.00004  -0.00028   0.00043   0.00009  -3.02815
   D25       -0.48045  -0.00001  -0.00007   0.00064   0.00058  -0.47987
   D26       -1.49500   0.00000  -0.00004   0.00073   0.00069  -1.49431
   D27        2.09959  -0.00003  -0.00012  -0.00019  -0.00027   2.09932
   D28        2.34302  -0.00006  -0.00037  -0.00101  -0.00144   2.34158
   D29        1.14807  -0.00001  -0.00006   0.00021   0.00014   1.14821
   D30        0.13352  -0.00000  -0.00003   0.00030   0.00026   0.13377
   D31       -2.55508  -0.00003  -0.00010  -0.00062  -0.00070  -2.55579
   D32       -2.31165  -0.00006  -0.00036  -0.00144  -0.00188  -2.31353
   D33       -2.79606  -0.00002  -0.00006   0.00126   0.00130  -2.79476
   D34        2.47258  -0.00001  -0.00003   0.00136   0.00141   2.47399
   D35       -0.21602  -0.00004  -0.00011   0.00044   0.00045  -0.21557
   D36        0.02741  -0.00007  -0.00036  -0.00039  -0.00072   0.02669
   D37       -2.74209   0.00005   0.00010  -0.00031  -0.00024  -2.74233
   D38        2.52655   0.00006   0.00014  -0.00022  -0.00013   2.52642
   D39       -0.16205   0.00003   0.00006  -0.00114  -0.00109  -0.16314
   D40        0.08138   0.00000  -0.00020  -0.00196  -0.00226   0.07912
   D41        0.88478  -0.00001  -0.00011  -0.00173  -0.00183   0.88296
   D42       -2.75485  -0.00000  -0.00005  -0.00093  -0.00095  -2.75580
   D43       -2.09797  -0.00001  -0.00005  -0.00114  -0.00116  -2.09913
   D44       -0.10002  -0.00002  -0.00012  -0.00297  -0.00310  -0.10312
   D45        2.54353  -0.00001  -0.00005  -0.00217  -0.00222   2.54131
   D46       -3.08277  -0.00001  -0.00006  -0.00238  -0.00243  -3.08521
   D47       -1.02925   0.00001  -0.00002  -0.00039  -0.00045  -1.02970
   D48        1.61430   0.00002   0.00004   0.00041   0.00043   1.61472
   D49        2.27118   0.00002   0.00004   0.00020   0.00021   2.27140
   D50        3.13905   0.00001  -0.00004  -0.00222  -0.00237   3.13668
   D51       -0.50059   0.00002   0.00002  -0.00143  -0.00149  -0.50208
   D52        0.15630   0.00002   0.00001  -0.00164  -0.00171   0.15459
   D53        3.06838  -0.00006  -0.00019  -0.00103  -0.00119   3.06718
   D54       -0.57126  -0.00005  -0.00013  -0.00023  -0.00032  -0.57157
   D55        0.08563  -0.00005  -0.00013  -0.00044  -0.00053   0.08510
   D56       -0.89948  -0.00003  -0.00013  -0.00199  -0.00210  -0.90157
   D57        0.07005  -0.00004  -0.00016  -0.00386  -0.00400   0.06606
   D58        2.29062  -0.00002  -0.00007  -0.00025  -0.00037   2.29026
   D59        2.91824  -0.00001  -0.00004  -0.00089  -0.00096   2.91728
   D60        1.07148  -0.00002  -0.00005  -0.00189  -0.00191   1.06957
   D61        2.04101  -0.00003  -0.00008  -0.00376  -0.00380   2.03720
   D62       -2.02161  -0.00001   0.00001  -0.00014  -0.00018  -2.02179
   D63       -1.39399  -0.00000   0.00003  -0.00078  -0.00077  -1.39476
   D64        0.07923  -0.00002  -0.00008  -0.00175  -0.00174   0.07748
   D65        1.04876  -0.00002  -0.00011  -0.00362  -0.00364   1.04511
   D66       -3.01386  -0.00000  -0.00002  -0.00001  -0.00001  -3.01387
   D67       -2.38624   0.00000   0.00001  -0.00065  -0.00061  -2.38684
   D68       -2.97971  -0.00008  -0.00031  -0.00364  -0.00375  -2.98346
   D69       -2.01018  -0.00008  -0.00034  -0.00551  -0.00565  -2.01583
   D70        0.21039  -0.00006  -0.00025  -0.00189  -0.00203   0.20836
   D71        0.83801  -0.00006  -0.00023  -0.00253  -0.00262   0.83539
   D72        2.82563   0.00001   0.00004  -0.00280  -0.00268   2.82295
   D73       -2.48803   0.00001   0.00001  -0.00467  -0.00458  -2.49261
   D74       -0.26746   0.00002   0.00010  -0.00105  -0.00095  -0.26841
   D75        0.36016   0.00003   0.00013  -0.00169  -0.00154   0.35862
   D76        0.59558  -0.00002  -0.00006  -0.00282  -0.00290   0.59268
   D77        1.61335  -0.00001  -0.00004  -0.00261  -0.00265   1.61070
   D78       -2.42892  -0.00002  -0.00010  -0.00264  -0.00270  -2.43162
   D79       -1.72016  -0.00001  -0.00004  -0.00252  -0.00250  -1.72267
   D80       -0.49797   0.00001   0.00003   0.00017   0.00010  -0.49787
   D81        0.51980   0.00001   0.00005   0.00038   0.00035   0.52015
   D82        2.76072   0.00000  -0.00001   0.00035   0.00030   2.76102
   D83       -2.81371   0.00001   0.00006   0.00048   0.00049  -2.81322
   D84       -1.21261  -0.00001  -0.00004  -0.00089  -0.00098  -1.21359
   D85       -0.19485  -0.00000  -0.00002  -0.00068  -0.00073  -0.19557
   D86        2.04607  -0.00001  -0.00008  -0.00071  -0.00077   2.04530
   D87        2.75483   0.00000  -0.00001  -0.00059  -0.00058   2.75424
   D88        2.54365   0.00008   0.00033   0.00279   0.00288   2.54654
   D89       -2.72177   0.00009   0.00036   0.00300   0.00314  -2.71863
   D90       -0.48085   0.00008   0.00030   0.00297   0.00309  -0.47776
   D91        0.22791   0.00009   0.00036   0.00310   0.00328   0.23119
   D92        2.98757  -0.00004  -0.00012   0.00067   0.00048   2.98805
   D93       -2.27785  -0.00003  -0.00010   0.00088   0.00073  -2.27712
   D94       -0.03693  -0.00004  -0.00016   0.00085   0.00068  -0.03625
   D95        0.67183  -0.00003  -0.00010   0.00097   0.00087   0.67270
   D96        0.39243  -0.00002  -0.00009  -0.00119  -0.00125   0.39119
   D97       -0.66722  -0.00003  -0.00009  -0.00066  -0.00072  -0.66794
   D98        2.70511  -0.00001  -0.00006  -0.00025  -0.00032   2.70479
   D99       -2.81325  -0.00000  -0.00002  -0.00041  -0.00043  -2.81368
   D100      -0.65884   0.00001   0.00008   0.00064   0.00072  -0.65812
   D101      -1.71850   0.00001   0.00008   0.00117   0.00125  -1.71725
   D102       1.65383   0.00002   0.00011   0.00158   0.00165   1.65548
   D103       2.41866   0.00003   0.00015   0.00142   0.00153   2.42019
   D104       1.26297   0.00001   0.00003   0.00007   0.00012   1.26310
   D105       0.20332   0.00000   0.00003   0.00060   0.00065   0.20397
   D106      -2.70754   0.00001   0.00006   0.00101   0.00105  -2.70648
   D107      -1.94271   0.00003   0.00010   0.00085   0.00094  -1.94177
   D108      -2.52952  -0.00008  -0.00040  -0.00539  -0.00566  -2.53517
   D109       2.69401  -0.00008  -0.00040  -0.00486  -0.00513   2.68888
   D110      -0.21684  -0.00007  -0.00036  -0.00445  -0.00473  -0.22157
   D111       0.54798  -0.00006  -0.00033  -0.00461  -0.00484   0.54314
   D112      -3.09600  -0.00004  -0.00007  -0.00162  -0.00160  -3.09760
   D113       2.12752  -0.00004  -0.00007  -0.00109  -0.00107   2.12646
   D114      -0.78333  -0.00003  -0.00004  -0.00067  -0.00067  -0.78400
   D115      -0.01850  -0.00002  -0.00000  -0.00084  -0.00078  -0.01929
   D116      -1.92951   0.00002   0.00001   0.00323   0.00326  -1.92626
   D117      -0.14259   0.00001   0.00015   0.00378   0.00392  -0.13867
   D118      -0.94641   0.00002   0.00001   0.00463   0.00464  -0.94177
   D119       0.84051   0.00001   0.00015   0.00519   0.00530   0.84582
   D120       2.14324   0.00000  -0.00004   0.00397   0.00398   2.14722
   D121      -2.35302  -0.00001   0.00010   0.00452   0.00464  -2.34838
   D122       0.03469   0.00003   0.00006   0.00381   0.00389   0.03858
   D123       1.82162   0.00002   0.00021   0.00437   0.00455   1.82617
   D124      -3.02056  -0.00004  -0.00019   0.00162   0.00155  -3.01900
   D125      -1.23363  -0.00005  -0.00005   0.00217   0.00222  -1.23141
   D126       0.99596   0.00007   0.00030   0.00731   0.00756   1.00352
   D127       2.78289   0.00007   0.00044   0.00786   0.00822   2.79111
   D128       0.26730   0.00002   0.00013   0.00560   0.00580   0.27311
   D129       3.09256  -0.00000  -0.00004   0.00189   0.00191   3.09447
   D130       1.49714  -0.00003  -0.00007   0.00654   0.00651   1.50365
   D131      -1.96079  -0.00005  -0.00025   0.00283   0.00261  -1.95817
   D132      -1.66147  -0.00001  -0.00003   0.00518   0.00516  -1.65631
   D133       1.16379  -0.00003  -0.00021   0.00147   0.00127   1.16506
   D134       2.70791  -0.00002  -0.00004   0.00590   0.00589   2.71381
   D135      -0.75002  -0.00004  -0.00022   0.00220   0.00200  -0.74802
   D136      -0.77486   0.00001   0.00008   0.00526   0.00535  -0.76951
   D137       2.05040  -0.00001  -0.00010   0.00155   0.00146   2.05185
   D138      -2.49507   0.00002   0.00007   0.00623   0.00630  -2.48876
   D139       0.33019  -0.00000  -0.00011   0.00252   0.00241   0.33260
   D140       0.30469  -0.00002  -0.00016  -0.00472  -0.00481   0.29988
   D141      -0.82318  -0.00000  -0.00014  -0.00514  -0.00523  -0.82841
   D142       3.02593  -0.00012  -0.00052  -0.00928  -0.00963   3.01630
   D143       2.58962   0.00005   0.00002  -0.00483  -0.00478   2.58485
   D144       1.46087  -0.00006  -0.00024  -0.00541  -0.00558   1.45529
   D145       0.33300  -0.00004  -0.00022  -0.00582  -0.00600   0.32700
   D146      -2.10107  -0.00016  -0.00060  -0.00996  -0.01041  -2.11147
   D147      -2.53738   0.00001  -0.00006  -0.00552  -0.00555  -2.54293
   D148      -2.54232   0.00007   0.00024   0.00288   0.00313  -2.53919
   D149       2.61300   0.00009   0.00026   0.00246   0.00271   2.61571
   D150       0.17893  -0.00003  -0.00012  -0.00168  -0.00169   0.17724
   D151      -0.25738   0.00014   0.00042   0.00277   0.00316  -0.25422
   D152      -2.11569  -0.00003  -0.00019  -0.00543  -0.00561  -2.12130
   D153       3.03963  -0.00001  -0.00017  -0.00585  -0.00603   3.03360
   D154       0.60556  -0.00013  -0.00055  -0.00999  -0.01044   0.59512
   D155       0.16925   0.00004  -0.00001  -0.00554  -0.00558   0.16367
   D156       0.63284  -0.00003  -0.00012  -0.00144  -0.00152   0.63132
   D157      -0.43533  -0.00004  -0.00020  -0.00105  -0.00122  -0.43655
   D158      -2.67710  -0.00003  -0.00009  -0.00202  -0.00203  -2.67913
   D159       3.04737  -0.00001  -0.00006  -0.00131  -0.00132   3.04605
   D160      -0.52174   0.00005   0.00015   0.00120   0.00130  -0.52044
   D161      -1.58991   0.00004   0.00007   0.00158   0.00160  -1.58831
   D162       2.45150   0.00005   0.00018   0.00062   0.00079   2.45229
   D163       1.89279   0.00007   0.00021   0.00132   0.00150   1.89429
   D164      -2.90755  -0.00001  -0.00001   0.00477   0.00471  -2.90284
   D165       2.30746  -0.00002  -0.00010   0.00516   0.00502   2.31248
   D166       0.06569  -0.00001   0.00001   0.00420   0.00420   0.06989
   D167      -0.49302   0.00001   0.00004   0.00490   0.00491  -0.48811
   D168      -3.13199   0.00005   0.00013  -0.00013  -0.00009  -3.13208
   D169       2.08302   0.00004   0.00005   0.00025   0.00022   2.08324
   D170      -0.15875   0.00005   0.00016  -0.00071  -0.00059  -0.15934
   D171      -0.71746   0.00007   0.00019  -0.00001   0.00011  -0.71734
   D172      -0.79824  -0.00002  -0.00008  -0.00033  -0.00038  -0.79862
   D173       0.26596  -0.00001  -0.00007  -0.00088  -0.00092   0.26504
   D174       2.44070   0.00000  -0.00002   0.00046   0.00046   2.44116
   D175       3.09272  -0.00002  -0.00009   0.00020   0.00015   3.09287
   D176       0.26569  -0.00000   0.00010   0.00336   0.00342   0.26911
   D177       1.32989   0.00001   0.00011   0.00281   0.00288   1.33277
   D178      -2.77856   0.00002   0.00016   0.00414   0.00426  -2.77430
   D179      -2.12653   0.00000   0.00010   0.00389   0.00395  -2.12258
   D180       3.09844  -0.00010  -0.00033  -0.00292  -0.00320   3.09524
   D181      -2.12055  -0.00009  -0.00032  -0.00347  -0.00375  -2.12429
   D182       0.05419  -0.00008  -0.00027  -0.00213  -0.00236   0.05183
   D183       0.70621  -0.00010  -0.00033  -0.00239  -0.00267   0.70354
   D184       2.44693   0.00004   0.00018   0.00327   0.00342   2.45035
   D185      -2.77205   0.00005   0.00019   0.00271   0.00288  -2.76917
   D186      -0.59731   0.00006   0.00024   0.00405   0.00426  -0.59306
   D187       0.05471   0.00004   0.00018   0.00380   0.00395   0.05866
   D188       0.12642  -0.00001  -0.00006   0.00060   0.00055   0.12696
   D189      -0.96636   0.00001   0.00004   0.00155   0.00160  -0.96476
   D190       2.32718   0.00005   0.00018   0.00396   0.00411   2.33129
   D191       2.60319   0.00002   0.00006   0.00189   0.00193   2.60512
   D192       1.36234  -0.00008  -0.00030  -0.00353  -0.00377   1.35857
   D193       0.26956  -0.00007  -0.00021  -0.00258  -0.00272   0.26685
   D194      -2.72008  -0.00002  -0.00006  -0.00016  -0.00021  -2.72029
   D195      -2.44408  -0.00006  -0.00019  -0.00224  -0.00238  -2.44646
   D196      -2.31459  -0.00008  -0.00033  -0.00724  -0.00750  -2.32209
   D197       2.87582  -0.00006  -0.00023  -0.00628  -0.00645   2.86937
   D198      -0.11383  -0.00002  -0.00009  -0.00387  -0.00394  -0.11777
   D199       0.16218  -0.00005  -0.00022  -0.00595  -0.00612   0.15606
   D200      -2.45979  -0.00007  -0.00018  -0.00007  -0.00015  -2.45994
   D201       2.73062  -0.00005  -0.00008   0.00089   0.00090   2.73152
   D202      -0.25903  -0.00001   0.00006   0.00330   0.00341  -0.25562
   D203       0.01698  -0.00004  -0.00007   0.00122   0.00123   0.01821
   D204      -2.44102   0.00007   0.00023  -0.00257  -0.00241  -2.44343
   D205      -0.20586  -0.00010  -0.00034  -0.00808  -0.00841  -0.21427
   D206       2.57129  -0.00002  -0.00016  -0.01116  -0.01129   2.56001
   D207      -1.47673  -0.00019  -0.00074  -0.01666  -0.01729  -1.49402
   D208       1.15737   0.00008   0.00020  -0.00839  -0.00820   1.14917
   D209      -2.89066  -0.00009  -0.00038  -0.01389  -0.01419  -2.90485
   D210      -0.21397   0.00010   0.00034  -0.00273  -0.00243  -0.21640
   D211       2.02119  -0.00007  -0.00023  -0.00823  -0.00842   2.01276
   D212      -1.30020   0.00005   0.00015  -0.00461  -0.00446  -1.30466
   D213       0.93496  -0.00012  -0.00043  -0.01011  -0.01046   0.92450
   D214      -2.51350   0.00006   0.00024  -0.00284  -0.00271  -2.51621
   D215       1.76761   0.00020   0.00046  -0.00779  -0.00786   1.75976
   D216       2.68119  -0.00003  -0.00016  -0.00886  -0.00899   2.67221
   D217       0.67912   0.00011   0.00007  -0.01381  -0.01414   0.66499
   D218       1.55895  -0.00001  -0.00004  -0.00619  -0.00625   1.55270
   D219      -0.44312   0.00013   0.00018  -0.01114  -0.01140  -0.45452
   D220       0.48296  -0.00003  -0.00015  -0.00780  -0.00794   0.47502
   D221      -1.51911   0.00011   0.00008  -0.01274  -0.01309  -1.53220
   D222      -0.94912   0.00000  -0.00007  -0.00813  -0.00825  -0.95737
   D223      -2.95119   0.00014   0.00015  -0.01308  -0.01340  -2.96459
   D224       0.59602  -0.00001  -0.00001   0.00087   0.00088   0.59690
   D225       1.61384   0.00003   0.00012   0.00307   0.00310   1.61695
   D226      -2.41645  -0.00000  -0.00001   0.00160   0.00159  -2.41486
   D227      -1.71043   0.00001   0.00007   0.00224   0.00228  -1.70814
   D228      -1.20987  -0.00001  -0.00003  -0.00025  -0.00023  -1.21011
   D229      -0.19205   0.00003   0.00010   0.00195   0.00199  -0.19006
   D230       2.06084  -0.00000  -0.00003   0.00048   0.00047   2.06131
   D231       2.76687   0.00001   0.00005   0.00112   0.00117   2.76803
   D232      -0.49675   0.00000   0.00002   0.00020   0.00023  -0.49652
   D233       0.52107   0.00004   0.00015   0.00239   0.00245   0.52352
   D234       2.77397   0.00001   0.00002   0.00093   0.00094   2.77490
   D235      -2.80320   0.00003   0.00009   0.00156   0.00163  -2.80156
   D236       2.98659  -0.00001  -0.00003  -0.00064  -0.00064   2.98595
   D237      -2.27877   0.00003   0.00010   0.00156   0.00158  -2.27719
   D238      -0.02588  -0.00000  -0.00003   0.00009   0.00006  -0.02582
   D239       0.68014   0.00001   0.00004   0.00073   0.00076   0.68090
   D240       2.54136  -0.00002  -0.00006  -0.00083  -0.00086   2.54050
   D241      -2.72400   0.00002   0.00007   0.00136   0.00136  -2.72264
   D242      -0.47111  -0.00001  -0.00005  -0.00010  -0.00015  -0.47126
   D243       0.23491   0.00000   0.00002   0.00053   0.00054   0.23546
   D244       0.88420  -0.00003  -0.00010  -0.00106  -0.00115   0.88305
   D245      -2.75525   0.00001   0.00007   0.00102   0.00108  -2.75417
   D246      -2.10122  -0.00002  -0.00006  -0.00124  -0.00132  -2.10255
   D247      -0.09881  -0.00001   0.00002   0.00139   0.00142  -0.09739
   D248       2.54492   0.00003   0.00019   0.00347   0.00365   2.54857
   D249      -3.08424   0.00000   0.00006   0.00121   0.00125  -3.08299
   D250      -1.02891  -0.00001  -0.00006  -0.00087  -0.00090  -1.02981
   D251       1.61482   0.00003   0.00011   0.00121   0.00133   1.61615
   D252       2.26885  -0.00000  -0.00001  -0.00105  -0.00107   2.26778
   D253       3.06829  -0.00002  -0.00009  -0.00106  -0.00114   3.06715
   D254      -0.57116   0.00002   0.00008   0.00102   0.00109  -0.57007
   D255       0.08287  -0.00001  -0.00005  -0.00124  -0.00131   0.08156
   D256       3.13840  -0.00003  -0.00013  -0.00161  -0.00173   3.13667
   D257      -0.50106   0.00001   0.00004   0.00046   0.00051  -0.50055
   D258       0.15297  -0.00002  -0.00008  -0.00179  -0.00190   0.15108
   D259      -0.74175   0.00002   0.00002  -0.00162  -0.00161  -0.74336
   D260      -1.76758  -0.00003  -0.00013  -0.00307  -0.00318  -1.77076
   D261       2.29476  -0.00001  -0.00006  -0.00247  -0.00252   2.29223
   D262       1.70838  -0.00001  -0.00005  -0.00179  -0.00183   1.70655
   D263       0.27112   0.00002   0.00004  -0.00124  -0.00122   0.26990
   D264      -0.75470  -0.00003  -0.00011  -0.00269  -0.00280  -0.75750
   D265      -2.97555  -0.00001  -0.00004  -0.00209  -0.00214  -2.97769
   D266       2.72126  -0.00000  -0.00003  -0.00140  -0.00145   2.71981
   D267       1.21973   0.00003   0.00007  -0.00061  -0.00058   1.21916
   D268       0.19391  -0.00002  -0.00008  -0.00206  -0.00215   0.19176
   D269      -2.02694  -0.00000  -0.00000  -0.00146  -0.00149  -2.02843
   D270      -2.61331  -0.00000   0.00000  -0.00077  -0.00080  -2.61412
   D271      -2.50482   0.00003   0.00009  -0.00052  -0.00044  -2.50526
   D272       2.75254  -0.00002  -0.00006  -0.00197  -0.00202   2.75053
   D273       0.53169   0.00000   0.00001  -0.00137  -0.00136   0.53033
   D274      -0.05468   0.00000   0.00002  -0.00068  -0.00067  -0.05535
   D275      -3.05145   0.00002   0.00005  -0.00068  -0.00065  -3.05210
   D276       2.20591  -0.00003  -0.00010  -0.00213  -0.00222   2.20369
   D277      -0.01494  -0.00000  -0.00003  -0.00153  -0.00156  -0.01650
   D278      -0.60132  -0.00000  -0.00002  -0.00085  -0.00087  -0.60219
   D279      -1.49579  -0.00001  -0.00009  -0.00288  -0.00294  -1.49873
   D280      -0.48086  -0.00001  -0.00005  -0.00233  -0.00235  -0.48321
   D281       2.10475  -0.00001  -0.00005  -0.00197  -0.00200   2.10275
   D282       2.32400  -0.00000  -0.00002  -0.00110  -0.00110   2.32290
   D283      -0.58510  -0.00003  -0.00021  -0.00457  -0.00476  -0.58987
   D284       0.42982  -0.00003  -0.00017  -0.00401  -0.00418   0.42565
   D285       3.01543  -0.00003  -0.00017  -0.00366  -0.00382   3.01161
   D286      -3.04850  -0.00002  -0.00014  -0.00278  -0.00292  -3.05142
   D287       0.13152  -0.00002  -0.00010  -0.00279  -0.00289   0.12863
   D288       1.14645  -0.00002  -0.00006  -0.00223  -0.00230   1.14415
   D289      -2.55113  -0.00002  -0.00006  -0.00187  -0.00195  -2.55308
   D290      -2.33188  -0.00001  -0.00003  -0.00100  -0.00105  -2.33292
   D291       2.52609  -0.00002  -0.00008  -0.00163  -0.00170   2.52440
   D292      -2.74216  -0.00001  -0.00004  -0.00108  -0.00111  -2.74327
   D293      -0.15656  -0.00001  -0.00004  -0.00072  -0.00076  -0.15731
   D294       0.06270  -0.00000  -0.00001   0.00015   0.00014   0.06284
   D295       2.47231  -0.00001  -0.00009  -0.00194  -0.00201   2.47030
   D296      -2.79594  -0.00001  -0.00004  -0.00139  -0.00142  -2.79737
   D297      -0.21034  -0.00001  -0.00005  -0.00103  -0.00107  -0.21141
   D298       0.00892   0.00000  -0.00002  -0.00016  -0.00017   0.00875
   D299       1.26240   0.00002   0.00007   0.00199   0.00200   1.26440
   D300       0.20044  -0.00004  -0.00015  -0.00236  -0.00244   0.19800
   D301      -1.92792   0.00000   0.00001   0.00026   0.00028  -1.92763
   D302      -2.69349  -0.00002  -0.00005  -0.00009  -0.00013  -2.69362
   D303       0.39199   0.00002   0.00011   0.00247   0.00253   0.39452
   D304      -0.66996  -0.00003  -0.00011  -0.00189  -0.00191  -0.67187
   D305      -2.79832   0.00001   0.00005   0.00074   0.00081  -2.79751
   D306       2.71929  -0.00001  -0.00001   0.00039   0.00040   2.71969
   D307      -0.65887   0.00002   0.00006   0.00209   0.00210  -0.65677
   D308      -1.72083  -0.00004  -0.00015  -0.00227  -0.00234  -1.72317
   D309       2.43400   0.00001   0.00001   0.00036   0.00038   2.43439
   D310       1.66843  -0.00001  -0.00006   0.00001  -0.00003   1.66840
   D311      -3.09507   0.00002   0.00006   0.00179   0.00178  -3.09329
   D312       2.12615  -0.00004  -0.00015  -0.00257  -0.00266   2.12350
   D313      -0.00220   0.00000   0.00001   0.00005   0.00007  -0.00214
   D314      -0.76777  -0.00002  -0.00006  -0.00029  -0.00035  -0.76812
   D315      -2.52624   0.00002   0.00009   0.00191   0.00194  -2.52431
   D316       2.69499  -0.00003  -0.00012  -0.00245  -0.00250   2.69248
   D317       0.56663   0.00001   0.00004   0.00018   0.00022   0.56685
   D318      -0.19894  -0.00001  -0.00003  -0.00017  -0.00019  -0.19914
   D319       0.07844  -0.00000   0.00002   0.00074   0.00074   0.07918
   D320       1.04798   0.00002   0.00009   0.00244   0.00253   1.05051
   D321      -2.37843  -0.00000   0.00001   0.00065   0.00067  -2.37776
   D322      -2.99950  -0.00002  -0.00005  -0.00001  -0.00004  -2.99955
   D323       1.07066   0.00001   0.00001   0.00134   0.00131   1.07197
   D324       2.04020   0.00003   0.00008   0.00304   0.00310   2.04331
   D325      -1.38621   0.00001   0.00000   0.00125   0.00125  -1.38497
   D326      -2.00728  -0.00000  -0.00005   0.00059   0.00053  -2.00675
   D327      -0.89858   0.00002   0.00009   0.00184   0.00193  -0.89665
   D328       0.07097   0.00004   0.00016   0.00354   0.00371   0.07468
   D329       2.92774   0.00002   0.00008   0.00175   0.00186   2.92960
   D330       2.30667   0.00001   0.00003   0.00109   0.00114   2.30781
   D331       2.82763   0.00001   0.00007   0.00166   0.00170   2.82933
   D332      -2.48601   0.00004   0.00014   0.00336   0.00349  -2.48252
   D333       0.37076   0.00001   0.00006   0.00157   0.00163   0.37239
   D334      -0.25031  -0.00000   0.00001   0.00091   0.00091  -0.24940
   D335      -2.97767   0.00002   0.00008   0.00161   0.00166  -2.97601
   D336      -2.00813   0.00004   0.00015   0.00331   0.00345  -2.00468
   D337       0.84864   0.00002   0.00007   0.00152   0.00159   0.85023
   D338       0.22757   0.00000   0.00001   0.00086   0.00087   0.22845
   D339       2.06985   0.00000  -0.00000   0.00030   0.00029   2.07014
   D340      -0.77218   0.00000   0.00001   0.00029   0.00030  -0.77188
   D341       1.18322   0.00001   0.00006   0.00068   0.00074   1.18396
   D342      -1.65881   0.00001   0.00007   0.00067   0.00075  -1.65806
   D343       3.11130  -0.00001  -0.00005  -0.00054  -0.00060   3.11070
   D344       0.26927  -0.00001  -0.00004  -0.00055  -0.00059   0.26868
   D345      -1.94218  -0.00000  -0.00001  -0.00092  -0.00093  -1.94311
   D346       1.49897  -0.00000   0.00000  -0.00093  -0.00092   1.49806
   D347       0.34802   0.00001   0.00002   0.00051   0.00054   0.34856
   D348      -2.49401   0.00001   0.00003   0.00050   0.00055  -2.49346
   D349      -0.73287  -0.00001  -0.00005  -0.00057  -0.00060  -0.73347
   D350       2.70828  -0.00001  -0.00003  -0.00058  -0.00058   2.70770
   D351      -3.02141   0.00001   0.00003   0.00087   0.00090  -3.02051
   D352       2.14139   0.00002   0.00009   0.00142   0.00151   2.14290
   D353      -1.93191   0.00001   0.00001   0.00028   0.00028  -1.93163
   D354      -0.94922   0.00000   0.00001  -0.00031  -0.00029  -0.94951
   D355       0.98962   0.00001   0.00001   0.00069   0.00071   0.99033
   D356       0.03085  -0.00001  -0.00003  -0.00000  -0.00003   0.03083
   D357      -0.88936   0.00000   0.00004  -0.00015  -0.00012  -0.88948
   D358       0.13934   0.00002   0.00013   0.00110   0.00123   0.14057
   D359       3.13878  -0.00001  -0.00003  -0.00134  -0.00140   3.13738
   D360       2.50205   0.00000   0.00003   0.00008   0.00002   2.50207
   D361       0.21470  -0.00004  -0.00014  -0.00226  -0.00232   0.21238
   D362       1.24340  -0.00003  -0.00006  -0.00100  -0.00096   1.24244
   D363      -2.04035  -0.00006  -0.00021  -0.00345  -0.00360  -2.04395
   D364      -2.67707  -0.00004  -0.00016  -0.00202  -0.00218  -2.67925
   D365       3.11751  -0.00012  -0.00043  -0.00739  -0.00768   3.10983
   D366      -2.13697  -0.00010  -0.00035  -0.00614  -0.00633  -2.14330
   D367       0.86247  -0.00013  -0.00050  -0.00858  -0.00896   0.85351
   D368       0.22574  -0.00012  -0.00045  -0.00716  -0.00754   0.21820
   D369       2.53094   0.00006   0.00030  -0.00020   0.00015   2.53110
   D370      -2.72354   0.00007   0.00038   0.00106   0.00151  -2.72203
   D371       0.27590   0.00004   0.00023  -0.00139  -0.00113   0.27477
   D372      -0.36083   0.00006   0.00028   0.00004   0.00029  -0.36053
   D373       0.48022  -0.00001  -0.00001  -0.00056  -0.00054   0.47968
   D374      -2.24176  -0.00006  -0.00023  -0.00352  -0.00369  -2.24545
   D375      -2.88498  -0.00002  -0.00009  -0.00079  -0.00082  -2.88580
   D376      -0.70041   0.00002   0.00010   0.00270   0.00274  -0.69767
   D377       2.86080  -0.00004  -0.00012  -0.00026  -0.00041   2.86039
   D378       2.21757   0.00001   0.00003   0.00248   0.00246   2.22003
   D379       3.00427   0.00011   0.00041   0.00579   0.00604   3.01032
   D380       0.28229   0.00006   0.00019   0.00282   0.00290   0.28519
   D381      -0.36093   0.00010   0.00034   0.00556   0.00577  -0.35516
   D382       3.11163   0.00002   0.00020   0.00278   0.00299   3.11462
   D383       0.38965  -0.00004  -0.00003  -0.00019  -0.00016   0.38949
   D384      -0.25357   0.00001   0.00012   0.00255   0.00271  -0.25086
   D385       0.83148   0.00003   0.00016   0.00382   0.00395   0.83543
   D386      -0.11733   0.00002   0.00019   0.00555   0.00569  -0.11163
   D387      -2.99787   0.00001   0.00009   0.00289   0.00298  -2.99490
   D388      -2.57909   0.00001   0.00004   0.00134   0.00142  -2.57767
   D389      -0.20790   0.00004   0.00014   0.00223   0.00230  -0.20561
   D390      -1.15671   0.00003   0.00017   0.00396   0.00404  -1.15267
   D391       2.24593   0.00002   0.00006   0.00131   0.00132   2.24725
   D392       2.66472   0.00001   0.00001  -0.00025  -0.00024   2.66448
   D393       3.12755   0.00013   0.00047   0.00777   0.00812   3.13567
   D394       2.17875   0.00012   0.00050   0.00949   0.00986   2.18861
   D395      -0.70180   0.00011   0.00040   0.00684   0.00714  -0.69465
   D396      -0.28301   0.00010   0.00035   0.00528   0.00558  -0.27743
   D397      -2.55887  -0.00004  -0.00008   0.00316   0.00303  -2.55585
   D398       2.77551  -0.00004  -0.00005   0.00488   0.00477   2.78028
   D399      -0.10504  -0.00006  -0.00016   0.00223   0.00205  -0.10299
   D400       0.31375  -0.00006  -0.00021   0.00067   0.00049   0.31424
   D401      -0.43624  -0.00001  -0.00008  -0.01452  -0.01485  -0.45109
   D402       0.70006   0.00002  -0.00002  -0.01515  -0.01541   0.68465
   D403       1.81719   0.00005   0.00018  -0.01043  -0.01057   1.80662
   D404      -2.98962  -0.00008  -0.00033  -0.01831  -0.01878  -3.00840
   D405      -1.61319  -0.00006  -0.00024  -0.01729  -0.01776  -1.63095
   D406      -3.08658   0.00004   0.00045   0.00464   0.00539  -3.08119
   D407      -1.61848  -0.00004   0.00014   0.00303   0.00341  -1.61508
   D408      -0.31980  -0.00004   0.00008   0.00308   0.00339  -0.31641
   D409       0.71230   0.00001   0.00025   0.00354   0.00400   0.71630
   D410       1.81704   0.00004   0.00039   0.00403   0.00463   1.82167
   D411       0.48125   0.00002   0.00012   0.00232   0.00244   0.48369
   D412      -0.69966   0.00002   0.00012   0.00109   0.00125  -0.69841
   D413       3.00084   0.00002   0.00009   0.00108   0.00118   3.00202
   D414       3.13197   0.00001   0.00007   0.00072   0.00081   3.13278
   D415      -2.22643   0.00000   0.00003   0.00143   0.00145  -2.22498
   D416       2.87585   0.00001   0.00003   0.00021   0.00026   2.87611
   D417       0.29316   0.00000   0.00000   0.00020   0.00019   0.29335
   D418       0.42429  -0.00000  -0.00001  -0.00016  -0.00018   0.42411
   D419      -2.88930   0.00001   0.00004   0.00148   0.00150  -2.88780
   D420       2.21297   0.00001   0.00004   0.00026   0.00030   2.21328
   D421      -0.36972   0.00001   0.00000   0.00024   0.00024  -0.36948
   D422      -0.23859  -0.00000  -0.00001  -0.00012  -0.00013  -0.23872
   D423      -0.72040   0.00005   0.00023   0.00387   0.00408  -0.71633
   D424       0.48061   0.00003   0.00011   0.00241   0.00251   0.48313
   D425       3.09358   0.00002   0.00007   0.00161   0.00170   3.09527
   D426      -3.03619   0.00003   0.00012   0.00224   0.00238  -3.03381
   D427       2.60307   0.00001   0.00009   0.00131   0.00137   2.60444
   D428      -2.47910  -0.00001  -0.00003  -0.00015  -0.00019  -2.47929
   D429       0.13386  -0.00002  -0.00007  -0.00094  -0.00101   0.13286
   D430       0.28728  -0.00001  -0.00002  -0.00032  -0.00032   0.28696
   D431       2.25939   0.00002   0.00011   0.00184   0.00193   2.26132
   D432      -2.82278  -0.00000  -0.00001   0.00039   0.00037  -2.82241
   D433      -0.20982  -0.00001  -0.00005  -0.00041  -0.00045  -0.21026
   D434      -0.05640  -0.00000   0.00000   0.00021   0.00024  -0.05616
   D435      -0.32264  -0.00005  -0.00018  -0.00375  -0.00393  -0.32657
   D436       0.96745  -0.00005  -0.00021  -0.00338  -0.00358   0.96387
   D437       3.11226  -0.00003  -0.00011  -0.00210  -0.00222   3.11003
   D438      -2.88681  -0.00004  -0.00013  -0.00240  -0.00255  -2.88936
   D439       2.71320  -0.00003  -0.00010  -0.00225  -0.00235   2.71085
   D440      -2.27989  -0.00003  -0.00013  -0.00188  -0.00200  -2.28189
   D441      -0.13509  -0.00000  -0.00003  -0.00061  -0.00064  -0.13573
   D442       0.14903  -0.00002  -0.00006  -0.00091  -0.00097   0.14806
   D443       3.02608  -0.00001  -0.00003  -0.00129  -0.00132   3.02476
   D444      -1.96702  -0.00002  -0.00006  -0.00092  -0.00097  -1.96799
   D445       0.17779   0.00001   0.00003   0.00035   0.00038   0.17817
   D446       0.46190   0.00000   0.00001   0.00005   0.00006   0.46196
   D447       0.48059   0.00002   0.00011  -0.00156  -0.00148   0.47912
   D448      -2.44725   0.00007   0.00024   0.00190   0.00215  -2.44510
   D449      -2.81912  -0.00000  -0.00003  -0.00296  -0.00299  -2.82211
   D450      -0.72038  -0.00001   0.00001  -0.00100  -0.00102  -0.72139
   D451       2.63497   0.00004   0.00015   0.00246   0.00261   2.63758
   D452       2.26310  -0.00003  -0.00013  -0.00240  -0.00253   2.26057
   D453       3.09968  -0.00002  -0.00004  -0.00205  -0.00214   3.09753
   D454       0.17184   0.00003   0.00009   0.00141   0.00149   0.17332
   D455      -0.20003  -0.00004  -0.00019  -0.00346  -0.00366  -0.20369
   D456      -3.02682  -0.00003  -0.00007  -0.00167  -0.00178  -3.02860
   D457       0.32853   0.00002   0.00006   0.00179   0.00185   0.33038
   D458      -0.04334  -0.00005  -0.00022  -0.00307  -0.00329  -0.04663
   D459      -0.96727  -0.00005  -0.00021  -0.00345  -0.00367  -0.97095
   D460       0.27039  -0.00003  -0.00019  -0.00315  -0.00334   0.26705
   D461       2.74350  -0.00001  -0.00009   0.00009  -0.00003   2.74347
   D462       2.86805  -0.00002  -0.00013  -0.00044  -0.00059   2.86746
   D463       0.12488  -0.00001  -0.00008  -0.00235  -0.00242   0.12246
   D464       1.36255   0.00000  -0.00006  -0.00204  -0.00209   1.36046
   D465      -2.44753   0.00002   0.00004   0.00119   0.00122  -2.44631
   D466      -2.32297   0.00001   0.00001   0.00067   0.00066  -2.32231
   D467       2.32634  -0.00001  -0.00002  -0.00059  -0.00058   2.32576
   D468      -2.71918   0.00001   0.00000  -0.00028  -0.00025  -2.71944
   D469      -0.24607   0.00003   0.00010   0.00295   0.00306  -0.24302
   D470      -0.12152   0.00002   0.00006   0.00242   0.00250  -0.11902
   D471       2.59977  -0.00000  -0.00002  -0.00165  -0.00166   2.59811
   D472      -2.44575   0.00001   0.00000  -0.00135  -0.00133  -2.44708
   D473       0.02736   0.00003   0.00010   0.00189   0.00198   0.02934
   D474       0.15191   0.00002   0.00006   0.00136   0.00142   0.15333
   D475      -2.18693  -0.00003  -0.00011  -0.00042  -0.00055  -2.18748
   D476      -0.04277  -0.00001  -0.00005  -0.00101  -0.00105  -0.04383
   D477       2.78063  -0.00001  -0.00004  -0.00152  -0.00146   2.77917
   D478       1.33658  -0.00000   0.00003  -0.00087  -0.00084   1.33574
   D479      -1.11373  -0.00002  -0.00009  -0.00190  -0.00199  -1.11572
   D480      -0.32229   0.00002   0.00006   0.00334   0.00340  -0.31889
   D481       0.97174   0.00001  -0.00003   0.00175   0.00175   0.97349
   D482      -2.87988   0.00001  -0.00000   0.00130   0.00134  -2.87854
   D483       3.11804   0.00000  -0.00003   0.00055   0.00056   3.11860
   D484       2.69313  -0.00001  -0.00004   0.00099   0.00092   2.69405
   D485      -2.29603  -0.00002  -0.00012  -0.00060  -0.00072  -2.29675
   D486       0.13553  -0.00002  -0.00010  -0.00105  -0.00114   0.13440
   D487      -0.14973  -0.00003  -0.00013  -0.00180  -0.00192  -0.15164
   D488       3.02141   0.00005   0.00024   0.00496   0.00514   3.02655
   D489      -1.96774   0.00004   0.00015   0.00336   0.00349  -1.96425
   D490       0.46382   0.00004   0.00018   0.00291   0.00308   0.46690
   D491       0.17856   0.00003   0.00014   0.00216   0.00230   0.18086
   D492       0.30432  -0.00001  -0.00003  -0.00003  -0.00007   0.30425
   D493      -0.82219   0.00000   0.00004   0.00097   0.00102  -0.82117
   D494       3.02521  -0.00002  -0.00003  -0.00010  -0.00012   3.02509
   D495       2.56997  -0.00001  -0.00002   0.00032   0.00031   2.57028
   D496       1.46269   0.00003   0.00009   0.00288   0.00293   1.46563
   D497       0.33618   0.00004   0.00016   0.00387   0.00403   0.34021
   D498      -2.09960   0.00002   0.00009   0.00281   0.00288  -2.09672
   D499      -2.55484   0.00003   0.00010   0.00322   0.00331  -2.55152
   D500      -2.12088   0.00000  -0.00000  -0.00028  -0.00029  -2.12117
   D501       3.03580   0.00002   0.00007   0.00072   0.00080   3.03660
   D502       0.60002  -0.00000   0.00000  -0.00035  -0.00034   0.59967
   D503       0.14478   0.00000   0.00001   0.00007   0.00009   0.14487
   D504      -2.53424   0.00001  -0.00000  -0.00112  -0.00114  -2.53538
   D505       2.62243   0.00002   0.00007  -0.00012  -0.00004   2.62239
   D506       0.18665   0.00000   0.00000  -0.00119  -0.00119   0.18547
   D507      -0.26859   0.00000   0.00001  -0.00077  -0.00076  -0.26934
   D508       0.63438   0.00002   0.00006   0.00153   0.00164   0.63602
   D509      -0.43445   0.00000   0.00001   0.00019   0.00021  -0.43424
   D510      -2.65995   0.00002   0.00011   0.00138   0.00146  -2.65848
   D511       3.05930   0.00000  -0.00001   0.00039   0.00036   3.05966
   D512      -0.52248   0.00001   0.00008   0.00233   0.00246  -0.52002
   D513      -1.59131  -0.00000   0.00002   0.00100   0.00103  -1.59028
   D514       2.46638   0.00002   0.00013   0.00218   0.00228   2.46866
   D515       1.90244  -0.00000   0.00001   0.00120   0.00118   1.90362
   D516       3.13924   0.00000   0.00001   0.00068   0.00075   3.13999
   D517       2.07041  -0.00002  -0.00005  -0.00065  -0.00067   2.06973
   D518      -0.15509   0.00001   0.00006   0.00053   0.00057  -0.15452
   D519      -0.71903  -0.00002  -0.00006  -0.00045  -0.00052  -0.71955
   D520      -2.89990  -0.00001  -0.00003  -0.00070  -0.00066  -2.90056
   D521       2.31446  -0.00002  -0.00009  -0.00204  -0.00209   2.31237
   D522       0.08896  -0.00000   0.00002  -0.00085  -0.00084   0.08812
   D523      -0.47498  -0.00002  -0.00011  -0.00184  -0.00194  -0.47692
   D524      -1.52355  -0.00003  -0.00007   0.00327   0.00321  -1.52034
   D525       0.15372  -0.00002  -0.00006   0.00456   0.00450   0.15821
   D526       1.75293   0.00001   0.00001   0.00428   0.00428   1.75721
   D527      -2.85299   0.00001   0.00002   0.00556   0.00557  -2.84743
   D528      -2.96693  -0.00001  -0.00005   0.00179   0.00175  -2.96518
   D529      -1.28967  -0.00000  -0.00003   0.00307   0.00304  -1.28663
   D530       0.67317   0.00001   0.00005   0.00500   0.00505   0.67821
   D531       2.35043   0.00002   0.00007   0.00629   0.00633   2.35676
   D532      -0.44725   0.00002   0.00008   0.00536   0.00542  -0.44184
   D533       1.23001   0.00003   0.00009   0.00664   0.00670   1.23672
   D534      -0.55202  -0.00001  -0.00002   0.00374   0.00373  -0.54830
   D535       2.02959   0.00001   0.00004   0.00160   0.00164   2.03123
   D536      -2.78217  -0.00001  -0.00005   0.00351   0.00347  -2.77870
   D537      -0.20055   0.00000   0.00001   0.00137   0.00138  -0.19917
   D538      -1.64020  -0.00002  -0.00008   0.00221   0.00215  -1.63805
   D539       0.94142  -0.00000  -0.00001   0.00007   0.00006   0.94148
   D540       2.22551  -0.00001  -0.00001   0.00532   0.00531   2.23082
   D541      -1.47606   0.00001   0.00006   0.00317   0.00322  -1.47284
   D542       0.81094   0.00001   0.00006   0.00590   0.00595   0.81689
   D543      -2.89063   0.00003   0.00012   0.00376   0.00386  -2.88677
   D544      -0.88915   0.00000   0.00000   0.00083   0.00087  -0.88828
   D545       0.14012   0.00004   0.00012   0.00239   0.00247   0.14259
   D546      -3.14155  -0.00000  -0.00000   0.00028   0.00028  -3.14127
   D547       2.51053   0.00000   0.00002   0.00107   0.00108   2.51161
   D548       0.21786  -0.00000   0.00002   0.00054   0.00059   0.21845
   D549       1.24713   0.00003   0.00014   0.00210   0.00219   1.24932
   D550      -2.03454  -0.00001   0.00001  -0.00002  -0.00001  -2.03455
   D551      -2.66564   0.00000   0.00004   0.00078   0.00080  -2.66485
   D552       3.10998  -0.00000  -0.00000   0.00036   0.00041   3.11039
   D553      -2.14393   0.00003   0.00012   0.00193   0.00201  -2.14192
   D554       0.85759  -0.00001  -0.00000  -0.00019  -0.00019   0.85740
   D555       0.22648  -0.00000   0.00002   0.00060   0.00062   0.22710
   D556       2.54022  -0.00000  -0.00001   0.00010   0.00013   2.54034
   D557      -2.71370   0.00003   0.00011   0.00166   0.00173  -2.71197
   D558       0.28782  -0.00001  -0.00002  -0.00045  -0.00047   0.28735
   D559      -0.34328  -0.00000   0.00000   0.00034   0.00033  -0.34295
   D560       0.82821  -0.00001  -0.00003  -0.00054  -0.00062   0.82760
   D561      -0.11840  -0.00004  -0.00013  -0.00210  -0.00221  -0.12061
   D562      -2.56621  -0.00002  -0.00007  -0.00134  -0.00141  -2.56763
   D563      -2.99448  -0.00003  -0.00010  -0.00130  -0.00140  -2.99588
   D564      -0.21073   0.00000  -0.00001  -0.00045  -0.00049  -0.21122
   D565      -1.15733  -0.00003  -0.00011  -0.00202  -0.00209  -1.15942
   D566       2.67803  -0.00001  -0.00005  -0.00126  -0.00129   2.67675
   D567       2.24977  -0.00003  -0.00007  -0.00122  -0.00128   2.24849
   D568       3.13218   0.00001   0.00002  -0.00015  -0.00017   3.13200
   D569       2.18557  -0.00002  -0.00008  -0.00171  -0.00177   2.18380
   D570      -0.26225  -0.00001  -0.00002  -0.00095  -0.00097  -0.26322
   D571      -0.69051  -0.00002  -0.00005  -0.00091  -0.00096  -0.69147
   D572      -2.54729   0.00001   0.00003   0.00003   0.00002  -2.54727
   D573       2.78928  -0.00002  -0.00007  -0.00153  -0.00158   2.78771
   D574       0.34147  -0.00000  -0.00001  -0.00078  -0.00078   0.34069
   D575      -0.08680  -0.00002  -0.00004  -0.00074  -0.00077  -0.08756
   D576       1.71442   0.00001   0.00003  -0.00120  -0.00118   1.71324
   D577      -0.78775   0.00002   0.00008   0.00028   0.00035  -0.78740
   D578      -3.10196   0.00001   0.00004  -0.00040  -0.00036  -3.10233
   D579      -1.81943   0.00002   0.00005   0.00025   0.00030  -1.81913
   D580       0.31324   0.00000  -0.00002  -0.00101  -0.00103   0.31221
   D581      -0.57965   0.00000  -0.00005  -0.00182  -0.00186  -0.58151
   D582       0.62602   0.00001  -0.00004  -0.00203  -0.00206   0.62396
   D583      -2.95554  -0.00000  -0.00007  -0.00210  -0.00216  -2.95770
   D584      -2.81079  -0.00000  -0.00010  -0.00292  -0.00299  -2.81377
   D585      -1.78747   0.00001   0.00008  -0.00001   0.00006  -1.78741
   D586      -0.58179   0.00001   0.00009  -0.00021  -0.00014  -0.58193
   D587       2.11983  -0.00000   0.00006  -0.00029  -0.00024   2.11959
   D588       2.26459   0.00000   0.00004  -0.00111  -0.00107   2.26352
   D589       2.26867   0.00002   0.00005   0.00094   0.00097   2.26964
   D590      -2.80884   0.00002   0.00007   0.00073   0.00077  -2.80807
   D591      -0.10722   0.00001   0.00004   0.00066   0.00067  -0.10655
   D592       0.03753   0.00001   0.00001  -0.00016  -0.00016   0.03738
   D593       2.12604   0.00001   0.00005   0.00059   0.00062   2.12666
   D594      -2.95147   0.00001   0.00006   0.00039   0.00042  -2.95105
   D595      -0.24985   0.00000   0.00003   0.00031   0.00032  -0.24953
   D596      -0.10509   0.00000   0.00001  -0.00051  -0.00051  -0.10560
   D597       1.78589  -0.00001  -0.00002   0.00120   0.00122   1.78712
   D598      -1.44888   0.00002   0.00008   0.00236   0.00243  -1.44645
   D599       0.85506  -0.00001  -0.00001   0.00049   0.00048   0.85555
   D600      -0.18469   0.00002   0.00006   0.00175   0.00181  -0.18288
   D601      -3.04109   0.00003   0.00011   0.00273   0.00281  -3.03828
   D602      -0.31758   0.00001   0.00004   0.00085   0.00089  -0.31669
   D603       1.35596   0.00001   0.00006   0.00151   0.00155   1.35751
   D604      -2.99630   0.00000   0.00001   0.00034   0.00034  -2.99596
   D605       0.96151  -0.00001  -0.00002   0.00063   0.00062   0.96214
   D606       2.63505  -0.00000   0.00000   0.00129   0.00129   2.63634
   D607      -1.71721  -0.00001  -0.00005   0.00012   0.00008  -1.71713
   D608      -0.30219   0.00001   0.00004   0.00142   0.00147  -0.30072
   D609      -3.03706  -0.00000  -0.00000   0.00046   0.00046  -3.03660
   D610       1.20579   0.00002   0.00010   0.00261   0.00271   1.20850
   D611      -1.52907   0.00001   0.00006   0.00164   0.00170  -1.52738
   D612       0.27072  -0.00001  -0.00005  -0.00183  -0.00188   0.26883
   D613       2.89595  -0.00000  -0.00002  -0.00060  -0.00062   2.89533
   D614      -1.51123  -0.00001   0.00000  -0.00007  -0.00007  -1.51130
   D615       1.11401   0.00000   0.00004   0.00116   0.00119   1.11520
   D616       2.41870   0.00003   0.00108   0.03846   0.03929   2.45798
   D617       1.29185   0.00063   0.00304   0.07462   0.07650   1.36835
   D618      -1.60665   0.00033   0.00178   0.04054   0.04190  -1.56474
   D619       0.78387  -0.00031  -0.00103  -0.00107  -0.00165   0.78222
   D620      -0.32229   0.00024   0.00089   0.03719   0.03756  -0.28473
   D621       3.03167  -0.00002  -0.00038  -0.00104  -0.00115   3.03052
   D622      -3.03226   0.00028   0.00139   0.02546   0.02705  -3.00521
   D623       1.25882   0.00038   0.00143   0.02331   0.02519   1.28402
   D624       1.79768   0.00001   0.00010  -0.01500  -0.01507   1.78262
   D625      -0.19442   0.00012   0.00014  -0.01715  -0.01692  -0.21134
   D626       2.80842   0.00006   0.00011  -0.00094  -0.00093   2.80749
   D627      -0.15317   0.00002   0.00004  -0.00441  -0.00446  -0.15763
   D628       0.17335   0.00022   0.00074   0.00904   0.00947   0.18282
   D629      -2.78824   0.00018   0.00067   0.00557   0.00594  -2.78230
   D630      -2.94921   0.00009   0.00030  -0.00515  -0.00489  -2.95410
   D631      -1.43277   0.00002   0.00008   0.00039   0.00039  -1.43238
   D632       1.32237  -0.00013  -0.00050  -0.00801  -0.00839   1.31398
   D633      -1.05244   0.00023   0.00075   0.00109   0.00156  -1.05088
   D634       1.35499  -0.00021  -0.00061  -0.00453  -0.00489   1.35010
   D635       3.10713  -0.00001  -0.00002   0.00128   0.00121   3.10834
   D636      -2.59426   0.00021   0.00054  -0.00463  -0.00432  -2.59858
   D637      -0.18683  -0.00024  -0.00083  -0.01025  -0.01077  -0.19760
   D638       1.56531  -0.00003  -0.00024  -0.00444  -0.00466   1.56065
   D639       0.90949   0.00025   0.00084   0.00174   0.00226   0.91175
   D640      -2.96626  -0.00019  -0.00053  -0.00388  -0.00419  -2.97045
   D641      -1.21412   0.00002   0.00006   0.00192   0.00192  -1.21221
   D642      -0.30627  -0.00007  -0.00026  -0.00634  -0.00661  -0.31287
   D643      -2.89841  -0.00023  -0.00095  -0.01518  -0.01619  -2.91460
   D644      -1.45109  -0.00037  -0.00126  -0.00722  -0.00821  -1.45929
   D645       1.02163   0.00011   0.00033  -0.00742  -0.00722   1.01442
   D646      -1.57051  -0.00005  -0.00036  -0.01627  -0.01680  -1.58731
   D647      -0.12319  -0.00019  -0.00067  -0.00830  -0.00882  -0.13200
   D648      -2.56303   0.00015   0.00047   0.00329   0.00365  -2.55937
   D649       1.12801  -0.00001  -0.00022  -0.00555  -0.00593   1.12208
   D650       2.57534  -0.00015  -0.00053   0.00241   0.00205   2.57739
   D651       3.10705   0.00010   0.00034   0.00135   0.00164   3.10869
   D652       1.75827  -0.00002  -0.00009   0.00298   0.00289   1.76116
   D653      -0.91874  -0.00009  -0.00029  -0.00845  -0.00870  -0.92744
   D654      -0.15318   0.00002   0.00007   0.00174   0.00181  -0.15137
   D655       2.80981   0.00001   0.00005   0.00130   0.00135   2.81116
   D656       3.10670   0.00000   0.00003   0.00111   0.00114   3.10784
   D657       1.76213  -0.00000  -0.00002   0.00014   0.00011   1.76225
   D658      -0.89996   0.00000   0.00002   0.00134   0.00135  -0.89861
   D659       0.70234  -0.00000  -0.00002  -0.00048  -0.00051   0.70182
   D660      -0.30480   0.00001   0.00003   0.00095   0.00099  -0.30381
   D661      -2.89671   0.00001   0.00002  -0.00015  -0.00015  -2.89685
   D662       2.02952  -0.00000   0.00002   0.00042   0.00044   2.02996
   D663       1.02238   0.00001   0.00008   0.00185   0.00194   1.02433
   D664      -1.56952   0.00001   0.00007   0.00075   0.00080  -1.56872
   D665      -1.57215  -0.00001  -0.00001  -0.00068  -0.00070  -1.57285
   D666      -2.57929   0.00000   0.00004   0.00075   0.00081  -2.57848
   D667       1.11199   0.00001   0.00003  -0.00035  -0.00033   1.11166
   D668      -2.93865   0.00000   0.00003   0.00002   0.00004  -2.93860
   D669      -1.42511  -0.00001  -0.00005  -0.00166  -0.00170  -1.42681
   D670      -1.56888   0.00000   0.00002   0.00109   0.00113  -1.56775
   D671      -3.11528   0.00001   0.00005  -0.00110  -0.00108  -3.11636
   D672       1.54403  -0.00002  -0.00010  -0.00320  -0.00329   1.54074
   D673      -0.20938   0.00004   0.00013  -0.00511  -0.00500  -0.21438
   D674       0.07850   0.00003   0.00010  -0.00597  -0.00591   0.07259
   D675       2.81819   0.00005   0.00022   0.00016   0.00038   2.81857
   D676       1.67918   0.00004   0.00012  -0.00332  -0.00320   1.67598
   D677       1.96707   0.00002   0.00010  -0.00417  -0.00410   1.96296
   D678      -1.57643   0.00004   0.00022   0.00196   0.00218  -1.57425
   D679       0.34084   0.00007   0.00021  -0.00436  -0.00418   0.33666
   D680       0.61207   0.00006   0.00022  -0.00438  -0.00422   0.60785
   D681       3.09474   0.00005   0.00026   0.00080   0.00106   3.09580
   D682      -1.44236   0.00001   0.00000  -0.00929  -0.00927  -1.45163
   D683      -1.17113   0.00001   0.00001  -0.00931  -0.00931  -1.18044
   D684       1.31154  -0.00000   0.00006  -0.00413  -0.00403   1.30751
   D685      -1.23280  -0.00000  -0.00001  -0.00094  -0.00096  -1.23376
   D686       0.28419  -0.00000  -0.00002  -0.00123  -0.00126   0.28293
   D687       2.92528  -0.00001  -0.00001  -0.00009  -0.00010   2.92519
   D688      -2.58135   0.00002   0.00008  -0.00007  -0.00001  -2.58137
   D689      -1.06436   0.00002   0.00007  -0.00035  -0.00032  -1.06468
   D690       1.57673   0.00001   0.00007   0.00078   0.00085   1.57758
   D691       0.49545   0.00006   0.00024   0.00450   0.00467   0.50012
   D692       2.01244   0.00006   0.00023   0.00421   0.00437   2.01681
   D693      -1.62966   0.00006   0.00023   0.00535   0.00554  -1.62412
   D694       1.13687   0.00043   0.00222   0.06430   0.06648   1.20335
   D695      -1.80476   0.00044   0.00213   0.10694   0.10915  -1.69560
   D696       0.23403  -0.00009  -0.00031   0.00421   0.00393   0.23796
   D697      -0.05928  -0.00009  -0.00030   0.00409   0.00383  -0.05545
   D698      -2.79320  -0.00010  -0.00041  -0.00102  -0.00141  -2.79461
   D699      -1.55994   0.00004   0.00004  -0.00253  -0.00237  -1.56231
   D700      -1.85325   0.00004   0.00005  -0.00265  -0.00247  -1.85572
   D701       1.69601   0.00003  -0.00007  -0.00776  -0.00771   1.68830
   D702       0.28839   0.00007   0.00022   0.00620   0.00639   0.29478
   D703       2.93025   0.00028   0.00100   0.01558   0.01651   2.94677
   D704       1.27967   0.00042   0.00148   0.02132   0.02304   1.30271
   D705      -1.07023  -0.00020  -0.00092  -0.00725  -0.00817  -1.07840
   D706       1.57163   0.00001  -0.00013   0.00213   0.00196   1.57358
   D707      -0.07896   0.00016   0.00035   0.00787   0.00848  -0.07048
   D708       2.02156  -0.00008  -0.00019   0.01154   0.01125   2.03281
   D709      -1.61977   0.00013   0.00060   0.02092   0.02137  -1.59839
   D710       3.01284   0.00028   0.00107   0.02666   0.02790   3.04073
   D711      -0.30859   0.00002   0.00011   0.00838   0.00849  -0.30009
   D712      -0.58370   0.00002   0.00012   0.00767   0.00780  -0.57590
   D713      -3.06717  -0.00003  -0.00007   0.00246   0.00237  -3.06480
   D714       1.55758   0.00030   0.00147   0.02582   0.02721   1.58480
   D715       1.28247   0.00030   0.00149   0.02510   0.02652   1.30899
   D716      -1.20100   0.00026   0.00130   0.01990   0.02109  -1.17991
   D717      -0.34961   0.00007   0.00062   0.04086   0.04134  -0.30827
   D718       2.94839   0.00014   0.00067   0.08383   0.08482   3.03321
   D719      -1.98810   0.00005   0.00037   0.03212   0.03225  -1.95584
   D720       1.30991   0.00013   0.00043   0.07509   0.07573   1.38564
   D721      -0.65144   0.00003   0.00018  -0.01880  -0.01771  -0.66915
   D722       2.33862   0.00000   0.00020  -0.05996  -0.05912   2.27950
   D723      -2.74199  -0.00005  -0.00029  -0.01406  -0.01403  -2.75602
   D724       0.24807  -0.00008  -0.00027  -0.05522  -0.05544   0.19262
   D725       1.21509  -0.00051  -0.00190  -0.04206  -0.04310   1.17199
   D726       0.05065   0.00005   0.00016   0.00170   0.00173   0.05238
   D727      -2.12074  -0.00026  -0.00066  -0.00634  -0.00701  -2.12775
   D728      -0.65314  -0.00021  -0.00072  -0.02722  -0.02708  -0.68022
   D729      -1.81758   0.00036   0.00134   0.01654   0.01776  -1.79982
   D730       2.29421   0.00005   0.00053   0.00851   0.00902   2.30323
   D731      -2.79958  -0.00028  -0.00112  -0.03409  -0.03445  -2.83403
   D732       2.31917   0.00029   0.00094   0.00966   0.01039   2.32955
   D733       0.14777  -0.00002   0.00012   0.00163   0.00165   0.14942
         Item               Value     Threshold  Converged?
 Maximum Force            0.031149     0.000450     NO 
 RMS     Force            0.001333     0.000300     NO 
 Maximum Displacement     0.219665     0.001800     NO 
 RMS     Displacement     0.014512     0.001200     NO 
 Predicted change in Energy=-5.190438D-04
 GradGradGradGradGradGradGradGradGradGradGradGradGradGradGradGradGradGrad

 Stoichiometry    Be12H48
 Framework group  C1[X(Be12H48)]
 Deg. of freedom   174
 Full point group                 C1      NOp   1
 Largest Abelian subgroup         C1      NOp   1
 Largest concise Abelian subgroup C1      NOp   1
                         Standard orientation:                         
 ---------------------------------------------------------------------
 Center     Atomic      Atomic             Coordinates (Angstroms)
 Number     Number       Type             X           Y           Z
 ---------------------------------------------------------------------
      1          4           0       -0.066566    0.131604    1.540559
      2          4           0        1.190097    1.419471    0.264497
      3          4           0       -0.343509   -0.874937   -1.375484
      4          4           0        1.824526   -0.551347    0.691738
      5          4           0       -2.146856    0.693541    1.194734
      6          4           0        1.653544    0.136102   -1.359516
      7          4           0        1.572948   -1.796393   -0.898733
      8          4           0       -0.025521    1.305347   -1.441065
      9          4           0       -1.891985    0.541013   -0.819724
     10          4           0        0.210933   -1.868562    0.635487
     11          4           0       -0.790017    1.933330    0.432562
     12          4           0       -1.637623   -1.125621    0.405403
     13          1           0       -3.448813    0.557398    1.967584
     14          1           0       -3.072552    1.204151    2.291911
     15          1           0        2.216985   -3.162472   -1.078003
     16          1           0        2.272163   -2.800884   -1.806783
     17          1           0        0.544719   -3.282685    1.132426
     18          1           0       -0.235042   -3.167788    1.338275
     19          1           0       -1.410600    3.117570    1.079254
     20          1           0       -0.654353    3.371966    0.815662
     21          1           0        2.702434   -0.071617   -2.391736
     22          1           0        2.407787    0.703724   -2.519931
     23          1           0       -2.895684    0.601646   -2.046498
     24          1           0       -3.302504    0.892938   -1.426263
     25          1           0       -2.362013   -2.451593    0.717140
     26          1           0       -2.935661   -1.874350    0.745807
     27          1           0        2.902943   -0.487609    1.869936
     28          1           0        3.199824   -0.998954    1.342900
     29          1           0        0.449107    0.056777    3.035815
     30          1           0       -0.283505    0.376362    3.085016
     31          1           0       -0.435062   -1.781601   -2.660008
     32          1           0       -1.149422   -1.414758   -2.624761
     33          1           0       -0.407705    2.435752   -2.464894
     34          1           0        0.200702    2.052335   -2.810005
     35          1           0        1.890084    2.714809    0.850872
     36          1           0        2.481466    2.310247    0.506314
     37          1           0       -2.542461    3.689653   -1.543225
     38          1           0       -2.837949    4.245313   -1.950956
     39          1           0       -0.836873   -4.879145   -1.599521
     40          1           0       -0.737472   -4.176311   -1.357345
     41          1           0        4.816461   -1.467654   -0.851140
     42          1           0        5.502930   -1.768348   -0.866778
     43          1           0        1.680433    4.742105   -1.635939
     44          1           0        1.369077    4.116062   -1.366603
     45          1           0        0.609074    2.880268    3.170311
     46          1           0        0.793990    3.328024    3.741691
     47          1           0       -3.422576   -2.160725   -1.867718
     48          1           0       -3.963220   -2.553720   -2.206188
     49          1           0       -2.039347   -1.675484    3.521002
     50          1           0       -2.382544   -1.928448    4.138044
     51          1           0       -5.922703   -0.444443   -0.171059
     52          1           0       -5.184836   -0.390401   -0.054801
     53          1           0        0.559639   -0.074876   -4.368143
     54          1           0        0.563616   -0.067551   -5.117711
     55          1           0        1.561782   -2.574772    4.112610
     56          1           0        1.355129   -2.233371    3.478558
     57          1           0        4.922485    1.537401   -0.227451
     58          1           0        4.274754    1.147796   -0.240521
     59          1           0        2.686257    1.055656    3.937651
     60          1           0        2.299176    0.977416    3.293375
 ---------------------------------------------------------------------
 Rotational constants (GHZ):           0.6233597           0.5431193           0.5170407
 Standard basis: def2TZVP (5D, 7F)
 There are   528 symmetry adapted cartesian basis functions of A   symmetry.
 There are   516 symmetry adapted basis functions of A   symmetry.
   516 basis functions,   732 primitive gaussians,   528 cartesian basis functions
    48 alpha electrons       48 beta electrons
       nuclear repulsion energy       630.7038060080 Hartrees.
 NAtoms=   60 NActive=   60 NUniq=   60 SFac= 1.00D+00 NAtFMM=   60 NAOKFM=T Big=T
 Integral buffers will be    131072 words long.
 Raffenetti 2 integral format.
 Two-electron integral symmetry is turned on.
 Nuclear repulsion after empirical dispersion term =      630.6278732873 Hartrees.
 One-electron integrals computed using PRISM.
   1 Symmetry operations used in ECPInt.
 ECPInt:  NShTT=   45150 NPrTT=  115788 LenC2=   40609 LenP2D=   80980.
 LDataN:  DoStor=T MaxTD1= 4 Len=   56
 NBasis=   516 RedAO= T EigKep=  4.89D-05  NBF=   516
 NBsUse=   516 1.00D-06 EigRej= -1.00D+00 NBFU=   516
 Initial guess from the checkpoint file:  "/home/asus/YCY/BeH/Be12/H24-Be12.chk"
 B after Tr=    -0.000000   -0.000000   -0.000000
         Rot=    0.999743    0.022292   -0.002497    0.003409 Ang=   2.60 deg.
 ExpMin= 3.27D-02 ExpMax= 4.70D+03 ExpMxC= 1.60D+02 IAcc=3 IRadAn=         5 AccDes= 0.00D+00
 Harris functional with IExCor= 1009 and IRadAn=       5 diagonalized for initial guess.
 HarFok:  IExCor= 1009 AccDes= 0.00D+00 IRadAn=         5 IDoV= 1 UseB2=F ITyADJ=14
 ICtDFT=  3500011 ScaDFX=  1.000000  1.000000  1.000000  1.000000
 FoFCou: FMM=F IPFlag=           0 FMFlag=      100000 FMFlg1=        2001
         NFxFlg=           0 DoJE=T BraDBF=F KetDBF=T FulRan=T
         wScrn=  0.000000 ICntrl=       500 IOpCl=  0 I1Cent=   200000004 NGrid=           0
         NMat0=    1 NMatS0=      1 NMatT0=    0 NMatD0=    1 NMtDS0=    0 NMtDT0=    0
 Petite list used in FoFCou.
 Requested convergence on RMS density matrix=1.00D-08 within 128 cycles.
 Requested convergence on MAX density matrix=1.00D-06.
 Requested convergence on             energy=1.00D-06.
 No special actions if energy rises.
 SCF Done:  E(RPBE1PBE) =  -204.812767951     A.U. after   11 cycles
            NFock= 11  Conv=0.84D-08     -V/T= 2.0111
   1 Symmetry operations used in ECPInt.
 ECPInt:  NShTT=   45150 NPrTT=  115788 LenC2=   40609 LenP2D=   80980.
 LDataN:  DoStor=T MaxTD1= 5 Len=  102
 Calling FoFJK, ICntrl=      2127 FMM=T ISym2X=0 I1Cent= 0 IOpClX= 0 NMat=1 NMatS=1 NMatT=0.
 ***** Axes restored to original set *****
 -------------------------------------------------------------------
 Center     Atomic                   Forces (Hartrees/Bohr)
 Number     Number              X              Y              Z
 -------------------------------------------------------------------
      1        4           0.000281780   -0.000103207   -0.000187108
      2        4          -0.000002295   -0.000165182    0.000336247
      3        4          -0.000056128   -0.000086745   -0.000036931
      4        4          -0.000740671   -0.000228743    0.000418296
      5        4          -0.000177462    0.000110210   -0.000010807
      6        4           0.000073724    0.000124818   -0.000128853
      7        4           0.000079022   -0.000202897   -0.000264155
      8        4          -0.000149208   -0.000006841    0.000134987
      9        4           0.000036101   -0.000023336   -0.000139953
     10        4          -0.000044212    0.000282521   -0.000003617
     11        4           0.000022786   -0.000143300    0.000018085
     12        4           0.000216832    0.000052930   -0.000087038
     13        1           0.000039408    0.000011785   -0.000009063
     14        1          -0.000009155    0.000010542    0.000011165
     15        1           0.000053146    0.000025613    0.000049678
     16        1          -0.000080149   -0.000040593   -0.000035460
     17        1          -0.000032828    0.000018790    0.000033729
     18        1           0.000058991    0.000015961    0.000039062
     19        1           0.000081069    0.000074395   -0.000008376
     20        1          -0.000059458   -0.000001166    0.000007443
     21        1           0.000037999    0.000008916    0.000053638
     22        1          -0.000035506    0.000089275    0.000086292
     23        1           0.000027778    0.000031619    0.000011793
     24        1           0.000000366    0.000017321   -0.000030897
     25        1           0.000004312   -0.000046063   -0.000047438
     26        1           0.000055993    0.000068772    0.000105072
     27        1          -0.000255832   -0.000117301   -0.000906508
     28        1           0.000354300   -0.000233208   -0.000464393
     29        1          -0.000452072   -0.001274529   -0.000977511
     30        1          -0.000294834    0.000198534   -0.000204498
     31        1           0.000074933   -0.000013367   -0.000008642
     32        1           0.000024247    0.000054733    0.000025000
     33        1          -0.000038461   -0.000006904   -0.000036155
     34        1          -0.000027679   -0.000001801    0.000103838
     35        1           0.000108141   -0.000125990   -0.000075526
     36        1          -0.000835080   -0.000367233   -0.000223738
     37        1          -0.000027708   -0.000006996   -0.000007498
     38        1           0.000023151   -0.000006363    0.000012112
     39        1           0.000003653   -0.000002282    0.000004132
     40        1          -0.000004718    0.000001063   -0.000013822
     41        1           0.000145532   -0.000188452   -0.000063017
     42        1          -0.000226869   -0.000028376   -0.000046558
     43        1           0.000002823   -0.000036685    0.000008501
     44        1           0.000019235   -0.000007298   -0.000024136
     45        1          -0.000564007    0.000266690   -0.000038336
     46        1          -0.000364738    0.000201674   -0.000124023
     47        1           0.000000856   -0.000007113    0.000013385
     48        1           0.000004392    0.000003410   -0.000007445
     49        1          -0.000024059   -0.000015773   -0.000028934
     50        1           0.000010909    0.000008400    0.000011253
     51        1           0.000000170    0.000006546    0.000003490
     52        1          -0.000008805   -0.000016794   -0.000013394
     53        1          -0.000011101   -0.000009157   -0.000017081
     54        1           0.000007731    0.000015696    0.000014702
     55        1           0.000005722    0.000006059    0.000026084
     56        1          -0.000016828    0.000101240   -0.000063757
     57        1          -0.001451534   -0.002348733   -0.000745998
     58        1           0.002452085    0.002780220    0.000762212
     59        1          -0.000536311    0.000440744   -0.002623254
     60        1           0.002220520    0.000833949    0.005413723
 -------------------------------------------------------------------
 Cartesian Forces:  Max     0.005413723 RMS     0.000633647

 GradGradGradGradGradGradGradGradGradGradGradGradGradGradGradGradGradGrad
 Berny optimization.
 Using GEDIIS/GDIIS optimizer.
 FormGI is forming the generalized inverse of G from B-inverse, IUseBI=4.
 Internal  Forces:  Max     0.002823288 RMS     0.000146241
 Search for a local minimum.
 Step number   3 out of a maximum of  360
 All quantities printed in internal units (Hartrees-Bohrs-Radians)
 Mixed Optimization -- En-DIIS/RFO-DIIS
 Update second derivatives using D2CorX and points    1    2    3
 DE= -3.25D-03 DEPred=-5.19D-04 R= 6.26D+00
 TightC=F SS=  1.41D+00  RLast= 3.96D-01 DXNew= 8.4853D-01 1.1895D+00
 Trust test= 6.26D+00 RLast= 3.96D-01 DXMaxT set to 8.49D-01
 ITU=  1  1  0
 Use linear search instead of GDIIS.
     Eigenvalues ---    0.00230   0.00230   0.00230   0.00230   0.00230
     Eigenvalues ---    0.00247   0.00483   0.00489   0.00536   0.00584
     Eigenvalues ---    0.00601   0.00728   0.00820   0.00894   0.00952
     Eigenvalues ---    0.00981   0.00986   0.01022   0.01066   0.01083
     Eigenvalues ---    0.01093   0.01125   0.01210   0.01225   0.01271
     Eigenvalues ---    0.01278   0.01336   0.01371   0.01393   0.01400
     Eigenvalues ---    0.01469   0.01508   0.01523   0.01618   0.01633
     Eigenvalues ---    0.01665   0.01703   0.01715   0.01744   0.01773
     Eigenvalues ---    0.01819   0.01828   0.01916   0.01944   0.01984
     Eigenvalues ---    0.02003   0.02034   0.02051   0.02102   0.02129
     Eigenvalues ---    0.02146   0.02183   0.02198   0.02209   0.02265
     Eigenvalues ---    0.02326   0.02335   0.02397   0.02426   0.02485
     Eigenvalues ---    0.02511   0.02536   0.02582   0.02622   0.02681
     Eigenvalues ---    0.02775   0.02825   0.02893   0.02932   0.03000
     Eigenvalues ---    0.03049   0.03080   0.03125   0.03170   0.03234
     Eigenvalues ---    0.03284   0.03404   0.03411   0.03520   0.03571
     Eigenvalues ---    0.03672   0.03731   0.03803   0.03912   0.03933
     Eigenvalues ---    0.04147   0.04299   0.04300   0.04599   0.04700
     Eigenvalues ---    0.04767   0.04883   0.05035   0.05098   0.05144
     Eigenvalues ---    0.05311   0.05428   0.05561   0.05626   0.05702
     Eigenvalues ---    0.05911   0.06036   0.06201   0.06257   0.06325
     Eigenvalues ---    0.06468   0.06751   0.07053   0.07153   0.07228
     Eigenvalues ---    0.07389   0.07566   0.07645   0.07712   0.07747
     Eigenvalues ---    0.07834   0.07939   0.08038   0.08113   0.08216
     Eigenvalues ---    0.08330   0.08370   0.08450   0.08558   0.08562
     Eigenvalues ---    0.08622   0.08950   0.09189   0.09263   0.09749
     Eigenvalues ---    0.09939   0.10145   0.10325   0.10367   0.10712
     Eigenvalues ---    0.10771   0.10782   0.10998   0.11059   0.11183
     Eigenvalues ---    0.11242   0.11499   0.11598   0.12415   0.14942
     Eigenvalues ---    0.15167   0.15408   0.15794   0.15873   0.15996
     Eigenvalues ---    0.16000   0.16000   0.16000   0.16000   0.16362
     Eigenvalues ---    0.16464   0.16715   0.16870   0.17257   0.17449
     Eigenvalues ---    0.17496   0.18114   0.37815   0.37817   0.37833
     Eigenvalues ---    0.37840   0.37857   0.37871   0.37907   0.37911
     Eigenvalues ---    0.37918   0.37959   0.52472   0.66292
 RFO step:  Lambda=-3.34619263D-04 EMin= 2.29992519D-03
 Quartic linear search produced a step of  0.05615.
 Iteration  1 RMS(Cart)=  0.00554718 RMS(Int)=  0.00007358
 Iteration  2 RMS(Cart)=  0.00006596 RMS(Int)=  0.00003259
 Iteration  3 RMS(Cart)=  0.00000001 RMS(Int)=  0.00003259
 Variable       Old X    -DE/DX   Delta X   Delta X   Delta X     New X
                                 (Linear)    (Quad)   (Total)
    R1        4.16861  -0.00003   0.00022  -0.00034  -0.00020   4.16841
    R2        4.12426  -0.00005   0.00106   0.00111   0.00199   4.12625
    R3        4.12418   0.00001   0.00009   0.00107   0.00120   4.12538
    R4        4.18173  -0.00004   0.00023  -0.00041  -0.00022   4.18151
    R5        4.22440  -0.00003  -0.00019   0.00012  -0.00007   4.22433
    R6        4.36580  -0.00005  -0.00010  -0.00024  -0.00031   4.36549
    R7        2.99228   0.00015   0.00021   0.00155   0.00172   2.99400
    R8        2.98332  -0.00000   0.00040   0.00036   0.00074   2.98406
    R9        3.99495  -0.00003   0.00039   0.00127   0.00158   3.99653
   R10        4.00838   0.00000   0.00027   0.00083   0.00109   4.00947
   R11        3.96379   0.00002  -0.00012   0.00027   0.00015   3.96394
   R12        3.87884   0.00002   0.00024  -0.00019   0.00002   3.87887
   R13        2.99491   0.00002   0.00070   0.00207   0.00272   2.99763
   R14        2.99960   0.00003   0.00103  -0.00144  -0.00044   2.99917
   R15        4.23006   0.00001  -0.00004  -0.00011  -0.00016   4.22991
   R16        4.11821  -0.00002  -0.00013  -0.00180  -0.00194   4.11626
   R17        4.16557   0.00000   0.00017   0.00049   0.00066   4.16623
   R18        4.10186  -0.00001  -0.00004  -0.00090  -0.00094   4.10092
   R19        4.36633  -0.00004   0.00005   0.00028   0.00034   4.36667
   R20        4.18698  -0.00005   0.00002  -0.00087  -0.00086   4.18613
   R21        2.97620   0.00001  -0.00005   0.00020   0.00016   2.97635
   R22        2.98887  -0.00002   0.00004  -0.00051  -0.00046   2.98841
   R23        4.10095  -0.00000  -0.00029   0.00043   0.00014   4.10109
   R24        3.84643   0.00005  -0.00019   0.00106   0.00090   3.84734
   R25        3.93767  -0.00011   0.00015  -0.00146  -0.00136   3.93630
   R26        3.02073   0.00018   0.00110   0.00367   0.00473   3.02545
   R27        2.99735  -0.00009   0.00066   0.00032   0.00086   2.99821
   R28        3.84793   0.00002  -0.00018  -0.00007  -0.00025   3.84769
   R29        3.76003  -0.00005  -0.00004  -0.00054  -0.00058   3.75945
   R30        3.86896   0.00005  -0.00022   0.00088   0.00065   3.86962
   R31        2.87271  -0.00004  -0.00001  -0.00041  -0.00042   2.87229
   R32        2.87923   0.00001  -0.00002   0.00010   0.00009   2.87932
   R33        3.75735   0.00008  -0.00012   0.00079   0.00066   3.75801
   R34        3.86958   0.00002  -0.00009  -0.00039  -0.00049   3.86909
   R35        2.80851   0.00001  -0.00005  -0.00007  -0.00011   2.80840
   R36        2.82679  -0.00001  -0.00003  -0.00017  -0.00020   2.82659
   R37        3.87929  -0.00003   0.00012  -0.00012  -0.00001   3.87928
   R38        2.87406   0.00001  -0.00002   0.00009   0.00007   2.87412
   R39        2.87987  -0.00002   0.00001  -0.00025  -0.00024   2.87963
   R40        3.98816  -0.00007   0.00006  -0.00086  -0.00079   3.98736
   R41        4.00394  -0.00003   0.00008  -0.00075  -0.00068   4.00326
   R42        2.97120  -0.00002  -0.00005   0.00003  -0.00003   2.97117
   R43        2.97784  -0.00002   0.00005  -0.00037  -0.00034   2.97750
   R44        4.10601   0.00001  -0.00002   0.00047   0.00046   4.10647
   R45        3.93830   0.00000   0.00011   0.00049   0.00059   3.93890
   R46        2.99750  -0.00000   0.00007  -0.00017  -0.00010   2.99740
   R47        2.97673  -0.00000  -0.00003   0.00003   0.00000   2.97673
   R48        3.78986  -0.00007   0.00018  -0.00069  -0.00052   3.78934
   R49        2.90189  -0.00002  -0.00005  -0.00017  -0.00021   2.90167
   R50        2.91581  -0.00000  -0.00007   0.00000  -0.00006   2.91575
   R51        2.80658  -0.00002  -0.00004  -0.00008  -0.00012   2.80646
   R52        2.82503   0.00003  -0.00002   0.00036   0.00034   2.82537
   R53        2.91540  -0.00000  -0.00007   0.00022   0.00015   2.91556
   R54        2.90390  -0.00003  -0.00003  -0.00063  -0.00066   2.90323
   R55        1.54108  -0.00000  -0.00000   0.00003   0.00003   1.54111
   R56        1.54092  -0.00001  -0.00001   0.00001   0.00000   1.54092
   R57        1.53940  -0.00002   0.00002  -0.00014  -0.00013   1.53928
   R58        1.58794  -0.00004   0.00001  -0.00025  -0.00024   1.58770
   R59        1.58602   0.00001   0.00000   0.00016   0.00016   1.58618
   R60        5.15371   0.00001   0.00001   0.00157   0.00158   5.15529
   R61        1.50592  -0.00000   0.00001   0.00003   0.00003   1.50595
   R62        5.02505   0.00000   0.00009   0.00084   0.00093   5.02598
   R63        1.53883   0.00001   0.00002   0.00002   0.00004   1.53886
   R64        5.31207   0.00001  -0.00001   0.00097   0.00097   5.31303
   R65        1.49680   0.00025  -0.00038   0.00081   0.00045   1.49725
   R66        4.02517   0.00089   0.00548   0.03248   0.03812   4.06329
   R67        5.22570  -0.00002   0.00357   0.00740   0.01094   5.23664
   R68        1.51329   0.00017  -0.00023   0.00080   0.00059   1.51388
   R69        4.72873  -0.00009  -0.00095  -0.00722  -0.00817   4.72055
   R70        3.93529   0.00138   0.00783   0.05212   0.06028   3.99557
   R71        5.02593   0.00034   0.00420   0.02776   0.03177   5.05770
   R72        5.16941   0.00001   0.00003   0.00112   0.00115   5.17055
   R73        1.51900   0.00000   0.00001   0.00007   0.00008   1.51908
   R74        5.18316   0.00000  -0.00018  -0.00007  -0.00025   5.18292
   R75        4.93507  -0.00001  -0.00005  -0.00087  -0.00090   4.93416
   R76        4.74197   0.00000   0.00007   0.00008   0.00015   4.74212
   R77        1.50737  -0.00000  -0.00000   0.00008   0.00008   1.50744
   R78        4.99221   0.00001   0.00017   0.00056   0.00073   4.99294
   R79        5.06596  -0.00005   0.00026  -0.00076  -0.00049   5.06547
   R80        5.24632  -0.00009  -0.00004  -0.00433  -0.00436   5.24196
   R81        5.02882  -0.00000  -0.00000  -0.00096  -0.00097   5.02785
   R82        1.50245   0.00005  -0.00027   0.00040   0.00015   1.50260
   R83        5.05379  -0.00000  -0.00039  -0.00324  -0.00363   5.05017
   R84        5.01692   0.00010   0.00120   0.00484   0.00609   5.02301
   R85        5.34702  -0.00003   0.00000   0.00029   0.00032   5.34734
   R86        4.27802   0.00084   0.00813   0.04386   0.05204   4.33007
   R87        1.41706  -0.00002  -0.00000  -0.00006  -0.00006   1.41700
   R88        1.41730   0.00000  -0.00000   0.00000   0.00000   1.41730
   R89        1.41654  -0.00023  -0.00001  -0.00062  -0.00064   1.41590
   R90        5.17760   0.00011  -0.00019   0.00607   0.00596   5.18356
   R91        1.41593  -0.00004  -0.00000  -0.00010  -0.00010   1.41582
   R92        1.41560  -0.00000  -0.00003  -0.00001  -0.00004   1.41556
   R93        4.81507   0.00080   0.00426   0.03522   0.03961   4.85468
   R94        1.41579   0.00000  -0.00000   0.00000   0.00000   1.41579
   R95        1.41731  -0.00000  -0.00000  -0.00001  -0.00001   1.41730
   R96        1.41526  -0.00000  -0.00000  -0.00001  -0.00001   1.41525
   R97        1.41657  -0.00001  -0.00000  -0.00002  -0.00002   1.41655
   R98        1.41576   0.00002  -0.00001   0.00005   0.00004   1.41580
   R99        1.42861  -0.00282   0.00472  -0.00241   0.00231   1.43092
   R100       1.42802  -0.00266   0.00471  -0.00216   0.00255   1.43057
    A1        1.87657   0.00000   0.00005  -0.00031  -0.00027   1.87630
    A2        1.79227  -0.00001  -0.00008  -0.00003  -0.00009   1.79218
    A3        2.00520   0.00000   0.00002  -0.00005  -0.00002   2.00518
    A4        1.96960   0.00002   0.00005  -0.00002  -0.00001   1.96959
    A5        2.15758  -0.00002   0.00004   0.00062   0.00065   2.15823
    A6        2.57715  -0.00000  -0.00017  -0.00053  -0.00069   2.57646
    A7        1.91756   0.00001  -0.00003   0.00007   0.00005   1.91761
    A8        1.80067  -0.00002  -0.00011  -0.00060  -0.00069   1.79997
    A9        1.64115   0.00002   0.00034   0.00108   0.00137   1.64251
   A10        2.15086   0.00006   0.00021   0.00129   0.00147   2.15233
   A11        1.86237   0.00001  -0.00002   0.00005   0.00002   1.86239
   A12        2.06261  -0.00002  -0.00017  -0.00053  -0.00066   2.06195
   A13        1.55491  -0.00005  -0.00004  -0.00077  -0.00079   1.55413
   A14        2.17289   0.00000   0.00002  -0.00009  -0.00007   2.17282
   A15        1.87829  -0.00002   0.00018   0.00093   0.00110   1.87939
   A16        2.16216   0.00005   0.00006   0.00010   0.00013   2.16229
   A17        1.54578   0.00001   0.00002   0.00001   0.00002   1.54581
   A18        2.22878   0.00001  -0.00019  -0.00081  -0.00100   2.22778
   A19        1.89174  -0.00006  -0.00008  -0.00034  -0.00041   1.89134
   A20        2.29125  -0.00003  -0.00003   0.00025   0.00025   2.29151
   A21        2.06191  -0.00000  -0.00007  -0.00080  -0.00086   2.06105
   A22        1.78660   0.00000  -0.00004  -0.00002  -0.00006   1.78654
   A23        1.67946  -0.00002  -0.00006  -0.00004  -0.00008   1.67938
   A24        2.11152   0.00002   0.00027   0.00180   0.00206   2.11359
   A25        2.35035   0.00004  -0.00004  -0.00024  -0.00031   2.35005
   A26        1.86244  -0.00001  -0.00011  -0.00033  -0.00044   1.86201
   A27        2.10174  -0.00001   0.00004   0.00011   0.00014   2.10188
   A28        2.15872   0.00002   0.00020   0.00196   0.00215   2.16087
   A29        1.82164   0.00003   0.00004  -0.00025  -0.00021   1.82143
   A30        2.00968  -0.00001  -0.00008  -0.00044  -0.00052   2.00916
   A31        2.32032  -0.00001  -0.00014  -0.00095  -0.00109   2.31923
   A32        1.85295  -0.00003   0.00022   0.00010   0.00033   1.85327
   A33        2.21591  -0.00001  -0.00022  -0.00206  -0.00228   2.21363
   A34        2.24707  -0.00003   0.00008   0.00031   0.00040   2.24748
   A35        1.76315   0.00000   0.00009  -0.00029  -0.00021   1.76295
   A36        2.25475   0.00001  -0.00007   0.00034   0.00027   2.25501
   A37        1.91770  -0.00001  -0.00000  -0.00019  -0.00020   1.91750
   A38        1.54474  -0.00001  -0.00002  -0.00012  -0.00015   1.54459
   A39        2.17300  -0.00001   0.00001  -0.00014  -0.00014   2.17286
   A40        1.89410  -0.00000  -0.00001  -0.00014  -0.00014   1.89396
   A41        2.23240  -0.00001  -0.00002   0.00001  -0.00000   2.23240
   A42        1.87325   0.00003  -0.00005   0.00031   0.00026   1.87352
   A43        2.58142   0.00002   0.00009   0.00059   0.00067   2.58209
   A44        1.86498  -0.00001   0.00008  -0.00002   0.00005   1.86504
   A45        1.55693  -0.00002  -0.00003  -0.00051  -0.00054   1.55639
   A46        2.06755  -0.00002  -0.00002  -0.00049  -0.00052   2.06704
   A47        2.00052  -0.00002  -0.00007  -0.00042  -0.00049   2.00003
   A48        1.79269  -0.00002  -0.00002  -0.00012  -0.00015   1.79255
   A49        2.15739   0.00001   0.00002   0.00002   0.00004   2.15743
   A50        1.96881   0.00000   0.00002   0.00021   0.00024   1.96905
   A51        1.80171   0.00000   0.00007   0.00017   0.00023   1.80194
   A52        2.14467   0.00000  -0.00006  -0.00007  -0.00013   2.14454
   A53        1.63221   0.00000  -0.00006  -0.00009  -0.00015   1.63207
   A54        2.06717   0.00001   0.00003   0.00031   0.00035   2.06751
   A55        2.29554   0.00001   0.00005   0.00021   0.00026   2.29580
   A56        2.16093   0.00001   0.00001   0.00028   0.00030   2.16123
   A57        1.87407   0.00002  -0.00000   0.00013   0.00014   1.87420
   A58        1.77238   0.00001  -0.00012  -0.00033  -0.00043   1.77196
   A59        1.96949   0.00002  -0.00012  -0.00032  -0.00042   1.96907
   A60        1.86025   0.00002   0.00049   0.00354   0.00398   1.86423
   A61        2.31850   0.00007   0.00022   0.00227   0.00246   2.32096
   A62        1.95545   0.00003   0.00006  -0.00011  -0.00005   1.95540
   A63        1.92994   0.00002  -0.00013  -0.00023  -0.00033   1.92961
   A64        1.89046  -0.00004   0.00012   0.00081   0.00091   1.89137
   A65        2.22215   0.00004  -0.00003   0.00239   0.00234   2.22449
   A66        1.68476   0.00002   0.00002   0.00018   0.00021   1.68498
   A67        2.39973  -0.00006  -0.00027  -0.00270  -0.00296   2.39678
   A68        2.14809  -0.00007  -0.00013  -0.00110  -0.00122   2.14687
   A69        2.32363  -0.00002  -0.00029  -0.00216  -0.00243   2.32120
   A70        1.82900  -0.00010  -0.00002  -0.00263  -0.00264   1.82635
   A71        2.17430   0.00005   0.00018   0.00184   0.00199   2.17629
   A72        2.09918  -0.00004   0.00015  -0.00163  -0.00149   2.09769
   A73        1.58896  -0.00001   0.00001  -0.00001   0.00000   1.58897
   A74        2.36421   0.00000   0.00002  -0.00009  -0.00007   2.36415
   A75        2.15473   0.00001  -0.00001   0.00001   0.00000   2.15473
   A76        2.21862  -0.00000  -0.00001  -0.00003  -0.00004   2.21858
   A77        2.52104   0.00000  -0.00001   0.00004   0.00003   2.52107
   A78        1.80941  -0.00002   0.00003  -0.00015  -0.00012   1.80929
   A79        2.55817   0.00000   0.00000   0.00009   0.00009   2.55826
   A80        2.07297  -0.00000  -0.00001  -0.00004  -0.00005   2.07292
   A81        1.90652   0.00002  -0.00002   0.00012   0.00011   1.90663
   A82        2.38404   0.00002  -0.00004   0.00009   0.00005   2.38409
   A83        1.65471   0.00000   0.00003   0.00012   0.00015   1.65485
   A84        1.98424   0.00000   0.00008   0.00016   0.00023   1.98447
   A85        2.45045  -0.00000  -0.00008  -0.00036  -0.00045   2.45001
   A86        2.06521  -0.00000  -0.00009  -0.00033  -0.00042   2.06478
   A87        1.50470  -0.00002   0.00008  -0.00008  -0.00000   1.50470
   A88        2.16707   0.00000   0.00005   0.00026   0.00032   2.16739
   A89        2.23406   0.00001   0.00004   0.00025   0.00030   2.23436
   A90        1.85785  -0.00002   0.00011   0.00017   0.00026   1.85812
   A91        2.16110   0.00001  -0.00014  -0.00024  -0.00036   2.16074
   A92        2.52133   0.00001  -0.00013  -0.00016  -0.00029   2.52105
   A93        2.13054  -0.00002   0.00005  -0.00034  -0.00029   2.13026
   A94        1.62454   0.00000   0.00001   0.00031   0.00032   1.62487
   A95        2.17611   0.00000   0.00001   0.00031   0.00032   2.17643
   A96        2.25344   0.00001   0.00000   0.00002   0.00002   2.25347
   A97        1.73745   0.00001  -0.00003  -0.00014  -0.00017   1.73728
   A98        1.59180  -0.00003   0.00009   0.00020   0.00028   1.59208
   A99        2.38387   0.00003   0.00009   0.00045   0.00053   2.38440
   A100       2.15536  -0.00001  -0.00012  -0.00059  -0.00071   2.15464
   A101       2.20085   0.00001  -0.00010  -0.00046  -0.00056   2.20029
   A102       2.51847   0.00003   0.00003   0.00046   0.00051   2.51898
   A103       1.80726  -0.00003  -0.00002  -0.00033  -0.00035   1.80691
   A104       2.54726  -0.00001  -0.00008  -0.00030  -0.00039   2.54687
   A105       2.07596   0.00001   0.00004   0.00034   0.00039   2.07634
   A106       1.91503   0.00004   0.00008   0.00040   0.00047   1.91550
   A107       2.38410   0.00002  -0.00003   0.00002  -0.00001   2.38408
   A108       1.68427  -0.00000   0.00007   0.00010   0.00017   1.68444
   A109       1.86801   0.00002   0.00008   0.00028   0.00036   1.86836
   A110       2.25394   0.00001  -0.00004   0.00004  -0.00001   2.25394
   A111       2.21104  -0.00000  -0.00002   0.00006   0.00003   2.21107
   A112       1.78728   0.00001  -0.00004   0.00012   0.00008   1.78736
   A113       2.33980  -0.00001  -0.00003  -0.00016  -0.00018   2.33961
   A114       2.11229  -0.00001  -0.00006  -0.00028  -0.00034   2.11196
   A115       2.10210   0.00001  -0.00003  -0.00010  -0.00013   2.10197
   A116       2.01516   0.00000   0.00013   0.00027   0.00040   2.01556
   A117       2.25981   0.00000  -0.00007  -0.00023  -0.00030   2.25950
   A118       1.75947  -0.00000  -0.00008  -0.00030  -0.00038   1.75909
   A119       1.81020  -0.00002   0.00001  -0.00000   0.00001   1.81021
   A120       2.15845  -0.00002  -0.00004  -0.00019  -0.00022   2.15823
   A121       1.84942  -0.00000   0.00003   0.00007   0.00010   1.84951
   A122       2.31788  -0.00001   0.00006   0.00015   0.00022   2.31810
   A123       1.97301   0.00000   0.00002   0.00024   0.00025   1.97326
   A124       1.77600   0.00001   0.00005   0.00017   0.00022   1.77622
   A125       1.85284  -0.00000  -0.00003  -0.00017  -0.00020   1.85264
   A126       2.32670  -0.00000  -0.00005  -0.00019  -0.00024   2.32646
   A127       1.95501  -0.00001   0.00003  -0.00022  -0.00020   1.95482
   A128       2.32274   0.00000  -0.00002   0.00001   0.00000   2.32274
   A129       1.82566   0.00000  -0.00002  -0.00005  -0.00007   1.82560
   A130       1.93345  -0.00002  -0.00002  -0.00013  -0.00016   1.93329
   A131       1.89449  -0.00000  -0.00001  -0.00003  -0.00004   1.89445
   A132       2.21136  -0.00000   0.00001  -0.00008  -0.00007   2.21129
   A133       1.68277  -0.00002  -0.00007  -0.00029  -0.00037   1.68240
   A134       2.40709   0.00000   0.00000   0.00004   0.00004   2.40713
   A135       2.13282   0.00000   0.00002   0.00006   0.00008   2.13289
   A136       2.16814   0.00002   0.00007   0.00030   0.00037   2.16851
   A137       2.11100   0.00002   0.00002   0.00028   0.00031   2.11131
   A138       1.50794   0.00001  -0.00002   0.00020   0.00017   1.50811
   A139       1.93596   0.00004   0.00008   0.00068   0.00075   1.93670
   A140       2.38513  -0.00000   0.00002  -0.00020  -0.00019   2.38494
   A141       2.13951  -0.00000  -0.00005  -0.00027  -0.00032   2.13919
   A142       1.50823   0.00001  -0.00004   0.00024   0.00020   1.50843
   A143       2.38886  -0.00001  -0.00000   0.00000   0.00000   2.38886
   A144       2.33112  -0.00001  -0.00000   0.00008   0.00008   2.33121
   A145       2.07453   0.00001   0.00009   0.00048   0.00055   2.07508
   A146       1.98786  -0.00000  -0.00007  -0.00045  -0.00051   1.98734
   A147       2.40954  -0.00001   0.00000  -0.00042  -0.00041   2.40913
   A148       2.10923   0.00000  -0.00008  -0.00078  -0.00087   2.10836
   A149       1.70118  -0.00003   0.00002   0.00001   0.00004   1.70121
   A150       2.16733  -0.00004   0.00002  -0.00022  -0.00020   2.16713
   A151       2.18783  -0.00000   0.00002   0.00007   0.00009   2.18793
   A152       1.66872   0.00000   0.00001   0.00015   0.00016   1.66888
   A153       1.65354  -0.00000   0.00001   0.00010   0.00010   1.65364
   A154       1.50408   0.00000   0.00004   0.00010   0.00015   1.50423
   A155       2.16768   0.00001   0.00001   0.00016   0.00018   2.16786
   A156       2.23857   0.00001  -0.00007   0.00003  -0.00004   2.23853
   A157       2.13320   0.00001   0.00010   0.00025   0.00034   2.13354
   A158       1.85630  -0.00001  -0.00001  -0.00002  -0.00003   1.85628
   A159       2.26317  -0.00000   0.00003  -0.00019  -0.00017   2.26300
   A160       1.74605   0.00001  -0.00004  -0.00008  -0.00012   1.74592
   A161       1.98243  -0.00000  -0.00003  -0.00009  -0.00011   1.98231
   A162       1.61592   0.00000   0.00000   0.00012   0.00013   1.61605
   A163       2.16923  -0.00001   0.00001   0.00005   0.00006   2.16929
   A164       2.45300  -0.00001  -0.00002  -0.00028  -0.00030   2.45270
   A165       2.07042   0.00001   0.00002  -0.00014  -0.00012   2.07029
   A166       2.15315   0.00001  -0.00003   0.00016   0.00013   2.15328
   A167       2.51559  -0.00001   0.00002  -0.00006  -0.00003   2.51556
   A168       1.50693   0.00002   0.00006   0.00041   0.00046   1.50738
   A169       1.50741   0.00001  -0.00000   0.00019   0.00019   1.50760
   A170       2.32916  -0.00000  -0.00004  -0.00026  -0.00030   2.32886
   A171       2.39018  -0.00002  -0.00004  -0.00039  -0.00042   2.38977
   A172       1.93331   0.00001   0.00001  -0.00012  -0.00011   1.93320
   A173       2.13401  -0.00001   0.00001  -0.00003  -0.00002   2.13399
   A174       2.38409   0.00000  -0.00002  -0.00002  -0.00003   2.38405
   A175       2.11086   0.00001   0.00013   0.00025   0.00038   2.11123
   A176       2.17607  -0.00000  -0.00005   0.00000  -0.00004   2.17603
   A177       1.70866  -0.00002  -0.00007  -0.00017  -0.00024   1.70842
   A178       2.06712   0.00001  -0.00003   0.00007   0.00005   2.06716
   A179       2.41705  -0.00001   0.00004   0.00005   0.00008   2.41714
   A180       2.00069  -0.00000   0.00001   0.00009   0.00010   2.00078
   A181       1.66214  -0.00000  -0.00002  -0.00010  -0.00012   1.66202
   A182       2.18058  -0.00000   0.00001  -0.00010  -0.00010   2.18048
   A183       1.64656  -0.00001  -0.00004  -0.00042  -0.00046   1.64611
   A184       1.64855  -0.00001  -0.00002  -0.00001  -0.00003   1.64853
   A185       1.90439  -0.00002  -0.00003  -0.00031  -0.00034   1.90406
   A186       2.19738   0.00001   0.00003   0.00019   0.00021   2.19759
   A187       1.93431   0.00000   0.00001  -0.00002  -0.00002   1.93430
   A188       2.75939  -0.00004  -0.00004  -0.00055  -0.00060   2.75879
   A189       1.90578   0.00032   0.00038   0.00308   0.00346   1.90925
   A190       1.80186  -0.00012   0.00093   0.00096   0.00192   1.80378
   A191       2.59919  -0.00003  -0.00027  -0.00002  -0.00037   2.59882
   A192       1.90524   0.00001   0.00001  -0.00059  -0.00057   1.90466
   A193       1.96624   0.00021   0.00020   0.00034   0.00049   1.96673
   A194       2.32625   0.00015   0.00008   0.00160   0.00162   2.32786
   A195       2.25071  -0.00012  -0.00020  -0.00105  -0.00119   2.24952
   A196       1.63189  -0.00005  -0.00005   0.00001  -0.00003   1.63186
   A197       1.70239   0.00004  -0.00008  -0.00155  -0.00163   1.70077
   A198       1.69898  -0.00008  -0.00005  -0.00025  -0.00029   1.69869
   A199       1.64152   0.00011   0.00019   0.00232   0.00245   1.64397
   A200       1.87304  -0.00011  -0.00000  -0.00044  -0.00037   1.87267
   A201       2.72994   0.00001  -0.00009  -0.00084  -0.00094   2.72900
   A202       1.69277   0.00001  -0.00000   0.00018   0.00018   1.69295
   A203       1.70631  -0.00001   0.00001   0.00001   0.00001   1.70632
   A204       1.85422   0.00001   0.00001   0.00000   0.00001   1.85423
   A205       1.63977  -0.00001  -0.00002  -0.00010  -0.00012   1.63965
   A206       2.74721   0.00001  -0.00000   0.00006   0.00005   2.74726
   A207       1.90154  -0.00001  -0.00003  -0.00020  -0.00022   1.90132
   A208       2.32214  -0.00001   0.00003  -0.00020  -0.00018   2.32196
   A209       1.88650  -0.00001   0.00009  -0.00017  -0.00008   1.88642
   A210       1.59355  -0.00001   0.00010  -0.00003   0.00006   1.59361
   A211       1.66608   0.00002   0.00003   0.00044   0.00047   1.66655
   A212       1.53192   0.00000   0.00018   0.00121   0.00138   1.53330
   A213       1.72044   0.00001   0.00003   0.00030   0.00034   1.72078
   A214       2.40451  -0.00001  -0.00004  -0.00040  -0.00044   2.40408
   A215       2.57152  -0.00001  -0.00016  -0.00179  -0.00194   2.56958
   A216       1.60622  -0.00001   0.00015   0.00103   0.00118   1.60740
   A217       1.73257   0.00005   0.00026   0.00155   0.00178   1.73435
   A218       2.44845   0.00012   0.00010   0.00125   0.00131   2.44976
   A219       2.21149  -0.00009  -0.00040  -0.00356  -0.00394   2.20755
   A220       1.50823  -0.00001  -0.00002   0.00049   0.00046   1.50868
   A221       1.88182   0.00008   0.00094   0.00117   0.00213   1.88395
   A222       2.00509  -0.00011   0.00021   0.00020   0.00048   2.00557
   A223       2.07195  -0.00001  -0.00001  -0.00009  -0.00010   2.07185
   A224       2.31778   0.00001   0.00001   0.00005   0.00006   2.31784
   A225       2.23943  -0.00009  -0.00011  -0.00083  -0.00085   2.23858
   A226       1.09932   0.00016  -0.00009  -0.00209  -0.00218   1.09714
   A227       2.17564  -0.00015   0.00011   0.00053   0.00058   2.17622
   A228       1.71167   0.00002  -0.00007  -0.00008  -0.00016   1.71150
   A229       1.70290   0.00002   0.00009   0.00015   0.00023   1.70313
   A230       2.28082  -0.00000   0.00004   0.00029   0.00034   2.28116
   A231       1.69471   0.00002   0.00003   0.00069   0.00070   1.69541
   A232       1.60598   0.00001   0.00019   0.00079   0.00098   1.60696
   A233       2.22570  -0.00000   0.00003  -0.00002   0.00002   2.22572
   A234       2.28482  -0.00002   0.00007  -0.00000   0.00007   2.28489
   A235       2.22410  -0.00002   0.00001   0.00030   0.00031   2.22441
   A236       1.64611  -0.00010  -0.00070  -0.00493  -0.00561   1.64050
   A237       2.30505   0.00012   0.00054   0.00347   0.00398   2.30904
   A238       1.07137   0.00019   0.00070   0.00436   0.00513   1.07650
   A239       2.19510   0.00005   0.00045   0.00274   0.00321   2.19831
   A240       1.24042   0.00009  -0.00050  -0.00528  -0.00583   1.23459
   A241       1.81914  -0.00014   0.00009   0.00137   0.00144   1.82058
   A242       2.30952  -0.00001  -0.00000  -0.00007  -0.00007   2.30945
   A243       2.31559  -0.00002  -0.00001  -0.00015  -0.00016   2.31542
   A244       1.40532   0.00001   0.00003   0.00001   0.00004   1.40536
   A245       2.28126   0.00000  -0.00000   0.00006   0.00006   2.28132
   A246       2.48887  -0.00000   0.00000   0.00008   0.00008   2.48895
   A247       1.57223   0.00000   0.00001  -0.00008  -0.00007   1.57216
   A248       1.00794   0.00001  -0.00008  -0.00044  -0.00053   1.00741
   A249       2.30671  -0.00001  -0.00001  -0.00008  -0.00009   2.30662
   A250       1.65898  -0.00000   0.00003   0.00033   0.00036   1.65933
   A251       2.29487   0.00000   0.00001   0.00009   0.00010   2.29497
   A252       2.18754  -0.00000  -0.00001  -0.00004  -0.00004   2.18750
   A253       2.30053  -0.00002  -0.00002  -0.00015  -0.00018   2.30035
   A254       2.37505  -0.00046  -0.00133  -0.00832  -0.00973   2.36531
   A255       1.99147   0.00043   0.00070   0.00299   0.00340   1.99487
   A256       1.90330   0.00002   0.00033   0.00023   0.00029   1.90359
   A257       1.43549  -0.00044  -0.00172  -0.01327  -0.01495   1.42053
   A258       2.30417  -0.00061  -0.00145  -0.01069  -0.01224   2.29194
   A259       2.08952   0.00031   0.00092   0.00636   0.00724   2.09677
   A260       1.30249  -0.00021  -0.00080  -0.00601  -0.00686   1.29563
   A261       2.22218   0.00034   0.00070   0.00581   0.00649   2.22867
   A262       1.87929   0.00031   0.00080   0.00616   0.00694   1.88623
   A263       3.16914   0.00014  -0.00011   0.00011  -0.00007   3.16907
   A264       3.21443  -0.00002   0.00012  -0.00075  -0.00063   3.21380
   A265       3.14342   0.00010   0.00075   0.00386   0.00457   3.14799
   A266       3.24174  -0.00002   0.00081   0.00258   0.00344   3.24518
   A267       3.20340  -0.00001  -0.00017  -0.00194  -0.00210   3.20130
   A268       3.26381  -0.00005   0.00044  -0.00024   0.00024   3.26405
    D1       -1.76337   0.00000   0.00018   0.00047   0.00064  -1.76273
    D2       -0.74024   0.00000   0.00012   0.00019   0.00030  -0.73994
    D3        1.71097  -0.00002  -0.00001  -0.00128  -0.00129   1.70969
    D4        2.28355  -0.00000  -0.00010   0.00056   0.00047   2.28402
    D5        0.19730   0.00001   0.00014   0.00039   0.00052   0.19782
    D6        1.22042   0.00001   0.00008   0.00012   0.00018   1.22060
    D7       -2.61155  -0.00000  -0.00005  -0.00135  -0.00140  -2.61295
    D8       -2.03897   0.00001  -0.00014   0.00049   0.00035  -2.03862
    D9       -0.75223   0.00002   0.00013   0.00052   0.00064  -0.75159
   D10        0.27089   0.00002   0.00007   0.00024   0.00030   0.27119
   D11        2.72211   0.00001  -0.00006  -0.00122  -0.00129   2.72082
   D12       -2.98850   0.00002  -0.00015   0.00062   0.00047  -2.98803
   D13        2.21430   0.00000   0.00032   0.00146   0.00176   2.21607
   D14       -3.04576   0.00000   0.00027   0.00118   0.00143  -3.04434
   D15       -0.59454  -0.00001   0.00014  -0.00028  -0.00016  -0.59471
   D16       -0.02197   0.00000   0.00004   0.00156   0.00159  -0.02037
   D17        2.75797   0.00008   0.00018   0.00141   0.00155   2.75953
   D18       -2.50209   0.00007   0.00012   0.00113   0.00122  -2.50088
   D19       -0.05087   0.00006  -0.00001  -0.00034  -0.00037  -0.05124
   D20        0.52171   0.00007  -0.00010   0.00150   0.00138   0.52309
   D21        0.43358   0.00001   0.00012   0.00048   0.00060   0.43418
   D22       -0.58085  -0.00001   0.00012   0.00056   0.00069  -0.58017
   D23        3.01277  -0.00004   0.00007  -0.00043  -0.00036   3.01242
   D24       -3.02815   0.00006   0.00001   0.00304   0.00305  -3.02510
   D25       -0.47987   0.00002   0.00003   0.00053   0.00057  -0.47931
   D26       -1.49431  -0.00001   0.00004   0.00061   0.00065  -1.49365
   D27        2.09932  -0.00004  -0.00002  -0.00038  -0.00039   2.09893
   D28        2.34158   0.00006  -0.00008   0.00310   0.00302   2.34460
   D29        1.14821   0.00002   0.00001   0.00033   0.00034   1.14855
   D30        0.13377  -0.00001   0.00001   0.00041   0.00043   0.13420
   D31       -2.55579  -0.00004  -0.00004  -0.00058  -0.00062  -2.55640
   D32       -2.31353   0.00006  -0.00011   0.00290   0.00279  -2.31073
   D33       -2.79476  -0.00001   0.00007   0.00083   0.00093  -2.79383
   D34        2.47399  -0.00004   0.00008   0.00091   0.00101   2.47501
   D35       -0.21557  -0.00007   0.00003  -0.00008  -0.00003  -0.21560
   D36        0.02669   0.00003  -0.00004   0.00340   0.00338   0.03007
   D37       -2.74233   0.00004  -0.00001  -0.00031  -0.00033  -2.74267
   D38        2.52642   0.00002  -0.00001  -0.00023  -0.00025   2.52617
   D39       -0.16314  -0.00001  -0.00006  -0.00122  -0.00129  -0.16443
   D40        0.07912   0.00009  -0.00013   0.00226   0.00212   0.08124
   D41        0.88296   0.00002  -0.00010   0.00024   0.00015   0.88310
   D42       -2.75580   0.00000  -0.00005  -0.00002  -0.00006  -2.75586
   D43       -2.09913   0.00001  -0.00007   0.00007   0.00002  -2.09911
   D44       -0.10312   0.00001  -0.00017  -0.00009  -0.00026  -0.10338
   D45        2.54131  -0.00001  -0.00012  -0.00034  -0.00047   2.54084
   D46       -3.08521   0.00000  -0.00014  -0.00026  -0.00039  -3.08560
   D47       -1.02970   0.00002  -0.00003   0.00039   0.00035  -1.02935
   D48        1.61472   0.00000   0.00002   0.00013   0.00014   1.61487
   D49        2.27140   0.00001   0.00001   0.00022   0.00022   2.27162
   D50        3.13668   0.00004  -0.00013  -0.00052  -0.00068   3.13600
   D51       -0.50208   0.00002  -0.00008  -0.00078  -0.00089  -0.50297
   D52        0.15459   0.00003  -0.00010  -0.00069  -0.00081   0.15378
   D53        3.06718  -0.00002  -0.00007   0.00055   0.00049   3.06767
   D54       -0.57157  -0.00003  -0.00002   0.00029   0.00028  -0.57129
   D55        0.08510  -0.00003  -0.00003   0.00038   0.00036   0.08546
   D56       -0.90157  -0.00002  -0.00012  -0.00028  -0.00039  -0.90196
   D57        0.06606  -0.00002  -0.00022  -0.00101  -0.00123   0.06483
   D58        2.29026  -0.00001  -0.00002  -0.00015  -0.00019   2.29007
   D59        2.91728  -0.00002  -0.00005  -0.00038  -0.00044   2.91684
   D60        1.06957  -0.00001  -0.00011  -0.00062  -0.00071   1.06886
   D61        2.03720  -0.00001  -0.00021  -0.00135  -0.00156   2.03564
   D62       -2.02179  -0.00000  -0.00001  -0.00049  -0.00051  -2.02230
   D63       -1.39476  -0.00001  -0.00004  -0.00072  -0.00077  -1.39552
   D64        0.07748  -0.00001  -0.00010  -0.00031  -0.00039   0.07710
   D65        1.04511  -0.00001  -0.00020  -0.00105  -0.00123   1.04388
   D66       -3.01387   0.00000  -0.00000  -0.00019  -0.00018  -3.01406
   D67       -2.38684  -0.00001  -0.00003  -0.00041  -0.00044  -2.38728
   D68       -2.98346  -0.00003  -0.00021  -0.00065  -0.00081  -2.98428
   D69       -2.01583  -0.00003  -0.00032  -0.00139  -0.00166  -2.01749
   D70        0.20836  -0.00002  -0.00011  -0.00053  -0.00061   0.20776
   D71        0.83539  -0.00003  -0.00015  -0.00075  -0.00086   0.83453
   D72        2.82295  -0.00005  -0.00015  -0.00152  -0.00165   2.82130
   D73       -2.49261  -0.00005  -0.00026  -0.00226  -0.00249  -2.49510
   D74       -0.26841  -0.00004  -0.00005  -0.00140  -0.00145  -0.26986
   D75        0.35862  -0.00005  -0.00009  -0.00162  -0.00170   0.35692
   D76        0.59268  -0.00000  -0.00016  -0.00041  -0.00058   0.59211
   D77        1.61070  -0.00002  -0.00015  -0.00062  -0.00077   1.60993
   D78       -2.43162  -0.00000  -0.00015  -0.00025  -0.00039  -2.43201
   D79       -1.72267  -0.00002  -0.00014  -0.00034  -0.00047  -1.72314
   D80       -0.49787   0.00001   0.00001   0.00014   0.00012  -0.49774
   D81        0.52015  -0.00001   0.00002  -0.00007  -0.00007   0.52008
   D82        2.76102   0.00001   0.00002   0.00030   0.00031   2.76133
   D83       -2.81322  -0.00000   0.00003   0.00021   0.00023  -2.81299
   D84       -1.21359   0.00002  -0.00005   0.00022   0.00015  -1.21344
   D85       -0.19557  -0.00000  -0.00004   0.00000  -0.00004  -0.19562
   D86        2.04530   0.00002  -0.00004   0.00037   0.00033   2.04563
   D87        2.75424   0.00000  -0.00003   0.00029   0.00026   2.75450
   D88        2.54654   0.00004   0.00016   0.00064   0.00075   2.54728
   D89       -2.71863   0.00002   0.00018   0.00043   0.00055  -2.71808
   D90       -0.47776   0.00004   0.00017   0.00080   0.00093  -0.47683
   D91        0.23119   0.00002   0.00018   0.00071   0.00085   0.23204
   D92        2.98805   0.00003   0.00003   0.00112   0.00113   2.98918
   D93       -2.27712   0.00001   0.00004   0.00090   0.00093  -2.27618
   D94       -0.03625   0.00003   0.00004   0.00127   0.00131  -0.03494
   D95        0.67270   0.00001   0.00005   0.00119   0.00124   0.67394
   D96        0.39119  -0.00001  -0.00007  -0.00021  -0.00027   0.39092
   D97       -0.66794  -0.00002  -0.00004  -0.00000  -0.00003  -0.66797
   D98        2.70479  -0.00001  -0.00002   0.00004   0.00002   2.70481
   D99       -2.81368  -0.00001  -0.00002  -0.00014  -0.00016  -2.81384
   D100      -0.65812  -0.00001   0.00004  -0.00025  -0.00021  -0.65833
   D101      -1.71725  -0.00001   0.00007  -0.00004   0.00002  -1.71722
   D102       1.65548  -0.00000   0.00009   0.00000   0.00008   1.65556
   D103       2.42019  -0.00000   0.00009  -0.00018  -0.00010   2.42009
   D104       1.26310   0.00001   0.00001  -0.00022  -0.00020   1.26290
   D105       0.20397   0.00000   0.00004  -0.00001   0.00004   0.20401
   D106      -2.70648   0.00001   0.00006   0.00004   0.00009  -2.70639
   D107      -1.94177   0.00001   0.00005  -0.00014  -0.00009  -1.94186
   D108      -2.53517   0.00001  -0.00032  -0.00133  -0.00161  -2.53678
   D109       2.68888   0.00000  -0.00029  -0.00112  -0.00137   2.68751
   D110      -0.22157   0.00001  -0.00027  -0.00107  -0.00132  -0.22289
   D111       0.54314   0.00001  -0.00027  -0.00125  -0.00150   0.54164
   D112      -3.09760  -0.00006  -0.00009  -0.00074  -0.00080  -3.09840
   D113       2.12646  -0.00007  -0.00006  -0.00053  -0.00057   2.12589
   D114      -0.78400  -0.00006  -0.00004  -0.00049  -0.00051  -0.78451
   D115      -0.01929  -0.00006  -0.00004  -0.00067  -0.00069  -0.01998
   D116      -1.92626   0.00004   0.00018   0.00281   0.00300  -1.92326
   D117      -0.13867   0.00008   0.00022   0.00268   0.00290  -0.13577
   D118      -0.94177   0.00004   0.00026   0.00359   0.00385  -0.93792
   D119       0.84582   0.00009   0.00030   0.00346   0.00375   0.84957
   D120       2.14722   0.00002   0.00022   0.00377   0.00401   2.15123
   D121      -2.34838   0.00007   0.00026   0.00364   0.00391  -2.34447
   D122       0.03858   0.00003   0.00022   0.00332   0.00354   0.04212
   D123       1.82617   0.00008   0.00026   0.00318   0.00344   1.82961
   D124      -3.01900   0.00001   0.00009   0.00291   0.00303  -3.01597
   D125      -1.23141   0.00005   0.00012   0.00278   0.00293  -1.22848
   D126       1.00352   0.00002   0.00042   0.00390   0.00432   1.00784
   D127       2.79111   0.00006   0.00046   0.00377   0.00422   2.79533
   D128       0.27311  -0.00002   0.00033   0.00403   0.00437   0.27748
   D129       3.09447  -0.00004   0.00011   0.00150   0.00162   3.09609
   D130       1.50365   0.00000   0.00037   0.00525   0.00562   1.50927
   D131      -1.95817  -0.00002   0.00015   0.00271   0.00287  -1.95530
   D132      -1.65631   0.00002   0.00029   0.00481   0.00510  -1.65120
   D133       1.16506  -0.00001   0.00007   0.00227   0.00235   1.16741
   D134       2.71381   0.00003   0.00033   0.00527   0.00561   2.71941
   D135      -0.74802   0.00000   0.00011   0.00274   0.00285  -0.74516
   D136      -0.76951   0.00000   0.00030   0.00426   0.00456  -0.76495
   D137       2.05185  -0.00002   0.00008   0.00172   0.00181   2.05366
   D138      -2.48876   0.00003   0.00035   0.00479   0.00514  -2.48363
   D139       0.33260   0.00001   0.00014   0.00225   0.00238   0.33498
   D140       0.29988   0.00002  -0.00027  -0.00065  -0.00090   0.29897
   D141      -0.82841   0.00001  -0.00029  -0.00061  -0.00089  -0.82930
   D142       3.01630  -0.00003  -0.00054  -0.00381  -0.00431   3.01199
   D143       2.58485  -0.00007  -0.00027  -0.00251  -0.00276   2.58209
   D144       1.45529   0.00000  -0.00031  -0.00109  -0.00138   1.45391
   D145       0.32700  -0.00001  -0.00034  -0.00104  -0.00137   0.32564
   D146      -2.11147  -0.00005  -0.00058  -0.00424  -0.00479  -2.11626
   D147      -2.54293  -0.00010  -0.00031  -0.00295  -0.00324  -2.54616
   D148      -2.53919   0.00002   0.00018   0.00121   0.00138  -2.53780
   D149       2.61571   0.00001   0.00015   0.00125   0.00140   2.61711
   D150       0.17724  -0.00004  -0.00010  -0.00195  -0.00202   0.17521
   D151      -0.25422  -0.00008   0.00018  -0.00065  -0.00047  -0.25469
   D152      -2.12130   0.00005  -0.00032  -0.00063  -0.00094  -2.12224
   D153       3.03360   0.00004  -0.00034  -0.00058  -0.00092   3.03267
   D154       0.59512  -0.00001  -0.00059  -0.00378  -0.00435   0.59078
   D155       0.16367  -0.00005  -0.00031  -0.00248  -0.00280   0.16087
   D156       0.63132  -0.00002  -0.00009  -0.00027  -0.00035   0.63097
   D157      -0.43655   0.00000  -0.00007   0.00037   0.00031  -0.43624
   D158      -2.67913   0.00000  -0.00011  -0.00005  -0.00015  -2.67928
   D159       3.04605  -0.00000  -0.00007  -0.00007  -0.00013   3.04593
   D160      -0.52044  -0.00001   0.00007  -0.00038  -0.00032  -0.52076
   D161      -1.58831   0.00001   0.00009   0.00026   0.00034  -1.58797
   D162       2.45229   0.00001   0.00004  -0.00016  -0.00012   2.45217
   D163       1.89429   0.00000   0.00008  -0.00018  -0.00010   1.89419
   D164      -2.90284   0.00001   0.00026   0.00263   0.00289  -2.89996
   D165       2.31248   0.00003   0.00028   0.00327   0.00354   2.31602
   D166       0.06989   0.00003   0.00024   0.00285   0.00309   0.07298
   D167      -0.48811   0.00002   0.00028   0.00284   0.00311  -0.48500
   D168      -3.13208   0.00002  -0.00000  -0.00052  -0.00054  -3.13261
   D169       2.08324   0.00004   0.00001   0.00012   0.00012   2.08336
   D170      -0.15934   0.00004  -0.00003  -0.00030  -0.00034  -0.15968
   D171      -0.71734   0.00003   0.00001  -0.00031  -0.00032  -0.71766
   D172      -0.79862  -0.00002  -0.00002  -0.00002  -0.00003  -0.79865
   D173       0.26504  -0.00001  -0.00005  -0.00023  -0.00027   0.26477
   D174       2.44116  -0.00001   0.00003   0.00014   0.00017   2.44133
   D175       3.09287  -0.00001   0.00001   0.00024   0.00026   3.09313
   D176       0.26911  -0.00003   0.00019   0.00018   0.00036   0.26948
   D177       1.33277  -0.00002   0.00016  -0.00003   0.00012   1.33289
   D178      -2.77430  -0.00002   0.00024   0.00035   0.00057  -2.77373
   D179      -2.12258  -0.00002   0.00022   0.00045   0.00066  -2.12192
   D180       3.09524  -0.00001  -0.00018  -0.00083  -0.00100   3.09424
   D181      -2.12429  -0.00001  -0.00021  -0.00104  -0.00124  -2.12553
   D182       0.05183  -0.00001  -0.00013  -0.00067  -0.00079   0.05104
   D183       0.70354  -0.00000  -0.00015  -0.00056  -0.00070   0.70284
   D184       2.45035  -0.00002   0.00019  -0.00031  -0.00012   2.45024
   D185      -2.76917  -0.00002   0.00016  -0.00052  -0.00036  -2.76953
   D186      -0.59306  -0.00002   0.00024  -0.00015   0.00009  -0.59297
   D187       0.05866  -0.00001   0.00022  -0.00005   0.00018   0.05884
   D188       0.12696   0.00001   0.00003   0.00050   0.00053   0.12749
   D189      -0.96476   0.00000   0.00009   0.00055   0.00063  -0.96413
   D190       2.33129   0.00002   0.00023   0.00084   0.00106   2.33235
   D191       2.60512   0.00001   0.00011   0.00074   0.00084   2.60596
   D192       1.35857   0.00001  -0.00021   0.00011  -0.00009   1.35848
   D193       0.26685  -0.00000  -0.00015   0.00015   0.00001   0.26686
   D194      -2.72029   0.00002  -0.00001   0.00045   0.00044  -2.71985
   D195      -2.44646   0.00001  -0.00013   0.00035   0.00022  -2.44624
   D196      -2.32209  -0.00001  -0.00042  -0.00229  -0.00270  -2.32479
   D197       2.86937  -0.00002  -0.00036  -0.00224  -0.00259   2.86677
   D198      -0.11777  -0.00000  -0.00022  -0.00195  -0.00217  -0.11994
   D199       0.15606  -0.00001  -0.00034  -0.00205  -0.00238   0.15368
   D200      -2.45994  -0.00005  -0.00001   0.00009   0.00011  -2.45984
   D201       2.73152  -0.00006   0.00005   0.00014   0.00021   2.73173
   D202      -0.25562  -0.00004   0.00019   0.00043   0.00064  -0.25498
   D203       0.01821  -0.00005   0.00007   0.00034   0.00042   0.01863
   D204      -2.44343   0.00003  -0.00014  -0.00177  -0.00192  -2.44535
   D205      -0.21427  -0.00006  -0.00047  -0.00492  -0.00539  -0.21966
   D206       2.56001   0.00001  -0.00063  -0.00378  -0.00440   2.55561
   D207      -1.49402  -0.00007  -0.00097  -0.00693  -0.00787  -1.50189
   D208       1.14917  -0.00000  -0.00046  -0.00464  -0.00510   1.14407
   D209      -2.90485  -0.00009  -0.00080  -0.00779  -0.00857  -2.91342
   D210      -0.21640   0.00001  -0.00014  -0.00206  -0.00220  -0.21860
   D211       2.01276  -0.00008  -0.00047  -0.00521  -0.00567   2.00709
   D212      -1.30466   0.00002  -0.00025  -0.00190  -0.00215  -1.30682
   D213       0.92450  -0.00007  -0.00059  -0.00506  -0.00563   0.91887
   D214      -2.51621   0.00001  -0.00015  -0.00285  -0.00302  -2.51923
   D215       1.75976   0.00012  -0.00044  -0.00332  -0.00385   1.75591
   D216       2.67221   0.00000  -0.00050  -0.00294  -0.00343   2.66878
   D217       0.66499   0.00011  -0.00079  -0.00341  -0.00426   0.66073
   D218       1.55270  -0.00000  -0.00035  -0.00271  -0.00306   1.54964
   D219      -0.45452   0.00011  -0.00064  -0.00317  -0.00389  -0.45840
   D220       0.47502   0.00001  -0.00045  -0.00241  -0.00286   0.47216
   D221      -1.53220   0.00012  -0.00074  -0.00288  -0.00368  -1.53589
   D222      -0.95737   0.00004  -0.00046  -0.00252  -0.00299  -0.96036
   D223      -2.96459   0.00015  -0.00075  -0.00299  -0.00382  -2.96841
   D224       0.59690   0.00002   0.00005   0.00053   0.00058   0.59748
   D225       1.61695   0.00001   0.00017   0.00069   0.00084   1.61779
   D226      -2.41486   0.00001   0.00009   0.00044   0.00052  -2.41434
   D227      -1.70814   0.00001   0.00013   0.00069   0.00081  -1.70733
   D228      -1.21011   0.00002  -0.00001   0.00040   0.00040  -1.20971
   D229      -0.19006   0.00001   0.00011   0.00056   0.00066  -0.18940
   D230       2.06131   0.00001   0.00003   0.00031   0.00034   2.06166
   D231       2.76803   0.00001   0.00007   0.00056   0.00063   2.76866
   D232      -0.49652   0.00001   0.00001   0.00020   0.00022  -0.49630
   D233       0.52352   0.00000   0.00014   0.00037   0.00048   0.52401
   D234       2.77490   0.00000   0.00005   0.00012   0.00017   2.77507
   D235      -2.80156   0.00001   0.00009   0.00037   0.00045  -2.80111
   D236       2.98595   0.00001  -0.00004   0.00014   0.00010   2.98605
   D237      -2.27719   0.00000   0.00009   0.00030   0.00037  -2.27683
   D238      -0.02582  -0.00000   0.00000   0.00005   0.00005  -0.02577
   D239       0.68090   0.00001   0.00004   0.00030   0.00034   0.68124
   D240       2.54050   0.00001  -0.00005   0.00021   0.00017   2.54067
   D241      -2.72264  -0.00000   0.00008   0.00037   0.00043  -2.72220
   D242      -0.47126  -0.00000  -0.00001   0.00013   0.00012  -0.47114
   D243       0.23546   0.00000   0.00003   0.00038   0.00040   0.23586
   D244       0.88305  -0.00001  -0.00006  -0.00007  -0.00013   0.88292
   D245      -2.75417  -0.00000   0.00006   0.00014   0.00020  -2.75397
   D246      -2.10255  -0.00001  -0.00007  -0.00048  -0.00056  -2.10310
   D247      -0.09739  -0.00001   0.00008   0.00018   0.00026  -0.09713
   D248       2.54857   0.00000   0.00021   0.00039   0.00059   2.54916
   D249      -3.08299  -0.00001   0.00007  -0.00023  -0.00016  -3.08315
   D250      -1.02981  -0.00000  -0.00005  -0.00006  -0.00010  -1.02991
   D251       1.61615   0.00001   0.00007   0.00015   0.00023   1.61638
   D252       2.26778  -0.00000  -0.00006  -0.00047  -0.00053   2.26725
   D253       3.06715  -0.00001  -0.00006  -0.00017  -0.00023   3.06692
   D254      -0.57007   0.00001   0.00006   0.00004   0.00010  -0.56998
   D255       0.08156  -0.00001  -0.00007  -0.00058  -0.00066   0.08089
   D256       3.13667  -0.00000  -0.00010   0.00012   0.00002   3.13670
   D257      -0.50055   0.00001   0.00003   0.00033   0.00035  -0.50020
   D258       0.15108  -0.00000  -0.00011  -0.00029  -0.00040   0.15067
   D259      -0.74336   0.00001  -0.00009  -0.00033  -0.00042  -0.74378
   D260      -1.77076   0.00000  -0.00018  -0.00036  -0.00054  -1.77130
   D261       2.29223   0.00000  -0.00014  -0.00049  -0.00062   2.29161
   D262       1.70655   0.00000  -0.00010  -0.00039  -0.00049   1.70606
   D263       0.26990   0.00002  -0.00007  -0.00012  -0.00019   0.26970
   D264      -0.75750   0.00001  -0.00016  -0.00015  -0.00031  -0.75781
   D265      -2.97769   0.00001  -0.00012  -0.00027  -0.00040  -2.97809
   D266       2.71981   0.00001  -0.00008  -0.00018  -0.00027   2.71954
   D267       1.21916   0.00000  -0.00003  -0.00028  -0.00032   1.21883
   D268       0.19176  -0.00000  -0.00012  -0.00032  -0.00044   0.19132
   D269      -2.02843  -0.00000  -0.00008  -0.00044  -0.00053  -2.02896
   D270      -2.61412  -0.00000  -0.00005  -0.00034  -0.00040  -2.61451
   D271      -2.50526   0.00002  -0.00002   0.00009   0.00006  -2.50520
   D272       2.75053   0.00001  -0.00011   0.00005  -0.00006   2.75047
   D273       0.53033   0.00001  -0.00008  -0.00007  -0.00015   0.53019
   D274      -0.05535   0.00001  -0.00004   0.00002  -0.00001  -0.05536
   D275      -3.05210   0.00001  -0.00004  -0.00010  -0.00014  -3.05224
   D276       2.20369   0.00001  -0.00012  -0.00013  -0.00026   2.20343
   D277      -0.01650   0.00001  -0.00009  -0.00026  -0.00034  -0.01685
   D278      -0.60219   0.00001  -0.00005  -0.00016  -0.00021  -0.60240
   D279      -1.49873  -0.00000  -0.00017  -0.00023  -0.00039  -1.49912
   D280      -0.48321  -0.00002  -0.00013  -0.00041  -0.00054  -0.48375
   D281       2.10275  -0.00001  -0.00011  -0.00035  -0.00046   2.10228
   D282       2.32290  -0.00001  -0.00006  -0.00025  -0.00031   2.32260
   D283      -0.58987   0.00001  -0.00027  -0.00015  -0.00041  -0.59028
   D284       0.42565  -0.00000  -0.00023  -0.00033  -0.00056   0.42509
   D285       3.01161   0.00000  -0.00021  -0.00027  -0.00048   3.01112
   D286      -3.05142   0.00001  -0.00016  -0.00017  -0.00033  -3.05175
   D287       0.12863  -0.00001  -0.00016  -0.00035  -0.00052   0.12811
   D288       1.14415  -0.00003  -0.00013  -0.00053  -0.00066   1.14348
   D289      -2.55308  -0.00002  -0.00011  -0.00048  -0.00059  -2.55367
   D290      -2.33292  -0.00002  -0.00006  -0.00037  -0.00043  -2.33336
   D291       2.52440   0.00001  -0.00010   0.00027   0.00018   2.52458
   D292      -2.74327  -0.00001  -0.00006   0.00010   0.00004  -2.74324
   D293      -0.15731   0.00000  -0.00004   0.00015   0.00011  -0.15720
   D294       0.06284   0.00001   0.00001   0.00026   0.00027   0.06311
   D295       2.47030   0.00001  -0.00011  -0.00012  -0.00022   2.47008
   D296      -2.79737  -0.00001  -0.00008  -0.00029  -0.00037  -2.79774
   D297      -0.21141  -0.00000  -0.00006  -0.00024  -0.00030  -0.21170
   D298       0.00875   0.00000  -0.00001  -0.00013  -0.00014   0.00861
   D299       1.26440   0.00000   0.00011   0.00006   0.00016   1.26456
   D300       0.19800  -0.00000  -0.00014  -0.00050  -0.00062   0.19739
   D301      -1.92763  -0.00001   0.00002  -0.00007  -0.00005  -1.92769
   D302      -2.69362   0.00001  -0.00001  -0.00006  -0.00007  -2.69369
   D303       0.39452  -0.00001   0.00014   0.00014   0.00027   0.39479
   D304      -0.67187  -0.00001  -0.00011  -0.00042  -0.00051  -0.67238
   D305      -2.79751  -0.00002   0.00005   0.00000   0.00006  -2.79745
   D306       2.71969  -0.00000   0.00002   0.00001   0.00004   2.71973
   D307      -0.65677   0.00001   0.00012   0.00028   0.00039  -0.65638
   D308      -1.72317   0.00001  -0.00013  -0.00028  -0.00039  -1.72355
   D309       2.43439   0.00000   0.00002   0.00015   0.00017   2.43456
   D310       1.66840   0.00002  -0.00000   0.00016   0.00016   1.66856
   D311      -3.09329  -0.00000   0.00010  -0.00011  -0.00003  -3.09332
   D312       2.12350  -0.00001  -0.00015  -0.00067  -0.00080   2.12269
   D313      -0.00214  -0.00001   0.00000  -0.00025  -0.00024  -0.00238
   D314      -0.76812   0.00000  -0.00002  -0.00024  -0.00026  -0.76838
   D315      -2.52431   0.00000   0.00011   0.00014   0.00023  -2.52408
   D316       2.69248  -0.00001  -0.00014  -0.00042  -0.00054   2.69194
   D317       0.56685  -0.00001   0.00001   0.00000   0.00002   0.56687
   D318      -0.19914   0.00001  -0.00001   0.00001   0.00000  -0.19913
   D319       0.07918   0.00000   0.00004   0.00007   0.00011   0.07928
   D320       1.05051   0.00001   0.00014   0.00059   0.00073   1.05124
   D321      -2.37776  -0.00001   0.00004   0.00007   0.00011  -2.37766
   D322      -2.99955  -0.00000  -0.00000   0.00002   0.00002  -2.99953
   D323       1.07197   0.00003   0.00007   0.00060   0.00066   1.07263
   D324       2.04331   0.00004   0.00017   0.00111   0.00128   2.04459
   D325      -1.38497   0.00002   0.00007   0.00059   0.00066  -1.38431
   D326      -2.00675   0.00002   0.00003   0.00055   0.00058  -2.00618
   D327      -0.89665   0.00001   0.00011   0.00031   0.00041  -0.89624
   D328       0.07468   0.00002   0.00021   0.00082   0.00103   0.07572
   D329       2.92960  -0.00000   0.00010   0.00030   0.00041   2.93001
   D330       2.30781   0.00000   0.00006   0.00026   0.00033   2.30814
   D331       2.82933  -0.00000   0.00010   0.00005   0.00014   2.82947
   D332      -2.48252   0.00001   0.00020   0.00057   0.00076  -2.48176
   D333       0.37239  -0.00001   0.00009   0.00005   0.00014   0.37253
   D334      -0.24940  -0.00000   0.00005   0.00000   0.00006  -0.24934
   D335      -2.97601   0.00000   0.00009   0.00007   0.00015  -2.97586
   D336      -2.00468   0.00002   0.00019   0.00058   0.00077  -2.00391
   D337       0.85023  -0.00000   0.00009   0.00006   0.00015   0.85038
   D338       0.22845   0.00000   0.00005   0.00002   0.00007   0.22851
   D339       2.07014   0.00000   0.00002  -0.00019  -0.00017   2.06997
   D340      -0.77188  -0.00001   0.00002  -0.00043  -0.00041  -0.77229
   D341       1.18396  -0.00001   0.00004  -0.00047  -0.00043   1.18353
   D342      -1.65806  -0.00002   0.00004  -0.00071  -0.00067  -1.65872
   D343       3.11070   0.00000  -0.00003  -0.00045  -0.00048   3.11021
   D344       0.26868  -0.00000  -0.00003  -0.00068  -0.00072   0.26796
   D345      -1.94311  -0.00001  -0.00005  -0.00071  -0.00076  -1.94388
   D346       1.49806  -0.00002  -0.00005  -0.00095  -0.00100   1.49706
   D347       0.34856   0.00001   0.00003  -0.00009  -0.00006   0.34850
   D348      -2.49346  -0.00000   0.00003  -0.00033  -0.00029  -2.49375
   D349      -0.73347   0.00001  -0.00003  -0.00016  -0.00019  -0.73365
   D350       2.70770  -0.00000  -0.00003  -0.00039  -0.00042   2.70728
   D351      -3.02051  -0.00000   0.00005  -0.00043  -0.00038  -3.02089
   D352       2.14290  -0.00002   0.00008  -0.00069  -0.00061   2.14230
   D353      -1.93163   0.00001   0.00002  -0.00048  -0.00046  -1.93209
   D354      -0.94951  -0.00001  -0.00002  -0.00077  -0.00079  -0.95030
   D355       0.99033  -0.00000   0.00004  -0.00054  -0.00050   0.98983
   D356       0.03083  -0.00000  -0.00000  -0.00043  -0.00043   0.03039
   D357      -0.88948  -0.00002  -0.00001  -0.00046  -0.00047  -0.88996
   D358       0.14057  -0.00002   0.00007  -0.00031  -0.00024   0.14033
   D359       3.13738  -0.00001  -0.00008  -0.00063  -0.00072   3.13666
   D360       2.50207  -0.00002   0.00000  -0.00057  -0.00059   2.50148
   D361       0.21238  -0.00001  -0.00013  -0.00053  -0.00065   0.21173
   D362       1.24244  -0.00001  -0.00005  -0.00038  -0.00041   1.24202
   D363      -2.04395   0.00000  -0.00020  -0.00070  -0.00089  -2.04484
   D364      -2.67925  -0.00001  -0.00012  -0.00064  -0.00077  -2.68002
   D365       3.10983  -0.00000  -0.00043  -0.00342  -0.00381   3.10602
   D366      -2.14330  -0.00001  -0.00036  -0.00326  -0.00358  -2.14687
   D367       0.85351   0.00000  -0.00050  -0.00358  -0.00405   0.84945
   D368       0.21820  -0.00001  -0.00042  -0.00352  -0.00393   0.21427
   D369       2.53110  -0.00009   0.00001  -0.00349  -0.00347   2.52763
   D370      -2.72203  -0.00010   0.00008  -0.00334  -0.00324  -2.72527
   D371       0.27477  -0.00008  -0.00006  -0.00366  -0.00371   0.27106
   D372      -0.36053  -0.00009   0.00002  -0.00360  -0.00359  -0.36412
   D373       0.47968   0.00001  -0.00003  -0.00024  -0.00026   0.47942
   D374      -2.24545  -0.00001  -0.00021  -0.00077  -0.00096  -2.24641
   D375      -2.88580  -0.00000  -0.00005   0.00012   0.00009  -2.88571
   D376      -0.69767  -0.00001   0.00015   0.00038   0.00052  -0.69715
   D377       2.86039  -0.00003  -0.00002  -0.00015  -0.00018   2.86020
   D378       2.22003  -0.00002   0.00014   0.00074   0.00087   2.22090
   D379       3.01032   0.00007   0.00034   0.00335   0.00365   3.01397
   D380       0.28519   0.00005   0.00016   0.00282   0.00296   0.28814
   D381      -0.35516   0.00006   0.00032   0.00371   0.00401  -0.35116
   D382       3.11462   0.00001   0.00017  -0.00034  -0.00018   3.11444
   D383       0.38949  -0.00000  -0.00001  -0.00087  -0.00088   0.38861
   D384      -0.25086   0.00000   0.00015   0.00002   0.00017  -0.25069
   D385       0.83543   0.00001   0.00022   0.00063   0.00084   0.83627
   D386      -0.11163   0.00001   0.00032   0.00095   0.00126  -0.11037
   D387      -2.99490   0.00001   0.00017   0.00058   0.00074  -2.99416
   D388      -2.57767  -0.00000   0.00008   0.00030   0.00039  -2.57728
   D389      -0.20561   0.00000   0.00013   0.00054   0.00065  -0.20495
   D390      -1.15267  -0.00000   0.00023   0.00087   0.00107  -1.15160
   D391       2.24725  -0.00000   0.00007   0.00049   0.00055   2.24781
   D392       2.66448  -0.00001  -0.00001   0.00022   0.00020   2.66468
   D393       3.13567   0.00002   0.00046   0.00373   0.00416   3.13984
   D394       2.18861   0.00002   0.00055   0.00406   0.00458   2.19320
   D395      -0.69465   0.00002   0.00040   0.00368   0.00407  -0.69059
   D396      -0.27743   0.00001   0.00031   0.00341   0.00372  -0.27371
   D397      -2.55585   0.00010   0.00017   0.00308   0.00323  -2.55262
   D398       2.78028   0.00010   0.00027   0.00340   0.00365   2.78392
   D399      -0.10299   0.00010   0.00012   0.00302   0.00313  -0.09986
   D400       0.31424   0.00009   0.00003   0.00275   0.00278   0.31702
   D401      -0.45109  -0.00001  -0.00083  -0.00737  -0.00829  -0.45938
   D402       0.68465  -0.00001  -0.00087  -0.00691  -0.00785   0.67680
   D403       1.80662  -0.00003  -0.00059  -0.00563  -0.00633   1.80030
   D404      -3.00840  -0.00007  -0.00105  -0.00997  -0.01109  -3.01948
   D405      -1.63095  -0.00004  -0.00100  -0.00953  -0.01062  -1.64157
   D406      -3.08119  -0.00014   0.00030  -0.00719  -0.00683  -3.08803
   D407      -1.61508  -0.00005   0.00019  -0.00431  -0.00407  -1.61914
   D408      -0.31641  -0.00006   0.00019  -0.00387  -0.00363  -0.32004
   D409       0.71630  -0.00010   0.00022  -0.00532  -0.00505   0.71126
   D410       1.82167  -0.00015   0.00026  -0.00665  -0.00633   1.81533
   D411       0.48369  -0.00001   0.00014  -0.00002   0.00012   0.48382
   D412      -0.69841  -0.00002   0.00007  -0.00047  -0.00039  -0.69880
   D413       3.00202   0.00001   0.00007   0.00011   0.00018   3.00220
   D414       3.13278  -0.00000   0.00005  -0.00010  -0.00005   3.13273
   D415      -2.22498   0.00000   0.00008   0.00024   0.00031  -2.22466
   D416       2.87611  -0.00001   0.00001  -0.00021  -0.00019   2.87591
   D417       0.29335   0.00002   0.00001   0.00037   0.00038   0.29372
   D418       0.42411   0.00001  -0.00001   0.00016   0.00015   0.42425
   D419      -2.88780   0.00000   0.00008   0.00022   0.00030  -2.88750
   D420       2.21328  -0.00001   0.00002  -0.00023  -0.00021   2.21307
   D421      -0.36948   0.00001   0.00001   0.00035   0.00036  -0.36912
   D422      -0.23872   0.00000  -0.00001   0.00014   0.00013  -0.23859
   D423      -0.71633   0.00001   0.00023   0.00052   0.00074  -0.71558
   D424       0.48313   0.00002   0.00014   0.00080   0.00094   0.48407
   D425       3.09527   0.00001   0.00010   0.00045   0.00055   3.09583
   D426      -3.03381  -0.00000   0.00013   0.00024   0.00037  -3.03344
   D427       2.60444  -0.00000   0.00008  -0.00016  -0.00009   2.60435
   D428      -2.47929   0.00001  -0.00001   0.00012   0.00011  -2.47918
   D429       0.13286  -0.00001  -0.00006  -0.00023  -0.00028   0.13258
   D430       0.28696  -0.00002  -0.00002  -0.00044  -0.00046   0.28650
   D431       2.26132   0.00000   0.00011   0.00008   0.00018   2.26150
   D432      -2.82241   0.00001   0.00002   0.00035   0.00037  -2.82204
   D433      -0.21026  -0.00000  -0.00003   0.00001  -0.00002  -0.21028
   D434      -0.05616  -0.00001   0.00001  -0.00021  -0.00019  -0.05636
   D435      -0.32657  -0.00003  -0.00022  -0.00100  -0.00122  -0.32779
   D436       0.96387  -0.00001  -0.00020  -0.00060  -0.00080   0.96307
   D437       3.11003  -0.00001  -0.00012  -0.00045  -0.00058   3.10945
   D438      -2.88936  -0.00002  -0.00014  -0.00071  -0.00086  -2.89022
   D439       2.71085  -0.00002  -0.00013  -0.00060  -0.00073   2.71013
   D440      -2.28189   0.00000  -0.00011  -0.00020  -0.00030  -2.28220
   D441      -0.13573   0.00000  -0.00004  -0.00005  -0.00009  -0.13582
   D442       0.14806  -0.00001  -0.00005  -0.00031  -0.00037   0.14769
   D443       3.02476  -0.00001  -0.00007  -0.00040  -0.00047   3.02428
   D444      -1.96799   0.00001  -0.00005   0.00000  -0.00005  -1.96804
   D445       0.17817   0.00001   0.00002   0.00015   0.00017   0.17834
   D446       0.46196  -0.00000   0.00000  -0.00011  -0.00011   0.46185
   D447       0.47912  -0.00002  -0.00008  -0.00114  -0.00123   0.47788
   D448      -2.44510   0.00003   0.00012   0.00066   0.00079  -2.44431
   D449      -2.82211  -0.00002  -0.00017  -0.00096  -0.00113  -2.82324
   D450      -0.72139  -0.00002  -0.00006  -0.00115  -0.00121  -0.72260
   D451       2.63758   0.00003   0.00015   0.00066   0.00080   2.63839
   D452       2.26057  -0.00002  -0.00014  -0.00097  -0.00111   2.25946
   D453       3.09753  -0.00003  -0.00012  -0.00121  -0.00134   3.09619
   D454       0.17332   0.00003   0.00008   0.00059   0.00067   0.17400
   D455      -0.20369  -0.00002  -0.00021  -0.00104  -0.00124  -0.20493
   D456      -3.02860  -0.00002  -0.00010  -0.00082  -0.00093  -3.02953
   D457       0.33038   0.00003   0.00010   0.00098   0.00109   0.33146
   D458      -0.04663  -0.00001  -0.00018  -0.00065  -0.00083  -0.04747
   D459      -0.97095  -0.00000  -0.00021  -0.00046  -0.00066  -0.97161
   D460       0.26705   0.00003  -0.00019   0.00009  -0.00010   0.26695
   D461       2.74347   0.00003  -0.00000   0.00035   0.00034   2.74381
   D462       2.86746   0.00002  -0.00003   0.00028   0.00024   2.86770
   D463       0.12246  -0.00001  -0.00014  -0.00019  -0.00033   0.12213
   D464       1.36046   0.00002  -0.00012   0.00035   0.00024   1.36070
   D465      -2.44631   0.00003   0.00007   0.00061   0.00067  -2.44563
   D466      -2.32231   0.00001   0.00004   0.00054   0.00057  -2.32174
   D467       2.32576  -0.00001  -0.00003  -0.00009  -0.00011   2.32564
   D468      -2.71944   0.00001  -0.00001   0.00046   0.00046  -2.71898
   D469      -0.24302   0.00002   0.00017   0.00072   0.00089  -0.24212
   D470      -0.11902   0.00000   0.00014   0.00065   0.00079  -0.11823
   D471       2.59811  -0.00001  -0.00009  -0.00024  -0.00033   2.59778
   D472      -2.44708   0.00002  -0.00007   0.00031   0.00023  -2.44685
   D473       0.02934   0.00002   0.00011   0.00056   0.00067   0.03001
   D474       0.15333   0.00001   0.00008   0.00049   0.00057   0.15390
   D475      -2.18748  -0.00001  -0.00003  -0.00014  -0.00018  -2.18766
   D476      -0.04383   0.00000  -0.00006  -0.00008  -0.00013  -0.04396
   D477       2.77917   0.00001  -0.00008   0.00000  -0.00006   2.77911
   D478       1.33574  -0.00001  -0.00005  -0.00058  -0.00062   1.33512
   D479      -1.11572  -0.00000  -0.00011  -0.00018  -0.00029  -1.11601
   D480      -0.31889   0.00003   0.00019   0.00128   0.00147  -0.31742
   D481       0.97349   0.00005   0.00010   0.00157   0.00168   0.97517
   D482      -2.87854   0.00002   0.00008   0.00099   0.00107  -2.87747
   D483       3.11860   0.00002   0.00003   0.00064   0.00068   3.11928
   D484       2.69405  -0.00001   0.00005   0.00015   0.00019   2.69424
   D485      -2.29675   0.00002  -0.00004   0.00044   0.00040  -2.29635
   D486       0.13440  -0.00001  -0.00006  -0.00015  -0.00021   0.13419
   D487      -0.15164  -0.00002  -0.00011  -0.00049  -0.00060  -0.15224
   D488       3.02655   0.00002   0.00029   0.00102   0.00129   3.02784
   D489      -1.96425   0.00005   0.00020   0.00131   0.00150  -1.96275
   D490       0.46690   0.00002   0.00017   0.00073   0.00090   0.46780
   D491       0.18086   0.00001   0.00013   0.00038   0.00051   0.18136
   D492       0.30425   0.00002  -0.00000   0.00060   0.00059   0.30484
   D493      -0.82117   0.00002   0.00006   0.00047   0.00053  -0.82064
   D494       3.02509   0.00001  -0.00001   0.00020   0.00019   3.02528
   D495       2.57028   0.00001   0.00002   0.00012   0.00014   2.57042
   D496       1.46563   0.00003   0.00016   0.00104   0.00119   1.46682
   D497       0.34021   0.00002   0.00023   0.00091   0.00113   0.34134
   D498      -2.09672   0.00001   0.00016   0.00063   0.00079  -2.09593
   D499      -2.55152   0.00001   0.00019   0.00056   0.00074  -2.55078
   D500      -2.12117   0.00001  -0.00002   0.00035   0.00033  -2.12084
   D501       3.03660   0.00000   0.00004   0.00022   0.00027   3.03687
   D502       0.59967  -0.00001  -0.00002  -0.00005  -0.00007   0.59960
   D503       0.14487  -0.00001   0.00000  -0.00013  -0.00012   0.14475
   D504      -2.53538   0.00001  -0.00006   0.00009   0.00003  -2.53535
   D505       2.62239   0.00001  -0.00000  -0.00004  -0.00004   2.62235
   D506       0.18547  -0.00000  -0.00007  -0.00031  -0.00038   0.18509
   D507      -0.26934  -0.00000  -0.00004  -0.00038  -0.00042  -0.26977
   D508       0.63602  -0.00001   0.00009   0.00013   0.00023   0.63626
   D509      -0.43424  -0.00002   0.00001  -0.00033  -0.00031  -0.43455
   D510      -2.65848  -0.00000   0.00008  -0.00000   0.00007  -2.65841
   D511       3.05966   0.00001   0.00002   0.00016   0.00018   3.05984
   D512      -0.52002  -0.00001   0.00014   0.00014   0.00029  -0.51973
   D513      -1.59028  -0.00003   0.00006  -0.00032  -0.00026  -1.59053
   D514       2.46866  -0.00001   0.00013   0.00000   0.00012   2.46878
   D515       1.90362   0.00000   0.00007   0.00017   0.00023   1.90386
   D516       3.13999  -0.00002   0.00004   0.00007   0.00013   3.14012
   D517       2.06973  -0.00003  -0.00004  -0.00038  -0.00041   2.06932
   D518      -0.15452  -0.00001   0.00003  -0.00006  -0.00003  -0.15455
   D519      -0.71955  -0.00000  -0.00003   0.00011   0.00008  -0.71948
   D520      -2.90056  -0.00001  -0.00004   0.00003   0.00002  -2.90054
   D521       2.31237  -0.00002  -0.00012  -0.00042  -0.00053   2.31184
   D522       0.08812  -0.00000  -0.00005  -0.00010  -0.00015   0.08797
   D523      -0.47692   0.00001  -0.00011   0.00007  -0.00004  -0.47696
   D524      -1.52034  -0.00001   0.00018   0.00222   0.00240  -1.51794
   D525       0.15821   0.00000   0.00025   0.00266   0.00291   0.16113
   D526       1.75721  -0.00000   0.00024   0.00242   0.00266   1.75986
   D527      -2.84743   0.00001   0.00031   0.00287   0.00317  -2.84426
   D528      -2.96518  -0.00001   0.00010   0.00197   0.00207  -2.96311
   D529      -1.28663   0.00000   0.00017   0.00242   0.00258  -1.28405
   D530       0.67821   0.00001   0.00028   0.00269   0.00297   0.68118
   D531       2.35676   0.00002   0.00036   0.00314   0.00348   2.36025
   D532      -0.44184  -0.00001   0.00030   0.00228   0.00258  -0.43926
   D533       1.23672   0.00001   0.00038   0.00273   0.00309   1.23981
   D534      -0.54830  -0.00000   0.00021   0.00201   0.00222  -0.54608
   D535       2.03123  -0.00002   0.00009   0.00050   0.00059   2.03182
   D536      -2.77870   0.00001   0.00020   0.00215   0.00234  -2.77636
   D537      -0.19917  -0.00001   0.00008   0.00063   0.00071  -0.19846
   D538      -1.63805   0.00000   0.00012   0.00192   0.00204  -1.63601
   D539       0.94148  -0.00001   0.00000   0.00040   0.00041   0.94189
   D540       2.23082   0.00001   0.00030   0.00264   0.00294   2.23376
   D541      -1.47284  -0.00000   0.00018   0.00113   0.00131  -1.47152
   D542       0.81689   0.00000   0.00033   0.00216   0.00249   0.81938
   D543      -2.88677  -0.00001   0.00022   0.00065   0.00086  -2.88591
   D544      -0.88828   0.00002   0.00005   0.00018   0.00024  -0.88804
   D545       0.14259   0.00001   0.00014   0.00012   0.00025   0.14284
   D546      -3.14127  -0.00001   0.00002  -0.00019  -0.00017  -3.14144
   D547       2.51161   0.00001   0.00006  -0.00023  -0.00018   2.51144
   D548       0.21845  -0.00000   0.00003  -0.00005  -0.00001   0.21844
   D549       1.24932  -0.00001   0.00012  -0.00011   0.00000   1.24932
   D550      -2.03455  -0.00002  -0.00000  -0.00042  -0.00042  -2.03497
   D551      -2.66485  -0.00001   0.00004  -0.00046  -0.00042  -2.66527
   D552       3.11039   0.00001   0.00002   0.00018   0.00022   3.11061
   D553      -2.14192   0.00000   0.00011   0.00012   0.00023  -2.14169
   D554       0.85740  -0.00002  -0.00001  -0.00018  -0.00019   0.85721
   D555       0.22710  -0.00000   0.00003  -0.00023  -0.00020   0.22690
   D556       2.54034   0.00001   0.00001   0.00010   0.00012   2.54047
   D557      -2.71197   0.00000   0.00010   0.00005   0.00014  -2.71183
   D558       0.28735  -0.00001  -0.00003  -0.00026  -0.00029   0.28707
   D559      -0.34295  -0.00000   0.00002  -0.00031  -0.00029  -0.34324
   D560       0.82760  -0.00000  -0.00003  -0.00024  -0.00029   0.82730
   D561      -0.12061  -0.00001  -0.00012  -0.00035  -0.00047  -0.12108
   D562      -2.56763  -0.00001  -0.00008  -0.00037  -0.00045  -2.56808
   D563      -2.99588  -0.00003  -0.00008  -0.00054  -0.00062  -2.99650
   D564      -0.21122   0.00000  -0.00003   0.00003  -0.00000  -0.21122
   D565      -1.15942  -0.00001  -0.00012  -0.00007  -0.00018  -1.15960
   D566       2.67675  -0.00000  -0.00007  -0.00009  -0.00016   2.67659
   D567       2.24849  -0.00002  -0.00007  -0.00027  -0.00033   2.24816
   D568       3.13200  -0.00000  -0.00001  -0.00012  -0.00014   3.13186
   D569       2.18380  -0.00001  -0.00010  -0.00022  -0.00032   2.18348
   D570      -0.26322  -0.00001  -0.00005  -0.00025  -0.00030  -0.26352
   D571      -0.69147  -0.00002  -0.00005  -0.00042  -0.00047  -0.69194
   D572      -2.54727   0.00000   0.00000   0.00002   0.00001  -2.54726
   D573       2.78771  -0.00000  -0.00009  -0.00008  -0.00016   2.78754
   D574       0.34069  -0.00000  -0.00004  -0.00010  -0.00015   0.34054
   D575      -0.08756  -0.00002  -0.00004  -0.00028  -0.00032  -0.08788
   D576       1.71324   0.00000  -0.00007  -0.00005  -0.00012   1.71312
   D577      -0.78740  -0.00001   0.00002  -0.00015  -0.00013  -0.78753
   D578      -3.10233   0.00001  -0.00002   0.00037   0.00035  -3.10198
   D579      -1.81913   0.00001   0.00002   0.00014   0.00016  -1.81897
   D580       0.31221   0.00001  -0.00006   0.00005  -0.00001   0.31221
   D581      -0.58151  -0.00000  -0.00010  -0.00019  -0.00029  -0.58180
   D582       0.62396   0.00000  -0.00012  -0.00033  -0.00044   0.62352
   D583      -2.95770  -0.00000  -0.00012  -0.00029  -0.00040  -2.95810
   D584      -2.81377   0.00002  -0.00017  -0.00008  -0.00024  -2.81401
   D585      -1.78741  -0.00005   0.00000  -0.00078  -0.00078  -1.78819
   D586      -0.58193  -0.00004  -0.00001  -0.00092  -0.00094  -0.58287
   D587       2.11959  -0.00005  -0.00001  -0.00088  -0.00090   2.11870
   D588       2.26352  -0.00003  -0.00006  -0.00067  -0.00073   2.26279
   D589       2.26964  -0.00000   0.00005   0.00016   0.00021   2.26985
   D590      -2.80807   0.00000   0.00004   0.00002   0.00006  -2.80801
   D591      -0.10655  -0.00000   0.00004   0.00006   0.00010  -0.10645
   D592       0.03738   0.00002  -0.00001   0.00027   0.00026   0.03764
   D593       2.12666  -0.00000   0.00003  -0.00003  -0.00001   2.12665
   D594      -2.95105   0.00000   0.00002  -0.00018  -0.00016  -2.95121
   D595      -0.24953  -0.00000   0.00002  -0.00014  -0.00012  -0.24965
   D596      -0.10560   0.00002  -0.00003   0.00007   0.00004  -0.10556
   D597       1.78712   0.00001   0.00007   0.00035   0.00043   1.78755
   D598      -1.44645   0.00001   0.00014   0.00046   0.00059  -1.44586
   D599       0.85555   0.00001   0.00003  -0.00006  -0.00003   0.85552
   D600      -0.18288   0.00001   0.00010   0.00027   0.00037  -0.18251
   D601      -3.03828  -0.00000   0.00016   0.00003   0.00018  -3.03810
   D602      -0.31669  -0.00001   0.00005  -0.00016  -0.00011  -0.31680
   D603       1.35751  -0.00001   0.00009   0.00031   0.00039   1.35790
   D604      -2.99596  -0.00001   0.00002  -0.00004  -0.00002  -2.99599
   D605       0.96214  -0.00000   0.00004  -0.00016  -0.00013   0.96201
   D606       2.63634  -0.00000   0.00007   0.00031   0.00038   2.63672
   D607      -1.71713  -0.00000   0.00000  -0.00004  -0.00004  -1.71717
   D608      -0.30072   0.00000   0.00008   0.00013   0.00022  -0.30051
   D609      -3.03660  -0.00000   0.00003  -0.00014  -0.00012  -3.03672
   D610       1.20850  -0.00001   0.00015  -0.00021  -0.00006   1.20844
   D611      -1.52738  -0.00001   0.00010  -0.00049  -0.00039  -1.52777
   D612       0.26883  -0.00001  -0.00011  -0.00021  -0.00031   0.26852
   D613       2.89533   0.00000  -0.00003   0.00013   0.00010   2.89543
   D614      -1.51130  -0.00002  -0.00000  -0.00108  -0.00108  -1.51238
   D615       1.11520  -0.00001   0.00007  -0.00074  -0.00067   1.11453
   D616       2.45798  -0.00006   0.00221   0.00656   0.00876   2.46675
   D617       1.36835   0.00039   0.00430   0.02332   0.02734   1.39569
   D618      -1.56474   0.00016   0.00235   0.00742   0.00973  -1.55501
   D619       0.78222  -0.00018  -0.00009   0.00161   0.00163   0.78386
   D620      -0.28473   0.00022   0.00211   0.01828   0.02023  -0.26450
   D621       3.03052   0.00004  -0.00006   0.00204   0.00204   3.03256
   D622      -3.00521   0.00013   0.00152   0.00733   0.00890  -2.99631
   D623       1.28402   0.00020   0.00141   0.00782   0.00936   1.29338
   D624       1.78262   0.00006  -0.00085   0.00148   0.00061   1.78322
   D625      -0.21134   0.00013  -0.00095   0.00197   0.00107  -0.21028
   D626       2.80749   0.00008  -0.00005   0.00380   0.00372   2.81121
   D627      -0.15763   0.00006  -0.00025   0.00170   0.00143  -0.15621
   D628       0.18282   0.00016   0.00053   0.00200   0.00245   0.18527
   D629      -2.78230   0.00014   0.00033  -0.00010   0.00015  -2.78215
   D630      -2.95410   0.00010  -0.00027  -0.00212  -0.00241  -2.95651
   D631      -1.43238  -0.00001   0.00002  -0.00332  -0.00333  -1.43570
   D632       1.31398  -0.00011  -0.00047  -0.00236  -0.00279   1.31118
   D633      -1.05088   0.00014   0.00009  -0.00143  -0.00142  -1.05230
   D634       1.35010  -0.00021  -0.00027  -0.00334  -0.00354   1.34655
   D635       3.10834  -0.00001   0.00007  -0.00069  -0.00063   3.10771
   D636      -2.59858   0.00019  -0.00024  -0.00018  -0.00050  -2.59907
   D637      -0.19760  -0.00016  -0.00060  -0.00210  -0.00262  -0.20022
   D638       1.56065   0.00004  -0.00026   0.00055   0.00029   1.56094
   D639       0.91175   0.00018   0.00013  -0.00199  -0.00195   0.90981
   D640      -2.97045  -0.00017  -0.00024  -0.00391  -0.00408  -2.97453
   D641      -1.21221   0.00003   0.00011  -0.00126  -0.00116  -1.21337
   D642      -0.31287   0.00000  -0.00037  -0.00465  -0.00502  -0.31789
   D643      -2.91460  -0.00012  -0.00091  -0.00696  -0.00789  -2.92249
   D644      -1.45929  -0.00023  -0.00046  -0.00295  -0.00332  -1.46262
   D645       1.01442   0.00009  -0.00041  -0.00373  -0.00416   1.01026
   D646      -1.58731  -0.00003  -0.00094  -0.00604  -0.00703  -1.59434
   D647      -0.13200  -0.00014  -0.00049  -0.00202  -0.00246  -0.13446
   D648      -2.55937   0.00012   0.00020   0.00253   0.00270  -2.55667
   D649       1.12208   0.00000  -0.00033   0.00022  -0.00016   1.12192
   D650       2.57739  -0.00011   0.00012   0.00424   0.00440   2.58179
   D651       3.10869   0.00005   0.00009   0.00113   0.00121   3.10990
   D652       1.76116  -0.00000   0.00016   0.00049   0.00065   1.76181
   D653      -0.92744  -0.00005  -0.00049  -0.00625  -0.00673  -0.93417
   D654      -0.15137   0.00000   0.00010  -0.00007   0.00003  -0.15134
   D655       2.81116   0.00001   0.00008  -0.00014  -0.00007   2.81109
   D656       3.10784  -0.00001   0.00006   0.00027   0.00033   3.10817
   D657       1.76225   0.00001   0.00001   0.00072   0.00073   1.76298
   D658      -0.89861   0.00000   0.00008   0.00101   0.00108  -0.89753
   D659       0.70182   0.00001  -0.00003   0.00032   0.00029   0.70211
   D660      -0.30381   0.00000   0.00006   0.00079   0.00085  -0.30296
   D661      -2.89685   0.00001  -0.00001   0.00013   0.00012  -2.89673
   D662       2.02996  -0.00001   0.00002  -0.00018  -0.00015   2.02980
   D663       1.02433  -0.00002   0.00011   0.00029   0.00041   1.02474
   D664      -1.56872  -0.00001   0.00005  -0.00037  -0.00032  -1.56904
   D665      -1.57285  -0.00000  -0.00004  -0.00045  -0.00049  -1.57334
   D666      -2.57848  -0.00001   0.00005   0.00002   0.00007  -2.57841
   D667       1.11166  -0.00000  -0.00002  -0.00064  -0.00066   1.11100
   D668      -2.93860  -0.00000   0.00000  -0.00033  -0.00032  -2.93893
   D669      -1.42681   0.00000  -0.00010   0.00003  -0.00006  -1.42687
   D670      -1.56775  -0.00001   0.00006  -0.00111  -0.00105  -1.56880
   D671      -3.11636  -0.00001  -0.00006  -0.00186  -0.00193  -3.11828
   D672       1.54074   0.00000  -0.00018  -0.00195  -0.00213   1.53860
   D673      -0.21438  -0.00000  -0.00028  -0.00310  -0.00338  -0.21776
   D674       0.07259   0.00001  -0.00033  -0.00306  -0.00340   0.06920
   D675       2.81857   0.00000   0.00002  -0.00116  -0.00113   2.81744
   D676       1.67598  -0.00001  -0.00018  -0.00325  -0.00343   1.67255
   D677       1.96296  -0.00000  -0.00023  -0.00321  -0.00345   1.95952
   D678      -1.57425  -0.00001   0.00012  -0.00131  -0.00118  -1.57542
   D679       0.33666   0.00001  -0.00023  -0.00259  -0.00283   0.33383
   D680       0.60785   0.00002  -0.00024  -0.00251  -0.00275   0.60509
   D681       3.09580   0.00000   0.00006  -0.00100  -0.00094   3.09486
   D682      -1.45163  -0.00000  -0.00052  -0.00454  -0.00505  -1.45668
   D683      -1.18044   0.00001  -0.00052  -0.00446  -0.00498  -1.18542
   D684       1.30751  -0.00001  -0.00023  -0.00295  -0.00316   1.30435
   D685      -1.23376  -0.00000  -0.00005  -0.00037  -0.00043  -1.23419
   D686       0.28293   0.00001  -0.00007  -0.00073  -0.00081   0.28213
   D687       2.92519   0.00000  -0.00001  -0.00009  -0.00009   2.92510
   D688      -2.58137  -0.00001  -0.00000  -0.00108  -0.00109  -2.58245
   D689      -1.06468  -0.00000  -0.00002  -0.00144  -0.00147  -1.06614
   D690       1.57758  -0.00001   0.00005  -0.00080  -0.00075   1.57683
   D691       0.50012   0.00001   0.00026   0.00168   0.00193   0.50205
   D692       2.01681   0.00001   0.00025   0.00132   0.00155   2.01836
   D693      -1.62412   0.00001   0.00031   0.00197   0.00227  -1.62185
   D694       1.20335   0.00021   0.00373   0.01535   0.01906   1.22241
   D695      -1.69560   0.00021   0.00613   0.05144   0.05757  -1.63803
   D696       0.23796   0.00000   0.00022   0.00301   0.00324   0.24120
   D697      -0.05545  -0.00000   0.00022   0.00271   0.00293  -0.05251
   D698      -2.79461  -0.00001  -0.00008   0.00104   0.00095  -2.79366
   D699      -1.56231  -0.00004  -0.00013   0.00101   0.00091  -1.56139
   D700      -1.85572  -0.00004  -0.00014   0.00070   0.00061  -1.85511
   D701       1.68830  -0.00004  -0.00043  -0.00097  -0.00137   1.68693
   D702       0.29478   0.00002   0.00036   0.00459   0.00493   0.29971
   D703       2.94677   0.00017   0.00093   0.00726   0.00817   2.95493
   D704       1.30271   0.00030   0.00129   0.01001   0.01136   1.31407
   D705      -1.07840  -0.00004  -0.00046   0.00645   0.00598  -1.07242
   D706       1.57358   0.00011   0.00011   0.00912   0.00921   1.58279
   D707      -0.07048   0.00024   0.00048   0.01187   0.01240  -0.05807
   D708       2.03281   0.00002   0.00063   0.00609   0.00668   2.03949
   D709      -1.59839   0.00016   0.00120   0.00876   0.00991  -1.58848
   D710       3.04073   0.00030   0.00157   0.01151   0.01311   3.05384
   D711      -0.30009  -0.00002   0.00048   0.00291   0.00339  -0.29670
   D712      -0.57590  -0.00002   0.00044   0.00242   0.00286  -0.57304
   D713      -3.06480  -0.00002   0.00013   0.00110   0.00122  -3.06357
   D714       1.58480   0.00005   0.00153   0.00446   0.00600   1.59080
   D715       1.30899   0.00005   0.00149   0.00396   0.00547   1.31446
   D716      -1.17991   0.00006   0.00118   0.00264   0.00383  -1.17608
   D717      -0.30827   0.00003   0.00232   0.01155   0.01385  -0.29442
   D718       3.03321   0.00008   0.00476   0.04902   0.05385   3.08706
   D719      -1.95584   0.00004   0.00181   0.01034   0.01210  -1.94374
   D720       1.38564   0.00009   0.00425   0.04781   0.05211   1.43775
   D721      -0.66915  -0.00004  -0.00099  -0.00860  -0.00943  -0.67857
   D722       2.27950  -0.00005  -0.00332  -0.04449  -0.04766   2.23184
   D723      -2.75602  -0.00005  -0.00079  -0.00642  -0.00717  -2.76319
   D724       0.19262  -0.00005  -0.00311  -0.04231  -0.04540   0.14722
   D725       1.17199  -0.00042  -0.00242  -0.01908  -0.02125   1.15074
   D726       0.05238   0.00004   0.00010   0.00021   0.00028   0.05266
   D727      -2.12775  -0.00024  -0.00039  -0.00405  -0.00443  -2.13218
   D728      -0.68022  -0.00014  -0.00152  -0.01419  -0.01546  -0.69567
[truncated: 6,323,745 more chars]
