# Supplementary material for: A DFT Study on Ben(n = 10–12) Clusters with Hydrogen Storage Capacity
Source: Molecules. 2026 Feb 6;31(3):566. doi: 10.3390/molecules31030566 (PMC12899933; doi:10.3390/molecules31030566)
Supplement: Supplementary file 1 [file molecules-31-00566-s001.zip › Supplementary Information/Be12/H26-Be12.gjf]

%chk=C:\Users\18823\Desktop\BeH\BeH12\out\2\H26-Be12.chk
# opt freq def2tzvp em=gd3bj pbe1pbe

Title Card Required

0 1
 Be                -0.05846600    0.41828300    1.49013300
 Be                 1.16759100    1.45207600   -0.01947000
 Be                -0.35375000   -1.12431500   -1.18146600
 Be                 1.82340800   -0.39419300    0.76924400
 Be                -2.14987700    0.88656900    1.06759200
 Be                 1.63300300   -0.10944800   -1.37575800
 Be                 1.57490600   -1.92225100   -0.55595200
 Be                -0.06218000    1.00514400   -1.66024700
 Be                -1.91378100    0.35476100   -0.88619500
 Be                 0.22650900   -1.71307500    0.97566200
 Be                -0.81554700    1.96934200    0.06634200
 Be                -1.62965000   -1.04582600    0.62859700
 H                 -3.44042500    0.88809300    1.87140800
 H                 -3.07095400    1.59099100    2.05642300
 H                  2.22090900   -3.29664300   -0.47556200
 H                  2.26894500   -3.08163100   -1.26057700
 H                  0.58027900   -3.00248800    1.73097200
 H                 -0.19852600   -2.85728100    1.92002600
 H                 -1.44384800    3.25379500    0.46928700
 H                 -0.69360100    3.45704800    0.15144600
 H                  2.68472600   -0.49148100   -2.35556000
 H                  2.37782600    0.24099900   -2.62537700
 H                 -2.92773600    0.17296500   -2.09125900
 H                 -3.33390800    0.57151600   -1.53362900
 H                 -2.33499500   -2.29689100    1.19417400
 H                 -2.91438300   -1.72945000    1.12256900
 H                  2.90133800   -0.10492300    1.89550900
 H                  3.19702500   -0.71235600    1.47493900
 H                  0.47023600    0.61484900    2.96652500
 H                 -0.26356000    0.94221600    2.96100800
 H                 -0.44469300   -2.26159400   -2.26722700
 H                 -1.16136700   -1.89878900   -2.29831700
 H                 -0.46844700    1.92109400   -2.87036200
 H                  0.13765900    1.48238900   -3.14752700
 H                  1.85753700    2.83077000    0.31120900
 H                  2.44175900    2.37583500    0.01612700
 H                 -2.63779800    3.29026600   -2.18404600
 H                 -2.94468100    3.75179900   -2.68902000
 H                 -0.81187700   -5.09430700   -0.64103800
 H                 -0.71732600   -4.35784000   -0.53498000
 H                  4.69998900   -1.85144700   -0.51096600
 H                  5.34620800   -2.22834100   -0.46588100
 H                  1.69919900    4.28762100   -2.56533100
 H                  1.40211900    3.71474200   -2.18482100
 H                  0.17286400    3.47750200    2.65115300
 H                  0.32691400    4.03664500    3.12546400
 H                 -3.42498200   -2.51556800   -1.37985800
 H                 -3.96180900   -2.97213100   -1.63412600
 H                 -1.99500900   -0.99697200    3.79577000
 H                 -2.32703100   -1.13017700    4.45497700
 H                 -5.92180000   -0.51602300   -0.01548400
 H                 -5.18303200   -0.43874400    0.08015400
 H                  0.52727900   -0.89993400   -4.27559700
 H                  0.52957700   -1.03311500   -5.01332400
 H                  1.67572900   -1.74884000    4.48271200
 H                  1.45525700   -1.53472200    3.79939400
 H                  5.19591200    1.28882800   -0.49057900
 H                  4.51261100    0.98135200   -0.51840100
 H                  3.36928700    2.53021900    3.30839800
 H                  2.80194500    2.24189300    2.91527200
 H                 -4.33332670    3.65674609    0.33721114
 H                 -3.94538279    3.20760870    0.24903447
 H                  3.01803410   -3.61787775    2.11126115
 H                  3.22075301   -4.06777369    2.45258017
