# Supplementary material for: A DFT Study on Ben(n = 10–12) Clusters with Hydrogen Storage Capacity
Source: Molecules. 2026 Feb 6;31(3):566. doi: 10.3390/molecules31030566 (PMC12899933; doi:10.3390/molecules31030566)
Supplement: Supplementary file 1 [file molecules-31-00566-s001.zip › Supplementary Information/Be12/H26-Be12.out]

 Entering Gaussian System, Link 0=g16
 Initial command:
 /home/asus/g16/l1.exe "/home/asus/g16/scratch/Gau-1318546.inp" -scrdir="/home/asus/g16/scratch/"
 Default is to use a total of  18 processors:
                               18 via shared-memory
                                1 via Linda
 Entering Link 1 = /home/asus/g16/l1.exe PID=   1318547.
  
 Copyright (c) 1988,1990,1992,1993,1995,1998,2003,2009,2016,
            Gaussian, Inc.  All Rights Reserved.
  
 This is part of the Gaussian(R) 16 program.  It is based on
 the Gaussian(R) 09 system (copyright 2009, Gaussian, Inc.),
 the Gaussian(R) 03 system (copyright 2003, Gaussian, Inc.),
 the Gaussian(R) 98 system (copyright 1998, Gaussian, Inc.),
 the Gaussian(R) 94 system (copyright 1995, Gaussian, Inc.),
 the Gaussian 92(TM) system (copyright 1992, Gaussian, Inc.),
 the Gaussian 90(TM) system (copyright 1990, Gaussian, Inc.),
 the Gaussian 88(TM) system (copyright 1988, Gaussian, Inc.),
 the Gaussian 86(TM) system (copyright 1986, Carnegie Mellon
 University), and the Gaussian 82(TM) system (copyright 1983,
 Carnegie Mellon University). Gaussian is a federally registered
 trademark of Gaussian, Inc.
  
 This software contains proprietary and confidential information,
 including trade secrets, belonging to Gaussian, Inc.
  
 This software is provided under written license and may be
 used, copied, transmitted, or stored only in accord with that
 written license.
  
 The following legend is applicable only to US Government
 contracts under FAR:
  
                    RESTRICTED RIGHTS LEGEND
  
 Use, reproduction and disclosure by the US Government is
 subject to restrictions as set forth in subparagraphs (a)
 and (c) of the Commercial Computer Software - Restricted
 Rights clause in FAR 52.227-19.
  
 Gaussian, Inc.
 340 Quinnipiac St., Bldg. 40, Wallingford CT 06492
  
  
 ---------------------------------------------------------------
 Warning -- This program may not be used in any manner that
 competes with the business of Gaussian, Inc. or will provide
 assistance to any competitor of Gaussian, Inc.  The licensee
 of this program is prohibited from giving any competitor of
 Gaussian, Inc. access to this program.  By using this program,
 the user acknowledges that Gaussian, Inc. is engaged in the
 business of creating and licensing software in the field of
 computational chemistry and represents and warrants to the
 licensee that it is not a competitor of Gaussian, Inc. and that
 it will not use this program in any manner prohibited above.
 ---------------------------------------------------------------
  

 Cite this work as:
 Gaussian 16, Revision A.03,
 M. J. Frisch, G. W. Trucks, H. B. Schlegel, G. E. Scuseria, 
 M. A. Robb, J. R. Cheeseman, G. Scalmani, V. Barone, 
 G. A. Petersson, H. Nakatsuji, X. Li, M. Caricato, A. V. Marenich, 
 J. Bloino, B. G. Janesko, R. Gomperts, B. Mennucci, H. P. Hratchian, 
 J. V. Ortiz, A. F. Izmaylov, J. L. Sonnenberg, D. Williams-Young, 
 F. Ding, F. Lipparini, F. Egidi, J. Goings, B. Peng, A. Petrone, 
 T. Henderson, D. Ranasinghe, V. G. Zakrzewski, J. Gao, N. Rega, 
 G. Zheng, W. Liang, M. Hada, M. Ehara, K. Toyota, R. Fukuda, 
 J. Hasegawa, M. Ishida, T. Nakajima, Y. Honda, O. Kitao, H. Nakai, 
 T. Vreven, K. Throssell, J. A. Montgomery, Jr., J. E. Peralta, 
 F. Ogliaro, M. J. Bearpark, J. J. Heyd, E. N. Brothers, K. N. Kudin, 
 V. N. Staroverov, T. A. Keith, R. Kobayashi, J. Normand, 
 K. Raghavachari, A. P. Rendell, J. C. Burant, S. S. Iyengar, 
 J. Tomasi, M. Cossi, J. M. Millam, M. Klene, C. Adamo, R. Cammi, 
 J. W. Ochterski, R. L. Martin, K. Morokuma, O. Farkas, 
 J. B. Foresman, and D. J. Fox, Gaussian, Inc., Wallingford CT, 2016.
 
 ******************************************
 Gaussian 16:  ES64L-G16RevA.03 25-Dec-2016
                26-Sep-2024 
 ******************************************
 %chk=/home/asus/YCY/BeH/Be12/H26-Be12.chk
 ------------------------------------
 # opt freq def2tzvp em=gd3bj pbe1pbe
 ------------------------------------
 1/18=20,19=15,26=3,38=1/1,3;
 2/9=110,12=2,17=6,18=5,40=1/2;
 3/5=44,7=101,11=2,25=1,30=1,71=1,74=-13,124=41/1,2,3;
 4//1;
 5/5=2,38=5/2;
 6/7=2,8=2,9=2,10=2,28=1/1;
 7//1,2,3,16;
 1/18=20,19=15,26=3/3(2);
 2/9=110/2;
 99//99;
 2/9=110/2;
 3/5=44,7=101,11=2,25=1,30=1,71=1,74=-13,124=41/1,2,3;
 4/5=5,16=3,69=1/1;
 5/5=2,38=5/2;
 7//1,2,3,16;
 1/18=20,19=15,26=3/3(-5);
 2/9=110/2;
 6/7=2,8=2,9=2,10=2,19=2,28=1/1;
 99/9=1/99;
 -------------------
 Title Card Required
 -------------------
 Symbolic Z-matrix:
 Charge =  0 Multiplicity = 1
 Be                   -0.05847   0.41828   1.49013 
 Be                    1.16759   1.45208  -0.01947 
 Be                   -0.35375  -1.12432  -1.18147 
 Be                    1.82341  -0.39419   0.76924 
 Be                   -2.14988   0.88657   1.06759 
 Be                    1.633    -0.10945  -1.37576 
 Be                    1.57491  -1.92225  -0.55595 
 Be                   -0.06218   1.00514  -1.66025 
 Be                   -1.91378   0.35476  -0.8862 
 Be                    0.22651  -1.71308   0.97566 
 Be                   -0.81555   1.96934   0.06634 
 Be                   -1.62965  -1.04583   0.6286 
 H                    -3.44043   0.88809   1.87141 
 H                    -3.07095   1.59099   2.05642 
 H                     2.22091  -3.29664  -0.47556 
 H                     2.26894  -3.08163  -1.26058 
 H                     0.58028  -3.00249   1.73097 
 H                    -0.19853  -2.85728   1.92003 
 H                    -1.44385   3.2538    0.46929 
 H                    -0.6936    3.45705   0.15145 
 H                     2.68473  -0.49148  -2.35556 
 H                     2.37783   0.241    -2.62538 
 H                    -2.92774   0.17297  -2.09126 
 H                    -3.33391   0.57152  -1.53363 
 H                    -2.335    -2.29689   1.19417 
 H                    -2.91438  -1.72945   1.12257 
 H                     2.90134  -0.10492   1.89551 
 H                     3.19703  -0.71236   1.47494 
 H                     0.47024   0.61485   2.96653 
 H                    -0.26356   0.94222   2.96101 
 H                    -0.44469  -2.26159  -2.26723 
 H                    -1.16137  -1.89879  -2.29832 
 H                    -0.46845   1.92109  -2.87036 
 H                     0.13766   1.48239  -3.14753 
 H                     1.85754   2.83077   0.31121 
 H                     2.44176   2.37584   0.01613 
 H                    -2.6378    3.29027  -2.18405 
 H                    -2.94468   3.7518   -2.68902 
 H                    -0.81188  -5.09431  -0.64104 
 H                    -0.71733  -4.35784  -0.53498 
 H                     4.69999  -1.85145  -0.51097 
 H                     5.34621  -2.22834  -0.46588 
 H                     1.6992    4.28762  -2.56533 
 H                     1.40212   3.71474  -2.18482 
 H                     0.17286   3.4775    2.65115 
 H                     0.32691   4.03665   3.12546 
 H                    -3.42498  -2.51557  -1.37986 
 H                    -3.96181  -2.97213  -1.63413 
 H                    -1.99501  -0.99697   3.79577 
 H                    -2.32703  -1.13018   4.45498 
 H                    -5.9218   -0.51602  -0.01548 
 H                    -5.18303  -0.43874   0.08015 
 H                     0.52728  -0.89993  -4.2756 
 H                     0.52958  -1.03312  -5.01332 
 H                     1.67573  -1.74884   4.48271 
 H                     1.45526  -1.53472   3.79939 
 H                     5.19591   1.28883  -0.49058 
 H                     4.51261   0.98135  -0.5184 
 H                     3.36929   2.53022   3.3084 
 H                     2.80195   2.24189   2.91527 
 H                    -4.33333   3.65675   0.33721 
 H                    -3.94538   3.20761   0.24903 
 H                     3.01803  -3.61788   2.11126 
 H                     3.22075  -4.06777   2.45258 
 
 Add virtual bond connecting atoms H56        and H29        Dist= 4.74D+00.
 Add virtual bond connecting atoms H62        and H14        Dist= 4.87D+00.
 Add virtual bond connecting atoms H62        and H19        Dist= 4.75D+00.
 Add virtual bond connecting atoms H47        and H26        Dist= 5.05D+00.
 Add virtual bond connecting atoms H47        and H32        Dist= 4.76D+00.
 Add virtual bond connecting atoms H63        and H17        Dist= 4.81D+00.
 Add virtual bond connecting atoms H58        and H36        Dist= 4.82D+00.
 Add virtual bond connecting atoms H60        and H27        Dist= 4.84D+00.
 Add virtual bond connecting atoms H45        and H19        Dist= 5.15D+00.
 Add virtual bond connecting atoms H45        and H20        Dist= 5.00D+00.
 Add virtual bond connecting atoms H45        and H30        Dist= 4.90D+00.
 Add virtual bond connecting atoms H53        and H22        Dist= 5.16D+00.
 Add virtual bond connecting atoms H53        and H31        Dist= 4.94D+00.
 Add virtual bond connecting atoms H53        and H34        Dist= 5.04D+00.
 Add virtual bond connecting atoms H52        and H24        Dist= 5.02D+00.
 Add virtual bond connecting atoms H52        and H26        Dist= 5.31D+00.
 Add virtual bond connecting atoms H37        and H33        Dist= 5.02D+00.
 Add virtual bond connecting atoms H37        and H62        Dist= 5.22D+00.
 Add virtual bond connecting atoms H44        and H33        Dist= 5.07D+00.
 Add virtual bond connecting atoms H44        and H34        Dist= 5.18D+00.
 Add virtual bond connecting atoms H44        and H35        Dist= 5.08D+00.
 Add virtual bond connecting atoms H44        and H36        Dist= 5.25D+00.
 Add virtual bond connecting atoms H49        and H30        Dist= 5.16D+00.
 Add virtual bond connecting atoms H40        and H31        Dist= 5.16D+00.
 Add virtual bond connecting atoms H41        and H15        Dist= 5.42D+00.
 Add virtual bond connecting atoms H41        and H16        Dist= 5.34D+00.
 Add virtual bond connecting atoms H41        and H28        Dist= 5.18D+00.
 Add virtual bond connecting atoms H41        and H58        Dist= 5.36D+00.

 GradGradGradGradGradGradGradGradGradGradGradGradGradGradGradGradGradGrad
 Berny optimization.
 Initialization pass.
                           ----------------------------
                           !    Initial Parameters    !
                           ! (Angstroms and Degrees)  !
 --------------------------                            --------------------------
 ! Name  Definition              Value          Derivative Info.                !
 --------------------------------------------------------------------------------
 ! R1    R(1,2)                  2.2025         estimate D2E/DX2                !
 ! R2    R(1,4)                  2.1728         estimate D2E/DX2                !
 ! R3    R(1,5)                  2.1845         estimate D2E/DX2                !
 ! R4    R(1,10)                 2.211          estimate D2E/DX2                !
 ! R5    R(1,11)                 2.2374         estimate D2E/DX2                !
 ! R6    R(1,12)                 2.314          estimate D2E/DX2                !
 ! R7    R(1,29)                 1.5805         estimate D2E/DX2                !
 ! R8    R(1,30)                 1.5748         estimate D2E/DX2                !
 ! R9    R(2,4)                  2.1121         estimate D2E/DX2                !
 ! R10   R(2,6)                  2.12           estimate D2E/DX2                !
 ! R11   R(2,8)                  2.0986         estimate D2E/DX2                !
 ! R12   R(2,11)                 2.0513         estimate D2E/DX2                !
 ! R13   R(2,35)                 1.5768         estimate D2E/DX2                !
 ! R14   R(2,36)                 1.5742         estimate D2E/DX2                !
 ! R15   R(3,6)                  2.2394         estimate D2E/DX2                !
 ! R16   R(3,7)                  2.1789         estimate D2E/DX2                !
 ! R17   R(3,8)                  2.202          estimate D2E/DX2                !
 ! R18   R(3,9)                  2.1699         estimate D2E/DX2                !
 ! R19   R(3,10)                 2.3101         estimate D2E/DX2                !
 ! R20   R(3,12)                 2.2159         estimate D2E/DX2                !
 ! R21   R(3,31)                 1.575          estimate D2E/DX2                !
 ! R22   R(3,32)                 1.581          estimate D2E/DX2                !
 ! R23   R(4,6)                  2.1722         estimate D2E/DX2                !
 ! R24   R(4,7)                  2.0379         estimate D2E/DX2                !
 ! R25   R(4,10)                 2.0814         estimate D2E/DX2                !
 ! R26   R(4,27)                 1.5856         estimate D2E/DX2                !
 ! R27   R(4,28)                 1.5767         estimate D2E/DX2                !
 ! R28   R(5,9)                  2.0386         estimate D2E/DX2                !
 ! R29   R(5,11)                 1.9888         estimate D2E/DX2                !
 ! R30   R(5,12)                 2.0488         estimate D2E/DX2                !
 ! R31   R(5,13)                 1.5204         estimate D2E/DX2                !
 ! R32   R(5,14)                 1.5239         estimate D2E/DX2                !
 ! R33   R(6,7)                  1.9904         estimate D2E/DX2                !
 ! R34   R(6,8)                  2.0486         estimate D2E/DX2                !
 ! R35   R(6,21)                 1.4873         estimate D2E/DX2                !
 ! R36   R(6,22)                 1.4964         estimate D2E/DX2                !
 ! R37   R(7,10)                 2.0513         estimate D2E/DX2                !
 ! R38   R(7,15)                 1.5208         estimate D2E/DX2                !
 ! R39   R(7,16)                 1.5239         estimate D2E/DX2                !
 ! R40   R(8,9)                  2.1096         estimate D2E/DX2                !
 ! R41   R(8,11)                 2.1162         estimate D2E/DX2                !
 ! R42   R(8,33)                 1.5711         estimate D2E/DX2                !
 ! R43   R(8,34)                 1.5747         estimate D2E/DX2                !
 ! R44   R(9,11)                 2.1726         estimate D2E/DX2                !
 ! R45   R(9,12)                 2.0825         estimate D2E/DX2                !
 ! R46   R(9,23)                 1.5853         estimate D2E/DX2                !
 ! R47   R(9,24)                 1.5757         estimate D2E/DX2                !
 ! R48   R(10,12)                2.0027         estimate D2E/DX2                !
 ! R49   R(10,17)                1.5357         estimate D2E/DX2                !
 ! R50   R(10,18)                1.5433         estimate D2E/DX2                !
 ! R51   R(11,19)                1.4856         estimate D2E/DX2                !
 ! R52   R(11,20)                1.4951         estimate D2E/DX2                !
 ! R53   R(12,25)                1.5436         estimate D2E/DX2                !
 ! R54   R(12,26)                1.5368         estimate D2E/DX2                !
 ! R55   R(13,14)                0.8154         estimate D2E/DX2                !
 ! R56   R(14,62)                2.5777         estimate D2E/DX2                !
 ! R57   R(15,16)                0.8153         estimate D2E/DX2                !
 ! R58   R(15,41)                2.8698         estimate D2E/DX2                !
 ! R59   R(16,41)                2.8258         estimate D2E/DX2                !
 ! R60   R(17,18)                0.8145         estimate D2E/DX2                !
 ! R61   R(17,63)                2.5428         estimate D2E/DX2                !
 ! R62   R(19,20)                0.8398         estimate D2E/DX2                !
 ! R63   R(19,45)                2.7248         estimate D2E/DX2                !
 ! R64   R(19,62)                2.5116         estimate D2E/DX2                !
 ! R65   R(20,45)                2.6457         estimate D2E/DX2                !
 ! R66   R(21,22)                0.8388         estimate D2E/DX2                !
 ! R67   R(22,53)                2.7294         estimate D2E/DX2                !
 ! R68   R(23,24)                0.7967         estimate D2E/DX2                !
 ! R69   R(24,52)                2.6541         estimate D2E/DX2                !
 ! R70   R(25,26)                0.8141         estimate D2E/DX2                !
 ! R71   R(26,47)                2.6722         estimate D2E/DX2                !
 ! R72   R(26,52)                2.8106         estimate D2E/DX2                !
 ! R73   R(27,28)                0.7958         estimate D2E/DX2                !
 ! R74   R(27,60)                2.5607         estimate D2E/DX2                !
 ! R75   R(28,41)                2.7387         estimate D2E/DX2                !
 ! R76   R(29,30)                0.8035         estimate D2E/DX2                !
 ! R77   R(29,56)                2.5069         estimate D2E/DX2                !
 ! R78   R(30,45)                2.5912         estimate D2E/DX2                !
 ! R79   R(30,49)                2.7304         estimate D2E/DX2                !
 ! R80   R(31,32)                0.8039         estimate D2E/DX2                !
 ! R81   R(31,40)                2.733          estimate D2E/DX2                !
 ! R82   R(31,53)                2.6139         estimate D2E/DX2                !
 ! R83   R(32,47)                2.5195         estimate D2E/DX2                !
 ! R84   R(33,34)                0.7979         estimate D2E/DX2                !
 ! R85   R(33,37)                2.6555         estimate D2E/DX2                !
 ! R86   R(33,44)                2.6807         estimate D2E/DX2                !
 ! R87   R(34,44)                2.7403         estimate D2E/DX2                !
 ! R88   R(34,53)                2.6645         estimate D2E/DX2                !
 ! R89   R(35,36)                0.7971         estimate D2E/DX2                !
 ! R90   R(35,44)                2.6868         estimate D2E/DX2                !
 ! R91   R(36,44)                2.7781         estimate D2E/DX2                !
 ! R92   R(36,58)                2.5532         estimate D2E/DX2                !
 ! R93   R(37,38)                0.7498         estimate D2E/DX2                !
 ! R94   R(37,62)                2.7634         estimate D2E/DX2                !
 ! R95   R(39,40)                0.75           estimate D2E/DX2                !
 ! R96   R(41,42)                0.7495         estimate D2E/DX2                !
 ! R97   R(41,58)                2.839          estimate D2E/DX2                !
 ! R98   R(43,44)                0.7492         estimate D2E/DX2                !
 ! R99   R(45,46)                0.7492         estimate D2E/DX2                !
 ! R100  R(47,48)                0.7492         estimate D2E/DX2                !
 ! R101  R(49,50)                0.75           estimate D2E/DX2                !
 ! R102  R(51,52)                0.7489         estimate D2E/DX2                !
 ! R103  R(53,54)                0.7497         estimate D2E/DX2                !
 ! R104  R(55,56)                0.7493         estimate D2E/DX2                !
 ! R105  R(57,58)                0.7498         estimate D2E/DX2                !
 ! R106  R(59,60)                0.748          estimate D2E/DX2                !
 ! R107  R(61,62)                0.6            estimate D2E/DX2                !
 ! R108  R(63,64)                0.6            estimate D2E/DX2                !
 ! A1    A(2,1,5)              107.4433         estimate D2E/DX2                !
 ! A2    A(2,1,10)             102.7816         estimate D2E/DX2                !
 ! A3    A(2,1,12)             114.8205         estimate D2E/DX2                !
 ! A4    A(2,1,29)             113.3084         estimate D2E/DX2                !
 ! A5    A(2,1,30)             123.8151         estimate D2E/DX2                !
 ! A6    A(4,1,5)              147.6915         estimate D2E/DX2                !
 ! A7    A(4,1,11)             109.9469         estimate D2E/DX2                !
 ! A8    A(4,1,12)             103.1768         estimate D2E/DX2                !
 ! A9    A(4,1,29)              93.8247         estimate D2E/DX2                !
 ! A10   A(4,1,30)             123.1663         estimate D2E/DX2                !
 ! A11   A(5,1,10)             106.5612         estimate D2E/DX2                !
 ! A12   A(5,1,29)             118.314          estimate D2E/DX2                !
 ! A13   A(5,1,30)              89.1209         estimate D2E/DX2                !
 ! A14   A(10,1,11)            124.3188         estimate D2E/DX2                !
 ! A15   A(10,1,29)            107.1058         estimate D2E/DX2                !
 ! A16   A(10,1,30)            123.6985         estimate D2E/DX2                !
 ! A17   A(11,1,12)             88.3925         estimate D2E/DX2                !
 ! A18   A(11,1,29)            128.4196         estimate D2E/DX2                !
 ! A19   A(11,1,30)            108.6416         estimate D2E/DX2                !
 ! A20   A(12,1,29)            130.816          estimate D2E/DX2                !
 ! A21   A(12,1,30)            118.0227         estimate D2E/DX2                !
 ! A22   A(1,2,6)              102.4142         estimate D2E/DX2                !
 ! A23   A(1,2,8)               96.2989         estimate D2E/DX2                !
 ! A24   A(1,2,35)             120.6811         estimate D2E/DX2                !
 ! A25   A(1,2,36)             135.2769         estimate D2E/DX2                !
 ! A26   A(4,2,8)              106.7234         estimate D2E/DX2                !
 ! A27   A(4,2,11)             120.3315         estimate D2E/DX2                !
 ! A28   A(4,2,35)             123.3777         estimate D2E/DX2                !
 ! A29   A(4,2,36)             104.6663         estimate D2E/DX2                !
 ! A30   A(6,2,11)             115.1341         estimate D2E/DX2                !
 ! A31   A(6,2,35)             133.0116         estimate D2E/DX2                !
 ! A32   A(6,2,36)             105.6047         estimate D2E/DX2                !
 ! A33   A(8,2,35)             127.3434         estimate D2E/DX2                !
 ! A34   A(8,2,36)             128.0939         estimate D2E/DX2                !
 ! A35   A(11,2,35)            101.173          estimate D2E/DX2                !
 ! A36   A(11,2,36)            129.316          estimate D2E/DX2                !
 ! A37   A(6,3,9)              109.9212         estimate D2E/DX2                !
 ! A38   A(6,3,10)              88.4913         estimate D2E/DX2                !
 ! A39   A(6,3,12)             124.4468         estimate D2E/DX2                !
 ! A40   A(6,3,31)             108.5819         estimate D2E/DX2                !
 ! A41   A(6,3,32)             127.8739         estimate D2E/DX2                !
 ! A42   A(7,3,8)              107.419          estimate D2E/DX2                !
 ! A43   A(7,3,9)              147.8776         estimate D2E/DX2                !
 ! A44   A(7,3,12)             106.7459         estimate D2E/DX2                !
 ! A45   A(7,3,31)              89.1164         estimate D2E/DX2                !
 ! A46   A(7,3,32)             118.3967         estimate D2E/DX2                !
 ! A47   A(8,3,10)             114.5974         estimate D2E/DX2                !
 ! A48   A(8,3,12)             102.685          estimate D2E/DX2                !
 ! A49   A(8,3,31)             123.7835         estimate D2E/DX2                !
 ! A50   A(8,3,32)             112.8163         estimate D2E/DX2                !
 ! A51   A(9,3,10)             103.1348         estimate D2E/DX2                !
 ! A52   A(9,3,31)             122.99           estimate D2E/DX2                !
 ! A53   A(9,3,32)              93.5994         estimate D2E/DX2                !
 ! A54   A(10,3,31)            118.3074         estimate D2E/DX2                !
 ! A55   A(10,3,32)            131.5388         estimate D2E/DX2                !
 ! A56   A(12,3,31)            123.7412         estimate D2E/DX2                !
 ! A57   A(12,3,32)            107.4735         estimate D2E/DX2                !
 ! A58   A(1,4,6)              101.6941         estimate D2E/DX2                !
 ! A59   A(1,4,7)              112.9866         estimate D2E/DX2                !
 ! A60   A(1,4,27)             106.5537         estimate D2E/DX2                !
 ! A61   A(1,4,28)             132.9597         estimate D2E/DX2                !
 ! A62   A(2,4,7)              112.0098         estimate D2E/DX2                !
 ! A63   A(2,4,10)             110.6534         estimate D2E/DX2                !
 ! A64   A(2,4,27)             108.4737         estimate D2E/DX2                !
 ! A65   A(2,4,28)             127.8821         estimate D2E/DX2                !
 ! A66   A(6,4,10)              96.5312         estimate D2E/DX2                !
 ! A67   A(6,4,27)             137.4852         estimate D2E/DX2                !
 ! A68   A(6,4,28)             123.0101         estimate D2E/DX2                !
 ! A69   A(7,4,27)             132.9695         estimate D2E/DX2                !
 ! A70   A(7,4,28)             104.2396         estimate D2E/DX2                !
 ! A71   A(10,4,27)            124.5236         estimate D2E/DX2                !
 ! A72   A(10,4,28)            119.7455         estimate D2E/DX2                !
 ! A73   A(1,5,9)               91.0647         estimate D2E/DX2                !
 ! A74   A(1,5,13)             135.285          estimate D2E/DX2                !
 ! A75   A(1,5,14)             123.5211         estimate D2E/DX2                !
 ! A76   A(9,5,13)             127.2474         estimate D2E/DX2                !
 ! A77   A(9,5,14)             144.3368         estimate D2E/DX2                !
 ! A78   A(11,5,12)            103.6077         estimate D2E/DX2                !
 ! A79   A(11,5,13)            146.627          estimate D2E/DX2                !
 ! A80   A(11,5,14)            118.7193         estimate D2E/DX2                !
 ! A81   A(12,5,13)            109.2542         estimate D2E/DX2                !
 ! A82   A(12,5,14)            136.7595         estimate D2E/DX2                !
 ! A83   A(2,6,3)               94.7915         estimate D2E/DX2                !
 ! A84   A(2,6,7)              113.6363         estimate D2E/DX2                !
 ! A85   A(2,6,21)             139.9859         estimate D2E/DX2                !
 ! A86   A(2,6,22)             118.1011         estimate D2E/DX2                !
 ! A87   A(3,6,4)               86.1402         estimate D2E/DX2                !
 ! A88   A(3,6,21)             124.6182         estimate D2E/DX2                !
 ! A89   A(3,6,22)             128.3299         estimate D2E/DX2                !
 ! A90   A(4,6,8)              106.3189         estimate D2E/DX2                !
 ! A91   A(4,6,21)             123.7023         estimate D2E/DX2                !
 ! A92   A(4,6,22)             144.2644         estimate D2E/DX2                !
 ! A93   A(7,6,8)              121.9085         estimate D2E/DX2                !
 ! A94   A(7,6,21)              93.3269         estimate D2E/DX2                !
 ! A95   A(7,6,22)             124.8751         estimate D2E/DX2                !
 ! A96   A(8,6,21)             129.3013         estimate D2E/DX2                !
 ! A97   A(8,6,22)              99.6999         estimate D2E/DX2                !
 ! A98   A(3,7,4)               91.1473         estimate D2E/DX2                !
 ! A99   A(3,7,15)             136.2308         estimate D2E/DX2                !
 ! A100  A(3,7,16)             123.2976         estimate D2E/DX2                !
 ! A101  A(4,7,15)             126.2627         estimate D2E/DX2                !
 ! A102  A(4,7,16)             144.6473         estimate D2E/DX2                !
 ! A103  A(6,7,10)             103.5236         estimate D2E/DX2                !
 ! A104  A(6,7,15)             146.3545         estimate D2E/DX2                !
 ! A105  A(6,7,16)             119.2857         estimate D2E/DX2                !
 ! A106  A(10,7,15)            109.3853         estimate D2E/DX2                !
 ! A107  A(10,7,16)            136.2355         estimate D2E/DX2                !
 ! A108  A(2,8,3)               96.5197         estimate D2E/DX2                !
 ! A109  A(2,8,9)              107.0439         estimate D2E/DX2                !
 ! A110  A(2,8,33)             129.0178         estimate D2E/DX2                !
 ! A111  A(2,8,34)             126.8354         estimate D2E/DX2                !
 ! A112  A(3,8,11)             102.4788         estimate D2E/DX2                !
 ! A113  A(3,8,33)             134.1882         estimate D2E/DX2                !
 ! A114  A(3,8,34)             121.0139         estimate D2E/DX2                !
 ! A115  A(6,8,9)              120.5025         estimate D2E/DX2                !
 ! A116  A(6,8,11)             115.4147         estimate D2E/DX2                !
 ! A117  A(6,8,33)             129.6517         estimate D2E/DX2                !
 ! A118  A(6,8,34)             101.0133         estimate D2E/DX2                !
 ! A119  A(9,8,33)             103.6141         estimate D2E/DX2                !
 ! A120  A(9,8,34)             123.4602         estimate D2E/DX2                !
 ! A121  A(11,8,33)            105.7081         estimate D2E/DX2                !
 ! A122  A(11,8,34)            132.6628         estimate D2E/DX2                !
 ! A123  A(3,9,5)              113.0474         estimate D2E/DX2                !
 ! A124  A(3,9,11)             101.7005         estimate D2E/DX2                !
 ! A125  A(3,9,23)             106.1539         estimate D2E/DX2                !
 ! A126  A(3,9,24)             133.2982         estimate D2E/DX2                !
 ! A127  A(5,9,8)              111.8929         estimate D2E/DX2                !
 ! A128  A(5,9,23)             133.1844         estimate D2E/DX2                !
 ! A129  A(5,9,24)             104.6862         estimate D2E/DX2                !
 ! A130  A(8,9,12)             110.7612         estimate D2E/DX2                !
 ! A131  A(8,9,23)             108.5301         estimate D2E/DX2                !
 ! A132  A(8,9,24)             126.7162         estimate D2E/DX2                !
 ! A133  A(11,9,12)             96.4264         estimate D2E/DX2                !
 ! A134  A(11,9,23)            137.8828         estimate D2E/DX2                !
 ! A135  A(11,9,24)            122.2412         estimate D2E/DX2                !
 ! A136  A(12,9,23)            124.2661         estimate D2E/DX2                !
 ! A137  A(12,9,24)            120.9534         estimate D2E/DX2                !
 ! A138  A(1,10,3)              86.5155         estimate D2E/DX2                !
 ! A139  A(1,10,7)             110.9014         estimate D2E/DX2                !
 ! A140  A(1,10,17)            136.4395         estimate D2E/DX2                !
 ! A141  A(1,10,18)            122.4676         estimate D2E/DX2                !
 ! A142  A(3,10,4)              86.4806         estimate D2E/DX2                !
 ! A143  A(3,10,17)            136.9823         estimate D2E/DX2                !
 ! A144  A(3,10,18)            133.724          estimate D2E/DX2                !
 ! A145  A(4,10,12)            118.8667         estimate D2E/DX2                !
 ! A146  A(4,10,17)            113.8336         estimate D2E/DX2                !
 ! A147  A(4,10,18)            137.8845         estimate D2E/DX2                !
 ! A148  A(7,10,12)            120.918          estimate D2E/DX2                !
 ! A149  A(7,10,17)             97.4806         estimate D2E/DX2                !
 ! A150  A(7,10,18)            124.2174         estimate D2E/DX2                !
 ! A151  A(12,10,17)           125.3442         estimate D2E/DX2                !
 ! A152  A(12,10,18)            95.6128         estimate D2E/DX2                !
 ! A153  A(1,11,8)              94.754          estimate D2E/DX2                !
 ! A154  A(1,11,9)              86.2652         estimate D2E/DX2                !
 ! A155  A(1,11,19)            124.742          estimate D2E/DX2                !
 ! A156  A(1,11,20)            128.7536         estimate D2E/DX2                !
 ! A157  A(2,11,5)             122.1681         estimate D2E/DX2                !
 ! A158  A(2,11,9)             106.4367         estimate D2E/DX2                !
 ! A159  A(2,11,19)            129.662          estimate D2E/DX2                !
 ! A160  A(2,11,20)            100.0463         estimate D2E/DX2                !
 ! A161  A(5,11,8)             113.6746         estimate D2E/DX2                !
 ! A162  A(5,11,19)             92.89           estimate D2E/DX2                !
 ! A163  A(5,11,20)            124.597          estimate D2E/DX2                !
 ! A164  A(8,11,19)            139.9784         estimate D2E/DX2                !
 ! A165  A(8,11,20)            118.0843         estimate D2E/DX2                !
 ! A166  A(9,11,19)            123.207          estimate D2E/DX2                !
 ! A167  A(9,11,20)            143.6727         estimate D2E/DX2                !
 ! A168  A(1,12,3)              86.3064         estimate D2E/DX2                !
 ! A169  A(1,12,9)              86.441          estimate D2E/DX2                !
 ! A170  A(1,12,25)            133.3682         estimate D2E/DX2                !
 ! A171  A(1,12,26)            136.8355         estimate D2E/DX2                !
 ! A172  A(3,12,5)             110.7711         estimate D2E/DX2                !
 ! A173  A(3,12,25)            122.2559         estimate D2E/DX2                !
 ! A174  A(3,12,26)            136.729          estimate D2E/DX2                !
 ! A175  A(5,12,10)            120.8267         estimate D2E/DX2                !
 ! A176  A(5,12,25)            124.7449         estimate D2E/DX2                !
 ! A177  A(5,12,26)             97.9563         estimate D2E/DX2                !
 ! A178  A(9,12,10)            118.4614         estimate D2E/DX2                !
 ! A179  A(9,12,25)            138.5275         estimate D2E/DX2                !
 ! A180  A(9,12,26)            114.7652         estimate D2E/DX2                !
 ! A181  A(10,12,25)            95.1626         estimate D2E/DX2                !
 ! A182  A(10,12,26)           124.8108         estimate D2E/DX2                !
 ! A183  A(5,14,62)             92.2904         estimate D2E/DX2                !
 ! A184  A(13,14,62)           103.1694         estimate D2E/DX2                !
 ! A185  A(7,15,41)             84.9045         estimate D2E/DX2                !
 ! A186  A(7,16,41)             86.4425         estimate D2E/DX2                !
 ! A187  A(10,17,63)           119.8422         estimate D2E/DX2                !
 ! A188  A(18,17,63)           157.6879         estimate D2E/DX2                !
 ! A189  A(11,19,45)            92.134          estimate D2E/DX2                !
 ! A190  A(11,19,62)           112.4296         estimate D2E/DX2                !
 ! A191  A(20,19,62)           149.4367         estimate D2E/DX2                !
 ! A192  A(45,19,62)           131.5049         estimate D2E/DX2                !
 ! A193  A(11,20,45)            95.0592         estimate D2E/DX2                !
 ! A194  A(6,22,53)             93.9871         estimate D2E/DX2                !
 ! A195  A(21,22,53)            94.4464         estimate D2E/DX2                !
 ! A196  A(9,24,52)            109.0091         estimate D2E/DX2                !
 ! A197  A(23,24,52)           126.181          estimate D2E/DX2                !
 ! A198  A(12,26,47)            89.4038         estimate D2E/DX2                !
 ! A199  A(12,26,52)           110.5657         estimate D2E/DX2                !
 ! A200  A(25,26,47)            90.7623         estimate D2E/DX2                !
 ! A201  A(25,26,52)           157.9943         estimate D2E/DX2                !
 ! A202  A(47,26,52)            68.5026         estimate D2E/DX2                !
 ! A203  A(4,27,60)            115.0671         estimate D2E/DX2                !
 ! A204  A(28,27,60)           157.582          estimate D2E/DX2                !
 ! A205  A(4,28,41)            103.7379         estimate D2E/DX2                !
 ! A206  A(27,28,41)           154.7728         estimate D2E/DX2                !
 ! A207  A(1,29,56)            109.5815         estimate D2E/DX2                !
 ! A208  A(30,29,56)           135.2711         estimate D2E/DX2                !
 ! A209  A(1,30,45)            101.0635         estimate D2E/DX2                !
 ! A210  A(1,30,49)             97.5764         estimate D2E/DX2                !
 ! A211  A(29,30,45)           104.2194         estimate D2E/DX2                !
 ! A212  A(29,30,49)           106.7174         estimate D2E/DX2                !
 ! A213  A(45,30,49)           146.9572         estimate D2E/DX2                !
 ! A214  A(3,31,40)             97.046          estimate D2E/DX2                !
 ! A215  A(3,31,53)             97.5881         estimate D2E/DX2                !
 ! A216  A(32,31,40)           106.3645         estimate D2E/DX2                !
 ! A217  A(32,31,53)            93.8238         estimate D2E/DX2                !
 ! A218  A(40,31,53)           157.4667         estimate D2E/DX2                !
 ! A219  A(3,32,47)            108.7449         estimate D2E/DX2                !
 ! A220  A(31,32,47)           132.5624         estimate D2E/DX2                !
 ! A221  A(8,33,37)            108.2262         estimate D2E/DX2                !
 ! A222  A(8,33,44)             90.7259         estimate D2E/DX2                !
 ! A223  A(37,33,44)            99.1467         estimate D2E/DX2                !
 ! A224  A(8,34,44)             88.4895         estimate D2E/DX2                !
 ! A225  A(8,34,53)             98.4789         estimate D2E/DX2                !
 ! A226  A(33,34,53)           138.5665         estimate D2E/DX2                !
 ! A227  A(44,34,53)           144.0592         estimate D2E/DX2                !
 ! A228  A(2,35,44)             91.0702         estimate D2E/DX2                !
 ! A229  A(2,36,44)             87.8221         estimate D2E/DX2                !
 ! A230  A(2,36,58)            109.3455         estimate D2E/DX2                !
 ! A231  A(44,36,58)           113.6345         estimate D2E/DX2                !
 ! A232  A(33,37,38)           118.5334         estimate D2E/DX2                !
 ! A233  A(33,37,62)           126.7755         estimate D2E/DX2                !
 ! A234  A(38,37,62)           114.6908         estimate D2E/DX2                !
 ! A235  A(31,40,39)           132.5379         estimate D2E/DX2                !
 ! A236  A(15,41,28)            74.1233         estimate D2E/DX2                !
 ! A237  A(15,41,42)           119.3977         estimate D2E/DX2                !
 ! A238  A(15,41,58)           116.4558         estimate D2E/DX2                !
 ! A239  A(16,41,28)            84.3358         estimate D2E/DX2                !
 ! A240  A(16,41,42)           122.6037         estimate D2E/DX2                !
 ! A241  A(16,41,58)           112.1425         estimate D2E/DX2                !
 ! A242  A(28,41,42)           129.6984         estimate D2E/DX2                !
 ! A243  A(28,41,58)            63.2984         estimate D2E/DX2                !
 ! A244  A(42,41,58)           123.9771         estimate D2E/DX2                !
 ! A245  A(33,44,35)            97.7999         estimate D2E/DX2                !
 ! A246  A(33,44,36)            98.1211         estimate D2E/DX2                !
 ! A247  A(33,44,43)           131.1839         estimate D2E/DX2                !
 ! A248  A(34,44,35)            97.8491         estimate D2E/DX2                !
 ! A249  A(34,44,36)            93.3476         estimate D2E/DX2                !
 ! A250  A(34,44,43)           128.8662         estimate D2E/DX2                !
 ! A251  A(35,44,43)           131.0126         estimate D2E/DX2                !
 ! A252  A(36,44,43)           128.5026         estimate D2E/DX2                !
 ! A253  A(19,45,30)            85.1521         estimate D2E/DX2                !
 ! A254  A(19,45,46)           133.6459         estimate D2E/DX2                !
 ! A255  A(20,45,30)            92.8808         estimate D2E/DX2                !
 ! A256  A(20,45,46)           132.1629         estimate D2E/DX2                !
 ! A257  A(30,45,46)           133.5609         estimate D2E/DX2                !
 ! A258  A(26,47,32)            95.6061         estimate D2E/DX2                !
 ! A259  A(26,47,48)           129.3469         estimate D2E/DX2                !
 ! A260  A(32,47,48)           132.0077         estimate D2E/DX2                !
 ! A261  A(30,49,50)           132.4978         estimate D2E/DX2                !
 ! A262  A(24,52,26)            80.6739         estimate D2E/DX2                !
 ! A263  A(24,52,51)           130.4576         estimate D2E/DX2                !
 ! A264  A(26,52,51)           142.7694         estimate D2E/DX2                !
 ! A265  A(22,53,31)            90.3051         estimate D2E/DX2                !
 ! A266  A(22,53,34)            57.9557         estimate D2E/DX2                !
 ! A267  A(22,53,54)           131.8498         estimate D2E/DX2                !
 ! A268  A(31,53,34)            94.939          estimate D2E/DX2                !
 ! A269  A(31,53,54)           131.6603         estimate D2E/DX2                !
 ! A270  A(34,53,54)           125.1636         estimate D2E/DX2                !
 ! A271  A(29,56,55)           131.5792         estimate D2E/DX2                !
 ! A272  A(36,58,41)           126.7244         estimate D2E/DX2                !
 ! A273  A(36,58,57)           120.491          estimate D2E/DX2                !
 ! A274  A(41,58,57)           110.422          estimate D2E/DX2                !
 ! A275  A(27,60,59)           122.2148         estimate D2E/DX2                !
 ! A276  A(14,62,19)            67.1815         estimate D2E/DX2                !
 ! A277  A(14,62,37)           118.3973         estimate D2E/DX2                !
 ! A278  A(14,62,61)           125.8559         estimate D2E/DX2                !
 ! A279  A(19,62,37)            66.7582         estimate D2E/DX2                !
 ! A280  A(19,62,61)           128.1207         estimate D2E/DX2                !
 ! A281  A(37,62,61)           114.39           estimate D2E/DX2                !
 ! A282  A(17,63,64)           126.1886         estimate D2E/DX2                !
 ! A283  L(34,33,37,1,-1)      184.457          estimate D2E/DX2                !
 ! A284  L(35,36,58,1,-1)      180.1122         estimate D2E/DX2                !
 ! A285  L(34,33,37,1,-2)      184.5611         estimate D2E/DX2                !
 ! A286  L(35,36,58,1,-2)      191.1068         estimate D2E/DX2                !
 ! D1    D(5,1,2,6)           -101.1323         estimate D2E/DX2                !
 ! D2    D(5,1,2,8)            -42.467          estimate D2E/DX2                !
 ! D3    D(5,1,2,35)            98.3466         estimate D2E/DX2                !
 ! D4    D(5,1,2,36)           131.0111         estimate D2E/DX2                !
 ! D5    D(10,1,2,6)            11.056          estimate D2E/DX2                !
 ! D6    D(10,1,2,8)            69.7213         estimate D2E/DX2                !
 ! D7    D(10,1,2,35)         -149.465          estimate D2E/DX2                !
 ! D8    D(10,1,2,36)         -116.8006         estimate D2E/DX2                !
 ! D9    D(12,1,2,6)           -43.2707         estimate D2E/DX2                !
 ! D10   D(12,1,2,8)            15.3946         estimate D2E/DX2                !
 ! D11   D(12,1,2,35)          156.2082         estimate D2E/DX2                !
 ! D12   D(12,1,2,36)         -171.1273         estimate D2E/DX2                !
 ! D13   D(29,1,2,6)           126.2796         estimate D2E/DX2                !
 ! D14   D(29,1,2,8)          -175.0551         estimate D2E/DX2                !
 ! D15   D(29,1,2,35)          -34.2414         estimate D2E/DX2                !
 ! D16   D(29,1,2,36)           -1.577          estimate D2E/DX2                !
 ! D17   D(30,1,2,6)           157.8502         estimate D2E/DX2                !
 ! D18   D(30,1,2,8)          -143.4846         estimate D2E/DX2                !
 ! D19   D(30,1,2,35)           -2.6709         estimate D2E/DX2                !
 ! D20   D(30,1,2,36)           29.9935         estimate D2E/DX2                !
 ! D21   D(5,1,4,6)             25.0011         estimate D2E/DX2                !
 ! D22   D(5,1,4,7)            -33.1727         estimate D2E/DX2                !
 ! D23   D(5,1,4,27)           172.866          estimate D2E/DX2                !
 ! D24   D(5,1,4,28)          -172.6471         estimate D2E/DX2                !
 ! D25   D(11,1,4,6)           -27.287          estimate D2E/DX2                !
 ! D26   D(11,1,4,7)           -85.4607         estimate D2E/DX2                !
 ! D27   D(11,1,4,27)          120.5779         estimate D2E/DX2                !
 ! D28   D(11,1,4,28)          135.0649         estimate D2E/DX2                !
 ! D29   D(12,1,4,6)            65.8267         estimate D2E/DX2                !
 ! D30   D(12,1,4,7)             7.653          estimate D2E/DX2                !
 ! D31   D(12,1,4,27)         -146.3084         estimate D2E/DX2                !
 ! D32   D(12,1,4,28)         -131.8215         estimate D2E/DX2                !
 ! D33   D(29,1,4,6)          -160.6652         estimate D2E/DX2                !
 ! D34   D(29,1,4,7)           141.161          estimate D2E/DX2                !
 ! D35   D(29,1,4,27)          -12.8003         estimate D2E/DX2                !
 ! D36   D(29,1,4,28)            1.6866         estimate D2E/DX2                !
 ! D37   D(30,1,4,6)          -157.3336         estimate D2E/DX2                !
 ! D38   D(30,1,4,7)           144.4926         estimate D2E/DX2                !
 ! D39   D(30,1,4,27)           -9.4687         estimate D2E/DX2                !
 ! D40   D(30,1,4,28)            5.0182         estimate D2E/DX2                !
 ! D41   D(2,1,5,9)             50.6731         estimate D2E/DX2                !
 ! D42   D(2,1,5,13)          -157.7842         estimate D2E/DX2                !
 ! D43   D(2,1,5,14)          -120.085          estimate D2E/DX2                !
 ! D44   D(4,1,5,9)             -5.9301         estimate D2E/DX2                !
 ! D45   D(4,1,5,13)           145.6126         estimate D2E/DX2                !
 ! D46   D(4,1,5,14)          -176.6882         estimate D2E/DX2                !
 ! D47   D(10,1,5,9)           -58.9222         estimate D2E/DX2                !
 ! D48   D(10,1,5,13)           92.6205         estimate D2E/DX2                !
 ! D49   D(10,1,5,14)          130.3197         estimate D2E/DX2                !
 ! D50   D(29,1,5,9)          -179.5051         estimate D2E/DX2                !
 ! D51   D(29,1,5,13)          -27.9624         estimate D2E/DX2                !
 ! D52   D(29,1,5,14)            9.7368         estimate D2E/DX2                !
 ! D53   D(30,1,5,9)           176.0244         estimate D2E/DX2                !
 ! D54   D(30,1,5,13)          -32.433          estimate D2E/DX2                !
 ! D55   D(30,1,5,14)            5.2662         estimate D2E/DX2                !
 ! D56   D(2,1,10,3)           -51.4687         estimate D2E/DX2                !
 ! D57   D(2,1,10,7)             4.0579         estimate D2E/DX2                !
 ! D58   D(2,1,10,17)          131.2011         estimate D2E/DX2                !
 ! D59   D(2,1,10,18)          167.0865         estimate D2E/DX2                !
 ! D60   D(5,1,10,3)            61.3704         estimate D2E/DX2                !
 ! D61   D(5,1,10,7)           116.897          estimate D2E/DX2                !
 ! D62   D(5,1,10,17)         -115.9599         estimate D2E/DX2                !
 ! D63   D(5,1,10,18)          -80.0745         estimate D2E/DX2                !
 ! D64   D(11,1,10,3)            4.6979         estimate D2E/DX2                !
 ! D65   D(11,1,10,7)           60.2244         estimate D2E/DX2                !
 ! D66   D(11,1,10,17)        -172.6324         estimate D2E/DX2                !
 ! D67   D(11,1,10,18)        -136.747          estimate D2E/DX2                !
 ! D68   D(29,1,10,3)         -171.0941         estimate D2E/DX2                !
 ! D69   D(29,1,10,7)         -115.5676         estimate D2E/DX2                !
 ! D70   D(29,1,10,17)          11.5756         estimate D2E/DX2                !
 ! D71   D(29,1,10,18)          47.461          estimate D2E/DX2                !
 ! D72   D(30,1,10,3)          161.6862         estimate D2E/DX2                !
 ! D73   D(30,1,10,7)         -142.7872         estimate D2E/DX2                !
 ! D74   D(30,1,10,17)         -15.644          estimate D2E/DX2                !
 ! D75   D(30,1,10,18)          20.2413         estimate D2E/DX2                !
 ! D76   D(4,1,11,8)            33.8867         estimate D2E/DX2                !
 ! D77   D(4,1,11,9)            92.2411         estimate D2E/DX2                !
 ! D78   D(4,1,11,19)         -139.2505         estimate D2E/DX2                !
 ! D79   D(4,1,11,20)          -98.3744         estimate D2E/DX2                !
 ! D80   D(10,1,11,8)          -28.7418         estimate D2E/DX2                !
 ! D81   D(10,1,11,9)           29.6126         estimate D2E/DX2                !
 ! D82   D(10,1,11,19)         158.121          estimate D2E/DX2                !
 ! D83   D(10,1,11,20)        -161.0029         estimate D2E/DX2                !
 ! D84   D(12,1,11,8)          -69.5526         estimate D2E/DX2                !
 ! D85   D(12,1,11,9)          -11.1982         estimate D2E/DX2                !
 ! D86   D(12,1,11,19)         117.3102         estimate D2E/DX2                !
 ! D87   D(12,1,11,20)         158.1863         estimate D2E/DX2                !
 ! D88   D(29,1,11,8)          146.1226         estimate D2E/DX2                !
 ! D89   D(29,1,11,9)         -155.523          estimate D2E/DX2                !
 ! D90   D(29,1,11,19)         -27.0146         estimate D2E/DX2                !
 ! D91   D(29,1,11,20)          13.8616         estimate D2E/DX2                !
 ! D92   D(30,1,11,8)          171.3325         estimate D2E/DX2                !
 ! D93   D(30,1,11,9)         -130.3131         estimate D2E/DX2                !
 ! D94   D(30,1,11,19)          -1.8047         estimate D2E/DX2                !
 ! D95   D(30,1,11,20)          39.0715         estimate D2E/DX2                !
 ! D96   D(2,1,12,3)            22.5113         estimate D2E/DX2                !
 ! D97   D(2,1,12,9)           -38.1658         estimate D2E/DX2                !
 ! D98   D(2,1,12,25)          154.9429         estimate D2E/DX2                !
 ! D99   D(2,1,12,26)         -161.3417         estimate D2E/DX2                !
 ! D100  D(4,1,12,3)           -37.7531         estimate D2E/DX2                !
 ! D101  D(4,1,12,9)           -98.4302         estimate D2E/DX2                !
 ! D102  D(4,1,12,25)           94.6785         estimate D2E/DX2                !
 ! D103  D(4,1,12,26)          138.3939         estimate D2E/DX2                !
 ! D104  D(11,1,12,3)           72.3641         estimate D2E/DX2                !
 ! D105  D(11,1,12,9)           11.687          estimate D2E/DX2                !
 ! D106  D(11,1,12,25)        -155.2043         estimate D2E/DX2                !
 ! D107  D(11,1,12,26)        -111.4889         estimate D2E/DX2                !
 ! D108  D(29,1,12,3)         -144.7741         estimate D2E/DX2                !
 ! D109  D(29,1,12,9)          154.5487         estimate D2E/DX2                !
 ! D110  D(29,1,12,25)         -12.3426         estimate D2E/DX2                !
 ! D111  D(29,1,12,26)          31.3729         estimate D2E/DX2                !
 ! D112  D(30,1,12,3)         -177.3133         estimate D2E/DX2                !
 ! D113  D(30,1,12,9)          122.0096         estimate D2E/DX2                !
 ! D114  D(30,1,12,25)         -44.8817         estimate D2E/DX2                !
 ! D115  D(30,1,12,26)          -1.1663         estimate D2E/DX2                !
 ! D116  D(2,1,29,56)         -108.8            estimate D2E/DX2                !
 ! D117  D(4,1,29,56)          -52.4398         estimate D2E/DX2                !
 ! D118  D(5,1,29,56)          124.1237         estimate D2E/DX2                !
 ! D119  D(10,1,29,56)           3.8212         estimate D2E/DX2                !
 ! D120  D(11,1,29,56)        -171.7425         estimate D2E/DX2                !
 ! D121  D(12,1,29,56)          58.6369         estimate D2E/DX2                !
 ! D122  D(2,1,30,45)           24.535          estimate D2E/DX2                !
 ! D123  D(2,1,30,49)          177.1166         estimate D2E/DX2                !
 ! D124  D(4,1,30,45)           95.2612         estimate D2E/DX2                !
 ! D125  D(4,1,30,49)         -112.1572         estimate D2E/DX2                !
 ! D126  D(5,1,30,45)          -85.9866         estimate D2E/DX2                !
 ! D127  D(5,1,30,49)           66.5951         estimate D2E/DX2                !
 ! D128  D(10,1,30,45)         164.598          estimate D2E/DX2                !
 ! D129  D(10,1,30,49)         -42.8204         estimate D2E/DX2                !
 ! D130  D(11,1,30,45)         -35.324          estimate D2E/DX2                !
 ! D131  D(11,1,30,49)         117.2576         estimate D2E/DX2                !
 ! D132  D(12,1,30,45)        -133.7194         estimate D2E/DX2                !
 ! D133  D(12,1,30,49)          18.8622         estimate D2E/DX2                !
 ! D134  D(8,2,4,7)             17.3727         estimate D2E/DX2                !
 ! D135  D(8,2,4,10)           -47.2342         estimate D2E/DX2                !
 ! D136  D(8,2,4,27)           172.9027         estimate D2E/DX2                !
 ! D137  D(8,2,4,28)           147.9616         estimate D2E/DX2                !
 ! D138  D(11,2,4,7)            83.4802         estimate D2E/DX2                !
 ! D139  D(11,2,4,10)           18.8732         estimate D2E/DX2                !
 ! D140  D(11,2,4,27)         -120.9899         estimate D2E/DX2                !
 ! D141  D(11,2,4,28)         -145.931          estimate D2E/DX2                !
 ! D142  D(35,2,4,7)          -145.6522         estimate D2E/DX2                !
 ! D143  D(35,2,4,10)          149.7408         estimate D2E/DX2                !
 ! D144  D(35,2,4,27)            9.8777         estimate D2E/DX2                !
 ! D145  D(35,2,4,28)          -15.0634         estimate D2E/DX2                !
 ! D146  D(36,2,4,7)          -120.7461         estimate D2E/DX2                !
 ! D147  D(36,2,4,10)          174.6469         estimate D2E/DX2                !
 ! D148  D(36,2,4,27)           34.7838         estimate D2E/DX2                !
 ! D149  D(36,2,4,28)            9.8427         estimate D2E/DX2                !
 ! D150  D(1,2,6,3)             36.3318         estimate D2E/DX2                !
 ! D151  D(1,2,6,7)            -24.7898         estimate D2E/DX2                !
 ! D152  D(1,2,6,21)          -153.0933         estimate D2E/DX2                !
 ! D153  D(1,2,6,22)           174.9475         estimate D2E/DX2                !
 ! D154  D(11,2,6,3)           -29.8406         estimate D2E/DX2                !
 ! D155  D(11,2,6,7)           -90.9622         estimate D2E/DX2                !
 ! D156  D(11,2,6,21)          140.7343         estimate D2E/DX2                !
 ! D157  D(11,2,6,22)          108.7751         estimate D2E/DX2                !
 ! D158  D(35,2,6,3)          -166.7597         estimate D2E/DX2                !
 ! D159  D(35,2,6,7)           132.1188         estimate D2E/DX2                !
 ! D160  D(35,2,6,21)            3.8152         estimate D2E/DX2                !
 ! D161  D(35,2,6,22)          -28.144          estimate D2E/DX2                !
 ! D162  D(36,2,6,3)          -178.8977         estimate D2E/DX2                !
 ! D163  D(36,2,6,7)           119.9807         estimate D2E/DX2                !
 ! D164  D(36,2,6,21)           -8.3228         estimate D2E/DX2                !
 ! D165  D(36,2,6,22)          -40.282          estimate D2E/DX2                !
 ! D166  D(1,2,8,3)            -45.7484         estimate D2E/DX2                !
 ! D167  D(1,2,8,9)             15.2291         estimate D2E/DX2                !
 ! D168  D(1,2,8,33)           139.6511         estimate D2E/DX2                !
 ! D169  D(1,2,8,34)           177.0657         estimate D2E/DX2                !
 ! D170  D(4,2,8,3)             15.2283         estimate D2E/DX2                !
 ! D171  D(4,2,8,9)             76.2058         estimate D2E/DX2                !
 ! D172  D(4,2,8,33)          -159.3722         estimate D2E/DX2                !
 ! D173  D(4,2,8,34)          -121.9576         estimate D2E/DX2                !
 ! D174  D(35,2,8,3)           177.3701         estimate D2E/DX2                !
 ! D175  D(35,2,8,9)          -121.6524         estimate D2E/DX2                !
 ! D176  D(35,2,8,33)            2.7696         estimate D2E/DX2                !
 ! D177  D(35,2,8,34)           40.1842         estimate D2E/DX2                !
 ! D178  D(36,2,8,3)           140.0805         estimate D2E/DX2                !
 ! D179  D(36,2,8,9)          -158.942          estimate D2E/DX2                !
 ! D180  D(36,2,8,33)          -34.52           estimate D2E/DX2                !
 ! D181  D(36,2,8,34)            2.8946         estimate D2E/DX2                !
 ! D182  D(4,2,11,5)             7.4478         estimate D2E/DX2                !
 ! D183  D(4,2,11,9)           -55.253          estimate D2E/DX2                !
 ! D184  D(4,2,11,19)          134.2343         estimate D2E/DX2                !
 ! D185  D(4,2,11,20)          149.881          estimate D2E/DX2                !
 ! D186  D(6,2,11,5)            78.119          estimate D2E/DX2                !
 ! D187  D(6,2,11,9)            15.4182         estimate D2E/DX2                !
 ! D188  D(6,2,11,19)         -155.0945         estimate D2E/DX2                !
 ! D189  D(6,2,11,20)         -139.4479         estimate D2E/DX2                !
 ! D190  D(35,2,11,5)         -132.4844         estimate D2E/DX2                !
 ! D191  D(35,2,11,9)          164.8149         estimate D2E/DX2                !
 ! D192  D(35,2,11,19)          -5.6979         estimate D2E/DX2                !
 ! D193  D(35,2,11,20)           9.9488         estimate D2E/DX2                !
 ! D194  D(36,2,11,5)         -141.6812         estimate D2E/DX2                !
 ! D195  D(36,2,11,9)          155.6181         estimate D2E/DX2                !
 ! D196  D(36,2,11,19)         -14.8947         estimate D2E/DX2                !
 ! D197  D(36,2,11,20)           0.752          estimate D2E/DX2                !
 ! D198  D(1,2,35,44)         -143.0623         estimate D2E/DX2                !
 ! D199  D(4,2,35,44)          144.1644         estimate D2E/DX2                !
 ! D200  D(6,2,35,44)           63.3849         estimate D2E/DX2                !
 ! D201  D(8,2,35,44)          -15.2442         estimate D2E/DX2                !
 ! D202  D(11,2,35,44)         -77.5425         estimate D2E/DX2                !
 ! D203  D(1,2,36,44)         -146.7305         estimate D2E/DX2                !
 ! D204  D(1,2,36,58)           98.9487         estimate D2E/DX2                !
 ! D205  D(4,2,36,44)          150.6917         estimate D2E/DX2                !
 ! D206  D(4,2,36,58)           36.3708         estimate D2E/DX2                !
 ! D207  D(6,2,36,44)           86.4568         estimate D2E/DX2                !
 ! D208  D(6,2,36,58)          -27.8641         estimate D2E/DX2                !
 ! D209  D(8,2,36,44)           25.0218         estimate D2E/DX2                !
 ! D210  D(8,2,36,58)          -89.299          estimate D2E/DX2                !
 ! D211  D(11,2,36,44)         -56.5528         estimate D2E/DX2                !
 ! D212  D(11,2,36,58)        -170.8736         estimate D2E/DX2                !
 ! D213  D(9,3,6,2)             34.142          estimate D2E/DX2                !
 ! D214  D(9,3,6,4)             92.5012         estimate D2E/DX2                !
 ! D215  D(9,3,6,21)          -138.5072         estimate D2E/DX2                !
 ! D216  D(9,3,6,22)           -97.8349         estimate D2E/DX2                !
 ! D217  D(10,3,6,2)           -69.2872         estimate D2E/DX2                !
 ! D218  D(10,3,6,4)           -10.9281         estimate D2E/DX2                !
 ! D219  D(10,3,6,21)          118.0636         estimate D2E/DX2                !
 ! D220  D(10,3,6,22)          158.7358         estimate D2E/DX2                !
 ! D221  D(12,3,6,2)           -28.4814         estimate D2E/DX2                !
 ! D222  D(12,3,6,4)            29.8778         estimate D2E/DX2                !
 ! D223  D(12,3,6,21)          158.8694         estimate D2E/DX2                !
 ! D224  D(12,3,6,22)         -160.4584         estimate D2E/DX2                !
 ! D225  D(31,3,6,2)           171.2669         estimate D2E/DX2                !
 ! D226  D(31,3,6,4)          -130.374          estimate D2E/DX2                !
 ! D227  D(31,3,6,21)           -1.3823         estimate D2E/DX2                !
 ! D228  D(31,3,6,22)           39.2899         estimate D2E/DX2                !
 ! D229  D(32,3,6,2)           145.6396         estimate D2E/DX2                !
 ! D230  D(32,3,6,4)          -156.0012         estimate D2E/DX2                !
 ! D231  D(32,3,6,21)          -27.0096         estimate D2E/DX2                !
 ! D232  D(32,3,6,22)           13.6626         estimate D2E/DX2                !
 ! D233  D(8,3,7,4)             50.5705         estimate D2E/DX2                !
 ! D234  D(8,3,7,15)          -158.2501         estimate D2E/DX2                !
 ! D235  D(8,3,7,16)          -120.9829         estimate D2E/DX2                !
 ! D236  D(9,3,7,4)             -5.8162         estimate D2E/DX2                !
 ! D237  D(9,3,7,15)           145.3631         estimate D2E/DX2                !
 ! D238  D(9,3,7,16)          -177.3696         estimate D2E/DX2                !
 ! D239  D(12,3,7,4)           -58.9862         estimate D2E/DX2                !
 ! D240  D(12,3,7,15)           92.1932         estimate D2E/DX2                !
 ! D241  D(12,3,7,16)          129.4604         estimate D2E/DX2                !
 ! D242  D(31,3,7,4)           175.8814         estimate D2E/DX2                !
 ! D243  D(31,3,7,15)          -32.9392         estimate D2E/DX2                !
 ! D244  D(31,3,7,16)            4.328          estimate D2E/DX2                !
 ! D245  D(32,3,7,4)           179.7406         estimate D2E/DX2                !
 ! D246  D(32,3,7,15)          -29.08           estimate D2E/DX2                !
 ! D247  D(32,3,7,16)            8.1873         estimate D2E/DX2                !
 ! D248  D(7,3,8,2)            -42.4808         estimate D2E/DX2                !
 ! D249  D(7,3,8,11)          -101.3322         estimate D2E/DX2                !
 ! D250  D(7,3,8,33)           131.6671         estimate D2E/DX2                !
 ! D251  D(7,3,8,34)            98.1234         estimate D2E/DX2                !
 ! D252  D(10,3,8,2)            15.5664         estimate D2E/DX2                !
 ! D253  D(10,3,8,11)          -43.285          estimate D2E/DX2                !
 ! D254  D(10,3,8,33)         -170.2856         estimate D2E/DX2                !
 ! D255  D(10,3,8,34)          156.1706         estimate D2E/DX2                !
 ! D256  D(12,3,8,2)            69.8621         estimate D2E/DX2                !
 ! D257  D(12,3,8,11)           11.0108         estimate D2E/DX2                !
 ! D258  D(12,3,8,33)         -115.9899         estimate D2E/DX2                !
 ! D259  D(12,3,8,34)         -149.5336         estimate D2E/DX2                !
 ! D260  D(31,3,8,2)          -143.4604         estimate D2E/DX2                !
 ! D261  D(31,3,8,11)          157.6883         estimate D2E/DX2                !
 ! D262  D(31,3,8,33)           30.6876         estimate D2E/DX2                !
 ! D263  D(31,3,8,34)           -2.8562         estimate D2E/DX2                !
 ! D264  D(32,3,8,2)          -174.7593         estimate D2E/DX2                !
 ! D265  D(32,3,8,11)          126.3893         estimate D2E/DX2                !
 ! D266  D(32,3,8,33)           -0.6114         estimate D2E/DX2                !
 ! D267  D(32,3,8,34)          -34.1551         estimate D2E/DX2                !
 ! D268  D(6,3,9,5)            -85.6435         estimate D2E/DX2                !
 ! D269  D(6,3,9,11)           -27.5407         estimate D2E/DX2                !
 ! D270  D(6,3,9,23)           120.5233         estimate D2E/DX2                !
 ! D271  D(6,3,9,24)           133.1449         estimate D2E/DX2                !
 ! D272  D(7,3,9,5)            -33.3638         estimate D2E/DX2                !
 ! D273  D(7,3,9,11)            24.739          estimate D2E/DX2                !
 ! D274  D(7,3,9,23)           172.803          estimate D2E/DX2                !
 ! D275  D(7,3,9,24)          -174.5754         estimate D2E/DX2                !
 ! D276  D(10,3,9,5)             7.5559         estimate D2E/DX2                !
 ! D277  D(10,3,9,11)           65.6587         estimate D2E/DX2                !
 ! D278  D(10,3,9,23)         -146.2773         estimate D2E/DX2                !
 ! D279  D(10,3,9,24)         -133.6557         estimate D2E/DX2                !
 ! D280  D(31,3,9,5)           144.6124         estimate D2E/DX2                !
 ! D281  D(31,3,9,11)         -157.2848         estimate D2E/DX2                !
 ! D282  D(31,3,9,23)           -9.2208         estimate D2E/DX2                !
 ! D283  D(31,3,9,24)            3.4008         estimate D2E/DX2                !
 ! D284  D(32,3,9,5)           141.74           estimate D2E/DX2                !
 ! D285  D(32,3,9,11)         -160.1572         estimate D2E/DX2                !
 ! D286  D(32,3,9,23)          -12.0932         estimate D2E/DX2                !
 ! D287  D(32,3,9,24)            0.5284         estimate D2E/DX2                !
 ! D288  D(6,3,10,1)            72.2663         estimate D2E/DX2                !
 ! D289  D(6,3,10,4)            11.4066         estimate D2E/DX2                !
 ! D290  D(6,3,10,17)         -110.4305         estimate D2E/DX2                !
 ! D291  D(6,3,10,18)         -154.4225         estimate D2E/DX2                !
 ! D292  D(8,3,10,1)            22.3731         estimate D2E/DX2                !
 ! D293  D(8,3,10,4)           -38.4865         estimate D2E/DX2                !
 ! D294  D(8,3,10,17)         -160.3236         estimate D2E/DX2                !
 ! D295  D(8,3,10,18)          155.6844         estimate D2E/DX2                !
 ! D296  D(9,3,10,1)           -37.8457         estimate D2E/DX2                !
 ! D297  D(9,3,10,4)           -98.7054         estimate D2E/DX2                !
 ! D298  D(9,3,10,17)          139.4575         estimate D2E/DX2                !
 ! D299  D(9,3,10,18)           95.4655         estimate D2E/DX2                !
 ! D300  D(31,3,10,1)         -177.3759         estimate D2E/DX2                !
 ! D301  D(31,3,10,4)          121.7645         estimate D2E/DX2                !
 ! D302  D(31,3,10,17)          -0.0726         estimate D2E/DX2                !
 ! D303  D(31,3,10,18)         -44.0646         estimate D2E/DX2                !
 ! D304  D(32,3,10,1)         -144.8749         estimate D2E/DX2                !
 ! D305  D(32,3,10,4)          154.2655         estimate D2E/DX2                !
 ! D306  D(32,3,10,17)          32.4283         estimate D2E/DX2                !
 ! D307  D(32,3,10,18)         -11.5636         estimate D2E/DX2                !
 ! D308  D(6,3,12,1)             4.5042         estimate D2E/DX2                !
 ! D309  D(6,3,12,5)            60.1159         estimate D2E/DX2                !
 ! D310  D(6,3,12,25)         -136.1151         estimate D2E/DX2                !
 ! D311  D(6,3,12,26)         -171.6505         estimate D2E/DX2                !
 ! D312  D(7,3,12,1)            61.3873         estimate D2E/DX2                !
 ! D313  D(7,3,12,5)           116.999          estimate D2E/DX2                !
 ! D314  D(7,3,12,25)          -79.232          estimate D2E/DX2                !
 ! D315  D(7,3,12,26)         -114.7673         estimate D2E/DX2                !
 ! D316  D(8,3,12,1)           -51.4528         estimate D2E/DX2                !
 ! D317  D(8,3,12,5)             4.1589         estimate D2E/DX2                !
 ! D318  D(8,3,12,25)          167.9279         estimate D2E/DX2                !
 ! D319  D(8,3,12,26)          132.3926         estimate D2E/DX2                !
 ! D320  D(31,3,12,1)          161.8511         estimate D2E/DX2                !
 ! D321  D(31,3,12,5)         -142.5372         estimate D2E/DX2                !
 ! D322  D(31,3,12,25)          21.2318         estimate D2E/DX2                !
 ! D323  D(31,3,12,26)         -14.3035         estimate D2E/DX2                !
 ! D324  D(32,3,12,1)         -170.6333         estimate D2E/DX2                !
 ! D325  D(32,3,12,5)         -115.0217         estimate D2E/DX2                !
 ! D326  D(32,3,12,25)          48.7474         estimate D2E/DX2                !
 ! D327  D(32,3,12,26)          13.212          estimate D2E/DX2                !
 ! D328  D(6,3,31,40)          118.7177         estimate D2E/DX2                !
 ! D329  D(6,3,31,53)          -44.1007         estimate D2E/DX2                !
 ! D330  D(7,3,31,40)           67.9427         estimate D2E/DX2                !
 ! D331  D(7,3,31,53)          -94.8756         estimate D2E/DX2                !
 ! D332  D(8,3,31,40)          178.424          estimate D2E/DX2                !
 ! D333  D(8,3,31,53)           15.6056         estimate D2E/DX2                !
 ! D334  D(9,3,31,40)         -110.9812         estimate D2E/DX2                !
 ! D335  D(9,3,31,53)           86.2005         estimate D2E/DX2                !
 ! D336  D(10,3,31,40)          20.1184         estimate D2E/DX2                !
 ! D337  D(10,3,31,53)        -142.7            estimate D2E/DX2                !
 ! D338  D(12,3,31,40)         -41.7047         estimate D2E/DX2                !
 ! D339  D(12,3,31,53)         155.4769         estimate D2E/DX2                !
 ! D340  D(6,3,32,47)         -173.2774         estimate D2E/DX2                !
 ! D341  D(7,3,32,47)          122.5439         estimate D2E/DX2                !
 ! D342  D(8,3,32,47)         -110.8271         estimate D2E/DX2                !
 ! D343  D(9,3,32,47)          -54.4989         estimate D2E/DX2                !
 ! D344  D(10,3,32,47)          56.5967         estimate D2E/DX2                !
 ! D345  D(12,3,32,47)           1.6422         estimate D2E/DX2                !
 ! D346  D(1,4,6,3)            -51.0602         estimate D2E/DX2                !
 ! D347  D(1,4,6,8)              7.8524         estimate D2E/DX2                !
 ! D348  D(1,4,6,21)           179.1907         estimate D2E/DX2                !
 ! D349  D(1,4,6,22)           142.8847         estimate D2E/DX2                !
 ! D350  D(10,4,6,3)            12.2225         estimate D2E/DX2                !
 ! D351  D(10,4,6,8)            71.1351         estimate D2E/DX2                !
 ! D352  D(10,4,6,21)         -117.5265         estimate D2E/DX2                !
 ! D353  D(10,4,6,22)         -153.8325         estimate D2E/DX2                !
 ! D354  D(27,4,6,3)           177.9209         estimate D2E/DX2                !
 ! D355  D(27,4,6,8)          -123.1666         estimate D2E/DX2                !
 ! D356  D(27,4,6,21)           48.1718         estimate D2E/DX2                !
 ! D357  D(27,4,6,22)           11.8658         estimate D2E/DX2                !
 ! D358  D(28,4,6,3)           144.2819         estimate D2E/DX2                !
 ! D359  D(28,4,6,8)          -156.8056         estimate D2E/DX2                !
 ! D360  D(28,4,6,21)           14.5328         estimate D2E/DX2                !
 ! D361  D(28,4,6,22)          -21.7732         estimate D2E/DX2                !
 ! D362  D(1,4,7,3)             27.5395         estimate D2E/DX2                !
 ! D363  D(1,4,7,15)          -128.0307         estimate D2E/DX2                !
 ! D364  D(1,4,7,16)          -164.711          estimate D2E/DX2                !
 ! D365  D(2,4,7,3)            -40.0386         estimate D2E/DX2                !
 ! D366  D(2,4,7,15)           164.3912         estimate D2E/DX2                !
 ! D367  D(2,4,7,16)           127.7108         estimate D2E/DX2                !
 ! D368  D(27,4,7,3)           172.4355         estimate D2E/DX2                !
 ! D369  D(27,4,7,15)           16.8653         estimate D2E/DX2                !
 ! D370  D(27,4,7,16)          -19.815          estimate D2E/DX2                !
 ! D371  D(28,4,7,3)           178.1589         estimate D2E/DX2                !
 ! D372  D(28,4,7,15)           22.5887         estimate D2E/DX2                !
 ! D373  D(28,4,7,16)          -14.0917         estimate D2E/DX2                !
 ! D374  D(2,4,10,3)            47.7611         estimate D2E/DX2                !
 ! D375  D(2,4,10,12)           -6.6118         estimate D2E/DX2                !
 ! D376  D(2,4,10,17)         -171.5564         estimate D2E/DX2                !
 ! D377  D(2,4,10,18)         -147.5355         estimate D2E/DX2                !
 ! D378  D(6,4,10,3)           -11.8384         estimate D2E/DX2                !
 ! D379  D(6,4,10,12)          -66.2112         estimate D2E/DX2                !
 ! D380  D(6,4,10,17)          128.8441         estimate D2E/DX2                !
 ! D381  D(6,4,10,18)          152.865          estimate D2E/DX2                !
 ! D382  D(27,4,10,3)          179.8518         estimate D2E/DX2                !
 ! D383  D(27,4,10,12)         125.4789         estimate D2E/DX2                !
 ! D384  D(27,4,10,17)         -39.4658         estimate D2E/DX2                !
 ! D385  D(27,4,10,18)         -15.4449         estimate D2E/DX2                !
 ! D386  D(28,4,10,3)         -146.024          estimate D2E/DX2                !
 ! D387  D(28,4,10,12)         159.6032         estimate D2E/DX2                !
 ! D388  D(28,4,10,17)          -5.3415         estimate D2E/DX2                !
 ! D389  D(28,4,10,18)          18.6794         estimate D2E/DX2                !
 ! D390  D(1,4,27,60)          -43.5654         estimate D2E/DX2                !
 ! D391  D(2,4,27,60)           21.6159         estimate D2E/DX2                !
 ! D392  D(6,4,27,60)           86.0107         estimate D2E/DX2                !
 ! D393  D(7,4,27,60)          169.9589         estimate D2E/DX2                !
 ! D394  D(10,4,27,60)        -111.3198         estimate D2E/DX2                !
 ! D395  D(1,4,28,41)          176.5021         estimate D2E/DX2                !
 ! D396  D(2,4,28,41)          -98.8064         estimate D2E/DX2                !
 ! D397  D(6,4,28,41)          -24.2318         estimate D2E/DX2                !
 ! D398  D(7,4,28,41)           34.6106         estimate D2E/DX2                !
 ! D399  D(10,4,28,41)          97.6027         estimate D2E/DX2                !
 ! D400  D(1,5,9,3)             27.5917         estimate D2E/DX2                !
 ! D401  D(1,5,9,8)            -40.0487         estimate D2E/DX2                !
 ! D402  D(1,5,9,23)           172.077          estimate D2E/DX2                !
 ! D403  D(1,5,9,24)           179.4715         estimate D2E/DX2                !
 ! D404  D(13,5,9,3)          -127.5002         estimate D2E/DX2                !
 ! D405  D(13,5,9,8)           164.8595         estimate D2E/DX2                !
 ! D406  D(13,5,9,23)           16.9851         estimate D2E/DX2                !
 ! D407  D(13,5,9,24)           24.3796         estimate D2E/DX2                !
 ! D408  D(14,5,9,3)          -165.6849         estimate D2E/DX2                !
 ! D409  D(14,5,9,8)           126.6748         estimate D2E/DX2                !
 ! D410  D(14,5,9,23)          -21.1996         estimate D2E/DX2                !
 ! D411  D(14,5,9,24)          -13.8051         estimate D2E/DX2                !
 ! D412  D(12,5,11,2)          -41.3565         estimate D2E/DX2                !
 ! D413  D(12,5,11,8)           27.5177         estimate D2E/DX2                !
 ! D414  D(12,5,11,19)         176.7639         estimate D2E/DX2                !
 ! D415  D(12,5,11,20)        -174.5284         estimate D2E/DX2                !
 ! D416  D(13,5,11,2)          148.8187         estimate D2E/DX2                !
 ! D417  D(13,5,11,8)         -142.3071         estimate D2E/DX2                !
 ! D418  D(13,5,11,19)           6.9391         estimate D2E/DX2                !
 ! D419  D(13,5,11,20)          15.6468         estimate D2E/DX2                !
 ! D420  D(14,5,11,2)          129.5005         estimate D2E/DX2                !
 ! D421  D(14,5,11,8)         -161.6253         estimate D2E/DX2                !
 ! D422  D(14,5,11,19)         -12.3791         estimate D2E/DX2                !
 ! D423  D(14,5,11,20)          -3.6714         estimate D2E/DX2                !
 ! D424  D(11,5,12,3)          -18.5219         estimate D2E/DX2                !
 ! D425  D(11,5,12,10)          55.4155         estimate D2E/DX2                !
 ! D426  D(11,5,12,25)         178.1964         estimate D2E/DX2                !
 ! D427  D(11,5,12,26)        -165.5895         estimate D2E/DX2                !
 ! D428  D(13,5,12,3)          155.5699         estimate D2E/DX2                !
 ! D429  D(13,5,12,10)        -130.4927         estimate D2E/DX2                !
 ! D430  D(13,5,12,25)          -7.7118         estimate D2E/DX2                !
 ! D431  D(13,5,12,26)           8.5023         estimate D2E/DX2                !
 ! D432  D(14,5,12,3)          173.2149         estimate D2E/DX2                !
 ! D433  D(14,5,12,10)        -112.8477         estimate D2E/DX2                !
 ! D434  D(14,5,12,25)           9.9332         estimate D2E/DX2                !
 ! D435  D(14,5,12,26)          26.1473         estimate D2E/DX2                !
 ! D436  D(1,5,14,62)          133.4394         estimate D2E/DX2                !
 ! D437  D(9,5,14,62)          -30.5736         estimate D2E/DX2                !
 ! D438  D(11,5,14,62)          56.3125         estimate D2E/DX2                !
 ! D439  D(12,5,14,62)        -136.7162         estimate D2E/DX2                !
 ! D440  D(2,6,7,10)            27.3906         estimate D2E/DX2                !
 ! D441  D(2,6,7,15)          -140.4432         estimate D2E/DX2                !
 ! D442  D(2,6,7,16)          -162.0269         estimate D2E/DX2                !
 ! D443  D(8,6,7,10)           -41.3771         estimate D2E/DX2                !
 ! D444  D(8,6,7,15)           150.7891         estimate D2E/DX2                !
 ! D445  D(8,6,7,16)           129.2054         estimate D2E/DX2                !
 ! D446  D(21,6,7,10)          177.0314         estimate D2E/DX2                !
 ! D447  D(21,6,7,15)            9.1976         estimate D2E/DX2                !
 ! D448  D(21,6,7,16)          -12.3861         estimate D2E/DX2                !
 ! D449  D(22,6,7,10)         -173.9009         estimate D2E/DX2                !
 ! D450  D(22,6,7,15)           18.2653         estimate D2E/DX2                !
 ! D451  D(22,6,7,16)           -3.3183         estimate D2E/DX2                !
 ! D452  D(4,6,8,9)            -55.4948         estimate D2E/DX2                !
 ! D453  D(4,6,8,11)            15.4937         estimate D2E/DX2                !
 ! D454  D(4,6,8,33)           157.04           estimate D2E/DX2                !
 ! D455  D(4,6,8,34)           164.4577         estimate D2E/DX2                !
 ! D456  D(7,6,8,9)              7.0958         estimate D2E/DX2                !
 ! D457  D(7,6,8,11)            78.0843         estimate D2E/DX2                !
 ! D458  D(7,6,8,33)          -140.3693         estimate D2E/DX2                !
 ! D459  D(7,6,8,34)          -132.9517         estimate D2E/DX2                !
 ! D460  D(21,6,8,9)           133.8228         estimate D2E/DX2                !
 ! D461  D(21,6,8,11)         -155.1887         estimate D2E/DX2                !
 ! D462  D(21,6,8,33)          -13.6424         estimate D2E/DX2                !
 ! D463  D(21,6,8,34)           -6.2247         estimate D2E/DX2                !
 ! D464  D(22,6,8,9)           149.2599         estimate D2E/DX2                !
 ! D465  D(22,6,8,11)         -139.7515         estimate D2E/DX2                !
 ! D466  D(22,6,8,33)            1.7948         estimate D2E/DX2                !
 ! D467  D(22,6,8,34)            9.2124         estimate D2E/DX2                !
 ! D468  D(2,6,22,53)         -125.6678         estimate D2E/DX2                !
 ! D469  D(3,6,22,53)           -2.7884         estimate D2E/DX2                !
 ! D470  D(4,6,22,53)          159.3626         estimate D2E/DX2                !
 ! D471  D(7,6,22,53)           76.4867         estimate D2E/DX2                !
 ! D472  D(8,6,22,53)          -64.1152         estimate D2E/DX2                !
 ! D473  D(6,7,10,1)           -18.4144         estimate D2E/DX2                !
 ! D474  D(6,7,10,12)           55.877          estimate D2E/DX2                !
 ! D475  D(6,7,10,17)         -164.7703         estimate D2E/DX2                !
 ! D476  D(6,7,10,18)          178.9123         estimate D2E/DX2                !
 ! D477  D(15,7,10,1)          154.4751         estimate D2E/DX2                !
 ! D478  D(15,7,10,12)        -131.2335         estimate D2E/DX2                !
 ! D479  D(15,7,10,17)           8.1193         estimate D2E/DX2                !
 ! D480  D(15,7,10,18)          -8.1981         estimate D2E/DX2                !
 ! D481  D(16,7,10,1)          173.4927         estimate D2E/DX2                !
 ! D482  D(16,7,10,12)        -112.2159         estimate D2E/DX2                !
 ! D483  D(16,7,10,17)          27.1368         estimate D2E/DX2                !
 ! D484  D(16,7,10,18)          10.8194         estimate D2E/DX2                !
 ! D485  D(3,7,15,41)          158.4401         estimate D2E/DX2                !
 ! D486  D(4,7,15,41)          -58.2686         estimate D2E/DX2                !
 ! D487  D(6,7,15,41)           41.2342         estimate D2E/DX2                !
 ! D488  D(10,7,15,41)        -126.2201         estimate D2E/DX2                !
 ! D489  D(3,7,16,41)          148.6307         estimate D2E/DX2                !
 ! D490  D(4,7,16,41)          -16.6661         estimate D2E/DX2                !
 ! D491  D(6,7,16,41)           71.0988         estimate D2E/DX2                !
 ! D492  D(10,7,16,41)        -122.1983         estimate D2E/DX2                !
 ! D493  D(2,8,9,5)             17.4525         estimate D2E/DX2                !
 ! D494  D(2,8,9,12)           -47.0347         estimate D2E/DX2                !
 ! D495  D(2,8,9,23)           173.3136         estimate D2E/DX2                !
 ! D496  D(2,8,9,24)           147.2862         estimate D2E/DX2                !
 ! D497  D(6,8,9,5)             83.9264         estimate D2E/DX2                !
 ! D498  D(6,8,9,12)            19.4391         estimate D2E/DX2                !
 ! D499  D(6,8,9,23)          -120.2125         estimate D2E/DX2                !
 ! D500  D(6,8,9,24)          -146.2399         estimate D2E/DX2                !
 ! D501  D(33,8,9,5)          -121.2909         estimate D2E/DX2                !
 ! D502  D(33,8,9,12)          174.2218         estimate D2E/DX2                !
 ! D503  D(33,8,9,23)           34.5702         estimate D2E/DX2                !
 ! D504  D(33,8,9,24)            8.5428         estimate D2E/DX2                !
 ! D505  D(34,8,9,5)          -145.1464         estimate D2E/DX2                !
 ! D506  D(34,8,9,12)          150.3663         estimate D2E/DX2                !
 ! D507  D(34,8,9,23)           10.7147         estimate D2E/DX2                !
 ! D508  D(34,8,9,24)          -15.3127         estimate D2E/DX2                !
 ! D509  D(3,8,11,1)            36.5309         estimate D2E/DX2                !
 ! D510  D(3,8,11,5)           -24.827          estimate D2E/DX2                !
 ! D511  D(3,8,11,19)         -152.2518         estimate D2E/DX2                !
 ! D512  D(3,8,11,20)          175.6733         estimate D2E/DX2                !
 ! D513  D(6,8,11,1)           -29.8001         estimate D2E/DX2                !
 ! D514  D(6,8,11,5)           -91.158          estimate D2E/DX2                !
 ! D515  D(6,8,11,19)          141.4171         estimate D2E/DX2                !
 ! D516  D(6,8,11,20)          109.3423         estimate D2E/DX2                !
 ! D517  D(33,8,11,1)         -179.973          estimate D2E/DX2                !
 ! D518  D(33,8,11,5)          118.6691         estimate D2E/DX2                !
 ! D519  D(33,8,11,19)          -8.7557         estimate D2E/DX2                !
 ! D520  D(33,8,11,20)         -40.8305         estimate D2E/DX2                !
 ! D521  D(34,8,11,1)         -166.3113         estimate D2E/DX2                !
 ! D522  D(34,8,11,5)          132.3308         estimate D2E/DX2                !
 ! D523  D(34,8,11,19)           4.906          estimate D2E/DX2                !
 ! D524  D(34,8,11,20)         -27.1689         estimate D2E/DX2                !
 ! D525  D(2,8,33,37)          -87.6649         estimate D2E/DX2                !
 ! D526  D(2,8,33,44)           12.2128         estimate D2E/DX2                !
 ! D527  D(3,8,33,37)           99.8267         estimate D2E/DX2                !
 ! D528  D(3,8,33,44)         -160.2956         estimate D2E/DX2                !
 ! D529  D(6,8,33,37)         -170.3797         estimate D2E/DX2                !
 ! D530  D(6,8,33,44)          -70.5019         estimate D2E/DX2                !
 ! D531  D(9,8,33,37)           38.0956         estimate D2E/DX2                !
 ! D532  D(9,8,33,44)          137.9733         estimate D2E/DX2                !
 ! D533  D(11,8,33,37)         -26.0761         estimate D2E/DX2                !
 ! D534  D(11,8,33,44)          73.8017         estimate D2E/DX2                !
 ! D535  D(2,8,34,44)          -28.5554         estimate D2E/DX2                !
 ! D536  D(2,8,34,53)          116.0245         estimate D2E/DX2                !
 ! D537  D(3,8,34,44)         -156.5698         estimate D2E/DX2                !
 ! D538  D(3,8,34,53)          -11.9899         estimate D2E/DX2                !
 ! D539  D(6,8,34,44)          -91.0304         estimate D2E/DX2                !
 ! D540  D(6,8,34,53)           53.5495         estimate D2E/DX2                !
 ! D541  D(9,8,34,44)          130.5136         estimate D2E/DX2                !
 ! D542  D(9,8,34,53)          -84.9065         estimate D2E/DX2                !
 ! D543  D(11,8,34,44)          49.6774         estimate D2E/DX2                !
 ! D544  D(11,8,34,53)        -165.7426         estimate D2E/DX2                !
 ! D545  D(3,9,11,1)           -50.9204         estimate D2E/DX2                !
 ! D546  D(3,9,11,2)             8.0231         estimate D2E/DX2                !
 ! D547  D(3,9,11,19)          179.3003         estimate D2E/DX2                !
 ! D548  D(3,9,11,20)          143.1141         estimate D2E/DX2                !
 ! D549  D(12,9,11,1)           12.5367         estimate D2E/DX2                !
 ! D550  D(12,9,11,2)           71.4803         estimate D2E/DX2                !
 ! D551  D(12,9,11,19)        -117.2425         estimate D2E/DX2                !
 ! D552  D(12,9,11,20)        -153.4288         estimate D2E/DX2                !
 ! D553  D(23,9,11,1)          178.333          estimate D2E/DX2                !
 ! D554  D(23,9,11,2)         -122.7234         estimate D2E/DX2                !
 ! D555  D(23,9,11,19)          48.5538         estimate D2E/DX2                !
 ! D556  D(23,9,11,20)          12.3675         estimate D2E/DX2                !
 ! D557  D(24,9,11,1)          145.6146         estimate D2E/DX2                !
 ! D558  D(24,9,11,2)         -155.4418         estimate D2E/DX2                !
 ! D559  D(24,9,11,19)          15.8354         estimate D2E/DX2                !
 ! D560  D(24,9,11,20)         -20.3508         estimate D2E/DX2                !
 ! D561  D(8,9,12,1)            47.342          estimate D2E/DX2                !
 ! D562  D(8,9,12,10)           -6.9116         estimate D2E/DX2                !
 ! D563  D(8,9,12,25)         -147.0736         estimate D2E/DX2                !
 ! D564  D(8,9,12,26)         -171.7507         estimate D2E/DX2                !
 ! D565  D(11,9,12,1)          -12.1132         estimate D2E/DX2                !
 ! D566  D(11,9,12,10)         -66.3669         estimate D2E/DX2                !
 ! D567  D(11,9,12,25)         153.4711         estimate D2E/DX2                !
 ! D568  D(11,9,12,26)         128.794          estimate D2E/DX2                !
 ! D569  D(23,9,12,1)          179.3721         estimate D2E/DX2                !
 ! D570  D(23,9,12,10)         125.1185         estimate D2E/DX2                !
 ! D571  D(23,9,12,25)         -15.0435         estimate D2E/DX2                !
 ! D572  D(23,9,12,26)         -39.7206         estimate D2E/DX2                !
 ! D573  D(24,9,12,1)         -146.0261         estimate D2E/DX2                !
 ! D574  D(24,9,12,10)         159.7203         estimate D2E/DX2                !
 ! D575  D(24,9,12,25)          19.5582         estimate D2E/DX2                !
 ! D576  D(24,9,12,26)          -5.1189         estimate D2E/DX2                !
 ! D577  D(3,9,24,52)           98.4229         estimate D2E/DX2                !
 ! D578  D(5,9,24,52)          -44.9993         estimate D2E/DX2                !
 ! D579  D(8,9,24,52)         -177.5574         estimate D2E/DX2                !
 ! D580  D(11,9,24,52)        -104.0918         estimate D2E/DX2                !
 ! D581  D(12,9,24,52)          18.0891         estimate D2E/DX2                !
 ! D582  D(4,10,12,5)          -33.2382         estimate D2E/DX2                !
 ! D583  D(4,10,12,9)           35.8949         estimate D2E/DX2                !
 ! D584  D(4,10,12,25)        -169.3181         estimate D2E/DX2                !
 ! D585  D(4,10,12,26)        -160.9176         estimate D2E/DX2                !
 ! D586  D(7,10,12,5)         -102.5264         estimate D2E/DX2                !
 ! D587  D(7,10,12,9)          -33.3933         estimate D2E/DX2                !
 ! D588  D(7,10,12,25)         121.3937         estimate D2E/DX2                !
 ! D589  D(7,10,12,26)         129.7942         estimate D2E/DX2                !
 ! D590  D(17,10,12,5)         129.8268         estimate D2E/DX2                !
 ! D591  D(17,10,12,9)        -161.0402         estimate D2E/DX2                !
 ! D592  D(17,10,12,25)         -6.2532         estimate D2E/DX2                !
 ! D593  D(17,10,12,26)          2.1474         estimate D2E/DX2                !
 ! D594  D(18,10,12,5)         121.6258         estimate D2E/DX2                !
 ! D595  D(18,10,12,9)        -169.2412         estimate D2E/DX2                !
 ! D596  D(18,10,12,25)        -14.4541         estimate D2E/DX2                !
 ! D597  D(18,10,12,26)         -6.0536         estimate D2E/DX2                !
 ! D598  D(1,10,17,63)         -86.3033         estimate D2E/DX2                !
 ! D599  D(3,10,17,63)          97.6043         estimate D2E/DX2                !
 ! D600  D(4,10,17,63)         -14.4236         estimate D2E/DX2                !
 ! D601  D(7,10,17,63)          45.0138         estimate D2E/DX2                !
 ! D602  D(12,10,17,63)       -178.2305         estimate D2E/DX2                !
 ! D603  D(1,11,19,45)          34.7584         estimate D2E/DX2                !
 ! D604  D(1,11,19,62)        -102.3631         estimate D2E/DX2                !
 ! D605  D(2,11,19,45)         -45.0816         estimate D2E/DX2                !
 ! D606  D(2,11,19,62)         177.7969         estimate D2E/DX2                !
 ! D607  D(5,11,19,45)          92.1689         estimate D2E/DX2                !
 ! D608  D(5,11,19,62)         -44.9525         estimate D2E/DX2                !
 ! D609  D(8,11,19,45)        -134.5703         estimate D2E/DX2                !
 ! D610  D(8,11,19,62)          88.3082         estimate D2E/DX2                !
 ! D611  D(9,11,19,45)         145.8098         estimate D2E/DX2                !
 ! D612  D(9,11,19,62)           8.6883         estimate D2E/DX2                !
 ! D613  D(1,11,20,45)         -11.2459         estimate D2E/DX2                !
 ! D614  D(2,11,20,45)         -72.7701         estimate D2E/DX2                !
 ! D615  D(5,11,20,45)          68.4036         estimate D2E/DX2                !
 ! D616  D(8,11,20,45)        -134.5286         estimate D2E/DX2                !
 ! D617  D(9,11,20,45)         150.6763         estimate D2E/DX2                !
 ! D618  D(1,12,26,47)         169.282          estimate D2E/DX2                !
 ! D619  D(1,12,26,52)         102.5685         estimate D2E/DX2                !
 ! D620  D(3,12,26,47)         -16.3322         estimate D2E/DX2                !
 ! D621  D(3,12,26,52)         -83.0457         estimate D2E/DX2                !
 ! D622  D(5,12,26,47)         115.8018         estimate D2E/DX2                !
 ! D623  D(5,12,26,52)          49.0883         estimate D2E/DX2                !
 ! D624  D(9,12,26,47)          56.2067         estimate D2E/DX2                !
 ! D625  D(9,12,26,52)         -10.5069         estimate D2E/DX2                !
 ! D626  D(10,12,26,47)       -107.531          estimate D2E/DX2                !
 ! D627  D(10,12,26,52)       -174.2445         estimate D2E/DX2                !
 ! D628  D(5,14,62,19)         -55.5442         estimate D2E/DX2                !
 ! D629  D(5,14,62,37)         -11.1176         estimate D2E/DX2                !
 ! D630  D(5,14,62,61)        -177.028          estimate D2E/DX2                !
 ! D631  D(13,14,62,19)       -129.8772         estimate D2E/DX2                !
 ! D632  D(13,14,62,37)        -85.4506         estimate D2E/DX2                !
 ! D633  D(13,14,62,61)        108.639          estimate D2E/DX2                !
 ! D634  D(7,15,41,28)          51.6083         estimate D2E/DX2                !
 ! D635  D(7,15,41,42)         178.6203         estimate D2E/DX2                !
 ! D636  D(7,15,41,58)           3.1634         estimate D2E/DX2                !
 ! D637  D(7,16,41,28)          23.9364         estimate D2E/DX2                !
 ! D638  D(7,16,41,42)         158.2442         estimate D2E/DX2                !
 ! D639  D(7,16,41,58)         -34.2024         estimate D2E/DX2                !
 ! D640  D(10,17,63,64)        172.0969         estimate D2E/DX2                !
 ! D641  D(18,17,63,64)         43.6978         estimate D2E/DX2                !
 ! D642  D(11,19,45,30)        -42.0705         estimate D2E/DX2                !
 ! D643  D(11,19,45,46)        166.9019         estimate D2E/DX2                !
 ! D644  D(62,19,45,30)         80.8042         estimate D2E/DX2                !
 ! D645  D(62,19,45,46)        -70.2234         estimate D2E/DX2                !
 ! D646  D(11,19,62,14)         65.9251         estimate D2E/DX2                !
 ! D647  D(11,19,62,37)        -71.9964         estimate D2E/DX2                !
 ! D648  D(11,19,62,61)       -175.5447         estimate D2E/DX2                !
 ! D649  D(20,19,62,14)        162.9269         estimate D2E/DX2                !
 ! D650  D(20,19,62,37)         25.0055         estimate D2E/DX2                !
 ! D651  D(20,19,62,61)        -78.5429         estimate D2E/DX2                !
 ! D652  D(45,19,62,14)        -48.8493         estimate D2E/DX2                !
 ! D653  D(45,19,62,37)        173.2293         estimate D2E/DX2                !
 ! D654  D(45,19,62,61)         69.6809         estimate D2E/DX2                !
 ! D655  D(11,20,45,30)         -8.09           estimate D2E/DX2                !
 ! D656  D(11,20,45,46)       -175.6278         estimate D2E/DX2                !
 ! D657  D(6,22,53,31)         -17.9317         estimate D2E/DX2                !
 ! D658  D(6,22,53,34)          77.706          estimate D2E/DX2                !
 ! D659  D(6,22,53,54)        -171.7162         estimate D2E/DX2                !
 ! D660  D(21,22,53,31)         55.3777         estimate D2E/DX2                !
 ! D661  D(21,22,53,34)        151.0154         estimate D2E/DX2                !
 ! D662  D(21,22,53,54)        -98.4068         estimate D2E/DX2                !
 ! D663  D(9,24,52,26)         -17.4045         estimate D2E/DX2                !
 ! D664  D(9,24,52,51)        -174.3873         estimate D2E/DX2                !
 ! D665  D(23,24,52,26)         68.9584         estimate D2E/DX2                !
 ! D666  D(23,24,52,51)        -88.0244         estimate D2E/DX2                !
 ! D667  D(12,26,47,32)         11.2334         estimate D2E/DX2                !
 ! D668  D(12,26,47,48)        173.0445         estimate D2E/DX2                !
 ! D669  D(25,26,47,32)        -63.8871         estimate D2E/DX2                !
 ! D670  D(25,26,47,48)         97.9241         estimate D2E/DX2                !
 ! D671  D(52,26,47,32)        123.6702         estimate D2E/DX2                !
 ! D672  D(52,26,47,48)        -74.5187         estimate D2E/DX2                !
 ! D673  D(12,26,52,24)         15.5112         estimate D2E/DX2                !
 ! D674  D(12,26,52,51)        166.0564         estimate D2E/DX2                !
 ! D675  D(25,26,52,24)        -85.8445         estimate D2E/DX2                !
 ! D676  D(25,26,52,51)         64.7007         estimate D2E/DX2                !
 ! D677  D(47,26,52,24)        -65.2983         estimate D2E/DX2                !
 ! D678  D(47,26,52,51)         85.2469         estimate D2E/DX2                !
 ! D679  D(60,27,28,41)        -26.8625         estimate D2E/DX2                !
 ! D680  D(4,27,60,59)        -163.1263         estimate D2E/DX2                !
 ! D681  D(28,27,60,59)        -51.0897         estimate D2E/DX2                !
 ! D682  D(4,28,41,15)         -51.5915         estimate D2E/DX2                !
 ! D683  D(4,28,41,16)         -38.4606         estimate D2E/DX2                !
 ! D684  D(4,28,41,42)        -166.8791         estimate D2E/DX2                !
 ! D685  D(4,28,41,58)          79.8246         estimate D2E/DX2                !
 ! D686  D(27,28,41,15)       -137.9415         estimate D2E/DX2                !
 ! D687  D(27,28,41,16)       -124.8106         estimate D2E/DX2                !
 ! D688  D(27,28,41,42)        106.7709         estimate D2E/DX2                !
 ! D689  D(27,28,41,58)         -6.5254         estimate D2E/DX2                !
 ! D690  D(56,29,30,45)        159.2651         estimate D2E/DX2                !
 ! D691  D(56,29,30,49)         -8.9799         estimate D2E/DX2                !
 ! D692  D(1,29,56,55)        -169.2513         estimate D2E/DX2                !
 ! D693  D(30,29,56,55)        -81.2505         estimate D2E/DX2                !
 ! D694  D(1,30,45,19)          45.8027         estimate D2E/DX2                !
 ! D695  D(1,30,45,20)          29.6274         estimate D2E/DX2                !
 ! D696  D(1,30,45,46)        -163.1249         estimate D2E/DX2                !
 ! D697  D(29,30,45,19)        123.6099         estimate D2E/DX2                !
 ! D698  D(29,30,45,20)        107.4346         estimate D2E/DX2                !
 ! D699  D(29,30,45,46)        -85.3177         estimate D2E/DX2                !
 ! D700  D(49,30,45,19)        -77.3576         estimate D2E/DX2                !
 ! D701  D(49,30,45,20)        -93.5329         estimate D2E/DX2                !
 ! D702  D(49,30,45,46)         73.7147         estimate D2E/DX2                !
 ! D703  D(1,30,49,50)         177.9485         estimate D2E/DX2                !
 ! D704  D(29,30,49,50)        100.7364         estimate D2E/DX2                !
 ! D705  D(45,30,49,50)        -58.0293         estimate D2E/DX2                !
 ! D706  D(40,31,32,47)         -8.4576         estimate D2E/DX2                !
 ! D707  D(53,31,32,47)        161.4184         estimate D2E/DX2                !
 ! D708  D(3,31,40,39)         178.0554         estimate D2E/DX2                !
 ! D709  D(32,31,40,39)        100.9928         estimate D2E/DX2                !
 ! D710  D(53,31,40,39)        -51.7706         estimate D2E/DX2                !
 ! D711  D(3,31,53,22)          40.073          estimate D2E/DX2                !
 ! D712  D(3,31,53,34)         -17.7796         estimate D2E/DX2                !
 ! D713  D(3,31,53,54)        -166.0595         estimate D2E/DX2                !
 ! D714  D(32,31,53,22)        116.0922         estimate D2E/DX2                !
 ! D715  D(32,31,53,34)         58.2396         estimate D2E/DX2                !
 ! D716  D(32,31,53,54)        -90.0403         estimate D2E/DX2                !
 ! D717  D(40,31,53,22)        -90.0184         estimate D2E/DX2                !
 ! D718  D(40,31,53,34)       -147.871          estimate D2E/DX2                !
 ! D719  D(40,31,53,54)         63.8492         estimate D2E/DX2                !
 ! D720  D(3,32,47,26)          -7.3593         estimate D2E/DX2                !
 ! D721  D(3,32,47,48)        -168.402          estimate D2E/DX2                !
 ! D722  D(31,32,47,26)         78.9995         estimate D2E/DX2                !
 ! D723  D(31,32,47,48)        -82.0432         estimate D2E/DX2                !
 ! D724  D(53,34,37,38)        -89.8491         estimate D2E/DX2                !
 ! D725  D(53,34,37,62)         88.4515         estimate D2E/DX2                !
 ! D726  D(8,33,37,38)        -178.165          estimate D2E/DX2                !
 ! D727  D(8,33,37,62)           1.6507         estimate D2E/DX2                !
 ! D728  D(44,33,37,38)         88.0204         estimate D2E/DX2                !
 ! D729  D(44,33,37,62)        -92.164          estimate D2E/DX2                !
 ! D730  D(8,33,44,35)         -15.8734         estimate D2E/DX2                !
 ! D731  D(8,33,44,36)           0.9519         estimate D2E/DX2                !
 ! D732  D(8,33,44,43)         164.7795         estimate D2E/DX2                !
 ! D733  D(37,33,44,35)         92.7208         estimate D2E/DX2                !
 ! D734  D(37,33,44,36)        109.546          estimate D2E/DX2                !
 ! D735  D(37,33,44,43)        -86.6264         estimate D2E/DX2                !
 ! D736  D(8,34,44,35)          15.981          estimate D2E/DX2                !
 ! D737  D(8,34,44,36)          32.1083         estimate D2E/DX2                !
 ! D738  D(8,34,44,43)        -179.8892         estimate D2E/DX2                !
 ! D739  D(53,34,44,35)        -86.43           estimate D2E/DX2                !
 ! D740  D(53,34,44,36)        -70.3027         estimate D2E/DX2                !
 ! D741  D(53,34,44,43)         77.6998         estimate D2E/DX2                !
 ! D742  D(8,34,53,22)         -70.4834         estimate D2E/DX2                !
 ! D743  D(8,34,53,31)          16.7776         estimate D2E/DX2                !
 ! D744  D(8,34,53,54)         168.0604         estimate D2E/DX2                !
 ! D745  D(33,34,53,22)       -147.4771         estimate D2E/DX2                !
 ! D746  D(33,34,53,31)        -60.2161         estimate D2E/DX2                !
 ! D747  D(33,34,53,54)         91.0667         estimate D2E/DX2                !
 ! D748  D(44,34,53,22)         28.7366         estimate D2E/DX2                !
 ! D749  D(44,34,53,31)        115.9976         estimate D2E/DX2                !
 ! D750  D(44,34,53,54)        -92.7196         estimate D2E/DX2                !
 ! D751  D(2,35,44,33)          17.1465         estimate D2E/DX2                !
 ! D752  D(2,35,44,34)           0.1053         estimate D2E/DX2                !
 ! D753  D(2,35,44,43)        -163.5047         estimate D2E/DX2                !
 ! D754  D(2,36,44,33)         -14.4773         estimate D2E/DX2                !
 ! D755  D(2,36,44,34)         -30.7567         estimate D2E/DX2                !
 ! D756  D(2,36,44,43)        -178.9404         estimate D2E/DX2                !
 ! D757  D(58,36,44,33)         95.7175         estimate D2E/DX2                !
 ! D758  D(58,36,44,34)         79.4381         estimate D2E/DX2                !
 ! D759  D(58,36,44,43)        -68.7456         estimate D2E/DX2                !
 ! D760  D(2,36,58,41)         -15.1058         estimate D2E/DX2                !
 ! D761  D(2,36,58,57)        -175.9266         estimate D2E/DX2                !
 ! D762  D(44,36,58,41)       -111.4022         estimate D2E/DX2                !
 ! D763  D(44,36,58,57)         87.777          estimate D2E/DX2                !
 ! D764  D(33,37,62,14)         -2.4063         estimate D2E/DX2                !
 ! D765  D(33,37,62,19)         42.1972         estimate D2E/DX2                !
 ! D766  D(33,37,62,61)        165.082          estimate D2E/DX2                !
 ! D767  D(38,37,62,14)        177.4155         estimate D2E/DX2                !
 ! D768  D(38,37,62,19)       -137.981          estimate D2E/DX2                !
 ! D769  D(38,37,62,61)        -15.0963         estimate D2E/DX2                !
 ! D770  D(15,41,58,36)         14.5425         estimate D2E/DX2                !
 ! D771  D(15,41,58,57)        176.96           estimate D2E/DX2                !
 ! D772  D(16,41,58,36)         31.9634         estimate D2E/DX2                !
 ! D773  D(16,41,58,57)       -165.6191         estimate D2E/DX2                !
 ! D774  D(28,41,58,36)        -39.1346         estimate D2E/DX2                !
 ! D775  D(28,41,58,57)        123.283          estimate D2E/DX2                !
 ! D776  D(42,41,58,36)       -160.6839         estimate D2E/DX2                !
 ! D777  D(42,41,58,57)          1.7336         estimate D2E/DX2                !
 --------------------------------------------------------------------------------
 Trust Radius=3.00D-01 FncErr=1.00D-07 GrdErr=1.00D-06 EigMax=2.50D+02 EigMin=1.00D-04
 Number of steps in this run=    384 maximum allowed number of steps=    384.
 GradGradGradGradGradGradGradGradGradGradGradGradGradGradGradGradGradGrad

 Stoichiometry    Be12H52
 Framework group  C1[X(Be12H52)]
 Deg. of freedom   186
 Full point group                 C1      NOp   1
 Largest Abelian subgroup         C1      NOp   1
 Largest concise Abelian subgroup C1      NOp   1
                         Standard orientation:                         
 ---------------------------------------------------------------------
 Center     Atomic      Atomic             Coordinates (Angstroms)
 Number     Number       Type             X           Y           Z
 ---------------------------------------------------------------------
      1          4           0       -0.082500    0.120769    1.493860
      2          4           0        0.458585    1.816531    0.196763
      3          4           0        0.052933   -0.926642   -1.419699
      4          4           0        1.893196    0.323223    0.612450
      5          4           0       -2.207295   -0.284642    1.189361
      6          4           0        1.408555    0.855739   -1.436920
      7          4           0        2.186419   -0.917749   -0.977162
      8          4           0       -0.615140    1.170506   -1.486687
      9          4           0       -1.948284   -0.327831   -0.832246
     10          4           0        1.018063   -1.564954    0.579706
     11          4           0       -1.542843    1.415354    0.399518
     12          4           0       -0.970198   -1.705863    0.384858
     13          1           0       -3.302401   -0.969267    1.991650
     14          1           0       -3.244870   -0.218121    2.303539
     15          1           0        3.351319   -1.876816   -1.166727
     16          1           0        3.234174   -1.533232   -1.896804
     17          1           0        1.944171   -2.686744    1.071786
     18          1           0        1.196380   -2.921896    1.292866
     19          1           0       -2.610572    2.220768    1.046208
     20          1           0       -2.045628    2.775025    0.765419
     21          1           0        2.430571    1.129924   -2.482093
     22          1           0        1.823057    1.695187   -2.604240
     23          1           0       -2.898139   -0.719436   -2.039621
     24          1           0       -3.381392   -0.632428   -1.412193
     25          1           0       -1.034974   -3.213683    0.708642
     26          1           0       -1.802141   -2.944700    0.752339
     27          1           0        2.848946    0.850884    1.762319
     28          1           0        3.331817    0.508063    1.230723
     29          1           0        0.446875    0.272766    2.975264
     30          1           0       -0.353786    0.251411    3.039622
     31          1           0        0.347200   -1.793404   -2.701371
     32          1           0       -0.455073   -1.771661   -2.655533
     33          1           0       -1.473954    2.014533   -2.495871
     34          1           0       -0.767827    1.930003   -2.857654
     35          1           0        0.537096    3.280449    0.777239
     36          1           0        1.228587    3.175171    0.394994
     37          1           0       -3.945016    2.189869   -1.539392
     38          1           0       -4.460693    2.553933   -1.944021
     39          1           0        1.343914   -4.740696   -1.641369
     40          1           0        1.131701   -4.063774   -1.397825
     41          1           0        4.986941    0.471341   -0.950896
     42          1           0        5.732644    0.404656   -0.984975
     43          1           0       -0.473651    4.991191   -1.767113
     44          1           0       -0.468914    4.291358   -1.499818
     45          1           0       -1.044949    2.742578    3.214359
     46          1           0       -1.096123    3.225392    3.784985
     47          1           0       -2.161785   -3.440268   -1.848796
     48          1           0       -2.479690   -4.032304   -2.180027
     49          1           0       -1.035045   -2.351059    3.506777
     50          1           0       -1.220199   -2.721994    4.131806
     51          1           0       -5.130783   -2.958596   -0.103276
     52          1           0       -4.486328   -2.590717   -0.002086
     53          1           0        0.476686    0.169139   -4.423014
     54          1           0        0.467732    0.175854   -5.172586
     55          1           0        2.660125   -1.568066    4.000896
     56          1           0        2.309723   -1.356975    3.373172
     57          1           0        4.126967    3.469938   -0.337264
     58          1           0        3.634842    2.909778   -0.416323
     59          1           0        2.300156    3.154493    3.646841
     60          1           0        1.871922    2.722279    3.211681
     61          1           0       -5.403574    1.367845    1.022394
     62          1           0       -4.873316    1.149152    0.846327
     63          1           0        4.439729   -2.257125    1.303291
     64          1           0        4.841579   -2.627779    1.550538
 ---------------------------------------------------------------------
 Rotational constants (GHZ):           0.5972314           0.4889367           0.4585864
 Standard basis: def2TZVP (5D, 7F)
 There are   552 symmetry adapted cartesian basis functions of A   symmetry.
 There are   540 symmetry adapted basis functions of A   symmetry.
   540 basis functions,   764 primitive gaussians,   552 cartesian basis functions
    50 alpha electrons       50 beta electrons
       nuclear repulsion energy       667.3799611769 Hartrees.
 NAtoms=   64 NActive=   64 NUniq=   64 SFac= 1.00D+00 NAtFMM=   60 NAOKFM=T Big=T
 Integral buffers will be    131072 words long.
 Raffenetti 2 integral format.
 Two-electron integral symmetry is turned on.
 Nuclear repulsion after empirical dispersion term =      667.3017990924 Hartrees.
 One-electron integrals computed using PRISM.
   1 Symmetry operations used in ECPInt.
 ECPInt:  NShTT=   50086 NPrTT=  127620 LenC2=   44488 LenP2D=   87730.
 LDataN:  DoStor=T MaxTD1= 4 Len=   56
 NBasis=   540 RedAO= T EigKep=  3.84D-05  NBF=   540
 NBsUse=   540 1.00D-06 EigRej= -1.00D+00 NBFU=   540
 ExpMin= 3.27D-02 ExpMax= 4.70D+03 ExpMxC= 1.60D+02 IAcc=3 IRadAn=         5 AccDes= 0.00D+00
 Harris functional with IExCor= 1009 and IRadAn=       5 diagonalized for initial guess.
 HarFok:  IExCor= 1009 AccDes= 0.00D+00 IRadAn=         5 IDoV= 1 UseB2=F ITyADJ=14
 ICtDFT=  3500011 ScaDFX=  1.000000  1.000000  1.000000  1.000000
 FoFCou: FMM=F IPFlag=           0 FMFlag=      100000 FMFlg1=        2001
         NFxFlg=           0 DoJE=T BraDBF=F KetDBF=T FulRan=T
         wScrn=  0.000000 ICntrl=       500 IOpCl=  0 I1Cent=   200000004 NGrid=           0
         NMat0=    1 NMatS0=      1 NMatT0=    0 NMatD0=    1 NMtDS0=    0 NMtDT0=    0
 Petite list used in FoFCou.
 Requested convergence on RMS density matrix=1.00D-08 within 128 cycles.
 Requested convergence on MAX density matrix=1.00D-06.
 Requested convergence on             energy=1.00D-06.
 No special actions if energy rises.
 SCF Done:  E(RPBE1PBE) =  -207.114357897     A.U. after   16 cycles
            NFock= 16  Conv=0.23D-08     -V/T= 2.0095

 **********************************************************************

            Population analysis using the SCF density.

 **********************************************************************

 Orbital symmetries:
       Occupied  (A) (A) (A) (A) (A) (A) (A) (A) (A) (A) (A) (A)
                 (A) (A) (A) (A) (A) (A) (A) (A) (A) (A) (A) (A)
                 (A) (A) (A) (A) (A) (A) (A) (A) (A) (A) (A) (A)
                 (A) (A) (A) (A) (A) (A) (A) (A) (A) (A) (A) (A)
                 (A) (A)
       Virtual   (A) (A) (A) (A) (A) (A) (A) (A) (A) (A) (A) (A)
                 (A) (A) (A) (A) (A) (A) (A) (A) (A) (A) (A) (A)
                 (A) (A) (A) (A) (A) (A) (A) (A) (A) (A) (A) (A)
                 (A) (A) (A) (A) (A) (A) (A) (A) (A) (A) (A) (A)
                 (A) (A) (A) (A) (A) (A) (A) (A) (A) (A) (A) (A)
                 (A) (A) (A) (A) (A) (A) (A) (A) (A) (A) (A) (A)
                 (A) (A) (A) (A) (A) (A) (A) (A) (A) (A) (A) (A)
                 (A) (A) (A) (A) (A) (A) (A) (A) (A) (A) (A) (A)
                 (A) (A) (A) (A) (A) (A) (A) (A) (A) (A) (A) (A)
                 (A) (A) (A) (A) (A) (A) (A) (A) (A) (A) (A) (A)
                 (A) (A) (A) (A) (A) (A) (A) (A) (A) (A) (A) (A)
                 (A) (A) (A) (A) (A) (A) (A) (A) (A) (A) (A) (A)
                 (A) (A) (A) (A) (A) (A) (A) (A) (A) (A) (A) (A)
                 (A) (A) (A) (A) (A) (A) (A) (A) (A) (A) (A) (A)
                 (A) (A) (A) (A) (A) (A) (A) (A) (A) (A) (A) (A)
                 (A) (A) (A) (A) (A) (A) (A) (A) (A) (A) (A) (A)
                 (A) (A) (A) (A) (A) (A) (A) (A) (A) (A) (A) (A)
                 (A) (A) (A) (A) (A) (A) (A) (A) (A) (A) (A) (A)
                 (A) (A) (A) (A) (A) (A) (A) (A) (A) (A) (A) (A)
                 (A) (A) (A) (A) (A) (A) (A) (A) (A) (A) (A) (A)
                 (A) (A) (A) (A) (A) (A) (A) (A) (A) (A) (A) (A)
                 (A) (A) (A) (A) (A) (A) (A) (A) (A) (A) (A) (A)
                 (A) (A) (A) (A) (A) (A) (A) (A) (A) (A) (A) (A)
                 (A) (A) (A) (A) (A) (A) (A) (A) (A) (A) (A) (A)
                 (A) (A) (A) (A) (A) (A) (A) (A) (A) (A) (A) (A)
                 (A) (A) (A) (A) (A) (A) (A) (A) (A) (A) (A) (A)
                 (A) (A) (A) (A) (A) (A) (A) (A) (A) (A) (A) (A)
                 (A) (A) (A) (A) (A) (A) (A) (A) (A) (A) (A) (A)
                 (A) (A) (A) (A) (A) (A) (A) (A) (A) (A) (A) (A)
                 (A) (A) (A) (A) (A) (A) (A) (A) (A) (A) (A) (A)
                 (A) (A) (A) (A) (A) (A) (A) (A) (A) (A) (A) (A)
                 (A) (A) (A) (A) (A) (A) (A) (A) (A) (A) (A) (A)
                 (A) (A) (A) (A) (A) (A) (A) (A) (A) (A) (A) (A)
                 (A) (A) (A) (A) (A) (A) (A) (A) (A) (A) (A) (A)
                 (A) (A) (A) (A) (A) (A) (A) (A) (A) (A) (A) (A)
                 (A) (A) (A) (A) (A) (A) (A) (A) (A) (A) (A) (A)
                 (A) (A) (A) (A) (A) (A) (A) (A) (A) (A) (A) (A)
                 (A) (A) (A) (A) (A) (A) (A) (A) (A) (A) (A) (A)
                 (A) (A) (A) (A) (A) (A) (A) (A) (A) (A) (A) (A)
                 (A) (A) (A) (A) (A) (A) (A) (A) (A) (A) (A) (A)
                 (A) (A) (A) (A) (A) (A) (A) (A) (A) (A)
 The electronic state is 1-A.
 Alpha  occ. eigenvalues --   -3.98809  -3.98803  -3.98005  -3.98003  -3.97928
 Alpha  occ. eigenvalues --   -3.97898  -3.97725  -3.97712  -3.97666  -3.97644
 Alpha  occ. eigenvalues --   -3.96043  -3.95988  -0.55306  -0.54368  -0.53724
 Alpha  occ. eigenvalues --   -0.53294  -0.53095  -0.52083  -0.51813  -0.51285
 Alpha  occ. eigenvalues --   -0.50834  -0.50661  -0.50407  -0.50236  -0.47232
 Alpha  occ. eigenvalues --   -0.46740  -0.44015  -0.43882  -0.43688  -0.43483
 Alpha  occ. eigenvalues --   -0.43331  -0.43212  -0.43040  -0.43006  -0.42953
 Alpha  occ. eigenvalues --   -0.42903  -0.42650  -0.42575  -0.41756  -0.33976
 Alpha  occ. eigenvalues --   -0.29554  -0.25802  -0.24252  -0.21530  -0.20814
 Alpha  occ. eigenvalues --   -0.19128  -0.17972  -0.17664  -0.17403  -0.17164
 Alpha virt. eigenvalues --   -0.07273  -0.04061  -0.01160   0.01134   0.01676
 Alpha virt. eigenvalues --    0.01790   0.02192   0.02657   0.03129   0.03292
 Alpha virt. eigenvalues --    0.03687   0.03818   0.04124   0.04360   0.04506
 Alpha virt. eigenvalues --    0.04689   0.05024   0.05108   0.05324   0.05492
 Alpha virt. eigenvalues --    0.06122   0.06227   0.06366   0.06418   0.06619
 Alpha virt. eigenvalues --    0.07278   0.07448   0.08000   0.08257   0.08670
 Alpha virt. eigenvalues --    0.08905   0.09188   0.09976   0.10582   0.10672
 Alpha virt. eigenvalues --    0.10747   0.11126   0.11374   0.11588   0.12097
 Alpha virt. eigenvalues --    0.12331   0.12459   0.13061   0.13606   0.13710
 Alpha virt. eigenvalues --    0.13953   0.14408   0.14598   0.14705   0.14860
 Alpha virt. eigenvalues --    0.15987   0.16608   0.17120   0.17732   0.18262
 Alpha virt. eigenvalues --    0.18588   0.19208   0.19550   0.19761   0.19934
 Alpha virt. eigenvalues --    0.20191   0.20430   0.20738   0.21435   0.21863
 Alpha virt. eigenvalues --    0.23075   0.23803   0.23840   0.24639   0.25170
 Alpha virt. eigenvalues --    0.25892   0.26308   0.26530   0.27064   0.27540
 Alpha virt. eigenvalues --    0.28260   0.28493   0.28721   0.29107   0.29434
 Alpha virt. eigenvalues --    0.29867   0.30433   0.30648   0.31382   0.31853
 Alpha virt. eigenvalues --    0.32022   0.32385   0.32977   0.33279   0.33679
 Alpha virt. eigenvalues --    0.34140   0.34833   0.35050   0.35361   0.35575
 Alpha virt. eigenvalues --    0.35721   0.36406   0.36657   0.37020   0.37611
 Alpha virt. eigenvalues --    0.37821   0.38156   0.38870   0.39563   0.39897
 Alpha virt. eigenvalues --    0.40901   0.41741   0.41979   0.42163   0.42929
 Alpha virt. eigenvalues --    0.43783   0.43986   0.44688   0.45677   0.45921
 Alpha virt. eigenvalues --    0.46450   0.46643   0.46808   0.47012   0.47235
 Alpha virt. eigenvalues --    0.47713   0.48484   0.48905   0.49001   0.49373
 Alpha virt. eigenvalues --    0.50062   0.50322   0.50563   0.50985   0.51585
 Alpha virt. eigenvalues --    0.52213   0.52529   0.52854   0.53084   0.53541
 Alpha virt. eigenvalues --    0.53765   0.54557   0.54961   0.55488   0.56614
 Alpha virt. eigenvalues --    0.56702   0.56955   0.57678   0.57955   0.58124
 Alpha virt. eigenvalues --    0.58330   0.58740   0.59074   0.59091   0.59453
 Alpha virt. eigenvalues --    0.59987   0.60163   0.60643   0.60808   0.61366
 Alpha virt. eigenvalues --    0.61802   0.62051   0.62710   0.63108   0.63428
 Alpha virt. eigenvalues --    0.64163   0.64951   0.65388   0.65534   0.66375
 Alpha virt. eigenvalues --    0.67039   0.67106   0.67729   0.67916   0.68419
 Alpha virt. eigenvalues --    0.68781   0.69597   0.69675   0.70404   0.71407
 Alpha virt. eigenvalues --    0.72331   0.73078   0.74115   0.75445   0.75888
 Alpha virt. eigenvalues --    0.76493   0.76867   0.77447   0.78143   0.78855
 Alpha virt. eigenvalues --    0.79557   0.79894   0.80408   0.81007   0.81748
 Alpha virt. eigenvalues --    0.81969   0.82544   0.83098   0.83384   0.84162
 Alpha virt. eigenvalues --    0.84300   0.85531   0.86371   0.86543   0.87710
 Alpha virt. eigenvalues --    0.88260   0.90124   0.91496   0.92080   0.92469
 Alpha virt. eigenvalues --    0.93023   0.94033   0.94827   0.96496   0.96961
 Alpha virt. eigenvalues --    0.98004   0.98184   0.99019   1.00842   1.01757
 Alpha virt. eigenvalues --    1.03176   1.03809   1.07085   1.08707   1.08854
 Alpha virt. eigenvalues --    1.10113   1.10785   1.10979   1.13419   1.13657
 Alpha virt. eigenvalues --    1.15696   1.17495   1.19729   1.20586   1.21240
 Alpha virt. eigenvalues --    1.21658   1.22035   1.22732   1.23061   1.24005
 Alpha virt. eigenvalues --    1.24425   1.25437   1.25941   1.26226   1.26778
 Alpha virt. eigenvalues --    1.27034   1.27491   1.28272   1.29072   1.29345
 Alpha virt. eigenvalues --    1.30176   1.30491   1.31206   1.31415   1.32342
 Alpha virt. eigenvalues --    1.32648   1.33122   1.33987   1.34214   1.34773
 Alpha virt. eigenvalues --    1.35351   1.35931   1.36392   1.36849   1.36941
 Alpha virt. eigenvalues --    1.37536   1.38156   1.49060   1.51154   1.54189
 Alpha virt. eigenvalues --    1.55179   1.56391   1.58824   1.60074   1.60572
 Alpha virt. eigenvalues --    1.64565   1.64767   1.66316   1.67465   1.68525
 Alpha virt. eigenvalues --    1.69201   1.69844   1.70065   1.71156   1.71418
 Alpha virt. eigenvalues --    1.71908   1.72614   1.72913   1.73529   1.74165
 Alpha virt. eigenvalues --    1.74637   1.74932   1.76208   1.76719   1.76853
 Alpha virt. eigenvalues --    1.77816   1.78188   1.78973   1.80007   1.80990
 Alpha virt. eigenvalues --    1.81762   1.82106   1.82284   1.82694   1.83370
 Alpha virt. eigenvalues --    1.83942   1.85016   1.85250   1.86378   1.86827
 Alpha virt. eigenvalues --    1.88398   1.88810   1.91577   1.92632   1.93910
 Alpha virt. eigenvalues --    1.94819   1.95442   1.96231   1.96515   1.96713
 Alpha virt. eigenvalues --    1.97046   1.97274   1.97486   1.97640   1.97792
 Alpha virt. eigenvalues --    1.97927   1.98646   1.98940   1.99062   1.99155
 Alpha virt. eigenvalues --    1.99327   1.99715   2.00053   2.00081   2.00530
 Alpha virt. eigenvalues --    2.00702   2.00960   2.01124   2.01420   2.01894
 Alpha virt. eigenvalues --    2.02140   2.02235   2.02469   2.02875   2.03317
 Alpha virt. eigenvalues --    2.03650   2.04743   2.05390   2.06183   2.06841
 Alpha virt. eigenvalues --    2.07191   2.07312   2.08027   2.08468   2.08793
 Alpha virt. eigenvalues --    2.09866   2.10325   2.11076   2.11486   2.12107
 Alpha virt. eigenvalues --    2.12213   2.12871   2.13870   2.14588   2.15053
 Alpha virt. eigenvalues --    2.15815   2.16152   2.16699   2.16950   2.17068
 Alpha virt. eigenvalues --    2.17826   2.18193   2.18857   2.19447   2.19658
 Alpha virt. eigenvalues --    2.20676   2.20990   2.22052   2.22336   2.22838
 Alpha virt. eigenvalues --    2.25344   2.25900   2.26025   2.53786   2.54385
 Alpha virt. eigenvalues --    2.56377   2.57313   2.60241   2.61663   2.62835
 Alpha virt. eigenvalues --    2.64266   2.65041   2.65449   2.66714   2.67207
 Alpha virt. eigenvalues --    2.67896   2.68365   2.69784   2.71422   2.71454
 Alpha virt. eigenvalues --    2.72950   2.73563   2.74142   2.74694   2.74770
 Alpha virt. eigenvalues --    2.75990   2.76423   2.78616   2.81711   2.96207
 Alpha virt. eigenvalues --    2.97437   2.99234   3.02011   3.03504   3.06596
 Alpha virt. eigenvalues --    3.06814   3.09949   3.10412   3.11388   3.11832
 Alpha virt. eigenvalues --    3.12165   3.12516   3.12947   3.15305   3.17248
 Alpha virt. eigenvalues --    3.17323   3.19031   3.20379   3.20575   3.21145
 Alpha virt. eigenvalues --    3.21267   3.22191   3.22770   3.44314   3.44514
 Alpha virt. eigenvalues --    3.44565   3.44853   3.44930   3.45030   3.45175
 Alpha virt. eigenvalues --    3.45330   3.45572   3.45679   3.45936   3.46439
 Alpha virt. eigenvalues --    4.50909   4.51745   5.53690   5.55565   5.66208
 Alpha virt. eigenvalues --    5.67723   5.69656   5.72401   5.75279   5.76022
 Alpha virt. eigenvalues --    5.77133   5.83861   5.87249   5.90336   5.91880
 Alpha virt. eigenvalues --    5.95444   5.95852   6.01803   6.05758   6.06963
 Alpha virt. eigenvalues --    6.07857   6.08516   6.12115   6.15910   6.17185
 Alpha virt. eigenvalues --    6.19122   6.19493   6.21505   6.25874   6.26713
 Alpha virt. eigenvalues --    6.29663   6.30995   6.35935   6.36781   6.37258
 Alpha virt. eigenvalues --    6.40124   6.42461   6.49694   7.89681   7.96594
 Alpha virt. eigenvalues --    8.02299   8.04561   8.04832   8.10564   8.12302
 Alpha virt. eigenvalues --    8.13432   8.16549   8.18364   8.32589   8.34110
          Condensed to atoms (all electrons):
 Mulliken charges:
               1
     1  Be   0.562821
     2  Be  -0.148451
     3  Be   0.607417
     4  Be  -0.411294
     5  Be  -0.915799
     6  Be  -0.103490
     7  Be  -0.931634
     8  Be  -0.238403
     9  Be  -0.356464
    10  Be   0.024973
    11  Be  -0.172182
    12  Be  -0.066489
    13  H    0.145521
    14  H    0.121497
    15  H    0.150265
    16  H    0.122420
    17  H    0.112638
    18  H    0.080280
    19  H    0.128800
    20  H    0.053993
    21  H    0.122083
    22  H    0.032794
    23  H    0.083515
    24  H    0.112845
    25  H    0.078982
    26  H    0.120919
    27  H    0.084990
    28  H    0.142724
    29  H    0.065685
    30  H    0.077493
    31  H    0.068263
    32  H    0.050909
    33  H    0.072515
    34  H    0.117746
    35  H    0.117269
    36  H    0.086823
    37  H   -0.031097
    38  H    0.016787
    39  H    0.015228
    40  H   -0.034569
    41  H   -0.019127
    42  H    0.013402
    43  H    0.019425
    44  H   -0.037668
    45  H   -0.045756
    46  H    0.023146
    47  H   -0.039039
    48  H    0.024487
    49  H   -0.033562
    50  H    0.015714
    51  H    0.020544
    52  H   -0.034169
    53  H   -0.048633
    54  H    0.023350
    55  H    0.024739
    56  H   -0.038511
    57  H    0.017025
    58  H   -0.029140
    59  H    0.020848
    60  H   -0.029892
    61  H    0.027709
    62  H   -0.035279
    63  H   -0.031861
    64  H    0.023926
 Sum of Mulliken charges =  -0.00000
 Mulliken charges with hydrogens summed into heavy atoms:
               1
     1  Be   0.705999
     2  Be   0.046598
     3  Be   0.726589
     4  Be  -0.183581
     5  Be  -0.669977
     6  Be   0.013989
     7  Be  -0.672611
     8  Be  -0.066386
     9  Be  -0.160104
    10  Be   0.184778
    11  Be  -0.026308
    12  Be   0.101012
 Electronic spatial extent (au):  <R**2>=           4609.5958
 Charge=             -0.0000 electrons
 Dipole moment (field-independent basis, Debye):
    X=              0.0352    Y=             -0.8803    Z=              0.2818  Tot=              0.9250
 Quadrupole moment (field-independent basis, Debye-Ang):
   XX=           -103.2891   YY=           -104.6793   ZZ=           -104.9738
   XY=             -0.6023   XZ=             -0.3840   YZ=             -0.1336
 Traceless Quadrupole moment (field-independent basis, Debye-Ang):
   XX=              1.0249   YY=             -0.3653   ZZ=             -0.6597
   XY=             -0.6023   XZ=             -0.3840   YZ=             -0.1336
 Octapole moment (field-independent basis, Debye-Ang**2):
  XXX=              1.6205  YYY=             -2.9344  ZZZ=              0.5236  XYY=              7.9831
  XXY=            -16.6730  XXZ=              7.8843  XZZ=             -6.1116  YZZ=              2.1425
  YYZ=              6.5591  XYZ=              8.3602
 Hexadecapole moment (field-independent basis, Debye-Ang**3):
 XXXX=          -3170.7932 YYYY=          -2350.8988 ZZZZ=          -2065.7566 XXXY=            -21.9251
 XXXZ=             -6.0042 YYYX=             -2.9735 YYYZ=              5.6954 ZZZX=             26.5113
 ZZZY=            -13.8064 XXYY=           -905.5175 XXZZ=           -827.1603 YYZZ=           -727.7184
 XXYZ=             21.8823 YYXZ=             15.7311 ZZXY=              0.6321
 N-N= 6.673017990924D+02 E-N=-1.799253999008D+03  KE= 2.051740014939D+02
   1 Symmetry operations used in ECPInt.
 ECPInt:  NShTT=   50086 NPrTT=  127620 LenC2=   44488 LenP2D=   87730.
 LDataN:  DoStor=T MaxTD1= 5 Len=  102
 Calling FoFJK, ICntrl=      2127 FMM=T ISym2X=0 I1Cent= 0 IOpClX= 0 NMat=1 NMatS=1 NMatT=0.
 ***** Axes restored to original set *****
 -------------------------------------------------------------------
 Center     Atomic                   Forces (Hartrees/Bohr)
 Number     Number              X              Y              Z
 -------------------------------------------------------------------
      1        4          -0.000050624   -0.000034941   -0.000095482
      2        4           0.000042078   -0.000082050   -0.000034352
      3        4          -0.000065947   -0.000073827    0.000079382
      4        4           0.000022827   -0.000203740   -0.000107645
      5        4           0.000480690   -0.000338107    0.000086273
      6        4           0.000097333    0.000014929   -0.000000106
      7        4          -0.000151794    0.000257465    0.000030789
      8        4           0.000013755    0.000055604    0.000098461
      9        4          -0.000106972    0.000198574    0.000069582
     10        4           0.000094881    0.000110641   -0.000040877
     11        4           0.000173168   -0.000164858    0.000048738
     12        4           0.000100613   -0.000097494   -0.000038909
     13        1          -0.000063600    0.000234642   -0.000101088
     14        1           0.000232198   -0.000297381    0.000172694
     15        1          -0.000180251    0.000155573   -0.000295568
     16        1           0.000081461   -0.000117405    0.000176431
     17        1          -0.000472767    0.000183028   -0.000089773
     18        1           0.000316637   -0.000137912    0.000037587
     19        1           0.000728887   -0.000238758   -0.000004105
     20        1          -0.000452576    0.000069939    0.000008339
     21        1          -0.000033713   -0.000107083    0.000033806
     22        1          -0.000035177    0.000092570    0.000024852
     23        1           0.000007797    0.000029000    0.000009823
     24        1           0.000002054   -0.000011908   -0.000021681
     25        1           0.000011170    0.000005523   -0.000014067
     26        1           0.000009303    0.000025457   -0.000029474
     27        1          -0.000073075   -0.000012072    0.000032997
     28        1           0.000048672    0.000049392   -0.000105922
     29        1          -0.000058390    0.000057747   -0.000012691
     30        1           0.000067472    0.000016701    0.000025427
     31        1          -0.000028147    0.000025878   -0.000001211
     32        1          -0.000017002    0.000013132    0.000043594
     33        1          -0.000000765    0.000001925   -0.000055963
     34        1          -0.000015435    0.000032774    0.000024678
     35        1          -0.000117477    0.000035296   -0.000012060
     36        1           0.000078983   -0.000089519    0.000013696
     37        1           0.000121080   -0.000017220   -0.000198794
     38        1          -0.000002833   -0.000042575    0.000070755
     39        1           0.000003166    0.000005277    0.000005681
     40        1           0.000010743    0.000010612   -0.000020777
     41        1          -0.000025095   -0.000000337    0.000030791
     42        1          -0.000004077   -0.000031247    0.000037899
     43        1          -0.000002343   -0.000004344    0.000003512
     44        1           0.000005222    0.000006668   -0.000000117
     45        1           0.000005438   -0.000003316    0.000007140
     46        1          -0.000000390   -0.000011559   -0.000004549
     47        1          -0.000005977   -0.000017261   -0.000021045
     48        1           0.000000566    0.000002416    0.000000716
     49        1           0.000011822   -0.000007432    0.000006507
     50        1           0.000000277    0.000004700   -0.000009215
     51        1           0.000002676    0.000003622   -0.000008865
     52        1          -0.000041774    0.000020408    0.000009581
     53        1           0.000004277   -0.000011108   -0.000046633
     54        1           0.000000190   -0.000000066    0.000007957
     55        1           0.000005905   -0.000007019   -0.000048058
     56        1          -0.000010238    0.000005068    0.000040361
     57        1           0.000002056   -0.000016849    0.000001746
     58        1          -0.000011917    0.000028146    0.000005872
     59        1          -0.000006062   -0.000012846   -0.000004974
     60        1           0.000002653    0.000000881    0.000027508
     61        1          -0.111208334    0.127889376    0.025119453
     62        1           0.110004610   -0.127160856   -0.025346160
     63        1          -0.057530714    0.127689197   -0.096749368
     64        1           0.057982807   -0.127981075    0.097126898
 -------------------------------------------------------------------
 Cartesian Forces:  Max     0.127981075 RMS     0.024624193

 GradGradGradGradGradGradGradGradGradGradGradGradGradGradGradGradGradGrad
 Berny optimization.
 FormGI is forming the generalized inverse of G from B-inverse, IUseBI=4.
 Internal  Forces:  Max     0.171329172 RMS     0.007069950
 Search for a local minimum.
 Step number   1 out of a maximum of  384
 All quantities printed in internal units (Hartrees-Bohrs-Radians)
 Mixed Optimization -- RFO/linear search
 Second derivative matrix not updated -- first step.
 ITU=  0
     Eigenvalues ---    0.00230   0.00230   0.00230   0.00230   0.00230
     Eigenvalues ---    0.00230   0.00296   0.00356   0.00393   0.00450
     Eigenvalues ---    0.00489   0.00522   0.00549   0.00554   0.00566
     Eigenvalues ---    0.00661   0.00755   0.00808   0.00917   0.00962
     Eigenvalues ---    0.01008   0.01016   0.01054   0.01096   0.01098
     Eigenvalues ---    0.01099   0.01156   0.01176   0.01232   0.01254
     Eigenvalues ---    0.01271   0.01281   0.01320   0.01347   0.01377
     Eigenvalues ---    0.01403   0.01406   0.01473   0.01483   0.01526
     Eigenvalues ---    0.01557   0.01598   0.01613   0.01645   0.01663
     Eigenvalues ---    0.01708   0.01723   0.01754   0.01790   0.01811
     Eigenvalues ---    0.01835   0.01863   0.01894   0.01902   0.01925
     Eigenvalues ---    0.01975   0.02028   0.02044   0.02079   0.02094
     Eigenvalues ---    0.02111   0.02160   0.02182   0.02230   0.02262
     Eigenvalues ---    0.02268   0.02357   0.02386   0.02435   0.02456
     Eigenvalues ---    0.02483   0.02549   0.02566   0.02629   0.02659
     Eigenvalues ---    0.02696   0.02726   0.02750   0.02820   0.02964
     Eigenvalues ---    0.03058   0.03135   0.03184   0.03306   0.03333
     Eigenvalues ---    0.03456   0.03516   0.03539   0.03597   0.03681
     Eigenvalues ---    0.03841   0.03970   0.04038   0.04172   0.04338
     Eigenvalues ---    0.04522   0.04548   0.04720   0.04810   0.04938
     Eigenvalues ---    0.05065   0.05216   0.05526   0.05536   0.05743
     Eigenvalues ---    0.05835   0.05891   0.06040   0.06363   0.06580
     Eigenvalues ---    0.06736   0.06911   0.07025   0.07193   0.07319
     Eigenvalues ---    0.07380   0.07452   0.07508   0.07611   0.07653
     Eigenvalues ---    0.07725   0.07924   0.07995   0.08053   0.08121
     Eigenvalues ---    0.08189   0.08267   0.08388   0.08474   0.08558
     Eigenvalues ---    0.08659   0.08843   0.08984   0.09255   0.09290
     Eigenvalues ---    0.09482   0.09700   0.09875   0.10292   0.10359
     Eigenvalues ---    0.10431   0.10647   0.10784   0.10859   0.10894
     Eigenvalues ---    0.10984   0.11045   0.11111   0.11414   0.12023
     Eigenvalues ---    0.13213   0.13274   0.13646   0.14827   0.15033
     Eigenvalues ---    0.15275   0.15827   0.15866   0.15984   0.15996
     Eigenvalues ---    0.16000   0.16000   0.16000   0.16000   0.16000
     Eigenvalues ---    0.16136   0.16416   0.16595   0.16958   0.17018
     Eigenvalues ---    0.17836   0.18074   0.37813   0.37816   0.37843
     Eigenvalues ---    0.37846   0.37863   0.37890   0.37916   0.37919
     Eigenvalues ---    0.37924   0.37928   0.37957   0.38074   0.66291
     Eigenvalues ---    0.66291
 RFO step:  Lambda=-7.89200194D-02 EMin= 2.30000000D-03
 Linear search not attempted -- first point.
 Maximum step size (   0.300) exceeded in Quadratic search.
    -- Step size scaled by   0.919
 Iteration  1 RMS(Cart)=  0.00877769 RMS(Int)=  0.00049526
 Iteration  2 RMS(Cart)=  0.00049331 RMS(Int)=  0.00000019
 Iteration  3 RMS(Cart)=  0.00000010 RMS(Int)=  0.00000014
 Variable       Old X    -DE/DX   Delta X   Delta X   Delta X     New X
                                 (Linear)    (Quad)   (Total)
    R1        4.16205  -0.00004   0.00000  -0.00018  -0.00019   4.16187
    R2        4.10608  -0.00003   0.00000  -0.00009  -0.00009   4.10599
    R3        4.12802  -0.00005   0.00000  -0.00021  -0.00021   4.12780
    R4        4.17821   0.00000   0.00000  -0.00004  -0.00004   4.17817
    R5        4.22815   0.00002   0.00000   0.00010   0.00010   4.22825
    R6        4.37278  -0.00003   0.00000  -0.00018  -0.00018   4.37260
    R7        2.98666  -0.00003   0.00000  -0.00014  -0.00014   2.98652
    R8        2.97597   0.00001   0.00000   0.00008   0.00008   2.97605
    R9        3.99125   0.00001   0.00000   0.00006   0.00006   3.99131
   R10        4.00626  -0.00003   0.00000  -0.00020  -0.00020   4.00606
   R11        3.96583  -0.00003   0.00000  -0.00012  -0.00012   3.96571
   R12        3.87636   0.00003   0.00000   0.00008   0.00008   3.87645
   R13        2.97964  -0.00002   0.00000  -0.00013  -0.00013   2.97951
   R14        2.97480  -0.00000   0.00000  -0.00006  -0.00006   2.97474
   R15        4.23184  -0.00002   0.00000  -0.00008  -0.00009   4.23176
   R16        4.11756  -0.00007   0.00000  -0.00043  -0.00043   4.11713
   R17        4.16119   0.00000   0.00000   0.00009   0.00009   4.16128
   R18        4.10055   0.00002   0.00000   0.00009   0.00009   4.10064
   R19        4.36545   0.00006   0.00000   0.00038   0.00038   4.36583
   R20        4.18753  -0.00005   0.00000  -0.00029  -0.00029   4.18724
   R21        2.97627  -0.00002   0.00000  -0.00008  -0.00008   2.97620
   R22        2.98757  -0.00000   0.00000  -0.00000  -0.00000   2.98756
   R23        4.10483  -0.00001   0.00000  -0.00009  -0.00009   4.10474
   R24        3.85099  -0.00006   0.00000  -0.00032  -0.00032   3.85067
   R25        3.93324  -0.00005   0.00000  -0.00040  -0.00040   3.93284
   R26        2.99632  -0.00001   0.00000  -0.00009  -0.00009   2.99624
   R27        2.97958  -0.00003   0.00000  -0.00018  -0.00018   2.97940
   R28        3.85237  -0.00009   0.00000  -0.00048  -0.00048   3.85190
   R29        3.75829  -0.00012   0.00000  -0.00043  -0.00043   3.75786
   R30        3.87163  -0.00000   0.00000  -0.00002  -0.00002   3.87161
   R31        2.87315  -0.00002   0.00000   0.00006   0.00006   2.87321
   R32        2.87982   0.00007   0.00000   0.00063   0.00063   2.88045
   R33        3.76132  -0.00004   0.00000  -0.00025  -0.00025   3.76107
   R34        3.87135   0.00002   0.00000   0.00013   0.00013   3.87149
   R35        2.81060  -0.00002   0.00000  -0.00017  -0.00017   2.81044
   R36        2.82773  -0.00002   0.00000  -0.00014  -0.00014   2.82759
   R37        3.87637  -0.00005   0.00000  -0.00027  -0.00027   3.87609
   R38        2.87384  -0.00018   0.00000  -0.00082  -0.00082   2.87302
   R39        2.87980   0.00007   0.00000   0.00040   0.00040   2.88020
   R40        3.98664  -0.00003   0.00000  -0.00016  -0.00016   3.98648
   R41        3.99906  -0.00005   0.00000  -0.00036  -0.00036   3.99870
   R42        2.96897   0.00004   0.00000   0.00037   0.00037   2.96934
   R43        2.97576   0.00001   0.00000   0.00012   0.00012   2.97588
   R44        4.10567  -0.00006   0.00000  -0.00037  -0.00037   4.10531
   R45        3.93543   0.00003   0.00000   0.00018   0.00018   3.93560
   R46        2.99588  -0.00000   0.00000  -0.00003  -0.00003   2.99585
   R47        2.97769   0.00000   0.00000   0.00003   0.00003   2.97772
   R48        3.78465   0.00003   0.00000   0.00021   0.00021   3.78486
   R49        2.90196   0.00052   0.00000   0.00248   0.00248   2.90445
   R50        2.91636  -0.00020   0.00000  -0.00056  -0.00056   2.91580
   R51        2.80734   0.00010   0.00000   0.00054   0.00054   2.80788
   R52        2.82537  -0.00003   0.00000  -0.00005  -0.00005   2.82532
   R53        2.91689  -0.00001   0.00000  -0.00008  -0.00008   2.91681
   R54        2.90421  -0.00001   0.00000  -0.00002  -0.00002   2.90419
   R55        1.54080  -0.00004   0.00000  -0.00023  -0.00023   1.54056
   R56        4.87122   0.00056   0.00000   0.00501   0.00501   4.87623
   R57        1.54078  -0.00009   0.00000  -0.00041  -0.00041   1.54037
   R58        5.42311  -0.00000   0.00000   0.00004   0.00004   5.42316
   R59        5.34002  -0.00003   0.00000  -0.00021  -0.00021   5.33981
   R60        1.53913  -0.00011   0.00000  -0.00054  -0.00053   1.53859
   R61        4.80525   0.00056   0.00000   0.00558   0.00558   4.81083
   R62        1.58693  -0.00010   0.00000  -0.00059  -0.00059   1.58634
   R63        5.14906  -0.00000   0.00000   0.00010   0.00010   5.14915
   R64        4.74631   0.00067   0.00000   0.00576   0.00576   4.75207
   R65        4.99964   0.00004   0.00000   0.00029   0.00029   4.99994
   R66        1.58502   0.00004   0.00000   0.00016   0.00016   1.58519
   R67        5.15777   0.00001   0.00000   0.00007   0.00007   5.15784
   R68        1.50559  -0.00001   0.00000  -0.00003  -0.00003   1.50556
   R69        5.01550   0.00001   0.00000   0.00006   0.00006   5.01555
   R70        1.53848   0.00001   0.00000   0.00003   0.00003   1.53852
   R71        5.04979   0.00001   0.00000   0.00006   0.00006   5.04985
   R72        5.31121   0.00004   0.00000   0.00041   0.00041   5.31162
   R73        1.50383   0.00001   0.00000   0.00004   0.00004   1.50387
   R74        4.83908  -0.00000   0.00000  -0.00003  -0.00003   4.83905
   R75        5.17531  -0.00005   0.00000  -0.00046  -0.00046   5.17485
   R76        1.51845  -0.00003   0.00000  -0.00011  -0.00011   1.51834
   R77        4.73737  -0.00000   0.00000  -0.00001  -0.00001   4.73736
   R78        4.89660  -0.00006   0.00000  -0.00029  -0.00029   4.89631
   R79        5.15975  -0.00001   0.00000  -0.00006  -0.00006   5.15969
   R80        1.51910  -0.00000   0.00000  -0.00002  -0.00002   1.51909
   R81        5.16461  -0.00002   0.00000  -0.00025  -0.00025   5.16436
   R82        4.93953   0.00001   0.00000   0.00010   0.00010   4.93963
   R83        4.76119  -0.00001   0.00000  -0.00011  -0.00011   4.76107
   R84        1.50782   0.00001   0.00000   0.00002   0.00002   1.50784
   R85        5.01819   0.00009   0.00000   0.00111   0.00111   5.01930
   R86        5.06579   0.00001   0.00000   0.00009   0.00009   5.06588
   R87        5.17835  -0.00001   0.00000  -0.00010  -0.00010   5.17826
   R88        5.03526   0.00001   0.00000   0.00010   0.00010   5.03537
   R89        1.50628   0.00003   0.00000   0.00015   0.00015   1.50644
   R90        5.07735  -0.00002   0.00000  -0.00012  -0.00012   5.07722
   R91        5.24980   0.00003   0.00000   0.00023   0.00023   5.25003
   R92        4.82481  -0.00000   0.00000  -0.00003  -0.00003   4.82478
   R93        1.41690  -0.00007   0.00000  -0.00015  -0.00015   1.41676
   R94        5.22211   0.00023   0.00000   0.00210   0.00210   5.22421
   R95        1.41739  -0.00001   0.00000  -0.00001  -0.00001   1.41737
   R96        1.41626   0.00001   0.00000   0.00003   0.00003   1.41629
   R97        5.36493   0.00001   0.00000   0.00007   0.00007   5.36500
   R98        1.41570  -0.00001   0.00000  -0.00001  -0.00001   1.41569
   R99        1.41584  -0.00001   0.00000  -0.00002  -0.00002   1.41581
   R100       1.41576  -0.00000   0.00000  -0.00000  -0.00000   1.41576
   R101       1.41734  -0.00001   0.00000  -0.00002  -0.00002   1.41732
   R102       1.41527  -0.00000   0.00000  -0.00000  -0.00000   1.41527
   R103       1.41664  -0.00001   0.00000  -0.00002  -0.00002   1.41663
   R104       1.41588  -0.00004   0.00000  -0.00008  -0.00008   1.41580
   R105       1.41694  -0.00000   0.00000  -0.00001  -0.00001   1.41693
   R106       1.41358  -0.00001   0.00000  -0.00002  -0.00002   1.41356
   R107       1.13384   0.17133   0.00000   0.21230   0.21230   1.34614
   R108       1.13384   0.17081   0.00000   0.21165   0.21165   1.34549
    A1        1.87524  -0.00002   0.00000  -0.00007  -0.00007   1.87517
    A2        1.79388   0.00001   0.00000   0.00005   0.00005   1.79392
    A3        2.00400   0.00000   0.00000   0.00001   0.00001   2.00400
    A4        1.97761  -0.00000   0.00000  -0.00003  -0.00003   1.97758
    A5        2.16098  -0.00000   0.00000  -0.00003  -0.00003   2.16095
    A6        2.57770  -0.00001   0.00000  -0.00004  -0.00004   2.57766
    A7        1.91894   0.00002   0.00000   0.00007   0.00007   1.91901
    A8        1.80078  -0.00001   0.00000  -0.00005  -0.00005   1.80072
    A9        1.63755  -0.00000   0.00000   0.00002   0.00002   1.63756
   A10        2.14966  -0.00001   0.00000  -0.00001  -0.00001   2.14965
   A11        1.85984   0.00002   0.00000   0.00012   0.00012   1.85997
   A12        2.06497   0.00001   0.00000   0.00003   0.00003   2.06500
   A13        1.55545   0.00002   0.00000   0.00006   0.00006   1.55551
   A14        2.16977   0.00003   0.00000   0.00013   0.00013   2.16990
   A15        1.86935  -0.00002   0.00000  -0.00008  -0.00008   1.86926
   A16        2.15895  -0.00002   0.00000  -0.00008  -0.00008   2.15886
   A17        1.54274  -0.00000   0.00000  -0.00000  -0.00000   1.54274
   A18        2.24134  -0.00001   0.00000  -0.00005  -0.00005   2.24130
   A19        1.89615  -0.00000   0.00000  -0.00002  -0.00002   1.89613
   A20        2.28317   0.00000   0.00000   0.00003   0.00003   2.28320
   A21        2.05988   0.00000   0.00000   0.00003   0.00003   2.05991
   A22        1.78746  -0.00000   0.00000   0.00000   0.00000   1.78747
   A23        1.68073  -0.00000   0.00000   0.00001   0.00001   1.68074
   A24        2.10628  -0.00000   0.00000  -0.00001  -0.00001   2.10627
   A25        2.36103  -0.00001   0.00000  -0.00006  -0.00006   2.36097
   A26        1.86268   0.00001   0.00000   0.00007   0.00007   1.86274
   A27        2.10018   0.00001   0.00000   0.00003   0.00003   2.10021
   A28        2.15335   0.00001   0.00000   0.00007   0.00007   2.15341
   A29        1.82677  -0.00001   0.00000  -0.00005  -0.00005   1.82672
   A30        2.00947   0.00000   0.00000  -0.00002  -0.00002   2.00945
   A31        2.32149   0.00001   0.00000   0.00003   0.00003   2.32152
   A32        1.84315  -0.00000   0.00000   0.00000   0.00000   1.84315
   A33        2.22256  -0.00001   0.00000  -0.00011  -0.00011   2.22246
   A34        2.23566   0.00001   0.00000   0.00005   0.00005   2.23571
   A35        1.76580  -0.00001   0.00000  -0.00007  -0.00007   1.76573
   A36        2.25699   0.00000   0.00000   0.00002   0.00002   2.25701
   A37        1.91849  -0.00000   0.00000  -0.00003  -0.00003   1.91846
   A38        1.54446  -0.00000   0.00000  -0.00006  -0.00006   1.54440
   A39        2.17201  -0.00000   0.00000  -0.00001  -0.00001   2.17200
   A40        1.89511   0.00000   0.00000   0.00001   0.00001   1.89512
   A41        2.23182   0.00000   0.00000   0.00003   0.00003   2.23185
   A42        1.87482   0.00001   0.00000   0.00002   0.00002   1.87484
   A43        2.58095  -0.00000   0.00000  -0.00001  -0.00001   2.58094
   A44        1.86307  -0.00001   0.00000  -0.00004  -0.00004   1.86303
   A45        1.55538   0.00001   0.00000   0.00006   0.00006   1.55543
   A46        2.06641   0.00001   0.00000   0.00006   0.00006   2.06647
   A47        2.00010   0.00001   0.00000   0.00000   0.00000   2.00011
   A48        1.79219  -0.00000   0.00000   0.00000   0.00000   1.79220
   A49        2.16043  -0.00000   0.00000  -0.00004  -0.00004   2.16039
   A50        1.96902  -0.00000   0.00000  -0.00003  -0.00003   1.96898
   A51        1.80004   0.00002   0.00000   0.00009   0.00009   1.80013
   A52        2.14658  -0.00001   0.00000  -0.00005  -0.00005   2.14653
   A53        1.63362  -0.00001   0.00000  -0.00004  -0.00004   1.63357
   A54        2.06485  -0.00000   0.00000   0.00003   0.00003   2.06488
   A55        2.29578  -0.00000   0.00000   0.00003   0.00003   2.29581
   A56        2.15969  -0.00000   0.00000   0.00000   0.00000   2.15969
   A57        1.87577  -0.00000   0.00000  -0.00002  -0.00002   1.87575
   A58        1.77490  -0.00001   0.00000  -0.00006  -0.00006   1.77484
   A59        1.97199  -0.00001   0.00000  -0.00007  -0.00007   1.97192
   A60        1.85971  -0.00001   0.00000  -0.00006  -0.00006   1.85965
   A61        2.32059   0.00001   0.00000   0.00002   0.00002   2.32061
   A62        1.95494  -0.00002   0.00000  -0.00010  -0.00010   1.95484
   A63        1.93127   0.00002   0.00000   0.00010   0.00010   1.93136
   A64        1.89322   0.00001   0.00000   0.00005   0.00005   1.89327
   A65        2.23196   0.00000   0.00000   0.00001   0.00001   2.23197
   A66        1.68479   0.00002   0.00000   0.00015   0.00015   1.68493
   A67        2.39957   0.00002   0.00000   0.00010   0.00010   2.39967
   A68        2.14693   0.00000   0.00000   0.00001   0.00001   2.14695
   A69        2.32075   0.00002   0.00000   0.00012   0.00012   2.32087
   A70        1.81932   0.00002   0.00000   0.00010   0.00010   1.81943
   A71        2.17335  -0.00004   0.00000  -0.00023  -0.00023   2.17311
   A72        2.08995  -0.00002   0.00000  -0.00012  -0.00012   2.08983
   A73        1.58938   0.00003   0.00000   0.00014   0.00014   1.58951
   A74        2.36117   0.00002   0.00000   0.00016   0.00016   2.36133
   A75        2.15585   0.00002   0.00000   0.00014   0.00014   2.15599
   A76        2.22089  -0.00003   0.00000  -0.00016  -0.00016   2.22072
   A77        2.51915  -0.00005   0.00000  -0.00029  -0.00029   2.51887
   A78        1.80830   0.00003   0.00000   0.00012   0.00012   1.80842
   A79        2.55912  -0.00006   0.00000  -0.00030  -0.00030   2.55882
   A80        2.07204  -0.00003   0.00000  -0.00009  -0.00009   2.07195
   A81        1.90685   0.00002   0.00000   0.00015   0.00015   1.90699
   A82        2.38690   0.00000   0.00000   0.00001   0.00001   2.38691
   A83        1.65442  -0.00000   0.00000  -0.00001  -0.00001   1.65441
   A84        1.98333  -0.00001   0.00000  -0.00002  -0.00002   1.98331
   A85        2.44322   0.00001   0.00000   0.00010   0.00010   2.44331
   A86        2.06125  -0.00001   0.00000  -0.00004  -0.00004   2.06121
   A87        1.50343  -0.00000   0.00000  -0.00002  -0.00002   1.50341
   A88        2.17500  -0.00001   0.00000  -0.00008  -0.00008   2.17491
   A89        2.23978   0.00000   0.00000   0.00001   0.00001   2.23979
   A90        1.85561   0.00000   0.00000   0.00003   0.00003   1.85565
   A91        2.15901  -0.00000   0.00000  -0.00001  -0.00001   2.15900
   A92        2.51789   0.00000   0.00000   0.00002   0.00002   2.51791
   A93        2.12770  -0.00001   0.00000  -0.00006  -0.00006   2.12765
   A94        1.62886   0.00000   0.00000  -0.00000  -0.00000   1.62886
   A95        2.17948   0.00002   0.00000   0.00010   0.00010   2.17958
   A96        2.25673   0.00000   0.00000  -0.00000  -0.00000   2.25673
   A97        1.74009  -0.00001   0.00000  -0.00005  -0.00005   1.74004
   A98        1.59082   0.00002   0.00000   0.00012   0.00012   1.59095
   A99        2.37768  -0.00003   0.00000  -0.00022  -0.00022   2.37745
   A100       2.15195   0.00000   0.00000   0.00001   0.00001   2.15196
   A101       2.20370   0.00001   0.00000   0.00008   0.00008   2.20377
   A102       2.52457  -0.00002   0.00000  -0.00012  -0.00012   2.52445
   A103       1.80683   0.00004   0.00000   0.00019   0.00019   1.80702
   A104       2.55437  -0.00001   0.00000   0.00000   0.00000   2.55437
   A105       2.08193   0.00000   0.00000  -0.00001  -0.00001   2.08192
   A106       1.90913  -0.00003   0.00000  -0.00018  -0.00018   1.90895
   A107       2.37776  -0.00003   0.00000  -0.00012  -0.00012   2.37764
   A108       1.68459  -0.00001   0.00000  -0.00008  -0.00008   1.68451
   A109       1.86827   0.00001   0.00000   0.00002   0.00002   1.86829
   A110       2.25178   0.00001   0.00000   0.00008   0.00008   2.25187
   A111       2.21370   0.00000   0.00000   0.00002   0.00002   2.21372
   A112       1.78859   0.00000   0.00000  -0.00000  -0.00000   1.78859
   A113       2.34203   0.00000   0.00000  -0.00001  -0.00001   2.34202
   A114       2.11209   0.00001   0.00000   0.00005   0.00005   2.11214
   A115       2.10317   0.00000   0.00000  -0.00002  -0.00002   2.10315
   A116       2.01437   0.00001   0.00000   0.00003   0.00003   2.01440
   A117       2.26285   0.00001   0.00000   0.00006   0.00006   2.26291
   A118       1.76301   0.00001   0.00000   0.00008   0.00008   1.76309
   A119       1.80841  -0.00002   0.00000  -0.00006  -0.00006   1.80835
   A120       2.15479  -0.00001   0.00000  -0.00004  -0.00004   2.15474
   A121       1.84495  -0.00001   0.00000  -0.00003  -0.00003   1.84492
   A122       2.31540  -0.00001   0.00000  -0.00007  -0.00007   2.31534
   A123       1.97305  -0.00002   0.00000  -0.00009  -0.00009   1.97296
   A124       1.77501   0.00000   0.00000   0.00000   0.00000   1.77501
   A125       1.85273   0.00002   0.00000   0.00007   0.00007   1.85280
   A126       2.32649   0.00001   0.00000   0.00004   0.00004   2.32654
   A127       1.95290  -0.00002   0.00000  -0.00006  -0.00006   1.95284
   A128       2.32451   0.00001   0.00000   0.00005   0.00005   2.32455
   A129       1.82712   0.00002   0.00000   0.00005   0.00005   1.82717
   A130       1.93315  -0.00002   0.00000  -0.00007  -0.00007   1.93308
   A131       1.89421   0.00000   0.00000  -0.00001  -0.00001   1.89420
   A132       2.21161   0.00000   0.00000  -0.00001  -0.00001   2.21161
   A133       1.68296   0.00000   0.00000   0.00003   0.00003   1.68299
   A134       2.40651  -0.00002   0.00000  -0.00008  -0.00008   2.40643
   A135       2.13351  -0.00001   0.00000  -0.00004  -0.00004   2.13347
   A136       2.16885   0.00001   0.00000   0.00006   0.00006   2.16891
   A137       2.11103   0.00001   0.00000   0.00007   0.00007   2.11111
   A138       1.50998  -0.00003   0.00000  -0.00017  -0.00017   1.50981
   A139       1.93559  -0.00003   0.00000  -0.00010  -0.00010   1.93549
   A140       2.38132  -0.00002   0.00000  -0.00031  -0.00031   2.38101
   A141       2.13746   0.00001   0.00000   0.00012   0.00012   2.13758
   A142       1.50937  -0.00002   0.00000  -0.00007  -0.00007   1.50930
   A143       2.39079   0.00005   0.00000   0.00046   0.00046   2.39125
   A144       2.33392   0.00004   0.00000   0.00006   0.00006   2.33399
   A145       2.07462  -0.00003   0.00000  -0.00009  -0.00010   2.07452
   A146       1.98677   0.00003   0.00000   0.00008   0.00008   1.98685
   A147       2.40654  -0.00003   0.00000  -0.00001  -0.00001   2.40653
   A148       2.11042  -0.00005   0.00000  -0.00033  -0.00033   2.11009
   A149       1.70136   0.00008   0.00000   0.00056   0.00056   1.70192
   A150       2.16800   0.00001   0.00000   0.00004   0.00004   2.16805
   A151       2.18767  -0.00001   0.00000  -0.00006  -0.00006   2.18761
   A152       1.66876   0.00006   0.00000   0.00020   0.00020   1.66896
   A153       1.65377  -0.00001   0.00000  -0.00001  -0.00001   1.65376
   A154       1.50561   0.00000   0.00000   0.00002   0.00002   1.50563
   A155       2.17716   0.00002   0.00000   0.00015   0.00015   2.17731
   A156       2.24717   0.00004   0.00000   0.00019   0.00019   2.24736
   A157       2.13224  -0.00002   0.00000  -0.00011  -0.00011   2.13213
   A158       1.85767  -0.00000   0.00000   0.00002   0.00002   1.85769
   A159       2.26303   0.00001   0.00000   0.00000   0.00000   2.26303
   A160       1.74614   0.00005   0.00000   0.00027   0.00027   1.74641
   A161       1.98400  -0.00001   0.00000  -0.00000  -0.00000   1.98400
   A162       1.62124   0.00002   0.00000   0.00016   0.00016   1.62139
   A163       2.17463  -0.00001   0.00000  -0.00008  -0.00008   2.17454
   A164       2.44308  -0.00001   0.00000  -0.00016  -0.00016   2.44293
   A165       2.06096   0.00001   0.00000   0.00001   0.00001   2.06097
   A166       2.15037  -0.00001   0.00000  -0.00004  -0.00005   2.15032
   A167       2.50756  -0.00005   0.00000  -0.00025  -0.00025   2.50731
   A168       1.50633   0.00000   0.00000   0.00001   0.00001   1.50635
   A169       1.50868  -0.00000   0.00000  -0.00003  -0.00003   1.50865
   A170       2.32771   0.00001   0.00000   0.00004   0.00004   2.32775
   A171       2.38823   0.00000   0.00000  -0.00001  -0.00001   2.38822
   A172       1.93332  -0.00002   0.00000  -0.00011  -0.00011   1.93321
   A173       2.13377  -0.00000   0.00000   0.00001   0.00001   2.13378
   A174       2.38637  -0.00000   0.00000   0.00000   0.00000   2.38637
   A175       2.10882  -0.00000   0.00000  -0.00003  -0.00003   2.10879
   A176       2.17721   0.00002   0.00000   0.00007   0.00007   2.17728
   A177       1.70966   0.00001   0.00000   0.00002   0.00002   1.70968
   A178       2.06754   0.00003   0.00000   0.00014   0.00014   2.06768
   A179       2.41776  -0.00001   0.00000  -0.00004  -0.00004   2.41772
   A180       2.00303  -0.00001   0.00000  -0.00008  -0.00008   2.00295
   A181       1.66090  -0.00001   0.00000  -0.00002  -0.00002   1.66088
   A182       2.17836  -0.00001   0.00000  -0.00002  -0.00002   2.17834
   A183       1.61077   0.00017   0.00000   0.00098   0.00098   1.61175
   A184       1.80064  -0.00003   0.00000  -0.00035  -0.00035   1.80030
   A185       1.48186   0.00003   0.00000   0.00008   0.00008   1.48194
   A186       1.50871  -0.00000   0.00000  -0.00003  -0.00003   1.50868
   A187       2.09164   0.00068   0.00000   0.00299   0.00299   2.09463
   A188       2.75217  -0.00023   0.00000  -0.00114  -0.00114   2.75103
   A189       1.60804  -0.00005   0.00000  -0.00025  -0.00025   1.60779
   A190       1.96227   0.00011   0.00000   0.00061   0.00061   1.96288
   A191       2.60816  -0.00006   0.00000  -0.00049  -0.00049   2.60767
   A192       2.29519   0.00000   0.00000   0.00015   0.00015   2.29534
   A193       1.65910  -0.00004   0.00000  -0.00021  -0.00021   1.65889
   A194       1.64038   0.00001   0.00000   0.00005   0.00005   1.64043
   A195       1.64840  -0.00002   0.00000  -0.00011  -0.00011   1.64829
   A196       1.90257  -0.00000   0.00000   0.00000   0.00000   1.90257
   A197       2.20227   0.00001   0.00000   0.00005   0.00005   2.20233
   A198       1.56039   0.00001   0.00000   0.00005   0.00005   1.56044
   A199       1.92974   0.00001   0.00000   0.00004   0.00004   1.92977
   A200       1.58410   0.00000   0.00000   0.00000   0.00000   1.58410
   A201       2.75752   0.00001   0.00000   0.00004   0.00004   2.75756
   A202       1.19560   0.00000   0.00000   0.00003   0.00003   1.19562
   A203       2.00830   0.00003   0.00000   0.00017   0.00017   2.00847
   A204       2.75033  -0.00002   0.00000  -0.00002  -0.00002   2.75030
   A205       1.81057   0.00001   0.00000   0.00005   0.00005   1.81062
   A206       2.70129   0.00004   0.00000   0.00029   0.00029   2.70158
   A207       1.91256  -0.00003   0.00000  -0.00017  -0.00017   1.91238
   A208       2.36093  -0.00001   0.00000  -0.00004  -0.00004   2.36089
   A209       1.76389  -0.00001   0.00000  -0.00003  -0.00003   1.76386
   A210       1.70303   0.00001   0.00000   0.00002   0.00002   1.70305
   A211       1.81897   0.00000   0.00000   0.00002   0.00002   1.81899
   A212       1.86257  -0.00000   0.00000  -0.00005  -0.00005   1.86252
   A213       2.56489   0.00000   0.00000   0.00005   0.00005   2.56493
   A214       1.69377  -0.00000   0.00000   0.00000   0.00000   1.69377
   A215       1.70323   0.00000   0.00000   0.00003   0.00003   1.70326
   A216       1.85641   0.00000   0.00000   0.00002   0.00002   1.85643
   A217       1.63754   0.00000   0.00000   0.00004   0.00004   1.63758
   A218       2.74831  -0.00001   0.00000  -0.00007  -0.00007   2.74824
   A219       1.89796   0.00001   0.00000   0.00008   0.00008   1.89804
   A220       2.31365   0.00001   0.00000   0.00005   0.00005   2.31370
   A221       1.88890   0.00003   0.00000   0.00046   0.00046   1.88937
   A222       1.58347  -0.00001   0.00000  -0.00012  -0.00012   1.58335
   A223       1.73044   0.00001   0.00000   0.00019   0.00019   1.73063
   A224       1.54443   0.00000   0.00000  -0.00000  -0.00000   1.54443
   A225       1.71878  -0.00001   0.00000  -0.00006  -0.00006   1.71873
   A226       2.41844  -0.00000   0.00000  -0.00006  -0.00006   2.41838
   A227       2.51431  -0.00001   0.00000  -0.00006  -0.00006   2.51425
   A228       1.58948   0.00001   0.00000   0.00010   0.00010   1.58958
   A229       1.53278  -0.00000   0.00000  -0.00003  -0.00003   1.53276
   A230       1.90844   0.00001   0.00000   0.00002   0.00002   1.90846
   A231       1.98330   0.00002   0.00000   0.00011   0.00011   1.98341
   A232       2.06880  -0.00004   0.00000  -0.00011  -0.00011   2.06869
   A233       2.21265   0.00013   0.00000   0.00043   0.00043   2.21308
   A234       2.00173  -0.00009   0.00000  -0.00032  -0.00032   2.00141
   A235       2.31322   0.00001   0.00000   0.00002   0.00002   2.31324
   A236       1.29370  -0.00002   0.00000  -0.00002  -0.00002   1.29368
   A237       2.08388   0.00002   0.00000   0.00009   0.00009   2.08398
   A238       2.03254  -0.00004   0.00000  -0.00018  -0.00018   2.03236
   A239       1.47194   0.00001   0.00000   0.00009   0.00009   1.47203
   A240       2.13984  -0.00002   0.00000  -0.00010  -0.00010   2.13974
   A241       1.95726   0.00001   0.00000   0.00003   0.00003   1.95728
   A242       2.26366  -0.00001   0.00000  -0.00007  -0.00007   2.26360
   A243       1.10477  -0.00000   0.00000  -0.00005  -0.00005   1.10472
   A244       2.16381   0.00001   0.00000   0.00009   0.00009   2.16389
   A245       1.70693  -0.00000   0.00000   0.00000   0.00000   1.70693
   A246       1.71254   0.00000   0.00000   0.00003   0.00003   1.71257
   A247       2.28959   0.00000   0.00000  -0.00001  -0.00001   2.28958
   A248       1.70779  -0.00001   0.00000  -0.00003  -0.00003   1.70775
   A249       1.62922  -0.00000   0.00000  -0.00001  -0.00001   1.62922
   A250       2.24914   0.00000   0.00000   0.00001   0.00001   2.24915
   A251       2.28660   0.00000   0.00000   0.00001   0.00001   2.28661
   A252       2.24279  -0.00000   0.00000  -0.00003  -0.00003   2.24276
   A253       1.48618   0.00004   0.00000   0.00023   0.00023   1.48641
   A254       2.33256  -0.00003   0.00000  -0.00011  -0.00011   2.33245
   A255       1.62108   0.00002   0.00000   0.00009   0.00009   1.62117
   A256       2.30668  -0.00002   0.00000  -0.00005  -0.00005   2.30662
   A257       2.33108  -0.00000   0.00000  -0.00002  -0.00002   2.33105
   A258       1.66864  -0.00002   0.00000  -0.00010  -0.00010   1.66854
   A259       2.25753   0.00001   0.00000   0.00006   0.00006   2.25758
   A260       2.30397   0.00001   0.00000   0.00006   0.00006   2.30402
   A261       2.31252   0.00000   0.00000   0.00000   0.00000   2.31252
   A262       1.40803  -0.00000   0.00000  -0.00004  -0.00004   1.40799
   A263       2.27691  -0.00000   0.00000   0.00000   0.00000   2.27692
   A264       2.49180   0.00000   0.00000   0.00003   0.00003   2.49183
   A265       1.57612  -0.00001   0.00000  -0.00008  -0.00008   1.57604
   A266       1.01152   0.00000   0.00000   0.00003   0.00003   1.01155
   A267       2.30121   0.00000   0.00000   0.00002   0.00002   2.30123
   A268       1.65700  -0.00000   0.00000  -0.00000  -0.00000   1.65699
   A269       2.29791   0.00001   0.00000   0.00004   0.00004   2.29795
   A270       2.18452  -0.00000   0.00000  -0.00002  -0.00002   2.18450
   A271       2.29649   0.00004   0.00000   0.00014   0.00014   2.29663
   A272       2.21176  -0.00001   0.00000  -0.00005  -0.00005   2.21171
   A273       2.10296   0.00001   0.00000   0.00006   0.00006   2.10302
   A274       1.92723  -0.00001   0.00000  -0.00002  -0.00002   1.92721
   A275       2.13305  -0.00001   0.00000  -0.00005  -0.00005   2.13300
   A276       1.17254  -0.00019   0.00000  -0.00146  -0.00146   1.17108
   A277       2.06642  -0.00029   0.00000  -0.00171  -0.00171   2.06471
   A278       2.19660   0.00014   0.00000   0.00084   0.00084   2.19744
   A279       1.16515  -0.00011   0.00000  -0.00050  -0.00050   1.16465
   A280       2.23613   0.00021   0.00000   0.00141   0.00140   2.23753
   A281       1.99648   0.00016   0.00000   0.00090   0.00090   1.99738
   A282       2.20241   0.00033   0.00000   0.00126   0.00126   2.20367
   A283       3.21938   0.00001   0.00000   0.00033   0.00033   3.21971
   A284       3.14355  -0.00000   0.00000  -0.00001  -0.00001   3.14354
   A285       3.22120  -0.00000   0.00000   0.00003   0.00003   3.22123
   A286       3.33544  -0.00002   0.00000  -0.00014  -0.00014   3.33530
    D1       -1.76509  -0.00000   0.00000   0.00001   0.00001  -1.76508
    D2       -0.74119   0.00001   0.00000   0.00010   0.00010  -0.74109
    D3        1.71647  -0.00001   0.00000  -0.00006  -0.00006   1.71642
    D4        2.28657   0.00001   0.00000   0.00007   0.00007   2.28664
    D5        0.19296   0.00002   0.00000   0.00014   0.00014   0.19310
    D6        1.21687   0.00003   0.00000   0.00023   0.00023   1.21709
    D7       -2.60866   0.00001   0.00000   0.00007   0.00007  -2.60859
    D8       -2.03856   0.00003   0.00000   0.00019   0.00019  -2.03836
    D9       -0.75522   0.00000   0.00000   0.00003   0.00003  -0.75518
   D10        0.26869   0.00001   0.00000   0.00012   0.00012   0.26880
   D11        2.72635  -0.00001   0.00000  -0.00004  -0.00004   2.72631
   D12       -2.98674   0.00001   0.00000   0.00009   0.00009  -2.98665
   D13        2.20400   0.00000   0.00000   0.00006   0.00006   2.20405
   D14       -3.05529   0.00002   0.00000   0.00014   0.00014  -3.05515
   D15       -0.59763  -0.00000   0.00000  -0.00001  -0.00001  -0.59764
   D16       -0.02752   0.00002   0.00000   0.00011   0.00011  -0.02741
   D17        2.75501  -0.00001   0.00000   0.00001   0.00001   2.75501
   D18       -2.50428   0.00001   0.00000   0.00010   0.00010  -2.50418
   D19       -0.04662  -0.00001   0.00000  -0.00006  -0.00006  -0.04668
   D20        0.52349   0.00001   0.00000   0.00006   0.00006   0.52355
   D21        0.43635  -0.00001   0.00000   0.00004   0.00004   0.43640
   D22       -0.57897   0.00000   0.00000   0.00009   0.00009  -0.57888
   D23        3.01708  -0.00000   0.00000   0.00007   0.00007   3.01715
   D24       -3.01326  -0.00002   0.00000  -0.00004  -0.00004  -3.01330
   D25       -0.47625   0.00001   0.00000   0.00010   0.00010  -0.47615
   D26       -1.49157   0.00002   0.00000   0.00014   0.00014  -1.49143
   D27        2.10448   0.00002   0.00000   0.00012   0.00012   2.10461
   D28        2.35733   0.00000   0.00000   0.00001   0.00001   2.35734
   D29        1.14889   0.00001   0.00000   0.00009   0.00009   1.14899
   D30        0.13357   0.00002   0.00000   0.00014   0.00014   0.13371
   D31       -2.55356   0.00002   0.00000   0.00012   0.00012  -2.55344
   D32       -2.30072   0.00000   0.00000   0.00001   0.00001  -2.30071
   D33       -2.80414   0.00001   0.00000   0.00011   0.00011  -2.80403
   D34        2.46373   0.00002   0.00000   0.00015   0.00015   2.46388
   D35       -0.22341   0.00002   0.00000   0.00014   0.00014  -0.22327
   D36        0.02944   0.00000   0.00000   0.00003   0.00003   0.02946
   D37       -2.74599   0.00001   0.00000   0.00007   0.00007  -2.74592
   D38        2.52187   0.00001   0.00000   0.00011   0.00011   2.52198
   D39       -0.16526   0.00001   0.00000   0.00009   0.00009  -0.16517
   D40        0.08758  -0.00001   0.00000  -0.00002  -0.00002   0.08756
   D41        0.88441   0.00001   0.00000  -0.00001  -0.00001   0.88440
   D42       -2.75385   0.00004   0.00000   0.00020   0.00020  -2.75365
   D43       -2.09588   0.00002   0.00000   0.00006   0.00006  -2.09582
   D44       -0.10350   0.00001   0.00000  -0.00002  -0.00002  -0.10352
   D45        2.54142   0.00005   0.00000   0.00019   0.00019   2.54161
   D46       -3.08379   0.00003   0.00000   0.00005   0.00005  -3.08374
   D47       -1.02839  -0.00001   0.00000  -0.00008  -0.00008  -1.02847
   D48        1.61653   0.00002   0.00000   0.00013   0.00013   1.61666
   D49        2.27451   0.00000   0.00000  -0.00001  -0.00001   2.27450
   D50       -3.13295  -0.00001   0.00000  -0.00009  -0.00009  -3.13305
   D51       -0.48804   0.00002   0.00000   0.00012   0.00012  -0.48792
   D52        0.16994   0.00000   0.00000  -0.00002  -0.00002   0.16992
   D53        3.07220   0.00001   0.00000  -0.00004  -0.00004   3.07217
   D54       -0.56606   0.00004   0.00000   0.00018   0.00018  -0.56589
   D55        0.09191   0.00002   0.00000   0.00003   0.00004   0.09195
   D56       -0.89830  -0.00001   0.00000  -0.00010  -0.00010  -0.89840
   D57        0.07082  -0.00005   0.00000  -0.00032  -0.00032   0.07050
   D58        2.28989   0.00004   0.00000   0.00021   0.00021   2.29010
   D59        2.91621  -0.00005   0.00000  -0.00011  -0.00011   2.91610
   D60        1.07112  -0.00002   0.00000  -0.00012  -0.00012   1.07100
   D61        2.04024  -0.00006   0.00000  -0.00034  -0.00034   2.03990
   D62       -2.02388   0.00003   0.00000   0.00019   0.00019  -2.02369
   D63       -1.39756  -0.00005   0.00000  -0.00013  -0.00013  -1.39769
   D64        0.08199   0.00001   0.00000  -0.00006  -0.00006   0.08194
   D65        1.05111  -0.00003   0.00000  -0.00028  -0.00028   1.05084
   D66       -3.01300   0.00005   0.00000   0.00025   0.00025  -3.01275
   D67       -2.38669  -0.00003   0.00000  -0.00007  -0.00007  -2.38675
   D68       -2.98616  -0.00001   0.00000  -0.00005  -0.00005  -2.98621
   D69       -2.01703  -0.00004   0.00000  -0.00027  -0.00027  -2.01731
   D70        0.20203   0.00004   0.00000   0.00026   0.00026   0.20229
   D71        0.82835  -0.00004   0.00000  -0.00006  -0.00006   0.82829
   D72        2.82196   0.00001   0.00000   0.00001   0.00001   2.82197
   D73       -2.49211  -0.00003   0.00000  -0.00021  -0.00021  -2.49232
   D74       -0.27304   0.00005   0.00000   0.00032   0.00032  -0.27272
   D75        0.35328  -0.00003   0.00000  -0.00000  -0.00000   0.35328
   D76        0.59143  -0.00001   0.00000  -0.00007  -0.00007   0.59136
   D77        1.60991  -0.00000   0.00000  -0.00001  -0.00001   1.60990
   D78       -2.43038   0.00000   0.00000   0.00002   0.00002  -2.43036
   D79       -1.71696  -0.00004   0.00000  -0.00023  -0.00023  -1.71719
   D80       -0.50164  -0.00001   0.00000  -0.00001  -0.00001  -0.50165
   D81        0.51684  -0.00001   0.00000   0.00005   0.00005   0.51689
   D82        2.75973  -0.00000   0.00000   0.00008   0.00008   2.75981
   D83       -2.81003  -0.00004   0.00000  -0.00017  -0.00017  -2.81020
   D84       -1.21392  -0.00001   0.00000  -0.00002  -0.00002  -1.21394
   D85       -0.19545   0.00000   0.00000   0.00004   0.00004  -0.19541
   D86        2.04745   0.00001   0.00000   0.00007   0.00007   2.04752
   D87        2.76087  -0.00003   0.00000  -0.00018  -0.00018   2.76069
   D88        2.55032   0.00000   0.00000  -0.00001  -0.00001   2.55031
   D89       -2.71439   0.00001   0.00000   0.00005   0.00005  -2.71434
   D90       -0.47149   0.00001   0.00000   0.00008   0.00008  -0.47141
   D91        0.24193  -0.00003   0.00000  -0.00017  -0.00017   0.24176
   D92        2.99032  -0.00001   0.00000  -0.00005  -0.00005   2.99027
   D93       -2.27439  -0.00000   0.00000   0.00001   0.00001  -2.27438
   D94       -0.03150   0.00000   0.00000   0.00004   0.00004  -0.03145
   D95        0.68193  -0.00004   0.00000  -0.00021  -0.00021   0.68172
   D96        0.39290  -0.00000   0.00000  -0.00005  -0.00005   0.39284
   D97       -0.66612  -0.00001   0.00000  -0.00010  -0.00010  -0.66622
   D98        2.70426   0.00000   0.00000   0.00002   0.00002   2.70428
   D99       -2.81594   0.00001   0.00000   0.00007   0.00007  -2.81587
   D100      -0.65892  -0.00001   0.00000  -0.00009  -0.00009  -0.65901
   D101      -1.71793  -0.00002   0.00000  -0.00014  -0.00014  -1.71807
   D102       1.65245  -0.00001   0.00000  -0.00002  -0.00002   1.65243
   D103       2.41543   0.00000   0.00000   0.00003   0.00003   2.41546
   D104       1.26299   0.00001   0.00000  -0.00002  -0.00002   1.26297
   D105       0.20398  -0.00000   0.00000  -0.00007  -0.00007   0.20391
   D106      -2.70883   0.00001   0.00000   0.00005   0.00005  -2.70877
   D107      -1.94585   0.00002   0.00000   0.00010   0.00010  -1.94574
   D108      -2.52679  -0.00001   0.00000  -0.00007  -0.00007  -2.52686
   D109       2.69738  -0.00002   0.00000  -0.00012  -0.00012   2.69726
   D110      -0.21542  -0.00000   0.00000  -0.00000  -0.00000  -0.21542
   D111       0.54756   0.00001   0.00000   0.00005   0.00005   0.54761
   D112      -3.09470   0.00000   0.00000  -0.00004  -0.00004  -3.09475
   D113       2.12947  -0.00001   0.00000  -0.00009  -0.00009   2.12938
   D114      -0.78333   0.00000   0.00000   0.00003   0.00003  -0.78331
   D115      -0.02035   0.00001   0.00000   0.00008   0.00008  -0.02028
   D116      -1.89892  -0.00000   0.00000  -0.00000  -0.00000  -1.89892
   D117      -0.91525   0.00001   0.00000   0.00007   0.00007  -0.91518
   D118       2.16637   0.00002   0.00000   0.00011   0.00011   2.16647
   D119       0.06669   0.00000   0.00000  -0.00001  -0.00001   0.06668
   D120      -2.99747  -0.00001   0.00000  -0.00002  -0.00002  -2.99749
   D121       1.02341   0.00000   0.00000   0.00002   0.00002   1.02343
   D122       0.42822   0.00001   0.00000   0.00005   0.00005   0.42826
   D123       3.09127   0.00001   0.00000   0.00010   0.00010   3.09136
   D124       1.66262   0.00002   0.00000   0.00009   0.00009   1.66271
   D125      -1.95751   0.00002   0.00000   0.00014   0.00014  -1.95737
   D126      -1.50075   0.00003   0.00000   0.00010   0.00010  -1.50065
   D127       1.16230   0.00003   0.00000   0.00015   0.00015   1.16246
   D128       2.87278  -0.00001   0.00000  -0.00007  -0.00007   2.87271
   D129      -0.74736  -0.00000   0.00000  -0.00002  -0.00002  -0.74737
   D130      -0.61652   0.00000   0.00000   0.00002   0.00002  -0.61650
   D131       2.04653   0.00001   0.00000   0.00007   0.00007   2.04660
   D132      -2.33384   0.00001   0.00000   0.00003   0.00003  -2.33382
   D133       0.32921   0.00001   0.00000   0.00008   0.00008   0.32929
   D134       0.30321  -0.00000   0.00000  -0.00002  -0.00002   0.30319
   D135      -0.82439  -0.00001   0.00000  -0.00005  -0.00005  -0.82445
   D136       3.01772   0.00003   0.00000   0.00014   0.00014   3.01786
   D137       2.58242   0.00001   0.00000   0.00003   0.00003   2.58245
   D138       1.45700  -0.00001   0.00000  -0.00010  -0.00010   1.45690
   D139       0.32940  -0.00001   0.00000  -0.00013  -0.00013   0.32927
   D140      -2.11167   0.00002   0.00000   0.00006   0.00006  -2.11161
   D141      -2.54698  -0.00000   0.00000  -0.00005  -0.00005  -2.54703
   D142      -2.54211  -0.00002   0.00000  -0.00009  -0.00009  -2.54220
   D143       2.61347  -0.00002   0.00000  -0.00012  -0.00012   2.61335
   D144       0.17240   0.00001   0.00000   0.00007   0.00007   0.17247
   D145      -0.26291  -0.00001   0.00000  -0.00004  -0.00004  -0.26294
   D146      -2.10742  -0.00001   0.00000  -0.00009  -0.00009  -2.10751
   D147       3.04816  -0.00001   0.00000  -0.00012  -0.00012   3.04804
   D148       0.60709   0.00002   0.00000   0.00007   0.00007   0.60716
   D149       0.17179  -0.00000   0.00000  -0.00004  -0.00004   0.17175
   D150       0.63411   0.00000   0.00000   0.00000   0.00000   0.63411
   D151      -0.43266   0.00002   0.00000   0.00009   0.00009  -0.43257
   D152      -2.67198   0.00000   0.00000  -0.00001  -0.00001  -2.67199
   D153       3.05341  -0.00000   0.00000  -0.00003  -0.00003   3.05338
   D154      -0.52082  -0.00001   0.00000  -0.00005  -0.00005  -0.52087
   D155      -1.58759   0.00001   0.00000   0.00004   0.00004  -1.58755
   D156       2.45628  -0.00001   0.00000  -0.00006  -0.00006   2.45621
   D157       1.89848  -0.00001   0.00000  -0.00008  -0.00008   1.89840
   D158      -2.91051   0.00001   0.00000   0.00007   0.00007  -2.91043
   D159       2.30591   0.00002   0.00000   0.00016   0.00016   2.30607
   D160       0.06659   0.00001   0.00000   0.00006   0.00006   0.06665
   D161      -0.49120   0.00000   0.00000   0.00004   0.00004  -0.49116
   D162      -3.12235  -0.00001   0.00000  -0.00007  -0.00007  -3.12242
   D163       2.09406   0.00001   0.00000   0.00002   0.00002   2.09408
   D164      -0.14526  -0.00001   0.00000  -0.00008  -0.00008  -0.14534
   D165      -0.70305  -0.00001   0.00000  -0.00010  -0.00010  -0.70315
   D166      -0.79846  -0.00001   0.00000  -0.00004  -0.00004  -0.79850
   D167       0.26580  -0.00000   0.00000  -0.00003  -0.00003   0.26577
   D168       2.43737  -0.00001   0.00000  -0.00002  -0.00002   2.43735
   D169       3.09038  -0.00001   0.00000  -0.00004  -0.00004   3.09034
   D170       0.26578  -0.00001   0.00000  -0.00005  -0.00005   0.26574
   D171       1.33004  -0.00000   0.00000  -0.00004  -0.00004   1.33001
   D172      -2.78157  -0.00001   0.00000  -0.00003  -0.00003  -2.78159
   D173      -2.12856  -0.00001   0.00000  -0.00005  -0.00005  -2.12861
   D174       3.09569   0.00001   0.00000   0.00007   0.00007   3.09576
   D175      -2.12323   0.00002   0.00000   0.00008   0.00008  -2.12316
   D176       0.04834   0.00001   0.00000   0.00009   0.00009   0.04843
   D177       0.70135   0.00001   0.00000   0.00007   0.00007   0.70141
   D178       2.44487  -0.00000   0.00000  -0.00000  -0.00000   2.44486
   D179      -2.77406   0.00000   0.00000   0.00001   0.00001  -2.77405
   D180      -0.60249  -0.00001   0.00000   0.00002   0.00002  -0.60247
   D181       0.05052  -0.00000   0.00000  -0.00000  -0.00000   0.05052
   D182       0.12999  -0.00000   0.00000   0.00004   0.00004   0.13003
   D183      -0.96435   0.00000   0.00000   0.00006   0.00006  -0.96429
   D184       2.34283   0.00002   0.00000   0.00019   0.00019   2.34302
   D185       2.61592   0.00002   0.00000   0.00012   0.00012   2.61604
   D186       1.36343  -0.00000   0.00000   0.00004   0.00004   1.36347
   D187       0.26910   0.00001   0.00000   0.00006   0.00006   0.26915
   D188      -2.70691   0.00002   0.00000   0.00018   0.00018  -2.70673
   D189      -2.43382   0.00002   0.00000   0.00012   0.00012  -2.43371
   D190      -2.31229  -0.00001   0.00000  -0.00002  -0.00002  -2.31230
   D191       2.87656  -0.00000   0.00000   0.00000   0.00000   2.87657
   D192      -0.09945   0.00002   0.00000   0.00013   0.00013  -0.09932
   D193       0.17364   0.00001   0.00000   0.00007   0.00007   0.17371
   D194      -2.47280  -0.00000   0.00000   0.00004   0.00004  -2.47276
   D195       2.71605   0.00000   0.00000   0.00006   0.00006   2.71611
   D196      -0.25996   0.00002   0.00000   0.00019   0.00019  -0.25977
   D197       0.01312   0.00002   0.00000   0.00013   0.00013   0.01325
   D198      -2.49691   0.00001   0.00000   0.00004   0.00004  -2.49687
   D199       2.51614   0.00001   0.00000   0.00002   0.00002   2.51616
   D200       1.10628  -0.00000   0.00000  -0.00005  -0.00005   1.10623
   D201      -0.26606  -0.00002   0.00000  -0.00011  -0.00011  -0.26617
   D202      -1.35337   0.00001   0.00000   0.00006   0.00006  -1.35332
   D203      -2.56093   0.00000   0.00000   0.00001   0.00001  -2.56092
   D204       1.72698  -0.00002   0.00000  -0.00010  -0.00010   1.72688
   D205       2.63007   0.00001   0.00000   0.00005   0.00005   2.63012
   D206       0.63479  -0.00001   0.00000  -0.00006  -0.00006   0.63473
   D207       1.50896   0.00002   0.00000   0.00007   0.00007   1.50902
   D208      -0.48632  -0.00000   0.00000  -0.00004  -0.00004  -0.48636
   D209       0.43671   0.00000   0.00000  -0.00003  -0.00003   0.43668
   D210      -1.55856  -0.00002   0.00000  -0.00014  -0.00014  -1.55871
   D211      -0.98703   0.00002   0.00000   0.00007   0.00007  -0.98697
   D212      -2.98231  -0.00000   0.00000  -0.00004  -0.00004  -2.98235
   D213       0.59589   0.00000   0.00000   0.00002   0.00002   0.59592
   D214       1.61445   0.00001   0.00000   0.00008   0.00008   1.61453
   D215      -2.41741   0.00000   0.00000   0.00001   0.00001  -2.41740
   D216      -1.70754   0.00002   0.00000   0.00010   0.00010  -1.70745
   D217      -1.20929  -0.00001   0.00000  -0.00005  -0.00005  -1.20934
   D218      -0.19073  -0.00000   0.00000   0.00001   0.00001  -0.19072
   D219       2.06060  -0.00001   0.00000  -0.00006  -0.00006   2.06053
   D220       2.77046   0.00000   0.00000   0.00002   0.00002   2.77048
   D221      -0.49709  -0.00001   0.00000  -0.00005  -0.00005  -0.49715
   D222       0.52147   0.00000   0.00000   0.00000   0.00000   0.52147
   D223       2.77279  -0.00001   0.00000  -0.00007  -0.00007   2.77273
   D224      -2.80053   0.00001   0.00000   0.00002   0.00002  -2.80051
   D225       2.98917  -0.00001   0.00000  -0.00006  -0.00006   2.98911
   D226      -2.27545   0.00000   0.00000  -0.00000  -0.00000  -2.27546
   D227      -0.02413  -0.00001   0.00000  -0.00007  -0.00007  -0.02420
   D228       0.68574   0.00001   0.00000   0.00001   0.00001   0.68575
   D229       2.54189  -0.00001   0.00000  -0.00005  -0.00005   2.54184
   D230      -2.72274   0.00000   0.00000   0.00001   0.00001  -2.72273
   D231      -0.47141  -0.00001   0.00000  -0.00006  -0.00006  -0.47147
   D232       0.23846   0.00001   0.00000   0.00002   0.00002   0.23848
   D233       0.88262  -0.00000   0.00000   0.00001   0.00001   0.88263
   D234      -2.76199   0.00001   0.00000   0.00003   0.00003  -2.76195
   D235      -2.11155  -0.00002   0.00000  -0.00005  -0.00005  -2.11160
   D236      -0.10151   0.00001   0.00000   0.00010   0.00010  -0.10141
   D237       2.53707   0.00002   0.00000   0.00013   0.00013   2.53719
   D238      -3.09568  -0.00000   0.00000   0.00004   0.00004  -3.09565
   D239      -1.02950   0.00000   0.00000   0.00001   0.00001  -1.02949
   D240       1.60908   0.00001   0.00000   0.00004   0.00004   1.60911
   D241       2.25951  -0.00001   0.00000  -0.00005  -0.00005   2.25946
   D242       3.06971   0.00000   0.00000   0.00000   0.00000   3.06971
   D243      -0.57490   0.00001   0.00000   0.00002   0.00002  -0.57488
   D244       0.07554  -0.00001   0.00000  -0.00006  -0.00007   0.07547
   D245       3.13707   0.00001   0.00000   0.00003   0.00003   3.13710
   D246      -0.50754   0.00002   0.00000   0.00006   0.00006  -0.50748
   D247       0.14289  -0.00001   0.00000  -0.00003  -0.00003   0.14286
   D248      -0.74143   0.00001   0.00000   0.00006   0.00006  -0.74137
   D249      -1.76858  -0.00000   0.00000  -0.00002  -0.00002  -1.76860
   D250       2.29803   0.00002   0.00000   0.00005   0.00005   2.29807
   D251       1.71258   0.00001   0.00000   0.00005   0.00005   1.71263
   D252       0.27168   0.00000   0.00000  -0.00002  -0.00002   0.27167
   D253      -0.75547  -0.00001   0.00000  -0.00009  -0.00009  -0.75556
   D254      -2.97205   0.00000   0.00000  -0.00003  -0.00003  -2.97208
   D255       2.72569  -0.00000   0.00000  -0.00002  -0.00002   2.72567
   D256       1.21932   0.00001   0.00000   0.00003   0.00003   1.21935
   D257       0.19217  -0.00001   0.00000  -0.00005  -0.00005   0.19212
   D258      -2.02441   0.00001   0.00000   0.00001   0.00001  -2.02439
   D259      -2.60985   0.00000   0.00000   0.00002   0.00002  -2.60984
   D260      -2.50386  -0.00000   0.00000  -0.00001  -0.00001  -2.50387
   D261       2.75218  -0.00002   0.00000  -0.00009  -0.00009   2.75209
   D262       0.53560   0.00000   0.00000  -0.00003  -0.00003   0.53557
   D263      -0.04985  -0.00000   0.00000  -0.00002  -0.00002  -0.04987
   D264      -3.05013  -0.00000   0.00000  -0.00001  -0.00001  -3.05013
   D265       2.20591  -0.00002   0.00000  -0.00008  -0.00008   2.20582
   D266      -0.01067   0.00000   0.00000  -0.00002  -0.00002  -0.01069
   D267      -0.59612  -0.00000   0.00000  -0.00001  -0.00001  -0.59613
   D268      -1.49476   0.00001   0.00000   0.00001   0.00001  -1.49475
   D269      -0.48068  -0.00000   0.00000   0.00000   0.00000  -0.48068
   D270       2.10353  -0.00001   0.00000  -0.00004  -0.00004   2.10348
   D271       2.32382  -0.00000   0.00000  -0.00000  -0.00000   2.32382
   D272      -0.58231   0.00001   0.00000  -0.00005  -0.00005  -0.58236
   D273       0.43178  -0.00001   0.00000  -0.00006  -0.00006   0.43172
   D274       3.01598  -0.00001   0.00000  -0.00010  -0.00010   3.01588
   D275      -3.04692  -0.00001   0.00000  -0.00006  -0.00006  -3.04697
   D276       0.13188   0.00001   0.00000  -0.00003  -0.00003   0.13185
   D277       1.14596  -0.00000   0.00000  -0.00004  -0.00004   1.14592
   D278      -2.55302  -0.00001   0.00000  -0.00008  -0.00008  -2.55310
   D279      -2.33273  -0.00000   0.00000  -0.00004  -0.00004  -2.33277
   D280       2.52396   0.00002   0.00000   0.00008   0.00008   2.52404
   D281      -2.74514   0.00001   0.00000   0.00007   0.00007  -2.74507
   D282      -0.16093   0.00000   0.00000   0.00002   0.00002  -0.16091
   D283       0.05935   0.00001   0.00000   0.00007   0.00007   0.05942
   D284       2.47383   0.00001   0.00000   0.00001   0.00001   2.47384
   D285      -2.79527  -0.00000   0.00000   0.00001   0.00001  -2.79527
   D286      -0.21107  -0.00001   0.00000  -0.00004  -0.00004  -0.21111
   D287       0.00922  -0.00000   0.00000   0.00000   0.00000   0.00923
   D288       1.26128   0.00000   0.00000   0.00005   0.00005   1.26134
   D289       0.19908   0.00000   0.00000   0.00001   0.00001   0.19909
   D290      -1.92738  -0.00005   0.00000  -0.00030  -0.00030  -1.92767
   D291      -2.69518   0.00002   0.00000   0.00009   0.00009  -2.69509
   D292       0.39048   0.00000   0.00000   0.00005   0.00005   0.39053
   D293      -0.67172   0.00000   0.00000   0.00001   0.00001  -0.67171
   D294      -2.79817  -0.00005   0.00000  -0.00030  -0.00030  -2.79848
   D295       2.71721   0.00001   0.00000   0.00008   0.00008   2.71729
   D296      -0.66053   0.00001   0.00000   0.00009   0.00009  -0.66044
   D297      -1.72273   0.00001   0.00000   0.00005   0.00005  -1.72269
   D298       2.43399  -0.00005   0.00000  -0.00026  -0.00026   2.43373
   D299       1.66619   0.00002   0.00000   0.00012   0.00012   1.66631
   D300      -3.09579   0.00000   0.00000   0.00003   0.00003  -3.09576
   D301       2.12519   0.00000   0.00000  -0.00001  -0.00001   2.12518
   D302      -0.00127  -0.00005   0.00000  -0.00032  -0.00032  -0.00159
   D303      -0.76907   0.00002   0.00000   0.00007   0.00007  -0.76901
   D304      -2.52854   0.00000   0.00000   0.00005   0.00005  -2.52850
   D305       2.69244   0.00000   0.00000   0.00000   0.00000   2.69244
   D306       0.56598  -0.00005   0.00000  -0.00030  -0.00030   0.56568
   D307      -0.20182   0.00002   0.00000   0.00008   0.00008  -0.20174
   D308       0.07861   0.00001   0.00000   0.00006   0.00006   0.07867
   D309       1.04922   0.00001   0.00000   0.00008   0.00008   1.04930
   D310      -2.37566  -0.00000   0.00000  -0.00002  -0.00002  -2.37567
   D311      -2.99587  -0.00001   0.00000  -0.00006  -0.00006  -2.99593
   D312       1.07141   0.00000   0.00000   0.00003   0.00003   1.07144
   D313       2.04202   0.00000   0.00000   0.00004   0.00004   2.04206
   D314      -1.38286  -0.00001   0.00000  -0.00005  -0.00005  -1.38291
   D315      -2.00307  -0.00001   0.00000  -0.00010  -0.00010  -2.00316
   D316      -0.89802  -0.00000   0.00000   0.00001   0.00001  -0.89801
   D317       0.07259  -0.00000   0.00000   0.00003   0.00003   0.07261
   D318       2.93089  -0.00001   0.00000  -0.00006  -0.00006   2.93083
   D319       2.31069  -0.00002   0.00000  -0.00011  -0.00011   2.31058
   D320       2.82483   0.00001   0.00000   0.00007   0.00007   2.82490
   D321      -2.48774   0.00001   0.00000   0.00008   0.00008  -2.48766
   D322       0.37056   0.00000   0.00000  -0.00001  -0.00001   0.37056
   D323      -0.24964  -0.00001   0.00000  -0.00005  -0.00005  -0.24970
   D324      -2.97811   0.00001   0.00000   0.00006   0.00006  -2.97806
   D325      -2.00751   0.00001   0.00000   0.00007   0.00007  -2.00744
   D326       0.85080  -0.00000   0.00000  -0.00002  -0.00002   0.85078
   D327       0.23059  -0.00001   0.00000  -0.00007  -0.00007   0.23053
   D328       2.07201  -0.00001   0.00000  -0.00007  -0.00007   2.07194
   D329      -0.76970  -0.00000   0.00000  -0.00000  -0.00000  -0.76971
   D330       1.18582  -0.00001   0.00000  -0.00008  -0.00008   1.18574
   D331      -1.65589  -0.00001   0.00000  -0.00002  -0.00002  -1.65591
   D332       3.11409   0.00000   0.00000  -0.00002  -0.00002   3.11406
   D333       0.27237   0.00001   0.00000   0.00004   0.00004   0.27241
   D334      -1.93699  -0.00002   0.00000  -0.00015  -0.00015  -1.93714
   D335       1.50448  -0.00001   0.00000  -0.00008  -0.00008   1.50440
   D336       0.35113  -0.00000   0.00000  -0.00002  -0.00002   0.35112
   D337      -2.49059   0.00000   0.00000   0.00005   0.00005  -2.49053
   D338      -0.72788  -0.00001   0.00000  -0.00007  -0.00007  -0.72796
   D339       2.71358  -0.00000   0.00000  -0.00001  -0.00001   2.71358
   D340      -3.02426  -0.00000   0.00000  -0.00001  -0.00001  -3.02427
   D341       2.13879  -0.00001   0.00000  -0.00004  -0.00004   2.13876
   D342      -1.93430   0.00001   0.00000   0.00002   0.00002  -1.93428
   D343      -0.95118  -0.00001   0.00000  -0.00007  -0.00007  -0.95126
   D344       0.98780   0.00000   0.00000   0.00002   0.00002   0.98782
   D345       0.02866  -0.00000   0.00000  -0.00001  -0.00001   0.02866
   D346      -0.89117  -0.00001   0.00000  -0.00005  -0.00005  -0.89121
   D347       0.13705  -0.00001   0.00000  -0.00004  -0.00004   0.13701
   D348       3.12747   0.00001   0.00000   0.00009   0.00009   3.12755
   D349       2.49381  -0.00001   0.00000  -0.00006  -0.00006   2.49375
   D350       0.21332   0.00001   0.00000   0.00004   0.00004   0.21336
   D351       1.24154   0.00001   0.00000   0.00005   0.00005   1.24159
   D352      -2.05122   0.00003   0.00000   0.00017   0.00017  -2.05106
   D353      -2.68488   0.00000   0.00000   0.00002   0.00002  -2.68486
   D354       3.10531   0.00001   0.00000   0.00005   0.00005   3.10536
   D355      -2.14966   0.00001   0.00000   0.00006   0.00006  -2.14960
   D356       0.84076   0.00003   0.00000   0.00018   0.00018   0.84094
   D357       0.20710   0.00000   0.00000   0.00003   0.00003   0.20713
   D358       2.51819   0.00000   0.00000   0.00002   0.00002   2.51822
   D359      -2.73677   0.00000   0.00000   0.00003   0.00003  -2.73674
   D360       0.25364   0.00002   0.00000   0.00016   0.00016   0.25380
   D361      -0.38001  -0.00000   0.00000   0.00001   0.00001  -0.38001
   D362       0.48066  -0.00001   0.00000  -0.00009  -0.00009   0.48057
   D363      -2.23456  -0.00001   0.00000   0.00002   0.00002  -2.23453
   D364      -2.87475   0.00001   0.00000   0.00004   0.00004  -2.87471
   D365      -0.69881   0.00000   0.00000   0.00001   0.00001  -0.69879
   D366       2.86917   0.00001   0.00000   0.00013   0.00013   2.86929
   D367       2.22897   0.00003   0.00000   0.00015   0.00015   2.22912
   D368       3.00957  -0.00003   0.00000  -0.00015  -0.00015   3.00941
   D369       0.29436  -0.00002   0.00000  -0.00004  -0.00004   0.29431
   D370      -0.34584   0.00000   0.00000  -0.00002  -0.00002  -0.34586
   D371       3.10946   0.00000   0.00000  -0.00001  -0.00001   3.10945
   D372       0.39425   0.00001   0.00000   0.00011   0.00011   0.39435
   D373      -0.24595   0.00003   0.00000   0.00013   0.00013  -0.24582
   D374       0.83359  -0.00001   0.00000  -0.00002  -0.00002   0.83357
   D375      -0.11540   0.00003   0.00000   0.00020   0.00020  -0.11520
   D376      -2.99422   0.00005   0.00000   0.00051   0.00051  -2.99371
   D377      -2.57498  -0.00000   0.00000  -0.00009  -0.00009  -2.57507
   D378      -0.20662  -0.00000   0.00000  -0.00001  -0.00001  -0.20663
   D379      -1.15560   0.00003   0.00000   0.00021   0.00021  -1.15540
   D380       2.24875   0.00005   0.00000   0.00052   0.00052   2.24927
   D381       2.66800  -0.00000   0.00000  -0.00008  -0.00008   2.66792
   D382       3.13901  -0.00001   0.00000  -0.00008  -0.00008   3.13893
   D383       2.19002   0.00002   0.00000   0.00014   0.00014   2.19016
   D384      -0.68881   0.00004   0.00000   0.00045   0.00045  -0.68835
   D385      -0.26956  -0.00001   0.00000  -0.00014  -0.00014  -0.26971
   D386      -2.54860  -0.00001   0.00000  -0.00008  -0.00008  -2.54868
   D387       2.78560   0.00002   0.00000   0.00014   0.00014   2.78574
   D388      -0.09323   0.00005   0.00000   0.00045   0.00045  -0.09277
   D389       0.32602  -0.00001   0.00000  -0.00014  -0.00014   0.32587
   D390      -0.76036   0.00002   0.00000   0.00021   0.00021  -0.76015
   D391       0.37727   0.00001   0.00000   0.00015   0.00015   0.37742
   D392       1.50117   0.00001   0.00000   0.00012   0.00012   1.50129
   D393       2.96634   0.00004   0.00000   0.00028   0.00028   2.96662
   D394      -1.94290   0.00001   0.00000   0.00019   0.00019  -1.94271
   D395       3.08054   0.00000   0.00000  -0.00003  -0.00003   3.08051
   D396      -1.72450  -0.00001   0.00000  -0.00008  -0.00008  -1.72458
   D397      -0.42293  -0.00002   0.00000  -0.00014  -0.00014  -0.42306
   D398       0.60407  -0.00001   0.00000  -0.00010  -0.00010   0.60397
   D399       1.70349  -0.00000   0.00000  -0.00002  -0.00002   1.70347
   D400       0.48157  -0.00002   0.00000  -0.00002  -0.00002   0.48154
   D401      -0.69898  -0.00001   0.00000  -0.00002  -0.00002  -0.69900
   D402       3.00331   0.00001   0.00000   0.00004   0.00004   3.00335
   D403       3.13237  -0.00001   0.00000  -0.00000  -0.00000   3.13237
   D404      -2.22530  -0.00006   0.00000  -0.00034  -0.00034  -2.22564
   D405       2.87734  -0.00006   0.00000  -0.00034  -0.00034   2.87700
   D406       0.29645  -0.00004   0.00000  -0.00028  -0.00028   0.29617
   D407       0.42550  -0.00005   0.00000  -0.00032  -0.00032   0.42519
   D408      -2.89175  -0.00001   0.00000  -0.00001  -0.00001  -2.89176
   D409       2.21089  -0.00001   0.00000  -0.00001  -0.00001   2.21088
   D410      -0.37000   0.00001   0.00000   0.00005   0.00005  -0.36995
   D411      -0.24094  -0.00000   0.00000   0.00001   0.00001  -0.24093
   D412      -0.72181   0.00001   0.00000   0.00002   0.00002  -0.72179
   D413       0.48027  -0.00001   0.00000   0.00000   0.00000   0.48028
   D414       3.08511  -0.00001   0.00000  -0.00006  -0.00006   3.08505
   D415      -3.04609  -0.00004   0.00000  -0.00021  -0.00021  -3.04630
   D416       2.59738   0.00005   0.00000   0.00028   0.00028   2.59765
   D417      -2.48373   0.00003   0.00000   0.00026   0.00026  -2.48347
   D418       0.12111   0.00003   0.00000   0.00020   0.00020   0.12131
   D419       0.27309  -0.00000   0.00000   0.00005   0.00005   0.27314
   D420       2.26021   0.00004   0.00000   0.00023   0.00023   2.26044
   D421      -2.82089   0.00003   0.00000   0.00021   0.00021  -2.82068
   D422      -0.21606   0.00002   0.00000   0.00015   0.00015  -0.21591
   D423      -0.06408  -0.00001   0.00000   0.00000   0.00000  -0.06407
   D424      -0.32327   0.00000   0.00000  -0.00002  -0.00002  -0.32329
   D425       0.96718   0.00002   0.00000   0.00008   0.00008   0.96726
   D426       3.11011   0.00001   0.00000   0.00009   0.00009   3.11020
   D427      -2.89008   0.00001   0.00000   0.00005   0.00005  -2.89003
   D428       2.71521  -0.00003   0.00000  -0.00022  -0.00022   2.71499
   D429      -2.27753  -0.00002   0.00000  -0.00012  -0.00012  -2.27765
   D430      -0.13460  -0.00002   0.00000  -0.00011  -0.00011  -0.13471
   D431       0.14839  -0.00002   0.00000  -0.00015  -0.00015   0.14824
   D432       3.02317  -0.00004   0.00000  -0.00028  -0.00028   3.02289
   D433      -1.96956  -0.00002   0.00000  -0.00018  -0.00018  -1.96975
   D434       0.17337  -0.00002   0.00000  -0.00017  -0.00017   0.17319
   D435       0.45636  -0.00003   0.00000  -0.00021  -0.00021   0.45615
   D436       2.32896   0.00005   0.00000   0.00049   0.00049   2.32945
   D437      -0.53361   0.00005   0.00000   0.00050   0.00050  -0.53311
   D438       0.98284   0.00002   0.00000   0.00031   0.00031   0.98315
   D439      -2.38615   0.00007   0.00000   0.00062   0.00062  -2.38552
   D440       0.47806  -0.00004   0.00000  -0.00025  -0.00025   0.47781
   D441      -2.45120  -0.00005   0.00000  -0.00034  -0.00034  -2.45154
   D442      -2.82790   0.00000   0.00000   0.00001   0.00001  -2.82789
   D443      -0.72217  -0.00002   0.00000  -0.00019  -0.00019  -0.72236
   D444       2.63177  -0.00004   0.00000  -0.00029  -0.00029   2.63148
   D445       2.25506   0.00001   0.00000   0.00006   0.00006   2.25512
   D446       3.08978  -0.00002   0.00000  -0.00013  -0.00013   3.08965
   D447       0.16053  -0.00003   0.00000  -0.00023  -0.00023   0.16030
   D448      -0.21618   0.00002   0.00000   0.00012   0.00012  -0.21606
   D449      -3.03514  -0.00002   0.00000  -0.00015  -0.00015  -3.03530
   D450       0.31879  -0.00003   0.00000  -0.00025  -0.00025   0.31854
   D451      -0.05792   0.00001   0.00000   0.00010   0.00010  -0.05781
   D452      -0.96857   0.00000   0.00000   0.00002   0.00002  -0.96855
   D453       0.27042   0.00000   0.00000  -0.00000  -0.00000   0.27041
   D454       2.74087   0.00001   0.00000   0.00009   0.00009   2.74095
   D455       2.87033   0.00000   0.00000   0.00002   0.00002   2.87035
   D456       0.12385  -0.00001   0.00000  -0.00002  -0.00002   0.12383
   D457       1.36283  -0.00001   0.00000  -0.00004  -0.00004   1.36279
   D458      -2.44991   0.00000   0.00000   0.00005   0.00005  -2.44986
   D459      -2.32044  -0.00001   0.00000  -0.00002  -0.00002  -2.32046
   D460       2.33565  -0.00002   0.00000  -0.00011  -0.00011   2.33554
   D461      -2.70855  -0.00002   0.00000  -0.00014  -0.00014  -2.70869
   D462      -0.23810  -0.00001   0.00000  -0.00005  -0.00005  -0.23815
   D463      -0.10864  -0.00002   0.00000  -0.00011  -0.00011  -0.10876
   D464       2.60508   0.00000   0.00000   0.00002   0.00002   2.60509
   D465      -2.43912   0.00000   0.00000  -0.00001  -0.00001  -2.43913
   D466       0.03132   0.00001   0.00000   0.00008   0.00008   0.03141
   D467       0.16079   0.00000   0.00000   0.00001   0.00001   0.16080
   D468      -2.19332   0.00001   0.00000   0.00005   0.00005  -2.19327
   D469      -0.04867  -0.00001   0.00000  -0.00002  -0.00002  -0.04868
   D470       2.78140   0.00000   0.00000   0.00000   0.00000   2.78141
   D471       1.33494  -0.00001   0.00000  -0.00005  -0.00005   1.33489
   D472      -1.11902  -0.00000   0.00000  -0.00000  -0.00000  -1.11902
   D473      -0.32139   0.00005   0.00000   0.00035   0.00035  -0.32105
   D474       0.97524   0.00000   0.00000   0.00013   0.00013   0.97536
   D475      -2.87578   0.00003   0.00000   0.00035   0.00035  -2.87544
   D476       3.12261   0.00005   0.00000   0.00012   0.00012   3.12273
   D477       2.69610   0.00006   0.00000   0.00041   0.00041   2.69651
   D478      -2.29046   0.00001   0.00000   0.00019   0.00019  -2.29027
   D479       0.14171   0.00003   0.00000   0.00041   0.00041   0.14212
   D480      -0.14308   0.00006   0.00000   0.00018   0.00018  -0.14290
   D481       3.02802  -0.00000   0.00000  -0.00001  -0.00001   3.02801
   D482      -1.95854  -0.00005   0.00000  -0.00023  -0.00023  -1.95876
   D483       0.47363  -0.00003   0.00000  -0.00001  -0.00001   0.47362
   D484       0.18883  -0.00000   0.00000  -0.00023  -0.00023   0.18860
   D485       2.76530   0.00000   0.00000   0.00010   0.00010   2.76540
   D486      -1.01698   0.00001   0.00000   0.00009   0.00009  -1.01689
   D487       0.71967   0.00004   0.00000   0.00036   0.00036   0.72003
   D488      -2.20296   0.00003   0.00000   0.00024   0.00024  -2.20272
   D489       2.59409   0.00002   0.00000   0.00016   0.00016   2.59425
   D490      -0.29088  -0.00002   0.00000  -0.00000  -0.00000  -0.29088
   D491       1.24091  -0.00000   0.00000   0.00005   0.00005   1.24095
   D492      -2.13276   0.00006   0.00000   0.00045   0.00045  -2.13231
   D493       0.30460   0.00000   0.00000   0.00002   0.00002   0.30463
   D494      -0.82091   0.00000   0.00000   0.00002   0.00002  -0.82089
   D495       3.02489  -0.00000   0.00000   0.00000   0.00000   3.02490
   D496       2.57063   0.00000   0.00000   0.00002   0.00002   2.57065
   D497       1.46479  -0.00000   0.00000  -0.00004  -0.00004   1.46476
   D498       0.33928  -0.00000   0.00000  -0.00004  -0.00004   0.33924
   D499      -2.09810  -0.00001   0.00000  -0.00006  -0.00006  -2.09816
   D500      -2.55237  -0.00000   0.00000  -0.00004  -0.00004  -2.55241
   D501      -2.11693  -0.00000   0.00000  -0.00006  -0.00005  -2.11698
   D502       3.04074  -0.00000   0.00000  -0.00006  -0.00006   3.04068
   D503       0.60336  -0.00001   0.00000  -0.00007  -0.00007   0.60329
   D504       0.14910  -0.00000   0.00000  -0.00006  -0.00006   0.14904
   D505      -2.53328   0.00000   0.00000   0.00002   0.00002  -2.53326
   D506       2.62439   0.00000   0.00000   0.00001   0.00001   2.62440
   D507       0.18701  -0.00000   0.00000  -0.00000  -0.00000   0.18701
   D508      -0.26726   0.00000   0.00000   0.00002   0.00002  -0.26724
   D509       0.63758   0.00001   0.00000   0.00002   0.00002   0.63760
   D510      -0.43331   0.00001   0.00000   0.00005   0.00005  -0.43326
   D511      -2.65730  -0.00001   0.00000  -0.00006  -0.00006  -2.65735
   D512       3.06608   0.00005   0.00000   0.00027   0.00027   3.06635
   D513      -0.52011   0.00001   0.00000   0.00008   0.00008  -0.52003
   D514      -1.59101   0.00002   0.00000   0.00012   0.00012  -1.59089
   D515       2.46819   0.00000   0.00000   0.00001   0.00001   2.46820
   D516       1.90838   0.00006   0.00000   0.00033   0.00033   1.90872
   D517      -3.14112  -0.00000   0.00000  -0.00002  -0.00002  -3.14114
   D518       2.07117   0.00001   0.00000   0.00002   0.00002   2.07119
   D519      -0.15282  -0.00001   0.00000  -0.00009  -0.00009  -0.15290
   D520      -0.71263   0.00004   0.00000   0.00024   0.00024  -0.71239
   D521      -2.90268  -0.00000   0.00000  -0.00003  -0.00003  -2.90271
   D522       2.30961   0.00000   0.00000   0.00001   0.00001   2.30961
   D523       0.08563  -0.00002   0.00000  -0.00010  -0.00010   0.08552
   D524      -0.47419   0.00004   0.00000   0.00022   0.00022  -0.47396
   D525      -1.53004  -0.00001   0.00000  -0.00020  -0.00020  -1.53024
   D526       0.21315   0.00000   0.00000  -0.00000  -0.00000   0.21315
   D527       1.74231  -0.00001   0.00000  -0.00017  -0.00017   1.74214
   D528      -2.79769   0.00000   0.00000   0.00003   0.00003  -2.79766
   D529      -2.97369  -0.00001   0.00000  -0.00021  -0.00021  -2.97390
   D530      -1.23049   0.00000   0.00000  -0.00002  -0.00002  -1.23051
   D531       0.66489  -0.00001   0.00000  -0.00016  -0.00016   0.66473
   D532       2.40809   0.00001   0.00000   0.00004   0.00004   2.40812
   D533      -0.45511   0.00000   0.00000  -0.00011  -0.00011  -0.45523
   D534       1.28808   0.00001   0.00000   0.00008   0.00008   1.28816
   D535      -0.49839  -0.00000   0.00000   0.00001   0.00001  -0.49838
   D536       2.02501  -0.00001   0.00000  -0.00006  -0.00006   2.02495
   D537      -2.73266   0.00001   0.00000   0.00005   0.00005  -2.73260
   D538      -0.20926  -0.00000   0.00000  -0.00002  -0.00002  -0.20928
   D539      -1.58878   0.00000   0.00000   0.00003   0.00003  -1.58875
   D540       0.93461  -0.00001   0.00000  -0.00004  -0.00004   0.93457
   D541       2.27789  -0.00000   0.00000   0.00001   0.00001   2.27790
   D542      -1.48190  -0.00001   0.00000  -0.00006  -0.00006  -1.48196
   D543       0.86703   0.00002   0.00000   0.00012   0.00012   0.86716
   D544      -2.89275   0.00001   0.00000   0.00005   0.00005  -2.89270
   D545      -0.88873   0.00002   0.00000   0.00006   0.00006  -0.88867
   D546       0.14003  -0.00000   0.00000  -0.00003  -0.00003   0.14000
   D547       3.12938  -0.00001   0.00000  -0.00014  -0.00014   3.12925
   D548       2.49781   0.00004   0.00000   0.00023   0.00023   2.49804
   D549       0.21881  -0.00000   0.00000  -0.00006  -0.00006   0.21874
   D550       1.24757  -0.00002   0.00000  -0.00015  -0.00015   1.24742
   D551      -2.04627  -0.00003   0.00000  -0.00026  -0.00026  -2.04652
   D552      -2.67784   0.00002   0.00000   0.00011   0.00011  -2.67773
   D553       3.11250   0.00000   0.00000   0.00002   0.00002   3.11252
   D554      -2.14193  -0.00001   0.00000  -0.00007  -0.00007  -2.14199
   D555       0.84742  -0.00003   0.00000  -0.00018  -0.00018   0.84725
   D556       0.21585   0.00003   0.00000   0.00019   0.00019   0.21604
   D557       2.54145   0.00001   0.00000   0.00004   0.00004   2.54149
   D558      -2.71297  -0.00001   0.00000  -0.00005  -0.00005  -2.71302
   D559       0.27638  -0.00002   0.00000  -0.00015  -0.00015   0.27623
   D560      -0.35519   0.00003   0.00000   0.00021   0.00021  -0.35498
   D561       0.82627   0.00000   0.00000   0.00004   0.00004   0.82631
   D562      -0.12063   0.00001   0.00000   0.00013   0.00013  -0.12050
   D563      -2.56692  -0.00001   0.00000  -0.00008  -0.00008  -2.56699
   D564      -2.99762  -0.00000   0.00000  -0.00003  -0.00003  -2.99765
   D565      -0.21142   0.00000   0.00000   0.00005   0.00005  -0.21137
   D566      -1.15832   0.00001   0.00000   0.00014   0.00014  -1.15818
   D567       2.67858  -0.00001   0.00000  -0.00007  -0.00007   2.67851
   D568       2.24788  -0.00001   0.00000  -0.00002  -0.00002   2.24786
   D569       3.13063   0.00000   0.00000   0.00001   0.00001   3.13064
   D570       2.18373   0.00001   0.00000   0.00010   0.00010   2.18383
   D571      -0.26256  -0.00001   0.00000  -0.00010  -0.00010  -0.26266
   D572      -0.69326  -0.00001   0.00000  -0.00006  -0.00006  -0.69332
   D573      -2.54864   0.00000   0.00000   0.00002   0.00002  -2.54862
   D574       2.78764   0.00001   0.00000   0.00011   0.00011   2.78776
   D575       0.34136  -0.00001   0.00000  -0.00009  -0.00009   0.34127
   D576      -0.08934  -0.00001   0.00000  -0.00005  -0.00005  -0.08939
   D577       1.71780  -0.00001   0.00000  -0.00004  -0.00004   1.71776
   D578      -0.78539  -0.00001   0.00000  -0.00001  -0.00001  -0.78540
   D579      -3.09896   0.00000   0.00000   0.00003   0.00003  -3.09893
   D580      -1.81675  -0.00000   0.00000  -0.00003  -0.00003  -1.81678
   D581       0.31571   0.00001   0.00000   0.00005   0.00005   0.31577
   D582      -0.58012  -0.00001   0.00000  -0.00011  -0.00011  -0.58023
   D583       0.62648  -0.00004   0.00000  -0.00026  -0.00026   0.62623
   D584      -2.95516  -0.00003   0.00000  -0.00016  -0.00016  -2.95532
   D585      -2.80854  -0.00002   0.00000  -0.00009  -0.00009  -2.80863
   D586      -1.78942   0.00002   0.00000   0.00004   0.00004  -1.78938
   D587      -0.58282  -0.00000   0.00000  -0.00010  -0.00010  -0.58293
   D588       2.11872   0.00001   0.00000  -0.00001  -0.00001   2.11871
   D589       2.26534   0.00002   0.00000   0.00007   0.00007   2.26540
   D590       2.26590  -0.00003   0.00000  -0.00044  -0.00044   2.26546
   D591      -2.81068  -0.00005   0.00000  -0.00059  -0.00059  -2.81127
   D592      -0.10914  -0.00004   0.00000  -0.00049  -0.00049  -0.10963
   D593       0.03748  -0.00003   0.00000  -0.00042  -0.00042   0.03706
   D594       2.12277  -0.00001   0.00000   0.00004   0.00004   2.12281
   D595      -2.95382  -0.00003   0.00000  -0.00011  -0.00011  -2.95392
   D596      -0.25227  -0.00002   0.00000  -0.00001  -0.00001  -0.25229
   D597      -0.10566  -0.00001   0.00000   0.00006   0.00006  -0.10559
   D598      -1.50628   0.00012   0.00000   0.00112   0.00112  -1.50516
   D599       1.70352   0.00019   0.00000   0.00160   0.00160   1.70512
   D600      -0.25174   0.00014   0.00000   0.00120   0.00120  -0.25054
   D601       0.78564   0.00017   0.00000   0.00144   0.00144   0.78708
   D602      -3.11071   0.00017   0.00000   0.00154   0.00154  -3.10917
   D603       0.60665  -0.00002   0.00000  -0.00013  -0.00013   0.60652
   D604      -1.78657  -0.00004   0.00000  -0.00045  -0.00044  -1.78702
   D605      -0.78682  -0.00001   0.00000  -0.00013  -0.00013  -0.78695
   D606       3.10314  -0.00003   0.00000  -0.00044  -0.00044   3.10270
   D607       1.60865  -0.00001   0.00000  -0.00010  -0.00010   1.60855
   D608      -0.78457  -0.00003   0.00000  -0.00041  -0.00041  -0.78498
   D609      -2.34870   0.00000   0.00000  -0.00002  -0.00002  -2.34871
   D610       1.54127  -0.00002   0.00000  -0.00033  -0.00033   1.54093
   D611       2.54486   0.00001   0.00000   0.00001   0.00001   2.54487
   D612       0.15164  -0.00002   0.00000  -0.00031  -0.00031   0.15133
   D613      -0.19628   0.00005   0.00000   0.00025   0.00025  -0.19603
   D614      -1.27008   0.00004   0.00000   0.00018   0.00018  -1.26990
   D615       1.19387   0.00005   0.00000   0.00025   0.00025   1.19412
   D616      -2.34797   0.00002   0.00000   0.00003   0.00003  -2.34794
   D617       2.62980   0.00001   0.00000  -0.00003  -0.00003   2.62977
   D618       2.95453  -0.00001   0.00000  -0.00010  -0.00010   2.95442
   D619       1.79016  -0.00002   0.00000  -0.00015  -0.00015   1.79001
   D620      -0.28505   0.00001   0.00000   0.00008   0.00008  -0.28497
   D621      -1.44942   0.00000   0.00000   0.00003   0.00003  -1.44939
   D622       2.02112  -0.00002   0.00000  -0.00009  -0.00009   2.02103
   D623       0.85675  -0.00002   0.00000  -0.00014  -0.00014   0.85661
   D624       0.98099   0.00001   0.00000   0.00007   0.00007   0.98106
   D625      -0.18338   0.00000   0.00000   0.00002   0.00002  -0.18336
   D626      -1.87677  -0.00002   0.00000  -0.00013  -0.00013  -1.87690
   D627      -3.04114  -0.00002   0.00000  -0.00018  -0.00018  -3.04132
   D628      -0.96943   0.00005   0.00000   0.00032   0.00032  -0.96911
   D629      -0.19404  -0.00002   0.00000  -0.00028  -0.00028  -0.19432
   D630      -3.08972  -0.00008   0.00000  -0.00051  -0.00051  -3.09023
   D631      -2.26678   0.00005   0.00000   0.00038   0.00038  -2.26641
   D632      -1.49139  -0.00002   0.00000  -0.00022  -0.00022  -1.49161
   D633       1.89611  -0.00008   0.00000  -0.00045  -0.00045   1.89565
   D634       0.90073  -0.00001   0.00000  -0.00010  -0.00010   0.90063
   D635       3.11751  -0.00002   0.00000  -0.00018  -0.00018   3.11733
   D636       0.05521  -0.00002   0.00000  -0.00017  -0.00017   0.05504
   D637       0.41777   0.00000   0.00000  -0.00004  -0.00004   0.41773
   D638       2.76188  -0.00001   0.00000  -0.00010  -0.00010   2.76178
   D639      -0.59695   0.00001   0.00000  -0.00003  -0.00003  -0.59697
   D640       3.00366   0.00011   0.00000   0.00040   0.00040   3.00406
   D641       0.76267  -0.00014   0.00000  -0.00076  -0.00076   0.76191
   D642      -0.73427   0.00001   0.00000   0.00011   0.00011  -0.73416
   D643       2.91299  -0.00002   0.00000  -0.00008  -0.00008   2.91291
   D644       1.41030   0.00012   0.00000   0.00082   0.00082   1.41112
   D645      -1.22563   0.00009   0.00000   0.00063   0.00063  -1.22500
   D646       1.15061  -0.00007   0.00000  -0.00024  -0.00024   1.15037
   D647      -1.25657   0.00005   0.00000   0.00024   0.00024  -1.25633
   D648      -3.06383  -0.00002   0.00000  -0.00022  -0.00022  -3.06405
   D649       2.84361  -0.00003   0.00000   0.00007   0.00007   2.84368
   D650       0.43643   0.00009   0.00000   0.00055   0.00055   0.43698
   D651      -1.37083   0.00001   0.00000   0.00009   0.00009  -1.37074
   D652      -0.85258  -0.00011   0.00000  -0.00067  -0.00067  -0.85326
   D653       3.02342   0.00001   0.00000  -0.00019  -0.00019   3.02323
   D654       1.21616  -0.00007   0.00000  -0.00065  -0.00065   1.21551
   D655      -0.14120  -0.00004   0.00000  -0.00021  -0.00021  -0.14141
   D656      -3.06528  -0.00004   0.00000  -0.00028  -0.00028  -3.06557
   D657      -0.31297   0.00001   0.00000   0.00003   0.00003  -0.31294
   D658       1.35623   0.00001   0.00000   0.00007   0.00007   1.35630
   D659      -2.99701   0.00001   0.00000   0.00006   0.00006  -2.99695
   D660       0.96652  -0.00000   0.00000  -0.00003  -0.00003   0.96649
   D661       2.63572  -0.00000   0.00000   0.00001   0.00001   2.63572
   D662      -1.71752  -0.00000   0.00000  -0.00000  -0.00000  -1.71753
   D663      -0.30377   0.00000   0.00000  -0.00001  -0.00001  -0.30378
   D664      -3.04363  -0.00000   0.00000  -0.00001  -0.00001  -3.04364
   D665       1.20355  -0.00000   0.00000  -0.00003  -0.00003   1.20352
   D666      -1.53632  -0.00001   0.00000  -0.00003  -0.00003  -1.53635
   D667       0.19606  -0.00001   0.00000  -0.00006  -0.00006   0.19600
   D668       3.02020  -0.00000   0.00000  -0.00002  -0.00002   3.02017
   D669      -1.11504  -0.00000   0.00000  -0.00001  -0.00001  -1.11505
   D670       1.70910   0.00000   0.00000   0.00002   0.00002   1.70912
   D671       2.15845  -0.00001   0.00000  -0.00005  -0.00005   2.15840
   D672      -1.30060  -0.00000   0.00000  -0.00001  -0.00001  -1.30061
   D673       0.27072   0.00000   0.00000   0.00000   0.00000   0.27073
   D674       2.89823   0.00000   0.00000  -0.00001  -0.00001   2.89822
   D675      -1.49827  -0.00000   0.00000   0.00001   0.00001  -1.49826
   D676       1.12924  -0.00000   0.00000  -0.00001  -0.00001   1.12923
   D677      -1.13967  -0.00001   0.00000  -0.00005  -0.00005  -1.13972
   D678       1.48784  -0.00001   0.00000  -0.00007  -0.00007   1.48777
   D679      -0.46884  -0.00001   0.00000  -0.00010  -0.00010  -0.46893
   D680      -2.84709  -0.00001   0.00000  -0.00013  -0.00013  -2.84722
   D681      -0.89168   0.00001   0.00000   0.00008   0.00008  -0.89160
   D682      -0.90044   0.00005   0.00000   0.00029   0.00029  -0.90015
   D683      -0.67126   0.00001   0.00000   0.00010   0.00010  -0.67116
   D684      -2.91259   0.00003   0.00000   0.00019   0.00019  -2.91240
   D685       1.39320   0.00001   0.00000   0.00009   0.00009   1.39330
   D686      -2.40753   0.00002   0.00000   0.00006   0.00006  -2.40747
   D687      -2.17836  -0.00002   0.00000  -0.00013  -0.00013  -2.17848
   D688       1.86350  -0.00000   0.00000  -0.00004  -0.00004   1.86346
   D689      -0.11389  -0.00002   0.00000  -0.00014  -0.00014  -0.11403
   D690       2.77970   0.00002   0.00000   0.00015   0.00015   2.77985
   D691      -0.15673   0.00002   0.00000   0.00009   0.00009  -0.15664
   D692      -2.95399  -0.00001   0.00000  -0.00009  -0.00009  -2.95408
   D693      -1.41809   0.00000   0.00000  -0.00005  -0.00005  -1.41814
   D694       0.79941   0.00001   0.00000   0.00004   0.00004   0.79944
   D695       0.51710   0.00002   0.00000   0.00011   0.00011   0.51721
   D696      -2.84707   0.00002   0.00000   0.00018   0.00018  -2.84689
   D697       2.15740  -0.00001   0.00000  -0.00010  -0.00010   2.15730
   D698       1.87509   0.00000   0.00000  -0.00002  -0.00002   1.87507
   D699      -1.48908  -0.00000   0.00000   0.00005   0.00005  -1.48903
   D700      -1.35015   0.00000   0.00000  -0.00001  -0.00001  -1.35015
   D701      -1.63246   0.00001   0.00000   0.00007   0.00007  -1.63239
   D702       1.28656   0.00001   0.00000   0.00014   0.00014   1.28670
   D703       3.10579  -0.00001   0.00000  -0.00004  -0.00004   3.10575
   D704       1.75818   0.00001   0.00000   0.00009   0.00009   1.75827
   D705      -1.01280  -0.00000   0.00000  -0.00000  -0.00000  -1.01281
   D706      -0.14761  -0.00001   0.00000  -0.00006  -0.00006  -0.14767
   D707       2.81728  -0.00001   0.00000  -0.00009  -0.00009   2.81719
   D708       3.10765   0.00001   0.00000   0.00004   0.00004   3.10770
   D709       1.76266  -0.00000   0.00000  -0.00001  -0.00001   1.76265
   D710      -0.90357   0.00000   0.00000  -0.00001  -0.00001  -0.90357
   D711       0.69941  -0.00001   0.00000  -0.00003  -0.00003   0.69938
   D712      -0.31031  -0.00001   0.00000  -0.00005  -0.00005  -0.31037
   D713      -2.89828  -0.00001   0.00000  -0.00007  -0.00007  -2.89835
   D714       2.02619   0.00000   0.00000   0.00002   0.00002   2.02621
   D715       1.01647   0.00000   0.00000   0.00000   0.00000   1.01647
   D716      -1.57150   0.00000   0.00000  -0.00002  -0.00002  -1.57151
   D717      -1.57112   0.00000   0.00000   0.00003   0.00003  -1.57109
   D718      -2.58084  -0.00000   0.00000   0.00000   0.00000  -2.58083
   D719       1.11438  -0.00000   0.00000  -0.00001  -0.00001   1.11436
   D720      -0.12844   0.00000   0.00000   0.00004   0.00004  -0.12841
   D721      -2.93917   0.00000   0.00000   0.00000   0.00000  -2.93917
   D722       1.37880   0.00001   0.00000   0.00006   0.00006   1.37886
   D723      -1.43192   0.00000   0.00000   0.00002   0.00002  -1.43190
   D724      -1.56816   0.00002   0.00000   0.00035   0.00035  -1.56781
   D725       1.54377   0.00002   0.00000   0.00030   0.00030   1.54407
   D726      -3.10957   0.00000   0.00000   0.00002   0.00002  -3.10955
   D727       0.02881   0.00000   0.00000   0.00000   0.00000   0.02881
   D728       1.53624   0.00001   0.00000  -0.00001  -0.00001   1.53624
   D729      -1.60857   0.00001   0.00000  -0.00002  -0.00002  -1.60859
   D730      -0.27704  -0.00001   0.00000  -0.00003  -0.00003  -0.27707
   D731       0.01661  -0.00000   0.00000  -0.00001  -0.00001   0.01661
   D732       2.87594  -0.00000   0.00000  -0.00005  -0.00005   2.87590
   D733       1.61828   0.00002   0.00000   0.00044   0.00044   1.61872
   D734       1.91194   0.00003   0.00000   0.00046   0.00046   1.91240
   D735      -1.51192   0.00003   0.00000   0.00042   0.00042  -1.51150
   D736       0.27892  -0.00001   0.00000  -0.00008  -0.00008   0.27884
   D737       0.56040  -0.00000   0.00000  -0.00005  -0.00005   0.56035
   D738      -3.13966  -0.00001   0.00000  -0.00010  -0.00010  -3.13976
   D739      -1.50849   0.00000   0.00000   0.00004   0.00004  -1.50845
   D740      -1.22701   0.00001   0.00000   0.00006   0.00006  -1.22695
   D741       1.35612   0.00000   0.00000   0.00001   0.00001   1.35613
   D742      -1.23017   0.00002   0.00000   0.00011   0.00011  -1.23006
   D743       0.29283   0.00000   0.00000   0.00002   0.00002   0.29285
   D744       2.93321   0.00001   0.00000   0.00007   0.00007   2.93327
   D745      -2.57396  -0.00000   0.00000  -0.00011  -0.00011  -2.57407
   D746      -1.05097  -0.00001   0.00000  -0.00019  -0.00019  -1.05116
   D747       1.58941  -0.00001   0.00000  -0.00015  -0.00015   1.58926
   D748       0.50155   0.00001   0.00000   0.00000   0.00000   0.50155
   D749       2.02454  -0.00001   0.00000  -0.00008  -0.00008   2.02446
   D750      -1.61826  -0.00000   0.00000  -0.00004  -0.00004  -1.61830
   D751       0.29926   0.00002   0.00000   0.00011   0.00011   0.29937
   D752       0.00184   0.00001   0.00000   0.00010   0.00010   0.00194
   D753      -2.85369   0.00001   0.00000   0.00013   0.00013  -2.85357
   D754      -0.25268   0.00000   0.00000   0.00003   0.00003  -0.25265
   D755      -0.53681   0.00000   0.00000   0.00003   0.00003  -0.53677
   D756      -3.12310   0.00000   0.00000   0.00007   0.00007  -3.12303
   D757       1.67059   0.00001   0.00000   0.00005   0.00005   1.67064
   D758       1.38646   0.00001   0.00000   0.00006   0.00006   1.38651
   D759      -1.19984   0.00001   0.00000   0.00009   0.00009  -1.19975
   D760      -0.26365   0.00001   0.00000   0.00005   0.00005  -0.26360
   D761      -3.07050   0.00001   0.00000   0.00008   0.00008  -3.07042
   D762      -1.94434   0.00000   0.00000   0.00003   0.00003  -1.94431
   D763       1.53200   0.00000   0.00000   0.00006   0.00006   1.53205
   D764      -0.04200   0.00002   0.00000   0.00034   0.00034  -0.04166
   D765       0.73648  -0.00008   0.00000  -0.00065  -0.00065   0.73583
   D766       2.88122   0.00009   0.00000   0.00059   0.00059   2.88182
   D767       3.09648   0.00002   0.00000   0.00032   0.00032   3.09681
   D768      -2.40822  -0.00008   0.00000  -0.00067  -0.00067  -2.40889
   D769      -0.26348   0.00009   0.00000   0.00058   0.00058  -0.26290
   D770       0.25381   0.00001   0.00000   0.00006   0.00006   0.25387
   D771       3.08854   0.00001   0.00000   0.00005   0.00005   3.08858
   D772       0.55787  -0.00000   0.00000   0.00003   0.00003   0.55789
   D773      -2.89060  -0.00000   0.00000   0.00001   0.00001  -2.89058
   D774      -0.68303  -0.00000   0.00000  -0.00005  -0.00005  -0.68307
   D775       2.15169  -0.00000   0.00000  -0.00006  -0.00006   2.15164
   D776      -2.80446   0.00001   0.00000   0.00007   0.00007  -2.80439
   D777       0.03026   0.00001   0.00000   0.00006   0.00006   0.03032
         Item               Value     Threshold  Converged?
 Maximum Force            0.171329     0.000450     NO 
 RMS     Force            0.007070     0.000300     NO 
 Maximum Displacement     0.169428     0.001800     NO 
 RMS     Displacement     0.009269     0.001200     NO 
 Predicted change in Energy=-4.275510D-02
 GradGradGradGradGradGradGradGradGradGradGradGradGradGradGradGradGradGrad

 Stoichiometry    Be12H52
 Framework group  C1[X(Be12H52)]
 Deg. of freedom   186
 Full point group                 C1      NOp   1
 Largest Abelian subgroup         C1      NOp   1
 Largest concise Abelian subgroup C1      NOp   1
                         Standard orientation:                         
 ---------------------------------------------------------------------
 Center     Atomic      Atomic             Coordinates (Angstroms)
 Number     Number       Type             X           Y           Z
 ---------------------------------------------------------------------
      1          4           0       -0.081714    0.114822    1.493386
      2          4           0        0.445710    1.819425    0.202431
      3          4           0        0.058695   -0.920300   -1.424172
      4          4           0        1.891624    0.335056    0.611072
      5          4           0       -2.203646   -0.304872    1.189087
      6          4           0        1.401171    0.871993   -1.435710
      7          4           0        2.192238   -0.897447   -0.983526
      8          4           0       -0.624884    1.172157   -1.482454
      9          4           0       -1.946359   -0.338374   -0.832670
     10          4           0        1.030547   -1.559222    0.572013
     11          4           0       -1.552599    1.402837    0.405316
     12          4           0       -0.956897   -1.713943    0.378169
     13          1           0       -3.293281   -1.000344    1.989549
     14          1           0       -3.241124   -0.250200    2.304457
     15          1           0        3.363441   -1.847132   -1.177953
     16          1           0        3.243798   -1.501792   -1.906554
     17          1           0        1.965897   -2.676916    1.060022
     18          1           0        1.219640   -2.917253    1.279664
     19          1           0       -2.625870    2.198150    1.055983
     20          1           0       -2.065372    2.757230    0.776781
     21          1           0        2.420115    1.157561   -2.480709
     22          1           0        1.808363    1.718965   -2.600068
     23          1           0       -2.894477   -0.732177   -2.040676
     24          1           0       -3.377766   -0.651176   -1.412494
     25          1           0       -1.010337   -3.223397    0.696149
     26          1           0       -1.779434   -2.960221    0.741589
     27          1           0        2.844453    0.865114    1.762198
     28          1           0        3.329335    0.528024    1.228738
     29          1           0        0.447802    0.265054    2.974838
     30          1           0       -0.352556    0.237559    3.039915
     31          1           0        0.358060   -1.779874   -2.709448
     32          1           0       -0.444299   -1.764241   -2.662787
     33          1           0       -1.490959    2.013808   -2.487715
     34          1           0       -0.784502    1.935867   -2.850359
     35          1           0        0.513907    3.281572    0.788456
     36          1           0        1.205951    3.182830    0.405302
     37          1           0       -3.963324    2.167599   -1.529263
     38          1           0       -4.481707    2.529428   -1.932290
     39          1           0        1.377555   -4.723687   -1.661905
     40          1           0        1.160572   -4.049308   -1.415547
     41          1           0        4.982662    0.511652   -0.954183
     42          1           0        5.728810    0.450427   -0.989092
     43          1           0       -0.511596    4.994816   -1.748215
     44          1           0       -0.501531    4.294008   -1.483654
     45          1           0       -1.061877    2.722729    3.224707
     46          1           0       -1.115997    3.202992    3.797196
     47          1           0       -2.137924   -3.448463   -1.861123
     48          1           0       -2.451795   -4.041522   -2.194362
     49          1           0       -1.014027   -2.371624    3.497783
     50          1           0       -1.195825   -2.746292    4.121558
     51          1           0       -5.108925   -2.995127   -0.111009
     52          1           0       -4.467075   -2.622953   -0.008985
     53          1           0        0.471514    0.190226   -4.423655
     54          1           0        0.461830    0.199794   -5.173178
     55          1           0        2.675569   -1.563544    3.990955
     56          1           0        2.322927   -1.352542    3.364508
     57          1           0        4.101517    3.501541   -0.328115
     58          1           0        3.613386    2.938161   -0.408976
     59          1           0        2.280779    3.156769    3.656796
     60          1           0        1.855259    2.723306    3.220241
     61          1           0       -5.515885    1.364836    1.063968
     62          1           0       -4.884395    1.111070    0.853594
     63          1           0        4.461926   -2.235714    1.297026
     64          1           0        4.941251   -2.674112    1.588574
 ---------------------------------------------------------------------
 Rotational constants (GHZ):           0.5966888           0.4878694           0.4575295
 Standard basis: def2TZVP (5D, 7F)
 There are   552 symmetry adapted cartesian basis functions of A   symmetry.
 There are   540 symmetry adapted basis functions of A   symmetry.
   540 basis functions,   764 primitive gaussians,   552 cartesian basis functions
    50 alpha electrons       50 beta electrons
       nuclear repulsion energy       666.7592232305 Hartrees.
 NAtoms=   64 NActive=   64 NUniq=   64 SFac= 1.00D+00 NAtFMM=   60 NAOKFM=T Big=T
 Integral buffers will be    131072 words long.
 Raffenetti 2 integral format.
 Two-electron integral symmetry is turned on.
 Nuclear repulsion after empirical dispersion term =      666.6811593891 Hartrees.
 One-electron integrals computed using PRISM.
   1 Symmetry operations used in ECPInt.
 ECPInt:  NShTT=   50086 NPrTT=  127620 LenC2=   44464 LenP2D=   87683.
 LDataN:  DoStor=T MaxTD1= 4 Len=   56
 NBasis=   540 RedAO= T EigKep=  3.89D-05  NBF=   540
 NBsUse=   540 1.00D-06 EigRej= -1.00D+00 NBFU=   540
 Initial guess from the checkpoint file:  "/home/asus/YCY/BeH/Be12/H26-Be12.chk"
 B after Tr=    -0.000000   -0.000000   -0.000000
         Rot=    0.999992   -0.001914   -0.000385   -0.003515 Ang=  -0.46 deg.
 ExpMin= 3.27D-02 ExpMax= 4.70D+03 ExpMxC= 1.60D+02 IAcc=3 IRadAn=         5 AccDes= 0.00D+00
 Harris functional with IExCor= 1009 and IRadAn=       5 diagonalized for initial guess.
 HarFok:  IExCor= 1009 AccDes= 0.00D+00 IRadAn=         5 IDoV= 1 UseB2=F ITyADJ=14
 ICtDFT=  3500011 ScaDFX=  1.000000  1.000000  1.000000  1.000000
 FoFCou: FMM=F IPFlag=           0 FMFlag=      100000 FMFlg1=        2001
         NFxFlg=           0 DoJE=T BraDBF=F KetDBF=T FulRan=T
         wScrn=  0.000000 ICntrl=       500 IOpCl=  0 I1Cent=   200000004 NGrid=           0
         NMat0=    1 NMatS0=      1 NMatT0=    0 NMatD0=    1 NMtDS0=    0 NMtDT0=    0
 Petite list used in FoFCou.
 Requested convergence on RMS density matrix=1.00D-08 within 128 cycles.
 Requested convergence on MAX density matrix=1.00D-06.
 Requested convergence on             energy=1.00D-06.
 No special actions if energy rises.
 SCF Done:  E(RPBE1PBE) =  -207.153056893     A.U. after   12 cycles
            NFock= 12  Conv=0.39D-08     -V/T= 2.0110
   1 Symmetry operations used in ECPInt.
 ECPInt:  NShTT=   50086 NPrTT=  127620 LenC2=   44464 LenP2D=   87683.
 LDataN:  DoStor=T MaxTD1= 5 Len=  102
 Calling FoFJK, ICntrl=      2127 FMM=T ISym2X=0 I1Cent= 0 IOpClX= 0 NMat=1 NMatS=1 NMatT=0.
 ***** Axes restored to original set *****
 -------------------------------------------------------------------
 Center     Atomic                   Forces (Hartrees/Bohr)
 Number     Number              X              Y              Z
 -------------------------------------------------------------------
      1        4          -0.000085628   -0.000043887   -0.000083864
      2        4           0.000034531   -0.000147227   -0.000084942
      3        4          -0.000044836   -0.000028265    0.000097702
      4        4           0.000089929   -0.000141937   -0.000052359
      5        4           0.000257139   -0.000245153    0.000183101
      6        4           0.000062729    0.000047949    0.000027115
      7        4          -0.000031775    0.000135421   -0.000023615
      8        4           0.000066450    0.000035233    0.000035973
      9        4          -0.000195175    0.000145051    0.000031416
     10        4           0.000110583    0.000002536    0.000071037
     11        4           0.000072408    0.000000674    0.000076107
     12        4           0.000094288   -0.000046398   -0.000061890
     13        1          -0.000044057    0.000199456   -0.000037985
     14        1           0.000207365   -0.000315944    0.000134717
     15        1          -0.000101137    0.000038754   -0.000180318
     16        1           0.000042991   -0.000053672    0.000098532
     17        1          -0.000437147    0.000244636   -0.000130105
     18        1           0.000213333   -0.000185072    0.000106758
     19        1           0.000639280   -0.000214405    0.000014931
     20        1          -0.000374722    0.000110999   -0.000024554
     21        1          -0.000036480   -0.000053868    0.000008696
     22        1          -0.000021595    0.000031264    0.000037660
     23        1           0.000006316    0.000051624    0.000013518
     24        1          -0.000015333   -0.000018060   -0.000030286
     25        1           0.000000593    0.000025041   -0.000012145
     26        1           0.000034685    0.000014955   -0.000031434
     27        1          -0.000060924   -0.000017793    0.000012665
     28        1           0.000056592    0.000074761   -0.000070310
     29        1          -0.000063674    0.000054113   -0.000003446
     30        1           0.000073771    0.000015146    0.000021014
     31        1          -0.000061831    0.000040954   -0.000023376
     32        1           0.000021477   -0.000019121    0.000047632
     33        1           0.000022545   -0.000020698   -0.000049881
     34        1          -0.000032465    0.000043322    0.000033497
     35        1          -0.000035908    0.000007974   -0.000023744
     36        1           0.000011642   -0.000024541    0.000041052
     37        1           0.000132669   -0.000032562   -0.000181914
     38        1          -0.000000773   -0.000029589    0.000032062
     39        1           0.000005336    0.000012698    0.000005419
     40        1           0.000005260    0.000000298   -0.000018611
     41        1          -0.000000779   -0.000009589    0.000027598
     42        1          -0.000026181   -0.000020189    0.000037676
     43        1          -0.000003885   -0.000006020    0.000006059
     44        1           0.000006884    0.000004988   -0.000001333
     45        1           0.000005818   -0.000000318    0.000010626
     46        1           0.000001365   -0.000013272   -0.000007014
     47        1          -0.000010896   -0.000023694   -0.000023841
     48        1           0.000006582    0.000007600    0.000001621
     49        1           0.000010476   -0.000009092    0.000010197
     50        1           0.000002228    0.000005619   -0.000014798
     51        1           0.000014686    0.000004240   -0.000007672
     52        1          -0.000054493    0.000018461    0.000009685
     53        1           0.000004144   -0.000010735   -0.000048458
     54        1           0.000000187   -0.000000475    0.000008328
     55        1           0.000007390   -0.000004142   -0.000036429
     56        1          -0.000018322    0.000015685    0.000038751
     57        1          -0.000002694   -0.000016479    0.000001772
     58        1          -0.000006399    0.000030886    0.000006435
     59        1          -0.000003337   -0.000013618   -0.000005050
     60        1          -0.000001565    0.000001564    0.000028247
     61        1          -0.019024203    0.021147643    0.004207668
     62        1           0.018225889   -0.020698811   -0.004411695
     63        1          -0.009536456    0.021109156   -0.015948272
     64        1           0.009785106   -0.021214079    0.016104073
 -------------------------------------------------------------------
 Cartesian Forces:  Max     0.021214079 RMS     0.004085483

 GradGradGradGradGradGradGradGradGradGradGradGradGradGradGradGradGradGrad
 Berny optimization.
 Using GEDIIS/GDIIS optimizer.
 FormGI is forming the generalized inverse of G from B-inverse, IUseBI=4.
 Internal  Forces:  Max     0.028749964 RMS     0.001180781
 Search for a local minimum.
 Step number   2 out of a maximum of  384
 All quantities printed in internal units (Hartrees-Bohrs-Radians)
 Mixed Optimization -- RFO/linear search
 Update second derivatives using D2CorX and points    1    2
 DE= -3.87D-02 DEPred=-4.28D-02 R= 9.05D-01
 TightC=F SS=  1.41D+00  RLast= 3.00D-01 DXNew= 5.0454D-01 9.0014D-01
 Trust test= 9.05D-01 RLast= 3.00D-01 DXMaxT set to 5.05D-01
 ITU=  1  0
 Use linear search instead of GDIIS.
     Eigenvalues ---    0.00230   0.00230   0.00230   0.00230   0.00230
     Eigenvalues ---    0.00230   0.00296   0.00356   0.00393   0.00450
     Eigenvalues ---    0.00489   0.00522   0.00549   0.00553   0.00566
     Eigenvalues ---    0.00660   0.00755   0.00808   0.00917   0.00962
     Eigenvalues ---    0.01008   0.01016   0.01054   0.01096   0.01098
     Eigenvalues ---    0.01099   0.01156   0.01176   0.01232   0.01254
     Eigenvalues ---    0.01271   0.01281   0.01320   0.01347   0.01377
     Eigenvalues ---    0.01403   0.01406   0.01473   0.01483   0.01526
     Eigenvalues ---    0.01557   0.01598   0.01613   0.01645   0.01663
     Eigenvalues ---    0.01708   0.01722   0.01754   0.01790   0.01811
     Eigenvalues ---    0.01835   0.01863   0.01894   0.01902   0.01926
     Eigenvalues ---    0.01975   0.02028   0.02044   0.02079   0.02094
     Eigenvalues ---    0.02111   0.02160   0.02182   0.02230   0.02262
     Eigenvalues ---    0.02268   0.02356   0.02386   0.02435   0.02455
     Eigenvalues ---    0.02483   0.02548   0.02566   0.02628   0.02659
     Eigenvalues ---    0.02696   0.02726   0.02750   0.02820   0.02964
     Eigenvalues ---    0.03058   0.03135   0.03184   0.03306   0.03333
     Eigenvalues ---    0.03456   0.03516   0.03539   0.03597   0.03681
     Eigenvalues ---    0.03840   0.03970   0.04038   0.04171   0.04338
     Eigenvalues ---    0.04522   0.04548   0.04720   0.04809   0.04937
     Eigenvalues ---    0.05065   0.05216   0.05524   0.05536   0.05743
     Eigenvalues ---    0.05835   0.05890   0.06040   0.06363   0.06579
     Eigenvalues ---    0.06736   0.06912   0.07025   0.07194   0.07320
     Eigenvalues ---    0.07380   0.07452   0.07508   0.07611   0.07653
     Eigenvalues ---    0.07725   0.07924   0.07996   0.08053   0.08121
     Eigenvalues ---    0.08190   0.08267   0.08388   0.08475   0.08558
     Eigenvalues ---    0.08660   0.08843   0.08984   0.09255   0.09290
     Eigenvalues ---    0.09482   0.09700   0.09875   0.10293   0.10371
     Eigenvalues ---    0.10432   0.10646   0.10784   0.10859   0.10894
     Eigenvalues ---    0.10985   0.11045   0.11111   0.11415   0.12025
     Eigenvalues ---    0.13213   0.13277   0.13646   0.14826   0.15033
     Eigenvalues ---    0.15276   0.15827   0.15866   0.15984   0.15996
     Eigenvalues ---    0.16000   0.16000   0.16000   0.16000   0.16000
     Eigenvalues ---    0.16136   0.16416   0.16595   0.16957   0.17017
     Eigenvalues ---    0.17836   0.18074   0.37813   0.37816   0.37843
     Eigenvalues ---    0.37846   0.37863   0.37890   0.37916   0.37919
     Eigenvalues ---    0.37924   0.37928   0.37957   0.38074   0.66286
     Eigenvalues ---    0.67229
 RFO step:  Lambda=-1.92173559D-04 EMin= 2.29999999D-03
 Quartic linear search produced a step of  0.35730.
 Iteration  1 RMS(Cart)=  0.00759127 RMS(Int)=  0.00005940
 Iteration  2 RMS(Cart)=  0.00009061 RMS(Int)=  0.00000745
 Iteration  3 RMS(Cart)=  0.00000003 RMS(Int)=  0.00000745
 Variable       Old X    -DE/DX   Delta X   Delta X   Delta X     New X
                                 (Linear)    (Quad)   (Total)
    R1        4.16187  -0.00002  -0.00007   0.00032   0.00024   4.16211
    R2        4.10599   0.00000  -0.00003   0.00107   0.00104   4.10703
    R3        4.12780  -0.00004  -0.00008  -0.00116  -0.00125   4.12656
    R4        4.17817  -0.00000  -0.00002  -0.00005  -0.00006   4.17811
    R5        4.22825   0.00002   0.00004   0.00074   0.00076   4.22902
    R6        4.37260  -0.00003  -0.00006  -0.00030  -0.00037   4.37223
    R7        2.98652  -0.00001  -0.00005   0.00007   0.00002   2.98654
    R8        2.97605   0.00000   0.00003   0.00047   0.00050   2.97654
    R9        3.99131  -0.00000   0.00002   0.00060   0.00063   3.99194
   R10        4.00606  -0.00003  -0.00007  -0.00076  -0.00083   4.00523
   R11        3.96571  -0.00002  -0.00004  -0.00029  -0.00034   3.96537
   R12        3.87645   0.00003   0.00003   0.00044   0.00048   3.87692
   R13        2.97951  -0.00001  -0.00005  -0.00017  -0.00022   2.97929
   R14        2.97474  -0.00000  -0.00002  -0.00007  -0.00009   2.97465
   R15        4.23176  -0.00001  -0.00003   0.00043   0.00039   4.23215
   R16        4.11713  -0.00002  -0.00015  -0.00080  -0.00095   4.11618
   R17        4.16128   0.00000   0.00003   0.00055   0.00058   4.16186
   R18        4.10064   0.00003   0.00003   0.00105   0.00108   4.10173
   R19        4.36583   0.00004   0.00014   0.00163   0.00177   4.36760
   R20        4.18724  -0.00003  -0.00010  -0.00107  -0.00117   4.18607
   R21        2.97620  -0.00001  -0.00003   0.00027   0.00024   2.97643
   R22        2.98756  -0.00000  -0.00000  -0.00006  -0.00006   2.98751
   R23        4.10474  -0.00001  -0.00003  -0.00025  -0.00028   4.10446
   R24        3.85067  -0.00002  -0.00011  -0.00044  -0.00055   3.85012
   R25        3.93284  -0.00001  -0.00014  -0.00202  -0.00217   3.93068
   R26        2.99624  -0.00001  -0.00003  -0.00060  -0.00064   2.99560
   R27        2.97940  -0.00002  -0.00006  -0.00003  -0.00009   2.97931
   R28        3.85190  -0.00003  -0.00017  -0.00013  -0.00031   3.85159
   R29        3.75786  -0.00003  -0.00015   0.00356   0.00336   3.76122
   R30        3.87161  -0.00002  -0.00001  -0.00110  -0.00110   3.87051
   R31        2.87321  -0.00004   0.00002   0.00109   0.00111   2.87431
   R32        2.88045   0.00000   0.00023   0.00273   0.00293   2.88339
   R33        3.76107  -0.00002  -0.00009  -0.00090  -0.00098   3.76008
   R34        3.87149   0.00000   0.00005   0.00012   0.00017   3.87165
   R35        2.81044  -0.00002  -0.00006  -0.00040  -0.00045   2.80998
   R36        2.82759  -0.00002  -0.00005  -0.00037  -0.00042   2.82716
   R37        3.87609  -0.00001  -0.00010  -0.00006  -0.00016   3.87593
   R38        2.87302  -0.00006  -0.00029  -0.00100  -0.00130   2.87172
   R39        2.88020   0.00003   0.00014   0.00070   0.00084   2.88104
   R40        3.98648   0.00002  -0.00006   0.00122   0.00115   3.98763
   R41        3.99870  -0.00000  -0.00013  -0.00081  -0.00094   3.99776
   R42        2.96934   0.00002   0.00013   0.00284   0.00296   2.97231
   R43        2.97588   0.00001   0.00004   0.00086   0.00089   2.97678
   R44        4.10531  -0.00001  -0.00013  -0.00145  -0.00159   4.10371
   R45        3.93560   0.00002   0.00006   0.00167   0.00173   3.93733
   R46        2.99585  -0.00000  -0.00001  -0.00019  -0.00020   2.99565
   R47        2.97772   0.00001   0.00001   0.00063   0.00064   2.97836
   R48        3.78486   0.00001   0.00008   0.00050   0.00058   3.78544
   R49        2.90445  -0.00005   0.00089   0.00231   0.00322   2.90767
   R50        2.91580   0.00009  -0.00020  -0.00024  -0.00048   2.91532
   R51        2.80788  -0.00000   0.00019  -0.00088  -0.00072   2.80716
   R52        2.82532  -0.00001  -0.00002   0.00197   0.00196   2.82728
   R53        2.91681  -0.00003  -0.00003  -0.00033  -0.00036   2.91645
   R54        2.90419  -0.00001  -0.00001  -0.00031  -0.00032   2.90387
   R55        1.54056  -0.00007  -0.00008  -0.00100  -0.00107   1.53949
   R56        4.87623   0.00039   0.00179   0.04495   0.04679   4.92302
   R57        1.54037  -0.00005  -0.00015  -0.00068  -0.00082   1.53955
   R58        5.42316  -0.00000   0.00002   0.00155   0.00157   5.42473
   R59        5.33981  -0.00001  -0.00008   0.00075   0.00068   5.34049
   R60        1.53859  -0.00009  -0.00019  -0.00090  -0.00104   1.53756
   R61        4.81083   0.00029   0.00199   0.05681   0.05881   4.86963
   R62        1.58634  -0.00010  -0.00021  -0.00198  -0.00217   1.58417
   R63        5.14915  -0.00001   0.00003   0.00221   0.00224   5.15140
   R64        4.75207   0.00046   0.00206   0.04771   0.04981   4.80188
   R65        4.99994   0.00004   0.00010   0.00129   0.00139   5.00133
   R66        1.58519   0.00001   0.00006   0.00016   0.00021   1.58540
   R67        5.15784   0.00001   0.00002   0.00061   0.00063   5.15847
   R68        1.50556  -0.00002  -0.00001  -0.00008  -0.00009   1.50546
   R69        5.01555   0.00000   0.00002   0.00062   0.00064   5.01619
   R70        1.53852  -0.00000   0.00001   0.00003   0.00004   1.53856
   R71        5.04985   0.00001   0.00002   0.00101   0.00103   5.05088
   R72        5.31162   0.00004   0.00014   0.00560   0.00574   5.31736
   R73        1.50387   0.00000   0.00001  -0.00011  -0.00010   1.50377
   R74        4.83905  -0.00000  -0.00001  -0.00041  -0.00042   4.83863
   R75        5.17485  -0.00004  -0.00017  -0.00666  -0.00682   5.16803
   R76        1.51834  -0.00003  -0.00004  -0.00028  -0.00032   1.51802
   R77        4.73736  -0.00001  -0.00001  -0.00125  -0.00125   4.73610
   R78        4.89631  -0.00003  -0.00010   0.00092   0.00082   4.89713
   R79        5.15969  -0.00001  -0.00002  -0.00118  -0.00120   5.15849
   R80        1.51909  -0.00002  -0.00001  -0.00018  -0.00019   1.51890
   R81        5.16436  -0.00002  -0.00009  -0.00405  -0.00414   5.16022
   R82        4.93963   0.00001   0.00004   0.00144   0.00148   4.94111
   R83        4.76107  -0.00001  -0.00004  -0.00132  -0.00136   4.75972
   R84        1.50784  -0.00002   0.00001  -0.00089  -0.00088   1.50695
   R85        5.01930  -0.00001   0.00040   0.00515   0.00555   5.02485
   R86        5.06588   0.00001   0.00003   0.00029   0.00033   5.06621
   R87        5.17826  -0.00001  -0.00003   0.00068   0.00065   5.17890
   R88        5.03537   0.00001   0.00004  -0.00120  -0.00116   5.03420
   R89        1.50644   0.00000   0.00005   0.00006   0.00011   1.50655
   R90        5.07722  -0.00001  -0.00004  -0.00015  -0.00020   5.07702
   R91        5.25003   0.00002   0.00008   0.00189   0.00197   5.25200
   R92        4.82478  -0.00000  -0.00001   0.00044   0.00043   4.82521
   R93        1.41676  -0.00004  -0.00005  -0.00011  -0.00017   1.41659
   R94        5.22421   0.00017   0.00075   0.02002   0.02078   5.24499
   R95        1.41737  -0.00001  -0.00000  -0.00005  -0.00005   1.41732
   R96        1.41629  -0.00001   0.00001  -0.00004  -0.00003   1.41626
   R97        5.36500   0.00001   0.00002   0.00156   0.00159   5.36658
   R98        1.41569  -0.00001  -0.00000  -0.00003  -0.00003   1.41565
   R99        1.41581  -0.00001  -0.00001  -0.00005  -0.00005   1.41576
   R100       1.41576  -0.00001  -0.00000  -0.00003  -0.00004   1.41572
   R101       1.41732  -0.00002  -0.00001  -0.00005  -0.00006   1.41726
   R102       1.41527  -0.00001  -0.00000  -0.00005  -0.00005   1.41522
   R103       1.41663  -0.00001  -0.00001  -0.00003  -0.00003   1.41660
   R104       1.41580  -0.00003  -0.00003  -0.00009  -0.00012   1.41568
   R105       1.41693  -0.00001  -0.00000  -0.00003  -0.00003   1.41689
   R106       1.41356  -0.00001  -0.00001  -0.00003  -0.00004   1.41352
   R107       1.34614   0.02875   0.07586   0.00014   0.07599   1.42213
   R108       1.34549   0.02837   0.07562  -0.00045   0.07517   1.42066
    A1        1.87517  -0.00000  -0.00003   0.00094   0.00091   1.87608
    A2        1.79392   0.00000   0.00002  -0.00030  -0.00029   1.79364
    A3        2.00400  -0.00000   0.00000  -0.00004  -0.00004   2.00397
    A4        1.97758  -0.00000  -0.00001  -0.00050  -0.00051   1.97706
    A5        2.16095  -0.00000  -0.00001   0.00021   0.00020   2.16115
    A6        2.57766   0.00000  -0.00002   0.00010   0.00008   2.57774
    A7        1.91901   0.00001   0.00003  -0.00009  -0.00006   1.91895
    A8        1.80072  -0.00000  -0.00002  -0.00057  -0.00059   1.80013
    A9        1.63756   0.00000   0.00001   0.00023   0.00024   1.63780
   A10        2.14965  -0.00001  -0.00000   0.00018   0.00017   2.14982
   A11        1.85997   0.00001   0.00004   0.00003   0.00008   1.86005
   A12        2.06500  -0.00000   0.00001  -0.00040  -0.00039   2.06461
   A13        1.55551   0.00001   0.00002  -0.00032  -0.00030   1.55521
   A14        2.16990   0.00002   0.00005   0.00027   0.00032   2.17022
   A15        1.86926  -0.00000  -0.00003   0.00024   0.00021   1.86947
   A16        2.15886  -0.00001  -0.00003  -0.00026  -0.00029   2.15858
   A17        1.54274   0.00000  -0.00000   0.00031   0.00030   1.54304
   A18        2.24130  -0.00001  -0.00002  -0.00057  -0.00059   2.24071
   A19        1.89613  -0.00000  -0.00001   0.00019   0.00018   1.89631
   A20        2.28320   0.00001   0.00001   0.00052   0.00053   2.28372
   A21        2.05991   0.00001   0.00001   0.00002   0.00003   2.05994
   A22        1.78747   0.00000   0.00000   0.00016   0.00017   1.78763
   A23        1.68074   0.00000   0.00000   0.00015   0.00015   1.68089
   A24        2.10627  -0.00000  -0.00000  -0.00009  -0.00010   2.10617
   A25        2.36097  -0.00001  -0.00002  -0.00066  -0.00069   2.36028
   A26        1.86274   0.00001   0.00002   0.00020   0.00022   1.86296
   A27        2.10021   0.00001   0.00001   0.00018   0.00019   2.10040
   A28        2.15341  -0.00000   0.00002   0.00032   0.00034   2.15376
   A29        1.82672  -0.00001  -0.00002  -0.00030  -0.00032   1.82641
   A30        2.00945   0.00001  -0.00001  -0.00008  -0.00008   2.00937
   A31        2.32152  -0.00000   0.00001   0.00009   0.00010   2.32162
   A32        1.84315  -0.00000   0.00000   0.00033   0.00033   1.84349
   A33        2.22246  -0.00001  -0.00004  -0.00048  -0.00051   2.22194
   A34        2.23571   0.00000   0.00002   0.00047   0.00049   2.23620
   A35        1.76573  -0.00001  -0.00002  -0.00029  -0.00031   1.76542
   A36        2.25701  -0.00001   0.00001  -0.00004  -0.00003   2.25698
   A37        1.91846   0.00000  -0.00001  -0.00002  -0.00004   1.91843
   A38        1.54440  -0.00000  -0.00002  -0.00049  -0.00051   1.54389
   A39        2.17200  -0.00000  -0.00000  -0.00001  -0.00001   2.17199
   A40        1.89512   0.00000   0.00000  -0.00003  -0.00003   1.89509
   A41        2.23185   0.00000   0.00001   0.00002   0.00003   2.23188
   A42        1.87484   0.00000   0.00001  -0.00021  -0.00020   1.87463
   A43        2.58094   0.00001  -0.00000   0.00008   0.00008   2.58102
   A44        1.86303  -0.00000  -0.00001  -0.00012  -0.00014   1.86289
   A45        1.55543   0.00001   0.00002   0.00002   0.00004   1.55547
   A46        2.06647  -0.00000   0.00002  -0.00006  -0.00004   2.06642
   A47        2.00011   0.00001   0.00000  -0.00011  -0.00011   2.00000
   A48        1.79220   0.00000   0.00000   0.00058   0.00058   1.79278
   A49        2.16039  -0.00001  -0.00001  -0.00034  -0.00035   2.16004
   A50        1.96898  -0.00000  -0.00001  -0.00010  -0.00011   1.96887
   A51        1.80013   0.00001   0.00003   0.00025   0.00028   1.80042
   A52        2.14653  -0.00001  -0.00002  -0.00009  -0.00010   2.14643
   A53        1.63357  -0.00001  -0.00002   0.00001  -0.00001   1.63357
   A54        2.06488   0.00000   0.00001   0.00025   0.00026   2.06515
   A55        2.29581  -0.00000   0.00001   0.00032   0.00033   2.29615
   A56        2.15969   0.00000   0.00000  -0.00009  -0.00009   2.15960
   A57        1.87575   0.00000  -0.00001   0.00002   0.00002   1.87576
   A58        1.77484  -0.00001  -0.00002  -0.00022  -0.00024   1.77460
   A59        1.97192  -0.00001  -0.00003  -0.00015  -0.00017   1.97174
   A60        1.85965  -0.00000  -0.00002  -0.00018  -0.00020   1.85945
   A61        2.32061   0.00001   0.00001   0.00004   0.00005   2.32066
   A62        1.95484  -0.00001  -0.00004  -0.00048  -0.00052   1.95432
   A63        1.93136   0.00000   0.00003   0.00026   0.00029   1.93165
   A64        1.89327   0.00001   0.00002   0.00027   0.00029   1.89356
   A65        2.23197   0.00000   0.00000  -0.00001  -0.00001   2.23196
   A66        1.68493   0.00001   0.00005   0.00060   0.00065   1.68559
   A67        2.39967   0.00001   0.00003   0.00031   0.00034   2.40001
   A68        2.14695   0.00000   0.00001   0.00005   0.00006   2.14701
   A69        2.32087   0.00001   0.00004   0.00036   0.00041   2.32128
   A70        1.81943   0.00001   0.00004   0.00041   0.00044   1.81987
   A71        2.17311  -0.00002  -0.00008  -0.00086  -0.00094   2.17217
   A72        2.08983  -0.00001  -0.00004  -0.00032  -0.00037   2.08947
   A73        1.58951   0.00002   0.00005   0.00022   0.00027   1.58978
   A74        2.36133   0.00002   0.00006  -0.00014  -0.00008   2.36125
   A75        2.15599   0.00001   0.00005   0.00137   0.00143   2.15742
   A76        2.22072  -0.00002  -0.00006   0.00009   0.00003   2.22075
   A77        2.51887  -0.00004  -0.00010  -0.00164  -0.00175   2.51712
   A78        1.80842   0.00002   0.00004  -0.00028  -0.00023   1.80819
   A79        2.55882  -0.00004  -0.00011   0.00067   0.00056   2.55938
   A80        2.07195  -0.00001  -0.00003   0.00100   0.00095   2.07291
   A81        1.90699   0.00002   0.00005  -0.00045  -0.00040   1.90659
   A82        2.38691  -0.00000   0.00000  -0.00034  -0.00033   2.38659
   A83        1.65441  -0.00000  -0.00000  -0.00009  -0.00009   1.65432
   A84        1.98331   0.00000  -0.00001   0.00022   0.00021   1.98352
   A85        2.44331   0.00001   0.00003   0.00041   0.00044   2.44375
   A86        2.06121  -0.00000  -0.00002   0.00002   0.00000   2.06121
   A87        1.50341   0.00000  -0.00001  -0.00009  -0.00010   1.50331
   A88        2.17491  -0.00001  -0.00003  -0.00032  -0.00035   2.17456
   A89        2.23979   0.00000   0.00000   0.00006   0.00006   2.23984
   A90        1.85565   0.00001   0.00001   0.00034   0.00035   1.85600
   A91        2.15900  -0.00000  -0.00000  -0.00008  -0.00008   2.15892
   A92        2.51791  -0.00000   0.00001  -0.00003  -0.00003   2.51788
   A93        2.12765  -0.00000  -0.00002  -0.00003  -0.00005   2.12760
   A94        1.62886  -0.00001  -0.00000  -0.00030  -0.00030   1.62856
   A95        2.17958   0.00000   0.00004  -0.00013  -0.00009   2.17949
   A96        2.25673  -0.00000  -0.00000  -0.00017  -0.00017   2.25656
   A97        1.74004  -0.00001  -0.00002  -0.00013  -0.00014   1.73990
   A98        1.59095   0.00001   0.00004   0.00027   0.00031   1.59126
   A99        2.37745  -0.00002  -0.00008  -0.00121  -0.00129   2.37617
   A100       2.15196   0.00001   0.00000   0.00036   0.00036   2.15232
   A101       2.20377   0.00001   0.00003   0.00063   0.00066   2.20443
   A102       2.52445  -0.00001  -0.00004  -0.00064  -0.00068   2.52378
   A103       1.80702   0.00001   0.00007   0.00029   0.00035   1.80737
   A104       2.55437   0.00000   0.00000   0.00031   0.00031   2.55468
   A105       2.08192   0.00001  -0.00000  -0.00030  -0.00030   2.08162
   A106       1.90895  -0.00001  -0.00006  -0.00051  -0.00058   1.90838
   A107       2.37764  -0.00001  -0.00004   0.00031   0.00026   2.37790
   A108       1.68451  -0.00001  -0.00003  -0.00025  -0.00028   1.68423
   A109       1.86829   0.00000   0.00001  -0.00027  -0.00026   1.86803
   A110       2.25187   0.00001   0.00003   0.00032   0.00034   2.25221
   A111       2.21372   0.00000   0.00001  -0.00015  -0.00015   2.21357
   A112       1.78859  -0.00000  -0.00000  -0.00023  -0.00023   1.78836
   A113       2.34202  -0.00000  -0.00000  -0.00022  -0.00022   2.34180
   A114       2.11214   0.00001   0.00002  -0.00015  -0.00013   2.11200
   A115       2.10315   0.00000  -0.00001  -0.00001  -0.00001   2.10313
   A116       2.01440   0.00000   0.00001   0.00007   0.00008   2.01448
   A117       2.26291   0.00000   0.00002  -0.00111  -0.00109   2.26181
   A118       1.76309   0.00001   0.00003  -0.00052  -0.00050   1.76260
   A119       1.80835  -0.00001  -0.00002   0.00098   0.00096   1.80931
   A120       2.15474  -0.00001  -0.00002   0.00060   0.00059   2.15533
   A121       1.84492   0.00000  -0.00001   0.00110   0.00109   1.84601
   A122       2.31534  -0.00001  -0.00002   0.00050   0.00048   2.31581
   A123       1.97296  -0.00003  -0.00003  -0.00083  -0.00087   1.97209
   A124       1.77501  -0.00001   0.00000  -0.00018  -0.00018   1.77483
   A125       1.85280   0.00002   0.00002   0.00018   0.00021   1.85301
   A126       2.32654   0.00001   0.00002   0.00011   0.00013   2.32666
   A127       1.95284  -0.00001  -0.00002   0.00065   0.00062   1.95346
   A128       2.32455   0.00001   0.00002   0.00006   0.00008   2.32463
   A129       1.82717   0.00002   0.00002   0.00026   0.00028   1.82745
   A130       1.93308  -0.00002  -0.00002  -0.00056  -0.00059   1.93249
   A131       1.89420   0.00000  -0.00000  -0.00008  -0.00008   1.89412
   A132       2.21161   0.00001  -0.00000  -0.00002  -0.00002   2.21158
   A133       1.68299  -0.00000   0.00001   0.00042   0.00043   1.68342
   A134       2.40643  -0.00001  -0.00003  -0.00032  -0.00035   2.40608
   A135       2.13347  -0.00000  -0.00002  -0.00004  -0.00006   2.13341
   A136       2.16891   0.00002   0.00002   0.00009   0.00012   2.16903
   A137       2.11111   0.00002   0.00003   0.00042   0.00045   2.11156
   A138       1.50981  -0.00002  -0.00006  -0.00046  -0.00052   1.50929
   A139       1.93549  -0.00001  -0.00004   0.00014   0.00010   1.93559
   A140       2.38101  -0.00001  -0.00011  -0.00290  -0.00301   2.37800
   A141       2.13758   0.00001   0.00004   0.00196   0.00200   2.13958
   A142       1.50930  -0.00001  -0.00002  -0.00001  -0.00003   1.50927
   A143       2.39125   0.00003   0.00016   0.00336   0.00352   2.39478
   A144       2.33399   0.00002   0.00002  -0.00209  -0.00206   2.33192
   A145       2.07452  -0.00001  -0.00003   0.00020   0.00017   2.07469
   A146       1.98685   0.00000   0.00003  -0.00153  -0.00150   1.98535
   A147       2.40653  -0.00002  -0.00000   0.00157   0.00156   2.40809
   A148       2.11009  -0.00003  -0.00012  -0.00116  -0.00127   2.10881
   A149       1.70192   0.00003   0.00020   0.00215   0.00236   1.70428
   A150       2.16805  -0.00000   0.00002  -0.00121  -0.00120   2.16685
   A151       2.18761   0.00001  -0.00002   0.00067   0.00064   2.18825
   A152       1.66896   0.00004   0.00007  -0.00019  -0.00011   1.66885
   A153       1.65376  -0.00001  -0.00000   0.00016   0.00016   1.65392
   A154       1.50563   0.00000   0.00001   0.00004   0.00005   1.50569
   A155       2.17731   0.00002   0.00005   0.00155   0.00160   2.17891
   A156       2.24736   0.00003   0.00007   0.00005   0.00011   2.24747
   A157       2.13213  -0.00002  -0.00004  -0.00100  -0.00103   2.13109
   A158       1.85769  -0.00000   0.00001   0.00039   0.00040   1.85809
   A159       2.26303   0.00000   0.00000   0.00028   0.00029   2.26332
   A160       1.74641   0.00004   0.00010   0.00035   0.00045   1.74686
   A161       1.98400  -0.00001  -0.00000   0.00004   0.00005   1.98404
   A162       1.62139   0.00002   0.00006   0.00150   0.00154   1.62293
   A163       2.17454  -0.00000  -0.00003   0.00023   0.00019   2.17474
   A164       2.44293  -0.00001  -0.00006  -0.00172  -0.00177   2.44116
   A165       2.06097   0.00000   0.00000  -0.00001  -0.00001   2.06096
   A166       2.15032  -0.00000  -0.00002  -0.00091  -0.00093   2.14939
   A167       2.50731  -0.00004  -0.00009  -0.00029  -0.00039   2.50692
   A168       1.50635   0.00000   0.00001   0.00019   0.00020   1.50654
   A169       1.50865   0.00001  -0.00001  -0.00040  -0.00041   1.50824
   A170       2.32775   0.00000   0.00001   0.00036   0.00038   2.32813
   A171       2.38822   0.00000  -0.00000  -0.00008  -0.00008   2.38814
   A172       1.93321  -0.00000  -0.00004   0.00032   0.00028   1.93349
   A173       2.13378  -0.00000   0.00001  -0.00001  -0.00001   2.13378
   A174       2.38637  -0.00000   0.00000  -0.00006  -0.00006   2.38631
   A175       2.10879  -0.00000  -0.00001  -0.00019  -0.00021   2.10859
   A176       2.17728   0.00000   0.00002  -0.00043  -0.00040   2.17688
   A177       1.70968   0.00000   0.00001  -0.00053  -0.00052   1.70916
   A178       2.06768   0.00003   0.00005   0.00045   0.00051   2.06819
   A179       2.41772  -0.00001  -0.00001  -0.00015  -0.00016   2.41756
   A180       2.00295  -0.00002  -0.00003  -0.00032  -0.00035   2.00260
   A181       1.66088  -0.00001  -0.00001   0.00017   0.00016   1.66104
   A182       2.17834  -0.00001  -0.00001   0.00013   0.00012   2.17847
   A183       1.61175   0.00007   0.00035   0.00112   0.00144   1.61319
   A184       1.80030  -0.00004  -0.00012  -0.00318  -0.00328   1.79701
   A185       1.48194   0.00001   0.00003  -0.00017  -0.00014   1.48180
   A186       1.50868  -0.00000  -0.00001  -0.00017  -0.00018   1.50850
   A187       2.09463  -0.00003   0.00107  -0.00132  -0.00031   2.09432
   A188       2.75103  -0.00009  -0.00041  -0.00501  -0.00543   2.74561
   A189       1.60779  -0.00002  -0.00009   0.00018   0.00010   1.60789
   A190       1.96288   0.00003   0.00022  -0.00001   0.00019   1.96306
   A191       2.60767  -0.00008  -0.00017  -0.00266  -0.00283   2.60484
   A192       2.29534   0.00002   0.00005   0.00195   0.00200   2.29734
   A193       1.65889  -0.00004  -0.00007  -0.00011  -0.00018   1.65870
   A194       1.64043   0.00001   0.00002   0.00034   0.00036   1.64079
   A195       1.64829  -0.00001  -0.00004  -0.00042  -0.00046   1.64783
   A196       1.90257  -0.00001   0.00000   0.00030   0.00030   1.90287
   A197       2.20233   0.00002   0.00002   0.00027   0.00029   2.20262
   A198       1.56044   0.00001   0.00002   0.00009   0.00011   1.56055
   A199       1.92977   0.00001   0.00001  -0.00007  -0.00005   1.92972
   A200       1.58410  -0.00000   0.00000  -0.00006  -0.00006   1.58405
   A201       2.75756   0.00001   0.00001   0.00028   0.00029   2.75785
   A202       1.19562   0.00001   0.00001   0.00029   0.00030   1.19592
   A203       2.00847   0.00002   0.00006   0.00117   0.00122   2.00969
   A204       2.75030  -0.00002  -0.00001   0.00125   0.00123   2.75154
   A205       1.81062   0.00001   0.00002   0.00119   0.00121   1.81183
   A206       2.70158   0.00004   0.00010   0.00174   0.00184   2.70342
   A207       1.91238  -0.00001  -0.00006  -0.00020  -0.00027   1.91212
   A208       2.36089  -0.00001  -0.00001  -0.00020  -0.00022   2.36067
   A209       1.76386  -0.00001  -0.00001   0.00085   0.00085   1.76471
   A210       1.70305   0.00000   0.00001  -0.00052  -0.00052   1.70253
   A211       1.81899   0.00000   0.00001   0.00026   0.00028   1.81927
   A212       1.86252  -0.00000  -0.00002  -0.00035  -0.00037   1.86216
   A213       2.56493   0.00000   0.00002  -0.00001  -0.00000   2.56493
   A214       1.69377  -0.00000   0.00000  -0.00020  -0.00020   1.69357
   A215       1.70326   0.00001   0.00001   0.00019   0.00020   1.70347
   A216       1.85643  -0.00000   0.00001   0.00014   0.00015   1.85659
   A217       1.63758   0.00001   0.00001   0.00049   0.00050   1.63808
   A218       2.74824  -0.00001  -0.00003  -0.00047  -0.00049   2.74775
   A219       1.89804   0.00001   0.00003   0.00038   0.00041   1.89845
   A220       2.31370   0.00001   0.00002   0.00002   0.00003   2.31373
   A221       1.88937   0.00002   0.00017   0.00479   0.00495   1.89432
   A222       1.58335  -0.00001  -0.00004  -0.00037  -0.00041   1.58294
   A223       1.73063   0.00002   0.00007   0.00173   0.00179   1.73242
   A224       1.54443   0.00000  -0.00000  -0.00009  -0.00009   1.54435
   A225       1.71873  -0.00000  -0.00002   0.00050   0.00048   1.71921
   A226       2.41838  -0.00001  -0.00002  -0.00023  -0.00026   2.41813
   A227       2.51425  -0.00001  -0.00002   0.00053   0.00050   2.51475
   A228       1.58958   0.00001   0.00004   0.00053   0.00056   1.59015
   A229       1.53276  -0.00000  -0.00001  -0.00018  -0.00019   1.53256
   A230       1.90846   0.00000   0.00001   0.00017   0.00018   1.90864
   A231       1.98341   0.00001   0.00004   0.00068   0.00072   1.98413
   A232       2.06869  -0.00002  -0.00004   0.00104   0.00100   2.06968
   A233       2.21308   0.00006   0.00016  -0.00190  -0.00175   2.21133
   A234       2.00141  -0.00004  -0.00011   0.00084   0.00073   2.00214
   A235       2.31324   0.00000   0.00001   0.00004   0.00004   2.31329
   A236       1.29368   0.00000  -0.00001   0.00114   0.00114   1.29482
   A237       2.08398   0.00000   0.00003  -0.00006  -0.00003   2.08394
   A238       2.03236  -0.00002  -0.00006  -0.00034  -0.00041   2.03195
   A239       1.47203   0.00001   0.00003   0.00097   0.00100   1.47303
   A240       2.13974  -0.00001  -0.00004  -0.00000  -0.00004   2.13970
   A241       1.95728  -0.00000   0.00001  -0.00053  -0.00052   1.95676
   A242       2.26360  -0.00001  -0.00002  -0.00064  -0.00066   2.26294
   A243       1.10472  -0.00001  -0.00002  -0.00032  -0.00034   1.10438
   A244       2.16389   0.00001   0.00003   0.00046   0.00049   2.16439
   A245       1.70693  -0.00000   0.00000   0.00028   0.00028   1.70721
   A246       1.71257  -0.00000   0.00001   0.00025   0.00026   1.71283
   A247       2.28958   0.00000  -0.00000  -0.00028  -0.00029   2.28929
   A248       1.70775  -0.00000  -0.00001  -0.00033  -0.00034   1.70742
   A249       1.62922  -0.00000  -0.00000  -0.00025  -0.00026   1.62896
   A250       2.24915   0.00000   0.00000   0.00013   0.00014   2.24929
   A251       2.28661   0.00000   0.00000   0.00001   0.00001   2.28663
   A252       2.24276  -0.00000  -0.00001  -0.00018  -0.00020   2.24257
   A253       1.48641   0.00002   0.00008   0.00070   0.00077   1.48718
   A254       2.33245  -0.00001  -0.00004   0.00039   0.00036   2.33281
   A255       1.62117   0.00002   0.00003   0.00028   0.00031   1.62148
   A256       2.30662  -0.00001  -0.00002   0.00001  -0.00000   2.30662
   A257       2.33105  -0.00001  -0.00001   0.00012   0.00011   2.33117
   A258       1.66854  -0.00001  -0.00004  -0.00038  -0.00041   1.66813
   A259       2.25758   0.00001   0.00002   0.00015   0.00017   2.25775
   A260       2.30402   0.00001   0.00002   0.00014   0.00016   2.30418
   A261       2.31252   0.00000   0.00000   0.00001   0.00001   2.31253
   A262       1.40799  -0.00000  -0.00001  -0.00051  -0.00053   1.40746
   A263       2.27692  -0.00000   0.00000  -0.00006  -0.00006   2.27686
   A264       2.49183   0.00000   0.00001   0.00006   0.00007   2.49190
   A265       1.57604  -0.00001  -0.00003  -0.00034  -0.00037   1.57567
   A266       1.01155   0.00000   0.00001  -0.00030  -0.00029   1.01126
   A267       2.30123   0.00000   0.00001   0.00009   0.00010   2.30133
   A268       1.65699  -0.00000  -0.00000  -0.00006  -0.00007   1.65693
   A269       2.29795   0.00001   0.00002   0.00017   0.00018   2.29813
   A270       2.18450  -0.00000  -0.00001   0.00018   0.00017   2.18467
   A271       2.29663   0.00003   0.00005   0.00025   0.00030   2.29693
   A272       2.21171  -0.00000  -0.00002  -0.00049  -0.00051   2.21120
   A273       2.10302   0.00001   0.00002   0.00012   0.00014   2.10316
   A274       1.92721  -0.00001  -0.00001  -0.00007  -0.00007   1.92714
   A275       2.13300  -0.00002  -0.00002  -0.00014  -0.00015   2.13285
   A276       1.17108  -0.00012  -0.00052  -0.00993  -0.01038   1.16070
   A277       2.06471  -0.00015  -0.00061  -0.00629  -0.00687   2.05784
   A278       2.19744   0.00005   0.00030   0.00186   0.00215   2.19959
   A279       1.16465  -0.00005  -0.00018  -0.00133  -0.00152   1.16313
   A280       2.23753   0.00017   0.00050   0.00642   0.00688   2.24442
   A281       1.99738   0.00011   0.00032   0.00341   0.00371   2.00110
   A282       2.20367   0.00034   0.00045   0.00302   0.00347   2.20714
   A283       3.21971   0.00002   0.00012   0.00415   0.00426   3.22397
   A284       3.14354   0.00000  -0.00000   0.00027   0.00026   3.14381
   A285       3.22123   0.00001   0.00001   0.00175   0.00176   3.22299
   A286       3.33530  -0.00001  -0.00005  -0.00055  -0.00061   3.33469
    D1       -1.76508  -0.00000   0.00000   0.00044   0.00044  -1.76464
    D2       -0.74109   0.00001   0.00004   0.00065   0.00069  -0.74040
    D3        1.71642  -0.00000  -0.00002   0.00003   0.00001   1.71642
    D4        2.28664   0.00000   0.00002   0.00032   0.00034   2.28698
    D5        0.19310   0.00001   0.00005   0.00070   0.00075   0.19385
    D6        1.21709   0.00002   0.00008   0.00091   0.00100   1.21809
    D7       -2.60859   0.00001   0.00003   0.00029   0.00031  -2.60827
    D8       -2.03836   0.00001   0.00007   0.00057   0.00064  -2.03772
    D9       -0.75518   0.00000   0.00001   0.00063   0.00064  -0.75455
   D10        0.26880   0.00001   0.00004   0.00084   0.00088   0.26969
   D11        2.72631  -0.00000  -0.00001   0.00021   0.00020   2.72651
   D12       -2.98665   0.00000   0.00003   0.00050   0.00053  -2.98612
   D13        2.20405   0.00001   0.00002   0.00058   0.00060   2.20465
   D14       -3.05515   0.00002   0.00005   0.00079   0.00084  -3.05430
   D15       -0.59764   0.00000  -0.00001   0.00016   0.00016  -0.59748
   D16       -0.02741   0.00001   0.00004   0.00045   0.00049  -0.02692
   D17        2.75501  -0.00001   0.00000   0.00005   0.00005   2.75507
   D18       -2.50418   0.00000   0.00003   0.00026   0.00030  -2.50388
   D19       -0.04668  -0.00001  -0.00002  -0.00036  -0.00038  -0.04706
   D20        0.52355  -0.00000   0.00002  -0.00007  -0.00005   0.52350
   D21        0.43640   0.00000   0.00002   0.00226   0.00227   0.43866
   D22       -0.57888   0.00001   0.00003   0.00251   0.00254  -0.57634
   D23        3.01715   0.00001   0.00003   0.00233   0.00235   3.01950
   D24       -3.01330  -0.00000  -0.00001   0.00182   0.00180  -3.01150
   D25       -0.47615   0.00000   0.00003   0.00048   0.00052  -0.47563
   D26       -1.49143   0.00001   0.00005   0.00074   0.00079  -1.49063
   D27        2.10461   0.00001   0.00004   0.00056   0.00060   2.10521
   D28        2.35734  -0.00001   0.00000   0.00004   0.00005   2.35739
   D29        1.14899   0.00000   0.00003   0.00058   0.00062   1.14960
   D30        0.13371   0.00001   0.00005   0.00084   0.00089   0.13460
   D31       -2.55344   0.00001   0.00004   0.00066   0.00070  -2.55275
   D32       -2.30071  -0.00000   0.00000   0.00014   0.00015  -2.30056
   D33       -2.80403   0.00001   0.00004   0.00105   0.00109  -2.80294
   D34        2.46388   0.00002   0.00005   0.00130   0.00136   2.46524
   D35       -0.22327   0.00002   0.00005   0.00112   0.00117  -0.22210
   D36        0.02946   0.00000   0.00001   0.00061   0.00062   0.03008
   D37       -2.74592   0.00001   0.00002   0.00011   0.00013  -2.74580
   D38        2.52198   0.00001   0.00004   0.00036   0.00040   2.52239
   D39       -0.16517   0.00001   0.00003   0.00018   0.00021  -0.16496
   D40        0.08756  -0.00000  -0.00001  -0.00033  -0.00034   0.08723
   D41        0.88440  -0.00001  -0.00000  -0.00143  -0.00143   0.88297
   D42       -2.75365   0.00002   0.00007  -0.00102  -0.00094  -2.75459
   D43       -2.09582  -0.00000   0.00002  -0.00095  -0.00091  -2.09673
   D44       -0.10352  -0.00001  -0.00001  -0.00293  -0.00293  -0.10645
   D45        2.54161   0.00002   0.00007  -0.00252  -0.00244   2.53917
   D46       -3.08374  -0.00000   0.00002  -0.00245  -0.00241  -3.08615
   D47       -1.02847  -0.00001  -0.00003  -0.00151  -0.00153  -1.03000
   D48        1.61666   0.00001   0.00005  -0.00110  -0.00105   1.61562
   D49        2.27450  -0.00001  -0.00000  -0.00103  -0.00102   2.27348
   D50       -3.13305  -0.00001  -0.00003  -0.00158  -0.00161  -3.13466
   D51       -0.48792   0.00001   0.00004  -0.00117  -0.00113  -0.48904
   D52        0.16992  -0.00001  -0.00001  -0.00110  -0.00110   0.16882
   D53        3.07217  -0.00001  -0.00001  -0.00113  -0.00114   3.07103
   D54       -0.56589   0.00002   0.00006  -0.00072  -0.00065  -0.56654
   D55        0.09195  -0.00000   0.00001  -0.00065  -0.00063   0.09132
   D56       -0.89840  -0.00001  -0.00004  -0.00070  -0.00073  -0.89913
   D57        0.07050  -0.00003  -0.00011  -0.00152  -0.00164   0.06886
   D58        2.29010   0.00001   0.00007  -0.00084  -0.00076   2.28934
   D59        2.91610  -0.00003  -0.00004   0.00125   0.00121   2.91730
   D60        1.07100  -0.00000  -0.00004   0.00024   0.00019   1.07119
   D61        2.03990  -0.00002  -0.00012  -0.00059  -0.00072   2.03918
   D62       -2.02369   0.00001   0.00007   0.00009   0.00016  -2.02353
   D63       -1.39769  -0.00003  -0.00005   0.00218   0.00213  -1.39556
   D64        0.08194   0.00000  -0.00002  -0.00096  -0.00098   0.08096
   D65        1.05084  -0.00002  -0.00010  -0.00179  -0.00189   1.04895
   D66       -3.01275   0.00002   0.00009  -0.00111  -0.00101  -3.01376
   D67       -2.38675  -0.00003  -0.00002   0.00098   0.00096  -2.38580
   D68       -2.98621  -0.00000  -0.00002  -0.00009  -0.00010  -2.98631
   D69       -2.01731  -0.00002  -0.00010  -0.00091  -0.00101  -2.01832
   D70        0.20229   0.00001   0.00009  -0.00023  -0.00013   0.20215
   D71        0.82829  -0.00003  -0.00002   0.00186   0.00183   0.83012
   D72        2.82197   0.00001   0.00000  -0.00025  -0.00025   2.82172
   D73       -2.49232  -0.00001  -0.00008  -0.00108  -0.00116  -2.49348
   D74       -0.27272   0.00002   0.00011  -0.00040  -0.00028  -0.27300
   D75        0.35328  -0.00002  -0.00000   0.00170   0.00169   0.35496
   D76        0.59136  -0.00000  -0.00003  -0.00039  -0.00042   0.59094
   D77        1.60990   0.00001  -0.00000   0.00026   0.00025   1.61015
   D78       -2.43036   0.00001   0.00001  -0.00016  -0.00017  -2.43053
   D79       -1.71719  -0.00002  -0.00008  -0.00060  -0.00069  -1.71788
   D80       -0.50165  -0.00001  -0.00000   0.00047   0.00046  -0.50119
   D81        0.51689   0.00000   0.00002   0.00113   0.00114   0.51803
   D82        2.75981   0.00001   0.00003   0.00070   0.00072   2.76053
   D83       -2.81020  -0.00003  -0.00006   0.00026   0.00020  -2.81001
   D84       -1.21394  -0.00000  -0.00001   0.00011   0.00010  -1.21384
   D85       -0.19541   0.00001   0.00001   0.00076   0.00078  -0.19463
   D86        2.04752   0.00001   0.00003   0.00034   0.00035   2.04787
   D87        2.76069  -0.00002  -0.00007  -0.00010  -0.00017   2.76052
   D88        2.55031   0.00000  -0.00000  -0.00055  -0.00056   2.54975
   D89       -2.71434   0.00001   0.00002   0.00010   0.00012  -2.71422
   D90       -0.47141   0.00001   0.00003  -0.00032  -0.00030  -0.47171
   D91        0.24176  -0.00002  -0.00006  -0.00076  -0.00082   0.24093
   D92        2.99027  -0.00001  -0.00002  -0.00005  -0.00007   2.99020
   D93       -2.27438  -0.00000   0.00000   0.00060   0.00061  -2.27377
   D94       -0.03145   0.00000   0.00002   0.00018   0.00018  -0.03127
   D95        0.68172  -0.00003  -0.00007  -0.00026  -0.00034   0.68138
   D96        0.39284  -0.00001  -0.00002  -0.00089  -0.00091   0.39194
   D97       -0.66622  -0.00002  -0.00004  -0.00115  -0.00118  -0.66741
   D98        2.70428  -0.00000   0.00001  -0.00039  -0.00038   2.70390
   D99       -2.81587   0.00000   0.00003  -0.00010  -0.00008  -2.81595
   D100      -0.65901  -0.00001  -0.00003  -0.00064  -0.00068  -0.65968
   D101      -1.71807  -0.00002  -0.00005  -0.00090  -0.00095  -1.71902
   D102       1.65243  -0.00000  -0.00001  -0.00015  -0.00015   1.65228
   D103       2.41546   0.00000   0.00001   0.00014   0.00015   2.41562
   D104       1.26297   0.00000  -0.00001  -0.00069  -0.00070   1.26227
   D105       0.20391  -0.00001  -0.00002  -0.00095  -0.00098   0.20293
   D106      -2.70877   0.00001   0.00002  -0.00020  -0.00017  -2.70895
   D107      -1.94574   0.00001   0.00004   0.00009   0.00013  -1.94561
   D108      -2.52686  -0.00001  -0.00003  -0.00068  -0.00070  -2.52756
   D109       2.69726  -0.00002  -0.00004  -0.00094  -0.00098   2.69628
   D110      -0.21542  -0.00001  -0.00000  -0.00018  -0.00018  -0.21560
   D111       0.54761  -0.00000   0.00002   0.00011   0.00013   0.54774
   D112      -3.09475   0.00000  -0.00002  -0.00030  -0.00032  -3.09506
   D113       2.12938  -0.00001  -0.00003  -0.00056  -0.00060   2.12878
   D114      -0.78331   0.00000   0.00001   0.00019   0.00020  -0.78310
   D115      -0.02028   0.00001   0.00003   0.00048   0.00051  -0.01977
   D116      -1.89892  -0.00000  -0.00000   0.00126   0.00126  -1.89766
   D117      -0.91518  -0.00000   0.00003   0.00146   0.00149  -0.91369
   D118       2.16647   0.00000   0.00004   0.00075   0.00079   2.16727
   D119       0.06668  -0.00000  -0.00000   0.00078   0.00078   0.06746
   D120      -2.99749  -0.00001  -0.00001   0.00166   0.00165  -2.99584
   D121       1.02343   0.00000   0.00001   0.00110   0.00111   1.02454
   D122       0.42826   0.00001   0.00002   0.00178   0.00181   0.43007
   D123       3.09136   0.00002   0.00003   0.00198   0.00202   3.09338
   D124       1.66271   0.00001   0.00003   0.00195   0.00199   1.66470
   D125      -1.95737   0.00001   0.00005   0.00214   0.00220  -1.95517
   D126      -1.50065   0.00001   0.00004   0.00080   0.00085  -1.49980
   D127       1.16246   0.00001   0.00005   0.00100   0.00106   1.16351
   D128       2.87271  -0.00000  -0.00002   0.00104   0.00102   2.87373
   D129      -0.74737  -0.00000  -0.00001   0.00124   0.00123  -0.74614
   D130      -0.61650   0.00001   0.00001   0.00169   0.00170  -0.61480
   D131       2.04660   0.00001   0.00003   0.00189   0.00191   2.04851
   D132      -2.33382   0.00001   0.00001   0.00120   0.00122  -2.33260
   D133       0.32929   0.00001   0.00003   0.00140   0.00142   0.33071
   D134       0.30319  -0.00001  -0.00001  -0.00012  -0.00013   0.30306
   D135      -0.82445  -0.00001  -0.00002  -0.00047  -0.00049  -0.82494
   D136       3.01786   0.00001   0.00005   0.00025   0.00031   3.01817
   D137       2.58245  -0.00000   0.00001  -0.00009  -0.00008   2.58237
   D138       1.45690  -0.00000  -0.00004  -0.00031  -0.00035   1.45655
   D139       0.32927  -0.00000  -0.00005  -0.00066  -0.00071   0.32856
   D140      -2.11161   0.00002   0.00002   0.00007   0.00009  -2.11152
   D141      -2.54703   0.00000  -0.00002  -0.00028  -0.00029  -2.54732
   D142      -2.54220  -0.00001  -0.00003  -0.00015  -0.00018  -2.54239
   D143       2.61335  -0.00001  -0.00004  -0.00050  -0.00054   2.61281
   D144       0.17247   0.00001   0.00003   0.00023   0.00025   0.17272
   D145      -0.26294  -0.00000  -0.00001  -0.00011  -0.00013  -0.26307
   D146      -2.10751  -0.00001  -0.00003  -0.00065  -0.00068  -2.10819
   D147       3.04804  -0.00001  -0.00004  -0.00099  -0.00104   3.04700
   D148       0.60716   0.00001   0.00002  -0.00027  -0.00024   0.60692
   D149       0.17175  -0.00001  -0.00001  -0.00061  -0.00062   0.17112
   D150       0.63411   0.00000   0.00000  -0.00005  -0.00005   0.63406
   D151      -0.43257   0.00001   0.00003   0.00024   0.00027  -0.43230
   D152      -2.67199  -0.00000  -0.00000  -0.00014  -0.00015  -2.67213
   D153       3.05338  -0.00000  -0.00001  -0.00004  -0.00006   3.05333
   D154      -0.52087  -0.00001  -0.00002  -0.00023  -0.00025  -0.52112
   D155      -1.58755  -0.00000   0.00001   0.00006   0.00008  -1.58748
   D156       2.45621  -0.00001  -0.00002  -0.00032  -0.00034   2.45587
   D157       1.89840  -0.00001  -0.00003  -0.00022  -0.00025   1.89815
   D158      -2.91043   0.00001   0.00003   0.00038   0.00041  -2.91003
   D159       2.30607   0.00001   0.00006   0.00068   0.00073   2.30680
   D160       0.06665   0.00000   0.00002   0.00029   0.00031   0.06696
   D161      -0.49116   0.00000   0.00001   0.00039   0.00040  -0.49076
   D162      -3.12242  -0.00001  -0.00002  -0.00052  -0.00055  -3.12297
   D163       2.09408   0.00000   0.00001  -0.00023  -0.00023   2.09385
   D164      -0.14534  -0.00001  -0.00003  -0.00061  -0.00064  -0.14598
   D165      -0.70315  -0.00001  -0.00004  -0.00052  -0.00055  -0.70371
   D166      -0.79850  -0.00000  -0.00002   0.00000  -0.00001  -0.79852
   D167       0.26577   0.00000  -0.00001  -0.00000  -0.00002   0.26575
   D168       2.43735   0.00000  -0.00001   0.00152   0.00151   2.43886
   D169       3.09034  -0.00001  -0.00001   0.00070   0.00068   3.09102
   D170       0.26574   0.00000  -0.00002   0.00022   0.00020   0.26594
   D171       1.33001   0.00001  -0.00001   0.00021   0.00020   1.33021
   D172      -2.78159   0.00001  -0.00001   0.00174   0.00173  -2.77987
   D173      -2.12861  -0.00000  -0.00002   0.00092   0.00090  -2.12771
   D174       3.09576   0.00000   0.00002   0.00043   0.00046   3.09621
   D175      -2.12316   0.00001   0.00003   0.00043   0.00046  -2.12270
   D176       0.04843   0.00001   0.00003   0.00195   0.00198   0.05041
   D177       0.70141   0.00000   0.00002   0.00113   0.00115   0.70257
   D178       2.44486   0.00000  -0.00000   0.00041   0.00041   2.44527
   D179      -2.77405   0.00001   0.00000   0.00040   0.00041  -2.77365
   D180      -0.60247   0.00001   0.00001   0.00193   0.00194  -0.60053
   D181       0.05052   0.00000  -0.00000   0.00111   0.00111   0.05162
   D182       0.13003  -0.00001   0.00001   0.00049   0.00050   0.13053
   D183      -0.96429  -0.00000   0.00002   0.00056   0.00057  -0.96371
   D184       2.34302   0.00001   0.00007   0.00224   0.00229   2.34531
   D185       2.61604   0.00001   0.00004   0.00019   0.00024   2.61628
   D186       1.36347  -0.00000   0.00001   0.00045   0.00046   1.36393
   D187       0.26915   0.00001   0.00002   0.00052   0.00054   0.26969
   D188      -2.70673   0.00002   0.00006   0.00220   0.00225  -2.70447
   D189      -2.43371   0.00002   0.00004   0.00016   0.00020  -2.43351
   D190      -2.31230  -0.00001  -0.00001   0.00014   0.00014  -2.31216
   D191       2.87657  -0.00000   0.00000   0.00021   0.00021   2.87678
   D192      -0.09932   0.00001   0.00005   0.00189   0.00193  -0.09739
   D193       0.17371   0.00001   0.00002  -0.00015  -0.00012   0.17358
   D194      -2.47276   0.00000   0.00002   0.00096   0.00098  -2.47178
   D195       2.71611   0.00001   0.00002   0.00103   0.00105   2.71716
   D196      -0.25977   0.00002   0.00007   0.00271   0.00277  -0.25700
   D197       0.01325   0.00002   0.00005   0.00067   0.00071   0.01397
   D198      -2.49687   0.00000   0.00001   0.00001   0.00003  -2.49685
   D199       2.51616  -0.00000   0.00001  -0.00030  -0.00029   2.51587
   D200       1.10623  -0.00000  -0.00002  -0.00054  -0.00056   1.10567
   D201      -0.26617  -0.00001  -0.00004  -0.00049  -0.00052  -0.26669
   D202      -1.35332   0.00000   0.00002  -0.00002  -0.00001  -1.35332
   D203      -2.56092   0.00000   0.00000   0.00001   0.00002  -2.56090
   D204       1.72688  -0.00001  -0.00003  -0.00066  -0.00070   1.72619
   D205       2.63012   0.00001   0.00002  -0.00009  -0.00007   2.63005
   D206       0.63473  -0.00000  -0.00002  -0.00077  -0.00079   0.63395
   D207       1.50902   0.00000   0.00002  -0.00004  -0.00001   1.50901
   D208      -0.48636  -0.00000  -0.00002  -0.00072  -0.00073  -0.48709
   D209       0.43668  -0.00001  -0.00001  -0.00047  -0.00048   0.43620
   D210      -1.55871  -0.00002  -0.00005  -0.00114  -0.00119  -1.55990
   D211      -0.98697  -0.00000   0.00002  -0.00040  -0.00038  -0.98734
   D212      -2.98235  -0.00001  -0.00002  -0.00108  -0.00110  -2.98345
   D213       0.59592   0.00000   0.00001  -0.00011  -0.00010   0.59582
   D214       1.61453   0.00001   0.00003   0.00021   0.00024   1.61477
   D215      -2.41740   0.00000   0.00000  -0.00013  -0.00012  -2.41752
   D216      -1.70745   0.00001   0.00003  -0.00007  -0.00004  -1.70749
   D217      -1.20934  -0.00001  -0.00002  -0.00019  -0.00021  -1.20955
   D218      -0.19072  -0.00000   0.00000   0.00012   0.00012  -0.19060
   D219       2.06053  -0.00001  -0.00002  -0.00021  -0.00023   2.06030
   D220       2.77048   0.00000   0.00001  -0.00016  -0.00015   2.77033
   D221      -0.49715  -0.00001  -0.00002  -0.00066  -0.00068  -0.49782
   D222       0.52147   0.00000   0.00000  -0.00035  -0.00034   0.52112
   D223       2.77273  -0.00001  -0.00002  -0.00068  -0.00070   2.77203
   D224      -2.80051   0.00000   0.00001  -0.00063  -0.00062  -2.80113
   D225       2.98911  -0.00001  -0.00002  -0.00027  -0.00029   2.98882
   D226      -2.27546  -0.00000  -0.00000   0.00004   0.00004  -2.27542
   D227      -0.02420  -0.00001  -0.00003  -0.00029  -0.00032  -0.02452
   D228       0.68575  -0.00000   0.00000  -0.00024  -0.00024   0.68551
   D229       2.54184   0.00000  -0.00002  -0.00010  -0.00012   2.54173
   D230      -2.72273   0.00001   0.00000   0.00021   0.00022  -2.72251
   D231      -0.47147  -0.00000  -0.00002  -0.00012  -0.00014  -0.47161
   D232       0.23848   0.00001   0.00001  -0.00007  -0.00006   0.23842
   D233       0.88263   0.00001   0.00000   0.00055   0.00055   0.88318
   D234      -2.76195   0.00001   0.00001   0.00033   0.00034  -2.76161
   D235      -2.11160  -0.00000  -0.00002   0.00066   0.00064  -2.11096
   D236      -0.10141   0.00001   0.00004   0.00071   0.00075  -0.10066
   D237       2.53719   0.00001   0.00004   0.00050   0.00054   2.53774
   D238      -3.09565  -0.00000   0.00001   0.00083   0.00084  -3.09480
   D239      -1.02949   0.00000   0.00001   0.00003   0.00004  -1.02945
   D240       1.60911   0.00001   0.00001  -0.00018  -0.00017   1.60895
   D241       2.25946  -0.00001  -0.00002   0.00015   0.00013   2.25959
   D242       3.06971  -0.00000   0.00000   0.00015   0.00015   3.06986
   D243      -0.57488   0.00000   0.00001  -0.00007  -0.00006  -0.57494
   D244       0.07547  -0.00001  -0.00002   0.00026   0.00024   0.07571
   D245       3.13710   0.00000   0.00001   0.00015   0.00016   3.13726
   D246      -0.50748   0.00001   0.00002  -0.00007  -0.00005  -0.50753
   D247       0.14286  -0.00001  -0.00001   0.00027   0.00025   0.14312
   D248      -0.74137  -0.00000   0.00002  -0.00037  -0.00034  -0.74171
   D249      -1.76860  -0.00001  -0.00001  -0.00061  -0.00062  -1.76921
   D250       2.29807  -0.00001   0.00002  -0.00197  -0.00195   2.29612
   D251       1.71263   0.00000   0.00002  -0.00101  -0.00099   1.71164
   D252       0.27167  -0.00001  -0.00001  -0.00062  -0.00062   0.27105
   D253      -0.75556  -0.00001  -0.00003  -0.00086  -0.00089  -0.75645
   D254      -2.97208  -0.00001  -0.00001  -0.00221  -0.00222  -2.97430
   D255       2.72567  -0.00000  -0.00001  -0.00125  -0.00126   2.72441
   D256       1.21935  -0.00000   0.00001  -0.00033  -0.00032   1.21903
   D257       0.19212  -0.00001  -0.00002  -0.00057  -0.00060   0.19153
   D258      -2.02439  -0.00001   0.00000  -0.00193  -0.00193  -2.02632
   D259      -2.60984   0.00000   0.00001  -0.00097  -0.00097  -2.61080
   D260      -2.50387  -0.00000  -0.00000  -0.00008  -0.00008  -2.50395
   D261       2.75209  -0.00001  -0.00003  -0.00032  -0.00036   2.75173
   D262       0.53557  -0.00001  -0.00001  -0.00168  -0.00169   0.53388
   D263      -0.04987  -0.00000  -0.00001  -0.00072  -0.00073  -0.05060
   D264      -3.05013   0.00000  -0.00000  -0.00002  -0.00002  -3.05015
   D265       2.20582  -0.00001  -0.00003  -0.00026  -0.00029   2.20553
   D266      -0.01069  -0.00000  -0.00001  -0.00162  -0.00163  -0.01232
   D267      -0.59613   0.00000  -0.00001  -0.00066  -0.00066  -0.59680
   D268      -1.49475   0.00000   0.00000  -0.00091  -0.00090  -1.49565
   D269      -0.48068  -0.00000   0.00000   0.00040   0.00040  -0.48028
   D270       2.10348  -0.00001  -0.00002  -0.00004  -0.00005   2.10343
   D271       2.32382  -0.00000  -0.00000  -0.00001  -0.00001   2.32381
   D272      -0.58236   0.00000  -0.00002  -0.00143  -0.00143  -0.58379
   D273       0.43172  -0.00000  -0.00002  -0.00012  -0.00014   0.43158
   D274       3.01588  -0.00001  -0.00004  -0.00055  -0.00059   3.01529
   D275      -3.04697  -0.00000  -0.00002  -0.00052  -0.00054  -3.04752
   D276       0.13185   0.00001  -0.00001  -0.00136  -0.00136   0.13049
   D277       1.14592  -0.00000  -0.00001  -0.00005  -0.00007   1.14586
   D278      -2.55310  -0.00001  -0.00003  -0.00049  -0.00052  -2.55362
   D279      -2.33277   0.00000  -0.00001  -0.00046  -0.00047  -2.33324
   D280       2.52404   0.00001   0.00003  -0.00075  -0.00071   2.52333
   D281      -2.74507   0.00001   0.00002   0.00056   0.00058  -2.74449
   D282      -0.16091  -0.00000   0.00001   0.00012   0.00013  -0.16078
   D283       0.05942   0.00001   0.00002   0.00016   0.00018   0.05960
   D284       2.47384   0.00001   0.00001  -0.00093  -0.00092   2.47293
   D285      -2.79527  -0.00000   0.00000   0.00038   0.00038  -2.79489
   D286      -0.21111  -0.00001  -0.00001  -0.00006  -0.00007  -0.21118
   D287       0.00923   0.00000   0.00000  -0.00003  -0.00003   0.00920
   D288       1.26134   0.00000   0.00002   0.00056   0.00058   1.26192
   D289       0.19909   0.00000   0.00000  -0.00004  -0.00003   0.19906
   D290      -1.92767  -0.00001  -0.00011   0.00039   0.00028  -1.92739
   D291      -2.69509   0.00002   0.00003   0.00142   0.00145  -2.69365
   D292       0.39053   0.00001   0.00002   0.00093   0.00094   0.39148
   D293      -0.67171   0.00000   0.00000   0.00033   0.00033  -0.67138
   D294      -2.79848  -0.00001  -0.00011   0.00076   0.00064  -2.79784
   D295       2.71729   0.00002   0.00003   0.00178   0.00181   2.71910
   D296      -0.66044   0.00000   0.00003   0.00069   0.00072  -0.65972
   D297      -1.72269  -0.00000   0.00002   0.00009   0.00011  -1.72258
   D298       2.43373  -0.00002  -0.00009   0.00052   0.00042   2.43415
   D299       1.66631   0.00002   0.00004   0.00155   0.00159   1.66790
   D300      -3.09576   0.00000   0.00001   0.00029   0.00031  -3.09545
   D301       2.12518   0.00000  -0.00000  -0.00031  -0.00031   2.12487
   D302      -0.00159  -0.00001  -0.00011   0.00013   0.00000  -0.00158
   D303      -0.76901   0.00002   0.00002   0.00115   0.00117  -0.76783
   D304      -2.52850  -0.00000   0.00002   0.00026   0.00028  -2.52822
   D305       2.69244  -0.00001   0.00000  -0.00034  -0.00034   2.69211
   D306       0.56568  -0.00002  -0.00011   0.00009  -0.00002   0.56565
   D307      -0.20174   0.00002   0.00003   0.00111   0.00115  -0.20060
   D308       0.07867   0.00001   0.00002   0.00085   0.00087   0.07955
   D309       1.04930   0.00000   0.00003   0.00067   0.00069   1.04999
   D310      -2.37567  -0.00000  -0.00001   0.00019   0.00018  -2.37549
   D311      -2.99593  -0.00000  -0.00002   0.00007   0.00005  -2.99588
   D312       1.07144   0.00000   0.00001   0.00053   0.00054   1.07198
   D313       2.04206   0.00000   0.00001   0.00034   0.00036   2.04242
   D314      -1.38291  -0.00000  -0.00002  -0.00013  -0.00015  -1.38306
   D315      -2.00316  -0.00001  -0.00003  -0.00025  -0.00029  -2.00345
   D316      -0.89801   0.00000   0.00000   0.00057   0.00057  -0.89744
   D317       0.07261   0.00000   0.00001   0.00038   0.00039   0.07300
   D318       2.93083  -0.00001  -0.00002  -0.00009  -0.00012   2.93071
   D319       2.31058  -0.00001  -0.00004  -0.00022  -0.00025   2.31032
   D320       2.82490   0.00001   0.00003   0.00042   0.00045   2.82535
   D321      -2.48766   0.00001   0.00003   0.00024   0.00027  -2.48739
   D322       0.37056   0.00000  -0.00000  -0.00024  -0.00024   0.37032
   D323      -0.24970  -0.00000  -0.00002  -0.00036  -0.00038  -0.25007
   D324      -2.97806   0.00000   0.00002   0.00039   0.00041  -2.97765
   D325      -2.00744  -0.00000   0.00003   0.00020   0.00023  -2.00721
   D326       0.85078  -0.00001  -0.00001  -0.00027  -0.00028   0.85050
   D327       0.23053  -0.00001  -0.00002  -0.00040  -0.00042   0.23011
   D328       2.07194  -0.00001  -0.00003  -0.00042  -0.00044   2.07150
   D329      -0.76971   0.00000  -0.00000   0.00021   0.00021  -0.76950
   D330       1.18574  -0.00001  -0.00003  -0.00021  -0.00024   1.18550
   D331      -1.65591   0.00000  -0.00001   0.00041   0.00041  -1.65550
   D332       3.11406  -0.00000  -0.00001  -0.00054  -0.00055   3.11352
   D333       0.27241   0.00001   0.00002   0.00008   0.00010   0.27251
   D334      -1.93714  -0.00001  -0.00005  -0.00057  -0.00063  -1.93776
   D335       1.50440  -0.00000  -0.00003   0.00005   0.00002   1.50442
   D336       0.35112  -0.00000  -0.00001   0.00009   0.00009   0.35120
   D337      -2.49053   0.00001   0.00002   0.00071   0.00073  -2.48980
   D338      -0.72796  -0.00001  -0.00003  -0.00005  -0.00008  -0.72804
   D339       2.71358   0.00000  -0.00000   0.00057   0.00057   2.71414
   D340      -3.02427  -0.00000  -0.00000  -0.00027  -0.00028  -3.02455
   D341       2.13876  -0.00000  -0.00001   0.00002   0.00001   2.13877
   D342      -1.93428  -0.00000   0.00001  -0.00045  -0.00044  -1.93472
   D343      -0.95126  -0.00000  -0.00003  -0.00029  -0.00031  -0.95157
   D344       0.98782   0.00001   0.00001   0.00021   0.00021   0.98804
   D345       0.02866   0.00000  -0.00000   0.00021   0.00021   0.02886
   D346      -0.89121   0.00000  -0.00002  -0.00013  -0.00015  -0.89137
   D347       0.13701   0.00000  -0.00001  -0.00018  -0.00020   0.13682
   D348       3.12755   0.00001   0.00003   0.00039   0.00042   3.12797
   D349       2.49375  -0.00000  -0.00002   0.00022   0.00020   2.49395
   D350       0.21336   0.00000   0.00001   0.00007   0.00008   0.21344
   D351       1.24159   0.00000   0.00002   0.00002   0.00004   1.24163
   D352      -2.05106   0.00001   0.00006   0.00059   0.00065  -2.05040
   D353      -2.68486   0.00000   0.00001   0.00043   0.00043  -2.68443
   D354       3.10536   0.00000   0.00002   0.00018   0.00019   3.10555
   D355      -2.14960   0.00000   0.00002   0.00013   0.00015  -2.14945
   D356       0.84094   0.00002   0.00006   0.00070   0.00077   0.84170
   D357       0.20713   0.00000   0.00001   0.00053   0.00055   0.20768
   D358       2.51822   0.00001   0.00001   0.00024   0.00025   2.51846
   D359      -2.73674   0.00001   0.00001   0.00020   0.00021  -2.73654
   D360       0.25380   0.00002   0.00006   0.00076   0.00082   0.25462
   D361      -0.38001   0.00000   0.00000   0.00060   0.00060  -0.37941
   D362       0.48057  -0.00001  -0.00003  -0.00060  -0.00063   0.47993
   D363      -2.23453  -0.00000   0.00001   0.00036   0.00037  -2.23416
   D364      -2.87471   0.00001   0.00002  -0.00053  -0.00051  -2.87522
   D365      -0.69879   0.00000   0.00000  -0.00024  -0.00024  -0.69903
   D366       2.86929   0.00001   0.00005   0.00072   0.00077   2.87006
   D367       2.22912   0.00002   0.00005  -0.00017  -0.00011   2.22901
   D368       3.00941  -0.00002  -0.00006  -0.00061  -0.00067   3.00875
   D369       0.29431  -0.00001  -0.00001   0.00035   0.00034   0.29465
   D370      -0.34586  -0.00000  -0.00001  -0.00054  -0.00054  -0.34640
   D371       3.10945   0.00000  -0.00000  -0.00018  -0.00018   3.10927
   D372       0.39435   0.00001   0.00004   0.00079   0.00082   0.39518
   D373      -0.24582   0.00002   0.00005  -0.00010  -0.00006  -0.24588
   D374       0.83357  -0.00001  -0.00001  -0.00009  -0.00010   0.83347
   D375      -0.11520   0.00001   0.00007   0.00082   0.00089  -0.11431
   D376      -2.99371   0.00002   0.00018   0.00319   0.00338  -2.99034
   D377      -2.57507  -0.00002  -0.00003  -0.00269  -0.00272  -2.57779
   D378      -0.20663  -0.00000  -0.00000  -0.00001  -0.00001  -0.20664
   D379      -1.15540   0.00002   0.00007   0.00090   0.00098  -1.15442
   D380       2.24927   0.00003   0.00019   0.00328   0.00346   2.25273
   D381       2.66792  -0.00001  -0.00003  -0.00261  -0.00264   2.66528
   D382       3.13893  -0.00001  -0.00003  -0.00029  -0.00032   3.13861
   D383       2.19016   0.00001   0.00005   0.00062   0.00067   2.19084
   D384      -0.68835   0.00002   0.00016   0.00300   0.00316  -0.68520
   D385      -0.26971  -0.00002  -0.00005  -0.00289  -0.00294  -0.27265
   D386      -2.54868  -0.00001  -0.00003  -0.00039  -0.00042  -2.54910
   D387       2.78574   0.00001   0.00005   0.00052   0.00057   2.78631
   D388      -0.09277   0.00002   0.00016   0.00289   0.00305  -0.08972
   D389       0.32587  -0.00002  -0.00005  -0.00299  -0.00305   0.32283
   D390      -0.76015   0.00002   0.00008   0.00305   0.00313  -0.75702
   D391       0.37742   0.00001   0.00006   0.00289   0.00294   0.38037
   D392       1.50129   0.00001   0.00004   0.00274   0.00278   1.50407
   D393       2.96662   0.00003   0.00010   0.00307   0.00317   2.96980
   D394      -1.94271   0.00002   0.00007   0.00307   0.00314  -1.93957
   D395       3.08051  -0.00001  -0.00001  -0.00058  -0.00059   3.07992
   D396      -1.72458  -0.00001  -0.00003  -0.00081  -0.00084  -1.72542
   D397      -0.42306  -0.00002  -0.00005  -0.00113  -0.00119  -0.42425
   D398       0.60397  -0.00001  -0.00004  -0.00109  -0.00113   0.60284
   D399       1.70347  -0.00001  -0.00001  -0.00048  -0.00049   1.70298
   D400       0.48154  -0.00001  -0.00001   0.00135   0.00134   0.48288
   D401      -0.69900   0.00001  -0.00001   0.00158   0.00156  -0.69744
   D402       3.00335   0.00001   0.00001   0.00009   0.00010   3.00345
   D403       3.13237   0.00000  -0.00000   0.00077   0.00077   3.13314
   D404      -2.22564  -0.00004  -0.00012   0.00110   0.00097  -2.22467
   D405       2.87700  -0.00002  -0.00012   0.00132   0.00119   2.87820
   D406       0.29617  -0.00003  -0.00010  -0.00017  -0.00027   0.29590
   D407       0.42519  -0.00004  -0.00011   0.00052   0.00040   0.42559
   D408      -2.89176   0.00000  -0.00000   0.00141   0.00139  -2.89037
   D409       2.21088   0.00002  -0.00000   0.00163   0.00161   2.21250
   D410      -0.36995   0.00002   0.00002   0.00014   0.00015  -0.36980
   D411      -0.24093   0.00001   0.00000   0.00083   0.00082  -0.24011
   D412      -0.72179   0.00000   0.00001  -0.00058  -0.00057  -0.72236
   D413       0.48028  -0.00002   0.00000  -0.00081  -0.00081   0.47947
   D414       3.08505  -0.00001  -0.00002  -0.00173  -0.00175   3.08330
   D415      -3.04630  -0.00004  -0.00007  -0.00007  -0.00015  -3.04645
   D416       2.59765   0.00003   0.00010   0.00012   0.00022   2.59787
   D417      -2.48347   0.00001   0.00009  -0.00012  -0.00002  -2.48349
   D418       0.12131   0.00002   0.00007  -0.00103  -0.00096   0.12034
   D419       0.27314  -0.00001   0.00002   0.00062   0.00064   0.27378
   D420       2.26044   0.00003   0.00008   0.00126   0.00135   2.26179
   D421      -2.82068   0.00001   0.00008   0.00103   0.00111  -2.81957
   D422      -0.21591   0.00002   0.00005   0.00011   0.00017  -0.21574
   D423      -0.06407  -0.00001   0.00000   0.00177   0.00177  -0.06231
   D424      -0.32329   0.00001  -0.00001   0.00036   0.00035  -0.32293
   D425       0.96726   0.00002   0.00003   0.00121   0.00124   0.96850
   D426       3.11020   0.00001   0.00003   0.00076   0.00080   3.11100
   D427      -2.89003   0.00001   0.00002   0.00066   0.00068  -2.88935
   D428       2.71499  -0.00002  -0.00008   0.00008   0.00000   2.71499
   D429      -2.27765  -0.00000  -0.00004   0.00093   0.00089  -2.27676
   D430      -0.13471  -0.00001  -0.00004   0.00049   0.00044  -0.13427
   D431       0.14824  -0.00001  -0.00005   0.00038   0.00033   0.14857
   D432       3.02289  -0.00003  -0.00010  -0.00220  -0.00230   3.02059
   D433      -1.96975  -0.00001  -0.00007  -0.00135  -0.00142  -1.97116
   D434       0.17319  -0.00002  -0.00006  -0.00180  -0.00186   0.17133
   D435       0.45615  -0.00002  -0.00008  -0.00190  -0.00198   0.45417
   D436       2.32945   0.00005   0.00017   0.00579   0.00594   2.33538
   D437      -0.53311   0.00004   0.00018   0.00598   0.00614  -0.52697
   D438       0.98315   0.00003   0.00011   0.00476   0.00485   0.98800
   D439      -2.38552   0.00007   0.00022   0.00747   0.00767  -2.37785
   D440       0.47781  -0.00002  -0.00009  -0.00119  -0.00128   0.47653
   D441      -2.45154  -0.00003  -0.00012  -0.00183  -0.00195  -2.45349
   D442      -2.82789   0.00000   0.00000   0.00031   0.00031  -2.82758
   D443      -0.72236  -0.00002  -0.00007  -0.00131  -0.00138  -0.72374
   D444       2.63148  -0.00003  -0.00010  -0.00195  -0.00205   2.62942
   D445       2.25512   0.00000   0.00002   0.00018   0.00021   2.25533
   D446       3.08965  -0.00001  -0.00005  -0.00072  -0.00077   3.08888
   D447       0.16030  -0.00002  -0.00008  -0.00136  -0.00144   0.15886
   D448      -0.21606   0.00001   0.00004   0.00078   0.00082  -0.21524
   D449      -3.03530  -0.00001  -0.00006  -0.00084  -0.00090  -3.03620
   D450       0.31854  -0.00002  -0.00009  -0.00148  -0.00157   0.31697
   D451      -0.05781   0.00001   0.00004   0.00066   0.00069  -0.05712
   D452      -0.96855   0.00000   0.00001   0.00054   0.00054  -0.96800
   D453       0.27041  -0.00000  -0.00000  -0.00001  -0.00002   0.27039
   D454       2.74095   0.00001   0.00003   0.00056   0.00059   2.74154
   D455       2.87035  -0.00000   0.00001   0.00022   0.00023   2.87057
   D456       0.12383   0.00000  -0.00001   0.00075   0.00074   0.12457
   D457       1.36279   0.00000  -0.00002   0.00020   0.00018   1.36297
   D458      -2.44986   0.00001   0.00002   0.00077   0.00079  -2.44907
   D459      -2.32046   0.00000  -0.00001   0.00043   0.00043  -2.32004
   D460       2.33554  -0.00001  -0.00004  -0.00009  -0.00013   2.33541
   D461      -2.70869  -0.00001  -0.00005  -0.00064  -0.00069  -2.70938
   D462      -0.23815  -0.00000  -0.00002  -0.00007  -0.00008  -0.23823
   D463      -0.10876  -0.00001  -0.00004  -0.00041  -0.00045  -0.10920
   D464       2.60509   0.00000   0.00001   0.00036   0.00037   2.60546
   D465      -2.43913  -0.00000  -0.00000  -0.00019  -0.00019  -2.43933
   D466       0.03141   0.00001   0.00003   0.00039   0.00041   0.03182
   D467       0.16080   0.00000   0.00001   0.00005   0.00005   0.16085
   D468      -2.19327   0.00001   0.00002   0.00015   0.00016  -2.19311
   D469      -0.04868  -0.00000  -0.00001   0.00008   0.00007  -0.04861
   D470       2.78141  -0.00000   0.00000  -0.00040  -0.00040   2.78101
   D471       1.33489  -0.00000  -0.00002  -0.00025  -0.00027   1.33462
   D472      -1.11902   0.00000  -0.00000   0.00010   0.00010  -1.11893
   D473      -0.32105   0.00003   0.00012   0.00168   0.00180  -0.31925
   D474       0.97536   0.00000   0.00005   0.00130   0.00134   0.97671
   D475      -2.87544   0.00002   0.00012   0.00355   0.00367  -2.87177
   D476       3.12273   0.00003   0.00004  -0.00181  -0.00175   3.12098
   D477       2.69651   0.00004   0.00015   0.00212   0.00227   2.69878
   D478      -2.29027   0.00001   0.00007   0.00175   0.00181  -2.28845
   D479       0.14212   0.00003   0.00015   0.00400   0.00414   0.14625
   D480      -0.14290   0.00004   0.00006  -0.00136  -0.00128  -0.14418
   D481       3.02801  -0.00000  -0.00000  -0.00013  -0.00013   3.02788
   D482      -1.95876  -0.00003  -0.00008  -0.00050  -0.00059  -1.95935
   D483       0.47362  -0.00001  -0.00000   0.00175   0.00174   0.47536
   D484       0.18860   0.00000  -0.00008  -0.00361  -0.00368   0.18492
   D485       2.76540   0.00001   0.00004   0.00238   0.00242   2.76782
   D486      -1.01689   0.00001   0.00003   0.00175   0.00178  -1.01511
   D487       0.72003   0.00003   0.00013   0.00340   0.00353   0.72356
   D488      -2.20272   0.00002   0.00008   0.00269   0.00278  -2.19994
   D489       2.59425   0.00002   0.00006   0.00212   0.00217   2.59642
   D490      -0.29088  -0.00000  -0.00000   0.00209   0.00208  -0.28880
   D491       1.24095   0.00000   0.00002   0.00162   0.00163   1.24258
   D492      -2.13231   0.00004   0.00016   0.00369   0.00385  -2.12846
   D493       0.30463  -0.00002   0.00001  -0.00118  -0.00117   0.30346
   D494      -0.82089   0.00000   0.00001  -0.00056  -0.00056  -0.82145
   D495       3.02490  -0.00001   0.00000  -0.00008  -0.00008   3.02482
   D496       2.57065   0.00000   0.00001   0.00008   0.00009   2.57074
   D497       1.46476  -0.00002  -0.00001  -0.00155  -0.00156   1.46320
   D498       0.33924  -0.00001  -0.00001  -0.00093  -0.00095   0.33829
   D499      -2.09816  -0.00002  -0.00002  -0.00045  -0.00047  -2.09863
   D500      -2.55241  -0.00000  -0.00001  -0.00029  -0.00030  -2.55271
   D501      -2.11698  -0.00003  -0.00002  -0.00212  -0.00213  -2.11911
   D502       3.04068  -0.00001  -0.00002  -0.00150  -0.00152   3.03917
   D503       0.60329  -0.00002  -0.00003  -0.00101  -0.00104   0.60225
   D504       0.14904  -0.00001  -0.00002  -0.00085  -0.00087   0.14817
   D505      -2.53326  -0.00001   0.00001  -0.00169  -0.00168  -2.53495
   D506       2.62440   0.00000   0.00001  -0.00108  -0.00107   2.62333
   D507       0.18701  -0.00000  -0.00000  -0.00059  -0.00059   0.18642
   D508      -0.26724   0.00001   0.00001  -0.00043  -0.00042  -0.26767
   D509       0.63760   0.00000   0.00001   0.00015   0.00016   0.63777
   D510      -0.43326   0.00002   0.00002   0.00110   0.00112  -0.43215
   D511      -2.65735  -0.00001  -0.00002   0.00034   0.00033  -2.65702
   D512       3.06635   0.00004   0.00010   0.00035   0.00046   3.06680
   D513      -0.52003   0.00001   0.00003   0.00023   0.00027  -0.51976
   D514      -1.59089   0.00002   0.00004   0.00118   0.00122  -1.58967
   D515       2.46820  -0.00001   0.00000   0.00042   0.00043   2.46864
   D516       1.90872   0.00005   0.00012   0.00043   0.00056   1.90927
   D517      -3.14114  -0.00000  -0.00001   0.00053   0.00052  -3.14061
   D518       2.07119   0.00002   0.00001   0.00147   0.00147   2.07266
   D519      -0.15290  -0.00002  -0.00003   0.00071   0.00069  -0.15221
   D520      -0.71239   0.00004   0.00008   0.00073   0.00081  -0.71158
   D521      -2.90271  -0.00000  -0.00001   0.00040   0.00039  -2.90232
   D522       2.30961   0.00001   0.00000   0.00134   0.00134   2.31095
   D523       0.08552  -0.00002  -0.00004   0.00058   0.00055   0.08608
   D524      -0.47396   0.00003   0.00008   0.00060   0.00068  -0.47328
   D525      -1.53024  -0.00003  -0.00007  -0.00374  -0.00381  -1.53405
   D526       0.21315  -0.00001  -0.00000  -0.00171  -0.00171   0.21144
   D527       1.74214  -0.00002  -0.00006  -0.00165  -0.00171   1.74043
   D528      -2.79766   0.00000   0.00001   0.00038   0.00039  -2.79727
   D529      -2.97390  -0.00003  -0.00008  -0.00289  -0.00296  -2.97686
   D530      -1.23051  -0.00001  -0.00001  -0.00085  -0.00086  -1.23137
   D531       0.66473  -0.00003  -0.00006  -0.00274  -0.00279   0.66194
   D532       2.40812  -0.00000   0.00001  -0.00070  -0.00069   2.40743
   D533      -0.45523  -0.00002  -0.00004  -0.00257  -0.00261  -0.45783
   D534       1.28816   0.00001   0.00003  -0.00053  -0.00050   1.28766
   D535      -0.49838   0.00000   0.00000  -0.00085  -0.00085  -0.49923
   D536       2.02495  -0.00000  -0.00002  -0.00025  -0.00027   2.02467
   D537      -2.73260   0.00000   0.00002   0.00003   0.00005  -2.73255
   D538      -0.20928  -0.00000  -0.00001   0.00063   0.00063  -0.20865
   D539      -1.58875   0.00000   0.00001  -0.00024  -0.00023  -1.58898
   D540       0.93457  -0.00000  -0.00002   0.00036   0.00034   0.93492
   D541       2.27790  -0.00000   0.00000  -0.00022  -0.00022   2.27768
   D542      -1.48196  -0.00001  -0.00002   0.00038   0.00036  -1.48160
   D543       0.86716   0.00002   0.00004  -0.00027  -0.00022   0.86693
   D544      -2.89270   0.00001   0.00002   0.00033   0.00035  -2.89235
   D545      -0.88867   0.00001   0.00002  -0.00029  -0.00027  -0.88894
   D546       0.14000  -0.00000  -0.00001  -0.00047  -0.00048   0.13953
   D547       3.12925  -0.00001  -0.00005  -0.00189  -0.00192   3.12732
   D548       2.49804   0.00003   0.00008   0.00075   0.00084   2.49888
   D549       0.21874  -0.00001  -0.00002  -0.00096  -0.00098   0.21777
   D550       1.24742  -0.00002  -0.00005  -0.00114  -0.00118   1.24623
   D551      -2.04652  -0.00003  -0.00009  -0.00255  -0.00263  -2.04916
   D552      -2.67773   0.00001   0.00004   0.00009   0.00013  -2.67760
   D553       3.11252   0.00000   0.00001   0.00005   0.00005   3.11257
   D554      -2.14199  -0.00001  -0.00002  -0.00013  -0.00016  -2.14215
   D555       0.84725  -0.00002  -0.00006  -0.00155  -0.00160   0.84564
   D556       0.21604   0.00002   0.00007   0.00109   0.00116   0.21720
   D557       2.54149   0.00001   0.00001   0.00001   0.00003   2.54152
   D558      -2.71302  -0.00001  -0.00002  -0.00017  -0.00018  -2.71320
   D559       0.27623  -0.00001  -0.00006  -0.00158  -0.00163   0.27460
   D560      -0.35498   0.00002   0.00008   0.00106   0.00113  -0.35384
   D561       0.82631   0.00001   0.00001   0.00088   0.00089   0.82720
   D562      -0.12050   0.00001   0.00005   0.00140   0.00144  -0.11906
   D563      -2.56699  -0.00001  -0.00003   0.00017   0.00015  -2.56685
   D564      -2.99765   0.00000  -0.00001   0.00038   0.00037  -2.99728
   D565      -0.21137   0.00001   0.00002   0.00086   0.00088  -0.21049
   D566      -1.15818   0.00001   0.00005   0.00138   0.00143  -1.15675
   D567       2.67851  -0.00001  -0.00002   0.00016   0.00013   2.67864
   D568       2.24786   0.00000  -0.00001   0.00036   0.00035   2.24821
   D569       3.13064   0.00000   0.00000   0.00014   0.00015   3.13079
   D570       2.18383   0.00001   0.00004   0.00066   0.00070   2.18453
   D571      -0.26266  -0.00001  -0.00004  -0.00056  -0.00060  -0.26326
   D572      -0.69332  -0.00000  -0.00002  -0.00036  -0.00038  -0.69369
   D573      -2.54862   0.00000   0.00001   0.00021   0.00022  -2.54839
   D574       2.78776   0.00001   0.00004   0.00073   0.00077   2.78853
   D575       0.34127  -0.00001  -0.00003  -0.00049  -0.00052   0.34074
   D576      -0.08939  -0.00000  -0.00002  -0.00029  -0.00030  -0.08969
   D577       1.71776  -0.00000  -0.00002   0.00005   0.00004   1.71780
   D578      -0.78540   0.00000  -0.00000   0.00120   0.00119  -0.78422
   D579      -3.09893  -0.00000   0.00001  -0.00016  -0.00015  -3.09908
   D580      -1.81678  -0.00000  -0.00001  -0.00043  -0.00044  -1.81722
   D581       0.31577   0.00000   0.00002   0.00068   0.00070   0.31646
   D582      -0.58023  -0.00002  -0.00004  -0.00149  -0.00153  -0.58175
   D583       0.62623  -0.00002  -0.00009  -0.00152  -0.00161   0.62461
   D584      -2.95532  -0.00002  -0.00006  -0.00091  -0.00097  -2.95629
   D585      -2.80863  -0.00001  -0.00003  -0.00046  -0.00049  -2.80912
   D586      -1.78938  -0.00000   0.00002  -0.00138  -0.00136  -1.79074
   D587      -0.58293  -0.00000  -0.00004  -0.00141  -0.00144  -0.58437
   D588       2.11871   0.00000  -0.00000  -0.00080  -0.00080   2.11791
   D589       2.26540   0.00001   0.00002  -0.00034  -0.00032   2.26509
   D590       2.26546  -0.00003  -0.00016  -0.00453  -0.00468   2.26078
   D591      -2.81127  -0.00003  -0.00021  -0.00456  -0.00477  -2.81604
   D592      -0.10963  -0.00003  -0.00018  -0.00395  -0.00413  -0.11376
   D593       0.03706  -0.00002  -0.00015  -0.00349  -0.00364   0.03342
   D594       2.12281  -0.00001   0.00001   0.00136   0.00138   2.12419
   D595      -2.95392  -0.00001  -0.00004   0.00133   0.00129  -2.95264
   D596      -0.25229  -0.00001  -0.00000   0.00194   0.00193  -0.25036
   D597      -0.10559  -0.00001   0.00002   0.00240   0.00241  -0.10318
   D598      -1.50516   0.00004   0.00040   0.01990   0.02030  -1.48486
   D599       1.70512   0.00007   0.00057   0.01993   0.02052   1.72564
   D600      -0.25054   0.00005   0.00043   0.01892   0.01936  -0.23118
   D601       0.78708   0.00006   0.00052   0.02022   0.02074   0.80783
   D602      -3.10917   0.00006   0.00055   0.02159   0.02215  -3.08702
   D603       0.60652  -0.00001  -0.00005  -0.00200  -0.00204   0.60448
   D604      -1.78702  -0.00004  -0.00016  -0.00444  -0.00458  -1.79160
   D605      -0.78695  -0.00001  -0.00004  -0.00314  -0.00318  -0.79013
   D606       3.10270  -0.00004  -0.00016  -0.00558  -0.00572   3.09698
   D607       1.60855  -0.00001  -0.00003  -0.00259  -0.00261   1.60594
   D608      -0.78498  -0.00004  -0.00015  -0.00503  -0.00515  -0.79014
   D609      -2.34871   0.00001  -0.00001  -0.00203  -0.00203  -2.35075
   D610       1.54093  -0.00002  -0.00012  -0.00447  -0.00458   1.53636
   D611       2.54487   0.00000   0.00000  -0.00135  -0.00134   2.54353
   D612       0.15133  -0.00002  -0.00011  -0.00379  -0.00388   0.14745
   D613      -0.19603   0.00003   0.00009  -0.00153  -0.00144  -0.19747
   D614      -1.26990   0.00002   0.00006  -0.00169  -0.00163  -1.27153
   D615       1.19412   0.00004   0.00009  -0.00263  -0.00254   1.19158
   D616      -2.34794   0.00001   0.00001  -0.00185  -0.00184  -2.34977
   D617       2.62977   0.00000  -0.00001  -0.00291  -0.00292   2.62685
   D618       2.95442  -0.00001  -0.00004  -0.00086  -0.00090   2.95353
   D619       1.79001  -0.00001  -0.00005  -0.00121  -0.00127   1.78874
   D620      -0.28497   0.00001   0.00003   0.00029   0.00032  -0.28465
   D621      -1.44939  -0.00000   0.00001  -0.00006  -0.00005  -1.44944
   D622       2.02103  -0.00000  -0.00003  -0.00001  -0.00004   2.02098
   D623       0.85661  -0.00001  -0.00005  -0.00037  -0.00042   0.85620
   D624       0.98106   0.00001   0.00002   0.00034   0.00037   0.98142
   D625      -0.18336  -0.00000   0.00001  -0.00002  -0.00001  -0.18336
   D626      -1.87690  -0.00001  -0.00005  -0.00080  -0.00085  -1.87775
   D627      -3.04132  -0.00002  -0.00006  -0.00116  -0.00122  -3.04254
   D628      -0.96911   0.00002   0.00011   0.00010   0.00019  -0.96892
   D629      -0.19432  -0.00003  -0.00010  -0.00674  -0.00680  -0.20112
   D630      -3.09023  -0.00012  -0.00018  -0.00188  -0.00209  -3.09233
   D631      -2.26641   0.00002   0.00013   0.00045   0.00057  -2.26584
   D632      -1.49161  -0.00003  -0.00008  -0.00638  -0.00643  -1.49804
   D633       1.89565  -0.00012  -0.00016  -0.00153  -0.00172   1.89394
   D634       0.90063  -0.00001  -0.00004  -0.00135  -0.00139   0.89924
   D635       3.11733  -0.00002  -0.00006  -0.00153  -0.00159   3.11574
   D636       0.05504  -0.00002  -0.00006  -0.00224  -0.00229   0.05275
   D637       0.41773  -0.00000  -0.00001  -0.00135  -0.00136   0.41637
   D638       2.76178  -0.00001  -0.00004  -0.00140  -0.00143   2.76035
   D639      -0.59697   0.00000  -0.00001  -0.00170  -0.00171  -0.59868
   D640       3.00406   0.00002   0.00014  -0.02128  -0.02111   2.98295
   D641       0.76191  -0.00003  -0.00027   0.00178   0.00148   0.76339
   D642      -0.73416   0.00001   0.00004   0.00275   0.00278  -0.73138
   D643       2.91291  -0.00000  -0.00003   0.00061   0.00058   2.91349
   D644       1.41112   0.00005   0.00029   0.00414   0.00440   1.41552
   D645      -1.22500   0.00003   0.00023   0.00200   0.00221  -1.22279
   D646       1.15037  -0.00001  -0.00009   0.00203   0.00197   1.15234
   D647      -1.25633   0.00003   0.00009  -0.00070  -0.00062  -1.25695
   D648      -3.06405  -0.00003  -0.00008  -0.00256  -0.00264  -3.06669
   D649       2.84368   0.00002   0.00003   0.00483   0.00487   2.84855
   D650       0.43698   0.00007   0.00020   0.00209   0.00228   0.43926
   D651      -1.37074  -0.00000   0.00003   0.00023   0.00026  -1.37048
   D652      -0.85326  -0.00004  -0.00024   0.00007  -0.00015  -0.85340
   D653       3.02323   0.00001  -0.00007  -0.00266  -0.00274   3.02049
   D654       1.21551  -0.00006  -0.00023  -0.00453  -0.00475   1.21076
   D655      -0.14141  -0.00003  -0.00008   0.00195   0.00188  -0.13954
   D656      -3.06557  -0.00002  -0.00010   0.00008  -0.00001  -3.06558
   D657      -0.31294   0.00001   0.00001   0.00009   0.00010  -0.31284
   D658       1.35630   0.00001   0.00003   0.00025   0.00027   1.35657
   D659      -2.99695   0.00000   0.00002   0.00025   0.00027  -2.99669
   D660       0.96649   0.00000  -0.00001   0.00000  -0.00001   0.96648
   D661       2.63572   0.00000   0.00000   0.00016   0.00017   2.63589
   D662      -1.71753  -0.00000  -0.00000   0.00016   0.00016  -1.71737
   D663      -0.30378   0.00000  -0.00000  -0.00033  -0.00033  -0.30411
   D664      -3.04364   0.00000  -0.00000   0.00056   0.00056  -3.04309
   D665       1.20352  -0.00001  -0.00001  -0.00067  -0.00068   1.20284
   D666      -1.53635  -0.00001  -0.00001   0.00022   0.00021  -1.53614
   D667       0.19600  -0.00001  -0.00002  -0.00010  -0.00012   0.19588
   D668       3.02017  -0.00000  -0.00001  -0.00036  -0.00037   3.01981
   D669      -1.11505   0.00000  -0.00001  -0.00005  -0.00005  -1.11511
   D670       1.70912   0.00001   0.00001  -0.00031  -0.00030   1.70882
   D671       2.15840   0.00000  -0.00002  -0.00026  -0.00027   2.15813
   D672      -1.30061   0.00000  -0.00000  -0.00052  -0.00052  -1.30113
   D673       0.27073   0.00000   0.00000   0.00026   0.00026   0.27099
   D674       2.89822   0.00000  -0.00001  -0.00100  -0.00101   2.89721
   D675      -1.49826  -0.00000   0.00000   0.00032   0.00033  -1.49793
   D676       1.12923  -0.00000  -0.00000  -0.00094  -0.00094   1.12829
   D677      -1.13972  -0.00000  -0.00002   0.00000  -0.00002  -1.13974
   D678       1.48777  -0.00001  -0.00003  -0.00126  -0.00129   1.48648
   D679      -0.46893  -0.00001  -0.00003  -0.00385  -0.00389  -0.47282
   D680      -2.84722  -0.00001  -0.00005  -0.00464  -0.00469  -2.85191
   D681      -0.89160   0.00001   0.00003   0.00159   0.00162  -0.88998
   D682      -0.90015   0.00003   0.00010   0.00198   0.00208  -0.89807
   D683      -0.67116   0.00001   0.00004   0.00182   0.00185  -0.66931
   D684      -2.91240   0.00002   0.00007   0.00121   0.00128  -2.91112
   D685       1.39330   0.00001   0.00003   0.00071   0.00074   1.39404
   D686      -2.40747   0.00000   0.00002   0.00016   0.00018  -2.40729
   D687      -2.17848  -0.00001  -0.00005   0.00000  -0.00004  -2.17853
   D688       1.86346  -0.00000  -0.00002  -0.00060  -0.00062   1.86285
   D689      -0.11403  -0.00002  -0.00005  -0.00110  -0.00115  -0.11518
   D690       2.77985   0.00000   0.00005  -0.00084  -0.00079   2.77907
   D691      -0.15664  -0.00000   0.00003  -0.00056  -0.00053  -0.15717
   D692      -2.95408  -0.00001  -0.00003  -0.00570  -0.00573  -2.95981
   D693      -1.41814  -0.00000  -0.00002  -0.00549  -0.00551  -1.42365
   D694       0.79944  -0.00000   0.00001  -0.00259  -0.00258   0.79687
   D695       0.51721   0.00001   0.00004  -0.00220  -0.00217   0.51504
   D696      -2.84689   0.00001   0.00006  -0.00031  -0.00025  -2.84714
   D697       2.15730  -0.00001  -0.00003  -0.00255  -0.00259   2.15472
   D698       1.87507   0.00001  -0.00001  -0.00217  -0.00218   1.87289
   D699      -1.48903   0.00000   0.00002  -0.00028  -0.00026  -1.48929
   D700      -1.35015  -0.00000  -0.00000  -0.00309  -0.00310  -1.35325
   D701      -1.63239   0.00002   0.00002  -0.00271  -0.00269  -1.63507
   D702       1.28670   0.00001   0.00005  -0.00082  -0.00077   1.28593
   D703       3.10575   0.00000  -0.00001   0.00110   0.00109   3.10684
   D704       1.75827   0.00000   0.00003   0.00146   0.00149   1.75976
   D705      -1.01281  -0.00000  -0.00000   0.00194   0.00194  -1.01087
   D706      -0.14767  -0.00001  -0.00002  -0.00103  -0.00105  -0.14872
   D707       2.81719  -0.00001  -0.00003  -0.00080  -0.00083   2.81636
   D708       3.10770   0.00001   0.00002   0.00116   0.00118   3.10887
   D709       1.76265  -0.00000  -0.00000   0.00138   0.00138   1.76403
   D710      -0.90357   0.00000  -0.00000   0.00014   0.00014  -0.90343
   D711       0.69938  -0.00001  -0.00001  -0.00021  -0.00022   0.69916
   D712      -0.31037  -0.00001  -0.00002   0.00012   0.00010  -0.31026
   D713      -2.89835  -0.00001  -0.00002  -0.00040  -0.00043  -2.89878
   D714       2.02621   0.00000   0.00001  -0.00031  -0.00030   2.02591
   D715       1.01647   0.00000   0.00000   0.00002   0.00002   1.01650
   D716      -1.57151   0.00000  -0.00001  -0.00050  -0.00051  -1.57202
   D717      -1.57109  -0.00000   0.00001   0.00087   0.00088  -1.57021
   D718      -2.58083  -0.00000   0.00000   0.00121   0.00121  -2.57963
   D719       1.11436  -0.00000  -0.00001   0.00068   0.00068   1.11504
   D720      -0.12841   0.00000   0.00001  -0.00008  -0.00007  -0.12847
   D721      -2.93917  -0.00000   0.00000   0.00019   0.00019  -2.93898
   D722       1.37886   0.00001   0.00002   0.00060   0.00062   1.37948
   D723      -1.43190   0.00001   0.00001   0.00088   0.00088  -1.43102
   D724      -1.56781   0.00004   0.00012   0.00707   0.00717  -1.56065
   D725       1.54407   0.00002   0.00011   0.00148   0.00155   1.54563
   D726      -3.10955   0.00002   0.00001   0.00222   0.00222  -3.10732
   D727       0.02881   0.00001   0.00000  -0.00273  -0.00274   0.02607
   D728       1.53624   0.00002  -0.00000   0.00115   0.00113   1.53737
   D729      -1.60859   0.00000  -0.00001  -0.00380  -0.00384  -1.61243
   D730      -0.27707   0.00001  -0.00001   0.00115   0.00114  -0.27592
   D731       0.01661   0.00000  -0.00000   0.00108   0.00108   0.01769
   D732       2.87590   0.00000  -0.00002   0.00029   0.00028   2.87618
   D733       1.61872   0.00003   0.00016   0.00607   0.00622   1.62495
   D734       1.91240   0.00003   0.00016   0.00600   0.00616   1.91856
   D735      -1.51150   0.00002   0.00015   0.00521   0.00536  -1.50614
   D736       0.27884  -0.00001  -0.00003   0.00039   0.00037   0.27921
   D737       0.56035  -0.00001  -0.00002   0.00032   0.00030   0.56065
   D738      -3.13976  -0.00001  -0.00004  -0.00026  -0.00029  -3.14006
   D739      -1.50845   0.00000   0.00001  -0.00050  -0.00049  -1.50894
   D740      -1.22695   0.00000   0.00002  -0.00057  -0.00055  -1.22750
   D741       1.35613   0.00000   0.00000  -0.00115  -0.00115   1.35498
   D742      -1.23006   0.00001   0.00004  -0.00011  -0.00007  -1.23013
   D743       0.29285   0.00000   0.00001  -0.00051  -0.00051   0.29234
   D744       2.93327   0.00001   0.00002  -0.00004  -0.00001   2.93326
   D745      -2.57407  -0.00000  -0.00004  -0.00310  -0.00314  -2.57721
   D746      -1.05116  -0.00001  -0.00007  -0.00350  -0.00358  -1.05474
   D747       1.58926  -0.00001  -0.00005  -0.00303  -0.00308   1.58618
   D748       0.50155   0.00000   0.00000   0.00065   0.00065   0.50221
   D749       2.02446  -0.00001  -0.00003   0.00024   0.00022   2.02468
   D750      -1.61830  -0.00000  -0.00001   0.00072   0.00071  -1.61759
   D751       0.29937   0.00000   0.00004  -0.00014  -0.00011   0.29926
   D752       0.00194   0.00001   0.00004   0.00007   0.00010   0.00204
   D753      -2.85357   0.00001   0.00005   0.00071   0.00075  -2.85281
   D754      -0.25265   0.00000   0.00001  -0.00023  -0.00022  -0.25286
   D755      -0.53677   0.00001   0.00001   0.00014   0.00015  -0.53662
   D756      -3.12303   0.00000   0.00002   0.00056   0.00058  -3.12246
   D757       1.67064   0.00000   0.00002  -0.00004  -0.00002   1.67062
   D758       1.38651   0.00001   0.00002   0.00033   0.00035   1.38686
   D759      -1.19975   0.00001   0.00003   0.00075   0.00077  -1.19898
   D760      -0.26360   0.00001   0.00002  -0.00000   0.00001  -0.26358
   D761      -3.07042   0.00001   0.00003   0.00174   0.00177  -3.06866
   D762      -1.94431   0.00000   0.00001  -0.00015  -0.00014  -1.94445
   D763       1.53205   0.00000   0.00002   0.00159   0.00162   1.53367
   D764      -0.04166   0.00003   0.00012   0.00933   0.00939  -0.03226
   D765       0.73583  -0.00004  -0.00023  -0.00111  -0.00131   0.73452
   D766       2.88182   0.00011   0.00021   0.00499   0.00520   2.88702
   D767       3.09681   0.00002   0.00012   0.00454   0.00459   3.10140
   D768      -2.40889  -0.00005  -0.00024  -0.00590  -0.00611  -2.41500
   D769      -0.26290   0.00010   0.00021   0.00021   0.00040  -0.26250
   D770       0.25387   0.00001   0.00002   0.00180   0.00182   0.25569
   D771       3.08858   0.00001   0.00002   0.00024   0.00026   3.08884
   D772       0.55789  -0.00000   0.00001   0.00146   0.00147   0.55936
   D773      -2.89058  -0.00000   0.00001  -0.00010  -0.00009  -2.89068
   D774      -0.68307  -0.00001  -0.00002   0.00007   0.00005  -0.68302
   D775       2.15164  -0.00001  -0.00002  -0.00149  -0.00151   2.15013
   D776      -2.80439   0.00001   0.00003   0.00108   0.00111  -2.80328
   D777       0.03032   0.00001   0.00002  -0.00047  -0.00045   0.02987
         Item               Value     Threshold  Converged?
 Maximum Force            0.028750     0.000450     NO 
 RMS     Force            0.001181     0.000300     NO 
 Maximum Displacement     0.148732     0.001800     NO 
 RMS     Displacement     0.007621     0.001200     NO 
 Predicted change in Energy=-4.525378D-04
 GradGradGradGradGradGradGradGradGradGradGradGradGradGradGradGradGradGrad

 Stoichiometry    Be12H52
 Framework group  C1[X(Be12H52)]
 Deg. of freedom   186
 Full point group                 C1      NOp   1
 Largest Abelian subgroup         C1      NOp   1
 Largest concise Abelian subgroup C1      NOp   1
                         Standard orientation:                         
 ---------------------------------------------------------------------
 Center     Atomic      Atomic             Coordinates (Angstroms)
 Number     Number       Type             X           Y           Z
 ---------------------------------------------------------------------
      1          4           0       -0.073317    0.102308    1.493594
      2          4           0        0.443231    1.818307    0.213167
      3          4           0        0.052292   -0.908946   -1.432756
      4          4           0        1.894916    0.333625    0.601415
      5          4           0       -2.195133   -0.321336    1.198836
      6          4           0        1.391043    0.886422   -1.437716
      7          4           0        2.187941   -0.884701   -1.005075
      8          4           0       -0.635936    1.182780   -1.470495
      9          4           0       -1.950956   -0.335885   -0.824608
     10          4           0        1.038522   -1.561303    0.553089
     11          4           0       -1.553311    1.395907    0.423824
     12          4           0       -0.949849   -1.719659    0.368755
     13          1           0       -3.277984   -1.027348    2.000387
     14          1           0       -3.228492   -0.279934    2.320704
     15          1           0        3.358366   -1.830921   -1.215092
     16          1           0        3.235940   -1.478783   -1.939480
     17          1           0        1.980638   -2.679581    1.032029
     18          1           0        1.235129   -2.925741    1.245649
     19          1           0       -2.625012    2.184346    1.084493
     20          1           0       -2.067743    2.746902    0.809283
     21          1           0        2.403002    1.182033   -2.486362
     22          1           0        1.789602    1.743524   -2.597351
     23          1           0       -2.905568   -0.721725   -2.029927
     24          1           0       -3.385506   -0.646973   -1.398474
     25          1           0       -0.997891   -3.231639    0.674424
     26          1           0       -1.767307   -2.970624    0.726775
     27          1           0        2.853055    0.855751    1.751293
     28          1           0        3.335775    0.524764    1.212158
     29          1           0        0.463991    0.242983    2.973189
     30          1           0       -0.335681    0.211911    3.042837
     31          1           0        0.345711   -1.757367   -2.726937
     32          1           0       -0.456274   -1.743944   -2.675113
     33          1           0       -1.508942    2.031616   -2.466126
     34          1           0       -0.804196    1.957297   -2.831818
     35          1           0        0.511199    3.275806    0.810376
     36          1           0        1.201886    3.181396    0.423575
     37          1           0       -3.984972    2.175864   -1.507512
     38          1           0       -4.504109    2.539034   -1.908193
     39          1           0        1.378928   -4.704771   -1.710162
     40          1           0        1.161204   -4.033138   -1.457129
     41          1           0        4.976953    0.527750   -0.975457
     42          1           0        5.722994    0.467472   -1.013775
     43          1           0       -0.531409    5.008098   -1.706161
     44          1           0       -0.518778    4.305188   -1.447405
     45          1           0       -1.053933    2.692917    3.253400
     46          1           0       -1.106671    3.168006    3.830281
     47          1           0       -2.140732   -3.438480   -1.878140
     48          1           0       -2.455103   -4.029532   -2.214415
     49          1           0       -0.983460   -2.403137    3.482694
     50          1           0       -1.160691   -2.783578    4.104249
     51          1           0       -5.104871   -3.005056   -0.106222
     52          1           0       -4.463270   -2.632381   -0.004661
     53          1           0        0.445292    0.227269   -4.426369
     54          1           0        0.431403    0.242966   -5.175707
     55          1           0        2.705968   -1.582772    3.961074
     56          1           0        2.346704   -1.370346    3.338962
     57          1           0        4.093907    3.511556   -0.319867
     58          1           0        3.606164    2.948349   -0.404043
     59          1           0        2.295864    3.122873    3.676572
     60          1           0        1.868747    2.694660    3.236446
     61          1           0       -5.576556    1.349329    1.099443
     62          1           0       -4.907826    1.088375    0.873510
     63          1           0        4.499822   -2.212099    1.306939
     64          1           0        5.006960   -2.668245    1.623029
 ---------------------------------------------------------------------
 Rotational constants (GHZ):           0.5962934           0.4866750           0.4568698
 Standard basis: def2TZVP (5D, 7F)
 There are   552 symmetry adapted cartesian basis functions of A   symmetry.
 There are   540 symmetry adapted basis functions of A   symmetry.
   540 basis functions,   764 primitive gaussians,   552 cartesian basis functions
    50 alpha electrons       50 beta electrons
       nuclear repulsion energy       666.3558751087 Hartrees.
 NAtoms=   64 NActive=   64 NUniq=   64 SFac= 1.00D+00 NAtFMM=   60 NAOKFM=T Big=T
 Integral buffers will be    131072 words long.
 Raffenetti 2 integral format.
 Two-electron integral symmetry is turned on.
 Nuclear repulsion after empirical dispersion term =      666.2778872823 Hartrees.
 One-electron integrals computed using PRISM.
   1 Symmetry operations used in ECPInt.
 ECPInt:  NShTT=   50086 NPrTT=  127620 LenC2=   44446 LenP2D=   87642.
 LDataN:  DoStor=T MaxTD1= 4 Len=   56
 NBasis=   540 RedAO= T EigKep=  3.93D-05  NBF=   540
 NBsUse=   540 1.00D-06 EigRej= -1.00D+00 NBFU=   540
 Initial guess from the checkpoint file:  "/home/asus/YCY/BeH/Be12/H26-Be12.chk"
 B after Tr=     0.000000    0.000000   -0.000000
         Rot=    0.999989   -0.003776   -0.002325   -0.001369 Ang=  -0.53 deg.
 ExpMin= 3.27D-02 ExpMax= 4.70D+03 ExpMxC= 1.60D+02 IAcc=3 IRadAn=         5 AccDes= 0.00D+00
 Harris functional with IExCor= 1009 and IRadAn=       5 diagonalized for initial guess.
 HarFok:  IExCor= 1009 AccDes= 0.00D+00 IRadAn=         5 IDoV= 1 UseB2=F ITyADJ=14
 ICtDFT=  3500011 ScaDFX=  1.000000  1.000000  1.000000  1.000000
 FoFCou: FMM=F IPFlag=           0 FMFlag=      100000 FMFlg1=        2001
         NFxFlg=           0 DoJE=T BraDBF=F KetDBF=T FulRan=T
         wScrn=  0.000000 ICntrl=       500 IOpCl=  0 I1Cent=   200000004 NGrid=           0
         NMat0=    1 NMatS0=      1 NMatT0=    0 NMatD0=    1 NMtDS0=    0 NMtDT0=    0
 Petite list used in FoFCou.
 Requested convergence on RMS density matrix=1.00D-08 within 128 cycles.
 Requested convergence on MAX density matrix=1.00D-06.
 Requested convergence on             energy=1.00D-06.
 No special actions if energy rises.
 SCF Done:  E(RPBE1PBE) =  -207.155027331     A.U. after   11 cycles
            NFock= 11  Conv=0.61D-08     -V/T= 2.0114
   1 Symmetry operations used in ECPInt.
 ECPInt:  NShTT=   50086 NPrTT=  127620 LenC2=   44446 LenP2D=   87642.
 LDataN:  DoStor=T MaxTD1= 5 Len=  102
 Calling FoFJK, ICntrl=      2127 FMM=T ISym2X=0 I1Cent= 0 IOpClX= 0 NMat=1 NMatS=1 NMatT=0.
 ***** Axes restored to original set *****
 -------------------------------------------------------------------
 Center     Atomic                   Forces (Hartrees/Bohr)
 Number     Number              X              Y              Z
 -------------------------------------------------------------------
      1        4          -0.000093004   -0.000025347   -0.000075233
      2        4           0.000009222   -0.000139052   -0.000062798
      3        4          -0.000008951    0.000045708    0.000053011
      4        4           0.000119055   -0.000034098   -0.000030703
      5        4           0.000211792    0.000052888    0.000183513
      6        4           0.000041727    0.000056408    0.000017330
      7        4           0.000095801    0.000058156   -0.000091632
      8        4          -0.000003154    0.000037382   -0.000050535
      9        4          -0.000208854    0.000023311   -0.000025751
     10        4           0.000055741   -0.000105901    0.000127717
     11        4           0.000011981   -0.000020251    0.000213311
     12        4           0.000070731   -0.000016655   -0.000106524
     13        1          -0.000123084    0.000070077   -0.000071424
     14        1           0.000338841   -0.000222964    0.000090995
     15        1           0.000001234   -0.000139758    0.000050983
     16        1          -0.000019936    0.000060356   -0.000045313
     17        1          -0.000338957    0.000279272   -0.000296052
     18        1           0.000021021   -0.000199157    0.000273399
     19        1           0.000268713   -0.000074678    0.000214697
     20        1          -0.000148913    0.000034132   -0.000152256
     21        1          -0.000027236   -0.000044472   -0.000002162
     22        1          -0.000020396    0.000014780    0.000032848
     23        1           0.000007735    0.000028669   -0.000030455
     24        1           0.000017124   -0.000025450    0.000006733
     25        1           0.000004868    0.000006241   -0.000000033
     26        1           0.000032621    0.000022453   -0.000033449
     27        1          -0.000034810    0.000004853    0.000033150
     28        1           0.000057112    0.000077440   -0.000071249
     29        1           0.000009223    0.000017711    0.000029700
     30        1           0.000037588    0.000037176   -0.000013434
     31        1          -0.000026479    0.000034771   -0.000027376
     32        1          -0.000014816   -0.000022649    0.000047150
     33        1          -0.000077713    0.000010313    0.000105147
     34        1           0.000097904   -0.000054543   -0.000055127
     35        1          -0.000006346   -0.000008179   -0.000013943
     36        1          -0.000007011   -0.000002363    0.000046946
     37        1           0.000143126   -0.000036956   -0.000159649
     38        1           0.000005324   -0.000040514    0.000030140
     39        1           0.000002582   -0.000008703   -0.000001147
     40        1           0.000006604    0.000009080   -0.000006106
     41        1          -0.000007045   -0.000005003    0.000023564
     42        1          -0.000020971   -0.000022223    0.000038775
     43        1          -0.000000264    0.000001538    0.000001749
     44        1           0.000002099   -0.000005397    0.000007163
     45        1           0.000004036   -0.000016291   -0.000004721
     46        1           0.000008634   -0.000003468   -0.000000376
     47        1          -0.000003478   -0.000017235   -0.000018272
     48        1           0.000000140    0.000001588   -0.000002259
     49        1           0.000015640   -0.000004652   -0.000008777
     50        1          -0.000005185   -0.000000863    0.000006109
     51        1           0.000004365    0.000005459   -0.000007237
     52        1          -0.000037303    0.000015650    0.000009707
     53        1           0.000004175   -0.000010936   -0.000039049
     54        1          -0.000000786   -0.000001359    0.000002836
     55        1           0.000004644   -0.000006360   -0.000000547
     56        1          -0.000031486    0.000038899    0.000021509
     57        1           0.000004297   -0.000012823    0.000001325
     58        1          -0.000012443    0.000027273    0.000006536
     59        1           0.000004638   -0.000006702   -0.000001166
     60        1          -0.000018839    0.000003775    0.000015032
     61        1           0.000831991   -0.001722562   -0.000270110
     62        1          -0.001374602    0.001984027    0.000094553
     63        1           0.000611667   -0.001620230    0.001287583
     64        1          -0.000491936    0.001618412   -0.001298348
 -------------------------------------------------------------------
 Cartesian Forces:  Max     0.001984027 RMS     0.000322809

 GradGradGradGradGradGradGradGradGradGradGradGradGradGradGradGradGradGrad
 Berny optimization.
 Using GEDIIS/GDIIS optimizer.
 FormGI is forming the generalized inverse of G from B-inverse, IUseBI=4.
 Internal  Forces:  Max     0.002118860 RMS     0.000088243
 Search for a local minimum.
 Step number   3 out of a maximum of  384
 All quantities printed in internal units (Hartrees-Bohrs-Radians)
 Mixed Optimization -- En-DIIS/RFO-DIIS
 Update second derivatives using D2CorX and points    1    2    3
 DE= -1.97D-03 DEPred=-4.53D-04 R= 4.35D+00
 TightC=F SS=  1.41D+00  RLast= 1.59D-01 DXNew= 8.4853D-01 4.7599D-01
 Trust test= 4.35D+00 RLast= 1.59D-01 DXMaxT set to 5.05D-01
 ITU=  1  1  0
 Use linear search instead of GDIIS.
     Eigenvalues ---    0.00230   0.00230   0.00230   0.00230   0.00230
     Eigenvalues ---    0.00230   0.00297   0.00356   0.00392   0.00451
     Eigenvalues ---    0.00489   0.00520   0.00549   0.00566   0.00569
     Eigenvalues ---    0.00659   0.00755   0.00808   0.00917   0.00963
     Eigenvalues ---    0.01008   0.01016   0.01050   0.01096   0.01098
     Eigenvalues ---    0.01099   0.01157   0.01176   0.01232   0.01254
     Eigenvalues ---    0.01271   0.01281   0.01320   0.01330   0.01377
     Eigenvalues ---    0.01403   0.01406   0.01471   0.01477   0.01522
     Eigenvalues ---    0.01558   0.01591   0.01608   0.01649   0.01662
     Eigenvalues ---    0.01706   0.01721   0.01754   0.01788   0.01810
     Eigenvalues ---    0.01835   0.01865   0.01894   0.01902   0.01926
     Eigenvalues ---    0.01978   0.02029   0.02043   0.02076   0.02094
     Eigenvalues ---    0.02110   0.02158   0.02182   0.02230   0.02261
     Eigenvalues ---    0.02269   0.02354   0.02383   0.02436   0.02453
     Eigenvalues ---    0.02483   0.02547   0.02566   0.02623   0.02657
     Eigenvalues ---    0.02693   0.02726   0.02748   0.02818   0.02961
     Eigenvalues ---    0.03055   0.03134   0.03183   0.03306   0.03331
     Eigenvalues ---    0.03456   0.03516   0.03538   0.03597   0.03680
     Eigenvalues ---    0.03838   0.03970   0.04037   0.04169   0.04338
     Eigenvalues ---    0.04523   0.04547   0.04719   0.04802   0.04926
     Eigenvalues ---    0.05062   0.05215   0.05510   0.05537   0.05742
     Eigenvalues ---    0.05835   0.05889   0.06039   0.06359   0.06577
     Eigenvalues ---    0.06734   0.06909   0.07024   0.07194   0.07325
     Eigenvalues ---    0.07383   0.07453   0.07510   0.07615   0.07654
     Eigenvalues ---    0.07727   0.07925   0.07998   0.08055   0.08122
     Eigenvalues ---    0.08194   0.08270   0.08389   0.08478   0.08557
     Eigenvalues ---    0.08662   0.08843   0.08986   0.09256   0.09296
     Eigenvalues ---    0.09491   0.09700   0.09874   0.10279   0.10295
     Eigenvalues ---    0.10423   0.10644   0.10778   0.10849   0.10887
     Eigenvalues ---    0.10986   0.11045   0.11107   0.11414   0.12048
     Eigenvalues ---    0.13208   0.13257   0.13642   0.14826   0.15024
     Eigenvalues ---    0.15279   0.15829   0.15868   0.15985   0.15988
     Eigenvalues ---    0.15994   0.16000   0.16000   0.16000   0.16000
     Eigenvalues ---    0.16136   0.16416   0.16598   0.16958   0.17020
     Eigenvalues ---    0.17836   0.18072   0.37813   0.37816   0.37843
     Eigenvalues ---    0.37845   0.37863   0.37890   0.37916   0.37919
     Eigenvalues ---    0.37924   0.37928   0.37957   0.38074   0.41890
     Eigenvalues ---    0.66293
 RFO step:  Lambda=-2.02742134D-05 EMin= 2.29977733D-03
 Quartic linear search produced a step of -0.06316.
 Iteration  1 RMS(Cart)=  0.00283385 RMS(Int)=  0.00000940
 Iteration  2 RMS(Cart)=  0.00001469 RMS(Int)=  0.00000103
 Iteration  3 RMS(Cart)=  0.00000000 RMS(Int)=  0.00000103
 Variable       Old X    -DE/DX   Delta X   Delta X   Delta X     New X
                                 (Linear)    (Quad)   (Total)
    R1        4.16211  -0.00003  -0.00002  -0.00003  -0.00005   4.16206
    R2        4.10703   0.00002  -0.00007   0.00025   0.00018   4.10721
    R3        4.12656  -0.00005   0.00008  -0.00101  -0.00093   4.12563
    R4        4.17811   0.00002   0.00000   0.00019   0.00019   4.17830
    R5        4.22902  -0.00001  -0.00005  -0.00008  -0.00013   4.22889
    R6        4.37223  -0.00001   0.00002   0.00010   0.00012   4.37235
    R7        2.98654   0.00004  -0.00000   0.00073   0.00073   2.98727
    R8        2.97654   0.00001  -0.00003  -0.00006  -0.00009   2.97645
    R9        3.99194  -0.00002  -0.00004  -0.00031  -0.00035   3.99159
   R10        4.00523  -0.00001   0.00005  -0.00018  -0.00013   4.00510
   R11        3.96537  -0.00000   0.00002   0.00003   0.00006   3.96542
   R12        3.87692   0.00003  -0.00003   0.00029   0.00026   3.87719
   R13        2.97929  -0.00001   0.00001  -0.00005  -0.00004   2.97925
   R14        2.97465  -0.00001   0.00001  -0.00001  -0.00000   2.97465
   R15        4.23215   0.00001  -0.00002   0.00022   0.00020   4.23235
   R16        4.11618   0.00002   0.00006   0.00043   0.00049   4.11666
   R17        4.16186  -0.00001  -0.00004  -0.00029  -0.00032   4.16154
   R18        4.10173   0.00002  -0.00007   0.00020   0.00013   4.10186
   R19        4.36760   0.00001  -0.00011   0.00015   0.00004   4.36764
   R20        4.18607  -0.00003   0.00007  -0.00036  -0.00029   4.18578
   R21        2.97643   0.00000  -0.00002   0.00014   0.00012   2.97656
   R22        2.98751   0.00001   0.00000   0.00010   0.00010   2.98761
   R23        4.10446  -0.00000   0.00002  -0.00023  -0.00022   4.10424
   R24        3.85012   0.00002   0.00003   0.00009   0.00013   3.85025
   R25        3.93068   0.00002   0.00014   0.00050   0.00064   3.93132
   R26        2.99560  -0.00001   0.00004  -0.00007  -0.00003   2.99557
   R27        2.97931  -0.00000   0.00001  -0.00013  -0.00012   2.97919
   R28        3.85159  -0.00000   0.00002   0.00042   0.00044   3.85203
   R29        3.76122  -0.00007  -0.00021  -0.00012  -0.00033   3.76089
   R30        3.87051  -0.00001   0.00007  -0.00012  -0.00005   3.87047
   R31        2.87431  -0.00006  -0.00007   0.00050   0.00043   2.87475
   R32        2.88339  -0.00005  -0.00019  -0.00096  -0.00115   2.88224
   R33        3.76008  -0.00000   0.00006  -0.00019  -0.00013   3.75995
   R34        3.87165  -0.00000  -0.00001  -0.00007  -0.00008   3.87157
   R35        2.80998  -0.00001   0.00003  -0.00011  -0.00009   2.80990
   R36        2.82716  -0.00002   0.00003  -0.00025  -0.00022   2.82694
   R37        3.87593   0.00002   0.00001   0.00043   0.00044   3.87637
   R38        2.87172   0.00011   0.00008   0.00076   0.00084   2.87256
   R39        2.88104  -0.00004  -0.00005  -0.00042  -0.00047   2.88057
   R40        3.98763   0.00002  -0.00007   0.00047   0.00039   3.98803
   R41        3.99776   0.00003   0.00006   0.00065   0.00071   3.99847
   R42        2.97231  -0.00002  -0.00019  -0.00028  -0.00047   2.97184
   R43        2.97678   0.00000  -0.00006   0.00052   0.00047   2.97724
   R44        4.10371   0.00001   0.00010  -0.00002   0.00008   4.10380
   R45        3.93733  -0.00000  -0.00011   0.00002  -0.00009   3.93724
   R46        2.99565   0.00000   0.00001   0.00019   0.00020   2.99585
   R47        2.97836  -0.00001  -0.00004  -0.00011  -0.00015   2.97822
   R48        3.78544  -0.00001  -0.00004  -0.00022  -0.00026   3.78517
   R49        2.90767  -0.00044  -0.00020  -0.00471  -0.00491   2.90276
   R50        2.91532   0.00033   0.00003   0.00379   0.00381   2.91912
   R51        2.80716   0.00002   0.00005   0.00047   0.00052   2.80768
   R52        2.82728   0.00002  -0.00012   0.00002  -0.00011   2.82717
   R53        2.91645  -0.00002   0.00002  -0.00009  -0.00007   2.91638
   R54        2.90387  -0.00001   0.00002  -0.00020  -0.00018   2.90369
   R55        1.53949  -0.00002   0.00007  -0.00014  -0.00007   1.53942
   R56        4.92302   0.00026  -0.00296   0.00858   0.00563   4.92864
   R57        1.53955   0.00003   0.00005   0.00018   0.00023   1.53978
   R58        5.42473   0.00000  -0.00010   0.00008  -0.00002   5.42471
   R59        5.34049  -0.00000  -0.00004   0.00052   0.00047   5.34096
   R60        1.53756  -0.00002   0.00007  -0.00011  -0.00002   1.53753
   R61        4.86963   0.00011  -0.00371   0.00323  -0.00048   4.86915
   R62        1.58417  -0.00001   0.00014  -0.00025  -0.00011   1.58406
   R63        5.15140  -0.00002  -0.00014  -0.00014  -0.00029   5.15111
   R64        4.80188   0.00028  -0.00315   0.01043   0.00728   4.80916
   R65        5.00133   0.00002  -0.00009   0.00040   0.00031   5.00164
   R66        1.58540   0.00000  -0.00001   0.00006   0.00005   1.58545
   R67        5.15847   0.00002  -0.00004   0.00021   0.00017   5.15864
   R68        1.50546  -0.00000   0.00001  -0.00001  -0.00000   1.50546
   R69        5.01619  -0.00000  -0.00004  -0.00024  -0.00028   5.01592
   R70        1.53856   0.00000  -0.00000   0.00002   0.00002   1.53857
   R71        5.05088   0.00001  -0.00007   0.00050   0.00044   5.05132
   R72        5.31736   0.00003  -0.00036   0.00125   0.00088   5.31825
   R73        1.50377   0.00001   0.00001   0.00003   0.00004   1.50381
   R74        4.83863   0.00000   0.00003   0.00019   0.00022   4.83885
   R75        5.16803  -0.00004   0.00043  -0.00196  -0.00153   5.16650
   R76        1.51802  -0.00001   0.00002  -0.00012  -0.00010   1.51792
   R77        4.73610  -0.00003   0.00008  -0.00198  -0.00190   4.73421
   R78        4.89713  -0.00003  -0.00005  -0.00047  -0.00052   4.89661
   R79        5.15849  -0.00000   0.00008  -0.00019  -0.00012   5.15837
   R80        1.51890  -0.00000   0.00001  -0.00004  -0.00003   1.51887
   R81        5.16022  -0.00001   0.00026  -0.00014   0.00012   5.16034
   R82        4.94111   0.00000  -0.00009   0.00027   0.00018   4.94129
   R83        4.75972  -0.00001   0.00009  -0.00041  -0.00033   4.75939
   R84        1.50695   0.00002   0.00006   0.00004   0.00010   1.50705
   R85        5.02485  -0.00006  -0.00035  -0.00458  -0.00493   5.01992
   R86        5.06621   0.00001  -0.00002   0.00027   0.00025   5.06646
   R87        5.17890  -0.00000  -0.00004   0.00038   0.00034   5.17924
   R88        5.03420  -0.00001   0.00007  -0.00050  -0.00043   5.03378
   R89        1.50655  -0.00001  -0.00001  -0.00006  -0.00006   1.50648
   R90        5.07702  -0.00001   0.00001  -0.00033  -0.00032   5.07670
   R91        5.25200   0.00000  -0.00012   0.00023   0.00011   5.25211
   R92        4.82521  -0.00000  -0.00003   0.00006   0.00003   4.82524
   R93        1.41659  -0.00005   0.00001  -0.00012  -0.00011   1.41648
   R94        5.24499   0.00013  -0.00131   0.00743   0.00612   5.25110
   R95        1.41732   0.00001   0.00000   0.00002   0.00002   1.41734
   R96        1.41626  -0.00000   0.00000  -0.00001  -0.00001   1.41625
   R97        5.36658   0.00001  -0.00010   0.00071   0.00061   5.36719
   R98        1.41565   0.00000   0.00000  -0.00000   0.00000   1.41565
   R99        1.41576  -0.00000   0.00000  -0.00000  -0.00000   1.41576
   R100       1.41572  -0.00000   0.00000  -0.00000  -0.00000   1.41572
   R101       1.41726   0.00001   0.00000   0.00002   0.00002   1.41729
   R102       1.41522  -0.00000   0.00000  -0.00001  -0.00001   1.41521
   R103       1.41660  -0.00000   0.00000  -0.00001  -0.00001   1.41659
   R104       1.41568   0.00000   0.00001   0.00000   0.00001   1.41569
   R105       1.41689  -0.00000   0.00000  -0.00001  -0.00000   1.41689
   R106       1.41352   0.00000   0.00000  -0.00000   0.00000   1.41352
   R107       1.42213  -0.00186  -0.00480   0.00030  -0.00450   1.41763
   R108       1.42066  -0.00212  -0.00475  -0.00010  -0.00484   1.41581
    A1        1.87608   0.00000  -0.00006   0.00018   0.00012   1.87620
    A2        1.79364  -0.00000   0.00002  -0.00005  -0.00003   1.79361
    A3        2.00397  -0.00001   0.00000  -0.00011  -0.00011   2.00386
    A4        1.97706  -0.00000   0.00003  -0.00002   0.00002   1.97708
    A5        2.16115  -0.00000  -0.00001  -0.00008  -0.00009   2.16105
    A6        2.57774   0.00000  -0.00001   0.00012   0.00012   2.57786
    A7        1.91895   0.00001   0.00000   0.00001   0.00001   1.91896
    A8        1.80013  -0.00000   0.00004  -0.00005  -0.00001   1.80012
    A9        1.63780   0.00000  -0.00001   0.00018   0.00017   1.63797
   A10        2.14982  -0.00001  -0.00001   0.00007   0.00006   2.14988
   A11        1.86005   0.00000  -0.00001  -0.00003  -0.00004   1.86001
   A12        2.06461  -0.00000   0.00002  -0.00030  -0.00028   2.06434
   A13        1.55521   0.00000   0.00002  -0.00019  -0.00018   1.55504
   A14        2.17022   0.00000  -0.00002   0.00003   0.00001   2.17023
   A15        1.86947   0.00001  -0.00001   0.00024   0.00023   1.86970
   A16        2.15858   0.00000   0.00002   0.00018   0.00019   2.15877
   A17        1.54304  -0.00000  -0.00002  -0.00001  -0.00003   1.54301
   A18        2.24071  -0.00001   0.00004  -0.00026  -0.00022   2.24049
   A19        1.89631  -0.00001  -0.00001  -0.00022  -0.00023   1.89608
   A20        2.28372   0.00001  -0.00003   0.00015   0.00012   2.28384
   A21        2.05994   0.00001  -0.00000   0.00017   0.00017   2.06011
   A22        1.78763   0.00001  -0.00001   0.00010   0.00009   1.78773
   A23        1.68089   0.00001  -0.00001   0.00008   0.00007   1.68096
   A24        2.10617  -0.00001   0.00001  -0.00008  -0.00007   2.10610
   A25        2.36028  -0.00001   0.00004  -0.00026  -0.00022   2.36007
   A26        1.86296   0.00001  -0.00001   0.00006   0.00004   1.86300
   A27        2.10040   0.00001  -0.00001   0.00009   0.00008   2.10048
   A28        2.15376  -0.00001  -0.00002   0.00002  -0.00000   2.15375
   A29        1.82641  -0.00001   0.00002  -0.00015  -0.00013   1.82627
   A30        2.00937   0.00001   0.00001   0.00014   0.00015   2.00952
   A31        2.32162  -0.00000  -0.00001   0.00002   0.00001   2.32163
   A32        1.84349  -0.00000  -0.00002   0.00011   0.00009   1.84358
   A33        2.22194  -0.00000   0.00003  -0.00009  -0.00005   2.22189
   A34        2.23620   0.00000  -0.00003   0.00017   0.00014   2.23634
   A35        1.76542  -0.00001   0.00002  -0.00017  -0.00015   1.76527
   A36        2.25698  -0.00000   0.00000  -0.00009  -0.00009   2.25689
   A37        1.91843   0.00001   0.00000   0.00009   0.00009   1.91852
   A38        1.54389  -0.00000   0.00003  -0.00003   0.00000   1.54389
   A39        2.17199  -0.00000   0.00000   0.00000   0.00000   2.17199
   A40        1.89509  -0.00000   0.00000  -0.00001  -0.00001   1.89508
   A41        2.23188   0.00000  -0.00000   0.00000   0.00000   2.23188
   A42        1.87463  -0.00000   0.00001  -0.00012  -0.00010   1.87453
   A43        2.58102   0.00001  -0.00000   0.00001   0.00000   2.58102
   A44        1.86289   0.00000   0.00001   0.00001   0.00002   1.86290
   A45        1.55547  -0.00000  -0.00000   0.00003   0.00003   1.55550
   A46        2.06642  -0.00000   0.00000   0.00000   0.00000   2.06643
   A47        2.00000   0.00000   0.00001   0.00008   0.00009   2.00009
   A48        1.79278  -0.00000  -0.00004   0.00017   0.00013   1.79291
   A49        2.16004  -0.00000   0.00002  -0.00012  -0.00009   2.15995
   A50        1.96887   0.00000   0.00001  -0.00004  -0.00003   1.96884
   A51        1.80042   0.00000  -0.00002  -0.00000  -0.00002   1.80040
   A52        2.14643  -0.00001   0.00001  -0.00004  -0.00003   2.14640
   A53        1.63357  -0.00000   0.00000  -0.00001  -0.00001   1.63356
   A54        2.06515   0.00000  -0.00002   0.00000  -0.00001   2.06513
   A55        2.29615  -0.00000  -0.00002  -0.00003  -0.00005   2.29610
   A56        2.15960   0.00001   0.00001  -0.00002  -0.00002   2.15959
   A57        1.87576   0.00000  -0.00000   0.00000   0.00000   1.87577
   A58        1.77460  -0.00001   0.00002   0.00003   0.00005   1.77465
   A59        1.97174  -0.00000   0.00001  -0.00000   0.00001   1.97175
   A60        1.85945  -0.00000   0.00001  -0.00024  -0.00023   1.85923
   A61        2.32066   0.00000  -0.00000  -0.00016  -0.00017   2.32049
   A62        1.95432  -0.00000   0.00003  -0.00002   0.00001   1.95434
   A63        1.93165  -0.00001  -0.00002  -0.00007  -0.00009   1.93156
   A64        1.89356   0.00001  -0.00002  -0.00007  -0.00009   1.89347
   A65        2.23196   0.00000   0.00000  -0.00009  -0.00009   2.23187
   A66        1.68559  -0.00000  -0.00004  -0.00001  -0.00005   1.68553
   A67        2.40001   0.00001  -0.00002   0.00015   0.00013   2.40014
   A68        2.14701  -0.00000  -0.00000   0.00009   0.00008   2.14709
   A69        2.32128   0.00000  -0.00003   0.00019   0.00017   2.32145
   A70        1.81987   0.00000  -0.00003   0.00019   0.00016   1.82003
   A71        2.17217  -0.00001   0.00006  -0.00008  -0.00002   2.17215
   A72        2.08947   0.00001   0.00002   0.00011   0.00014   2.08960
   A73        1.58978   0.00002  -0.00002   0.00020   0.00018   1.58996
   A74        2.36125   0.00001   0.00001  -0.00015  -0.00015   2.36111
   A75        2.15742  -0.00000  -0.00009   0.00023   0.00014   2.15756
   A76        2.22075  -0.00003  -0.00000  -0.00014  -0.00014   2.22061
   A77        2.51712  -0.00002   0.00011  -0.00042  -0.00031   2.51681
   A78        1.80819   0.00001   0.00001   0.00007   0.00009   1.80827
   A79        2.55938  -0.00002  -0.00004   0.00014   0.00011   2.55949
   A80        2.07291  -0.00001  -0.00006   0.00006  -0.00000   2.07291
   A81        1.90659   0.00000   0.00003  -0.00025  -0.00023   1.90637
   A82        2.38659  -0.00000   0.00002   0.00000   0.00002   2.38661
   A83        1.65432  -0.00001   0.00001  -0.00009  -0.00008   1.65424
   A84        1.98352   0.00000  -0.00001   0.00004   0.00003   1.98355
   A85        2.44375   0.00001  -0.00003   0.00017   0.00014   2.44389
   A86        2.06121   0.00001  -0.00000   0.00004   0.00004   2.06125
   A87        1.50331   0.00001   0.00001   0.00008   0.00008   1.50339
   A88        2.17456  -0.00001   0.00002  -0.00008  -0.00006   2.17450
   A89        2.23984  -0.00000  -0.00000  -0.00002  -0.00003   2.23982
   A90        1.85600   0.00000  -0.00002   0.00007   0.00005   1.85605
   A91        2.15892  -0.00000   0.00001   0.00000   0.00001   2.15893
   A92        2.51788  -0.00000   0.00000  -0.00004  -0.00003   2.51785
   A93        2.12760   0.00000   0.00000   0.00003   0.00003   2.12763
   A94        1.62856  -0.00001   0.00002  -0.00015  -0.00013   1.62843
   A95        2.17949  -0.00001   0.00001  -0.00007  -0.00007   2.17943
   A96        2.25656   0.00000   0.00001  -0.00005  -0.00004   2.25652
   A97        1.73990  -0.00000   0.00001  -0.00003  -0.00003   1.73987
   A98        1.59126  -0.00000  -0.00002  -0.00005  -0.00007   1.59119
   A99        2.37617  -0.00000   0.00008  -0.00013  -0.00005   2.37611
   A100       2.15232   0.00000  -0.00002   0.00012   0.00009   2.15242
   A101       2.20443   0.00000  -0.00004   0.00006   0.00002   2.20446
   A102       2.52378   0.00000   0.00004  -0.00006  -0.00001   2.52376
   A103       1.80737  -0.00001  -0.00002  -0.00001  -0.00003   1.80734
   A104       2.55468   0.00001  -0.00002   0.00020   0.00019   2.55487
   A105       2.08162   0.00000   0.00002   0.00007   0.00009   2.08171
   A106       1.90838  -0.00001   0.00004  -0.00017  -0.00014   1.90824
   A107       2.37790   0.00000  -0.00002  -0.00006  -0.00007   2.37783
   A108       1.68423  -0.00000   0.00002  -0.00001   0.00001   1.68424
   A109       1.86803   0.00000   0.00002  -0.00011  -0.00010   1.86793
   A110       2.25221   0.00001  -0.00002   0.00010   0.00008   2.25229
   A111       2.21357   0.00000   0.00001  -0.00006  -0.00005   2.21353
   A112       1.78836  -0.00000   0.00001  -0.00010  -0.00009   1.78827
   A113       2.34180  -0.00001   0.00001  -0.00011  -0.00010   2.34170
   A114       2.11200  -0.00001   0.00001  -0.00011  -0.00010   2.11190
   A115       2.10313   0.00001   0.00000   0.00011   0.00011   2.10325
   A116       2.01448   0.00000  -0.00001  -0.00005  -0.00006   2.01442
   A117       2.26181   0.00000   0.00007  -0.00026  -0.00019   2.26162
   A118       1.76260  -0.00001   0.00003  -0.00026  -0.00023   1.76237
   A119       1.80931  -0.00001  -0.00006   0.00016   0.00010   1.80941
   A120       2.15533  -0.00000  -0.00004   0.00022   0.00018   2.15551
   A121       1.84601   0.00000  -0.00007   0.00030   0.00023   1.84625
   A122       2.31581   0.00001  -0.00003   0.00027   0.00024   2.31605
   A123       1.97209  -0.00002   0.00005  -0.00031  -0.00026   1.97183
   A124       1.77483  -0.00001   0.00001  -0.00005  -0.00004   1.77480
   A125       1.85301   0.00001  -0.00001   0.00009   0.00008   1.85309
   A126       2.32666   0.00001  -0.00001   0.00008   0.00008   2.32674
   A127       1.95346  -0.00002  -0.00004  -0.00009  -0.00013   1.95333
   A128       2.32463   0.00002  -0.00001   0.00026   0.00025   2.32489
   A129       1.82745   0.00002  -0.00002   0.00027   0.00026   1.82770
   A130       1.93249  -0.00002   0.00004  -0.00020  -0.00017   1.93232
   A131       1.89412   0.00000   0.00001  -0.00005  -0.00004   1.89408
   A132       2.21158   0.00001   0.00000   0.00002   0.00002   2.21161
   A133       1.68342  -0.00001  -0.00003  -0.00000  -0.00003   1.68339
   A134       2.40608   0.00000   0.00002  -0.00007  -0.00005   2.40603
   A135       2.13341   0.00000   0.00000  -0.00005  -0.00004   2.13337
   A136       2.16903   0.00001  -0.00001   0.00010   0.00009   2.16912
   A137       2.11156   0.00001  -0.00003   0.00014   0.00011   2.11167
   A138       1.50929  -0.00000   0.00003  -0.00006  -0.00003   1.50926
   A139       1.93559  -0.00000  -0.00001  -0.00009  -0.00010   1.93549
   A140       2.37800   0.00002   0.00019   0.00122   0.00141   2.37941
   A141       2.13958   0.00000  -0.00013  -0.00068  -0.00080   2.13878
   A142       1.50927  -0.00000   0.00000  -0.00007  -0.00006   1.50921
   A143       2.39478  -0.00002  -0.00022  -0.00114  -0.00136   2.39341
   A144       2.33192   0.00002   0.00013   0.00132   0.00145   2.33337
   A145       2.07469  -0.00001  -0.00001  -0.00006  -0.00007   2.07462
   A146       1.98535  -0.00000   0.00009   0.00022   0.00032   1.98567
   A147       2.40809  -0.00002  -0.00010  -0.00114  -0.00124   2.40685
   A148       2.10881  -0.00001   0.00008  -0.00006   0.00002   2.10884
   A149       1.70428  -0.00002  -0.00015  -0.00091  -0.00106   1.70322
   A150       2.16685  -0.00000   0.00008   0.00036   0.00043   2.16728
   A151       2.18825   0.00002  -0.00004   0.00021   0.00017   2.18842
   A152       1.66885   0.00002   0.00001   0.00076   0.00077   1.66961
   A153       1.65392  -0.00001  -0.00001  -0.00007  -0.00008   1.65384
   A154       1.50569   0.00001  -0.00000   0.00006   0.00005   1.50574
   A155       2.17891   0.00000  -0.00010   0.00028   0.00018   2.17909
   A156       2.24747   0.00002  -0.00001   0.00037   0.00036   2.24783
   A157       2.13109  -0.00001   0.00007  -0.00030  -0.00023   2.13086
   A158       1.85809  -0.00001  -0.00003  -0.00003  -0.00006   1.85803
   A159       2.26332   0.00001  -0.00002   0.00019   0.00017   2.26349
   A160       1.74686   0.00003  -0.00003   0.00031   0.00028   1.74714
   A161       1.98404  -0.00000  -0.00000   0.00003   0.00003   1.98407
   A162       1.62293   0.00000  -0.00010   0.00022   0.00012   1.62306
   A163       2.17474   0.00000  -0.00001   0.00008   0.00007   2.17481
   A164       2.44116   0.00000   0.00011  -0.00021  -0.00009   2.44107
   A165       2.06096  -0.00000   0.00000  -0.00013  -0.00012   2.06084
   A166       2.14939  -0.00001   0.00006  -0.00021  -0.00015   2.14924
   A167       2.50692  -0.00003   0.00002  -0.00043  -0.00040   2.50652
   A168       1.50654   0.00001  -0.00001   0.00007   0.00006   1.50660
   A169       1.50824   0.00001   0.00003   0.00001   0.00003   1.50828
   A170       2.32813   0.00000  -0.00002   0.00007   0.00005   2.32818
   A171       2.38814  -0.00000   0.00001  -0.00004  -0.00003   2.38811
   A172       1.93349   0.00000  -0.00002   0.00010   0.00008   1.93357
   A173       2.13378  -0.00001   0.00000  -0.00002  -0.00002   2.13376
   A174       2.38631  -0.00001   0.00000  -0.00002  -0.00002   2.38629
   A175       2.10859  -0.00000   0.00001  -0.00023  -0.00022   2.10837
   A176       2.17688   0.00001   0.00003  -0.00003  -0.00001   2.17687
   A177       1.70916   0.00000   0.00003  -0.00000   0.00003   1.70919
   A178       2.06819   0.00002  -0.00003   0.00023   0.00020   2.06839
   A179       2.41756  -0.00001   0.00001  -0.00013  -0.00012   2.41744
   A180       2.00260  -0.00002   0.00002  -0.00018  -0.00016   2.00244
   A181       1.66104  -0.00001  -0.00001  -0.00002  -0.00003   1.66101
   A182       2.17847  -0.00001  -0.00001  -0.00001  -0.00002   2.17845
   A183       1.61319   0.00004  -0.00009  -0.00008  -0.00017   1.61302
   A184       1.79701  -0.00007   0.00021  -0.00162  -0.00141   1.79560
   A185       1.48180  -0.00002   0.00001  -0.00011  -0.00010   1.48170
   A186       1.50850   0.00000   0.00001  -0.00007  -0.00005   1.50844
   A187       2.09432  -0.00049   0.00002  -0.00228  -0.00227   2.09205
   A188       2.74561  -0.00005   0.00034   0.00116   0.00149   2.74710
   A189       1.60789  -0.00001  -0.00001  -0.00020  -0.00020   1.60769
   A190       1.96306   0.00001  -0.00001  -0.00114  -0.00115   1.96191
   A191       2.60484  -0.00007   0.00018  -0.00111  -0.00094   2.60391
   A192       2.29734   0.00003  -0.00013   0.00146   0.00133   2.29867
   A193       1.65870  -0.00003   0.00001  -0.00031  -0.00029   1.65841
   A194       1.64079   0.00001  -0.00002   0.00016   0.00014   1.64093
   A195       1.64783  -0.00001   0.00003  -0.00020  -0.00017   1.64766
   A196       1.90287   0.00000  -0.00002   0.00014   0.00012   1.90299
   A197       2.20262   0.00001  -0.00002   0.00018   0.00016   2.20278
   A198       1.56055   0.00001  -0.00001   0.00007   0.00006   1.56061
   A199       1.92972   0.00001   0.00000   0.00004   0.00004   1.92976
   A200       1.58405  -0.00000   0.00000  -0.00003  -0.00003   1.58402
   A201       2.75785   0.00000  -0.00002   0.00013   0.00011   2.75796
   A202       1.19592   0.00001  -0.00002   0.00018   0.00017   1.19608
   A203       2.00969   0.00000  -0.00008   0.00006  -0.00002   2.00967
   A204       2.75154  -0.00000  -0.00008   0.00032   0.00024   2.75178
   A205       1.81183   0.00001  -0.00008   0.00038   0.00031   1.81213
   A206       2.70342   0.00004  -0.00012   0.00073   0.00061   2.70404
   A207       1.91212   0.00003   0.00002   0.00064   0.00065   1.91277
   A208       2.36067  -0.00002   0.00001  -0.00059  -0.00058   2.36009
   A209       1.76471   0.00000  -0.00005   0.00027   0.00022   1.76493
   A210       1.70253  -0.00000   0.00003  -0.00024  -0.00020   1.70233
   A211       1.81927  -0.00000  -0.00002   0.00018   0.00017   1.81943
   A212       1.86216  -0.00000   0.00002  -0.00024  -0.00022   1.86194
   A213       2.56493   0.00000   0.00000  -0.00006  -0.00006   2.56487
   A214       1.69357   0.00000   0.00001   0.00005   0.00006   1.69363
   A215       1.70347   0.00001  -0.00001   0.00013   0.00011   1.70358
   A216       1.85659  -0.00000  -0.00001   0.00000  -0.00001   1.85658
   A217       1.63808   0.00002  -0.00003   0.00024   0.00021   1.63829
   A218       2.74775  -0.00002   0.00003  -0.00027  -0.00024   2.74751
   A219       1.89845   0.00001  -0.00003   0.00015   0.00012   1.89857
   A220       2.31373   0.00001  -0.00000   0.00006   0.00006   2.31379
   A221       1.89432   0.00002  -0.00031   0.00120   0.00088   1.89520
   A222       1.58294  -0.00001   0.00003  -0.00001   0.00001   1.58295
   A223       1.73242   0.00003  -0.00011   0.00084   0.00073   1.73315
   A224       1.54435  -0.00001   0.00001  -0.00020  -0.00019   1.54415
   A225       1.71921   0.00001  -0.00003   0.00020   0.00017   1.71938
   A226       2.41813  -0.00001   0.00002  -0.00018  -0.00017   2.41796
   A227       2.51475   0.00000  -0.00003   0.00023   0.00020   2.51495
   A228       1.59015   0.00000  -0.00004   0.00010   0.00006   1.59021
   A229       1.53256  -0.00001   0.00001  -0.00010  -0.00009   1.53247
   A230       1.90864   0.00000  -0.00001   0.00007   0.00006   1.90869
   A231       1.98413   0.00000  -0.00005   0.00026   0.00022   1.98435
   A232       2.06968  -0.00002  -0.00006   0.00009   0.00003   2.06971
   A233       2.21133   0.00005   0.00011  -0.00014  -0.00003   2.21131
   A234       2.00214  -0.00003  -0.00005   0.00004  -0.00001   2.00213
   A235       2.31329  -0.00000  -0.00000  -0.00000  -0.00000   2.31328
   A236       1.29482   0.00003  -0.00007   0.00054   0.00047   1.29529
   A237       2.08394  -0.00002   0.00000  -0.00023  -0.00023   2.08372
   A238       2.03195   0.00001   0.00003   0.00005   0.00008   2.03202
   A239       1.47303   0.00001  -0.00006   0.00027   0.00021   1.47324
   A240       2.13970   0.00001   0.00000   0.00014   0.00014   2.13983
   A241       1.95676  -0.00001   0.00003  -0.00030  -0.00027   1.95650
   A242       2.26294  -0.00000   0.00004  -0.00022  -0.00018   2.26276
   A243       1.10438  -0.00002   0.00002  -0.00031  -0.00029   1.10409
   A244       2.16439   0.00001  -0.00003   0.00018   0.00015   2.16453
   A245       1.70721  -0.00000  -0.00002  -0.00003  -0.00004   1.70717
   A246       1.71283  -0.00000  -0.00002  -0.00003  -0.00005   1.71278
   A247       2.28929   0.00000   0.00002   0.00004   0.00006   2.28935
   A248       1.70742   0.00000   0.00002   0.00005   0.00007   1.70749
   A249       1.62896   0.00000   0.00002   0.00005   0.00007   1.62903
   A250       2.24929  -0.00000  -0.00001  -0.00007  -0.00008   2.24921
   A251       2.28663  -0.00000  -0.00000  -0.00001  -0.00001   2.28661
   A252       2.24257  -0.00000   0.00001  -0.00003  -0.00002   2.24254
   A253       1.48718   0.00001  -0.00005   0.00017   0.00012   1.48730
   A254       2.33281  -0.00001  -0.00002   0.00007   0.00004   2.33286
   A255       1.62148   0.00001  -0.00002   0.00003   0.00001   1.62149
   A256       2.30662  -0.00001   0.00000   0.00003   0.00003   2.30666
   A257       2.33117  -0.00000  -0.00001   0.00006   0.00005   2.33122
   A258       1.66813  -0.00001   0.00003  -0.00018  -0.00016   1.66798
   A259       2.25775   0.00001  -0.00001   0.00011   0.00010   2.25786
   A260       2.30418   0.00000  -0.00001   0.00010   0.00009   2.30427
   A261       2.31253   0.00000  -0.00000   0.00001   0.00000   2.31254
   A262       1.40746  -0.00001   0.00003  -0.00024  -0.00020   1.40726
   A263       2.27686   0.00000   0.00000   0.00005   0.00005   2.27691
   A264       2.49190   0.00001  -0.00000   0.00012   0.00011   2.49202
   A265       1.57567  -0.00001   0.00002  -0.00008  -0.00006   1.57561
   A266       1.01126  -0.00001   0.00002  -0.00016  -0.00014   1.01112
   A267       2.30133   0.00001  -0.00001   0.00006   0.00005   2.30138
   A268       1.65693  -0.00001   0.00000  -0.00009  -0.00009   1.65684
   A269       2.29813   0.00000  -0.00001   0.00008   0.00007   2.29820
   A270       2.18467   0.00001  -0.00001   0.00004   0.00003   2.18470
   A271       2.29693   0.00001  -0.00002   0.00007   0.00005   2.29699
   A272       2.21120   0.00000   0.00003  -0.00014  -0.00011   2.21109
   A273       2.10316   0.00001  -0.00001   0.00011   0.00010   2.10326
   A274       1.92714  -0.00001   0.00000  -0.00001  -0.00000   1.92713
   A275       2.13285  -0.00001   0.00001  -0.00008  -0.00007   2.13278
   A276       1.16070  -0.00010   0.00066  -0.00249  -0.00184   1.15886
   A277       2.05784  -0.00011   0.00043  -0.00180  -0.00137   2.05647
   A278       2.19959   0.00003  -0.00014   0.00056   0.00043   2.20002
   A279       1.16313  -0.00002   0.00010  -0.00025  -0.00016   1.16297
   A280       2.24442   0.00014  -0.00043   0.00365   0.00322   2.24764
   A281       2.00110   0.00009  -0.00023   0.00154   0.00131   2.00240
   A282       2.20714   0.00034  -0.00022   0.00211   0.00189   2.20903
   A283       3.22397   0.00003  -0.00027   0.00186   0.00159   3.22556
   A284       3.14381   0.00000  -0.00002   0.00005   0.00003   3.14384
   A285       3.22299   0.00001  -0.00011   0.00075   0.00064   3.22363
   A286       3.33469  -0.00000   0.00004  -0.00008  -0.00004   3.33465
    D1       -1.76464  -0.00000  -0.00003  -0.00007  -0.00010  -1.76474
    D2       -0.74040   0.00000  -0.00004  -0.00006  -0.00010  -0.74051
    D3        1.71642  -0.00000  -0.00000  -0.00018  -0.00018   1.71625
    D4        2.28698  -0.00000  -0.00002  -0.00015  -0.00017   2.28681
    D5        0.19385   0.00000  -0.00005  -0.00006  -0.00011   0.19374
    D6        1.21809   0.00000  -0.00006  -0.00005  -0.00011   1.21798
    D7       -2.60827   0.00000  -0.00002  -0.00016  -0.00018  -2.60846
    D8       -2.03772  -0.00000  -0.00004  -0.00014  -0.00018  -2.03790
    D9       -0.75455   0.00001  -0.00004   0.00005   0.00001  -0.75454
   D10        0.26969   0.00001  -0.00006   0.00007   0.00001   0.26970
   D11        2.72651   0.00000  -0.00001  -0.00005  -0.00006   2.72645
   D12       -2.98612   0.00000  -0.00003  -0.00003  -0.00006  -2.98618
   D13        2.20465   0.00001  -0.00004   0.00019   0.00015   2.20480
   D14       -3.05430   0.00001  -0.00005   0.00021   0.00015  -3.05415
   D15       -0.59748   0.00001  -0.00001   0.00009   0.00008  -0.59740
   D16       -0.02692   0.00000  -0.00003   0.00011   0.00008  -0.02684
   D17        2.75507  -0.00001  -0.00000   0.00008   0.00007   2.75514
   D18       -2.50388  -0.00000  -0.00002   0.00009   0.00007  -2.50381
   D19       -0.04706  -0.00001   0.00002  -0.00002   0.00000  -0.04706
   D20        0.52350  -0.00001   0.00000   0.00000   0.00000   0.52350
   D21        0.43866  -0.00001  -0.00014   0.00004  -0.00010   0.43856
   D22       -0.57634  -0.00000  -0.00016   0.00007  -0.00009  -0.57644
   D23        3.01950  -0.00000  -0.00015   0.00007  -0.00007   3.01943
   D24       -3.01150  -0.00001  -0.00011  -0.00007  -0.00018  -3.01169
   D25       -0.47563  -0.00000  -0.00003  -0.00007  -0.00010  -0.47573
   D26       -1.49063   0.00000  -0.00005  -0.00005  -0.00010  -1.49073
   D27        2.10521   0.00000  -0.00004  -0.00004  -0.00008   2.10513
   D28        2.35739  -0.00001  -0.00000  -0.00019  -0.00019   2.35720
   D29        1.14960  -0.00000  -0.00004  -0.00010  -0.00014   1.14947
   D30        0.13460  -0.00000  -0.00006  -0.00008  -0.00013   0.13447
   D31       -2.55275   0.00000  -0.00004  -0.00007  -0.00011  -2.55286
   D32       -2.30056  -0.00001  -0.00001  -0.00021  -0.00022  -2.30078
   D33       -2.80294   0.00001  -0.00007   0.00012   0.00005  -2.80289
   D34        2.46524   0.00001  -0.00009   0.00014   0.00005   2.46530
   D35       -0.22210   0.00001  -0.00007   0.00015   0.00007  -0.22203
   D36        0.03008   0.00000  -0.00004   0.00000  -0.00004   0.03005
   D37       -2.74580   0.00000  -0.00001   0.00019   0.00018  -2.74562
   D38        2.52239   0.00001  -0.00003   0.00021   0.00018   2.52257
   D39       -0.16496   0.00001  -0.00001   0.00022   0.00020  -0.16475
   D40        0.08723  -0.00000   0.00002   0.00007   0.00009   0.08732
   D41        0.88297  -0.00000   0.00009  -0.00016  -0.00007   0.88290
   D42       -2.75459  -0.00001   0.00006  -0.00035  -0.00029  -2.75488
   D43       -2.09673  -0.00001   0.00006  -0.00014  -0.00008  -2.09681
   D44       -0.10645   0.00001   0.00018  -0.00016   0.00002  -0.10643
   D45        2.53917   0.00000   0.00015  -0.00035  -0.00019   2.53898
   D46       -3.08615   0.00000   0.00015  -0.00014   0.00001  -3.08614
   D47       -1.03000   0.00000   0.00010  -0.00017  -0.00008  -1.03008
   D48        1.61562  -0.00000   0.00007  -0.00036  -0.00029   1.61532
   D49        2.27348  -0.00000   0.00006  -0.00015  -0.00009   2.27339
   D50       -3.13466  -0.00001   0.00010  -0.00027  -0.00017  -3.13483
   D51       -0.48904  -0.00001   0.00007  -0.00045  -0.00038  -0.48942
   D52        0.16882  -0.00001   0.00007  -0.00024  -0.00017   0.16865
   D53        3.07103   0.00000   0.00007  -0.00029  -0.00021   3.07081
   D54       -0.56654  -0.00001   0.00004  -0.00047  -0.00043  -0.56697
   D55        0.09132  -0.00001   0.00004  -0.00026  -0.00022   0.09110
   D56       -0.89913  -0.00000   0.00005   0.00001   0.00006  -0.89907
   D57        0.06886  -0.00000   0.00010   0.00007   0.00017   0.06904
   D58        2.28934  -0.00001   0.00005  -0.00029  -0.00024   2.28910
   D59        2.91730  -0.00002  -0.00008  -0.00128  -0.00135   2.91595
   D60        1.07119  -0.00000  -0.00001   0.00018   0.00017   1.07136
   D61        2.03918  -0.00000   0.00005   0.00024   0.00028   2.03947
   D62       -2.02353  -0.00001  -0.00001  -0.00012  -0.00013  -2.02365
   D63       -1.39556  -0.00002  -0.00013  -0.00110  -0.00124  -1.39681
   D64        0.08096   0.00001   0.00006   0.00009   0.00015   0.08111
   D65        1.04895   0.00001   0.00012   0.00015   0.00026   1.04922
   D66       -3.01376  -0.00000   0.00006  -0.00021  -0.00015  -3.01390
   D67       -2.38580  -0.00001  -0.00006  -0.00120  -0.00126  -2.38706
   D68       -2.98631  -0.00000   0.00001  -0.00005  -0.00004  -2.98636
   D69       -2.01832   0.00000   0.00006   0.00000   0.00007  -2.01825
   D70        0.20215  -0.00001   0.00001  -0.00035  -0.00034   0.20181
   D71        0.83012  -0.00002  -0.00012  -0.00134  -0.00146   0.82866
   D72        2.82172   0.00001   0.00002  -0.00001   0.00000   2.82172
   D73       -2.49348   0.00001   0.00007   0.00004   0.00011  -2.49336
   D74       -0.27300  -0.00001   0.00002  -0.00032  -0.00030  -0.27330
   D75        0.35496  -0.00001  -0.00011  -0.00130  -0.00141   0.35355
   D76        0.59094  -0.00000   0.00003  -0.00001   0.00002   0.59096
   D77        1.61015  -0.00000  -0.00002   0.00006   0.00004   1.61019
   D78       -2.43053  -0.00000   0.00001  -0.00003  -0.00002  -2.43055
   D79       -1.71788  -0.00001   0.00004  -0.00004   0.00000  -1.71788
   D80       -0.50119  -0.00001  -0.00003  -0.00011  -0.00014  -0.50133
   D81        0.51803  -0.00001  -0.00007  -0.00005  -0.00012   0.51791
   D82        2.76053  -0.00001  -0.00005  -0.00014  -0.00018   2.76035
   D83       -2.81001  -0.00001  -0.00001  -0.00015  -0.00016  -2.81017
   D84       -1.21384   0.00000  -0.00001   0.00005   0.00004  -1.21380
   D85       -0.19463   0.00000  -0.00005   0.00011   0.00007  -0.19456
   D86        2.04787   0.00000  -0.00002   0.00002   0.00000   2.04788
   D87        2.76052  -0.00000   0.00001   0.00001   0.00002   2.76055
   D88        2.54975   0.00000   0.00004   0.00008   0.00012   2.54987
   D89       -2.71422   0.00000  -0.00001   0.00015   0.00014  -2.71408
   D90       -0.47171   0.00000   0.00002   0.00006   0.00008  -0.47164
   D91        0.24093  -0.00000   0.00005   0.00005   0.00010   0.24103
   D92        2.99020  -0.00001   0.00000  -0.00010  -0.00009   2.99010
   D93       -2.27377  -0.00001  -0.00004  -0.00003  -0.00007  -2.27384
   D94       -0.03127  -0.00001  -0.00001  -0.00012  -0.00013  -0.03140
   D95        0.68138  -0.00001   0.00002  -0.00013  -0.00011   0.68127
   D96        0.39194  -0.00001   0.00006  -0.00016  -0.00010   0.39183
   D97       -0.66741  -0.00002   0.00007  -0.00027  -0.00020  -0.66760
   D98        2.70390  -0.00001   0.00002  -0.00005  -0.00002   2.70387
   D99       -2.81595  -0.00000   0.00000   0.00003   0.00004  -2.81591
   D100      -0.65968  -0.00000   0.00004  -0.00002   0.00003  -0.65966
   D101      -1.71902  -0.00001   0.00006  -0.00013  -0.00006  -1.71909
   D102       1.65228  -0.00000   0.00001   0.00010   0.00011   1.65239
   D103       2.41562   0.00000  -0.00001   0.00018   0.00017   2.41578
   D104       1.26227   0.00001   0.00004  -0.00001   0.00003   1.26231
   D105       0.20293  -0.00000   0.00006  -0.00012  -0.00006   0.20287
   D106      -2.70895   0.00001   0.00001   0.00010   0.00011  -2.70884
   D107      -1.94561   0.00001  -0.00001   0.00018   0.00017  -1.94544
   D108      -2.52756  -0.00001   0.00004  -0.00030  -0.00026  -2.52782
   D109       2.69628  -0.00002   0.00006  -0.00041  -0.00035   2.69593
   D110      -0.21560  -0.00001   0.00001  -0.00019  -0.00018  -0.21578
   D111       0.54774  -0.00000  -0.00001  -0.00011  -0.00012   0.54762
   D112      -3.09506   0.00000   0.00002  -0.00024  -0.00022  -3.09528
   D113       2.12878  -0.00001   0.00004  -0.00035  -0.00031   2.12847
   D114      -0.78310   0.00000  -0.00001  -0.00013  -0.00014  -0.78324
   D115      -0.01977   0.00001  -0.00003  -0.00005  -0.00008  -0.01984
   D116      -1.89766  -0.00001  -0.00008  -0.00086  -0.00094  -1.89859
   D117      -0.91369  -0.00001  -0.00009  -0.00089  -0.00098  -0.91467
   D118       2.16727  -0.00001  -0.00005  -0.00082  -0.00087   2.16639
   D119       0.06746  -0.00001  -0.00005  -0.00078  -0.00083   0.06664
   D120      -2.99584  -0.00002  -0.00010  -0.00094  -0.00105  -2.99689
   D121       1.02454  -0.00001  -0.00007  -0.00073  -0.00080   1.02374
   D122       0.43007   0.00001  -0.00011   0.00020   0.00009   0.43015
   D123       3.09338   0.00002  -0.00013   0.00014   0.00001   3.09339
   D124       1.66470   0.00001  -0.00013   0.00005  -0.00007   1.66463
   D125      -1.95517   0.00001  -0.00014  -0.00000  -0.00014  -1.95531
   D126      -1.49980   0.00001  -0.00005   0.00013   0.00008  -1.49972
   D127       1.16351   0.00001  -0.00007   0.00008   0.00001   1.16352
   D128       2.87373   0.00000  -0.00006   0.00027   0.00021   2.87394
   D129      -0.74614   0.00001  -0.00008   0.00021   0.00014  -0.74601
   D130      -0.61480   0.00000  -0.00011   0.00022   0.00011  -0.61469
   D131       2.04851   0.00001  -0.00012   0.00016   0.00004   2.04855
   D132      -2.33260   0.00001  -0.00008   0.00028   0.00021  -2.33239
   D133       0.33071   0.00001  -0.00009   0.00023   0.00014   0.33085
   D134       0.30306  -0.00001   0.00001  -0.00009  -0.00008   0.30298
   D135      -0.82494  -0.00001   0.00003  -0.00011  -0.00008  -0.82501
   D136       3.01817   0.00000  -0.00002   0.00015   0.00013   3.01829
   D137       2.58237  -0.00001   0.00000   0.00010   0.00010   2.58248
   D138       1.45655   0.00001   0.00002   0.00011   0.00014   1.45669
   D139       0.32856   0.00001   0.00004   0.00010   0.00014   0.32870
   D140      -2.11152   0.00002  -0.00001   0.00035   0.00034  -2.11118
   D141      -2.54732   0.00001   0.00002   0.00030   0.00032  -2.54700
   D142      -2.54239  -0.00000   0.00001  -0.00004  -0.00003  -2.54242
   D143       2.61281   0.00000   0.00003  -0.00006  -0.00003   2.61278
   D144       0.17272   0.00001  -0.00002   0.00019   0.00018   0.17290
   D145      -0.26307   0.00000   0.00001   0.00015   0.00015  -0.26292
   D146      -2.10819  -0.00001   0.00004  -0.00023  -0.00019  -2.10838
   D147       3.04700  -0.00001   0.00007  -0.00025  -0.00019   3.04681
   D148       0.60692   0.00000   0.00002   0.00000   0.00002   0.60693
   D149       0.17112  -0.00001   0.00004  -0.00004  -0.00000   0.17112
   D150       0.63406   0.00000   0.00000   0.00007   0.00008   0.63414
   D151      -0.43230  -0.00000  -0.00002  -0.00000  -0.00002  -0.43232
   D152      -2.67213   0.00000   0.00001   0.00000   0.00001  -2.67212
   D153       3.05333  -0.00000   0.00000  -0.00001  -0.00001   3.05332
   D154      -0.52112  -0.00000   0.00002   0.00009   0.00011  -0.52101
   D155      -1.58748  -0.00000  -0.00000   0.00002   0.00001  -1.58747
   D156       2.45587   0.00000   0.00002   0.00002   0.00004   2.45591
   D157       1.89815  -0.00000   0.00002   0.00001   0.00002   1.89817
   D158      -2.91003   0.00000  -0.00003   0.00017   0.00014  -2.90988
   D159       2.30680  -0.00000  -0.00005   0.00009   0.00005   2.30685
   D160       0.06696   0.00000  -0.00002   0.00010   0.00008   0.06704
   D161      -0.49076  -0.00000  -0.00003   0.00008   0.00006  -0.49070
   D162      -3.12297  -0.00000   0.00003  -0.00009  -0.00006  -3.12303
   D163       2.09385  -0.00001   0.00001  -0.00017  -0.00015   2.09370
   D164      -0.14598  -0.00000   0.00004  -0.00016  -0.00012  -0.14610
   D165      -0.70371  -0.00001   0.00003  -0.00018  -0.00014  -0.70385
   D166      -0.79852  -0.00000   0.00000   0.00006   0.00006  -0.79846
   D167       0.26575   0.00000   0.00000   0.00010   0.00010   0.26585
   D168       2.43886  -0.00001  -0.00010   0.00031   0.00021   2.43908
   D169       3.09102   0.00001  -0.00004   0.00029   0.00025   3.09127
   D170       0.26594   0.00001  -0.00001   0.00020   0.00019   0.26613
   D171       1.33021   0.00001  -0.00001   0.00024   0.00023   1.33044
   D172      -2.77987   0.00001  -0.00011   0.00045   0.00034  -2.77953
   D173      -2.12771   0.00002  -0.00006   0.00044   0.00038  -2.12733
   D174       3.09621   0.00000  -0.00003   0.00018   0.00015   3.09636
   D175      -2.12270   0.00001  -0.00003   0.00022   0.00019  -2.12251
   D176       0.05041  -0.00000  -0.00013   0.00042   0.00030   0.05071
   D177       0.70257   0.00001  -0.00007   0.00041   0.00034   0.70290
   D178       2.44527   0.00000  -0.00003   0.00018   0.00016   2.44543
   D179      -2.77365   0.00001  -0.00003   0.00022   0.00020  -2.77345
   D180      -0.60053  -0.00000  -0.00012   0.00043   0.00031  -0.60023
   D181       0.05162   0.00001  -0.00007   0.00042   0.00035   0.05197
   D182       0.13053  -0.00001  -0.00003   0.00000  -0.00003   0.13050
   D183      -0.96371  -0.00001  -0.00004  -0.00014  -0.00018  -0.96389
   D184       2.34531  -0.00001  -0.00014   0.00024   0.00010   2.34541
   D185       2.61628   0.00001  -0.00002   0.00020   0.00018   2.61646
   D186       1.36393   0.00000  -0.00003   0.00010   0.00007   1.36400
   D187       0.26969  -0.00000  -0.00003  -0.00004  -0.00008   0.26961
   D188      -2.70447   0.00000  -0.00014   0.00034   0.00020  -2.70428
   D189      -2.43351   0.00002  -0.00001   0.00029   0.00028  -2.43323
   D190      -2.31216  -0.00000  -0.00001   0.00008   0.00007  -2.31210
   D191       2.87678  -0.00001  -0.00001  -0.00007  -0.00008   2.87670
   D192      -0.09739   0.00000  -0.00012   0.00032   0.00020  -0.09719
   D193       0.17358   0.00002   0.00001   0.00027   0.00028   0.17386
   D194      -2.47178   0.00001  -0.00006   0.00044   0.00038  -2.47140
   D195       2.71716   0.00000  -0.00007   0.00030   0.00023   2.71740
   D196      -0.25700   0.00001  -0.00017   0.00068   0.00051  -0.25649
   D197       0.01397   0.00003  -0.00005   0.00063   0.00059   0.01456
   D198      -2.49685   0.00000  -0.00000  -0.00002  -0.00003  -2.49687
   D199       2.51587  -0.00001   0.00002  -0.00014  -0.00012   2.51575
   D200       1.10567  -0.00000   0.00004  -0.00017  -0.00014   1.10553
   D201      -0.26669  -0.00000   0.00003  -0.00011  -0.00008  -0.26677
   D202      -1.35332  -0.00000   0.00000  -0.00018  -0.00018  -1.35351
   D203      -2.56090   0.00000  -0.00000   0.00002   0.00002  -2.56088
   D204       1.72619   0.00000   0.00004  -0.00023  -0.00019   1.72600
   D205       2.63005  -0.00000   0.00000  -0.00006  -0.00005   2.63000
   D206       0.63395  -0.00001   0.00005  -0.00031  -0.00026   0.63369
   D207       1.50901  -0.00000   0.00000  -0.00005  -0.00005   1.50896
   D208      -0.48709  -0.00001   0.00005  -0.00030  -0.00026  -0.48735
   D209       0.43620  -0.00000   0.00003  -0.00012  -0.00009   0.43611
   D210      -1.55990  -0.00001   0.00008  -0.00037  -0.00029  -1.56019
   D211      -0.98734  -0.00001   0.00002  -0.00039  -0.00036  -0.98771
   D212      -2.98345  -0.00002   0.00007  -0.00064  -0.00057  -2.98402
   D213       0.59582   0.00000   0.00001  -0.00008  -0.00007   0.59575
   D214       1.61477   0.00000  -0.00001  -0.00009  -0.00010   1.61466
   D215      -2.41752   0.00000   0.00001  -0.00006  -0.00005  -2.41757
   D216      -1.70749   0.00000   0.00000  -0.00002  -0.00001  -1.70750
   D217      -1.20955  -0.00000   0.00001  -0.00007  -0.00006  -1.20961
   D218      -0.19060  -0.00000  -0.00001  -0.00008  -0.00009  -0.19069
   D219       2.06030  -0.00000   0.00001  -0.00005  -0.00003   2.06027
   D220       2.77033   0.00000   0.00001  -0.00001  -0.00000   2.77033
   D221      -0.49782   0.00000   0.00004  -0.00017  -0.00012  -0.49795
   D222       0.52112  -0.00000   0.00002  -0.00017  -0.00015   0.52097
   D223       2.77203  -0.00000   0.00004  -0.00014  -0.00010   2.77193
   D224      -2.80113   0.00000   0.00004  -0.00010  -0.00006  -2.80119
   D225       2.98882  -0.00000   0.00002  -0.00007  -0.00005   2.98877
   D226      -2.27542  -0.00000  -0.00000  -0.00007  -0.00007  -2.27549
   D227      -0.02452  -0.00000   0.00002  -0.00004  -0.00002  -0.02454
   D228       0.68551  -0.00000   0.00001  -0.00000   0.00001   0.68553
   D229       2.54173   0.00001   0.00001   0.00000   0.00001   2.54174
   D230      -2.72251   0.00000  -0.00001  -0.00000  -0.00002  -2.72253
   D231      -0.47161   0.00000   0.00001   0.00003   0.00004  -0.47157
   D232       0.23842   0.00001   0.00000   0.00007   0.00007   0.23849
   D233       0.88318   0.00000  -0.00003   0.00010   0.00007   0.88325
   D234      -2.76161  -0.00001  -0.00002  -0.00012  -0.00014  -2.76175
   D235      -2.11096   0.00000  -0.00004   0.00007   0.00003  -2.11093
   D236      -0.10066   0.00000  -0.00005   0.00002  -0.00002  -0.10068
   D237       2.53774  -0.00001  -0.00003  -0.00020  -0.00023   2.53750
   D238      -3.09480   0.00000  -0.00005  -0.00001  -0.00006  -3.09487
   D239      -1.02945   0.00000  -0.00000  -0.00004  -0.00005  -1.02949
   D240       1.60895  -0.00001   0.00001  -0.00026  -0.00025   1.60869
   D241       2.25959   0.00000  -0.00001  -0.00008  -0.00008   2.25951
   D242       3.06986  -0.00000  -0.00001  -0.00003  -0.00004   3.06982
   D243      -0.57494  -0.00001   0.00000  -0.00025  -0.00025  -0.57518
   D244       0.07571  -0.00000  -0.00002  -0.00006  -0.00008   0.07563
   D245       3.13726   0.00000  -0.00001  -0.00006  -0.00007   3.13720
   D246      -0.50753  -0.00001   0.00000  -0.00028  -0.00027  -0.50780
   D247       0.14312   0.00000  -0.00002  -0.00009  -0.00011   0.14301
   D248      -0.74171  -0.00001   0.00002  -0.00016  -0.00014  -0.74185
   D249      -1.76921  -0.00001   0.00004  -0.00014  -0.00011  -1.76932
   D250       2.29612  -0.00000   0.00012  -0.00041  -0.00028   2.29584
   D251       1.71164  -0.00001   0.00006  -0.00035  -0.00028   1.71136
   D252       0.27105  -0.00000   0.00004  -0.00014  -0.00010   0.27095
   D253      -0.75645  -0.00001   0.00006  -0.00013  -0.00007  -0.75652
   D254      -2.97430   0.00000   0.00014  -0.00039  -0.00025  -2.97455
   D255       2.72441  -0.00001   0.00008  -0.00033  -0.00025   2.72416
   D256       1.21903  -0.00001   0.00002  -0.00012  -0.00010   1.21893
   D257       0.19153  -0.00001   0.00004  -0.00010  -0.00007   0.19146
   D258      -2.02632   0.00000   0.00012  -0.00037  -0.00025  -2.02657
   D259      -2.61080  -0.00001   0.00006  -0.00031  -0.00025  -2.61105
   D260      -2.50395  -0.00000   0.00001  -0.00006  -0.00006  -2.50401
   D261       2.75173  -0.00000   0.00002  -0.00005  -0.00003   2.75170
   D262       0.53388   0.00000   0.00011  -0.00031  -0.00021   0.53367
   D263      -0.05060  -0.00001   0.00005  -0.00025  -0.00021  -0.05080
   D264      -3.05015  -0.00000   0.00000  -0.00003  -0.00003  -3.05019
   D265       2.20553  -0.00001   0.00002  -0.00002   0.00000   2.20553
   D266      -0.01232   0.00000   0.00010  -0.00028  -0.00018  -0.01250
   D267      -0.59680  -0.00001   0.00004  -0.00022  -0.00018  -0.59698
   D268      -1.49565   0.00002   0.00006   0.00014   0.00019  -1.49546
   D269      -0.48028  -0.00001  -0.00003   0.00004   0.00001  -0.48027
   D270       2.10343  -0.00000   0.00000  -0.00002  -0.00002   2.10341
   D271       2.32381   0.00000   0.00000  -0.00001  -0.00001   2.32379
   D272      -0.58379   0.00001   0.00009   0.00003   0.00012  -0.58367
   D273       0.43158  -0.00001   0.00001  -0.00007  -0.00006   0.43152
   D274       3.01529  -0.00001   0.00004  -0.00013  -0.00009   3.01520
   D275      -3.04752  -0.00000   0.00003  -0.00012  -0.00009  -3.04761
   D276       0.13049   0.00002   0.00009   0.00013   0.00021   0.13070
   D277       1.14586  -0.00001   0.00000   0.00003   0.00003   1.14589
   D278      -2.55362  -0.00000   0.00003  -0.00003   0.00000  -2.55362
   D279      -2.33324   0.00000   0.00003  -0.00002   0.00001  -2.33324
   D280       2.52333   0.00002   0.00004   0.00009   0.00014   2.52346
   D281      -2.74449  -0.00000  -0.00004  -0.00001  -0.00004  -2.74453
   D282      -0.16078  -0.00000  -0.00001  -0.00006  -0.00007  -0.16085
   D283       0.05960   0.00000  -0.00001  -0.00006  -0.00007   0.05953
   D284       2.47293   0.00001   0.00006   0.00010   0.00015   2.47308
   D285      -2.79489  -0.00001  -0.00002  -0.00000  -0.00003  -2.79491
   D286      -0.21118  -0.00001   0.00000  -0.00006  -0.00005  -0.21123
   D287       0.00920  -0.00000   0.00000  -0.00005  -0.00005   0.00915
   D288       1.26192   0.00000  -0.00004   0.00003  -0.00001   1.26191
   D289       0.19906   0.00000   0.00000   0.00005   0.00005   0.19911
   D290      -1.92739   0.00002  -0.00002   0.00046   0.00044  -1.92696
   D291      -2.69365   0.00001  -0.00009  -0.00006  -0.00015  -2.69379
   D292       0.39148   0.00000  -0.00006   0.00010   0.00004   0.39152
   D293      -0.67138   0.00000  -0.00002   0.00012   0.00010  -0.67128
   D294      -2.79784   0.00002  -0.00004   0.00053   0.00048  -2.79735
   D295       2.71910   0.00001  -0.00011   0.00001  -0.00010   2.71900
   D296      -0.65972  -0.00000  -0.00005  -0.00006  -0.00010  -0.65982
   D297      -1.72258  -0.00001  -0.00001  -0.00004  -0.00005  -1.72262
   D298       2.43415   0.00001  -0.00003   0.00037   0.00034   2.43449
   D299       1.66790   0.00000  -0.00010  -0.00014  -0.00024   1.66766
   D300      -3.09545  -0.00000  -0.00002  -0.00000  -0.00002  -3.09548
   D301       2.12487  -0.00000   0.00002   0.00002   0.00004   2.12491
   D302      -0.00158   0.00001  -0.00000   0.00043   0.00042  -0.00116
   D303      -0.76783   0.00001  -0.00007  -0.00009  -0.00016  -0.76799
   D304      -2.52822  -0.00000  -0.00002  -0.00004  -0.00005  -2.52827
   D305       2.69211  -0.00000   0.00002  -0.00002   0.00001   2.69211
   D306       0.56565   0.00001   0.00000   0.00039   0.00039   0.56604
   D307      -0.20060   0.00001  -0.00007  -0.00012  -0.00019  -0.20079
   D308       0.07955   0.00000  -0.00006   0.00018   0.00012   0.07967
   D309       1.04999  -0.00001  -0.00004  -0.00014  -0.00019   1.04980
   D310      -2.37549  -0.00000  -0.00001   0.00003   0.00002  -2.37547
   D311      -2.99588  -0.00000  -0.00000  -0.00001  -0.00002  -2.99590
   D312       1.07198   0.00000  -0.00003   0.00003  -0.00001   1.07197
   D313       2.04242  -0.00001  -0.00002  -0.00029  -0.00032   2.04210
   D314      -1.38306  -0.00000   0.00001  -0.00012  -0.00011  -1.38317
   D315      -2.00345  -0.00000   0.00002  -0.00017  -0.00015  -2.00360
   D316      -0.89744   0.00000  -0.00004   0.00008   0.00004  -0.89739
   D317       0.07300  -0.00001  -0.00002  -0.00024  -0.00027   0.07274
   D318       2.93071  -0.00000   0.00001  -0.00007  -0.00006   2.93065
   D319       2.31032  -0.00000   0.00002  -0.00011  -0.00010   2.31023
   D320       2.82535   0.00000  -0.00003   0.00006   0.00004   2.82539
   D321      -2.48739  -0.00001  -0.00002  -0.00026  -0.00027  -2.48766
   D322       0.37032  -0.00000   0.00002  -0.00008  -0.00007   0.37025
   D323      -0.25007  -0.00000   0.00002  -0.00013  -0.00010  -0.25018
   D324      -2.97765   0.00000  -0.00003   0.00004   0.00001  -2.97764
   D325      -2.00721  -0.00001  -0.00001  -0.00028  -0.00030  -2.00751
   D326       0.85050  -0.00001   0.00002  -0.00011  -0.00009   0.85041
   D327       0.23011  -0.00001   0.00003  -0.00016  -0.00013   0.22998
   D328       2.07150  -0.00001   0.00003  -0.00007  -0.00005   2.07146
   D329      -0.76950   0.00000  -0.00001   0.00014   0.00012  -0.76938
   D330       1.18550  -0.00000   0.00002   0.00005   0.00007   1.18556
   D331      -1.65550   0.00001  -0.00003   0.00026   0.00023  -1.65527
   D332       3.11352  -0.00001   0.00003  -0.00009  -0.00006   3.11346
   D333       0.27251   0.00000  -0.00001   0.00011   0.00011   0.27262
   D334      -1.93776  -0.00001   0.00004   0.00002   0.00006  -1.93771
   D335       1.50442   0.00000  -0.00000   0.00022   0.00022   1.50464
   D336       0.35120  -0.00001  -0.00001  -0.00003  -0.00004   0.35117
   D337      -2.48980   0.00001  -0.00005   0.00018   0.00013  -2.48967
   D338      -0.72804  -0.00001   0.00001   0.00002   0.00003  -0.72801
   D339       2.71414   0.00000  -0.00004   0.00023   0.00020   2.71434
   D340      -3.02455  -0.00000   0.00002  -0.00005  -0.00004  -3.02458
   D341       2.13877   0.00000  -0.00000   0.00011   0.00011   2.13887
   D342      -1.93472  -0.00000   0.00003  -0.00009  -0.00007  -1.93479
   D343      -0.95157   0.00000   0.00002   0.00007   0.00009  -0.95148
   D344       0.98804   0.00000  -0.00001   0.00005   0.00004   0.98807
   D345       0.02886   0.00000  -0.00001   0.00009   0.00008   0.02895
   D346      -0.89137   0.00000   0.00001   0.00013   0.00014  -0.89123
   D347       0.13682  -0.00000   0.00001   0.00002   0.00004   0.13685
   D348       3.12797   0.00001  -0.00003   0.00017   0.00014   3.12812
   D349       2.49395   0.00000  -0.00001   0.00003   0.00001   2.49396
   D350       0.21344   0.00000  -0.00001   0.00007   0.00006   0.21351
   D351       1.24163  -0.00000  -0.00000  -0.00004  -0.00004   1.24159
   D352      -2.05040   0.00001  -0.00004   0.00011   0.00007  -2.05033
   D353      -2.68443  -0.00000  -0.00003  -0.00003  -0.00006  -2.68449
   D354       3.10555   0.00001  -0.00001   0.00035   0.00033   3.10588
   D355      -2.14945   0.00000  -0.00001   0.00024   0.00023  -2.14922
   D356       0.84170   0.00001  -0.00005   0.00039   0.00034   0.84204
   D357       0.20768   0.00000  -0.00003   0.00024   0.00021   0.20789
   D358       2.51846   0.00001  -0.00002   0.00029   0.00027   2.51873
   D359      -2.73654   0.00000  -0.00001   0.00018   0.00017  -2.73637
   D360       0.25462   0.00001  -0.00005   0.00033   0.00028   0.25489
   D361      -0.37941   0.00000  -0.00004   0.00018   0.00014  -0.37926
   D362       0.47993  -0.00001   0.00004  -0.00000   0.00004   0.47997
   D363      -2.23416   0.00001  -0.00002   0.00027   0.00024  -2.23392
   D364      -2.87522  -0.00000   0.00003   0.00008   0.00011  -2.87510
   D365      -0.69903   0.00001   0.00001   0.00001   0.00002  -0.69901
   D366       2.87006   0.00002  -0.00005   0.00028   0.00023   2.87029
   D367       2.22901   0.00001   0.00001   0.00009   0.00010   2.22911
   D368       3.00875  -0.00001   0.00004  -0.00019  -0.00015   3.00860
   D369       0.29465   0.00000  -0.00002   0.00008   0.00006   0.29471
   D370      -0.34640  -0.00001   0.00003  -0.00011  -0.00007  -0.34648
   D371       3.10927   0.00000   0.00001  -0.00002  -0.00001   3.10926
   D372       0.39518   0.00001  -0.00005   0.00024   0.00019   0.39537
   D373      -0.24588   0.00000   0.00000   0.00006   0.00006  -0.24581
   D374       0.83347  -0.00000   0.00001  -0.00004  -0.00004   0.83343
   D375      -0.11431   0.00001  -0.00006   0.00011   0.00005  -0.11426
   D376      -2.99034  -0.00002  -0.00021  -0.00133  -0.00154  -2.99188
   D377      -2.57779  -0.00000   0.00017   0.00077   0.00093  -2.57686
   D378      -0.20664  -0.00000   0.00000  -0.00007  -0.00007  -0.20672
   D379      -1.15442   0.00001  -0.00006   0.00008   0.00002  -1.15440
   D380       2.25273  -0.00002  -0.00022  -0.00136  -0.00158   2.25116
   D381       2.66528   0.00000   0.00017   0.00074   0.00090   2.66618
   D382       3.13861  -0.00001   0.00002  -0.00034  -0.00032   3.13829
   D383       2.19084  -0.00000  -0.00004  -0.00019  -0.00023   2.19060
   D384      -0.68520  -0.00003  -0.00020  -0.00163  -0.00183  -0.68702
   D385      -0.27265  -0.00001   0.00019   0.00047   0.00065  -0.27200
   D386      -2.54910  -0.00000   0.00003  -0.00027  -0.00024  -2.54934
   D387       2.78631   0.00001  -0.00004  -0.00011  -0.00015   2.78616
   D388      -0.08972  -0.00002  -0.00019  -0.00155  -0.00174  -0.09147
   D389       0.32283  -0.00000   0.00019   0.00054   0.00073   0.32356
   D390      -0.75702   0.00002  -0.00020   0.00056   0.00036  -0.75665
   D391       0.38037   0.00001  -0.00019   0.00049   0.00030   0.38067
   D392       1.50407   0.00001  -0.00018   0.00043   0.00025   1.50432
   D393       2.96980   0.00002  -0.00020   0.00069   0.00049   2.97029
   D394      -1.93957   0.00002  -0.00020   0.00078   0.00058  -1.93898
   D395       3.07992  -0.00001   0.00004  -0.00043  -0.00039   3.07953
   D396      -1.72542  -0.00002   0.00005  -0.00063  -0.00057  -1.72599
   D397      -0.42425  -0.00002   0.00007  -0.00058  -0.00051  -0.42476
   D398       0.60284  -0.00002   0.00007  -0.00051  -0.00044   0.60239
   D399       1.70298  -0.00002   0.00003  -0.00038  -0.00034   1.70264
   D400       0.48288  -0.00001  -0.00008   0.00004  -0.00004   0.48283
   D401      -0.69744   0.00001  -0.00010   0.00035   0.00025  -0.69719
   D402       3.00345   0.00001  -0.00001   0.00011   0.00010   3.00355
   D403       3.13314  -0.00000  -0.00005   0.00014   0.00010   3.13323
   D404      -2.22467  -0.00002  -0.00006   0.00022   0.00016  -2.22451
   D405       2.87820  -0.00000  -0.00008   0.00053   0.00045   2.87865
   D406       0.29590  -0.00001   0.00002   0.00029   0.00031   0.29620
   D407       0.42559  -0.00001  -0.00003   0.00032   0.00030   0.42589
   D408      -2.89037   0.00000  -0.00009   0.00018   0.00009  -2.89028
   D409       2.21250   0.00002  -0.00010   0.00049   0.00039   2.21288
   D410      -0.36980   0.00002  -0.00001   0.00025   0.00024  -0.36956
   D411      -0.24011   0.00001  -0.00005   0.00028   0.00023  -0.23988
   D412      -0.72236  -0.00001   0.00004  -0.00038  -0.00034  -0.72270
   D413       0.47947  -0.00002   0.00005  -0.00058  -0.00053   0.47893
   D414       3.08330  -0.00001   0.00011  -0.00063  -0.00052   3.08278
   D415      -3.04645  -0.00004   0.00001  -0.00064  -0.00063  -3.04709
   D416       2.59787   0.00004  -0.00001   0.00007   0.00006   2.59793
   D417      -2.48349   0.00002   0.00000  -0.00014  -0.00014  -2.48363
   D418       0.12034   0.00003   0.00006  -0.00018  -0.00012   0.12022
   D419       0.27378   0.00001  -0.00004  -0.00020  -0.00024   0.27354
   D420       2.26179   0.00001  -0.00009   0.00028   0.00020   2.26198
   D421      -2.81957  -0.00001  -0.00007   0.00007   0.00000  -2.81957
   D422      -0.21574  -0.00000  -0.00001   0.00003   0.00001  -0.21572
   D423      -0.06231  -0.00002  -0.00011   0.00001  -0.00010  -0.06240
   D424      -0.32293   0.00001  -0.00002   0.00045   0.00043  -0.32250
   D425       0.96850   0.00002  -0.00008   0.00062   0.00055   0.96905
   D426       3.11100   0.00001  -0.00005   0.00027   0.00022   3.11122
   D427      -2.88935   0.00001  -0.00004   0.00040   0.00036  -2.88899
   D428       2.71499  -0.00002  -0.00000   0.00023   0.00023   2.71521
   D429      -2.27676  -0.00000  -0.00006   0.00040   0.00034  -2.27642
   D430      -0.13427  -0.00002  -0.00003   0.00005   0.00002  -0.13425
   D431       0.14857  -0.00001  -0.00002   0.00017   0.00015   0.14872
   D432       3.02059  -0.00000   0.00015  -0.00040  -0.00026   3.02033
   D433      -1.97116   0.00001   0.00009  -0.00023  -0.00014  -1.97130
[truncated: 7,578,894 more chars]
