# Supplementary material for: A DFT Study on Ben(n = 10–12) Clusters with Hydrogen Storage Capacity
Source: Molecules. 2026 Feb 6;31(3):566. doi: 10.3390/molecules31030566 (PMC12899933; doi:10.3390/molecules31030566)
Supplement: Supplementary file 1 [file molecules-31-00566-s001.zip › Supplementary Information/Be12/H28-Be12.gjf]

%chk=C:\Users\18823\Desktop\BeH\BeH12\out\2\H28-Be12.chk
# opt freq def2tzvp em=gd3bj pbe1pbe

Title Card Required

0 1
 Be                -0.00898800    0.06059000    1.50960100
 Be                 0.58716100    1.77445600    0.26339000
 Be                -0.08462500   -0.85217900   -1.44870800
 Be                 1.93206400    0.16774700    0.54208300
 Be                -2.16649900   -0.18403100    1.29670600
 Be                 1.39187500    0.83010000   -1.45362800
 Be                 2.06313000   -1.01250400   -1.11484400
 Be                -0.60635500    1.28542400   -1.39119200
 Be                -2.00962100   -0.14646200   -0.73577100
 Be                 0.92792200   -1.65383100    0.46769000
 Be                -1.42661100    1.50426400    0.54792700
 Be                -1.07300000   -1.64542000    0.36615700
 H                 -3.27142800   -0.82892800    2.11875100
 H                 -3.14128100   -0.10274100    2.46512500
 H                  3.14030900   -2.04304300   -1.41227300
 H                  3.02137200   -1.64776500   -2.11520600
 H                  1.78670600   -2.86449300    0.86227800
 H                  1.03438500   -3.05329000    1.10974600
 H                 -2.39996300    2.35008100    1.28589700
 H                 -1.81147600    2.87642000    1.00049600
 H                  2.38165800    1.07856700   -2.53513800
 H                  1.81522200    1.69380300   -2.59991400
 H                 -3.03870500   -0.40536400   -1.91424800
 H                 -3.48541900   -0.33241900   -1.25919600
 H                 -1.23754600   -3.15876800    0.62322300
 H                 -1.97829200   -2.83526200    0.71949900
 H                  2.97103500    0.56336600    1.67339600
 H                  3.40975100    0.25341700    1.08692200
 H                  0.59861300    0.11583800    2.96688100
 H                 -0.19812400    0.14039500    3.07002000
 H                  0.08668700   -1.67188100   -2.78216500
 H                 -0.70888300   -1.59835700   -2.69399100
 H                 -1.44327700    2.23571500   -2.32407800
 H                 -0.76357700    2.11389100   -2.72261800
 H                  0.80040200    3.19913200    0.90423600
 H                  1.46254800    3.06399000    0.48132700
 H                 -3.76527400    2.58002400   -1.29043700
 H                 -4.28492600    2.99346900   -1.63876700
 H                  1.00844600   -4.71924100   -1.91082600
 H                  0.83874800   -4.04511100   -1.62926900
 H                  4.96323200    0.14445000   -1.09575000
 H                  5.69977100    0.01560600   -1.14556200
 H                 -0.20828400    5.09132800   -1.50368800
 H                 -0.24182800    4.38103700   -1.26782900
 H                 -0.64494300    2.67474300    3.36454000
 H                 -0.62904200    3.13018500    3.95930700
 H                 -2.47435900   -3.18492800   -1.89368600
 H                 -2.84948200   -3.73565400   -2.23604100
 H                 -0.95386300   -2.46314100    3.45788200
 H                 -1.11734300   -2.85754500    4.07442500
 H                 -5.31480900   -2.65210600    0.02577900
 H                 -4.65878400   -2.30240400    0.11515700
 H                  0.27700700    0.35042000   -4.42461400
 H                  0.23338300    0.39482300   -5.17160800
 H                  2.67285000   -1.95992100    3.82498300
 H                  2.31157700   -1.68779200    3.22784700
 H                  4.34180400    3.18557900   -0.38942200
 H                  3.80381000    2.66885800   -0.46537900
 H                  2.75059600    2.82602200    3.63598000
 H                  2.24855800    2.45138400    3.22732200
 H                 -5.76925200    0.81063900    0.70060500
 H                 -5.02936700    0.86319300    0.59401800
 H                  4.50429900   -2.17803500    1.08410000
 H                  5.15094100   -2.43080500    1.36431700
 H                 -2.65594685    0.10588637   -4.38805529
 H                 -2.40186545    0.11304307   -3.84455605
 H                 -2.62779127    0.64473277    4.43839081
 H                 -2.32721097    0.59254121    3.92174051
