# Supplementary material for: A DFT Study on Ben(n = 10–12) Clusters with Hydrogen Storage Capacity
Source: Molecules. 2026 Feb 6;31(3):566. doi: 10.3390/molecules31030566 (PMC12899933; doi:10.3390/molecules31030566)
Supplement: Supplementary file 1 [file molecules-31-00566-s001.zip › Supplementary Information/Be12/H28-Be12.out]

 Entering Gaussian System, Link 0=g16
 Initial command:
 /home/asus/g16/l1.exe "/home/asus/g16/scratch/Gau-1421712.inp" -scrdir="/home/asus/g16/scratch/"
 Default is to use a total of  18 processors:
                               18 via shared-memory
                                1 via Linda
 Entering Link 1 = /home/asus/g16/l1.exe PID=   1421713.
  
 Copyright (c) 1988,1990,1992,1993,1995,1998,2003,2009,2016,
            Gaussian, Inc.  All Rights Reserved.
  
 This is part of the Gaussian(R) 16 program.  It is based on
 the Gaussian(R) 09 system (copyright 2009, Gaussian, Inc.),
 the Gaussian(R) 03 system (copyright 2003, Gaussian, Inc.),
 the Gaussian(R) 98 system (copyright 1998, Gaussian, Inc.),
 the Gaussian(R) 94 system (copyright 1995, Gaussian, Inc.),
 the Gaussian 92(TM) system (copyright 1992, Gaussian, Inc.),
 the Gaussian 90(TM) system (copyright 1990, Gaussian, Inc.),
 the Gaussian 88(TM) system (copyright 1988, Gaussian, Inc.),
 the Gaussian 86(TM) system (copyright 1986, Carnegie Mellon
 University), and the Gaussian 82(TM) system (copyright 1983,
 Carnegie Mellon University). Gaussian is a federally registered
 trademark of Gaussian, Inc.
  
 This software contains proprietary and confidential information,
 including trade secrets, belonging to Gaussian, Inc.
  
 This software is provided under written license and may be
 used, copied, transmitted, or stored only in accord with that
 written license.
  
 The following legend is applicable only to US Government
 contracts under FAR:
  
                    RESTRICTED RIGHTS LEGEND
  
 Use, reproduction and disclosure by the US Government is
 subject to restrictions as set forth in subparagraphs (a)
 and (c) of the Commercial Computer Software - Restricted
 Rights clause in FAR 52.227-19.
  
 Gaussian, Inc.
 340 Quinnipiac St., Bldg. 40, Wallingford CT 06492
  
  
 ---------------------------------------------------------------
 Warning -- This program may not be used in any manner that
 competes with the business of Gaussian, Inc. or will provide
 assistance to any competitor of Gaussian, Inc.  The licensee
 of this program is prohibited from giving any competitor of
 Gaussian, Inc. access to this program.  By using this program,
 the user acknowledges that Gaussian, Inc. is engaged in the
 business of creating and licensing software in the field of
 computational chemistry and represents and warrants to the
 licensee that it is not a competitor of Gaussian, Inc. and that
 it will not use this program in any manner prohibited above.
 ---------------------------------------------------------------
  

 Cite this work as:
 Gaussian 16, Revision A.03,
 M. J. Frisch, G. W. Trucks, H. B. Schlegel, G. E. Scuseria, 
 M. A. Robb, J. R. Cheeseman, G. Scalmani, V. Barone, 
 G. A. Petersson, H. Nakatsuji, X. Li, M. Caricato, A. V. Marenich, 
 J. Bloino, B. G. Janesko, R. Gomperts, B. Mennucci, H. P. Hratchian, 
 J. V. Ortiz, A. F. Izmaylov, J. L. Sonnenberg, D. Williams-Young, 
 F. Ding, F. Lipparini, F. Egidi, J. Goings, B. Peng, A. Petrone, 
 T. Henderson, D. Ranasinghe, V. G. Zakrzewski, J. Gao, N. Rega, 
 G. Zheng, W. Liang, M. Hada, M. Ehara, K. Toyota, R. Fukuda, 
 J. Hasegawa, M. Ishida, T. Nakajima, Y. Honda, O. Kitao, H. Nakai, 
 T. Vreven, K. Throssell, J. A. Montgomery, Jr., J. E. Peralta, 
 F. Ogliaro, M. J. Bearpark, J. J. Heyd, E. N. Brothers, K. N. Kudin, 
 V. N. Staroverov, T. A. Keith, R. Kobayashi, J. Normand, 
 K. Raghavachari, A. P. Rendell, J. C. Burant, S. S. Iyengar, 
 J. Tomasi, M. Cossi, J. M. Millam, M. Klene, C. Adamo, R. Cammi, 
 J. W. Ochterski, R. L. Martin, K. Morokuma, O. Farkas, 
 J. B. Foresman, and D. J. Fox, Gaussian, Inc., Wallingford CT, 2016.
 
 ******************************************
 Gaussian 16:  ES64L-G16RevA.03 25-Dec-2016
                11-Oct-2024 
 ******************************************
 %chk=/home/asus/YCY/BeH/Be12/H28-Be12.chk
 ------------------------------------
 # opt freq def2tzvp em=gd3bj pbe1pbe
 ------------------------------------
 1/18=20,19=15,26=3,38=1/1,3;
 2/9=110,12=2,17=6,18=5,40=1/2;
 3/5=44,7=101,11=2,25=1,30=1,71=1,74=-13,124=41/1,2,3;
 4//1;
 5/5=2,38=5/2;
 6/7=2,8=2,9=2,10=2,28=1/1;
 7//1,2,3,16;
 1/18=20,19=15,26=3/3(2);
 2/9=110/2;
 99//99;
 2/9=110/2;
 3/5=44,7=101,11=2,25=1,30=1,71=1,74=-13,124=41/1,2,3;
 4/5=5,16=3,69=1/1;
 5/5=2,38=5/2;
 7//1,2,3,16;
 1/18=20,19=15,26=3/3(-5);
 2/9=110/2;
 6/7=2,8=2,9=2,10=2,19=2,28=1/1;
 99/9=1/99;
 -------------------
 Title Card Required
 -------------------
 Symbolic Z-matrix:
 Charge =  0 Multiplicity = 1
 Be                   -0.00899   0.06059   1.5096 
 Be                    0.58716   1.77446   0.26339 
 Be                   -0.08463  -0.85218  -1.44871 
 Be                    1.93206   0.16775   0.54208 
 Be                   -2.1665   -0.18403   1.29671 
 Be                    1.39188   0.8301   -1.45363 
 Be                    2.06313  -1.0125   -1.11484 
 Be                   -0.60636   1.28542  -1.39119 
 Be                   -2.00962  -0.14646  -0.73577 
 Be                    0.92792  -1.65383   0.46769 
 Be                   -1.42661   1.50426   0.54793 
 Be                   -1.073    -1.64542   0.36616 
 H                    -3.27143  -0.82893   2.11875 
 H                    -3.14128  -0.10274   2.46513 
 H                     3.14031  -2.04304  -1.41227 
 H                     3.02137  -1.64777  -2.11521 
 H                     1.78671  -2.86449   0.86228 
 H                     1.03439  -3.05329   1.10975 
 H                    -2.39996   2.35008   1.2859 
 H                    -1.81148   2.87642   1.0005 
 H                     2.38166   1.07857  -2.53514 
 H                     1.81522   1.6938   -2.59991 
 H                    -3.03871  -0.40536  -1.91425 
 H                    -3.48542  -0.33242  -1.2592 
 H                    -1.23755  -3.15877   0.62322 
 H                    -1.97829  -2.83526   0.7195 
 H                     2.97104   0.56337   1.6734 
 H                     3.40975   0.25342   1.08692 
 H                     0.59861   0.11584   2.96688 
 H                    -0.19812   0.1404    3.07002 
 H                     0.08669  -1.67188  -2.78217 
 H                    -0.70888  -1.59836  -2.69399 
 H                    -1.44328   2.23571  -2.32408 
 H                    -0.76358   2.11389  -2.72262 
 H                     0.8004    3.19913   0.90424 
 H                     1.46255   3.06399   0.48133 
 H                    -3.76527   2.58002  -1.29044 
 H                    -4.28493   2.99347  -1.63877 
 H                     1.00845  -4.71924  -1.91083 
 H                     0.83875  -4.04511  -1.62927 
 H                     4.96323   0.14445  -1.09575 
 H                     5.69977   0.01561  -1.14556 
 H                    -0.20828   5.09133  -1.50369 
 H                    -0.24183   4.38104  -1.26783 
 H                    -0.64494   2.67474   3.36454 
 H                    -0.62904   3.13018   3.95931 
 H                    -2.47436  -3.18493  -1.89369 
 H                    -2.84948  -3.73565  -2.23604 
 H                    -0.95386  -2.46314   3.45788 
 H                    -1.11734  -2.85755   4.07442 
 H                    -5.31481  -2.65211   0.02578 
 H                    -4.65878  -2.3024    0.11516 
 H                     0.27701   0.35042  -4.42461 
 H                     0.23338   0.39482  -5.17161 
 H                     2.67285  -1.95992   3.82498 
 H                     2.31158  -1.68779   3.22785 
 H                     4.3418    3.18558  -0.38942 
 H                     3.80381   2.66886  -0.46538 
 H                     2.7506    2.82602   3.63598 
 H                     2.24856   2.45138   3.22732 
 H                    -5.76925   0.81064   0.70061 
 H                    -5.02937   0.86319   0.59402 
 H                     4.5043   -2.17803   1.0841 
 H                     5.15094  -2.43081   1.36432 
 H                    -2.65595   0.10589  -4.38806 
 H                    -2.40187   0.11304  -3.84456 
 H                    -2.62779   0.64473   4.43839 
 H                    -2.32721   0.59254   3.92174 
 
 Add virtual bond connecting atoms H68        and H14        Dist= 3.42D+00.
 Add virtual bond connecting atoms H66        and H23        Dist= 3.96D+00.
 Add virtual bond connecting atoms H56        and H29        Dist= 4.73D+00.
 Add virtual bond connecting atoms H47        and H32        Dist= 4.73D+00.
 Add virtual bond connecting atoms H60        and H27        Dist= 4.82D+00.
 Add virtual bond connecting atoms H58        and H36        Dist= 4.83D+00.
 Add virtual bond connecting atoms H37        and H33        Dist= 4.85D+00.
 Add virtual bond connecting atoms H45        and H19        Dist= 5.18D+00.
 Add virtual bond connecting atoms H45        and H20        Dist= 5.00D+00.
 Add virtual bond connecting atoms H45        and H30        Dist= 4.89D+00.
 Add virtual bond connecting atoms H45        and H68        Dist= 5.17D+00.
 Add virtual bond connecting atoms H53        and H22        Dist= 5.18D+00.
 Add virtual bond connecting atoms H53        and H31        Dist= 4.94D+00.
 Add virtual bond connecting atoms H53        and H34        Dist= 5.03D+00.
 Add virtual bond connecting atoms H53        and H66        Dist= 5.20D+00.
 Add virtual bond connecting atoms H63        and H17        Dist= 5.31D+00.
 Add virtual bond connecting atoms H63        and H28        Dist= 5.04D+00.
 Add virtual bond connecting atoms H52        and H24        Dist= 5.05D+00.
 Add virtual bond connecting atoms H52        and H26        Dist= 5.29D+00.
 Add virtual bond connecting atoms H44        and H33        Dist= 5.06D+00.
 Add virtual bond connecting atoms H44        and H34        Dist= 5.19D+00.
 Add virtual bond connecting atoms H44        and H35        Dist= 5.07D+00.
 Add virtual bond connecting atoms H44        and H36        Dist= 5.24D+00.
 Add virtual bond connecting atoms H41        and H16        Dist= 5.35D+00.
 Add virtual bond connecting atoms H41        and H28        Dist= 5.07D+00.
 Add virtual bond connecting atoms H62        and H14        Dist= 5.34D+00.
 Add virtual bond connecting atoms H62        and H24        Dist= 5.09D+00.
 Add virtual bond connecting atoms H62        and H37        Dist= 5.38D+00.
 Add virtual bond connecting atoms H49        and H30        Dist= 5.18D+00.
 Add virtual bond connecting atoms H40        and H31        Dist= 5.18D+00.

 GradGradGradGradGradGradGradGradGradGradGradGradGradGradGradGradGradGrad
 Berny optimization.
 Initialization pass.
                           ----------------------------
                           !    Initial Parameters    !
                           ! (Angstroms and Degrees)  !
 --------------------------                            --------------------------
 ! Name  Definition              Value          Derivative Info.                !
 --------------------------------------------------------------------------------
 ! R1    R(1,2)                  2.2013         estimate D2E/DX2                !
 ! R2    R(1,4)                  2.1715         estimate D2E/DX2                !
 ! R3    R(1,5)                  2.1817         estimate D2E/DX2                !
 ! R4    R(1,10)                 2.2142         estimate D2E/DX2                !
 ! R5    R(1,11)                 2.2402         estimate D2E/DX2                !
 ! R6    R(1,12)                 2.313          estimate D2E/DX2                !
 ! R7    R(1,29)                 1.5798         estimate D2E/DX2                !
 ! R8    R(1,30)                 1.5739         estimate D2E/DX2                !
 ! R9    R(2,4)                  2.1138         estimate D2E/DX2                !
 ! R10   R(2,6)                  2.1184         estimate D2E/DX2                !
 ! R11   R(2,8)                  2.0979         estimate D2E/DX2                !
 ! R12   R(2,11)                 2.0516         estimate D2E/DX2                !
 ! R13   R(2,35)                 1.5767         estimate D2E/DX2                !
 ! R14   R(2,36)                 1.5738         estimate D2E/DX2                !
 ! R15   R(3,6)                  2.2383         estimate D2E/DX2                !
 ! R16   R(3,7)                  2.1795         estimate D2E/DX2                !
 ! R17   R(3,8)                  2.2011         estimate D2E/DX2                !
 ! R18   R(3,9)                  2.1707         estimate D2E/DX2                !
 ! R19   R(3,10)                 2.3109         estimate D2E/DX2                !
 ! R20   R(3,12)                 2.2136         estimate D2E/DX2                !
 ! R21   R(3,31)                 1.5746         estimate D2E/DX2                !
 ! R22   R(3,32)                 1.5803         estimate D2E/DX2                !
 ! R23   R(4,6)                  2.171          estimate D2E/DX2                !
 ! R24   R(4,7)                  2.0385         estimate D2E/DX2                !
 ! R25   R(4,10)                 2.0813         estimate D2E/DX2                !
 ! R26   R(4,27)                 1.5861         estimate D2E/DX2                !
 ! R27   R(4,28)                 1.5773         estimate D2E/DX2                !
 ! R28   R(5,9)                  2.0389         estimate D2E/DX2                !
 ! R29   R(5,11)                 1.9896         estimate D2E/DX2                !
 ! R30   R(5,12)                 2.0487         estimate D2E/DX2                !
 ! R31   R(5,13)                 1.5207         estimate D2E/DX2                !
 ! R32   R(5,14)                 1.5238         estimate D2E/DX2                !
 ! R33   R(6,7)                  1.9901         estimate D2E/DX2                !
 ! R34   R(6,8)                  2.0504         estimate D2E/DX2                !
 ! R35   R(6,21)                 1.487          estimate D2E/DX2                !
 ! R36   R(6,22)                 1.4964         estimate D2E/DX2                !
 ! R37   R(7,10)                 2.0505         estimate D2E/DX2                !
 ! R38   R(7,15)                 1.5201         estimate D2E/DX2                !
 ! R39   R(7,16)                 1.524          estimate D2E/DX2                !
 ! R40   R(8,9)                  2.1093         estimate D2E/DX2                !
 ! R41   R(8,11)                 2.1168         estimate D2E/DX2                !
 ! R42   R(8,33)                 1.5728         estimate D2E/DX2                !
 ! R43   R(8,34)                 1.576          estimate D2E/DX2                !
 ! R44   R(9,11)                 2.1709         estimate D2E/DX2                !
 ! R45   R(9,12)                 2.0829         estimate D2E/DX2                !
 ! R46   R(9,23)                 1.5858         estimate D2E/DX2                !
 ! R47   R(9,24)                 1.5769         estimate D2E/DX2                !
 ! R48   R(10,12)                2.0035         estimate D2E/DX2                !
 ! R49   R(10,17)                1.5359         estimate D2E/DX2                !
 ! R50   R(10,18)                1.5434         estimate D2E/DX2                !
 ! R51   R(11,19)                1.4857         estimate D2E/DX2                !
 ! R52   R(11,20)                1.4952         estimate D2E/DX2                !
 ! R53   R(12,25)                1.5438         estimate D2E/DX2                !
 ! R54   R(12,26)                1.5363         estimate D2E/DX2                !
 ! R55   R(13,14)                0.815          estimate D2E/DX2                !
 ! R56   R(14,62)                2.8282         estimate D2E/DX2                !
 ! R57   R(14,68)                1.8077         estimate D2E/DX2                !
 ! R58   R(15,16)                0.8152         estimate D2E/DX2                !
 ! R59   R(16,41)                2.8323         estimate D2E/DX2                !
 ! R60   R(17,18)                0.8142         estimate D2E/DX2                !
 ! R61   R(17,63)                2.8117         estimate D2E/DX2                !
 ! R62   R(19,20)                0.8395         estimate D2E/DX2                !
 ! R63   R(19,45)                2.7398         estimate D2E/DX2                !
 ! R64   R(20,45)                2.6439         estimate D2E/DX2                !
 ! R65   R(21,22)                0.8388         estimate D2E/DX2                !
 ! R66   R(22,53)                2.7387         estimate D2E/DX2                !
 ! R67   R(23,24)                0.7962         estimate D2E/DX2                !
 ! R68   R(23,66)                2.0977         estimate D2E/DX2                !
 ! R69   R(24,52)                2.6733         estimate D2E/DX2                !
 ! R70   R(24,62)                2.6921         estimate D2E/DX2                !
 ! R71   R(25,26)                0.814          estimate D2E/DX2                !
 ! R72   R(26,52)                2.799          estimate D2E/DX2                !
 ! R73   R(27,28)                0.7953         estimate D2E/DX2                !
 ! R74   R(27,60)                2.5498         estimate D2E/DX2                !
 ! R75   R(28,41)                2.6813         estimate D2E/DX2                !
 ! R76   R(28,63)                2.6665         estimate D2E/DX2                !
 ! R77   R(29,30)                0.8038         estimate D2E/DX2                !
 ! R78   R(29,56)                2.5011         estimate D2E/DX2                !
 ! R79   R(30,45)                2.5902         estimate D2E/DX2                !
 ! R80   R(30,49)                2.7386         estimate D2E/DX2                !
 ! R81   R(31,32)                0.8038         estimate D2E/DX2                !
 ! R82   R(31,40)                2.7435         estimate D2E/DX2                !
 ! R83   R(31,53)                2.6122         estimate D2E/DX2                !
 ! R84   R(32,47)                2.5049         estimate D2E/DX2                !
 ! R85   R(33,34)                0.7973         estimate D2E/DX2                !
 ! R86   R(33,37)                2.5649         estimate D2E/DX2                !
 ! R87   R(33,44)                2.6761         estimate D2E/DX2                !
 ! R88   R(34,44)                2.7438         estimate D2E/DX2                !
 ! R89   R(34,53)                2.6626         estimate D2E/DX2                !
 ! R90   R(35,36)                0.7972         estimate D2E/DX2                !
 ! R91   R(35,44)                2.6835         estimate D2E/DX2                !
 ! R92   R(36,44)                2.7747         estimate D2E/DX2                !
 ! R93   R(36,58)                2.5561         estimate D2E/DX2                !
 ! R94   R(37,38)                0.7499         estimate D2E/DX2                !
 ! R95   R(37,62)                2.8455         estimate D2E/DX2                !
 ! R96   R(39,40)                0.75           estimate D2E/DX2                !
 ! R97   R(41,42)                0.7494         estimate D2E/DX2                !
 ! R98   R(43,44)                0.7492         estimate D2E/DX2                !
 ! R99   R(45,46)                0.7493         estimate D2E/DX2                !
 ! R100  R(45,68)                2.7342         estimate D2E/DX2                !
 ! R101  R(47,48)                0.7491         estimate D2E/DX2                !
 ! R102  R(49,50)                0.7499         estimate D2E/DX2                !
 ! R103  R(51,52)                0.7488         estimate D2E/DX2                !
 ! R104  R(53,54)                0.7496         estimate D2E/DX2                !
 ! R105  R(53,66)                2.7512         estimate D2E/DX2                !
 ! R106  R(55,56)                0.7491         estimate D2E/DX2                !
 ! R107  R(57,58)                0.7498         estimate D2E/DX2                !
 ! R108  R(59,60)                0.7479         estimate D2E/DX2                !
 ! R109  R(61,62)                0.7494         estimate D2E/DX2                !
 ! R110  R(63,64)                0.7487         estimate D2E/DX2                !
 ! R111  R(65,66)                0.6            estimate D2E/DX2                !
 ! R112  R(67,68)                0.6            estimate D2E/DX2                !
 ! A1    A(2,1,5)              107.4491         estimate D2E/DX2                !
 ! A2    A(2,1,10)             102.8176         estimate D2E/DX2                !
 ! A3    A(2,1,12)             114.769          estimate D2E/DX2                !
 ! A4    A(2,1,29)             113.0057         estimate D2E/DX2                !
 ! A5    A(2,1,30)             123.6661         estimate D2E/DX2                !
 ! A6    A(4,1,5)              147.781          estimate D2E/DX2                !
 ! A7    A(4,1,11)             110.0345         estimate D2E/DX2                !
 ! A8    A(4,1,12)             103.1401         estimate D2E/DX2                !
 ! A9    A(4,1,29)              93.7545         estimate D2E/DX2                !
 ! A10   A(4,1,30)             123.1391         estimate D2E/DX2                !
 ! A11   A(5,1,10)             106.6011         estimate D2E/DX2                !
 ! A12   A(5,1,29)             118.3109         estimate D2E/DX2                !
 ! A13   A(5,1,30)              89.0599         estimate D2E/DX2                !
 ! A14   A(10,1,11)            124.3841         estimate D2E/DX2                !
 ! A15   A(10,1,29)            107.3613         estimate D2E/DX2                !
 ! A16   A(10,1,30)            123.8247         estimate D2E/DX2                !
 ! A17   A(11,1,12)             88.3958         estimate D2E/DX2                !
 ! A18   A(11,1,29)            128.0834         estimate D2E/DX2                !
 ! A19   A(11,1,30)            108.4746         estimate D2E/DX2                !
 ! A20   A(12,1,29)            131.2017         estimate D2E/DX2                !
 ! A21   A(12,1,30)            118.1802         estimate D2E/DX2                !
 ! A22   A(1,2,6)              102.3955         estimate D2E/DX2                !
 ! A23   A(1,2,8)               96.3691         estimate D2E/DX2                !
 ! A24   A(1,2,35)             120.6663         estimate D2E/DX2                !
 ! A25   A(1,2,36)             135.2511         estimate D2E/DX2                !
 ! A26   A(4,2,8)              106.7844         estimate D2E/DX2                !
 ! A27   A(4,2,11)             120.4063         estimate D2E/DX2                !
 ! A28   A(4,2,35)             123.1755         estimate D2E/DX2                !
 ! A29   A(4,2,36)             104.5171         estimate D2E/DX2                !
 ! A30   A(6,2,11)             115.2496         estimate D2E/DX2                !
 ! A31   A(6,2,35)             132.9133         estimate D2E/DX2                !
 ! A32   A(6,2,36)             105.4398         estimate D2E/DX2                !
 ! A33   A(8,2,35)             127.4552         estimate D2E/DX2                !
 ! A34   A(8,2,36)             128.0734         estimate D2E/DX2                !
 ! A35   A(11,2,35)            101.267          estimate D2E/DX2                !
 ! A36   A(11,2,36)            129.3962         estimate D2E/DX2                !
 ! A37   A(6,3,9)              109.9594         estimate D2E/DX2                !
 ! A38   A(6,3,10)              88.4824         estimate D2E/DX2                !
 ! A39   A(6,3,12)             124.4488         estimate D2E/DX2                !
 ! A40   A(6,3,31)             108.5194         estimate D2E/DX2                !
 ! A41   A(6,3,32)             127.8601         estimate D2E/DX2                !
 ! A42   A(7,3,8)              107.5189         estimate D2E/DX2                !
 ! A43   A(7,3,9)              147.9424         estimate D2E/DX2                !
 ! A44   A(7,3,12)             106.7417         estimate D2E/DX2                !
 ! A45   A(7,3,31)              89.0957         estimate D2E/DX2                !
 ! A46   A(7,3,32)             118.377          estimate D2E/DX2                !
 ! A47   A(8,3,10)             114.776          estimate D2E/DX2                !
 ! A48   A(8,3,12)             102.7535         estimate D2E/DX2                !
 ! A49   A(8,3,31)             123.6058         estimate D2E/DX2                !
 ! A50   A(8,3,32)             112.6761         estimate D2E/DX2                !
 ! A51   A(9,3,10)             103.2367         estimate D2E/DX2                !
 ! A52   A(9,3,31)             122.9472         estimate D2E/DX2                !
 ! A53   A(9,3,32)              93.5551         estimate D2E/DX2                !
 ! A54   A(10,3,31)            118.2953         estimate D2E/DX2                !
 ! A55   A(10,3,32)            131.5117         estimate D2E/DX2                !
 ! A56   A(12,3,31)            123.8038         estimate D2E/DX2                !
 ! A57   A(12,3,32)            107.4872         estimate D2E/DX2                !
 ! A58   A(1,4,6)              101.6668         estimate D2E/DX2                !
 ! A59   A(1,4,7)              113.0202         estimate D2E/DX2                !
 ! A60   A(1,4,27)             106.2625         estimate D2E/DX2                !
 ! A61   A(1,4,28)             133.3323         estimate D2E/DX2                !
 ! A62   A(2,4,7)              111.9521         estimate D2E/DX2                !
 ! A63   A(2,4,10)             110.7062         estimate D2E/DX2                !
 ! A64   A(2,4,27)             108.7368         estimate D2E/DX2                !
 ! A65   A(2,4,28)             126.8953         estimate D2E/DX2                !
 ! A66   A(6,4,10)              96.5524         estimate D2E/DX2                !
 ! A67   A(6,4,27)             137.948          estimate D2E/DX2                !
 ! A68   A(6,4,28)             122.2813         estimate D2E/DX2                !
 ! A69   A(7,4,27)             133.0023         estimate D2E/DX2                !
 ! A70   A(7,4,28)             104.5949         estimate D2E/DX2                !
 ! A71   A(10,4,27)            124.0424         estimate D2E/DX2                !
 ! A72   A(10,4,28)            120.7889         estimate D2E/DX2                !
 ! A73   A(1,5,9)               91.0955         estimate D2E/DX2                !
 ! A74   A(1,5,13)             135.5059         estimate D2E/DX2                !
 ! A75   A(1,5,14)             123.4899         estimate D2E/DX2                !
 ! A76   A(9,5,13)             127.0562         estimate D2E/DX2                !
 ! A77   A(9,5,14)             144.3514         estimate D2E/DX2                !
 ! A78   A(11,5,12)            103.6426         estimate D2E/DX2                !
 ! A79   A(11,5,13)            146.461          estimate D2E/DX2                !
 ! A80   A(11,5,14)            118.7637         estimate D2E/DX2                !
 ! A81   A(12,5,13)            109.32           estimate D2E/DX2                !
 ! A82   A(12,5,14)            136.699          estimate D2E/DX2                !
 ! A83   A(2,6,3)               94.7429         estimate D2E/DX2                !
 ! A84   A(2,6,7)              113.7595         estimate D2E/DX2                !
 ! A85   A(2,6,21)             140.1649         estimate D2E/DX2                !
 ! A86   A(2,6,22)             118.1032         estimate D2E/DX2                !
 ! A87   A(3,6,4)               86.1476         estimate D2E/DX2                !
 ! A88   A(3,6,21)             124.4904         estimate D2E/DX2                !
 ! A89   A(3,6,22)             128.4703         estimate D2E/DX2                !
 ! A90   A(4,6,8)              106.3942         estimate D2E/DX2                !
 ! A91   A(4,6,21)             123.6383         estimate D2E/DX2                !
 ! A92   A(4,6,22)             144.0837         estimate D2E/DX2                !
 ! A93   A(7,6,8)              121.9471         estimate D2E/DX2                !
 ! A94   A(7,6,21)              93.096          estimate D2E/DX2                !
 ! A95   A(7,6,22)             124.7077         estimate D2E/DX2                !
 ! A96   A(8,6,21)             129.3269         estimate D2E/DX2                !
 ! A97   A(8,6,22)              99.8382         estimate D2E/DX2                !
 ! A98   A(3,7,4)               91.0636         estimate D2E/DX2                !
 ! A99   A(3,7,15)             135.9062         estimate D2E/DX2                !
 ! A100  A(3,7,16)             123.3493         estimate D2E/DX2                !
 ! A101  A(4,7,15)             126.6623         estimate D2E/DX2                !
 ! A102  A(4,7,16)             144.6178         estimate D2E/DX2                !
 ! A103  A(6,7,10)             103.5466         estimate D2E/DX2                !
 ! A104  A(6,7,15)             146.4479         estimate D2E/DX2                !
 ! A105  A(6,7,16)             119.0968         estimate D2E/DX2                !
 ! A106  A(10,7,15)            109.3467         estimate D2E/DX2                !
 ! A107  A(10,7,16)            136.4149         estimate D2E/DX2                !
 ! A108  A(2,8,3)               96.4386         estimate D2E/DX2                !
 ! A109  A(2,8,9)              106.9572         estimate D2E/DX2                !
 ! A110  A(2,8,33)             129.0258         estimate D2E/DX2                !
 ! A111  A(2,8,34)             126.9059         estimate D2E/DX2                !
 ! A112  A(3,8,11)             102.4851         estimate D2E/DX2                !
 ! A113  A(3,8,33)             134.2182         estimate D2E/DX2                !
 ! A114  A(3,8,34)             120.8027         estimate D2E/DX2                !
 ! A115  A(6,8,9)              120.4688         estimate D2E/DX2                !
 ! A116  A(6,8,11)             115.3717         estimate D2E/DX2                !
 ! A117  A(6,8,33)             129.3967         estimate D2E/DX2                !
 ! A118  A(6,8,34)             100.8496         estimate D2E/DX2                !
 ! A119  A(9,8,33)             103.9135         estimate D2E/DX2                !
 ! A120  A(9,8,34)             123.5731         estimate D2E/DX2                !
 ! A121  A(11,8,33)            105.9432         estimate D2E/DX2                !
 ! A122  A(11,8,34)            132.9136         estimate D2E/DX2                !
 ! A123  A(3,9,5)              112.9328         estimate D2E/DX2                !
 ! A124  A(3,9,11)             101.728          estimate D2E/DX2                !
 ! A125  A(3,9,23)             106.1602         estimate D2E/DX2                !
 ! A126  A(3,9,24)             133.0476         estimate D2E/DX2                !
 ! A127  A(5,9,8)              111.929          estimate D2E/DX2                !
 ! A128  A(5,9,23)             133.4611         estimate D2E/DX2                !
 ! A129  A(5,9,24)             104.8751         estimate D2E/DX2                !
 ! A130  A(8,9,12)             110.718          estimate D2E/DX2                !
 ! A131  A(8,9,23)             108.1577         estimate D2E/DX2                !
 ! A132  A(8,9,24)             126.8378         estimate D2E/DX2                !
 ! A133  A(11,9,12)             96.5242         estimate D2E/DX2                !
 ! A134  A(11,9,23)            137.5488         estimate D2E/DX2                !
 ! A135  A(11,9,24)            122.5002         estimate D2E/DX2                !
 ! A136  A(12,9,23)            124.5734         estimate D2E/DX2                !
 ! A137  A(12,9,24)            120.7701         estimate D2E/DX2                !
 ! A138  A(1,10,3)              86.3436         estimate D2E/DX2                !
 ! A139  A(1,10,7)             110.8097         estimate D2E/DX2                !
 ! A140  A(1,10,17)            136.5556         estimate D2E/DX2                !
 ! A141  A(1,10,18)            122.3788         estimate D2E/DX2                !
 ! A142  A(3,10,4)              86.4125         estimate D2E/DX2                !
 ! A143  A(3,10,17)            137.011          estimate D2E/DX2                !
 ! A144  A(3,10,18)            133.61           estimate D2E/DX2                !
 ! A145  A(4,10,12)            118.683          estimate D2E/DX2                !
 ! A146  A(4,10,17)            114.2634         estimate D2E/DX2                !
 ! A147  A(4,10,18)            138.1959         estimate D2E/DX2                !
 ! A148  A(7,10,12)            120.83           estimate D2E/DX2                !
 ! A149  A(7,10,17)             97.7739         estimate D2E/DX2                !
 ! A150  A(7,10,18)            124.5053         estimate D2E/DX2                !
 ! A151  A(12,10,17)           125.0825         estimate D2E/DX2                !
 ! A152  A(12,10,18)            95.3811         estimate D2E/DX2                !
 ! A153  A(1,11,8)              94.6695         estimate D2E/DX2                !
 ! A154  A(1,11,9)              86.2022         estimate D2E/DX2                !
 ! A155  A(1,11,19)            124.6257         estimate D2E/DX2                !
 ! A156  A(1,11,20)            128.633          estimate D2E/DX2                !
 ! A157  A(2,11,5)             121.9354         estimate D2E/DX2                !
 ! A158  A(2,11,9)             106.3637         estimate D2E/DX2                !
 ! A159  A(2,11,19)            129.5648         estimate D2E/DX2                !
 ! A160  A(2,11,20)            100.0067         estimate D2E/DX2                !
 ! A161  A(5,11,8)             113.649          estimate D2E/DX2                !
 ! A162  A(5,11,19)             93.0104         estimate D2E/DX2                !
 ! A163  A(5,11,20)            124.6863         estimate D2E/DX2                !
 ! A164  A(8,11,19)            140.1497         estimate D2E/DX2                !
 ! A165  A(8,11,20)            118.1561         estimate D2E/DX2                !
 ! A166  A(9,11,19)            123.4123         estimate D2E/DX2                !
 ! A167  A(9,11,20)            143.8676         estimate D2E/DX2                !
 ! A168  A(1,12,3)              86.3077         estimate D2E/DX2                !
 ! A169  A(1,12,9)              86.4219         estimate D2E/DX2                !
 ! A170  A(1,12,25)            133.6083         estimate D2E/DX2                !
 ! A171  A(1,12,26)            136.7709         estimate D2E/DX2                !
 ! A172  A(3,12,5)             110.7995         estimate D2E/DX2                !
 ! A173  A(3,12,25)            122.3706         estimate D2E/DX2                !
 ! A174  A(3,12,26)            136.8225         estimate D2E/DX2                !
 ! A175  A(5,12,10)            120.8658         estimate D2E/DX2                !
 ! A176  A(5,12,25)            124.5214         estimate D2E/DX2                !
 ! A177  A(5,12,26)             97.6701         estimate D2E/DX2                !
 ! A178  A(9,12,10)            118.6153         estimate D2E/DX2                !
 ! A179  A(9,12,25)            138.2121         estimate D2E/DX2                !
 ! A180  A(9,12,26)            114.4607         estimate D2E/DX2                !
 ! A181  A(10,12,25)            95.3876         estimate D2E/DX2                !
 ! A182  A(10,12,26)           125.0023         estimate D2E/DX2                !
 ! A183  A(5,14,62)             86.4448         estimate D2E/DX2                !
 ! A184  A(5,14,68)            110.505          estimate D2E/DX2                !
 ! A185  A(13,14,62)            85.2125         estimate D2E/DX2                !
 ! A186  A(13,14,68)           139.2049         estimate D2E/DX2                !
 ! A187  A(62,14,68)           134.6165         estimate D2E/DX2                !
 ! A188  A(7,16,41)             86.0468         estimate D2E/DX2                !
 ! A189  A(15,16,41)            84.0548         estimate D2E/DX2                !
 ! A190  A(10,17,63)           111.608          estimate D2E/DX2                !
 ! A191  A(18,17,63)           157.7798         estimate D2E/DX2                !
 ! A192  A(11,19,45)            91.4123         estimate D2E/DX2                !
 ! A193  A(11,20,45)            94.995          estimate D2E/DX2                !
 ! A194  A(6,22,53)             93.9198         estimate D2E/DX2                !
 ! A195  A(21,22,53)            94.069          estimate D2E/DX2                !
 ! A196  A(9,23,66)            116.5177         estimate D2E/DX2                !
 ! A197  A(24,23,66)           154.7872         estimate D2E/DX2                !
 ! A198  A(9,24,52)            109.0891         estimate D2E/DX2                !
 ! A199  A(9,24,62)            104.825          estimate D2E/DX2                !
 ! A200  A(23,24,52)           126.9916         estimate D2E/DX2                !
 ! A201  A(23,24,62)           158.2445         estimate D2E/DX2                !
 ! A202  A(52,24,62)            73.8383         estimate D2E/DX2                !
 ! A203  A(12,26,52)           111.5448         estimate D2E/DX2                !
 ! A204  A(25,26,52)           157.1595         estimate D2E/DX2                !
 ! A205  A(4,27,60)            115.7069         estimate D2E/DX2                !
 ! A206  A(28,27,60)           153.42           estimate D2E/DX2                !
 ! A207  A(4,28,41)            105.0344         estimate D2E/DX2                !
 ! A208  A(4,28,63)            109.553          estimate D2E/DX2                !
 ! A209  A(27,28,41)           159.3495         estimate D2E/DX2                !
 ! A210  A(27,28,63)           125.6338         estimate D2E/DX2                !
 ! A211  A(41,28,63)            73.9934         estimate D2E/DX2                !
 ! A212  A(1,29,56)            109.5381         estimate D2E/DX2                !
 ! A213  A(30,29,56)           133.4363         estimate D2E/DX2                !
 ! A214  A(1,30,45)            100.5489         estimate D2E/DX2                !
 ! A215  A(1,30,49)             97.2024         estimate D2E/DX2                !
 ! A216  A(29,30,45)           102.4436         estimate D2E/DX2                !
 ! A217  A(29,30,49)           105.2288         estimate D2E/DX2                !
 ! A218  A(45,30,49)           150.0499         estimate D2E/DX2                !
 ! A219  A(3,31,40)             97.1386         estimate D2E/DX2                !
 ! A220  A(3,31,53)             97.8961         estimate D2E/DX2                !
 ! A221  A(32,31,40)           107.7183         estimate D2E/DX2                !
 ! A222  A(32,31,53)            94.0295         estimate D2E/DX2                !
 ! A223  A(40,31,53)           156.0544         estimate D2E/DX2                !
 ! A224  A(3,32,47)            109.0098         estimate D2E/DX2                !
 ! A225  A(31,32,47)           132.4301         estimate D2E/DX2                !
 ! A226  A(8,33,37)            108.8931         estimate D2E/DX2                !
 ! A227  A(8,33,44)             90.6507         estimate D2E/DX2                !
 ! A228  A(37,33,44)            98.0342         estimate D2E/DX2                !
 ! A229  A(8,34,44)             88.1352         estimate D2E/DX2                !
 ! A230  A(8,34,53)             98.7936         estimate D2E/DX2                !
 ! A231  A(33,34,53)           138.9297         estimate D2E/DX2                !
 ! A232  A(44,34,53)           144.2774         estimate D2E/DX2                !
 ! A233  A(2,35,44)             90.9429         estimate D2E/DX2                !
 ! A234  A(2,36,44)             87.7056         estimate D2E/DX2                !
 ! A235  A(2,36,58)            109.3615         estimate D2E/DX2                !
 ! A236  A(44,36,58)           113.7354         estimate D2E/DX2                !
 ! A237  A(33,37,38)           120.9425         estimate D2E/DX2                !
 ! A238  A(33,37,62)           126.0208         estimate D2E/DX2                !
 ! A239  A(38,37,62)           109.417          estimate D2E/DX2                !
 ! A240  A(31,40,39)           132.9825         estimate D2E/DX2                !
 ! A241  A(16,41,28)            85.4972         estimate D2E/DX2                !
 ! A242  A(16,41,42)           122.7609         estimate D2E/DX2                !
 ! A243  A(28,41,42)           129.0907         estimate D2E/DX2                !
 ! A244  A(33,44,35)            98.0921         estimate D2E/DX2                !
 ! A245  A(33,44,36)            98.2834         estimate D2E/DX2                !
 ! A246  A(33,44,43)           130.9871         estimate D2E/DX2                !
 ! A247  A(34,44,35)            97.9953         estimate D2E/DX2                !
 ! A248  A(34,44,36)            93.3733         estimate D2E/DX2                !
 ! A249  A(34,44,43)           128.6804         estimate D2E/DX2                !
 ! A250  A(35,44,43)           130.9207         estimate D2E/DX2                !
 ! A251  A(36,44,43)           128.3878         estimate D2E/DX2                !
 ! A252  A(19,45,30)            84.738          estimate D2E/DX2                !
 ! A253  A(19,45,46)           133.461          estimate D2E/DX2                !
 ! A254  A(19,45,68)            70.7464         estimate D2E/DX2                !
 ! A255  A(20,45,30)            92.813          estimate D2E/DX2                !
 ! A256  A(20,45,46)           132.2802         estimate D2E/DX2                !
 ! A257  A(20,45,68)            88.2145         estimate D2E/DX2                !
 ! A258  A(30,45,46)           132.9466         estimate D2E/DX2                !
 ! A259  A(30,45,68)            51.9904         estimate D2E/DX2                !
 ! A260  A(46,45,68)           108.3113         estimate D2E/DX2                !
 ! A261  A(32,47,48)           132.263          estimate D2E/DX2                !
 ! A262  A(30,49,50)           132.5761         estimate D2E/DX2                !
 ! A263  A(24,52,26)            80.2675         estimate D2E/DX2                !
 ! A264  A(24,52,51)           131.8635         estimate D2E/DX2                !
 ! A265  A(26,52,51)           140.8883         estimate D2E/DX2                !
 ! A266  A(22,53,31)            90.1001         estimate D2E/DX2                !
 ! A267  A(22,53,34)            57.9087         estimate D2E/DX2                !
 ! A268  A(22,53,54)           131.8822         estimate D2E/DX2                !
 ! A269  A(22,53,66)           116.6632         estimate D2E/DX2                !
 ! A270  A(31,53,34)            94.7238         estimate D2E/DX2                !
 ! A271  A(31,53,54)           131.9291         estimate D2E/DX2                !
 ! A272  A(31,53,66)            74.3175         estimate D2E/DX2                !
 ! A273  A(34,53,54)           125.1023         estimate D2E/DX2                !
 ! A274  A(34,53,66)            62.7312         estimate D2E/DX2                !
 ! A275  A(54,53,66)            99.1229         estimate D2E/DX2                !
 ! A276  A(29,56,55)           132.4895         estimate D2E/DX2                !
 ! A277  A(36,58,57)           120.8736         estimate D2E/DX2                !
 ! A278  A(27,60,59)           120.9103         estimate D2E/DX2                !
 ! A279  A(14,62,24)            85.462          estimate D2E/DX2                !
 ! A280  A(14,62,37)           110.3428         estimate D2E/DX2                !
 ! A281  A(14,62,61)           122.7574         estimate D2E/DX2                !
 ! A282  A(24,62,37)            63.7231         estimate D2E/DX2                !
 ! A283  A(24,62,61)           129.2724         estimate D2E/DX2                !
 ! A284  A(37,62,61)           125.1095         estimate D2E/DX2                !
 ! A285  A(17,63,28)            79.9773         estimate D2E/DX2                !
 ! A286  A(17,63,64)           141.4322         estimate D2E/DX2                !
 ! A287  A(28,63,64)           131.4517         estimate D2E/DX2                !
 ! A288  A(23,66,53)           120.7264         estimate D2E/DX2                !
 ! A289  A(23,66,65)           134.5906         estimate D2E/DX2                !
 ! A290  A(53,66,65)           102.8489         estimate D2E/DX2                !
 ! A291  A(14,68,45)           113.9389         estimate D2E/DX2                !
 ! A292  A(14,68,67)           120.1122         estimate D2E/DX2                !
 ! A293  A(45,68,67)           114.6743         estimate D2E/DX2                !
 ! A294  L(34,33,37,1,-1)      185.032          estimate D2E/DX2                !
 ! A295  L(35,36,58,1,-1)      180.1023         estimate D2E/DX2                !
 ! A296  L(34,33,37,1,-2)      183.9794         estimate D2E/DX2                !
 ! A297  L(35,36,58,1,-2)      191.2009         estimate D2E/DX2                !
 ! D1    D(5,1,2,6)           -101.2774         estimate D2E/DX2                !
 ! D2    D(5,1,2,8)            -42.5058         estimate D2E/DX2                !
 ! D3    D(5,1,2,35)            98.5349         estimate D2E/DX2                !
 ! D4    D(5,1,2,36)           131.2124         estimate D2E/DX2                !
 ! D5    D(10,1,2,6)            10.9731         estimate D2E/DX2                !
 ! D6    D(10,1,2,8)            69.7446         estimate D2E/DX2                !
 ! D7    D(10,1,2,35)         -149.2146         estimate D2E/DX2                !
 ! D8    D(10,1,2,36)         -116.5371         estimate D2E/DX2                !
 ! D9    D(12,1,2,6)           -43.3694         estimate D2E/DX2                !
 ! D10   D(12,1,2,8)            15.4021         estimate D2E/DX2                !
 ! D11   D(12,1,2,35)          156.4428         estimate D2E/DX2                !
 ! D12   D(12,1,2,36)         -170.8797         estimate D2E/DX2                !
 ! D13   D(29,1,2,6)           126.3814         estimate D2E/DX2                !
 ! D14   D(29,1,2,8)          -174.8471         estimate D2E/DX2                !
 ! D15   D(29,1,2,35)          -33.8064         estimate D2E/DX2                !
 ! D16   D(29,1,2,36)           -1.1289         estimate D2E/DX2                !
 ! D17   D(30,1,2,6)           157.846          estimate D2E/DX2                !
 ! D18   D(30,1,2,8)          -143.3825         estimate D2E/DX2                !
 ! D19   D(30,1,2,35)           -2.3418         estimate D2E/DX2                !
 ! D20   D(30,1,2,36)           30.3358         estimate D2E/DX2                !
 ! D21   D(5,1,4,6)             25.1538         estimate D2E/DX2                !
 ! D22   D(5,1,4,7)            -33.0101         estimate D2E/DX2                !
 ! D23   D(5,1,4,27)           173.3695         estimate D2E/DX2                !
 ! D24   D(5,1,4,28)          -174.0191         estimate D2E/DX2                !
 ! D25   D(11,1,4,6)           -27.2529         estimate D2E/DX2                !
 ! D26   D(11,1,4,7)           -85.4167         estimate D2E/DX2                !
 ! D27   D(11,1,4,27)          120.9628         estimate D2E/DX2                !
 ! D28   D(11,1,4,28)          133.5742         estimate D2E/DX2                !
 ! D29   D(12,1,4,6)            65.8728         estimate D2E/DX2                !
 ! D30   D(12,1,4,7)             7.7089         estimate D2E/DX2                !
 ! D31   D(12,1,4,27)         -145.9115         estimate D2E/DX2                !
 ! D32   D(12,1,4,28)         -133.3001         estimate D2E/DX2                !
 ! D33   D(29,1,4,6)          -160.2435         estimate D2E/DX2                !
 ! D34   D(29,1,4,7)           141.5926         estimate D2E/DX2                !
 ! D35   D(29,1,4,27)          -12.0278         estimate D2E/DX2                !
 ! D36   D(29,1,4,28)            0.5836         estimate D2E/DX2                !
 ! D37   D(30,1,4,6)          -157.1105         estimate D2E/DX2                !
 ! D38   D(30,1,4,7)           144.7256         estimate D2E/DX2                !
 ! D39   D(30,1,4,27)           -8.8948         estimate D2E/DX2                !
 ! D40   D(30,1,4,28)            3.7165         estimate D2E/DX2                !
 ! D41   D(2,1,5,9)             50.6115         estimate D2E/DX2                !
 ! D42   D(2,1,5,13)          -157.8127         estimate D2E/DX2                !
 ! D43   D(2,1,5,14)          -120.2107         estimate D2E/DX2                !
 ! D44   D(4,1,5,9)             -6.1141         estimate D2E/DX2                !
 ! D45   D(4,1,5,13)           145.4617         estimate D2E/DX2                !
 ! D46   D(4,1,5,14)          -176.9363         estimate D2E/DX2                !
 ! D47   D(10,1,5,9)           -59.0446         estimate D2E/DX2                !
 ! D48   D(10,1,5,13)           92.5312         estimate D2E/DX2                !
 ! D49   D(10,1,5,14)          130.1332         estimate D2E/DX2                !
 ! D50   D(29,1,5,9)          -179.9941         estimate D2E/DX2                !
 ! D51   D(29,1,5,13)          -28.4183         estimate D2E/DX2                !
 ! D52   D(29,1,5,14)            9.1838         estimate D2E/DX2                !
 ! D53   D(30,1,5,9)           175.7821         estimate D2E/DX2                !
 ! D54   D(30,1,5,13)          -32.6421         estimate D2E/DX2                !
 ! D55   D(30,1,5,14)            4.9599         estimate D2E/DX2                !
 ! D56   D(2,1,10,3)           -51.4267         estimate D2E/DX2                !
 ! D57   D(2,1,10,7)             4.0567         estimate D2E/DX2                !
 ! D58   D(2,1,10,17)          131.7699         estimate D2E/DX2                !
 ! D59   D(2,1,10,18)          167.5073         estimate D2E/DX2                !
 ! D60   D(5,1,10,3)            61.4487         estimate D2E/DX2                !
 ! D61   D(5,1,10,7)           116.9321         estimate D2E/DX2                !
 ! D62   D(5,1,10,17)         -115.3547         estimate D2E/DX2                !
 ! D63   D(5,1,10,18)          -79.6173         estimate D2E/DX2                !
 ! D64   D(11,1,10,3)            4.7356         estimate D2E/DX2                !
 ! D65   D(11,1,10,7)           60.219          estimate D2E/DX2                !
 ! D66   D(11,1,10,17)        -172.0678         estimate D2E/DX2                !
 ! D67   D(11,1,10,18)        -136.3303         estimate D2E/DX2                !
 ! D68   D(29,1,10,3)         -170.8378         estimate D2E/DX2                !
 ! D69   D(29,1,10,7)         -115.3544         estimate D2E/DX2                !
 ! D70   D(29,1,10,17)          12.3588         estimate D2E/DX2                !
 ! D71   D(29,1,10,18)          48.0963         estimate D2E/DX2                !
 ! D72   D(30,1,10,3)          161.7696         estimate D2E/DX2                !
 ! D73   D(30,1,10,7)         -142.747          estimate D2E/DX2                !
 ! D74   D(30,1,10,17)         -15.0338         estimate D2E/DX2                !
 ! D75   D(30,1,10,18)          20.7037         estimate D2E/DX2                !
 ! D76   D(4,1,11,8)            33.886          estimate D2E/DX2                !
 ! D77   D(4,1,11,9)            92.2502         estimate D2E/DX2                !
 ! D78   D(4,1,11,19)         -139.0808         estimate D2E/DX2                !
 ! D79   D(4,1,11,20)          -98.2863         estimate D2E/DX2                !
 ! D80   D(10,1,11,8)          -28.7626         estimate D2E/DX2                !
 ! D81   D(10,1,11,9)           29.6017         estimate D2E/DX2                !
 ! D82   D(10,1,11,19)         158.2706         estimate D2E/DX2                !
 ! D83   D(10,1,11,20)        -160.9348         estimate D2E/DX2                !
 ! D84   D(12,1,11,8)          -69.5205         estimate D2E/DX2                !
 ! D85   D(12,1,11,9)          -11.1563         estimate D2E/DX2                !
 ! D86   D(12,1,11,19)         117.5127         estimate D2E/DX2                !
 ! D87   D(12,1,11,20)         158.3072         estimate D2E/DX2                !
 ! D88   D(29,1,11,8)          145.8673         estimate D2E/DX2                !
 ! D89   D(29,1,11,9)         -155.7685         estimate D2E/DX2                !
 ! D90   D(29,1,11,19)         -27.0995         estimate D2E/DX2                !
 ! D91   D(29,1,11,20)          13.695          estimate D2E/DX2                !
 ! D92   D(30,1,11,8)          171.2213         estimate D2E/DX2                !
 ! D93   D(30,1,11,9)         -130.4144         estimate D2E/DX2                !
 ! D94   D(30,1,11,19)          -1.7454         estimate D2E/DX2                !
 ! D95   D(30,1,11,20)          39.0491         estimate D2E/DX2                !
 ! D96   D(2,1,12,3)            22.5077         estimate D2E/DX2                !
 ! D97   D(2,1,12,9)           -38.2301         estimate D2E/DX2                !
 ! D98   D(2,1,12,25)          155.3112         estimate D2E/DX2                !
 ! D99   D(2,1,12,26)         -160.8602         estimate D2E/DX2                !
 ! D100  D(4,1,12,3)           -37.8372         estimate D2E/DX2                !
 ! D101  D(4,1,12,9)           -98.5749         estimate D2E/DX2                !
 ! D102  D(4,1,12,25)           94.9664         estimate D2E/DX2                !
 ! D103  D(4,1,12,26)          138.7949         estimate D2E/DX2                !
 ! D104  D(11,1,12,3)           72.3689         estimate D2E/DX2                !
 ! D105  D(11,1,12,9)           11.6311         estimate D2E/DX2                !
 ! D106  D(11,1,12,25)        -154.8276         estimate D2E/DX2                !
 ! D107  D(11,1,12,26)        -110.999          estimate D2E/DX2                !
 ! D108  D(29,1,12,3)         -144.9197         estimate D2E/DX2                !
 ! D109  D(29,1,12,9)          154.3425         estimate D2E/DX2                !
 ! D110  D(29,1,12,25)         -12.1162         estimate D2E/DX2                !
 ! D111  D(29,1,12,26)          31.7124         estimate D2E/DX2                !
 ! D112  D(30,1,12,3)         -177.4718         estimate D2E/DX2                !
 ! D113  D(30,1,12,9)          121.7905         estimate D2E/DX2                !
 ! D114  D(30,1,12,25)         -44.6682         estimate D2E/DX2                !
 ! D115  D(30,1,12,26)          -0.8397         estimate D2E/DX2                !
 ! D116  D(2,1,29,56)         -110.5387         estimate D2E/DX2                !
 ! D117  D(4,1,29,56)          -54.0537         estimate D2E/DX2                !
 ! D118  D(5,1,29,56)          122.6808         estimate D2E/DX2                !
 ! D119  D(10,1,29,56)           2.1214         estimate D2E/DX2                !
 ! D120  D(11,1,29,56)        -173.2369         estimate D2E/DX2                !
 ! D121  D(12,1,29,56)          57.0617         estimate D2E/DX2                !
 ! D122  D(2,1,30,45)           23.1789         estimate D2E/DX2                !
 ! D123  D(2,1,30,49)          178.948          estimate D2E/DX2                !
 ! D124  D(4,1,30,45)           93.9352         estimate D2E/DX2                !
 ! D125  D(4,1,30,49)         -110.2957         estimate D2E/DX2                !
 ! D126  D(5,1,30,45)          -87.272          estimate D2E/DX2                !
 ! D127  D(5,1,30,49)           68.4971         estimate D2E/DX2                !
 ! D128  D(10,1,30,45)         163.2789         estimate D2E/DX2                !
 ! D129  D(10,1,30,49)         -40.9519         estimate D2E/DX2                !
 ! D130  D(11,1,30,45)         -36.5677         estimate D2E/DX2                !
 ! D131  D(11,1,30,49)         119.2014         estimate D2E/DX2                !
 ! D132  D(12,1,30,45)        -134.9345         estimate D2E/DX2                !
 ! D133  D(12,1,30,49)          20.8346         estimate D2E/DX2                !
 ! D134  D(8,2,4,7)             17.394          estimate D2E/DX2                !
 ! D135  D(8,2,4,10)           -47.1745         estimate D2E/DX2                !
 ! D136  D(8,2,4,27)           173.3466         estimate D2E/DX2                !
 ! D137  D(8,2,4,28)           147.3563         estimate D2E/DX2                !
 ! D138  D(11,2,4,7)            83.5673         estimate D2E/DX2                !
 ! D139  D(11,2,4,10)           18.9988         estimate D2E/DX2                !
 ! D140  D(11,2,4,27)         -120.4802         estimate D2E/DX2                !
 ! D141  D(11,2,4,28)         -146.4704         estimate D2E/DX2                !
 ! D142  D(35,2,4,7)          -145.5647         estimate D2E/DX2                !
 ! D143  D(35,2,4,10)          149.8668         estimate D2E/DX2                !
 ! D144  D(35,2,4,27)           10.3879         estimate D2E/DX2                !
 ! D145  D(35,2,4,28)          -15.6024         estimate D2E/DX2                !
 ! D146  D(36,2,4,7)          -120.6326         estimate D2E/DX2                !
 ! D147  D(36,2,4,10)          174.799          estimate D2E/DX2                !
 ! D148  D(36,2,4,27)           35.32           estimate D2E/DX2                !
 ! D149  D(36,2,4,28)            9.3298         estimate D2E/DX2                !
 ! D150  D(1,2,6,3)             36.4647         estimate D2E/DX2                !
 ! D151  D(1,2,6,7)            -24.662          estimate D2E/DX2                !
 ! D152  D(1,2,6,21)          -152.9648         estimate D2E/DX2                !
 ! D153  D(1,2,6,22)           175.2277         estimate D2E/DX2                !
 ! D154  D(11,2,6,3)           -29.8191         estimate D2E/DX2                !
 ! D155  D(11,2,6,7)           -90.9458         estimate D2E/DX2                !
 ! D156  D(11,2,6,21)          140.7513         estimate D2E/DX2                !
 ! D157  D(11,2,6,22)          108.9438         estimate D2E/DX2                !
 ! D158  D(35,2,6,3)          -166.9928         estimate D2E/DX2                !
 ! D159  D(35,2,6,7)           131.8806         estimate D2E/DX2                !
 ! D160  D(35,2,6,21)            3.5777         estimate D2E/DX2                !
 ! D161  D(35,2,6,22)          -28.2298         estimate D2E/DX2                !
 ! D162  D(36,2,6,3)          -178.9404         estimate D2E/DX2                !
 ! D163  D(36,2,6,7)           119.9329         estimate D2E/DX2                !
 ! D164  D(36,2,6,21)           -8.37           estimate D2E/DX2                !
 ! D165  D(36,2,6,22)          -40.1775         estimate D2E/DX2                !
 ! D166  D(1,2,8,3)            -45.7135         estimate D2E/DX2                !
 ! D167  D(1,2,8,9)             15.2904         estimate D2E/DX2                !
 ! D168  D(1,2,8,33)           140.0918         estimate D2E/DX2                !
 ! D169  D(1,2,8,34)           177.4655         estimate D2E/DX2                !
 ! D170  D(4,2,8,3)             15.2306         estimate D2E/DX2                !
 ! D171  D(4,2,8,9)             76.2345         estimate D2E/DX2                !
 ! D172  D(4,2,8,33)          -158.9641         estimate D2E/DX2                !
 ! D173  D(4,2,8,34)          -121.5904         estimate D2E/DX2                !
 ! D174  D(35,2,8,3)           177.2318         estimate D2E/DX2                !
 ! D175  D(35,2,8,9)          -121.7643         estimate D2E/DX2                !
 ! D176  D(35,2,8,33)            3.0371         estimate D2E/DX2                !
 ! D177  D(35,2,8,34)           40.4108         estimate D2E/DX2                !
 ! D178  D(36,2,8,3)           139.9019         estimate D2E/DX2                !
 ! D179  D(36,2,8,9)          -159.0942         estimate D2E/DX2                !
 ! D180  D(36,2,8,33)          -34.2928         estimate D2E/DX2                !
 ! D181  D(36,2,8,34)            3.0809         estimate D2E/DX2                !
 ! D182  D(4,2,11,5)             7.4487         estimate D2E/DX2                !
 ! D183  D(4,2,11,9)           -55.2446         estimate D2E/DX2                !
 ! D184  D(4,2,11,19)          133.9806         estimate D2E/DX2                !
 ! D185  D(4,2,11,20)          149.7202         estimate D2E/DX2                !
 ! D186  D(6,2,11,5)            78.1508         estimate D2E/DX2                !
 ! D187  D(6,2,11,9)            15.4575         estimate D2E/DX2                !
 ! D188  D(6,2,11,19)         -155.3173         estimate D2E/DX2                !
 ! D189  D(6,2,11,20)         -139.5777         estimate D2E/DX2                !
 ! D190  D(35,2,11,5)         -132.3562         estimate D2E/DX2                !
 ! D191  D(35,2,11,9)          164.9505         estimate D2E/DX2                !
 ! D192  D(35,2,11,19)          -5.8243         estimate D2E/DX2                !
 ! D193  D(35,2,11,20)           9.9153         estimate D2E/DX2                !
 ! D194  D(36,2,11,5)         -141.653          estimate D2E/DX2                !
 ! D195  D(36,2,11,9)          155.6537         estimate D2E/DX2                !
 ! D196  D(36,2,11,19)         -15.1211         estimate D2E/DX2                !
 ! D197  D(36,2,11,20)           0.6185         estimate D2E/DX2                !
 ! D198  D(1,2,35,44)         -143.0791         estimate D2E/DX2                !
 ! D199  D(4,2,35,44)          144.3            estimate D2E/DX2                !
 ! D200  D(6,2,35,44)           63.793          estimate D2E/DX2                !
 ! D201  D(8,2,35,44)          -15.0018         estimate D2E/DX2                !
 ! D202  D(11,2,35,44)         -77.3842         estimate D2E/DX2                !
 ! D203  D(1,2,36,44)         -146.7857         estimate D2E/DX2                !
 ! D204  D(1,2,36,58)           98.8268         estimate D2E/DX2                !
 ! D205  D(4,2,36,44)          150.8488         estimate D2E/DX2                !
 ! D206  D(4,2,36,58)           36.4613         estimate D2E/DX2                !
 ! D207  D(6,2,36,44)           86.705          estimate D2E/DX2                !
 ! D208  D(6,2,36,58)          -27.6824         estimate D2E/DX2                !
 ! D209  D(8,2,36,44)           25.2744         estimate D2E/DX2                !
 ! D210  D(8,2,36,58)          -89.1131         estimate D2E/DX2                !
 ! D211  D(11,2,36,44)         -56.3766         estimate D2E/DX2                !
 ! D212  D(11,2,36,58)        -170.7641         estimate D2E/DX2                !
 ! D213  D(9,3,6,2)             34.0363         estimate D2E/DX2                !
 ! D214  D(9,3,6,4)             92.4972         estimate D2E/DX2                !
 ! D215  D(9,3,6,21)          -138.6483         estimate D2E/DX2                !
 ! D216  D(9,3,6,22)           -98.0044         estimate D2E/DX2                !
 ! D217  D(10,3,6,2)           -69.5005         estimate D2E/DX2                !
 ! D218  D(10,3,6,4)           -11.0396         estimate D2E/DX2                !
 ! D219  D(10,3,6,21)          117.8149         estimate D2E/DX2                !
 ! D220  D(10,3,6,22)          158.4588         estimate D2E/DX2                !
 ! D221  D(12,3,6,2)           -28.6511         estimate D2E/DX2                !
 ! D222  D(12,3,6,4)            29.8097         estimate D2E/DX2                !
 ! D223  D(12,3,6,21)          158.6643         estimate D2E/DX2                !
 ! D224  D(12,3,6,22)         -160.6918         estimate D2E/DX2                !
 ! D225  D(31,3,6,2)           171.0798         estimate D2E/DX2                !
 ! D226  D(31,3,6,4)          -130.4593         estimate D2E/DX2                !
 ! D227  D(31,3,6,21)           -1.6048         estimate D2E/DX2                !
 ! D228  D(31,3,6,22)           39.0391         estimate D2E/DX2                !
 ! D229  D(32,3,6,2)           145.4975         estimate D2E/DX2                !
 ! D230  D(32,3,6,4)          -156.0416         estimate D2E/DX2                !
 ! D231  D(32,3,6,21)          -27.1871         estimate D2E/DX2                !
 ! D232  D(32,3,6,22)           13.4569         estimate D2E/DX2                !
 ! D233  D(8,3,7,4)             50.666          estimate D2E/DX2                !
 ! D234  D(8,3,7,15)          -158.0024         estimate D2E/DX2                !
 ! D235  D(8,3,7,16)          -120.6025         estimate D2E/DX2                !
 ! D236  D(9,3,7,4)             -5.8297         estimate D2E/DX2                !
 ! D237  D(9,3,7,15)           145.5019         estimate D2E/DX2                !
 ! D238  D(9,3,7,16)          -177.0982         estimate D2E/DX2                !
 ! D239  D(12,3,7,4)           -59.0096         estimate D2E/DX2                !
 ! D240  D(12,3,7,15)           92.322          estimate D2E/DX2                !
 ! D241  D(12,3,7,16)          129.722          estimate D2E/DX2                !
 ! D242  D(31,3,7,4)           175.7997         estimate D2E/DX2                !
 ! D243  D(31,3,7,15)          -32.8687         estimate D2E/DX2                !
 ! D244  D(31,3,7,16)            4.5312         estimate D2E/DX2                !
 ! D245  D(32,3,7,4)           179.716          estimate D2E/DX2                !
 ! D246  D(32,3,7,15)          -28.9525         estimate D2E/DX2                !
 ! D247  D(32,3,7,16)            8.4475         estimate D2E/DX2                !
 ! D248  D(7,3,8,2)            -42.553          estimate D2E/DX2                !
 ! D249  D(7,3,8,11)          -101.4018         estimate D2E/DX2                !
 ! D250  D(7,3,8,33)           131.1523         estimate D2E/DX2                !
 ! D251  D(7,3,8,34)            97.8764         estimate D2E/DX2                !
 ! D252  D(10,3,8,2)            15.4972         estimate D2E/DX2                !
 ! D253  D(10,3,8,11)          -43.3516         estimate D2E/DX2                !
 ! D254  D(10,3,8,33)         -170.7975         estimate D2E/DX2                !
 ! D255  D(10,3,8,34)          155.9266         estimate D2E/DX2                !
 ! D256  D(12,3,8,2)            69.8523         estimate D2E/DX2                !
 ! D257  D(12,3,8,11)           11.0035         estimate D2E/DX2                !
 ! D258  D(12,3,8,33)         -116.4423         estimate D2E/DX2                !
 ! D259  D(12,3,8,34)         -149.7183         estimate D2E/DX2                !
 ! D260  D(31,3,8,2)          -143.5            estimate D2E/DX2                !
 ! D261  D(31,3,8,11)          157.6512         estimate D2E/DX2                !
 ! D262  D(31,3,8,33)           30.2054         estimate D2E/DX2                !
 ! D263  D(31,3,8,34)           -3.0706         estimate D2E/DX2                !
 ! D264  D(32,3,8,2)          -174.777          estimate D2E/DX2                !
 ! D265  D(32,3,8,11)          126.3743         estimate D2E/DX2                !
 ! D266  D(32,3,8,33)           -1.0716         estimate D2E/DX2                !
 ! D267  D(32,3,8,34)          -34.3475         estimate D2E/DX2                !
 ! D268  D(6,3,9,5)            -85.6131         estimate D2E/DX2                !
 ! D269  D(6,3,9,11)           -27.4447         estimate D2E/DX2                !
 ! D270  D(6,3,9,23)           120.1997         estimate D2E/DX2                !
 ! D271  D(6,3,9,24)           133.4341         estimate D2E/DX2                !
 ! D272  D(7,3,9,5)            -33.3184         estimate D2E/DX2                !
 ! D273  D(7,3,9,11)            24.85           estimate D2E/DX2                !
 ! D274  D(7,3,9,23)           172.4944         estimate D2E/DX2                !
 ! D275  D(7,3,9,24)          -174.2712         estimate D2E/DX2                !
 ! D276  D(10,3,9,5)             7.6246         estimate D2E/DX2                !
 ! D277  D(10,3,9,11)           65.7931         estimate D2E/DX2                !
 ! D278  D(10,3,9,23)         -146.5625         estimate D2E/DX2                !
 ! D279  D(10,3,9,24)         -133.3282         estimate D2E/DX2                !
 ! D280  D(31,3,9,5)           144.74           estimate D2E/DX2                !
 ! D281  D(31,3,9,11)         -157.0915         estimate D2E/DX2                !
 ! D282  D(31,3,9,23)           -9.4472         estimate D2E/DX2                !
 ! D283  D(31,3,9,24)            3.7872         estimate D2E/DX2                !
 ! D284  D(32,3,9,5)           141.7945         estimate D2E/DX2                !
 ! D285  D(32,3,9,11)         -160.037          estimate D2E/DX2                !
 ! D286  D(32,3,9,23)          -12.3926         estimate D2E/DX2                !
 ! D287  D(32,3,9,24)            0.8417         estimate D2E/DX2                !
 ! D288  D(6,3,10,1)            72.2901         estimate D2E/DX2                !
 ! D289  D(6,3,10,4)            11.5182         estimate D2E/DX2                !
 ! D290  D(6,3,10,17)         -110.9336         estimate D2E/DX2                !
 ! D291  D(6,3,10,18)         -154.8474         estimate D2E/DX2                !
 ! D292  D(8,3,10,1)            22.3861         estimate D2E/DX2                !
 ! D293  D(8,3,10,4)           -38.3858         estimate D2E/DX2                !
 ! D294  D(8,3,10,17)         -160.8377         estimate D2E/DX2                !
 ! D295  D(8,3,10,18)          155.2486         estimate D2E/DX2                !
 ! D296  D(9,3,10,1)           -37.8649         estimate D2E/DX2                !
 ! D297  D(9,3,10,4)           -98.6368         estimate D2E/DX2                !
 ! D298  D(9,3,10,17)          138.9114         estimate D2E/DX2                !
 ! D299  D(9,3,10,18)           94.9976         estimate D2E/DX2                !
 ! D300  D(31,3,10,1)         -177.431          estimate D2E/DX2                !
 ! D301  D(31,3,10,4)          121.7971         estimate D2E/DX2                !
 ! D302  D(31,3,10,17)          -0.6547         estimate D2E/DX2                !
 ! D303  D(31,3,10,18)         -44.5685         estimate D2E/DX2                !
 ! D304  D(32,3,10,1)         -144.9182         estimate D2E/DX2                !
 ! D305  D(32,3,10,4)          154.3099         estimate D2E/DX2                !
 ! D306  D(32,3,10,17)          31.858          estimate D2E/DX2                !
 ! D307  D(32,3,10,18)         -12.0557         estimate D2E/DX2                !
 ! D308  D(6,3,12,1)             4.6028         estimate D2E/DX2                !
 ! D309  D(6,3,12,5)            60.1325         estimate D2E/DX2                !
 ! D310  D(6,3,12,25)         -136.4218         estimate D2E/DX2                !
 ! D311  D(6,3,12,26)         -172.026          estimate D2E/DX2                !
 ! D312  D(7,3,12,1)            61.4826         estimate D2E/DX2                !
 ! D313  D(7,3,12,5)           117.0123         estimate D2E/DX2                !
 ! D314  D(7,3,12,25)          -79.5421         estimate D2E/DX2                !
 ! D315  D(7,3,12,26)         -115.1463         estimate D2E/DX2                !
 ! D316  D(8,3,12,1)           -51.4956         estimate D2E/DX2                !
 ! D317  D(8,3,12,5)             4.0341         estimate D2E/DX2                !
 ! D318  D(8,3,12,25)          167.4797         estimate D2E/DX2                !
 ! D319  D(8,3,12,26)          131.8755         estimate D2E/DX2                !
 ! D320  D(31,3,12,1)          161.9437         estimate D2E/DX2                !
 ! D321  D(31,3,12,5)         -142.5266         estimate D2E/DX2                !
 ! D322  D(31,3,12,25)          20.919          estimate D2E/DX2                !
 ! D323  D(31,3,12,26)         -14.6852         estimate D2E/DX2                !
 ! D324  D(32,3,12,1)         -170.5563         estimate D2E/DX2                !
 ! D325  D(32,3,12,5)         -115.0266         estimate D2E/DX2                !
 ! D326  D(32,3,12,25)          48.4191         estimate D2E/DX2                !
 ! D327  D(32,3,12,26)          12.8148         estimate D2E/DX2                !
 ! D328  D(6,3,31,40)          117.2477         estimate D2E/DX2                !
 ! D329  D(6,3,31,53)          -44.0608         estimate D2E/DX2                !
 ! D330  D(7,3,31,40)           66.4641         estimate D2E/DX2                !
 ! D331  D(7,3,31,53)          -94.8443         estimate D2E/DX2                !
 ! D332  D(8,3,31,40)          177.0116         estimate D2E/DX2                !
 ! D333  D(8,3,31,53)           15.7031         estimate D2E/DX2                !
 ! D334  D(9,3,31,40)         -112.5054         estimate D2E/DX2                !
 ! D335  D(9,3,31,53)           86.1862         estimate D2E/DX2                !
 ! D336  D(10,3,31,40)          18.7014         estimate D2E/DX2                !
 ! D337  D(10,3,31,53)        -142.607          estimate D2E/DX2                !
 ! D338  D(12,3,31,40)         -43.1776         estimate D2E/DX2                !
 ! D339  D(12,3,31,53)         155.514          estimate D2E/DX2                !
 ! D340  D(6,3,32,47)         -173.561          estimate D2E/DX2                !
 ! D341  D(7,3,32,47)          122.2759         estimate D2E/DX2                !
 ! D342  D(8,3,32,47)         -111.1051         estimate D2E/DX2                !
 ! D343  D(9,3,32,47)          -54.7782         estimate D2E/DX2                !
 ! D344  D(10,3,32,47)          56.4054         estimate D2E/DX2                !
 ! D345  D(12,3,32,47)           1.3822         estimate D2E/DX2                !
 ! D346  D(1,4,6,3)            -51.0601         estimate D2E/DX2                !
 ! D347  D(1,4,6,8)              7.7997         estimate D2E/DX2                !
 ! D348  D(1,4,6,21)           179.3792         estimate D2E/DX2                !
 ! D349  D(1,4,6,22)           143.0191         estimate D2E/DX2                !
 ! D350  D(10,4,6,3)            12.3531         estimate D2E/DX2                !
 ! D351  D(10,4,6,8)            71.2128         estimate D2E/DX2                !
 ! D352  D(10,4,6,21)         -117.2077         estimate D2E/DX2                !
 ! D353  D(10,4,6,22)         -153.5678         estimate D2E/DX2                !
 ! D354  D(27,4,6,3)           177.9582         estimate D2E/DX2                !
 ! D355  D(27,4,6,8)          -123.1821         estimate D2E/DX2                !
 ! D356  D(27,4,6,21)           48.3975         estimate D2E/DX2                !
 ! D357  D(27,4,6,22)           12.0374         estimate D2E/DX2                !
 ! D358  D(28,4,6,3)           145.3532         estimate D2E/DX2                !
 ! D359  D(28,4,6,8)          -155.7871         estimate D2E/DX2                !
 ! D360  D(28,4,6,21)           15.7924         estimate D2E/DX2                !
 ! D361  D(28,4,6,22)          -20.5677         estimate D2E/DX2                !
 ! D362  D(1,4,7,3)             27.496          estimate D2E/DX2                !
 ! D363  D(1,4,7,15)          -127.9124         estimate D2E/DX2                !
 ! D364  D(1,4,7,16)          -165.1543         estimate D2E/DX2                !
 ! D365  D(2,4,7,3)            -40.0307         estimate D2E/DX2                !
 ! D366  D(2,4,7,15)           164.5609         estimate D2E/DX2                !
 ! D367  D(2,4,7,16)           127.3189         estimate D2E/DX2                !
 ! D368  D(27,4,7,3)           171.8173         estimate D2E/DX2                !
 ! D369  D(27,4,7,15)           16.4089         estimate D2E/DX2                !
 ! D370  D(27,4,7,16)          -20.833          estimate D2E/DX2                !
 ! D371  D(28,4,7,3)           179.2714         estimate D2E/DX2                !
 ! D372  D(28,4,7,15)           23.8629         estimate D2E/DX2                !
 ! D373  D(28,4,7,16)          -13.379          estimate D2E/DX2                !
 ! D374  D(2,4,10,3)            47.5864         estimate D2E/DX2                !
 ! D375  D(2,4,10,12)           -6.7001         estimate D2E/DX2                !
 ! D376  D(2,4,10,17)         -171.5473         estimate D2E/DX2                !
 ! D377  D(2,4,10,18)         -147.2493         estimate D2E/DX2                !
 ! D378  D(6,4,10,3)           -11.9554         estimate D2E/DX2                !
 ! D379  D(6,4,10,12)          -66.2419         estimate D2E/DX2                !
 ! D380  D(6,4,10,17)          128.9109         estimate D2E/DX2                !
 ! D381  D(6,4,10,18)          153.2089         estimate D2E/DX2                !
 ! D382  D(27,4,10,3)          179.6373         estimate D2E/DX2                !
 ! D383  D(27,4,10,12)         125.3509         estimate D2E/DX2                !
 ! D384  D(27,4,10,17)         -39.4964         estimate D2E/DX2                !
 ! D385  D(27,4,10,18)         -15.1983         estimate D2E/DX2                !
 ! D386  D(28,4,10,3)         -145.9212         estimate D2E/DX2                !
 ! D387  D(28,4,10,12)         159.7923         estimate D2E/DX2                !
 ! D388  D(28,4,10,17)          -5.0549         estimate D2E/DX2                !
 ! D389  D(28,4,10,18)          19.2432         estimate D2E/DX2                !
 ! D390  D(1,4,27,60)          -45.1749         estimate D2E/DX2                !
 ! D391  D(2,4,27,60)           19.9411         estimate D2E/DX2                !
 ! D392  D(6,4,27,60)           84.459          estimate D2E/DX2                !
 ! D393  D(7,4,27,60)          168.8234         estimate D2E/DX2                !
 ! D394  D(10,4,27,60)        -112.8821         estimate D2E/DX2                !
 ! D395  D(1,4,28,41)          175.794          estimate D2E/DX2                !
 ! D396  D(1,4,28,63)           97.7758         estimate D2E/DX2                !
 ! D397  D(2,4,28,41)         -100.1771         estimate D2E/DX2                !
 ! D398  D(2,4,28,63)         -178.1953         estimate D2E/DX2                !
 ! D399  D(6,4,28,41)          -26.5668         estimate D2E/DX2                !
 ! D400  D(6,4,28,63)         -104.585          estimate D2E/DX2                !
 ! D401  D(7,4,28,41)           32.5495         estimate D2E/DX2                !
 ! D402  D(7,4,28,63)          -45.4687         estimate D2E/DX2                !
 ! D403  D(10,4,28,41)          95.6776         estimate D2E/DX2                !
 ! D404  D(10,4,28,63)          17.6594         estimate D2E/DX2                !
 ! D405  D(1,5,9,3)             27.6138         estimate D2E/DX2                !
 ! D406  D(1,5,9,8)            -39.9675         estimate D2E/DX2                !
 ! D407  D(1,5,9,23)           172.4303         estimate D2E/DX2                !
 ! D408  D(1,5,9,24)           179.1679         estimate D2E/DX2                !
 ! D409  D(13,5,9,3)          -127.6768         estimate D2E/DX2                !
 ! D410  D(13,5,9,8)           164.7418         estimate D2E/DX2                !
 ! D411  D(13,5,9,23)           17.1397         estimate D2E/DX2                !
 ! D412  D(13,5,9,24)           23.8772         estimate D2E/DX2                !
 ! D413  D(14,5,9,3)          -165.5795         estimate D2E/DX2                !
 ! D414  D(14,5,9,8)           126.8392         estimate D2E/DX2                !
 ! D415  D(14,5,9,23)          -20.763          estimate D2E/DX2                !
 ! D416  D(14,5,9,24)          -14.0255         estimate D2E/DX2                !
 ! D417  D(12,5,11,2)          -41.4956         estimate D2E/DX2                !
 ! D418  D(12,5,11,8)           27.2672         estimate D2E/DX2                !
 ! D419  D(12,5,11,19)         176.8423         estimate D2E/DX2                !
 ! D420  D(12,5,11,20)        -174.3693         estimate D2E/DX2                !
 ! D421  D(13,5,11,2)          149.2851         estimate D2E/DX2                !
 ! D422  D(13,5,11,8)         -141.9521         estimate D2E/DX2                !
 ! D423  D(13,5,11,19)           7.623          estimate D2E/DX2                !
 ! D424  D(13,5,11,20)          16.4114         estimate D2E/DX2                !
 ! D425  D(14,5,11,2)          129.4472         estimate D2E/DX2                !
 ! D426  D(14,5,11,8)         -161.79           estimate D2E/DX2                !
 ! D427  D(14,5,11,19)         -12.2149         estimate D2E/DX2                !
 ! D428  D(14,5,11,20)          -3.4265         estimate D2E/DX2                !
 ! D429  D(11,5,12,3)          -18.3109         estimate D2E/DX2                !
 ! D430  D(11,5,12,10)          55.7247         estimate D2E/DX2                !
 ! D431  D(11,5,12,25)         178.6716         estimate D2E/DX2                !
 ! D432  D(11,5,12,26)        -165.2693         estimate D2E/DX2                !
 ! D433  D(13,5,12,3)          155.4019         estimate D2E/DX2                !
 ! D434  D(13,5,12,10)        -130.5626         estimate D2E/DX2                !
 ! D435  D(13,5,12,25)          -7.6156         estimate D2E/DX2                !
 ! D436  D(13,5,12,26)           8.4434         estimate D2E/DX2                !
 ! D437  D(14,5,12,3)          173.2969         estimate D2E/DX2                !
 ! D438  D(14,5,12,10)        -112.6675         estimate D2E/DX2                !
 ! D439  D(14,5,12,25)          10.2794         estimate D2E/DX2                !
 ! D440  D(14,5,12,26)          26.3384         estimate D2E/DX2                !
 ! D441  D(1,5,14,62)          149.9707         estimate D2E/DX2                !
 ! D442  D(1,5,14,68)           13.2452         estimate D2E/DX2                !
 ! D443  D(9,5,14,62)          -14.1494         estimate D2E/DX2                !
 ! D444  D(9,5,14,68)         -150.8749         estimate D2E/DX2                !
 ! D445  D(11,5,14,62)          72.6645         estimate D2E/DX2                !
 ! D446  D(11,5,14,68)         -64.061          estimate D2E/DX2                !
 ! D447  D(12,5,14,62)        -120.2241         estimate D2E/DX2                !
 ! D448  D(12,5,14,68)         103.0504         estimate D2E/DX2                !
 ! D449  D(2,6,7,10)            27.2802         estimate D2E/DX2                !
 ! D450  D(2,6,7,15)          -141.1979         estimate D2E/DX2                !
 ! D451  D(2,6,7,16)          -162.0477         estimate D2E/DX2                !
 ! D452  D(8,6,7,10)           -41.5316         estimate D2E/DX2                !
 ! D453  D(8,6,7,15)           149.9903         estimate D2E/DX2                !
 ! D454  D(8,6,7,16)           129.1405         estimate D2E/DX2                !
 ! D455  D(21,6,7,10)          177.0532         estimate D2E/DX2                !
 ! D456  D(21,6,7,15)            8.575          estimate D2E/DX2                !
 ! D457  D(21,6,7,16)          -12.2748         estimate D2E/DX2                !
 ! D458  D(22,6,7,10)         -174.1307         estimate D2E/DX2                !
 ! D459  D(22,6,7,15)           17.3912         estimate D2E/DX2                !
 ! D460  D(22,6,7,16)           -3.4586         estimate D2E/DX2                !
 ! D461  D(4,6,8,9)            -55.3323         estimate D2E/DX2                !
 ! D462  D(4,6,8,11)            15.5551         estimate D2E/DX2                !
 ! D463  D(4,6,8,33)           157.0809         estimate D2E/DX2                !
 ! D464  D(4,6,8,34)           164.6685         estimate D2E/DX2                !
 ! D465  D(7,6,8,9)              7.3533         estimate D2E/DX2                !
 ! D466  D(7,6,8,11)            78.2407         estimate D2E/DX2                !
 ! D467  D(7,6,8,33)          -140.2334         estimate D2E/DX2                !
 ! D468  D(7,6,8,34)          -132.6458         estimate D2E/DX2                !
 ! D469  D(21,6,8,9)           133.7357         estimate D2E/DX2                !
 ! D470  D(21,6,8,11)         -155.3769         estimate D2E/DX2                !
 ! D471  D(21,6,8,33)          -13.8511         estimate D2E/DX2                !
 ! D472  D(21,6,8,34)           -6.2634         estimate D2E/DX2                !
 ! D473  D(22,6,8,9)           149.4622         estimate D2E/DX2                !
 ! D474  D(22,6,8,11)         -139.6503         estimate D2E/DX2                !
 ! D475  D(22,6,8,33)            1.8755         estimate D2E/DX2                !
 ! D476  D(22,6,8,34)            9.4631         estimate D2E/DX2                !
 ! D477  D(2,6,22,53)         -125.6685         estimate D2E/DX2                !
 ! D478  D(3,6,22,53)           -2.7085         estimate D2E/DX2                !
 ! D479  D(4,6,22,53)          159.2319         estimate D2E/DX2                !
 ! D480  D(7,6,22,53)           76.589          estimate D2E/DX2                !
 ! D481  D(8,6,22,53)          -64.0698         estimate D2E/DX2                !
 ! D482  D(6,7,10,1)           -18.3137         estimate D2E/DX2                !
 ! D483  D(6,7,10,12)           55.7844         estimate D2E/DX2                !
 ! D484  D(6,7,10,17)         -165.013          estimate D2E/DX2                !
 ! D485  D(6,7,10,18)          178.6586         estimate D2E/DX2                !
 ! D486  D(15,7,10,1)          154.9671         estimate D2E/DX2                !
 ! D487  D(15,7,10,12)        -130.9348         estimate D2E/DX2                !
 ! D488  D(15,7,10,17)           8.2679         estimate D2E/DX2                !
 ! D489  D(15,7,10,18)          -8.0605         estimate D2E/DX2                !
 ! D490  D(16,7,10,1)          173.541          estimate D2E/DX2                !
 ! D491  D(16,7,10,12)        -112.3609         estimate D2E/DX2                !
 ! D492  D(16,7,10,17)          26.8417         estimate D2E/DX2                !
 ! D493  D(16,7,10,18)          10.5133         estimate D2E/DX2                !
 ! D494  D(3,7,16,41)          150.0578         estimate D2E/DX2                !
 ! D495  D(4,7,16,41)          -14.7459         estimate D2E/DX2                !
 ! D496  D(6,7,16,41)           72.6593         estimate D2E/DX2                !
 ! D497  D(10,7,16,41)        -120.553          estimate D2E/DX2                !
 ! D498  D(2,8,9,5)             17.3254         estimate D2E/DX2                !
 ! D499  D(2,8,9,12)           -47.1461         estimate D2E/DX2                !
 ! D500  D(2,8,9,23)           173.1655         estimate D2E/DX2                !
 ! D501  D(2,8,9,24)           147.6683         estimate D2E/DX2                !
 ! D502  D(6,8,9,5)             83.6725         estimate D2E/DX2                !
 ! D503  D(6,8,9,12)            19.2009         estimate D2E/DX2                !
 ! D504  D(6,8,9,23)          -120.4874         estimate D2E/DX2                !
 ! D505  D(6,8,9,24)          -145.9846         estimate D2E/DX2                !
 ! D506  D(33,8,9,5)          -121.5886         estimate D2E/DX2                !
 ! D507  D(33,8,9,12)          173.9399         estimate D2E/DX2                !
 ! D508  D(33,8,9,23)           34.2516         estimate D2E/DX2                !
 ! D509  D(33,8,9,24)            8.7544         estimate D2E/DX2                !
 ! D510  D(34,8,9,5)          -145.5902         estimate D2E/DX2                !
 ! D511  D(34,8,9,12)          149.9382         estimate D2E/DX2                !
 ! D512  D(34,8,9,23)           10.2499         estimate D2E/DX2                !
 ! D513  D(34,8,9,24)          -15.2473         estimate D2E/DX2                !
 ! D514  D(3,8,11,1)            36.5029         estimate D2E/DX2                !
 ! D515  D(3,8,11,5)           -24.6552         estimate D2E/DX2                !
 ! D516  D(3,8,11,19)         -152.5439         estimate D2E/DX2                !
 ! D517  D(3,8,11,20)          175.4583         estimate D2E/DX2                !
 ! D518  D(6,8,11,1)           -29.7806         estimate D2E/DX2                !
 ! D519  D(6,8,11,5)           -90.9387         estimate D2E/DX2                !
 ! D520  D(6,8,11,19)          141.1726         estimate D2E/DX2                !
 ! D521  D(6,8,11,20)          109.1748         estimate D2E/DX2                !
 ! D522  D(33,8,11,1)         -179.7792         estimate D2E/DX2                !
 ! D523  D(33,8,11,5)          119.0627         estimate D2E/DX2                !
 ! D524  D(33,8,11,19)          -8.826          estimate D2E/DX2                !
 ! D525  D(33,8,11,20)         -40.8238         estimate D2E/DX2                !
 ! D526  D(34,8,11,1)         -166.2778         estimate D2E/DX2                !
 ! D527  D(34,8,11,5)          132.564          estimate D2E/DX2                !
 ! D528  D(34,8,11,19)           4.6753         estimate D2E/DX2                !
 ! D529  D(34,8,11,20)         -27.3224         estimate D2E/DX2                !
 ! D530  D(2,8,33,37)          -87.0377         estimate D2E/DX2                !
 ! D531  D(2,8,33,44)           11.6831         estimate D2E/DX2                !
 ! D532  D(3,8,33,37)          101.0242         estimate D2E/DX2                !
 ! D533  D(3,8,33,44)         -160.255          estimate D2E/DX2                !
 ! D534  D(6,8,33,37)         -169.4754         estimate D2E/DX2                !
 ! D535  D(6,8,33,44)          -70.7547         estimate D2E/DX2                !
 ! D536  D(9,8,33,37)           38.9468         estimate D2E/DX2                !
 ! D537  D(9,8,33,44)          137.6676         estimate D2E/DX2                !
 ! D538  D(11,8,33,37)         -25.253          estimate D2E/DX2                !
 ! D539  D(11,8,33,44)          73.4677         estimate D2E/DX2                !
 ! D540  D(2,8,34,44)          -28.9395         estimate D2E/DX2                !
 ! D541  D(2,8,34,53)          115.837          estimate D2E/DX2                !
 ! D542  D(3,8,34,44)         -156.6009         estimate D2E/DX2                !
 ! D543  D(3,8,34,53)          -11.8244         estimate D2E/DX2                !
 ! D544  D(6,8,34,44)          -91.1933         estimate D2E/DX2                !
 ! D545  D(6,8,34,53)           53.5833         estimate D2E/DX2                !
 ! D546  D(9,8,34,44)          130.486          estimate D2E/DX2                !
 ! D547  D(9,8,34,53)          -84.7374         estimate D2E/DX2                !
 ! D548  D(11,8,34,44)          49.5117         estimate D2E/DX2                !
 ! D549  D(11,8,34,53)        -165.7117         estimate D2E/DX2                !
 ! D550  D(3,9,11,1)           -50.8941         estimate D2E/DX2                !
 ! D551  D(3,9,11,2)             7.9461         estimate D2E/DX2                !
 ! D552  D(3,9,11,19)          179.4317         estimate D2E/DX2                !
 ! D553  D(3,9,11,20)          143.1254         estimate D2E/DX2                !
 ! D554  D(12,9,11,1)           12.4847         estimate D2E/DX2                !
 ! D555  D(12,9,11,2)           71.3249         estimate D2E/DX2                !
 ! D556  D(12,9,11,19)        -117.1895         estimate D2E/DX2                !
 ! D557  D(12,9,11,20)        -153.4957         estimate D2E/DX2                !
 ! D558  D(23,9,11,1)          178.7081         estimate D2E/DX2                !
 ! D559  D(23,9,11,2)         -122.4517         estimate D2E/DX2                !
 ! D560  D(23,9,11,19)          49.0339         estimate D2E/DX2                !
 ! D561  D(23,9,11,20)          12.7276         estimate D2E/DX2                !
 ! D562  D(24,9,11,1)          145.5951         estimate D2E/DX2                !
 ! D563  D(24,9,11,2)         -155.5647         estimate D2E/DX2                !
 ! D564  D(24,9,11,19)          15.9209         estimate D2E/DX2                !
 ! D565  D(24,9,11,20)         -20.3854         estimate D2E/DX2                !
 ! D566  D(8,9,12,1)            47.4685         estimate D2E/DX2                !
 ! D567  D(8,9,12,10)           -6.832          estimate D2E/DX2                !
 ! D568  D(8,9,12,25)         -147.2708         estimate D2E/DX2                !
 ! D569  D(8,9,12,26)         -171.8547         estimate D2E/DX2                !
 ! D570  D(11,9,12,1)          -12.0828         estimate D2E/DX2                !
 ! D571  D(11,9,12,10)         -66.3833         estimate D2E/DX2                !
 ! D572  D(11,9,12,25)         153.1779         estimate D2E/DX2                !
 ! D573  D(11,9,12,26)         128.594          estimate D2E/DX2                !
 ! D574  D(23,9,12,1)          179.174          estimate D2E/DX2                !
 ! D575  D(23,9,12,10)         124.8735         estimate D2E/DX2                !
 ! D576  D(23,9,12,25)         -15.5652         estimate D2E/DX2                !
 ! D577  D(23,9,12,26)         -40.1491         estimate D2E/DX2                !
 ! D578  D(24,9,12,1)         -146.3098         estimate D2E/DX2                !
 ! D579  D(24,9,12,10)         159.3897         estimate D2E/DX2                !
 ! D580  D(24,9,12,25)          18.951          estimate D2E/DX2                !
 ! D581  D(24,9,12,26)          -5.6329         estimate D2E/DX2                !
 ! D582  D(3,9,23,66)          -44.2737         estimate D2E/DX2                !
 ! D583  D(5,9,23,66)          169.264          estimate D2E/DX2                !
 ! D584  D(8,9,23,66)           20.8029         estimate D2E/DX2                !
 ! D585  D(11,9,23,66)          84.7996         estimate D2E/DX2                !
 ! D586  D(12,9,23,66)        -111.8991         estimate D2E/DX2                !
 ! D587  D(3,9,24,52)           97.9297         estimate D2E/DX2                !
 ! D588  D(3,9,24,62)          175.6262         estimate D2E/DX2                !
 ! D589  D(5,9,24,52)          -45.1798         estimate D2E/DX2                !
 ! D590  D(5,9,24,62)           32.5166         estimate D2E/DX2                !
 ! D591  D(8,9,24,52)         -178.163          estimate D2E/DX2                !
 ! D592  D(8,9,24,62)         -100.4666         estimate D2E/DX2                !
 ! D593  D(11,9,24,52)        -104.4217         estimate D2E/DX2                !
 ! D594  D(11,9,24,62)         -26.7253         estimate D2E/DX2                !
 ! D595  D(12,9,24,52)          17.998          estimate D2E/DX2                !
 ! D596  D(12,9,24,62)          95.6944         estimate D2E/DX2                !
 ! D597  D(4,10,12,5)          -33.3199         estimate D2E/DX2                !
 ! D598  D(4,10,12,9)           35.8985         estimate D2E/DX2                !
 ! D599  D(4,10,12,25)        -169.3344         estimate D2E/DX2                !
 ! D600  D(4,10,12,26)        -160.7909         estimate D2E/DX2                !
 ! D601  D(7,10,12,5)         -102.5392         estimate D2E/DX2                !
 ! D602  D(7,10,12,9)          -33.3207         estimate D2E/DX2                !
 ! D603  D(7,10,12,25)         121.4464         estimate D2E/DX2                !
 ! D604  D(7,10,12,26)         129.9898         estimate D2E/DX2                !
 ! D605  D(17,10,12,5)         129.7497         estimate D2E/DX2                !
 ! D606  D(17,10,12,9)        -161.0318         estimate D2E/DX2                !
 ! D607  D(17,10,12,25)         -6.2648         estimate D2E/DX2                !
 ! D608  D(17,10,12,26)          2.2787         estimate D2E/DX2                !
 ! D609  D(18,10,12,5)         121.5019         estimate D2E/DX2                !
 ! D610  D(18,10,12,9)        -169.2796         estimate D2E/DX2                !
 ! D611  D(18,10,12,25)        -14.5126         estimate D2E/DX2                !
 ! D612  D(18,10,12,26)         -5.9691         estimate D2E/DX2                !
 ! D613  D(1,10,17,63)         -82.4001         estimate D2E/DX2                !
 ! D614  D(3,10,17,63)         102.2811         estimate D2E/DX2                !
 ! D615  D(4,10,17,63)         -10.2321         estimate D2E/DX2                !
 ! D616  D(7,10,17,63)          49.3259         estimate D2E/DX2                !
 ! D617  D(12,10,17,63)       -173.9582         estimate D2E/DX2                !
 ! D618  D(1,11,19,45)          35.6237         estimate D2E/DX2                !
 ! D619  D(2,11,19,45)         -43.9507         estimate D2E/DX2                !
 ! D620  D(5,11,19,45)          92.9825         estimate D2E/DX2                !
 ! D621  D(8,11,19,45)        -133.3971         estimate D2E/DX2                !
 ! D622  D(9,11,19,45)         146.6683         estimate D2E/DX2                !
 ! D623  D(1,11,20,45)          -9.9224         estimate D2E/DX2                !
 ! D624  D(2,11,20,45)         -71.3239         estimate D2E/DX2                !
 ! D625  D(5,11,20,45)          69.5122         estimate D2E/DX2                !
 ! D626  D(8,11,20,45)        -133.0126         estimate D2E/DX2                !
 ! D627  D(9,11,20,45)         152.0522         estimate D2E/DX2                !
 ! D628  D(1,12,26,52)         102.6295         estimate D2E/DX2                !
 ! D629  D(3,12,26,52)         -82.2854         estimate D2E/DX2                !
 ! D630  D(5,12,26,52)          49.5632         estimate D2E/DX2                !
 ! D631  D(9,12,26,52)          -9.9411         estimate D2E/DX2                !
 ! D632  D(10,12,26,52)       -173.8619         estimate D2E/DX2                !
 ! D633  D(5,14,62,24)          21.8774         estimate D2E/DX2                !
 ! D634  D(5,14,62,37)         -37.9193         estimate D2E/DX2                !
 ! D635  D(5,14,62,61)         156.6273         estimate D2E/DX2                !
 ! D636  D(13,14,62,24)        -52.6058         estimate D2E/DX2                !
 ! D637  D(13,14,62,37)       -112.4024         estimate D2E/DX2                !
 ! D638  D(13,14,62,61)         82.1441         estimate D2E/DX2                !
 ! D639  D(68,14,62,24)        137.4558         estimate D2E/DX2                !
 ! D640  D(68,14,62,37)         77.6591         estimate D2E/DX2                !
 ! D641  D(68,14,62,61)        -87.7943         estimate D2E/DX2                !
 ! D642  D(5,14,68,45)          40.4602         estimate D2E/DX2                !
 ! D643  D(5,14,68,67)        -177.7744         estimate D2E/DX2                !
 ! D644  D(13,14,68,45)        129.8925         estimate D2E/DX2                !
 ! D645  D(13,14,68,67)        -88.3421         estimate D2E/DX2                !
 ! D646  D(62,14,68,45)        -65.5616         estimate D2E/DX2                !
 ! D647  D(62,14,68,67)         76.2038         estimate D2E/DX2                !
 ! D648  D(7,16,41,28)          22.1714         estimate D2E/DX2                !
 ! D649  D(7,16,41,42)         156.7161         estimate D2E/DX2                !
 ! D650  D(15,16,41,28)        -52.3373         estimate D2E/DX2                !
 ! D651  D(15,16,41,42)         82.2074         estimate D2E/DX2                !
 ! D652  D(10,17,63,28)         15.0953         estimate D2E/DX2                !
 ! D653  D(10,17,63,64)        164.0365         estimate D2E/DX2                !
 ! D654  D(18,17,63,28)        -88.9135         estimate D2E/DX2                !
 ! D655  D(18,17,63,64)         60.0276         estimate D2E/DX2                !
 ! D656  D(11,19,45,30)        -43.321          estimate D2E/DX2                !
 ! D657  D(11,19,45,46)        167.8807         estimate D2E/DX2                !
 ! D658  D(11,19,45,68)        -94.7951         estimate D2E/DX2                !
 ! D659  D(11,20,45,30)         -9.6337         estimate D2E/DX2                !
 ! D660  D(11,20,45,46)       -174.7966         estimate D2E/DX2                !
 ! D661  D(11,20,45,68)        -61.4366         estimate D2E/DX2                !
 ! D662  D(6,22,53,31)         -17.9247         estimate D2E/DX2                !
 ! D663  D(6,22,53,34)          77.5905         estimate D2E/DX2                !
 ! D664  D(6,22,53,54)        -171.9614         estimate D2E/DX2                !
 ! D665  D(6,22,53,66)          54.522          estimate D2E/DX2                !
 ! D666  D(21,22,53,31)         55.3362         estimate D2E/DX2                !
 ! D667  D(21,22,53,34)        150.8514         estimate D2E/DX2                !
 ! D668  D(21,22,53,54)        -98.7005         estimate D2E/DX2                !
 ! D669  D(21,22,53,66)        127.7829         estimate D2E/DX2                !
 ! D670  D(66,23,24,52)        135.835          estimate D2E/DX2                !
 ! D671  D(66,23,24,62)        -25.511          estimate D2E/DX2                !
 ! D672  D(9,23,66,53)          21.1458         estimate D2E/DX2                !
 ! D673  D(9,23,66,65)        -177.1932         estimate D2E/DX2                !
 ! D674  D(24,23,66,53)        132.9668         estimate D2E/DX2                !
 ! D675  D(24,23,66,65)        -65.3722         estimate D2E/DX2                !
 ! D676  D(9,24,52,26)         -17.1029         estimate D2E/DX2                !
 ! D677  D(9,24,52,51)        -171.7098         estimate D2E/DX2                !
 ! D678  D(23,24,52,26)         69.5239         estimate D2E/DX2                !
 ! D679  D(23,24,52,51)        -85.083          estimate D2E/DX2                !
 ! D680  D(62,24,52,26)       -117.5662         estimate D2E/DX2                !
 ! D681  D(62,24,52,51)         87.8269         estimate D2E/DX2                !
 ! D682  D(9,24,62,14)         -35.5688         estimate D2E/DX2                !
 ! D683  D(9,24,62,37)          79.7786         estimate D2E/DX2                !
 ! D684  D(9,24,62,61)        -165.0809         estimate D2E/DX2                !
 ! D685  D(23,24,62,14)       -125.0016         estimate D2E/DX2                !
 ! D686  D(23,24,62,37)         -9.6542         estimate D2E/DX2                !
 ! D687  D(23,24,62,61)        105.4863         estimate D2E/DX2                !
 ! D688  D(52,24,62,14)         70.4239         estimate D2E/DX2                !
 ! D689  D(52,24,62,37)       -174.2287         estimate D2E/DX2                !
 ! D690  D(52,24,62,61)        -59.0882         estimate D2E/DX2                !
 ! D691  D(12,26,52,24)         14.9889         estimate D2E/DX2                !
 ! D692  D(12,26,52,51)        164.5742         estimate D2E/DX2                !
 ! D693  D(25,26,52,24)        -88.2684         estimate D2E/DX2                !
 ! D694  D(25,26,52,51)         61.3169         estimate D2E/DX2                !
 ! D695  D(60,27,28,41)        -21.8356         estimate D2E/DX2                !
 ! D696  D(60,27,28,63)        138.208          estimate D2E/DX2                !
 ! D697  D(4,27,60,59)        -161.1289         estimate D2E/DX2                !
 ! D698  D(28,27,60,59)        -52.9042         estimate D2E/DX2                !
 ! D699  D(4,28,41,16)         -35.8229         estimate D2E/DX2                !
 ! D700  D(4,28,41,42)        -165.2714         estimate D2E/DX2                !
 ! D701  D(27,28,41,16)       -126.129          estimate D2E/DX2                !
 ! D702  D(27,28,41,42)        104.4224         estimate D2E/DX2                !
 ! D703  D(63,28,41,16)         70.6444         estimate D2E/DX2                !
 ! D704  D(63,28,41,42)        -58.8042         estimate D2E/DX2                !
 ! D705  D(4,28,63,17)         -16.9217         estimate D2E/DX2                !
 ! D706  D(4,28,63,64)        -171.5089         estimate D2E/DX2                !
 ! D707  D(27,28,63,17)         69.6404         estimate D2E/DX2                !
 ! D708  D(27,28,63,64)        -84.9468         estimate D2E/DX2                !
 ! D709  D(41,28,63,17)       -117.5532         estimate D2E/DX2                !
 ! D710  D(41,28,63,64)         87.8596         estimate D2E/DX2                !
 ! D711  D(56,29,30,45)        159.3922         estimate D2E/DX2                !
 ! D712  D(56,29,30,49)         -9.0342         estimate D2E/DX2                !
 ! D713  D(1,29,56,55)        -169.0057         estimate D2E/DX2                !
 ! D714  D(30,29,56,55)        -81.6744         estimate D2E/DX2                !
 ! D715  D(1,30,45,19)          47.2549         estimate D2E/DX2                !
 ! D716  D(1,30,45,20)          31.3446         estimate D2E/DX2                !
 ! D717  D(1,30,45,46)        -163.6559         estimate D2E/DX2                !
 ! D718  D(1,30,45,68)         116.8713         estimate D2E/DX2                !
 ! D719  D(29,30,45,19)        124.7143         estimate D2E/DX2                !
 ! D720  D(29,30,45,20)        108.804          estimate D2E/DX2                !
 ! D721  D(29,30,45,46)        -86.1965         estimate D2E/DX2                !
 ! D722  D(29,30,45,68)       -165.6694         estimate D2E/DX2                !
 ! D723  D(49,30,45,19)        -78.1001         estimate D2E/DX2                !
 ! D724  D(49,30,45,20)        -94.0105         estimate D2E/DX2                !
 ! D725  D(49,30,45,46)         70.9891         estimate D2E/DX2                !
 ! D726  D(49,30,45,68)         -8.4838         estimate D2E/DX2                !
 ! D727  D(1,30,49,50)         177.3849         estimate D2E/DX2                !
 ! D728  D(29,30,49,50)        100.3619         estimate D2E/DX2                !
 ! D729  D(45,30,49,50)        -56.5331         estimate D2E/DX2                !
 ! D730  D(40,31,32,47)         -9.0771         estimate D2E/DX2                !
 ! D731  D(53,31,32,47)        160.7657         estimate D2E/DX2                !
 ! D732  D(3,31,40,39)         178.7162         estimate D2E/DX2                !
 ! D733  D(32,31,40,39)        101.5766         estimate D2E/DX2                !
 ! D734  D(53,31,40,39)        -52.7382         estimate D2E/DX2                !
 ! D735  D(3,31,53,22)          40.0051         estimate D2E/DX2                !
 ! D736  D(3,31,53,34)         -17.7908         estimate D2E/DX2                !
 ! D737  D(3,31,53,54)        -165.9788         estimate D2E/DX2                !
 ! D738  D(3,31,53,66)         -77.7443         estimate D2E/DX2                !
 ! D739  D(32,31,53,22)        116.0347         estimate D2E/DX2                !
 ! D740  D(32,31,53,34)         58.2388         estimate D2E/DX2                !
 ! D741  D(32,31,53,54)        -89.9492         estimate D2E/DX2                !
 ! D742  D(32,31,53,66)         -1.7147         estimate D2E/DX2                !
 ! D743  D(40,31,53,22)        -88.4147         estimate D2E/DX2                !
 ! D744  D(40,31,53,34)       -146.2107         estimate D2E/DX2                !
 ! D745  D(40,31,53,54)         65.6014         estimate D2E/DX2                !
 ! D746  D(40,31,53,66)        153.8359         estimate D2E/DX2                !
 ! D747  D(3,32,47,48)        -168.6361         estimate D2E/DX2                !
 ! D748  D(31,32,47,48)        -82.0525         estimate D2E/DX2                !
 ! D749  D(53,34,37,38)        -88.4625         estimate D2E/DX2                !
 ! D750  D(53,34,37,62)         66.0953         estimate D2E/DX2                !
 ! D751  D(8,33,37,38)        -177.8443         estimate D2E/DX2                !
 ! D752  D(8,33,37,62)         -21.6215         estimate D2E/DX2                !
 ! D753  D(44,33,37,38)         88.6913         estimate D2E/DX2                !
 ! D754  D(44,33,37,62)       -115.0859         estimate D2E/DX2                !
 ! D755  D(8,33,44,35)         -15.3922         estimate D2E/DX2                !
 ! D756  D(8,33,44,36)           1.4681         estimate D2E/DX2                !
 ! D757  D(8,33,44,43)         164.7674         estimate D2E/DX2                !
 ! D758  D(37,33,44,35)         93.7938         estimate D2E/DX2                !
 ! D759  D(37,33,44,36)        110.6542         estimate D2E/DX2                !
 ! D760  D(37,33,44,43)        -86.0465         estimate D2E/DX2                !
 ! D761  D(8,34,44,35)          16.3845         estimate D2E/DX2                !
 ! D762  D(8,34,44,36)          32.5043         estimate D2E/DX2                !
 ! D763  D(8,34,44,43)        -179.9263         estimate D2E/DX2                !
 ! D764  D(53,34,44,35)        -86.1308         estimate D2E/DX2                !
 ! D765  D(53,34,44,36)        -70.011          estimate D2E/DX2                !
 ! D766  D(53,34,44,43)         77.5584         estimate D2E/DX2                !
 ! D767  D(8,34,53,22)         -70.4742         estimate D2E/DX2                !
 ! D768  D(8,34,53,31)          16.6742         estimate D2E/DX2                !
 ! D769  D(8,34,53,54)         168.0309         estimate D2E/DX2                !
 ! D770  D(8,34,53,66)          86.3256         estimate D2E/DX2                !
 ! D771  D(33,34,53,22)       -147.8704         estimate D2E/DX2                !
 ! D772  D(33,34,53,31)        -60.722          estimate D2E/DX2                !
 ! D773  D(33,34,53,54)         90.6347         estimate D2E/DX2                !
 ! D774  D(33,34,53,66)          8.9294         estimate D2E/DX2                !
 ! D775  D(44,34,53,22)         28.6573         estimate D2E/DX2                !
 ! D776  D(44,34,53,31)        115.8057         estimate D2E/DX2                !
 ! D777  D(44,34,53,54)        -92.8376         estimate D2E/DX2                !
 ! D778  D(44,34,53,66)       -174.5429         estimate D2E/DX2                !
 ! D779  D(2,35,44,33)          16.7627         estimate D2E/DX2                !
 ! D780  D(2,35,44,34)          -0.2636         estimate D2E/DX2                !
 ! D781  D(2,35,44,43)        -163.3967         estimate D2E/DX2                !
 ! D782  D(2,36,44,33)         -14.907          estimate D2E/DX2                !
 ! D783  D(2,36,44,34)         -31.1234         estimate D2E/DX2                !
 ! D784  D(2,36,44,43)        -178.8405         estimate D2E/DX2                !
 ! D785  D(58,36,44,33)         95.2647         estimate D2E/DX2                !
 ! D786  D(58,36,44,34)         79.0483         estimate D2E/DX2                !
 ! D787  D(58,36,44,43)        -68.6688         estimate D2E/DX2                !
 ! D788  D(2,36,58,57)        -175.9106         estimate D2E/DX2                !
 ! D789  D(44,36,58,57)         87.8802         estimate D2E/DX2                !
 ! D790  D(33,37,62,14)         39.1583         estimate D2E/DX2                !
 ! D791  D(33,37,62,24)        -34.7507         estimate D2E/DX2                !
 ! D792  D(33,37,62,61)       -155.8052         estimate D2E/DX2                !
 ! D793  D(38,37,62,14)       -162.3513         estimate D2E/DX2                !
 ! D794  D(38,37,62,24)        123.7397         estimate D2E/DX2                !
 ! D795  D(38,37,62,61)          2.6853         estimate D2E/DX2                !
 ! D796  D(19,45,68,14)         19.8511         estimate D2E/DX2                !
 ! D797  D(19,45,68,67)       -124.0519         estimate D2E/DX2                !
 ! D798  D(20,45,68,14)         16.2147         estimate D2E/DX2                !
 ! D799  D(20,45,68,67)       -127.6884         estimate D2E/DX2                !
 ! D800  D(30,45,68,14)        -78.758          estimate D2E/DX2                !
 ! D801  D(30,45,68,67)        137.3389         estimate D2E/DX2                !
 ! D802  D(46,45,68,14)        150.5349         estimate D2E/DX2                !
 ! D803  D(46,45,68,67)          6.6318         estimate D2E/DX2                !
 ! D804  D(22,53,66,23)        -44.2096         estimate D2E/DX2                !
 ! D805  D(22,53,66,65)        149.077          estimate D2E/DX2                !
 ! D806  D(31,53,66,23)         37.8034         estimate D2E/DX2                !
 ! D807  D(31,53,66,65)       -128.91           estimate D2E/DX2                !
 ! D808  D(34,53,66,23)        -66.1391         estimate D2E/DX2                !
 ! D809  D(34,53,66,65)        127.1475         estimate D2E/DX2                !
 ! D810  D(54,53,66,23)        168.9397         estimate D2E/DX2                !
 ! D811  D(54,53,66,65)          2.2263         estimate D2E/DX2                !
 --------------------------------------------------------------------------------
 Trust Radius=3.00D-01 FncErr=1.00D-07 GrdErr=1.00D-06 EigMax=2.50D+02 EigMin=1.00D-04
 Number of steps in this run=    408 maximum allowed number of steps=    408.
 GradGradGradGradGradGradGradGradGradGradGradGradGradGradGradGradGradGrad

 Stoichiometry    Be12H56
 Framework group  C1[X(Be12H56)]
 Deg. of freedom   198
 Full point group                 C1      NOp   1
 Largest Abelian subgroup         C1      NOp   1
 Largest concise Abelian subgroup C1      NOp   1
                         Standard orientation:                         
 ---------------------------------------------------------------------
 Center     Atomic      Atomic             Coordinates (Angstroms)
 Number     Number       Type             X           Y           Z
 ---------------------------------------------------------------------
      1          4           0       -0.086647    1.484900   -0.269349
      2          4           0       -0.649605    0.628326    1.678760
      3          4           0       -0.028001   -1.599341   -0.542252
      4          4           0       -2.025116    0.568882    0.074895
      5          4           0        2.065815    1.217113   -0.504329
      6          4           0       -1.471974   -1.245501    1.131032
      7          4           0       -2.178494   -1.298280   -0.728697
      8          4           0        0.534607   -1.096616    1.525500
      9          4           0        1.910046   -0.761622   -0.038143
     10          4           0       -1.056071    0.110087   -1.709045
     11          4           0        1.358566    0.842083    1.317098
     12          4           0        0.944663    0.004875   -1.717100
     13          1           0        3.158031    1.881291   -1.328009
     14          1           0        3.041770    2.372818   -0.688365
     15          1           0       -3.275181   -1.801160   -1.653456
     16          1           0       -3.148563   -2.405964   -1.121775
     17          1           0       -1.937979    0.245182   -2.959205
     18          1           0       -1.189460    0.444631   -3.209826
     19          1           0        2.347825    1.737337    1.970784
     20          1           0        1.769588    1.570990    2.556253
     21          1           0       -2.456620   -2.246987    1.619467
     22          1           0       -1.878481   -2.183417    2.223846
     23          1           0        2.934185   -1.972143   -0.063260
     24          1           0        3.382100   -1.318091   -0.137806
     25          1           0        1.080117   -0.061938   -3.253514
     26          1           0        1.826913    0.097218   -2.971387
     27          1           0       -3.056511    1.762012    0.243744
     28          1           0       -3.500985    1.125254    0.072063
     29          1           0       -0.693334    2.923663   -0.509738
     30          1           0        0.103709    3.026590   -0.522341
     31          1           0       -0.214762   -3.074433   -1.060512
     32          1           0        0.582056   -2.975859   -1.022085
     33          1           0        1.389761   -1.812569    2.634505
     34          1           0        0.707920   -2.225178    2.611816
     35          1           0       -0.835605    1.554640    2.940981
     36          1           0       -1.500146    1.115343    2.910057
     37          1           0        3.717749   -0.738644    2.710562
     38          1           0        4.245294   -0.994472    3.178063
     39          1           0       -1.194933   -2.858324   -4.205005
     40          1           0       -1.012391   -2.442248   -3.608279
     41          1           0       -5.055884   -1.025699    0.452754
     42          1           0       -5.794749   -1.098599    0.351089
     43          1           0        0.209600   -0.406543    5.277058
     44          1           0        0.229478   -0.325094    4.532586
     45          1           0        0.598985    3.844573    1.884922
     46          1           0        0.591714    4.521716    2.205628
     47          1           0        2.316646   -2.533056   -2.774147
     48          1           0        2.681202   -2.984783   -3.247714
     49          1           0        0.809323    2.856648   -3.163024
     50          1           0        0.965102    3.376082   -3.681026
     51          1           0        5.166451   -0.555475   -2.709436
     52          1           0        4.517235   -0.392188   -2.374017
     53          1           0       -0.365983   -4.255271    1.264637
     54          1           0       -0.321383   -4.976484    1.463980
     55          1           0       -2.807140    3.335123   -2.680014
     56          1           0       -2.440611    2.806988   -2.295470
     57          1           0       -4.376387    0.300580    3.265725
     58          1           0       -3.848386    0.115828    2.766437
     59          1           0       -2.793077    4.154785    2.039623
     60          1           0       -2.298242    3.674688    1.749721
     61          1           0        5.687082    0.829107    0.525434
     62          1           0        4.948360    0.738769    0.613073
     63          1           0       -4.641950    0.616558   -2.283659
     64          1           0       -5.293369    0.839991   -2.577413
     65          1           0        2.561737   -4.282126    0.962830
     66          1           0        2.307743   -3.748249    0.860545
     67          1           0        2.542357    4.460954   -0.362112
     68          1           0        2.240923    3.946014   -0.299068
 ---------------------------------------------------------------------
 Rotational constants (GHZ):           0.5554140           0.4467566           0.4440924
 Standard basis: def2TZVP (5D, 7F)
 There are   576 symmetry adapted cartesian basis functions of A   symmetry.
 There are   564 symmetry adapted basis functions of A   symmetry.
   564 basis functions,   796 primitive gaussians,   576 cartesian basis functions
    52 alpha electrons       52 beta electrons
       nuclear repulsion energy       709.8386202200 Hartrees.
 NAtoms=   68 NActive=   68 NUniq=   68 SFac= 1.00D+00 NAtFMM=   60 NAOKFM=T Big=T
 Integral buffers will be    131072 words long.
 Raffenetti 2 integral format.
 Two-electron integral symmetry is turned on.
 Nuclear repulsion after empirical dispersion term =      709.7567323184 Hartrees.
 One-electron integrals computed using PRISM.
   1 Symmetry operations used in ECPInt.
 ECPInt:  NShTT=   55278 NPrTT=  140028 LenC2=   48776 LenP2D=   95284.
 LDataN:  DoStor=T MaxTD1= 4 Len=   56
 NBasis=   564 RedAO= T EigKep=  3.83D-05  NBF=   564
 NBsUse=   564 1.00D-06 EigRej= -1.00D+00 NBFU=   564
 ExpMin= 3.27D-02 ExpMax= 4.70D+03 ExpMxC= 1.60D+02 IAcc=3 IRadAn=         5 AccDes= 0.00D+00
 Harris functional with IExCor= 1009 and IRadAn=       5 diagonalized for initial guess.
 HarFok:  IExCor= 1009 AccDes= 0.00D+00 IRadAn=         5 IDoV= 1 UseB2=F ITyADJ=14
 ICtDFT=  3500011 ScaDFX=  1.000000  1.000000  1.000000  1.000000
 FoFCou: FMM=F IPFlag=           0 FMFlag=      100000 FMFlg1=        2001
         NFxFlg=           0 DoJE=T BraDBF=F KetDBF=T FulRan=T
         wScrn=  0.000000 ICntrl=       500 IOpCl=  0 I1Cent=   200000004 NGrid=           0
         NMat0=    1 NMatS0=      1 NMatT0=    0 NMatD0=    1 NMtDS0=    0 NMtDT0=    0
 Petite list used in FoFCou.
 Requested convergence on RMS density matrix=1.00D-08 within 128 cycles.
 Requested convergence on MAX density matrix=1.00D-06.
 Requested convergence on             energy=1.00D-06.
 No special actions if energy rises.
 SCF Done:  E(RPBE1PBE) =  -209.450351391     A.U. after   16 cycles
            NFock= 16  Conv=0.23D-08     -V/T= 2.0095

 **********************************************************************

            Population analysis using the SCF density.

 **********************************************************************

 Orbital symmetries:
       Occupied  (A) (A) (A) (A) (A) (A) (A) (A) (A) (A) (A) (A)
                 (A) (A) (A) (A) (A) (A) (A) (A) (A) (A) (A) (A)
                 (A) (A) (A) (A) (A) (A) (A) (A) (A) (A) (A) (A)
                 (A) (A) (A) (A) (A) (A) (A) (A) (A) (A) (A) (A)
                 (A) (A) (A) (A)
       Virtual   (A) (A) (A) (A) (A) (A) (A) (A) (A) (A) (A) (A)
                 (A) (A) (A) (A) (A) (A) (A) (A) (A) (A) (A) (A)
                 (A) (A) (A) (A) (A) (A) (A) (A) (A) (A) (A) (A)
                 (A) (A) (A) (A) (A) (A) (A) (A) (A) (A) (A) (A)
                 (A) (A) (A) (A) (A) (A) (A) (A) (A) (A) (A) (A)
                 (A) (A) (A) (A) (A) (A) (A) (A) (A) (A) (A) (A)
                 (A) (A) (A) (A) (A) (A) (A) (A) (A) (A) (A) (A)
                 (A) (A) (A) (A) (A) (A) (A) (A) (A) (A) (A) (A)
                 (A) (A) (A) (A) (A) (A) (A) (A) (A) (A) (A) (A)
                 (A) (A) (A) (A) (A) (A) (A) (A) (A) (A) (A) (A)
                 (A) (A) (A) (A) (A) (A) (A) (A) (A) (A) (A) (A)
                 (A) (A) (A) (A) (A) (A) (A) (A) (A) (A) (A) (A)
                 (A) (A) (A) (A) (A) (A) (A) (A) (A) (A) (A) (A)
                 (A) (A) (A) (A) (A) (A) (A) (A) (A) (A) (A) (A)
                 (A) (A) (A) (A) (A) (A) (A) (A) (A) (A) (A) (A)
                 (A) (A) (A) (A) (A) (A) (A) (A) (A) (A) (A) (A)
                 (A) (A) (A) (A) (A) (A) (A) (A) (A) (A) (A) (A)
                 (A) (A) (A) (A) (A) (A) (A) (A) (A) (A) (A) (A)
                 (A) (A) (A) (A) (A) (A) (A) (A) (A) (A) (A) (A)
                 (A) (A) (A) (A) (A) (A) (A) (A) (A) (A) (A) (A)
                 (A) (A) (A) (A) (A) (A) (A) (A) (A) (A) (A) (A)
                 (A) (A) (A) (A) (A) (A) (A) (A) (A) (A) (A) (A)
                 (A) (A) (A) (A) (A) (A) (A) (A) (A) (A) (A) (A)
                 (A) (A) (A) (A) (A) (A) (A) (A) (A) (A) (A) (A)
                 (A) (A) (A) (A) (A) (A) (A) (A) (A) (A) (A) (A)
                 (A) (A) (A) (A) (A) (A) (A) (A) (A) (A) (A) (A)
                 (A) (A) (A) (A) (A) (A) (A) (A) (A) (A) (A) (A)
                 (A) (A) (A) (A) (A) (A) (A) (A) (A) (A) (A) (A)
                 (A) (A) (A) (A) (A) (A) (A) (A) (A) (A) (A) (A)
                 (A) (A) (A) (A) (A) (A) (A) (A) (A) (A) (A) (A)
                 (A) (A) (A) (A) (A) (A) (A) (A) (A) (A) (A) (A)
                 (A) (A) (A) (A) (A) (A) (A) (A) (A) (A) (A) (A)
                 (A) (A) (A) (A) (A) (A) (A) (A) (A) (A) (A) (A)
                 (A) (A) (A) (A) (A) (A) (A) (A) (A) (A) (A) (A)
                 (A) (A) (A) (A) (A) (A) (A) (A) (A) (A) (A) (A)
                 (A) (A) (A) (A) (A) (A) (A) (A) (A) (A) (A) (A)
                 (A) (A) (A) (A) (A) (A) (A) (A) (A) (A) (A) (A)
                 (A) (A) (A) (A) (A) (A) (A) (A) (A) (A) (A) (A)
                 (A) (A) (A) (A) (A) (A) (A) (A) (A) (A) (A) (A)
                 (A) (A) (A) (A) (A) (A) (A) (A) (A) (A) (A) (A)
                 (A) (A) (A) (A) (A) (A) (A) (A) (A) (A) (A) (A)
                 (A) (A) (A) (A) (A) (A) (A) (A) (A) (A) (A) (A)
                 (A) (A) (A) (A) (A) (A) (A) (A)
 The electronic state is 1-A.
 Alpha  occ. eigenvalues --   -3.98838  -3.98772  -3.98066  -3.97998  -3.97944
 Alpha  occ. eigenvalues --   -3.97909  -3.97803  -3.97758  -3.97707  -3.97691
 Alpha  occ. eigenvalues --   -3.96104  -3.96053  -0.55743  -0.54778  -0.53915
 Alpha  occ. eigenvalues --   -0.53606  -0.53282  -0.52242  -0.51917  -0.51317
 Alpha  occ. eigenvalues --   -0.50943  -0.50728  -0.50471  -0.50302  -0.47245
 Alpha  occ. eigenvalues --   -0.47017  -0.44102  -0.43959  -0.43884  -0.43644
 Alpha  occ. eigenvalues --   -0.43636  -0.43345  -0.43308  -0.43067  -0.43003
 Alpha  occ. eigenvalues --   -0.42972  -0.42838  -0.42658  -0.42522  -0.42516
 Alpha  occ. eigenvalues --   -0.41804  -0.34027  -0.29619  -0.25852  -0.24301
 Alpha  occ. eigenvalues --   -0.21587  -0.20840  -0.19175  -0.18017  -0.17723
 Alpha  occ. eigenvalues --   -0.17482  -0.17080
 Alpha virt. eigenvalues --   -0.07342  -0.03961  -0.01307   0.00826   0.01479
 Alpha virt. eigenvalues --    0.02018   0.02286   0.02782   0.03022   0.03190
 Alpha virt. eigenvalues --    0.03785   0.03928   0.04032   0.04309   0.04427
 Alpha virt. eigenvalues --    0.04704   0.04871   0.05349   0.05469   0.05767
 Alpha virt. eigenvalues --    0.05989   0.06134   0.06282   0.06339   0.06778
 Alpha virt. eigenvalues --    0.07024   0.07102   0.07633   0.07793   0.08184
 Alpha virt. eigenvalues --    0.08692   0.09133   0.09554   0.10164   0.10560
 Alpha virt. eigenvalues --    0.10785   0.10979   0.11133   0.11514   0.11752
 Alpha virt. eigenvalues --    0.12128   0.12323   0.12487   0.12853   0.13305
 Alpha virt. eigenvalues --    0.13419   0.13991   0.14082   0.14413   0.14539
 Alpha virt. eigenvalues --    0.14658   0.14914   0.15900   0.16780   0.16917
 Alpha virt. eigenvalues --    0.17781   0.18352   0.18675   0.19074   0.19437
 Alpha virt. eigenvalues --    0.19626   0.20202   0.20389   0.20415   0.21079
 Alpha virt. eigenvalues --    0.21464   0.22216   0.23300   0.23604   0.23761
 Alpha virt. eigenvalues --    0.24438   0.24889   0.25783   0.26129   0.26777
 Alpha virt. eigenvalues --    0.27084   0.27406   0.28131   0.28208   0.28689
 Alpha virt. eigenvalues --    0.29216   0.29376   0.29753   0.30120   0.30746
 Alpha virt. eigenvalues --    0.31292   0.31422   0.32421   0.32600   0.32868
 Alpha virt. eigenvalues --    0.33442   0.33999   0.34318   0.34777   0.34935
 Alpha virt. eigenvalues --    0.35192   0.35277   0.35869   0.36194   0.36655
 Alpha virt. eigenvalues --    0.36826   0.37661   0.37803   0.38341   0.38800
 Alpha virt. eigenvalues --    0.39328   0.39445   0.39780   0.40376   0.41661
 Alpha virt. eigenvalues --    0.42020   0.42985   0.43439   0.43764   0.43905
 Alpha virt. eigenvalues --    0.45154   0.45536   0.45997   0.46391   0.46577
 Alpha virt. eigenvalues --    0.46773   0.46924   0.47299   0.47847   0.48399
 Alpha virt. eigenvalues --    0.48699   0.48915   0.49316   0.49847   0.50052
 Alpha virt. eigenvalues --    0.50172   0.50768   0.51451   0.51943   0.52141
 Alpha virt. eigenvalues --    0.52607   0.52788   0.53190   0.53661   0.54442
 Alpha virt. eigenvalues --    0.54521   0.54940   0.55059   0.55478   0.56200
 Alpha virt. eigenvalues --    0.56527   0.57381   0.57543   0.57792   0.58574
 Alpha virt. eigenvalues --    0.58689   0.58979   0.59461   0.59559   0.59943
 Alpha virt. eigenvalues --    0.60335   0.60477   0.60949   0.61151   0.61401
 Alpha virt. eigenvalues --    0.61613   0.62244   0.62421   0.63268   0.63841
 Alpha virt. eigenvalues --    0.64336   0.64912   0.65238   0.65666   0.66497
 Alpha virt. eigenvalues --    0.66852   0.67270   0.67569   0.68105   0.68425
 Alpha virt. eigenvalues --    0.68924   0.69467   0.69918   0.70374   0.70880
 Alpha virt. eigenvalues --    0.72048   0.72568   0.73356   0.74853   0.75498
 Alpha virt. eigenvalues --    0.75979   0.76419   0.77542   0.78374   0.78672
 Alpha virt. eigenvalues --    0.78866   0.80167   0.80326   0.80749   0.81400
 Alpha virt. eigenvalues --    0.81945   0.82430   0.82834   0.83708   0.84320
 Alpha virt. eigenvalues --    0.85127   0.85572   0.86287   0.86729   0.86838
 Alpha virt. eigenvalues --    0.87847   0.90336   0.90844   0.91913   0.92191
 Alpha virt. eigenvalues --    0.93143   0.93664   0.94403   0.95131   0.96749
 Alpha virt. eigenvalues --    0.97390   0.97830   0.98340   0.98679   1.01139
 Alpha virt. eigenvalues --    1.02082   1.03262   1.04534   1.07068   1.08379
 Alpha virt. eigenvalues --    1.08756   1.10028   1.10971   1.10995   1.13150
 Alpha virt. eigenvalues --    1.14269   1.15866   1.17103   1.19302   1.19770
 Alpha virt. eigenvalues --    1.20192   1.20331   1.20551   1.21638   1.22378
 Alpha virt. eigenvalues --    1.22918   1.23820   1.24136   1.24762   1.26046
 Alpha virt. eigenvalues --    1.26464   1.26857   1.27166   1.27356   1.28012
 Alpha virt. eigenvalues --    1.28213   1.29552   1.29759   1.29947   1.30507
 Alpha virt. eigenvalues --    1.31467   1.31812   1.32207   1.32664   1.33627
 Alpha virt. eigenvalues --    1.34210   1.34753   1.35459   1.36118   1.36679
 Alpha virt. eigenvalues --    1.37137   1.37638   1.38247   1.38429   1.39431
 Alpha virt. eigenvalues --    1.40273   1.41135   1.48954   1.51265   1.54174
 Alpha virt. eigenvalues --    1.55029   1.56704   1.58789   1.60091   1.60855
 Alpha virt. eigenvalues --    1.64445   1.65035   1.66280   1.66631   1.68523
 Alpha virt. eigenvalues --    1.68977   1.69751   1.69873   1.70693   1.71334
 Alpha virt. eigenvalues --    1.71481   1.71718   1.72453   1.73432   1.73880
 Alpha virt. eigenvalues --    1.74252   1.74721   1.75188   1.75595   1.76145
 Alpha virt. eigenvalues --    1.76999   1.77413   1.77689   1.78293   1.78688
 Alpha virt. eigenvalues --    1.80049   1.80757   1.81747   1.82624   1.83118
 Alpha virt. eigenvalues --    1.83704   1.84292   1.84930   1.85345   1.86362
 Alpha virt. eigenvalues --    1.86601   1.86974   1.88432   1.88917   1.91446
 Alpha virt. eigenvalues --    1.92398   1.93556   1.94479   1.94895   1.95356
 Alpha virt. eigenvalues --    1.95756   1.96158   1.96425   1.96883   1.96943
 Alpha virt. eigenvalues --    1.97008   1.97305   1.97465   1.98011   1.98194
 Alpha virt. eigenvalues --    1.98282   1.98468   1.98728   1.99126   1.99294
 Alpha virt. eigenvalues --    1.99406   1.99679   2.00038   2.00189   2.00372
 Alpha virt. eigenvalues --    2.00801   2.01052   2.01145   2.01277   2.01528
 Alpha virt. eigenvalues --    2.01698   2.02424   2.02697   2.02981   2.03277
 Alpha virt. eigenvalues --    2.03440   2.04071   2.04530   2.05338   2.06248
 Alpha virt. eigenvalues --    2.07223   2.07411   2.07877   2.08603   2.09106
 Alpha virt. eigenvalues --    2.09422   2.10307   2.10774   2.11227   2.11820
 Alpha virt. eigenvalues --    2.12424   2.13121   2.13509   2.13952   2.14457
 Alpha virt. eigenvalues --    2.15016   2.15716   2.15899   2.16575   2.16606
 Alpha virt. eigenvalues --    2.17182   2.17779   2.18093   2.19010   2.19379
 Alpha virt. eigenvalues --    2.19815   2.20778   2.21752   2.23064   2.23196
 Alpha virt. eigenvalues --    2.24058   2.24174   2.26279   2.26925   2.28444
 Alpha virt. eigenvalues --    2.31440   2.54823   2.55936   2.56753   2.57628
 Alpha virt. eigenvalues --    2.61328   2.61426   2.62889   2.64018   2.65084
 Alpha virt. eigenvalues --    2.65471   2.66447   2.67632   2.68356   2.69049
 Alpha virt. eigenvalues --    2.69352   2.70269   2.71881   2.72561   2.72853
 Alpha virt. eigenvalues --    2.73783   2.73984   2.75576   2.75963   2.76618
 Alpha virt. eigenvalues --    2.77590   2.78316   2.79884   2.82131   2.96554
 Alpha virt. eigenvalues --    3.00148   3.00539   3.03745   3.03881   3.06742
 Alpha virt. eigenvalues --    3.06886   3.10188   3.10689   3.11947   3.12270
 Alpha virt. eigenvalues --    3.12525   3.12824   3.13553   3.15570   3.17391
 Alpha virt. eigenvalues --    3.17888   3.19447   3.20600   3.20782   3.21274
 Alpha virt. eigenvalues --    3.21581   3.22550   3.23052   3.44248   3.44458
 Alpha virt. eigenvalues --    3.44618   3.44700   3.44784   3.44934   3.45043
 Alpha virt. eigenvalues --    3.45186   3.45388   3.45576   3.45705   3.46037
 Alpha virt. eigenvalues --    3.46415   3.46523   4.51961   4.52755   5.55761
 Alpha virt. eigenvalues --    5.56807   5.67119   5.68664   5.70837   5.72311
 Alpha virt. eigenvalues --    5.76204   5.77387   5.79024   5.84038   5.87156
 Alpha virt. eigenvalues --    5.91271   5.92312   5.95580   5.96237   6.01868
 Alpha virt. eigenvalues --    6.06153   6.07433   6.07839   6.09244   6.12244
 Alpha virt. eigenvalues --    6.15980   6.17662   6.19417   6.19951   6.21805
 Alpha virt. eigenvalues --    6.26111   6.26951   6.29786   6.31245   6.36404
 Alpha virt. eigenvalues --    6.36705   6.37672   6.40403   6.42507   6.49770
 Alpha virt. eigenvalues --    7.90229   7.97299   8.02682   8.05024   8.05362
 Alpha virt. eigenvalues --    8.10712   8.13013   8.14631   8.18110   8.18994
 Alpha virt. eigenvalues --    8.33887   8.35826
          Condensed to atoms (all electrons):
 Mulliken charges:
               1
     1  Be   0.560367
     2  Be  -0.213446
     3  Be   0.618832
     4  Be  -0.415817
     5  Be  -0.837053
     6  Be  -0.125325
     7  Be  -0.957267
     8  Be  -0.123553
     9  Be  -0.389340
    10  Be  -0.053136
    11  Be  -0.232853
    12  Be  -0.052927
    13  H    0.174258
    14  H    0.089959
    15  H    0.154600
    16  H    0.118876
    17  H    0.121162
    18  H    0.077039
    19  H    0.136828
    20  H    0.042038
    21  H    0.121671
    22  H    0.031231
    23  H    0.081780
    24  H    0.152437
    25  H    0.079681
    26  H    0.115795
    27  H    0.090839
    28  H    0.144091
    29  H    0.075758
    30  H    0.073963
    31  H    0.074201
    32  H    0.063847
    33  H    0.079941
    34  H    0.126911
    35  H    0.121695
    36  H    0.084633
    37  H   -0.027620
    38  H    0.017728
    39  H    0.016057
    40  H   -0.034690
    41  H   -0.017946
    42  H    0.014085
    43  H    0.019937
    44  H   -0.037345
    45  H   -0.050070
    46  H    0.028208
    47  H   -0.038000
    48  H    0.024794
    49  H   -0.032908
    50  H    0.016107
    51  H    0.019670
    52  H   -0.030596
    53  H   -0.046854
    54  H    0.024467
    55  H    0.025140
    56  H   -0.037864
    57  H    0.017720
    58  H   -0.029242
    59  H    0.021033
    60  H   -0.029055
    61  H    0.014134
    62  H   -0.017771
    63  H   -0.030519
    64  H    0.019322
    65  H    0.053392
    66  H   -0.071461
    67  H    0.058220
    68  H   -0.069790
 Sum of Mulliken charges =  -0.00000
 Mulliken charges with hydrogens summed into heavy atoms:
               1
     1  Be   0.710088
     2  Be  -0.015140
     3  Be   0.756880
     4  Be  -0.180887
     5  Be  -0.598968
     6  Be  -0.006331
     7  Be  -0.698850
     8  Be   0.065892
     9  Be  -0.173193
    10  Be   0.113708
    11  Be  -0.085741
    12  Be   0.112541
 Electronic spatial extent (au):  <R**2>=           4967.6396
 Charge=             -0.0000 electrons
 Dipole moment (field-independent basis, Debye):
    X=              0.0703    Y=              0.0853    Z=             -0.8337  Tot=              0.8410
 Quadrupole moment (field-independent basis, Debye-Ang):
   XX=           -107.7479   YY=           -107.8712   ZZ=           -108.8917
   XY=              0.7823   XZ=             -0.0749   YZ=             -0.0122
 Traceless Quadrupole moment (field-independent basis, Debye-Ang):
   XX=              0.4224   YY=              0.2991   ZZ=             -0.7214
   XY=              0.7823   XZ=             -0.0749   YZ=             -0.0122
 Octapole moment (field-independent basis, Debye-Ang**2):
  XXX=              3.5839  YYY=              2.3155  ZZZ=             -4.7163  XYY=              6.4227
  XXY=              4.5181  XXZ=            -16.8190  XZZ=             -2.0442  YZZ=              1.4423
  YYZ=              4.0975  XYZ=            -12.8528
 Hexadecapole moment (field-independent basis, Debye-Ang**3):
 XXXX=          -3390.3448 YYYY=          -2407.4705 ZZZZ=          -2330.2515 XXXY=            -12.1074
 XXXZ=             -1.5714 YYYX=            -15.7191 YYYZ=             -8.5735 ZZZX=             -4.7284
 ZZZY=             -0.5109 XXYY=           -907.4686 XXZZ=           -959.5927 YYZZ=           -781.9776
 XXYZ=              9.8861 YYXZ=             -1.1502 ZZXY=            -14.2940
 N-N= 7.097567323184D+02 E-N=-1.888567877041D+03  KE= 2.074713806750D+02
   1 Symmetry operations used in ECPInt.
 ECPInt:  NShTT=   55278 NPrTT=  140028 LenC2=   48776 LenP2D=   95284.
 LDataN:  DoStor=T MaxTD1= 5 Len=  102
 Calling FoFJK, ICntrl=      2127 FMM=T ISym2X=0 I1Cent= 0 IOpClX= 0 NMat=1 NMatS=1 NMatT=0.
 ***** Axes restored to original set *****
 -------------------------------------------------------------------
 Center     Atomic                   Forces (Hartrees/Bohr)
 Number     Number              X              Y              Z
 -------------------------------------------------------------------
      1        4          -0.000152619    0.000089643   -0.000021299
      2        4           0.000014673   -0.000036332   -0.000084249
      3        4           0.000094644   -0.000070901   -0.000106075
      4        4           0.000090226   -0.000211542    0.000098037
      5        4           0.000155667   -0.000864109   -0.002177194
      6        4          -0.000084228   -0.000009517   -0.000015538
      7        4          -0.000016202   -0.000033422   -0.000080239
      8        4           0.000031570    0.000034005    0.000136515
      9        4           0.000094220   -0.000545830    0.000374075
     10        4          -0.000031584    0.000215726    0.000076996
     11        4          -0.000103949   -0.000061407    0.000594366
     12        4          -0.000407883   -0.000138332   -0.000163411
     13        1           0.000068916    0.001547086    0.000184671
     14        1          -0.001647861   -0.003268136   -0.004840766
     15        1           0.000015825    0.000049128    0.000107307
     16        1          -0.000094347    0.000019870   -0.000082954
     17        1          -0.000077014   -0.000011271    0.000105515
     18        1           0.000093272    0.000001005   -0.000042951
     19        1           0.000042650   -0.000145315   -0.000027613
     20        1           0.000056557    0.000126433   -0.000059121
     21        1          -0.000018947   -0.000038438   -0.000002908
     22        1          -0.000039238    0.000015791    0.000016523
     23        1          -0.000514297   -0.000223812    0.001875336
     24        1           0.000344929   -0.000192150   -0.000444043
     25        1           0.000336788   -0.000038584   -0.000020210
     26        1          -0.000216831    0.000290179   -0.000065375
     27        1          -0.000033780   -0.000038553    0.000037246
     28        1           0.000017328    0.000008815   -0.000068720
     29        1          -0.000170913    0.000175570    0.000227332
     30        1           0.000732405   -0.000180013   -0.000516342
     31        1          -0.000033324    0.000100422   -0.000159742
     32        1           0.000113334   -0.000082436    0.000262023
     33        1          -0.000060219    0.000056369    0.000066266
     34        1           0.000081684   -0.000061698    0.000007083
     35        1          -0.000028890   -0.000014087    0.000011613
     36        1          -0.000021789   -0.000000715   -0.000049851
     37        1           0.000005865   -0.000000737   -0.000040042
     38        1           0.000010222    0.000000260    0.000008810
     39        1          -0.000003464   -0.000002165   -0.000006553
     40        1          -0.000010891    0.000021971    0.000012266
     41        1          -0.000009515    0.000015226    0.000001805
     42        1           0.000004604    0.000003409   -0.000003965
     43        1          -0.000001383   -0.000001579    0.000002206
     44        1           0.000002462    0.000030286    0.000004863
     45        1           0.000184848    0.000174907   -0.000091092
     46        1          -0.000040541   -0.000082446   -0.000029243
     47        1           0.000001918    0.000062849   -0.000001573
     48        1          -0.000002717    0.000003956   -0.000010302
     49        1          -0.000027856    0.000061705   -0.000038552
     50        1          -0.000005921    0.000006331    0.000016935
     51        1          -0.000003834    0.000022390    0.000004008
     52        1           0.000017316   -0.000045824    0.000010588
     53        1           0.000269254    0.000059646   -0.000242647
     54        1           0.000238605    0.000011778    0.000161790
     55        1          -0.000006009    0.000000714    0.000017741
     56        1          -0.000001562    0.000003693   -0.000030559
     57        1           0.000003093    0.000007595    0.000000566
     58        1           0.000029874    0.000017269    0.000005764
     59        1          -0.000007005    0.000000242    0.000002723
     60        1          -0.000015822    0.000018186    0.000011568
     61        1           0.000003507    0.000005029   -0.000015930
     62        1          -0.000008115   -0.000007877    0.000033255
     63        1          -0.000030503   -0.000004562   -0.000014801
     64        1           0.000004748   -0.000001921    0.000004021
     65        1          -0.072792390   -0.001859059   -0.154631849
     66        1           0.072479240    0.002247147    0.152400935
     67        1          -0.085082741    0.015146518    0.149529994
     68        1           0.086163939   -0.012378380   -0.142225034
 -------------------------------------------------------------------
 Cartesian Forces:  Max     0.154631849 RMS     0.023782371

 GradGradGradGradGradGradGradGradGradGradGradGradGradGradGradGradGradGrad
 Berny optimization.
 FormGI is forming the generalized inverse of G from B-inverse, IUseBI=4.
 Internal  Forces:  Max     0.172699006 RMS     0.006959759
 Search for a local minimum.
 Step number   1 out of a maximum of  408
 All quantities printed in internal units (Hartrees-Bohrs-Radians)
 Mixed Optimization -- RFO/linear search
 Second derivative matrix not updated -- first step.
 ITU=  0
     Eigenvalues ---    0.00230   0.00230   0.00230   0.00230   0.00230
     Eigenvalues ---    0.00230   0.00291   0.00324   0.00404   0.00417
     Eigenvalues ---    0.00475   0.00492   0.00497   0.00517   0.00521
     Eigenvalues ---    0.00598   0.00645   0.00782   0.00882   0.00928
     Eigenvalues ---    0.00933   0.00953   0.00967   0.00990   0.01084
     Eigenvalues ---    0.01090   0.01103   0.01154   0.01182   0.01228
     Eigenvalues ---    0.01268   0.01286   0.01291   0.01327   0.01337
     Eigenvalues ---    0.01339   0.01348   0.01382   0.01406   0.01412
     Eigenvalues ---    0.01440   0.01458   0.01481   0.01538   0.01560
     Eigenvalues ---    0.01596   0.01624   0.01661   0.01681   0.01710
     Eigenvalues ---    0.01748   0.01754   0.01795   0.01813   0.01814
     Eigenvalues ---    0.01832   0.01874   0.01892   0.01918   0.01966
     Eigenvalues ---    0.01992   0.02023   0.02057   0.02073   0.02090
     Eigenvalues ---    0.02138   0.02150   0.02184   0.02231   0.02253
     Eigenvalues ---    0.02263   0.02334   0.02350   0.02370   0.02463
     Eigenvalues ---    0.02479   0.02501   0.02540   0.02606   0.02668
     Eigenvalues ---    0.02713   0.02785   0.02813   0.02884   0.02910
     Eigenvalues ---    0.02988   0.03060   0.03113   0.03159   0.03250
     Eigenvalues ---    0.03294   0.03371   0.03410   0.03485   0.03549
     Eigenvalues ---    0.03641   0.03709   0.03806   0.03948   0.04122
     Eigenvalues ---    0.04237   0.04354   0.04429   0.04513   0.04631
     Eigenvalues ---    0.04709   0.04872   0.04962   0.05060   0.05217
     Eigenvalues ---    0.05260   0.05484   0.05586   0.05833   0.05904
     Eigenvalues ---    0.05974   0.06121   0.06354   0.06468   0.06609
     Eigenvalues ---    0.06925   0.07101   0.07155   0.07299   0.07339
     Eigenvalues ---    0.07413   0.07481   0.07528   0.07560   0.07687
     Eigenvalues ---    0.07706   0.07772   0.07893   0.07978   0.08055
     Eigenvalues ---    0.08089   0.08154   0.08257   0.08419   0.08509
     Eigenvalues ---    0.08549   0.08718   0.08876   0.08953   0.09063
     Eigenvalues ---    0.09093   0.09575   0.09651   0.09700   0.09868
     Eigenvalues ---    0.10023   0.10107   0.10239   0.10428   0.10519
     Eigenvalues ---    0.10725   0.10846   0.11034   0.11127   0.11305
     Eigenvalues ---    0.11352   0.13278   0.14419   0.14858   0.14952
     Eigenvalues ---    0.15297   0.15734   0.16000   0.16000   0.16000
     Eigenvalues ---    0.16000   0.16000   0.16000   0.16035   0.16276
     Eigenvalues ---    0.16403   0.16574   0.16649   0.16889   0.17007
     Eigenvalues ---    0.17083   0.17740   0.37817   0.37827   0.37835
     Eigenvalues ---    0.37844   0.37873   0.37899   0.37901   0.37911
     Eigenvalues ---    0.37925   0.37929   0.37936   0.37979   0.37986
     Eigenvalues ---    0.38088   0.66291   0.66291
 RFO step:  Lambda=-7.99342478D-02 EMin= 2.30000000D-03
 Linear search not attempted -- first point.
 Maximum step size (   0.300) exceeded in Quadratic search.
    -- Step size scaled by   0.904
 Iteration  1 RMS(Cart)=  0.00920434 RMS(Int)=  0.00037028
 Iteration  2 RMS(Cart)=  0.00036898 RMS(Int)=  0.00000329
 Iteration  3 RMS(Cart)=  0.00000022 RMS(Int)=  0.00000328
 Variable       Old X    -DE/DX   Delta X   Delta X   Delta X     New X
                                 (Linear)    (Quad)   (Total)
    R1        4.15988  -0.00011   0.00000  -0.00085  -0.00085   4.15903
    R2        4.10347  -0.00012   0.00000  -0.00074  -0.00074   4.10274
    R3        4.12290   0.00027   0.00000   0.00223   0.00221   4.12511
    R4        4.18420   0.00001   0.00000  -0.00000  -0.00000   4.18420
    R5        4.23344  -0.00002   0.00000  -0.00051  -0.00051   4.23292
    R6        4.37097   0.00023   0.00000   0.00169   0.00168   4.37265
    R7        2.98547   0.00010   0.00000   0.00056   0.00056   2.98602
    R8        2.97417   0.00044   0.00000   0.00273   0.00272   2.97690
    R9        3.99441  -0.00003   0.00000  -0.00020  -0.00020   3.99421
   R10        4.00315   0.00003   0.00000   0.00011   0.00012   4.00327
   R11        3.96450   0.00005   0.00000   0.00025   0.00025   3.96475
   R12        3.87705   0.00001   0.00000   0.00005   0.00005   3.87709
   R13        2.97946  -0.00004   0.00000  -0.00022  -0.00022   2.97924
   R14        2.97396   0.00001   0.00000   0.00006   0.00006   2.97402
   R15        4.22984  -0.00004   0.00000  -0.00017  -0.00017   4.22967
   R16        4.11857  -0.00006   0.00000  -0.00036  -0.00036   4.11821
   R17        4.15948   0.00002   0.00000   0.00012   0.00012   4.15960
   R18        4.10202  -0.00000   0.00000   0.00023   0.00023   4.10226
   R19        4.36706   0.00007   0.00000   0.00037   0.00037   4.36743
   R20        4.18302  -0.00000   0.00000   0.00026   0.00026   4.18328
   R21        2.97556  -0.00001   0.00000   0.00018   0.00018   2.97574
   R22        2.98625  -0.00001   0.00000  -0.00006  -0.00006   2.98619
   R23        4.10266   0.00001   0.00000   0.00001   0.00001   4.10266
   R24        3.85225   0.00002   0.00000   0.00002   0.00002   3.85227
   R25        3.93317  -0.00003   0.00000  -0.00020  -0.00021   3.93296
   R26        2.99737  -0.00002   0.00000  -0.00012  -0.00012   2.99725
   R27        2.98059  -0.00003   0.00000  -0.00015  -0.00015   2.98044
   R28        3.85290  -0.00009   0.00000  -0.00107  -0.00107   3.85183
   R29        3.75977  -0.00003   0.00000  -0.00030  -0.00031   3.75946
   R30        3.87155  -0.00003   0.00000  -0.00026  -0.00026   3.87129
   R31        2.87370   0.00006   0.00000   0.00038   0.00037   2.87407
   R32        2.87959   0.00059   0.00000   0.00341   0.00339   2.88298
   R33        3.76077  -0.00006   0.00000  -0.00025  -0.00025   3.76052
   R34        3.87469  -0.00004   0.00000  -0.00022  -0.00023   3.87447
   R35        2.80996  -0.00006   0.00000  -0.00029  -0.00029   2.80967
   R36        2.82776   0.00003   0.00000   0.00027   0.00027   2.82803
   R37        3.87482   0.00001   0.00000   0.00014   0.00014   3.87496
   R38        2.87263  -0.00004   0.00000  -0.00023  -0.00023   2.87239
   R39        2.87990  -0.00003   0.00000  -0.00018  -0.00018   2.87972
   R40        3.98595   0.00009   0.00000   0.00091   0.00091   3.98686
   R41        4.00020   0.00017   0.00000   0.00129   0.00130   4.00149
   R42        2.97220   0.00015   0.00000   0.00068   0.00068   2.97288
   R43        2.97821   0.00015   0.00000   0.00083   0.00083   2.97903
   R44        4.10235   0.00021   0.00000   0.00170   0.00169   4.10404
   R45        3.93607  -0.00010   0.00000  -0.00078  -0.00078   3.93528
   R46        2.99678   0.00011   0.00000   0.00078   0.00078   2.99756
   R47        2.97986   0.00000   0.00000   0.00038   0.00038   2.98024
   R48        3.78609   0.00006   0.00000   0.00054   0.00054   3.78663
   R49        2.90238   0.00001   0.00000   0.00012   0.00012   2.90250
   R50        2.91659  -0.00001   0.00000   0.00000   0.00000   2.91659
   R51        2.80764   0.00015   0.00000   0.00066   0.00067   2.80831
   R52        2.82560   0.00011   0.00000   0.00068   0.00068   2.82628
   R53        2.91740  -0.00008   0.00000  -0.00051  -0.00051   2.91689
   R54        2.90313  -0.00009   0.00000  -0.00047  -0.00048   2.90266
   R55        1.54017  -0.00040   0.00000  -0.00191  -0.00190   1.53826
   R56        5.34460  -0.00003   0.00000  -0.00049  -0.00049   5.34411
   R57        3.41610   0.00596   0.00000   0.04504   0.04506   3.46116
   R58        1.54045   0.00003   0.00000   0.00013   0.00014   1.54059
   R59        5.35235   0.00001   0.00000   0.00006   0.00006   5.35241
   R60        1.53856  -0.00005   0.00000  -0.00020  -0.00020   1.53836
   R61        5.31337  -0.00002   0.00000  -0.00018  -0.00018   5.31319
   R62        1.58647   0.00004   0.00000   0.00016   0.00016   1.58664
   R63        5.17739   0.00036   0.00000   0.00444   0.00443   5.18182
   R64        4.99624   0.00014   0.00000   0.00228   0.00229   4.99853
   R65        1.58507  -0.00002   0.00000  -0.00006  -0.00006   1.58502
   R66        5.17534  -0.00004   0.00000  -0.00051  -0.00051   5.17483
   R67        1.50464  -0.00023   0.00000  -0.00102  -0.00102   1.50362
   R68        3.96410   0.00171   0.00000   0.01388   0.01388   3.97799
   R69        5.05178   0.00000   0.00000  -0.00014  -0.00014   5.05165
   R70        5.08742  -0.00012   0.00000  -0.00059  -0.00058   5.08684
   R71        1.53828   0.00011   0.00000   0.00048   0.00048   1.53876
   R72        5.28928  -0.00007   0.00000  -0.00037  -0.00038   5.28890
   R73        1.50289   0.00002   0.00000   0.00009   0.00009   1.50298
   R74        4.81835   0.00003   0.00000   0.00030   0.00030   4.81864
   R75        5.06687  -0.00000   0.00000  -0.00002  -0.00002   5.06686
   R76        5.03888  -0.00001   0.00000  -0.00012  -0.00012   5.03875
   R77        1.51889  -0.00026   0.00000  -0.00106  -0.00105   1.51784
   R78        4.72637  -0.00001   0.00000  -0.00012  -0.00012   4.72625
   R79        4.89483   0.00053   0.00000   0.00546   0.00545   4.90028
   R80        5.17522  -0.00006   0.00000  -0.00060  -0.00060   5.17462
   R81        1.51898   0.00001   0.00000   0.00009   0.00009   1.51908
   R82        5.18453  -0.00002   0.00000  -0.00016  -0.00016   5.18437
   R83        4.93633   0.00025   0.00000   0.00267   0.00267   4.93900
   R84        4.73360  -0.00005   0.00000  -0.00044  -0.00044   4.73317
   R85        1.50665   0.00011   0.00000   0.00041   0.00041   1.50706
   R86        4.84693  -0.00004   0.00000  -0.00015  -0.00015   4.84677
   R87        5.05711   0.00001   0.00000   0.00027   0.00027   5.05738
   R88        5.18508   0.00004   0.00000   0.00023   0.00023   5.18531
   R89        5.03158   0.00019   0.00000   0.00225   0.00225   5.03383
   R90        1.50652   0.00001   0.00000   0.00003   0.00003   1.50655
   R91        5.07102  -0.00001   0.00000  -0.00015  -0.00015   5.07087
   R92        5.24346  -0.00004   0.00000  -0.00032  -0.00032   5.24313
   R93        4.83042   0.00002   0.00000   0.00024   0.00024   4.83066
   R94        1.41705  -0.00001   0.00000  -0.00002  -0.00002   1.41703
   R95        5.37713  -0.00002   0.00000   0.00018   0.00018   5.37731
   R96        1.41732   0.00000   0.00000   0.00001   0.00001   1.41733
   R97        1.41612   0.00000   0.00000   0.00001   0.00001   1.41613
   R98        1.41574  -0.00000   0.00000  -0.00000  -0.00000   1.41574
   R99        1.41594  -0.00007   0.00000  -0.00015  -0.00015   1.41580
   R100       5.16696   0.00003   0.00000  -0.00106  -0.00101   5.16595
   R101       1.41569   0.00000   0.00000   0.00001   0.00001   1.41569
   R102       1.41718   0.00001   0.00000   0.00002   0.00002   1.41720
   R103       1.41496  -0.00001   0.00000  -0.00001  -0.00001   1.41495
   R104       1.41651  -0.00017   0.00000  -0.00034  -0.00034   1.41616
   R105       5.19904   0.00031   0.00000   0.00187   0.00188   5.20092
   R106       1.41558   0.00001   0.00000   0.00002   0.00002   1.41561
   R107       1.41693   0.00001   0.00000   0.00001   0.00001   1.41694
   R108       1.41338  -0.00000   0.00000  -0.00001  -0.00001   1.41337
   R109       1.41610  -0.00001   0.00000  -0.00001  -0.00001   1.41609
   R110       1.41485   0.00001   0.00000   0.00001   0.00001   1.41486
   R111       1.13384   0.17092   0.00000   0.20795   0.20795   1.34178
   R112       1.13384   0.17270   0.00000   0.21011   0.21011   1.34395
    A1        1.87534  -0.00004   0.00000  -0.00022  -0.00022   1.87512
    A2        1.79450   0.00001   0.00000   0.00012   0.00012   1.79462
    A3        2.00310  -0.00004   0.00000  -0.00019  -0.00019   2.00290
    A4        1.97232  -0.00006   0.00000  -0.00049  -0.00049   1.97183
    A5        2.15838  -0.00011   0.00000  -0.00084  -0.00084   2.15754
    A6        2.57927  -0.00008   0.00000  -0.00055  -0.00055   2.57872
    A7        1.92046   0.00004   0.00000   0.00033   0.00033   1.92080
    A8        1.80013  -0.00002   0.00000  -0.00009  -0.00009   1.80004
    A9        1.63632  -0.00002   0.00000  -0.00039  -0.00039   1.63594
   A10        2.14918  -0.00016   0.00000  -0.00106  -0.00106   2.14812
   A11        1.86054  -0.00008   0.00000  -0.00060  -0.00060   1.85994
   A12        2.06491   0.00010   0.00000   0.00093   0.00092   2.06584
   A13        1.55439   0.00023   0.00000   0.00161   0.00161   1.55600
   A14        2.17091  -0.00001   0.00000   0.00005   0.00005   2.17096
   A15        1.87381   0.00006   0.00000   0.00016   0.00016   1.87396
   A16        2.16115   0.00001   0.00000   0.00010   0.00010   2.16125
   A17        1.54280  -0.00005   0.00000  -0.00025  -0.00024   1.54255
   A18        2.23548  -0.00005   0.00000  -0.00021  -0.00022   2.23526
   A19        1.89324   0.00004   0.00000   0.00013   0.00012   1.89336
   A20        2.28990   0.00011   0.00000   0.00067   0.00067   2.29057
   A21        2.06263   0.00019   0.00000   0.00123   0.00122   2.06386
   A22        1.78714   0.00001   0.00000   0.00009   0.00009   1.78723
   A23        1.68196   0.00004   0.00000   0.00026   0.00026   1.68222
   A24        2.10602  -0.00004   0.00000  -0.00025  -0.00025   2.10578
   A25        2.36058  -0.00004   0.00000  -0.00025  -0.00025   2.36033
   A26        1.86374  -0.00000   0.00000  -0.00003  -0.00003   1.86371
   A27        2.10149  -0.00000   0.00000  -0.00005  -0.00005   2.10144
   A28        2.14982  -0.00001   0.00000  -0.00009  -0.00009   2.14973
   A29        1.82417  -0.00001   0.00000  -0.00005  -0.00005   1.82412
   A30        2.01149   0.00001   0.00000   0.00018   0.00018   2.01166
   A31        2.31977   0.00002   0.00000   0.00008   0.00008   2.31985
   A32        1.84027   0.00001   0.00000   0.00003   0.00003   1.84030
   A33        2.22451   0.00001   0.00000   0.00011   0.00011   2.22462
   A34        2.23530  -0.00000   0.00000  -0.00000  -0.00000   2.23530
   A35        1.76744  -0.00001   0.00000  -0.00010  -0.00010   1.76735
   A36        2.25839  -0.00001   0.00000  -0.00005  -0.00005   2.25834
   A37        1.91915   0.00001   0.00000   0.00014   0.00014   1.91929
   A38        1.54431  -0.00002   0.00000  -0.00008  -0.00008   1.54423
   A39        2.17204  -0.00001   0.00000  -0.00001  -0.00001   2.17204
   A40        1.89402  -0.00004   0.00000  -0.00023  -0.00023   1.89379
   A41        2.23158  -0.00001   0.00000  -0.00014  -0.00014   2.23144
   A42        1.87656  -0.00001   0.00000  -0.00006  -0.00006   1.87649
   A43        2.58208  -0.00001   0.00000  -0.00001  -0.00001   2.58207
   A44        1.86299   0.00001   0.00000   0.00009   0.00009   1.86308
   A45        1.55501  -0.00001   0.00000  -0.00013  -0.00013   1.55489
   A46        2.06607  -0.00001   0.00000  -0.00011  -0.00011   2.06595
   A47        2.00322  -0.00003   0.00000  -0.00020  -0.00020   2.00302
   A48        1.79339  -0.00001   0.00000  -0.00010  -0.00010   1.79328
   A49        2.15733  -0.00003   0.00000  -0.00009  -0.00009   2.15724
   A50        1.96657   0.00001   0.00000   0.00005   0.00005   1.96662
   A51        1.80182  -0.00002   0.00000  -0.00021  -0.00021   1.80161
   A52        2.14583   0.00001   0.00000   0.00013   0.00013   2.14597
   A53        1.63284   0.00001   0.00000   0.00011   0.00011   1.63296
   A54        2.06464   0.00004   0.00000   0.00019   0.00019   2.06483
   A55        2.29531   0.00002   0.00000   0.00018   0.00018   2.29549
   A56        2.16078   0.00005   0.00000   0.00027   0.00027   2.16105
   A57        1.87601   0.00001   0.00000   0.00014   0.00014   1.87615
   A58        1.77442   0.00002   0.00000   0.00008   0.00008   1.77450
   A59        1.97257   0.00003   0.00000   0.00019   0.00019   1.97277
   A60        1.85463  -0.00004   0.00000  -0.00021  -0.00021   1.85442
   A61        2.32709  -0.00002   0.00000  -0.00011  -0.00011   2.32698
   A62        1.95393  -0.00001   0.00000  -0.00002  -0.00002   1.95392
   A63        1.93219   0.00000   0.00000  -0.00001  -0.00001   1.93218
   A64        1.89781  -0.00002   0.00000  -0.00011  -0.00011   1.89770
   A65        2.21474  -0.00001   0.00000  -0.00009  -0.00009   2.21465
   A66        1.68516  -0.00000   0.00000   0.00002   0.00002   1.68517
   A67        2.40765   0.00000   0.00000  -0.00001  -0.00001   2.40763
   A68        2.13421  -0.00001   0.00000  -0.00006  -0.00006   2.13416
   A69        2.32133   0.00003   0.00000   0.00012   0.00012   2.32144
   A70        1.82553   0.00001   0.00000   0.00006   0.00006   1.82558
   A71        2.16495   0.00000   0.00000   0.00002   0.00002   2.16497
   A72        2.10816   0.00001   0.00000   0.00009   0.00009   2.10825
   A73        1.58992   0.00002   0.00000   0.00015   0.00015   1.59007
   A74        2.36502   0.00005   0.00000   0.00027   0.00027   2.36529
   A75        2.15530  -0.00001   0.00000   0.00011   0.00010   2.15541
   A76        2.21755   0.00006   0.00000   0.00026   0.00026   2.21780
   A77        2.51941  -0.00000   0.00000  -0.00024  -0.00024   2.51917
   A78        1.80890   0.00003   0.00000   0.00022   0.00023   1.80913
   A79        2.55623  -0.00021   0.00000  -0.00108  -0.00109   2.55514
   A80        2.07282  -0.00000   0.00000  -0.00024  -0.00025   2.07257
   A81        1.90799   0.00019   0.00000   0.00101   0.00101   1.90900
   A82        2.38585  -0.00003   0.00000  -0.00004  -0.00004   2.38581
   A83        1.65358   0.00002   0.00000   0.00014   0.00014   1.65371
   A84        1.98548  -0.00000   0.00000  -0.00004  -0.00004   1.98544
   A85        2.44634   0.00000   0.00000  -0.00002  -0.00002   2.44632
   A86        2.06129   0.00000   0.00000   0.00001   0.00001   2.06130
   A87        1.50356   0.00002   0.00000   0.00010   0.00010   1.50366
   A88        2.17277  -0.00002   0.00000  -0.00010  -0.00010   2.17267
   A89        2.24223  -0.00000   0.00000   0.00004   0.00004   2.24227
   A90        1.85693   0.00001   0.00000   0.00006   0.00006   1.85698
   A91        2.15790  -0.00000   0.00000  -0.00008  -0.00008   2.15781
   A92        2.51473  -0.00002   0.00000  -0.00017  -0.00017   2.51456
   A93        2.12838   0.00001   0.00000   0.00003   0.00003   2.12841
   A94        1.62483  -0.00001   0.00000  -0.00005  -0.00005   1.62478
   A95        2.17656  -0.00001   0.00000  -0.00004  -0.00004   2.17652
   A96        2.25718  -0.00001   0.00000   0.00002   0.00002   2.25720
   A97        1.74250   0.00000   0.00000   0.00007   0.00007   1.74257
   A98        1.58936   0.00003   0.00000   0.00016   0.00016   1.58952
   A99        2.37201  -0.00000   0.00000   0.00001   0.00001   2.37202
   A100       2.15285  -0.00003   0.00000  -0.00018  -0.00018   2.15267
   A101       2.21067  -0.00002   0.00000  -0.00012  -0.00012   2.21055
   A102       2.52406   0.00000   0.00000   0.00000   0.00001   2.52406
   A103       1.80723   0.00000   0.00000  -0.00001  -0.00001   1.80722
   A104       2.55600  -0.00001   0.00000  -0.00007  -0.00007   2.55593
   A105       2.07863  -0.00002   0.00000  -0.00008  -0.00008   2.07855
   A106       1.90846  -0.00000   0.00000   0.00004   0.00004   1.90850
   A107       2.38089   0.00001   0.00000   0.00010   0.00010   2.38099
   A108       1.68317   0.00000   0.00000   0.00002   0.00002   1.68319
   A109       1.86676  -0.00000   0.00000  -0.00000  -0.00000   1.86675
   A110       2.25192  -0.00002   0.00000  -0.00005  -0.00005   2.25187
   A111       2.21493  -0.00002   0.00000  -0.00020  -0.00020   2.21473
   A112       1.78870  -0.00000   0.00000  -0.00002  -0.00002   1.78868
   A113       2.34255   0.00001   0.00000   0.00000   0.00000   2.34255
   A114       2.10840  -0.00001   0.00000  -0.00000  -0.00000   2.10840
   A115       2.10258  -0.00002   0.00000  -0.00011  -0.00011   2.10247
   A116       2.01362  -0.00002   0.00000  -0.00019  -0.00019   2.01342
   A117       2.25840  -0.00001   0.00000  -0.00016  -0.00016   2.25824
   A118       1.76016  -0.00002   0.00000  -0.00019  -0.00019   1.75997
   A119       1.81363   0.00004   0.00000   0.00022   0.00022   1.81385
   A120       2.15676   0.00003   0.00000   0.00025   0.00025   2.15701
   A121       1.84906   0.00003   0.00000   0.00028   0.00028   1.84934
   A122       2.31978   0.00003   0.00000   0.00020   0.00020   2.31998
   A123       1.97105   0.00003   0.00000   0.00029   0.00029   1.97134
   A124       1.77549  -0.00001   0.00000  -0.00018  -0.00018   1.77531
   A125       1.85285   0.00002   0.00000   0.00016   0.00016   1.85300
   A126       2.32212  -0.00005   0.00000  -0.00019  -0.00019   2.32193
   A127       1.95353  -0.00001   0.00000  -0.00006  -0.00006   1.95347
   A128       2.32934  -0.00004   0.00000  -0.00030  -0.00030   2.32904
   A129       1.83042   0.00005   0.00000   0.00014   0.00014   1.83056
   A130       1.93239  -0.00000   0.00000  -0.00003  -0.00003   1.93236
   A131       1.88771   0.00003   0.00000   0.00019   0.00019   1.88790
   A132       2.21374  -0.00005   0.00000  -0.00017  -0.00017   2.21357
   A133       1.68467  -0.00003   0.00000  -0.00023  -0.00023   1.68443
   A134       2.40068   0.00002   0.00000   0.00015   0.00015   2.40083
   A135       2.13803   0.00003   0.00000   0.00028   0.00028   2.13831
   A136       2.17422  -0.00000   0.00000   0.00003   0.00003   2.17424
   A137       2.10784   0.00005   0.00000   0.00016   0.00016   2.10800
   A138       1.50698   0.00003   0.00000   0.00022   0.00022   1.50720
   A139       1.93399  -0.00002   0.00000  -0.00013  -0.00013   1.93386
   A140       2.38335  -0.00003   0.00000  -0.00017  -0.00017   2.38317
   A141       2.13591   0.00001   0.00000   0.00007   0.00007   2.13598
   A142       1.50818   0.00001   0.00000   0.00002   0.00002   1.50820
   A143       2.39129   0.00000   0.00000  -0.00003  -0.00003   2.39127
   A144       2.33193   0.00001   0.00000   0.00008   0.00007   2.33201
   A145       2.07141   0.00001   0.00000   0.00013   0.00013   2.07154
   A146       1.99427  -0.00001   0.00000  -0.00011  -0.00011   1.99416
   A147       2.41197  -0.00003   0.00000  -0.00015  -0.00015   2.41182
   A148       2.10888  -0.00005   0.00000  -0.00023  -0.00023   2.10865
   A149       1.70648   0.00002   0.00000   0.00006   0.00006   1.70654
   A150       2.17303  -0.00001   0.00000  -0.00003  -0.00003   2.17300
   A151       2.18310   0.00001   0.00000   0.00003   0.00003   2.18313
   A152       1.66471   0.00003   0.00000   0.00013   0.00013   1.66484
   A153       1.65230  -0.00001   0.00000  -0.00011  -0.00011   1.65219
   A154       1.50451   0.00002   0.00000   0.00018   0.00018   1.50469
   A155       2.17513  -0.00003   0.00000  -0.00026  -0.00026   2.17487
   A156       2.24507  -0.00007   0.00000  -0.00041  -0.00041   2.24466
   A157       2.12817   0.00004   0.00000   0.00043   0.00042   2.12860
   A158       1.85640  -0.00003   0.00000  -0.00020  -0.00020   1.85619
   A159       2.26133  -0.00005   0.00000  -0.00039  -0.00039   2.26094
   A160       1.74545  -0.00004   0.00000  -0.00026  -0.00026   1.74519
   A161       1.98355  -0.00006   0.00000  -0.00052  -0.00052   1.98303
   A162       1.62334   0.00005   0.00000   0.00031   0.00031   1.62365
   A163       2.17619   0.00005   0.00000   0.00037   0.00037   2.17655
   A164       2.44607   0.00002   0.00000   0.00025   0.00025   2.44632
   A165       2.06221   0.00001   0.00000   0.00003   0.00003   2.06225
   A166       2.15395   0.00008   0.00000   0.00060   0.00060   2.15455
   A167       2.51096   0.00006   0.00000   0.00035   0.00035   2.51132
   A168       1.50635  -0.00000   0.00000  -0.00013  -0.00013   1.50622
   A169       1.50835   0.00003   0.00000   0.00020   0.00020   1.50855
   A170       2.33190  -0.00003   0.00000  -0.00015  -0.00015   2.33175
   A171       2.38710   0.00001   0.00000   0.00012   0.00012   2.38723
   A172       1.93382   0.00001   0.00000  -0.00003  -0.00003   1.93379
   A173       2.13577  -0.00003   0.00000  -0.00014  -0.00014   2.13563
   A174       2.38800  -0.00001   0.00000  -0.00000  -0.00000   2.38800
   A175       2.10951  -0.00000   0.00000   0.00002   0.00002   2.10953
   A176       2.17331   0.00003   0.00000   0.00018   0.00018   2.17349
   A177       1.70467  -0.00002   0.00000  -0.00008  -0.00008   1.70459
   A178       2.07023   0.00002   0.00000   0.00008   0.00008   2.07031
   A179       2.41226   0.00001   0.00000   0.00005   0.00005   2.41231
   A180       1.99772  -0.00003   0.00000  -0.00017  -0.00017   1.99754
   A181       1.66483  -0.00003   0.00000  -0.00013  -0.00013   1.66470
   A182       2.18170   0.00002   0.00000   0.00013   0.00013   2.18183
   A183       1.50875  -0.00016   0.00000  -0.00046  -0.00046   1.50829
   A184       1.92868   0.00035   0.00000   0.00177   0.00177   1.93044
   A185       1.48724  -0.00019   0.00000  -0.00065  -0.00065   1.48659
   A186       2.42958   0.00021   0.00000   0.00152   0.00154   2.43112
   A187       2.34950  -0.00005   0.00000  -0.00100  -0.00101   2.34849
   A188       1.50180  -0.00001   0.00000  -0.00002  -0.00002   1.50178
   A189       1.46703  -0.00003   0.00000  -0.00015  -0.00015   1.46688
   A190       1.94793   0.00000   0.00000   0.00004   0.00004   1.94797
   A191       2.75378   0.00001   0.00000   0.00010   0.00010   2.75387
   A192       1.59545   0.00010   0.00000   0.00085   0.00085   1.59630
   A193       1.65797   0.00019   0.00000   0.00167   0.00167   1.65964
   A194       1.63921   0.00009   0.00000   0.00072   0.00072   1.63993
   A195       1.64181  -0.00003   0.00000  -0.00032  -0.00032   1.64149
   A196       2.03362   0.00015   0.00000   0.00078   0.00078   2.03440
   A197       2.70155  -0.00016   0.00000  -0.00073  -0.00073   2.70082
   A198       1.90396  -0.00005   0.00000  -0.00022  -0.00022   1.90375
   A199       1.82954  -0.00007   0.00000  -0.00013  -0.00013   1.82941
   A200       2.21642  -0.00006   0.00000  -0.00011  -0.00011   2.21631
   A201       2.76189   0.00003   0.00000  -0.00011  -0.00011   2.76178
   A202       1.28872   0.00001   0.00000   0.00011   0.00011   1.28884
   A203       1.94682   0.00004   0.00000   0.00027   0.00027   1.94710
   A204       2.74295   0.00001   0.00000   0.00002   0.00002   2.74297
   A205       2.01947   0.00000   0.00000  -0.00005  -0.00005   2.01942
   A206       2.67768   0.00001   0.00000   0.00004   0.00004   2.67772
   A207       1.83320  -0.00001   0.00000  -0.00003  -0.00003   1.83316
   A208       1.91206   0.00000   0.00000  -0.00000  -0.00000   1.91206
   A209       2.78117  -0.00000   0.00000  -0.00002  -0.00002   2.78116
   A210       2.19272  -0.00001   0.00000  -0.00010  -0.00010   2.19262
   A211       1.29143   0.00002   0.00000   0.00013   0.00013   1.29156
   A212       1.91180  -0.00014   0.00000  -0.00072  -0.00073   1.91108
   A213       2.32890  -0.00003   0.00000   0.00006   0.00006   2.32896
   A214       1.75491   0.00000   0.00000   0.00020   0.00020   1.75511
   A215       1.69650   0.00013   0.00000   0.00062   0.00062   1.69712
   A216       1.78798   0.00006   0.00000   0.00001   0.00001   1.78799
   A217       1.83659   0.00003   0.00000   0.00005   0.00005   1.83664
   A218       2.61886  -0.00011   0.00000  -0.00020  -0.00021   2.61866
   A219       1.69539  -0.00008   0.00000  -0.00047  -0.00047   1.69491
   A220       1.70861   0.00008   0.00000   0.00051   0.00051   1.70912
   A221       1.88004  -0.00007   0.00000  -0.00028  -0.00028   1.87976
   A222       1.64112   0.00011   0.00000   0.00073   0.00072   1.64185
   A223       2.72366  -0.00003   0.00000  -0.00035  -0.00035   2.72332
   A224       1.90258  -0.00004   0.00000  -0.00026  -0.00026   1.90232
   A225       2.31134   0.00009   0.00000   0.00036   0.00036   2.31170
   A226       1.90054  -0.00000   0.00000  -0.00009  -0.00009   1.90045
   A227       1.58215  -0.00003   0.00000  -0.00015  -0.00015   1.58200
   A228       1.71102   0.00000   0.00000   0.00008   0.00008   1.71109
   A229       1.53825  -0.00003   0.00000  -0.00015  -0.00015   1.53810
   A230       1.72427   0.00004   0.00000   0.00039   0.00039   1.72466
   A231       2.42478   0.00005   0.00000   0.00038   0.00038   2.42516
   A232       2.51812  -0.00002   0.00000  -0.00039  -0.00039   2.51773
   A233       1.58725  -0.00000   0.00000   0.00000   0.00000   1.58726
   A234       1.53075  -0.00000   0.00000   0.00001   0.00001   1.53076
   A235       1.90872   0.00005   0.00000   0.00035   0.00035   1.90907
   A236       1.98506  -0.00001   0.00000  -0.00003  -0.00003   1.98503
   A237       2.11084  -0.00000   0.00000  -0.00007  -0.00007   2.11077
   A238       2.19948  -0.00007   0.00000  -0.00003  -0.00003   2.19945
   A239       1.90969   0.00006   0.00000   0.00006   0.00006   1.90975
   A240       2.32098  -0.00001   0.00000  -0.00002  -0.00002   2.32096
   A241       1.49221   0.00000   0.00000  -0.00001  -0.00001   1.49220
   A242       2.14258   0.00001   0.00000   0.00004   0.00004   2.14262
   A243       2.25306  -0.00000   0.00000  -0.00000  -0.00000   2.25305
   A244       1.71203   0.00004   0.00000   0.00018   0.00018   1.71221
   A245       1.71537   0.00004   0.00000   0.00018   0.00018   1.71555
   A246       2.28616  -0.00002   0.00000  -0.00010  -0.00010   2.28606
   A247       1.71034   0.00003   0.00000   0.00013   0.00013   1.71047
   A248       1.62967   0.00003   0.00000   0.00011   0.00011   1.62978
   A249       2.24590  -0.00002   0.00000  -0.00009  -0.00009   2.24581
   A250       2.28500  -0.00002   0.00000  -0.00008  -0.00008   2.28492
   A251       2.24079  -0.00002   0.00000  -0.00010  -0.00010   2.24069
   A252       1.47896  -0.00009   0.00000  -0.00162  -0.00162   1.47734
   A253       2.32933   0.00005   0.00000   0.00068   0.00068   2.33002
   A254       1.23476   0.00077   0.00000   0.00451   0.00452   1.23928
   A255       1.61989  -0.00010   0.00000  -0.00160  -0.00160   1.61829
   A256       2.30873  -0.00001   0.00000  -0.00001  -0.00000   2.30872
   A257       1.53963   0.00079   0.00000   0.00453   0.00453   1.54417
   A258       2.32036   0.00016   0.00000   0.00194   0.00194   2.32230
   A259       0.90740   0.00036   0.00000   0.00232   0.00237   0.90977
   A260       1.89039  -0.00072   0.00000  -0.00411  -0.00413   1.88626
   A261       2.30843  -0.00001   0.00000  -0.00004  -0.00004   2.30838
   A262       2.31389  -0.00002   0.00000  -0.00008  -0.00008   2.31381
   A263       1.40093  -0.00001   0.00000  -0.00012  -0.00012   1.40081
   A264       2.30145  -0.00001   0.00000   0.00004   0.00004   2.30149
   A265       2.45897   0.00003   0.00000   0.00011   0.00011   2.45908
   A266       1.57254  -0.00008   0.00000  -0.00055  -0.00055   1.57199
   A267       1.01070  -0.00003   0.00000  -0.00026  -0.00026   1.01044
   A268       2.30178   0.00000   0.00000  -0.00009  -0.00009   2.30169
   A269       2.03616   0.00017   0.00000   0.00100   0.00100   2.03716
   A270       1.65324  -0.00009   0.00000  -0.00095  -0.00095   1.65229
   A271       2.30260   0.00006   0.00000   0.00056   0.00056   2.30316
   A272       1.29709   0.00017   0.00000   0.00104   0.00104   1.29813
   A273       2.18345   0.00007   0.00000   0.00068   0.00068   2.18413
   A274       1.09487   0.00012   0.00000   0.00067   0.00068   1.09554
   A275       1.73002  -0.00019   0.00000  -0.00112  -0.00112   1.72890
   A276       2.31238  -0.00002   0.00000  -0.00009  -0.00009   2.31229
   A277       2.10964  -0.00000   0.00000  -0.00001  -0.00001   2.10963
   A278       2.11028   0.00001   0.00000   0.00004   0.00004   2.11032
   A279       1.49159   0.00015   0.00000   0.00054   0.00054   1.49213
   A280       1.92585   0.00018   0.00000   0.00055   0.00054   1.92639
   A281       2.14252  -0.00013   0.00000  -0.00050  -0.00050   2.14202
   A282       1.11218   0.00008   0.00000   0.00034   0.00034   1.11251
   A283       2.25623  -0.00014   0.00000  -0.00058  -0.00058   2.25565
   A284       2.18357  -0.00004   0.00000  -0.00002  -0.00002   2.18355
   A285       1.39587  -0.00001   0.00000  -0.00003  -0.00003   1.39584
   A286       2.46846   0.00000   0.00000  -0.00000  -0.00000   2.46846
   A287       2.29426   0.00000   0.00000   0.00001   0.00001   2.29427
   A288       2.10707  -0.00049   0.00000  -0.00327  -0.00327   2.10380
   A289       2.34905   0.00004   0.00000   0.00082   0.00082   2.34987
   A290       1.79505   0.00046   0.00000   0.00248   0.00247   1.79753
   A291       1.98861  -0.00137   0.00000  -0.00844  -0.00843   1.98018
   A292       2.09635   0.00131   0.00000   0.00754   0.00754   2.10389
   A293       2.00144   0.00021   0.00000   0.00234   0.00235   2.00379
   A294       3.22942  -0.00001   0.00000   0.00001   0.00001   3.22943
   A295       3.14338   0.00001   0.00000   0.00007   0.00007   3.14345
   A296       3.21105   0.00000   0.00000  -0.00004  -0.00004   3.21100
   A297       3.33709   0.00002   0.00000   0.00019   0.00019   3.33727
    D1       -1.76762   0.00007   0.00000   0.00049   0.00049  -1.76714
    D2       -0.74187   0.00005   0.00000   0.00042   0.00042  -0.74145
    D3        1.71976   0.00009   0.00000   0.00064   0.00064   1.72040
    D4        2.29009   0.00008   0.00000   0.00056   0.00056   2.29065
    D5        0.19152  -0.00003   0.00000  -0.00021  -0.00021   0.19131
    D6        1.21727  -0.00005   0.00000  -0.00028  -0.00028   1.21699
    D7       -2.60429  -0.00001   0.00000  -0.00006  -0.00006  -2.60435
    D8       -2.03396  -0.00002   0.00000  -0.00014  -0.00014  -2.03409
    D9       -0.75694  -0.00002   0.00000  -0.00019  -0.00019  -0.75713
   D10        0.26882  -0.00004   0.00000  -0.00026  -0.00026   0.26856
   D11        2.73044  -0.00000   0.00000  -0.00004  -0.00004   2.73040
   D12       -2.98241  -0.00001   0.00000  -0.00012  -0.00012  -2.98253
   D13        2.20577   0.00001   0.00000  -0.00018  -0.00018   2.20559
   D14       -3.05166   0.00000   0.00000  -0.00025  -0.00025  -3.05191
   D15       -0.59003   0.00004   0.00000  -0.00003  -0.00003  -0.59006
   D16       -0.01970   0.00003   0.00000  -0.00011  -0.00011  -0.01981
   D17        2.75493  -0.00016   0.00000  -0.00104  -0.00104   2.75390
   D18       -2.50250  -0.00017   0.00000  -0.00111  -0.00110  -2.50360
   D19       -0.04087  -0.00013   0.00000  -0.00089  -0.00088  -0.04176
   D20        0.52946  -0.00014   0.00000  -0.00097  -0.00096   0.52850
   D21        0.43902   0.00006   0.00000   0.00057   0.00056   0.43958
   D22       -0.57613   0.00008   0.00000   0.00062   0.00062  -0.57552
   D23        3.02587   0.00005   0.00000   0.00044   0.00044   3.02631
   D24       -3.03721   0.00003   0.00000   0.00029   0.00029  -3.03691
   D25       -0.47565   0.00002   0.00000   0.00013   0.00013  -0.47553
   D26       -1.49080   0.00003   0.00000   0.00018   0.00018  -1.49062
   D27        2.11120   0.00001   0.00000   0.00000   0.00000   2.11120
   D28        2.33131  -0.00001   0.00000  -0.00014  -0.00014   2.33117
   D29        1.14970  -0.00003   0.00000  -0.00009  -0.00009   1.14961
   D30        0.13455  -0.00001   0.00000  -0.00004  -0.00004   0.13451
   D31       -2.54664  -0.00004   0.00000  -0.00022  -0.00022  -2.54685
   D32       -2.32653  -0.00006   0.00000  -0.00036  -0.00036  -2.32689
   D33       -2.79678   0.00007   0.00000   0.00045   0.00045  -2.79633
   D34        2.47126   0.00009   0.00000   0.00050   0.00050   2.47176
   D35       -0.20992   0.00006   0.00000   0.00032   0.00032  -0.20960
   D36        0.01019   0.00004   0.00000   0.00018   0.00018   0.01036
   D37       -2.74210   0.00008   0.00000   0.00063   0.00063  -2.74147
   D38        2.52594   0.00009   0.00000   0.00069   0.00068   2.52662
   D39       -0.15524   0.00006   0.00000   0.00051   0.00050  -0.15474
   D40        0.06487   0.00004   0.00000   0.00036   0.00036   0.06522
   D41        0.88334  -0.00002   0.00000  -0.00007  -0.00007   0.88326
   D42       -2.75435   0.00026   0.00000   0.00139   0.00139  -2.75296
   D43       -2.09807  -0.00006   0.00000  -0.00012  -0.00011  -2.09819
   D44       -0.10671  -0.00005   0.00000  -0.00038  -0.00038  -0.10709
   D45        2.53879   0.00023   0.00000   0.00108   0.00109   2.53987
   D46       -3.08812  -0.00010   0.00000  -0.00043  -0.00042  -3.08854
   D47       -1.03052   0.00002   0.00000   0.00015   0.00015  -1.03037
   D48        1.61497   0.00030   0.00000   0.00161   0.00161   1.61659
   D49        2.27125  -0.00003   0.00000   0.00011   0.00011   2.27136
   D50       -3.14149  -0.00005   0.00000  -0.00019  -0.00019   3.14150
   D51       -0.49599   0.00023   0.00000   0.00127   0.00127  -0.49472
   D52        0.16029  -0.00010   0.00000  -0.00024  -0.00023   0.16005
   D53        3.06798  -0.00006   0.00000  -0.00041  -0.00041   3.06757
   D54       -0.56971   0.00022   0.00000   0.00105   0.00105  -0.56866
   D55        0.08657  -0.00010   0.00000  -0.00046  -0.00045   0.08611
   D56       -0.89757   0.00004   0.00000   0.00024   0.00024  -0.89732
   D57        0.07080   0.00003   0.00000   0.00020   0.00020   0.07100
   D58        2.29982  -0.00001   0.00000  -0.00012  -0.00012   2.29970
   D59        2.92355  -0.00002   0.00000  -0.00011  -0.00011   2.92345
   D60        1.07248  -0.00003   0.00000  -0.00017  -0.00017   1.07231
   D61        2.04085  -0.00004   0.00000  -0.00022  -0.00022   2.04063
   D62       -2.01332  -0.00007   0.00000  -0.00053  -0.00053  -2.01385
   D63       -1.38958  -0.00008   0.00000  -0.00053  -0.00053  -1.39011
   D64        0.08265   0.00007   0.00000   0.00054   0.00053   0.08319
   D65        1.05102   0.00006   0.00000   0.00049   0.00049   1.05151
   D66       -3.00315   0.00002   0.00000   0.00017   0.00017  -3.00298
   D67       -2.37941   0.00001   0.00000   0.00018   0.00018  -2.37923
   D68       -2.98168   0.00007   0.00000   0.00068   0.00067  -2.98101
   D69       -2.01331   0.00006   0.00000   0.00063   0.00063  -2.01268
   D70        0.21570   0.00003   0.00000   0.00031   0.00031   0.21602
   D71        0.83944   0.00002   0.00000   0.00032   0.00032   0.83976
   D72        2.82341   0.00021   0.00000   0.00149   0.00148   2.82489
   D73       -2.49140   0.00021   0.00000   0.00144   0.00144  -2.48997
   D74       -0.26239   0.00017   0.00000   0.00112   0.00112  -0.26127
   D75        0.36135   0.00016   0.00000   0.00113   0.00113   0.36248
   D76        0.59142  -0.00003   0.00000  -0.00021  -0.00021   0.59121
   D77        1.61007  -0.00006   0.00000  -0.00034  -0.00034   1.60973
   D78       -2.42742   0.00006   0.00000   0.00047   0.00047  -2.42695
   D79       -1.71542   0.00002   0.00000   0.00021   0.00021  -1.71521
   D80       -0.50200  -0.00006   0.00000  -0.00045  -0.00045  -0.50245
   D81        0.51665  -0.00009   0.00000  -0.00058  -0.00058   0.51607
   D82        2.76234   0.00003   0.00000   0.00023   0.00023   2.76258
   D83       -2.80884  -0.00000   0.00000  -0.00003  -0.00003  -2.80888
   D84       -1.21336   0.00000   0.00000  -0.00004  -0.00004  -1.21340
   D85       -0.19471  -0.00002   0.00000  -0.00017  -0.00017  -0.19488
   D86        2.05098   0.00009   0.00000   0.00064   0.00064   2.05162
   D87        2.76298   0.00006   0.00000   0.00038   0.00038   2.76336
   D88        2.54586  -0.00006   0.00000  -0.00060  -0.00060   2.54526
   D89       -2.71867  -0.00008   0.00000  -0.00073  -0.00073  -2.71940
   D90       -0.47298   0.00003   0.00000   0.00008   0.00008  -0.47289
   D91        0.23902  -0.00000   0.00000  -0.00018  -0.00018   0.23884
   D92        2.98838  -0.00018   0.00000  -0.00128  -0.00127   2.98710
   D93       -2.27616  -0.00021   0.00000  -0.00140  -0.00140  -2.27756
   D94       -0.03046  -0.00009   0.00000  -0.00059  -0.00059  -0.03105
   D95        0.68154  -0.00013   0.00000  -0.00086  -0.00086   0.68068
   D96        0.39283   0.00004   0.00000   0.00028   0.00028   0.39312
   D97       -0.66724   0.00003   0.00000   0.00016   0.00016  -0.66708
   D98        2.71069  -0.00004   0.00000  -0.00023  -0.00023   2.71046
   D99       -2.80754   0.00003   0.00000   0.00011   0.00011  -2.80743
   D100      -0.66038   0.00002   0.00000   0.00015   0.00015  -0.66023
   D101      -1.72046   0.00001   0.00000   0.00002   0.00002  -1.72043
   D102       1.65748  -0.00005   0.00000  -0.00037  -0.00037   1.65711
   D103       2.42243   0.00001   0.00000  -0.00002  -0.00002   2.42240
   D104       1.26307   0.00005   0.00000   0.00043   0.00043   1.26350
   D105       0.20300   0.00004   0.00000   0.00030   0.00030   0.20330
   D106      -2.70225  -0.00003   0.00000  -0.00009  -0.00009  -2.70234
   D107      -1.93730   0.00004   0.00000   0.00025   0.00025  -1.93705
   D108      -2.52933   0.00002   0.00000   0.00045   0.00045  -2.52888
   D109       2.69378   0.00000   0.00000   0.00032   0.00032   2.69411
   D110      -0.21147  -0.00006   0.00000  -0.00007  -0.00007  -0.21153
   D111       0.55349   0.00000   0.00000   0.00028   0.00028   0.55376
   D112      -3.09747   0.00010   0.00000   0.00064   0.00064  -3.09683
   D113       2.12564   0.00009   0.00000   0.00051   0.00051   2.12615
   D114      -0.77961   0.00002   0.00000   0.00012   0.00012  -0.77949
   D115      -0.01465   0.00009   0.00000   0.00046   0.00046  -0.01419
   D116      -1.92926  -0.00002   0.00000  -0.00008  -0.00008  -1.92934
   D117      -0.94342   0.00001   0.00000   0.00001   0.00002  -0.94340
   D118       2.14118  -0.00000   0.00000  -0.00013  -0.00013   2.14105
   D119       0.03703  -0.00000   0.00000  -0.00010  -0.00010   0.03693
   D120      -3.02355  -0.00000   0.00000   0.00004   0.00003  -3.02352
   D121       0.99591   0.00000   0.00000  -0.00021  -0.00021   0.99570
   D122       0.40455   0.00011   0.00000   0.00001   0.00001   0.40456
   D123       3.12323   0.00007   0.00000   0.00035   0.00035   3.12358
   D124       1.63948   0.00001   0.00000  -0.00068  -0.00068   1.63880
   D125      -1.92502  -0.00002   0.00000  -0.00034  -0.00033  -1.92536
   D126      -1.52318   0.00001   0.00000  -0.00067  -0.00066  -1.52384
   D127       1.19550  -0.00002   0.00000  -0.00032  -0.00032   1.19518
   D128       2.84976  -0.00005   0.00000  -0.00109  -0.00108   2.84867
   D129      -0.71475  -0.00009   0.00000  -0.00074  -0.00074  -0.71549
   D130      -0.63823   0.00006   0.00000  -0.00028  -0.00028  -0.63851
   D131       2.08046   0.00003   0.00000   0.00006   0.00006   2.08052
   D132      -2.35505   0.00002   0.00000  -0.00057  -0.00057  -2.35562
   D133       0.36363  -0.00001   0.00000  -0.00022  -0.00023   0.36341
   D134       0.30358  -0.00002   0.00000  -0.00011  -0.00011   0.30347
   D135      -0.82335  -0.00002   0.00000  -0.00018  -0.00018  -0.82353
   D136       3.02547  -0.00001   0.00000  -0.00010  -0.00010   3.02537
   D137       2.57185  -0.00002   0.00000  -0.00014  -0.00014   2.57172
   D138       1.45852   0.00003   0.00000   0.00026   0.00026   1.45878
   D139       0.33159   0.00002   0.00000   0.00019   0.00019   0.33178
   D140      -2.10278   0.00003   0.00000   0.00027   0.00028  -2.10250
   D141      -2.55639   0.00002   0.00000   0.00024   0.00024  -2.55615
   D142      -2.54058  -0.00002   0.00000  -0.00010  -0.00010  -2.54068
   D143       2.61567  -0.00002   0.00000  -0.00017  -0.00017   2.61550
   D144       0.18130  -0.00001   0.00000  -0.00008  -0.00008   0.18122
   D145      -0.27231  -0.00002   0.00000  -0.00012  -0.00012  -0.27243
   D146      -2.10544  -0.00001   0.00000  -0.00005  -0.00005  -2.10548
   D147       3.05082  -0.00001   0.00000  -0.00012  -0.00012   3.05070
   D148       0.61645  -0.00000   0.00000  -0.00003  -0.00003   0.61642
   D149       0.16284  -0.00001   0.00000  -0.00007  -0.00007   0.16276
   D150       0.63643   0.00003   0.00000   0.00018   0.00018   0.63660
   D151      -0.43043   0.00002   0.00000   0.00016   0.00016  -0.43028
   D152      -2.66974   0.00005   0.00000   0.00036   0.00036  -2.66938
   D153       3.05830   0.00005   0.00000   0.00037   0.00036   3.05866
   D154      -0.52044   0.00002   0.00000   0.00015   0.00015  -0.52030
   D155      -1.58730   0.00001   0.00000   0.00013   0.00013  -1.58717
   D156       2.45657   0.00003   0.00000   0.00033   0.00033   2.45690
   D157       1.90143   0.00003   0.00000   0.00034   0.00034   1.90176
   D158      -2.91457  -0.00001   0.00000  -0.00010  -0.00010  -2.91467
   D159       2.30175  -0.00002   0.00000  -0.00012  -0.00012   2.30163
   D160       0.06244   0.00000   0.00000   0.00008   0.00008   0.06252
   D161      -0.49270   0.00001   0.00000   0.00009   0.00009  -0.49261
   D162      -3.12310  -0.00001   0.00000  -0.00005  -0.00005  -3.12315
   D163       2.09322  -0.00001   0.00000  -0.00007  -0.00007   2.09316
   D164      -0.14608   0.00001   0.00000   0.00013   0.00013  -0.14595
   D165      -0.70123   0.00001   0.00000   0.00014   0.00014  -0.70109
   D166      -0.79785   0.00001   0.00000   0.00000   0.00000  -0.79785
   D167       0.26687  -0.00001   0.00000  -0.00007  -0.00007   0.26680
   D168       2.44506   0.00003   0.00000   0.00024   0.00023   2.44530
   D169       3.09736   0.00003   0.00000   0.00017   0.00017   3.09753
   D170       0.26582   0.00001   0.00000   0.00002   0.00002   0.26585
   D171       1.33054  -0.00001   0.00000  -0.00005  -0.00005   1.33050
   D172      -2.77445   0.00003   0.00000   0.00025   0.00025  -2.77419
   D173      -2.12215   0.00003   0.00000   0.00019   0.00019  -2.12196
   D174       3.09328  -0.00000   0.00000  -0.00004  -0.00004   3.09324
   D175      -2.12519  -0.00002   0.00000  -0.00011  -0.00011  -2.12530
   D176       0.05301   0.00002   0.00000   0.00019   0.00019   0.05320
   D177       0.70530   0.00002   0.00000   0.00013   0.00013   0.70543
   D178       2.44175  -0.00001   0.00000  -0.00010  -0.00010   2.44165
   D179      -2.77672  -0.00003   0.00000  -0.00017  -0.00017  -2.77689
   D180      -0.59852   0.00001   0.00000   0.00013   0.00013  -0.59839
   D181       0.05377   0.00001   0.00000   0.00007   0.00007   0.05384
   D182       0.13000  -0.00013   0.00000  -0.00110  -0.00110   0.12891
   D183      -0.96420  -0.00004   0.00000  -0.00034  -0.00034  -0.96454
   D184       2.33840  -0.00004   0.00000  -0.00042  -0.00042   2.33798
   D185       2.61311  -0.00005   0.00000  -0.00036  -0.00036   2.61275
   D186       1.36399  -0.00012   0.00000  -0.00101  -0.00101   1.36298
   D187       0.26978  -0.00003   0.00000  -0.00025  -0.00025   0.26953
   D188      -2.71080  -0.00003   0.00000  -0.00033  -0.00034  -2.71113
   D189      -2.43609  -0.00004   0.00000  -0.00028  -0.00028  -2.43637
   D190      -2.31005  -0.00009   0.00000  -0.00080  -0.00080  -2.31085
   D191       2.87893  -0.00000   0.00000  -0.00004  -0.00004   2.87889
   D192      -0.10165  -0.00001   0.00000  -0.00012  -0.00013  -0.10178
   D193       0.17305  -0.00002   0.00000  -0.00007  -0.00007   0.17298
   D194      -2.47231  -0.00008   0.00000  -0.00070  -0.00070  -2.47301
   D195       2.71667   0.00001   0.00000   0.00006   0.00006   2.71673
   D196      -0.26391   0.00000   0.00000  -0.00002  -0.00002  -0.26394
   D197       0.01079  -0.00000   0.00000   0.00003   0.00003   0.01083
   D198      -2.49720  -0.00005   0.00000  -0.00023  -0.00023  -2.49743
   D199       2.51851  -0.00001   0.00000  -0.00001  -0.00001   2.51850
   D200       1.11340  -0.00001   0.00000   0.00001   0.00001   1.11340
   D201      -0.26183   0.00000   0.00000   0.00005   0.00005  -0.26178
   D202      -1.35061  -0.00004   0.00000  -0.00029  -0.00029  -1.35090
   D203      -2.56189  -0.00002   0.00000  -0.00004  -0.00004  -2.56194
   D204       1.72485  -0.00001   0.00000  -0.00006  -0.00006   1.72480
   D205       2.63281  -0.00000   0.00000   0.00003   0.00003   2.63284
   D206       0.63637   0.00000   0.00000   0.00001   0.00001   0.63638
   D207       1.51329  -0.00001   0.00000   0.00002   0.00002   1.51330
   D208      -0.48315   0.00000   0.00000   0.00000   0.00000  -0.48315
   D209       0.44112   0.00001   0.00000   0.00014   0.00014   0.44126
   D210      -1.55532   0.00002   0.00000   0.00013   0.00013  -1.55519
   D211      -0.98396  -0.00004   0.00000  -0.00032  -0.00032  -0.98428
   D212      -2.98040  -0.00004   0.00000  -0.00033  -0.00033  -2.98073
   D213       0.59405  -0.00000   0.00000  -0.00002  -0.00002   0.59403
   D214       1.61438  -0.00001   0.00000  -0.00009  -0.00009   1.61429
   D215      -2.41987  -0.00001   0.00000  -0.00016  -0.00016  -2.42003
   D216      -1.71050  -0.00003   0.00000  -0.00022  -0.00022  -1.71072
   D217      -1.21301   0.00003   0.00000   0.00023   0.00023  -1.21279
   D218      -0.19268   0.00001   0.00000   0.00015   0.00015  -0.19253
   D219       2.05626   0.00002   0.00000   0.00008   0.00008   2.05634
   D220       2.76563   0.00000   0.00000   0.00002   0.00002   2.76565
   D221      -0.50006   0.00003   0.00000   0.00024   0.00024  -0.49982
   D222       0.52028   0.00001   0.00000   0.00016   0.00016   0.52044
   D223       2.76921   0.00001   0.00000   0.00010   0.00010   2.76931
   D224      -2.80460  -0.00000   0.00000   0.00003   0.00003  -2.80457
   D225       2.98591  -0.00000   0.00000   0.00009   0.00009   2.98599
   D226      -2.27695  -0.00002   0.00000   0.00001   0.00001  -2.27693
   D227      -0.02801  -0.00001   0.00000  -0.00006  -0.00006  -0.02807
   D228       0.68136  -0.00003   0.00000  -0.00012  -0.00012   0.68124
   D229       2.53941   0.00002   0.00000   0.00019   0.00019   2.53960
   D230      -2.72344   0.00001   0.00000   0.00011   0.00011  -2.72333
   D231      -0.47450   0.00001   0.00000   0.00004   0.00004  -0.47446
   D232       0.23487  -0.00000   0.00000  -0.00002  -0.00002   0.23485
   D233       0.88429  -0.00000   0.00000  -0.00007  -0.00007   0.88422
   D234      -2.75766   0.00000   0.00000   0.00001   0.00001  -2.75765
   D235      -2.10491   0.00000   0.00000  -0.00001  -0.00001  -2.10492
   D236      -0.10175  -0.00003   0.00000  -0.00037  -0.00037  -0.10212
   D237       2.53949  -0.00003   0.00000  -0.00029  -0.00029   2.53919
   D238      -3.09095  -0.00002   0.00000  -0.00032  -0.00032  -3.09126
   D239      -1.02991   0.00001   0.00000   0.00004   0.00004  -1.02987
   D240       1.61132   0.00002   0.00000   0.00012   0.00012   1.61144
   D241       2.26408   0.00002   0.00000   0.00009   0.00009   2.26417
   D242       3.06828  -0.00004   0.00000  -0.00022  -0.00022   3.06806
   D243      -0.57367  -0.00003   0.00000  -0.00014  -0.00014  -0.57381
   D244       0.07908  -0.00003   0.00000  -0.00017  -0.00017   0.07892
   D245       3.13664  -0.00001   0.00000  -0.00015  -0.00015   3.13649
   D246      -0.50532  -0.00000   0.00000  -0.00007  -0.00007  -0.50538
   D247       0.14744   0.00000   0.00000  -0.00009  -0.00009   0.14735
   D248      -0.74269   0.00000   0.00000   0.00004   0.00004  -0.74265
   D249      -1.76980   0.00003   0.00000   0.00025   0.00025  -1.76955
   D250       2.28904  -0.00002   0.00000  -0.00021  -0.00021   2.28883
   D251       1.70827  -0.00003   0.00000  -0.00022  -0.00022   1.70804
   D252       0.27048  -0.00001   0.00000   0.00003   0.00003   0.27051
   D253      -0.75663   0.00002   0.00000   0.00024   0.00024  -0.75639
   D254      -2.98098  -0.00003   0.00000  -0.00023  -0.00023  -2.98120
   D255       2.72143  -0.00004   0.00000  -0.00024  -0.00024   2.72120
   D256       1.21915  -0.00000   0.00000   0.00007   0.00007   1.21922
   D257       0.19205   0.00003   0.00000   0.00028   0.00028   0.19233
   D258      -2.03230  -0.00003   0.00000  -0.00018  -0.00018  -2.03249
   D259      -2.61308  -0.00003   0.00000  -0.00019  -0.00019  -2.61327
   D260      -2.50455   0.00004   0.00000   0.00029   0.00029  -2.50425
   D261       2.75153   0.00006   0.00000   0.00050   0.00050   2.75203
   D262       0.52718   0.00001   0.00000   0.00004   0.00004   0.52722
   D263      -0.05359   0.00000   0.00000   0.00003   0.00003  -0.05357
   D264      -3.05043   0.00001   0.00000   0.00021   0.00021  -3.05023
   D265       2.20565   0.00004   0.00000   0.00041   0.00041   2.20606
   D266      -0.01870  -0.00001   0.00000  -0.00005  -0.00005  -0.01875
   D267      -0.59948  -0.00002   0.00000  -0.00006  -0.00006  -0.59954
   D268      -1.49423   0.00003   0.00000   0.00025   0.00026  -1.49397
   D269      -0.47900  -0.00001   0.00000  -0.00004  -0.00005  -0.47905
   D270       2.09788   0.00003   0.00000   0.00013   0.00013   2.09801
   D271       2.32886  -0.00007   0.00000  -0.00029  -0.00029   2.32857
   D272      -0.58152   0.00005   0.00000   0.00050   0.00050  -0.58101
   D273       0.43371   0.00001   0.00000   0.00020   0.00020   0.43391
   D274       3.01060   0.00005   0.00000   0.00038   0.00038   3.01097
   D275      -3.04161  -0.00005   0.00000  -0.00005  -0.00005  -3.04166
   D276       0.13308   0.00001   0.00000   0.00013   0.00013   0.13320
   D277       1.14831  -0.00003   0.00000  -0.00017  -0.00018   1.14813
   D278      -2.55800   0.00000   0.00000   0.00000   0.00000  -2.55800
   D279      -2.32702  -0.00009   0.00000  -0.00042  -0.00042  -2.32744
   D280       2.52619   0.00006   0.00000   0.00032   0.00032   2.52651
   D281      -2.74176   0.00002   0.00000   0.00002   0.00002  -2.74175
   D282      -0.16488   0.00005   0.00000   0.00020   0.00020  -0.16469
   D283       0.06610  -0.00004   0.00000  -0.00023  -0.00023   0.06587
   D284       2.47478   0.00003   0.00000   0.00030   0.00030   2.47508
   D285      -2.79317  -0.00001   0.00000  -0.00000  -0.00000  -2.79318
   D286      -0.21629   0.00002   0.00000   0.00017   0.00017  -0.21612
   D287       0.01469  -0.00007   0.00000  -0.00025  -0.00025   0.01444
   D288       1.26170  -0.00004   0.00000  -0.00034  -0.00033   1.26137
   D289       0.20103  -0.00001   0.00000  -0.00014  -0.00014   0.20089
   D290      -1.93616   0.00000   0.00000   0.00002   0.00002  -1.93614
   D291      -2.70260   0.00002   0.00000   0.00011   0.00011  -2.70249
   D292       0.39071  -0.00004   0.00000  -0.00031  -0.00031   0.39040
   D293      -0.66996  -0.00001   0.00000  -0.00011  -0.00011  -0.67007
   D294      -2.80715   0.00001   0.00000   0.00005   0.00005  -2.80710
   D295       2.70960   0.00003   0.00000   0.00014   0.00014   2.70973
   D296      -0.66087  -0.00005   0.00000  -0.00045  -0.00045  -0.66132
   D297      -1.72154  -0.00002   0.00000  -0.00026  -0.00026  -1.72179
   D298       2.42446  -0.00001   0.00000  -0.00009  -0.00009   2.42437
   D299       1.65802   0.00001   0.00000  -0.00001  -0.00001   1.65801
   D300      -3.09675  -0.00009   0.00000  -0.00061  -0.00061  -3.09737
   D301       2.12576  -0.00006   0.00000  -0.00042  -0.00042   2.12534
   D302      -0.01143  -0.00004   0.00000  -0.00026  -0.00026  -0.01168
   D303      -0.77787  -0.00002   0.00000  -0.00017  -0.00017  -0.77804
   D304      -2.52930  -0.00006   0.00000  -0.00050  -0.00050  -2.52980
   D305       2.69322  -0.00003   0.00000  -0.00030  -0.00030   2.69291
   D306       0.55603  -0.00001   0.00000  -0.00014  -0.00014   0.55589
   D307      -0.21041   0.00001   0.00000  -0.00005  -0.00005  -0.21047
   D308       0.08033  -0.00004   0.00000  -0.00029  -0.00029   0.08005
   D309       1.04951   0.00001   0.00000   0.00008   0.00008   1.04959
   D310      -2.38101   0.00003   0.00000   0.00015   0.00015  -2.38086
   D311      -3.00242  -0.00003   0.00000  -0.00012  -0.00012  -3.00254
   D312       1.07307  -0.00004   0.00000  -0.00024  -0.00023   1.07284
   D313       2.04225   0.00001   0.00000   0.00013   0.00013   2.04238
   D314      -1.38827   0.00003   0.00000   0.00020   0.00020  -1.38807
   D315      -2.00968  -0.00003   0.00000  -0.00007  -0.00007  -2.00975
   D316      -0.89877  -0.00002   0.00000  -0.00015  -0.00015  -0.89892
   D317       0.07041   0.00002   0.00000   0.00021   0.00021   0.07062
   D318       2.92307   0.00005   0.00000   0.00028   0.00028   2.92335
   D319       2.30166  -0.00001   0.00000   0.00001   0.00001   2.30167
   D320       2.82645  -0.00002   0.00000  -0.00022  -0.00022   2.82624
   D321      -2.48756   0.00002   0.00000   0.00015   0.00015  -2.48741
   D322       0.36511   0.00005   0.00000   0.00022   0.00022   0.36532
   D323      -0.25630  -0.00001   0.00000  -0.00005  -0.00005  -0.25635
   D324      -2.97677  -0.00003   0.00000  -0.00023  -0.00023  -2.97700
   D325      -2.00759   0.00001   0.00000   0.00014   0.00014  -2.00746
   D326       0.84507   0.00003   0.00000   0.00020   0.00020   0.84528
   D327       0.22366  -0.00002   0.00000  -0.00006  -0.00006   0.22360
   D328       2.04636   0.00000   0.00000   0.00006   0.00006   2.04642
   D329      -0.76901   0.00004   0.00000   0.00047   0.00047  -0.76853
   D330       1.16002  -0.00000   0.00000   0.00005   0.00005   1.16007
   D331      -1.65535   0.00004   0.00000   0.00047   0.00047  -1.65488
   D332       3.08944  -0.00003   0.00000  -0.00014  -0.00014   3.08930
   D333       0.27407   0.00001   0.00000   0.00028   0.00028   0.27435
   D334      -1.96359  -0.00000   0.00000   0.00015   0.00015  -1.96344
   D335       1.50423   0.00003   0.00000   0.00057   0.00056   1.50480
   D336       0.32640   0.00003   0.00000   0.00021   0.00021   0.32661
   D337      -2.48896   0.00007   0.00000   0.00063   0.00063  -2.48833
   D338      -0.75359  -0.00001   0.00000  -0.00003  -0.00003  -0.75362
   D339       2.71423   0.00003   0.00000   0.00039   0.00039   2.71462
   D340      -3.02921   0.00002   0.00000   0.00018   0.00018  -3.02903
   D341       2.13412   0.00003   0.00000   0.00028   0.00028   2.13440
   D342      -1.93915   0.00001   0.00000   0.00014   0.00014  -1.93901
   D343      -0.95606   0.00004   0.00000   0.00040   0.00040  -0.95566
   D344       0.98446   0.00003   0.00000   0.00030   0.00030   0.98476
   D345       0.02412   0.00001   0.00000   0.00013   0.00013   0.02425
   D346      -0.89117  -0.00004   0.00000  -0.00029  -0.00029  -0.89146
   D347       0.13613  -0.00001   0.00000  -0.00017  -0.00017   0.13596
   D348       3.13076  -0.00002   0.00000  -0.00021  -0.00021   3.13055
   D349       2.49615  -0.00002   0.00000  -0.00018  -0.00018   2.49597
   D350       0.21560  -0.00001   0.00000  -0.00014  -0.00014   0.21547
   D351       1.24290   0.00001   0.00000  -0.00001  -0.00001   1.24289
   D352      -2.04566   0.00000   0.00000  -0.00006  -0.00006  -2.04572
   D353      -2.68026   0.00000   0.00000  -0.00003  -0.00003  -2.68029
   D354       3.10596   0.00001   0.00000  -0.00000  -0.00000   3.10595
   D355      -2.14993   0.00003   0.00000   0.00012   0.00012  -2.14981
   D356       0.84470   0.00002   0.00000   0.00007   0.00007   0.84477
   D357       0.21009   0.00002   0.00000   0.00010   0.00010   0.21019
   D358       2.53689  -0.00000   0.00000  -0.00004  -0.00004   2.53685
   D359      -2.71900   0.00002   0.00000   0.00008   0.00008  -2.71892
   D360       0.27563   0.00001   0.00000   0.00004   0.00004   0.27567
   D361      -0.35897   0.00001   0.00000   0.00007   0.00007  -0.35891
   D362       0.47990  -0.00000   0.00000  -0.00003  -0.00003   0.47986
   D363      -2.23249  -0.00001   0.00000  -0.00014  -0.00014  -2.23264
   D364      -2.88249  -0.00002   0.00000  -0.00014  -0.00014  -2.88263
   D365      -0.69867   0.00000   0.00000   0.00004   0.00004  -0.69863
   D366       2.87213  -0.00001   0.00000  -0.00007  -0.00007   2.87205
   D367       2.22213  -0.00001   0.00000  -0.00007  -0.00007   2.22206
   D368       2.99878   0.00002   0.00000   0.00011   0.00010   2.99888
   D369       0.28639   0.00000   0.00000  -0.00001  -0.00001   0.28638
   D370      -0.36360  -0.00000   0.00000  -0.00000  -0.00000  -0.36361
   D371       3.12888   0.00002   0.00000   0.00012   0.00012   3.12899
   D372       0.41649   0.00000   0.00000   0.00001   0.00001   0.41650
   D373      -0.23351  -0.00000   0.00000   0.00001   0.00001  -0.23350
   D374       0.83054   0.00002   0.00000   0.00023   0.00023   0.83076
   D375      -0.11694   0.00005   0.00000   0.00034   0.00034  -0.11660
   D376      -2.99407   0.00002   0.00000   0.00016   0.00016  -2.99391
   D377      -2.56998  -0.00000   0.00000   0.00002   0.00002  -2.56997
   D378      -0.20866   0.00002   0.00000   0.00016   0.00016  -0.20851
   D379      -1.15614   0.00004   0.00000   0.00027   0.00027  -1.15587
   D380       2.24992   0.00001   0.00000   0.00009   0.00009   2.25001
   D381       2.67400  -0.00001   0.00000  -0.00005  -0.00005   2.67395
   D382       3.13526   0.00000   0.00000   0.00006   0.00006   3.13532
   D383       2.18779   0.00002   0.00000   0.00017   0.00017   2.18795
   D384      -0.68934  -0.00000   0.00000  -0.00001  -0.00001  -0.68935
   D385      -0.26526  -0.00003   0.00000  -0.00015  -0.00015  -0.26541
   D386      -2.54681   0.00002   0.00000   0.00015   0.00015  -2.54665
   D387       2.78890   0.00004   0.00000   0.00026   0.00026   2.78917
   D388      -0.08822   0.00002   0.00000   0.00009   0.00009  -0.08814
   D389       0.33586  -0.00001   0.00000  -0.00005  -0.00005   0.33580
   D390      -0.78845   0.00003   0.00000   0.00023   0.00023  -0.78822
   D391       0.34804   0.00001   0.00000   0.00005   0.00005   0.34809
   D392       1.47409   0.00000   0.00000   0.00002   0.00002   1.47411
   D393       2.94652  -0.00000   0.00000   0.00000   0.00000   2.94652
   D394      -1.97016   0.00002   0.00000   0.00018   0.00018  -1.96999
   D395       3.06818   0.00005   0.00000   0.00035   0.00035   3.06853
   D396       1.70651   0.00003   0.00000   0.00022   0.00022   1.70673
   D397      -1.74842   0.00001   0.00000   0.00004   0.00004  -1.74838
   D398      -3.11009  -0.00001   0.00000  -0.00008  -0.00008  -3.11018
   D399      -0.46368   0.00001   0.00000   0.00005   0.00005  -0.46363
   D400      -1.82535  -0.00001   0.00000  -0.00008  -0.00008  -1.82543
   D401       0.56810  -0.00000   0.00000  -0.00000  -0.00000   0.56809
   D402      -0.79358  -0.00002   0.00000  -0.00013  -0.00013  -0.79371
   D403       1.66989   0.00001   0.00000   0.00011   0.00011   1.67000
   D404       0.30821  -0.00001   0.00000  -0.00002  -0.00002   0.30820
   D405       0.48195  -0.00000   0.00000  -0.00006  -0.00006   0.48189
   D406      -0.69756   0.00000   0.00000   0.00003   0.00003  -0.69754
   D407       3.00948   0.00003   0.00000   0.00035   0.00035   3.00983
   D408       3.12707   0.00004   0.00000   0.00019   0.00019   3.12726
   D409      -2.22838  -0.00024   0.00000  -0.00135  -0.00134  -2.22973
   D410       2.87529  -0.00023   0.00000  -0.00126  -0.00126   2.87403
   D411       0.29914  -0.00020   0.00000  -0.00094  -0.00093   0.29821
   D412       0.41674  -0.00020   0.00000  -0.00109  -0.00109   0.41564
   D413      -2.88991   0.00006   0.00000   0.00010   0.00009  -2.88982
   D414       2.21376   0.00007   0.00000   0.00019   0.00018   2.21394
   D415      -0.36238   0.00010   0.00000   0.00051   0.00050  -0.36188
   D416      -0.24479   0.00010   0.00000   0.00035   0.00034  -0.24445
   D417      -0.72423   0.00013   0.00000   0.00120   0.00120  -0.72304
   D418       0.47590   0.00009   0.00000   0.00088   0.00087   0.47678
   D419       3.08648   0.00011   0.00000   0.00107   0.00107   3.08755
   D420      -3.04332   0.00007   0.00000   0.00050   0.00050  -3.04282
   D421       2.60552  -0.00006   0.00000  -0.00035  -0.00035   2.60516
   D422      -2.47753  -0.00010   0.00000  -0.00067  -0.00068  -2.47821
   D423       0.13305  -0.00008   0.00000  -0.00048  -0.00048   0.13257
   D424       0.28643  -0.00012   0.00000  -0.00105  -0.00105   0.28538
   D425       2.25928   0.00008   0.00000   0.00090   0.00090   2.26018
   D426      -2.82377   0.00004   0.00000   0.00058   0.00057  -2.82319
   D427      -0.21319   0.00006   0.00000   0.00077   0.00077  -0.21242
   D428      -0.05980   0.00002   0.00000   0.00020   0.00020  -0.05960
   D429      -0.31958  -0.00008   0.00000  -0.00078  -0.00077  -0.32036
   D430       0.97258  -0.00007   0.00000  -0.00080  -0.00080   0.97178
   D431       3.11841  -0.00010   0.00000  -0.00078  -0.00078   3.11763
   D432      -2.88449  -0.00006   0.00000  -0.00068  -0.00068  -2.88517
   D433       2.71227  -0.00002   0.00000  -0.00010  -0.00010   2.71218
   D434      -2.27875   0.00000   0.00000  -0.00013  -0.00012  -2.27887
   D435      -0.13292  -0.00003   0.00000  -0.00010  -0.00010  -0.13302
   D436       0.14737   0.00001   0.00000  -0.00000  -0.00000   0.14736
   D437       3.02460  -0.00002   0.00000  -0.00038  -0.00037   3.02423
   D438      -1.96642  -0.00001   0.00000  -0.00040  -0.00040  -1.96682
   D439       0.17941  -0.00004   0.00000  -0.00038  -0.00037   0.17904
   D440       0.45969  -0.00000   0.00000  -0.00028  -0.00028   0.45942
   D441       2.61748  -0.00003   0.00000  -0.00022  -0.00022   2.61726
   D442       0.23117  -0.00001   0.00000   0.00056   0.00058   0.23175
   D443      -0.24695  -0.00011   0.00000  -0.00040  -0.00039  -0.24734
   D444      -2.63326  -0.00009   0.00000   0.00039   0.00041  -2.63286
   D445       1.26824   0.00004   0.00000   0.00052   0.00052   1.26875
   D446      -1.11808   0.00006   0.00000   0.00130   0.00132  -1.11676
   D447      -2.09831  -0.00003   0.00000   0.00011   0.00011  -2.09819
   D448       1.79857  -0.00000   0.00000   0.00090   0.00091   1.79948
   D449       0.47613  -0.00001   0.00000  -0.00006  -0.00006   0.47607
   D450      -2.46437   0.00003   0.00000   0.00021   0.00020  -2.46416
   D451      -2.82827  -0.00000   0.00000  -0.00000  -0.00000  -2.82827
   D452      -0.72486  -0.00003   0.00000  -0.00016  -0.00016  -0.72502
   D453       2.61782   0.00001   0.00000   0.00011   0.00011   2.61793
   D454       2.25393  -0.00002   0.00000  -0.00010  -0.00010   2.25383
   D455       3.09016  -0.00002   0.00000  -0.00016  -0.00016   3.09000
   D456       0.14966   0.00002   0.00000   0.00010   0.00010   0.14977
   D457      -0.21424  -0.00001   0.00000  -0.00010  -0.00010  -0.21434
   D458      -3.03915  -0.00003   0.00000  -0.00027  -0.00027  -3.03942
   D459       0.30353   0.00001   0.00000  -0.00001  -0.00000   0.30353
   D460      -0.06036  -0.00003   0.00000  -0.00021  -0.00021  -0.06058
   D461      -0.96573  -0.00003   0.00000  -0.00016  -0.00016  -0.96589
   D462       0.27149  -0.00002   0.00000  -0.00008  -0.00008   0.27141
   D463       2.74158  -0.00003   0.00000  -0.00011  -0.00011   2.74147
   D464       2.87401  -0.00003   0.00000  -0.00022  -0.00022   2.87379
   D465       0.12834  -0.00001   0.00000  -0.00008  -0.00008   0.12826
   D466       1.36556  -0.00000   0.00000  -0.00001  -0.00001   1.36555
   D467      -2.44754  -0.00002   0.00000  -0.00004  -0.00004  -2.44757
   D468      -2.31511  -0.00001   0.00000  -0.00014  -0.00014  -2.31525
   D469       2.33413  -0.00002   0.00000  -0.00010  -0.00010   2.33403
   D470      -2.71184  -0.00001   0.00000  -0.00002  -0.00002  -2.71186
   D471      -0.24175  -0.00002   0.00000  -0.00005  -0.00005  -0.24180
   D472      -0.10932  -0.00002   0.00000  -0.00016  -0.00016  -0.10948
   D473       2.60861  -0.00001   0.00000  -0.00003  -0.00003   2.60857
   D474      -2.43736  -0.00000   0.00000   0.00004   0.00004  -2.43732
   D475       0.03273  -0.00001   0.00000   0.00001   0.00001   0.03275
   D476       0.16516  -0.00001   0.00000  -0.00010  -0.00010   0.16507
   D477      -2.19333  -0.00006   0.00000  -0.00060  -0.00060  -2.19393
   D478      -0.04727  -0.00002   0.00000  -0.00031  -0.00031  -0.04758
   D479       2.77912  -0.00003   0.00000  -0.00046  -0.00046   2.77866
   D480       1.33673  -0.00003   0.00000  -0.00037  -0.00037   1.33636
   D481      -1.11823  -0.00004   0.00000  -0.00047  -0.00047  -1.11870
   D482      -0.31963  -0.00002   0.00000  -0.00011  -0.00011  -0.31975
   D483       0.97362   0.00003   0.00000   0.00028   0.00028   0.97390
   D484      -2.88002   0.00002   0.00000   0.00017   0.00017  -2.87985
   D485       3.11818   0.00003   0.00000   0.00018   0.00018   3.11836
   D486       2.70469  -0.00004   0.00000  -0.00028  -0.00028   2.70440
   D487      -2.28524   0.00001   0.00000   0.00011   0.00011  -2.28513
   D488       0.14430   0.00000   0.00000   0.00000   0.00000   0.14430
   D489      -0.14068   0.00000   0.00000   0.00002   0.00001  -0.14067
   D490       3.02886  -0.00002   0.00000  -0.00016  -0.00016   3.02870
   D491      -1.96107   0.00003   0.00000   0.00023   0.00023  -1.96083
   D492       0.46848   0.00002   0.00000   0.00013   0.00013   0.46860
   D493       0.18349   0.00002   0.00000   0.00014   0.00014   0.18363
   D494       2.61900  -0.00002   0.00000  -0.00012  -0.00011   2.61889
   D495      -0.25737   0.00000   0.00000  -0.00002  -0.00002  -0.25738
   D496       1.26814  -0.00000   0.00000  -0.00006  -0.00006   1.26809
   D497      -2.10405   0.00001   0.00000   0.00000   0.00000  -2.10404
   D498       0.30239   0.00004   0.00000   0.00032   0.00032   0.30271
   D499      -0.82286   0.00002   0.00000   0.00013   0.00013  -0.82273
   D500       3.02231  -0.00001   0.00000  -0.00006  -0.00006   3.02225
   D501       2.57730   0.00005   0.00000   0.00028   0.00028   2.57758
   D502       1.46036   0.00004   0.00000   0.00035   0.00035   1.46071
   D503       0.33512   0.00002   0.00000   0.00015   0.00015   0.33527
   D504      -2.10290  -0.00000   0.00000  -0.00004  -0.00004  -2.10294
   D505      -2.54791   0.00006   0.00000   0.00030   0.00030  -2.54761
   D506      -2.12212   0.00003   0.00000   0.00022   0.00022  -2.12190
   D507       3.03582   0.00001   0.00000   0.00003   0.00003   3.03585
   D508       0.59780  -0.00001   0.00000  -0.00016  -0.00016   0.59764
   D509       0.15279   0.00005   0.00000   0.00018   0.00018   0.15297
   D510      -2.54103   0.00001   0.00000   0.00019   0.00019  -2.54084
   D511       2.61692  -0.00001   0.00000  -0.00000  -0.00000   2.61692
   D512       0.17889  -0.00003   0.00000  -0.00019  -0.00019   0.17870
   D513      -0.26612   0.00003   0.00000   0.00015   0.00015  -0.26597
   D514       0.63710   0.00003   0.00000   0.00019   0.00019   0.63729
   D515      -0.43031  -0.00007   0.00000  -0.00070  -0.00069  -0.43101
   D516      -2.66239  -0.00009   0.00000  -0.00076  -0.00076  -2.66315
   D517       3.06233  -0.00006   0.00000  -0.00044  -0.00044   3.06189
   D518      -0.51977   0.00004   0.00000   0.00025   0.00025  -0.51952
   D519      -1.58718  -0.00006   0.00000  -0.00064  -0.00063  -1.58781
   D520       2.46393  -0.00008   0.00000  -0.00070  -0.00070   2.46322
   D521       1.90546  -0.00005   0.00000  -0.00038  -0.00038   1.90508
   D522      -3.13774   0.00006   0.00000   0.00040   0.00040  -3.13734
   D523       2.07804  -0.00004   0.00000  -0.00049  -0.00049   2.07755
   D524      -0.15404  -0.00006   0.00000  -0.00056  -0.00056  -0.15460
   D525      -0.71251  -0.00003   0.00000  -0.00023  -0.00023  -0.71274
   D526      -2.90210   0.00009   0.00000   0.00068   0.00068  -2.90141
   D527       2.31368  -0.00001   0.00000  -0.00021  -0.00021   2.31347
   D528       0.08160  -0.00003   0.00000  -0.00028  -0.00027   0.08133
   D529      -0.47687  -0.00001   0.00000   0.00005   0.00005  -0.47682
   D530      -1.51909  -0.00002   0.00000  -0.00030  -0.00030  -1.51939
   D531       0.20391  -0.00002   0.00000  -0.00028  -0.00028   0.20363
   D532       1.76321   0.00002   0.00000   0.00002   0.00002   1.76323
   D533      -2.79698   0.00001   0.00000   0.00004   0.00004  -2.79693
   D534      -2.95790  -0.00000   0.00000  -0.00019  -0.00019  -2.95810
   D535      -1.23490  -0.00001   0.00000  -0.00017  -0.00017  -1.23507
   D536       0.67975   0.00001   0.00000  -0.00009  -0.00009   0.67966
   D537       2.40275   0.00000   0.00000  -0.00007  -0.00007   2.40269
   D538      -0.44075  -0.00003   0.00000  -0.00034  -0.00034  -0.44109
   D539       1.28225  -0.00003   0.00000  -0.00032  -0.00032   1.28193
   D540      -0.50509  -0.00002   0.00000  -0.00016  -0.00016  -0.50525
   D541       2.02174  -0.00004   0.00000  -0.00053  -0.00053   2.02120
   D542      -2.73320   0.00001   0.00000   0.00006   0.00006  -2.73314
   D543      -0.20637  -0.00001   0.00000  -0.00031  -0.00031  -0.20668
   D544      -1.59162  -0.00001   0.00000  -0.00009  -0.00009  -1.59171
   D545       0.93520  -0.00004   0.00000  -0.00046  -0.00046   0.93474
   D546       2.27741   0.00002   0.00000   0.00005   0.00005   2.27746
   D547      -1.47895  -0.00001   0.00000  -0.00032  -0.00032  -1.47927
   D548       0.86414  -0.00006   0.00000  -0.00051  -0.00051   0.86364
   D549      -2.89222  -0.00008   0.00000  -0.00088  -0.00088  -2.89309
   D550      -0.88827   0.00003   0.00000   0.00020   0.00020  -0.88807
   D551       0.13869   0.00002   0.00000   0.00014   0.00014   0.13883
   D552       3.13167   0.00000   0.00000   0.00011   0.00011   3.13178
   D553       2.49801  -0.00005   0.00000  -0.00033  -0.00033   2.49768
   D554       0.21790   0.00004   0.00000   0.00031   0.00031   0.21821
   D555       1.24485   0.00003   0.00000   0.00025   0.00025   1.24511
   D556      -2.04534   0.00002   0.00000   0.00022   0.00022  -2.04512
   D557      -2.67901  -0.00003   0.00000  -0.00022  -0.00022  -2.67922
   D558       3.11904  -0.00001   0.00000   0.00001   0.00001   3.11905
   D559      -2.13719  -0.00003   0.00000  -0.00005  -0.00005  -2.13723
   D560       0.85580  -0.00004   0.00000  -0.00008  -0.00008   0.85572
   D561       0.22214  -0.00009   0.00000  -0.00052  -0.00052   0.22162
   D562       2.54111   0.00010   0.00000   0.00052   0.00052   2.54163
   D563      -2.71512   0.00009   0.00000   0.00046   0.00046  -2.71466
   D564       0.27787   0.00008   0.00000   0.00043   0.00043   0.27830
   D565      -0.35579   0.00003   0.00000  -0.00001  -0.00001  -0.35580
   D566       0.82848  -0.00003   0.00000  -0.00028  -0.00028   0.82820
   D567      -0.11924   0.00001   0.00000   0.00006   0.00006  -0.11918
   D568      -2.57036   0.00003   0.00000   0.00010   0.00010  -2.57026
   D569      -2.99943  -0.00001   0.00000  -0.00008  -0.00008  -2.99951
   D570      -0.21089  -0.00003   0.00000  -0.00019  -0.00019  -0.21108
   D571      -1.15861   0.00001   0.00000   0.00014   0.00014  -1.15846
   D572       2.67346   0.00003   0.00000   0.00018   0.00018   2.67364
   D573       2.24439  -0.00001   0.00000   0.00001   0.00001   2.24439
   D574       3.12718   0.00001   0.00000   0.00002   0.00002   3.12720
   D575       2.17945   0.00005   0.00000   0.00036   0.00036   2.17981
   D576      -0.27166   0.00007   0.00000   0.00040   0.00040  -0.27127
   D577      -0.70073   0.00003   0.00000   0.00022   0.00022  -0.70051
   D578      -2.55359  -0.00008   0.00000  -0.00047  -0.00047  -2.55406
   D579       2.78188  -0.00004   0.00000  -0.00014  -0.00014   2.78174
   D580       0.33076  -0.00002   0.00000  -0.00010  -0.00010   0.33066
   D581      -0.09831  -0.00006   0.00000  -0.00027  -0.00027  -0.09859
   D582      -0.77272  -0.00007   0.00000  -0.00025  -0.00025  -0.77297
   D583       2.95421  -0.00010   0.00000  -0.00069  -0.00069   2.95353
   D584       0.36308  -0.00006   0.00000  -0.00032  -0.00032   0.36276
   D585       1.48003  -0.00003   0.00000  -0.00015  -0.00015   1.47988
   D586      -1.95301  -0.00010   0.00000  -0.00053  -0.00053  -1.95354
   D587       1.70920   0.00010   0.00000   0.00055   0.00055   1.70975
   D588       3.06525   0.00008   0.00000   0.00059   0.00059   3.06585
   D589      -0.78854   0.00001   0.00000  -0.00002  -0.00002  -0.78856
   D590       0.56752  -0.00001   0.00000   0.00002   0.00002   0.56754
   D591      -3.10953   0.00001   0.00000   0.00008   0.00008  -3.10945
   D592      -1.75347  -0.00001   0.00000   0.00012   0.00013  -1.75335
   D593      -1.82250   0.00002   0.00000   0.00017   0.00017  -1.82233
   D594      -0.46644  -0.00000   0.00000   0.00021   0.00021  -0.46623
   D595       0.31412   0.00006   0.00000   0.00028   0.00028   0.31440
   D596       1.67018   0.00004   0.00000   0.00032   0.00032   1.67050
   D597      -0.58154  -0.00003   0.00000  -0.00007  -0.00007  -0.58161
   D598       0.62655  -0.00003   0.00000  -0.00023  -0.00023   0.62632
   D599      -2.95544  -0.00003   0.00000  -0.00022  -0.00022  -2.95566
   D600      -2.80633  -0.00002   0.00000  -0.00012  -0.00012  -2.80645
   D601      -1.78965  -0.00003   0.00000  -0.00006  -0.00006  -1.78971
   D602      -0.58156  -0.00003   0.00000  -0.00022  -0.00022  -0.58178
   D603       2.11964  -0.00003   0.00000  -0.00021  -0.00021   2.11943
   D604       2.26875  -0.00001   0.00000  -0.00012  -0.00012   2.26864
   D605       2.26456  -0.00000   0.00000   0.00011   0.00011   2.26467
   D606      -2.81054  -0.00001   0.00000  -0.00005  -0.00005  -2.81058
   D607      -0.10934  -0.00001   0.00000  -0.00004  -0.00004  -0.10938
   D608       0.03977   0.00001   0.00000   0.00005   0.00006   0.03983
   D609       2.12061  -0.00001   0.00000   0.00002   0.00003   2.12064
   D610      -2.95449  -0.00002   0.00000  -0.00013  -0.00013  -2.95462
   D611      -0.25329  -0.00002   0.00000  -0.00012  -0.00012  -0.25341
   D612      -0.10418  -0.00000   0.00000  -0.00003  -0.00003  -0.10421
   D613      -1.43815   0.00004   0.00000   0.00029   0.00029  -1.43786
   D614       1.78514  -0.00002   0.00000  -0.00024  -0.00024   1.78490
   D615      -0.17858  -0.00002   0.00000  -0.00010  -0.00010  -0.17869
   D616       0.86090  -0.00000   0.00000  -0.00005  -0.00005   0.86085
   D617      -3.03614  -0.00004   0.00000  -0.00031  -0.00031  -3.03645
   D618       0.62175   0.00008   0.00000   0.00111   0.00111   0.62286
   D619      -0.76708   0.00017   0.00000   0.00175   0.00174  -0.76535
   D620       1.62285   0.00024   0.00000   0.00245   0.00244   1.62529
   D621      -2.32822   0.00023   0.00000   0.00225   0.00224  -2.32598
   D622       2.55984   0.00017   0.00000   0.00174   0.00173   2.56157
   D623      -0.17318   0.00005   0.00000   0.00095   0.00094  -0.17224
   D624      -1.24484   0.00011   0.00000   0.00128   0.00127  -1.24356
   D625       1.21322   0.00017   0.00000   0.00206   0.00205   1.21527
   D626      -2.32151   0.00014   0.00000   0.00157   0.00156  -2.31995
   D627       2.65381   0.00017   0.00000   0.00174   0.00173   2.65554
   D628       1.79122   0.00004   0.00000   0.00028   0.00028   1.79150
   D629      -1.43615   0.00002   0.00000   0.00003   0.00003  -1.43613
   D630       0.86504  -0.00000   0.00000  -0.00015  -0.00015   0.86489
   D631      -0.17350   0.00001   0.00000   0.00005   0.00005  -0.17346
   D632      -3.03446  -0.00001   0.00000  -0.00009  -0.00009  -3.03455
   D633       0.38183   0.00006   0.00000   0.00026   0.00026   0.38209
   D634      -0.66182  -0.00004   0.00000  -0.00020  -0.00020  -0.66202
   D635       2.73366  -0.00007   0.00000  -0.00031  -0.00031   2.73335
   D636      -0.91814   0.00027   0.00000   0.00158   0.00158  -0.91657
   D637      -1.96179   0.00017   0.00000   0.00112   0.00111  -1.96068
   D638       1.43369   0.00014   0.00000   0.00101   0.00101   1.43469
   D639       2.39906   0.00038   0.00000   0.00196   0.00194   2.40100
   D640       1.35541   0.00028   0.00000   0.00150   0.00148   1.35689
   D641      -1.53230   0.00025   0.00000   0.00139   0.00138  -1.53092
   D642       0.70616  -0.00033   0.00000  -0.00292  -0.00292   0.70325
   D643      -3.10275  -0.00010   0.00000  -0.00027  -0.00028  -3.10303
   D644       2.26705  -0.00021   0.00000  -0.00248  -0.00247   2.26458
   D645      -1.54186   0.00003   0.00000   0.00017   0.00016  -1.54170
   D646      -1.14427  -0.00044   0.00000  -0.00354  -0.00353  -1.14779
   D647       1.33001  -0.00021   0.00000  -0.00089  -0.00089   1.32912
   D648       0.38696  -0.00000   0.00000  -0.00000  -0.00000   0.38696
   D649       2.73521  -0.00000   0.00000   0.00001   0.00001   2.73522
   D650      -0.91346   0.00001   0.00000   0.00007   0.00007  -0.91339
   D651       1.43479   0.00001   0.00000   0.00007   0.00007   1.43486
   D652       0.26346   0.00001   0.00000   0.00008   0.00008   0.26354
   D653       2.86298   0.00001   0.00000   0.00004   0.00004   2.86301
   D654      -1.55183  -0.00000   0.00000  -0.00004  -0.00004  -1.55187
   D655       1.04768  -0.00001   0.00000  -0.00008  -0.00008   1.04760
   D656      -0.75609  -0.00002   0.00000  -0.00055  -0.00054  -0.75664
   D657       2.93007  -0.00025   0.00000  -0.00258  -0.00258   2.92749
   D658      -1.65449  -0.00056   0.00000  -0.00437  -0.00438  -1.65886
   D659      -0.16814  -0.00001   0.00000  -0.00072  -0.00072  -0.16886
   D660      -3.05078  -0.00022   0.00000  -0.00225  -0.00225  -3.05303
   D661      -1.07227  -0.00045   0.00000  -0.00358  -0.00359  -1.07586
   D662      -0.31285   0.00005   0.00000   0.00053   0.00053  -0.31231
   D663       1.35421  -0.00001   0.00000  -0.00023  -0.00023   1.35398
   D664      -3.00129   0.00006   0.00000   0.00056   0.00055  -3.00074
   D665       0.95159   0.00017   0.00000   0.00126   0.00126   0.95285
   D666       0.96580  -0.00000   0.00000   0.00023   0.00022   0.96602
   D667       2.63285  -0.00006   0.00000  -0.00053  -0.00053   2.63232
   D668      -1.72265   0.00002   0.00000   0.00025   0.00025  -1.72240
   D669       2.23023   0.00012   0.00000   0.00095   0.00095   2.23119
   D670       2.37077  -0.00019   0.00000  -0.00128  -0.00128   2.36949
   D671      -0.44525  -0.00007   0.00000  -0.00031  -0.00031  -0.44556
   D672       0.36906  -0.00001   0.00000  -0.00014  -0.00014   0.36892
   D673      -3.09260   0.00006   0.00000   0.00028   0.00028  -3.09232
   D674       2.32071   0.00008   0.00000   0.00067   0.00067   2.32138
   D675      -1.14096   0.00014   0.00000   0.00110   0.00110  -1.13986
   D676      -0.29850  -0.00003   0.00000  -0.00012  -0.00012  -0.29862
   D677      -2.99690  -0.00005   0.00000  -0.00019  -0.00019  -2.99710
   D678       1.21342   0.00006   0.00000   0.00033   0.00033   1.21375
   D679      -1.48498   0.00004   0.00000   0.00025   0.00025  -1.48473
   D680      -2.05192   0.00003   0.00000  -0.00006  -0.00006  -2.05198
   D681       1.53287   0.00001   0.00000  -0.00014  -0.00014   1.53273
   D682      -0.62079  -0.00006   0.00000  -0.00029  -0.00029  -0.62108
   D683       1.39240   0.00004   0.00000  -0.00008  -0.00008   1.39232
   D684      -2.88121   0.00007   0.00000   0.00021   0.00021  -2.88099
   D685      -2.18169  -0.00020   0.00000  -0.00128  -0.00127  -2.18296
   D686      -0.16850  -0.00011   0.00000  -0.00107  -0.00106  -0.16956
   D687       1.84108  -0.00008   0.00000  -0.00077  -0.00077   1.84031
   D688       1.22913  -0.00010   0.00000  -0.00047  -0.00046   1.22867
   D689      -3.04086   0.00000   0.00000  -0.00026  -0.00026  -3.04112
   D690      -1.03128   0.00003   0.00000   0.00003   0.00003  -1.03125
   D691       0.26161   0.00002   0.00000   0.00009   0.00009   0.26170
   D692       2.87236   0.00002   0.00000   0.00012   0.00012   2.87249
   D693      -1.54057  -0.00002   0.00000  -0.00018  -0.00018  -1.54076
   D694       1.07018  -0.00001   0.00000  -0.00015  -0.00015   1.07003
   D695      -0.38110   0.00001   0.00000   0.00007   0.00007  -0.38103
   D696       2.41218   0.00002   0.00000   0.00019   0.00019   2.41238
   D697      -2.81223   0.00001   0.00000   0.00008   0.00008  -2.81215
   D698      -0.92335  -0.00002   0.00000  -0.00011  -0.00011  -0.92346
   D699      -0.62523   0.00001   0.00000   0.00002   0.00002  -0.62521
   D700      -2.88453  -0.00001   0.00000  -0.00003  -0.00003  -2.88456
   D701      -2.20137   0.00002   0.00000   0.00014   0.00014  -2.20123
   D702       1.82251   0.00001   0.00000   0.00009   0.00009   1.82261
   D703       1.23298   0.00002   0.00000   0.00005   0.00005   1.23302
   D704      -1.02633   0.00000   0.00000   0.00000   0.00000  -1.02632
   D705      -0.29534   0.00000   0.00000  -0.00002  -0.00002  -0.29535
   D706      -2.99339   0.00000   0.00000   0.00002   0.00002  -2.99337
   D707       1.21545   0.00000   0.00000  -0.00006  -0.00006   1.21539
   D708      -1.48260   0.00000   0.00000  -0.00002  -0.00002  -1.48263
   D709      -2.05169   0.00000   0.00000  -0.00002  -0.00002  -2.05171
   D710       1.53344   0.00001   0.00000   0.00002   0.00002   1.53346
   D711       2.78192  -0.00003   0.00000  -0.00056  -0.00056   2.78136
   D712      -0.15768   0.00003   0.00000  -0.00017  -0.00017  -0.15785
   D713      -2.94971  -0.00013   0.00000  -0.00084  -0.00083  -2.95054
   D714      -1.42549   0.00013   0.00000   0.00091   0.00091  -1.42458
   D715       0.82475  -0.00009   0.00000  -0.00010  -0.00011   0.82465
   D716       0.54707  -0.00009   0.00000   0.00015   0.00014   0.54721
   D717      -2.85633   0.00008   0.00000   0.00121   0.00121  -2.85512
   D718       2.03979   0.00104   0.00000   0.00743   0.00742   2.04721
   D719       2.17667  -0.00024   0.00000  -0.00115  -0.00115   2.17552
   D720       1.89899  -0.00023   0.00000  -0.00090  -0.00091   1.89808
   D721      -1.50441  -0.00006   0.00000   0.00016   0.00016  -1.50425
   D722      -2.89148   0.00090   0.00000   0.00638   0.00637  -2.88510
   D723      -1.36310  -0.00028   0.00000  -0.00179  -0.00179  -1.36490
   D724      -1.64079  -0.00027   0.00000  -0.00154  -0.00154  -1.64234
   D725       1.23899  -0.00010   0.00000  -0.00048  -0.00048   1.23852
   D726      -0.14807   0.00085   0.00000   0.00574   0.00573  -0.14234
   D727       3.09595  -0.00009   0.00000  -0.00081  -0.00081   3.09514
   D728       1.75164   0.00003   0.00000   0.00012   0.00012   1.75177
   D729      -0.98669   0.00007   0.00000   0.00078   0.00078  -0.98591
   D730      -0.15843  -0.00002   0.00000  -0.00023  -0.00023  -0.15866
   D731       2.80589   0.00000   0.00000  -0.00008  -0.00008   2.80581
   D732       3.11919   0.00000   0.00000   0.00004   0.00004   3.11922
   D733       1.77285   0.00004   0.00000   0.00036   0.00036   1.77321
   D734      -0.92046  -0.00004   0.00000  -0.00044  -0.00044  -0.92089
   D735       0.69822  -0.00004   0.00000  -0.00051  -0.00051   0.69771
   D736      -0.31051  -0.00001   0.00000  -0.00024  -0.00024  -0.31075
   D737      -2.89688  -0.00008   0.00000  -0.00081  -0.00081  -2.89769
   D738      -1.35689  -0.00022   0.00000  -0.00158  -0.00158  -1.35847
   D739       2.02519  -0.00003   0.00000  -0.00056  -0.00056   2.02463
   D740       1.01646   0.00000   0.00000  -0.00029  -0.00029   1.01617
   D741      -1.56991  -0.00008   0.00000  -0.00087  -0.00087  -1.57077
   D742      -0.02993  -0.00021   0.00000  -0.00163  -0.00163  -0.03156
   D743      -1.54313   0.00003   0.00000   0.00013   0.00013  -1.54300
   D744      -2.55186   0.00007   0.00000   0.00040   0.00040  -2.55146
   D745       1.14496  -0.00001   0.00000  -0.00017  -0.00018   1.14479
   D746       2.68494  -0.00014   0.00000  -0.00094  -0.00094   2.68400
   D747      -2.94326   0.00000   0.00000  -0.00007  -0.00007  -2.94333
   D748      -1.43209  -0.00001   0.00000  -0.00001  -0.00001  -1.43209
   D749      -1.54396   0.00006   0.00000   0.00046   0.00046  -1.54350
   D750       1.15358   0.00004   0.00000   0.00036   0.00036   1.15394
   D751      -3.10397   0.00002   0.00000   0.00007   0.00007  -3.10390
   D752      -0.37737  -0.00000   0.00000  -0.00004  -0.00003  -0.37740
   D753       1.54795   0.00005   0.00000   0.00022   0.00022   1.54817
   D754      -2.00863   0.00002   0.00000   0.00012   0.00012  -2.00851
   D755      -0.26864   0.00001   0.00000   0.00023   0.00023  -0.26842
   D756       0.02562   0.00002   0.00000   0.00026   0.00026   0.02588
   D757       2.87573   0.00002   0.00000   0.00018   0.00018   2.87591
   D758       1.63701   0.00001   0.00000   0.00012   0.00012   1.63713
   D759       1.93128   0.00001   0.00000   0.00015   0.00015   1.93143
   D760      -1.50180   0.00001   0.00000   0.00007   0.00007  -1.50173
   D761       0.28596   0.00003   0.00000   0.00025   0.00025   0.28621
   D762       0.56731   0.00003   0.00000   0.00027   0.00027   0.56758
   D763      -3.14031   0.00001   0.00000   0.00013   0.00013  -3.14017
   D764      -1.50327   0.00001   0.00000  -0.00010  -0.00010  -1.50337
   D765      -1.22192   0.00001   0.00000  -0.00008  -0.00008  -1.22200
   D766       1.35365  -0.00001   0.00000  -0.00022  -0.00022   1.35343
   D767      -1.23001   0.00004   0.00000   0.00029   0.00029  -1.22971
   D768       0.29102  -0.00000   0.00000   0.00021   0.00021   0.29123
   D769       2.93269   0.00007   0.00000   0.00073   0.00073   2.93342
   D770       1.50667   0.00028   0.00000   0.00216   0.00216   1.50882
   D771      -2.58082  -0.00000   0.00000   0.00004   0.00004  -2.58079
   D772      -1.05980  -0.00004   0.00000  -0.00005  -0.00005  -1.05985
   D773       1.58187   0.00003   0.00000   0.00047   0.00047   1.58235
   D774       0.15585   0.00024   0.00000   0.00190   0.00190   0.15774
   D775       0.50016   0.00003   0.00000   0.00044   0.00044   0.50060
   D776       2.02119  -0.00001   0.00000   0.00035   0.00035   2.02154
   D777      -1.62032   0.00007   0.00000   0.00087   0.00087  -1.61945
   D778      -3.04635   0.00028   0.00000   0.00230   0.00230  -3.04405
   D779       0.29256  -0.00000   0.00000  -0.00013  -0.00013   0.29244
   D780      -0.00460  -0.00002   0.00000  -0.00020  -0.00020  -0.00480
   D781      -2.85181  -0.00000   0.00000  -0.00008  -0.00008  -2.85189
   D782      -0.26018  -0.00002   0.00000  -0.00022  -0.00022  -0.26039
   D783      -0.54321  -0.00004   0.00000  -0.00027  -0.00027  -0.54348
   D784      -3.12136  -0.00002   0.00000  -0.00014  -0.00014  -3.12150
   D785       1.66268   0.00003   0.00000   0.00017   0.00017   1.66285
   D786       1.37965   0.00002   0.00000   0.00011   0.00011   1.37977
   D787      -1.19850   0.00004   0.00000   0.00024   0.00024  -1.19825
   D788      -3.07022   0.00001   0.00000   0.00007   0.00007  -3.07015
   D789       1.53380  -0.00001   0.00000  -0.00009  -0.00009   1.53371
   D790       0.68344   0.00011   0.00000   0.00058   0.00058   0.68402
   D791      -0.60651   0.00000   0.00000   0.00007   0.00007  -0.60644
   D792      -2.71931   0.00013   0.00000   0.00061   0.00060  -2.71871
   D793      -2.83356   0.00008   0.00000   0.00046   0.00046  -2.83310
   D794       2.15967  -0.00003   0.00000  -0.00005  -0.00004   2.15962
   D795       0.04687   0.00010   0.00000   0.00049   0.00049   0.04735
   D796       0.34647   0.00012   0.00000   0.00121   0.00120   0.34767
   D797      -2.16511  -0.00058   0.00000  -0.00365  -0.00365  -2.16876
   D798       0.28300   0.00028   0.00000   0.00247   0.00246   0.28546
   D799      -2.22858  -0.00042   0.00000  -0.00239  -0.00238  -2.23097
   D800      -1.37459   0.00106   0.00000   0.00830   0.00828  -1.36631
   D801       2.39702   0.00036   0.00000   0.00345   0.00343   2.40045
   D802       2.62733   0.00041   0.00000   0.00327   0.00326   2.63059
   D803       0.11575  -0.00029   0.00000  -0.00158  -0.00159   0.11416
   D804      -0.77160  -0.00001   0.00000  -0.00007  -0.00007  -0.77167
   D805       2.60188  -0.00004   0.00000  -0.00043  -0.00043   2.60145
   D806       0.65979  -0.00007   0.00000  -0.00050  -0.00050   0.65929
   D807      -2.24990  -0.00010   0.00000  -0.00086  -0.00086  -2.25077
   D808      -1.15434   0.00020   0.00000   0.00154   0.00154  -1.15280
   D809       2.21914   0.00016   0.00000   0.00118   0.00118   2.22032
   D810       2.94855   0.00004   0.00000   0.00031   0.00031   2.94886
   D811       0.03886   0.00001   0.00000  -0.00005  -0.00006   0.03880
         Item               Value     Threshold  Converged?
 Maximum Force            0.172699     0.000450     NO 
 RMS     Force            0.006960     0.000300     NO 
 Maximum Displacement     0.222654     0.001800     NO 
 RMS     Displacement     0.009567     0.001200     NO 
 Predicted change in Energy=-4.321426D-02
 GradGradGradGradGradGradGradGradGradGradGradGradGradGradGradGradGradGrad

 Stoichiometry    Be12H56
 Framework group  C1[X(Be12H56)]
 Deg. of freedom   198
 Full point group                 C1      NOp   1
 Largest Abelian subgroup         C1      NOp   1
 Largest concise Abelian subgroup C1      NOp   1
                         Standard orientation:                         
 ---------------------------------------------------------------------
 Center     Atomic      Atomic             Coordinates (Angstroms)
 Number     Number       Type             X           Y           Z
 ---------------------------------------------------------------------
      1          4           0       -0.087771    1.487351   -0.254763
      2          4           0       -0.649664    0.611469    1.684540
      3          4           0       -0.029091   -1.594499   -0.558564
      4          4           0       -2.025707    0.567899    0.080762
      5          4           0        2.065605    1.220769   -0.493580
      6          4           0       -1.472275   -1.256911    1.118635
      7          4           0       -2.179418   -1.291258   -0.741149
      8          4           0        0.534334   -1.112148    1.513880
      9          4           0        1.909460   -0.761948   -0.047352
     10          4           0       -1.057353    0.126865   -1.707899
     11          4           0        1.358340    0.829198    1.324176
     12          4           0        0.943629    0.021150   -1.717855
     13          1           0        3.158417    1.893494   -1.309863
     14          1           0        3.043292    2.379054   -0.666748
     15          1           0       -3.276496   -1.784802   -1.670259
     16          1           0       -3.149579   -2.394958   -1.144688
     17          1           0       -1.939825    0.274590   -2.956309
     18          1           0       -1.191477    0.476421   -3.205191
     19          1           0        2.347449    1.718784    1.986573
     20          1           0        1.769409    1.546338    2.570594
     21          1           0       -2.456789   -2.262958    1.597403
     22          1           0       -1.878678   -2.205556    2.202386
     23          1           0        2.933895   -1.972436   -0.084945
     24          1           0        3.381435   -1.318080   -0.153039
     25          1           0        1.078189   -0.030528   -3.254659
     26          1           0        1.825389    0.125684   -2.971221
     27          1           0       -3.056866    1.759343    0.261894
     28          1           0       -3.501478    1.124296    0.084118
     29          1           0       -0.695294    2.928549   -0.479905
     30          1           0        0.100969    3.033260   -0.491681
     31          1           0       -0.216576   -3.064534   -1.091016
     32          1           0        0.580323   -2.966424   -1.052068
     33          1           0        1.389748   -1.839354    2.615851
     34          1           0        0.707588   -2.251629    2.589389
     35          1           0       -0.835201    1.525360    2.955709
     36          1           0       -1.499796    1.086413    2.920863
     37          1           0        3.718000   -0.766922    2.701539
     38          1           0        4.245605   -1.027497    3.166326
     39          1           0       -1.197934   -2.816181   -4.232663
     40          1           0       -1.014930   -2.406237   -3.631844
     41          1           0       -5.056207   -1.030301    0.444278
     42          1           0       -5.795128   -1.102184    0.342261
     43          1           0        0.210552   -0.458472    5.272170
     44          1           0        0.230204   -0.369835    4.528516
     45          1           0        0.595925    3.827738    1.926599
     46          1           0        0.587620    4.500749    2.255688
     47          1           0        2.314435   -2.506434   -2.799841
     48          1           0        2.678805   -2.953487   -3.277969
     49          1           0        0.805918    2.893791   -3.133999
     50          1           0        0.960444    3.419252   -3.646285
     51          1           0        5.164806   -0.530088   -2.717614
     52          1           0        4.515765   -0.370084   -2.380300
     53          1           0       -0.368513   -4.269445    1.223299
     54          1           0       -0.324775   -4.992423    1.415632
     55          1           0       -2.810610    3.359561   -2.644777
     56          1           0       -2.443139    2.827932   -2.265969
     57          1           0       -4.376135    0.268866    3.270321
     58          1           0       -3.848465    0.088811    2.768959
     59          1           0       -2.792148    4.134256    2.081427
     60          1           0       -2.297542    3.657012    1.786478
     61          1           0        5.687043    0.821114    0.530726
     62          1           0        4.948318    0.730448    0.617948
     63          1           0       -4.643427    0.639221   -2.276032
     64          1           0       -5.294961    0.865610   -2.567275
     65          1           0        2.608170   -4.397253    0.939747
     66          1           0        2.307461   -3.764365    0.824916
     67          1           0        2.590410    4.583850   -0.323015
     68          1           0        2.236026    3.970925   -0.255763
 ---------------------------------------------------------------------
 Rotational constants (GHZ):           0.5539263           0.4465223           0.4429421
 Standard basis: def2TZVP (5D, 7F)
 There are   576 symmetry adapted cartesian basis functions of A   symmetry.
 There are   564 symmetry adapted basis functions of A   symmetry.
   564 basis functions,   796 primitive gaussians,   576 cartesian basis functions
    52 alpha electrons       52 beta electrons
       nuclear repulsion energy       709.0669226923 Hartrees.
 NAtoms=   68 NActive=   68 NUniq=   68 SFac= 1.00D+00 NAtFMM=   60 NAOKFM=T Big=T
 Integral buffers will be    131072 words long.
 Raffenetti 2 integral format.
 Two-electron integral symmetry is turned on.
 Nuclear repulsion after empirical dispersion term =      708.9851728803 Hartrees.
 One-electron integrals computed using PRISM.
   1 Symmetry operations used in ECPInt.
 ECPInt:  NShTT=   55278 NPrTT=  140028 LenC2=   48749 LenP2D=   95221.
 LDataN:  DoStor=T MaxTD1= 4 Len=   56
 NBasis=   564 RedAO= T EigKep=  3.84D-05  NBF=   564
 NBsUse=   564 1.00D-06 EigRej= -1.00D+00 NBFU=   564
 Initial guess from the checkpoint file:  "/home/asus/YCY/BeH/Be12/H28-Be12.chk"
 B after Tr=    -0.000000    0.000000    0.000000
         Rot=    0.999987   -0.005031   -0.000173   -0.000005 Ang=  -0.58 deg.
 ExpMin= 3.27D-02 ExpMax= 4.70D+03 ExpMxC= 1.60D+02 IAcc=3 IRadAn=         5 AccDes= 0.00D+00
 Harris functional with IExCor= 1009 and IRadAn=       5 diagonalized for initial guess.
 HarFok:  IExCor= 1009 AccDes= 0.00D+00 IRadAn=         5 IDoV= 1 UseB2=F ITyADJ=14
 ICtDFT=  3500011 ScaDFX=  1.000000  1.000000  1.000000  1.000000
 FoFCou: FMM=F IPFlag=           0 FMFlag=      100000 FMFlg1=        2001
         NFxFlg=           0 DoJE=T BraDBF=F KetDBF=T FulRan=T
         wScrn=  0.000000 ICntrl=       500 IOpCl=  0 I1Cent=   200000004 NGrid=           0
         NMat0=    1 NMatS0=      1 NMatT0=    0 NMatD0=    1 NMtDS0=    0 NMtDT0=    0
 Petite list used in FoFCou.
 Requested convergence on RMS density matrix=1.00D-08 within 128 cycles.
 Requested convergence on MAX density matrix=1.00D-06.
 Requested convergence on             energy=1.00D-06.
 No special actions if energy rises.
 SCF Done:  E(RPBE1PBE) =  -209.489575837     A.U. after   12 cycles
            NFock= 12  Conv=0.48D-08     -V/T= 2.0110
   1 Symmetry operations used in ECPInt.
 ECPInt:  NShTT=   55278 NPrTT=  140028 LenC2=   48749 LenP2D=   95221.
 LDataN:  DoStor=T MaxTD1= 5 Len=  102
 Calling FoFJK, ICntrl=      2127 FMM=T ISym2X=0 I1Cent= 0 IOpClX= 0 NMat=1 NMatS=1 NMatT=0.
 ***** Axes restored to original set *****
 -------------------------------------------------------------------
 Center     Atomic                   Forces (Hartrees/Bohr)
 Number     Number              X              Y              Z
 -------------------------------------------------------------------
      1        4          -0.000291006   -0.000039153    0.000151800
      2        4           0.000032521   -0.000045641   -0.000124362
      3        4           0.000048564   -0.000108451   -0.000170004
      4        4           0.000102310   -0.000153762    0.000021098
      5        4          -0.000044192   -0.000696927   -0.001301125
      6        4          -0.000058061   -0.000024112   -0.000007675
      7        4           0.000016425    0.000020293   -0.000027932
      8        4          -0.000047962    0.000114673    0.000057360
      9        4          -0.000031279   -0.000330865    0.000112992
     10        4          -0.000073316    0.000182522    0.000082370
     11        4          -0.000115791    0.000077085    0.000476250
     12        4          -0.000163206   -0.000167594   -0.000137458
     13        1          -0.000129656    0.000842649   -0.000184467
     14        1          -0.001166409   -0.002480627   -0.004017297
     15        1           0.000001238    0.000038683    0.000043605
     16        1          -0.000060778    0.000003257   -0.000030459
     17        1          -0.000053050    0.000000030    0.000078804
     18        1           0.000049706   -0.000014199   -0.000018713
     19        1           0.000101471   -0.000075935   -0.000083450
     20        1          -0.000007053    0.000002731   -0.000007494
     21        1          -0.000017696   -0.000010786   -0.000022378
     22        1          -0.000035064   -0.000018572    0.000030309
     23        1          -0.000305958   -0.000202704    0.001449966
     24        1           0.000114895   -0.000164982   -0.000036082
     25        1           0.000179304    0.000027082   -0.000000093
     26        1          -0.000095322    0.000196253   -0.000066793
     27        1           0.000010014   -0.000057951   -0.000006642
     28        1          -0.000007909    0.000033240   -0.000002924
     29        1           0.000072169    0.000157746    0.000176734
     30        1           0.000460839   -0.000180192   -0.000462113
     31        1          -0.000088300    0.000112805   -0.000119487
     32        1           0.000141127   -0.000119951    0.000192903
     33        1           0.000072084    0.000041557   -0.000012680
     34        1          -0.000040893   -0.000020386    0.000127348
     35        1          -0.000036301   -0.000004910    0.000006498
     36        1          -0.000032921   -0.000018419   -0.000046348
     37        1          -0.000010645    0.000012391   -0.000042337
     38        1           0.000024348   -0.000007088    0.000013853
     39        1          -0.000004373    0.000008531   -0.000002999
     40        1          -0.000009258    0.000003016    0.000003092
     41        1           0.000003646    0.000014338   -0.000002206
     42        1          -0.000004474    0.000003307   -0.000001551
     43        1          -0.000002684   -0.000009668    0.000005970
     44        1           0.000003490    0.000044785    0.000001036
     45        1           0.000191164    0.000167308   -0.000106252
     46        1          -0.000024338   -0.000061354   -0.000029105
     47        1          -0.000005406    0.000050691   -0.000007929
     48        1           0.000004218    0.000013711   -0.000003345
     49        1          -0.000036698    0.000028261   -0.000007520
     50        1           0.000003548    0.000030225   -0.000025400
     51        1           0.000011208    0.000027470    0.000005031
     52        1           0.000002040   -0.000052114    0.000011089
     53        1           0.000312468    0.000055242   -0.000169040
     54        1           0.000268884    0.000021391    0.000085039
     55        1          -0.000014326    0.000008267    0.000004099
     56        1           0.000008169   -0.000006084   -0.000014071
     57        1          -0.000008923   -0.000003956   -0.000000663
     58        1           0.000040501    0.000025734    0.000008412
     59        1          -0.000005344   -0.000007285   -0.000003357
     60        1          -0.000014956    0.000023188    0.000020707
     61        1           0.000018812    0.000005500   -0.000017673
     62        1          -0.000029204   -0.000004019    0.000033158
     63        1          -0.000019496   -0.000013357   -0.000012537
     64        1          -0.000006723    0.000003197   -0.000002932
     65        1          -0.013328938   -0.000183798   -0.027282748
     66        1           0.013129467    0.000472751    0.025559073
     67        1          -0.014383707    0.002763606    0.027659608
     68        1           0.015386985   -0.000348672   -0.021800561
 -------------------------------------------------------------------
 Cartesian Forces:  Max     0.027659608 RMS     0.004124497

 GradGradGradGradGradGradGradGradGradGradGradGradGradGradGradGradGradGrad
 Berny optimization.
 Using GEDIIS/GDIIS optimizer.
 FormGI is forming the generalized inverse of G from B-inverse, IUseBI=4.
 Internal  Forces:  Max     0.031269811 RMS     0.001259975
 Search for a local minimum.
 Step number   2 out of a maximum of  408
 All quantities printed in internal units (Hartrees-Bohrs-Radians)
 Mixed Optimization -- RFO/linear search
 Update second derivatives using D2CorX and points    1    2
 DE= -3.92D-02 DEPred=-4.32D-02 R= 9.08D-01
 TightC=F SS=  1.41D+00  RLast= 3.01D-01 DXNew= 5.0454D-01 9.0251D-01
 Trust test= 9.08D-01 RLast= 3.01D-01 DXMaxT set to 5.05D-01
 ITU=  1  0
 Use linear search instead of GDIIS.
     Eigenvalues ---    0.00230   0.00230   0.00230   0.00230   0.00230
     Eigenvalues ---    0.00230   0.00291   0.00324   0.00404   0.00417
     Eigenvalues ---    0.00476   0.00492   0.00497   0.00517   0.00521
     Eigenvalues ---    0.00598   0.00645   0.00782   0.00882   0.00928
     Eigenvalues ---    0.00933   0.00954   0.00967   0.00991   0.01084
     Eigenvalues ---    0.01090   0.01103   0.01154   0.01182   0.01228
     Eigenvalues ---    0.01269   0.01286   0.01291   0.01327   0.01337
     Eigenvalues ---    0.01339   0.01348   0.01382   0.01406   0.01412
     Eigenvalues ---    0.01439   0.01456   0.01481   0.01538   0.01560
     Eigenvalues ---    0.01596   0.01624   0.01661   0.01681   0.01710
     Eigenvalues ---    0.01748   0.01754   0.01795   0.01814   0.01815
     Eigenvalues ---    0.01832   0.01874   0.01891   0.01918   0.01966
     Eigenvalues ---    0.01993   0.02024   0.02057   0.02074   0.02091
     Eigenvalues ---    0.02137   0.02150   0.02184   0.02230   0.02253
     Eigenvalues ---    0.02263   0.02333   0.02350   0.02370   0.02463
     Eigenvalues ---    0.02478   0.02501   0.02540   0.02606   0.02667
     Eigenvalues ---    0.02713   0.02784   0.02813   0.02884   0.02910
     Eigenvalues ---    0.02988   0.03060   0.03113   0.03158   0.03251
     Eigenvalues ---    0.03294   0.03371   0.03410   0.03485   0.03548
     Eigenvalues ---    0.03641   0.03709   0.03806   0.03949   0.04124
     Eigenvalues ---    0.04236   0.04358   0.04429   0.04514   0.04631
     Eigenvalues ---    0.04710   0.04871   0.04962   0.05059   0.05217
     Eigenvalues ---    0.05260   0.05485   0.05585   0.05834   0.05905
     Eigenvalues ---    0.05978   0.06120   0.06355   0.06468   0.06609
     Eigenvalues ---    0.06924   0.07101   0.07157   0.07300   0.07340
     Eigenvalues ---    0.07413   0.07485   0.07529   0.07563   0.07690
     Eigenvalues ---    0.07706   0.07773   0.07893   0.07979   0.08055
     Eigenvalues ---    0.08089   0.08155   0.08258   0.08418   0.08509
     Eigenvalues ---    0.08548   0.08726   0.08877   0.08959   0.09060
     Eigenvalues ---    0.09088   0.09574   0.09653   0.09700   0.09868
     Eigenvalues ---    0.10023   0.10106   0.10240   0.10428   0.10521
     Eigenvalues ---    0.10723   0.10850   0.11034   0.11125   0.11301
     Eigenvalues ---    0.11334   0.13278   0.14418   0.14861   0.14948
     Eigenvalues ---    0.15297   0.15733   0.16000   0.16000   0.16000
     Eigenvalues ---    0.16000   0.16000   0.16000   0.16035   0.16277
     Eigenvalues ---    0.16403   0.16574   0.16648   0.16889   0.17008
     Eigenvalues ---    0.17083   0.17740   0.37817   0.37827   0.37835
     Eigenvalues ---    0.37844   0.37873   0.37899   0.37901   0.37911
     Eigenvalues ---    0.37925   0.37929   0.37936   0.37979   0.37986
     Eigenvalues ---    0.38088   0.66276   0.67524
 RFO step:  Lambda=-3.77747761D-03 EMin= 2.30000000D-03
 Quartic linear search produced a step of  0.40460.
 Iteration  1 RMS(Cart)=  0.01412875 RMS(Int)=  0.00182927
 Iteration  2 RMS(Cart)=  0.00233975 RMS(Int)=  0.00009685
 Iteration  3 RMS(Cart)=  0.00000631 RMS(Int)=  0.00009671
 Iteration  4 RMS(Cart)=  0.00000000 RMS(Int)=  0.00009671
 Variable       Old X    -DE/DX   Delta X   Delta X   Delta X     New X
                                 (Linear)    (Quad)   (Total)
    R1        4.15903  -0.00006  -0.00034  -0.00188  -0.00223   4.15680
    R2        4.10274  -0.00008  -0.00030  -0.00186  -0.00206   4.10067
    R3        4.12511   0.00025   0.00089   0.00947   0.00984   4.13495
    R4        4.18420  -0.00001  -0.00000  -0.00055  -0.00051   4.18369
    R5        4.23292   0.00002  -0.00021  -0.00151  -0.00186   4.23106
    R6        4.37265   0.00019   0.00068   0.00564   0.00620   4.37885
    R7        2.98602   0.00007   0.00022   0.00161   0.00181   2.98783
    R8        2.97690   0.00032   0.00110   0.00547   0.00627   2.98317
    R9        3.99421  -0.00002  -0.00008   0.00061   0.00051   3.99472
   R10        4.00327   0.00002   0.00005  -0.00101  -0.00093   4.00234
   R11        3.96475   0.00004   0.00010  -0.00004   0.00004   3.96479
   R12        3.87709   0.00001   0.00002   0.00064   0.00062   3.87771
   R13        2.97924  -0.00003  -0.00009   0.00000  -0.00008   2.97915
   R14        2.97402   0.00000   0.00002   0.00032   0.00035   2.97437
   R15        4.22967  -0.00001  -0.00007   0.00010   0.00004   4.22971
   R16        4.11821  -0.00004  -0.00014  -0.00174  -0.00186   4.11635
   R17        4.15960   0.00005   0.00005   0.00186   0.00190   4.16150
   R18        4.10226   0.00004   0.00009   0.00320   0.00323   4.10548
   R19        4.36743   0.00005   0.00015   0.00081   0.00094   4.36837
   R20        4.18328   0.00002   0.00011   0.00377   0.00386   4.18714
   R21        2.97574  -0.00001   0.00007   0.00462   0.00470   2.98043
   R22        2.98619  -0.00001  -0.00002  -0.00194  -0.00197   2.98422
   R23        4.10266   0.00000   0.00000  -0.00056  -0.00056   4.10210
   R24        3.85227   0.00000   0.00001  -0.00118  -0.00117   3.85111
   R25        3.93296  -0.00001  -0.00008  -0.00085  -0.00094   3.93201
   R26        2.99725  -0.00001  -0.00005  -0.00041  -0.00047   2.99678
   R27        2.98044  -0.00002  -0.00006  -0.00025  -0.00031   2.98013
   R28        3.85183  -0.00009  -0.00043  -0.00359  -0.00408   3.84775
   R29        3.75946   0.00003  -0.00013  -0.00061  -0.00091   3.75854
   R30        3.87129  -0.00002  -0.00010   0.00164   0.00141   3.87271
   R31        2.87407   0.00003   0.00015  -0.00079  -0.00084   2.87323
   R32        2.88298   0.00035   0.00137   0.00932   0.01013   2.89312
   R33        3.76052  -0.00005  -0.00010   0.00043   0.00033   3.76085
   R34        3.87447  -0.00001  -0.00009   0.00034   0.00025   3.87472
   R35        2.80967  -0.00005  -0.00012  -0.00023  -0.00033   2.80934
   R36        2.82803   0.00001   0.00011   0.00061   0.00071   2.82875
   R37        3.87496   0.00002   0.00006   0.00104   0.00110   3.87605
   R38        2.87239  -0.00003  -0.00009  -0.00062  -0.00071   2.87168
   R39        2.87972  -0.00003  -0.00007  -0.00041  -0.00048   2.87923
   R40        3.98686   0.00012   0.00037   0.00644   0.00674   3.99360
   R41        4.00149   0.00013   0.00053   0.00577   0.00633   4.00782
   R42        2.97288   0.00009   0.00028   0.00008   0.00029   2.97318
   R43        2.97903   0.00008   0.00033   0.00285   0.00311   2.98214
   R44        4.10404   0.00019   0.00069   0.00932   0.01001   4.11405
   R45        3.93528  -0.00007  -0.00032  -0.00299  -0.00334   3.93195
   R46        2.99756   0.00003   0.00032   0.00135   0.00163   2.99919
   R47        2.98024  -0.00002   0.00015   0.00215   0.00220   2.98244
   R48        3.78663   0.00003   0.00022   0.00124   0.00137   3.78800
   R49        2.90250   0.00001   0.00005  -0.00013  -0.00009   2.90242
   R50        2.91659   0.00000   0.00000   0.00050   0.00050   2.91709
   R51        2.80831   0.00007   0.00027   0.00213   0.00255   2.81085
   R52        2.82628   0.00004   0.00027   0.00380   0.00416   2.83044
   R53        2.91689  -0.00009  -0.00021  -0.00153  -0.00173   2.91516
   R54        2.90266  -0.00008  -0.00019  -0.00146  -0.00166   2.90099
   R55        1.53826  -0.00016  -0.00077  -0.00201  -0.00272   1.53554
   R56        5.34411  -0.00004  -0.00020  -0.00328  -0.00336   5.34075
   R57        3.46116   0.00492   0.01823   0.25245   0.27116   3.73232
   R58        1.54059   0.00001   0.00005   0.00015   0.00020   1.54079
   R59        5.35241   0.00001   0.00003   0.00018   0.00021   5.35262
   R60        1.53836  -0.00003  -0.00008  -0.00025  -0.00032   1.53804
   R61        5.31319  -0.00002  -0.00007  -0.00130  -0.00137   5.31182
   R62        1.58664  -0.00001   0.00007  -0.00042  -0.00028   1.58636
   R63        5.18182   0.00030   0.00179   0.04647   0.04819   5.23001
   R64        4.99853   0.00008   0.00093   0.02421   0.02527   5.02379
   R65        1.58502  -0.00003  -0.00002  -0.00009  -0.00011   1.58491
   R66        5.17483  -0.00008  -0.00020  -0.01295  -0.01312   5.16171
   R67        1.50362  -0.00010  -0.00041  -0.00161  -0.00194   1.50168
   R68        3.97799   0.00136   0.00562   0.09566   0.10136   4.07935
   R69        5.05165   0.00000  -0.00005  -0.00231  -0.00237   5.04928
   R70        5.08684  -0.00012  -0.00024  -0.01435  -0.01447   5.07238
   R71        1.53876   0.00005   0.00020   0.00058   0.00077   1.53953
   R72        5.28890  -0.00004  -0.00015  -0.00520  -0.00540   5.28351
   R73        1.50298  -0.00001   0.00004   0.00001   0.00005   1.50303
   R74        4.81864   0.00003   0.00012   0.00380   0.00392   4.82256
   R75        5.06686  -0.00000  -0.00001  -0.00040  -0.00040   5.06645
   R76        5.03875  -0.00001  -0.00005  -0.00062  -0.00067   5.03809
   R77        1.51784  -0.00016  -0.00043  -0.00163  -0.00181   1.51603
   R78        4.72625  -0.00001  -0.00005  -0.00129  -0.00134   4.72491
   R79        4.90028   0.00046   0.00220   0.03024   0.03249   4.93277
   R80        5.17462  -0.00005  -0.00024  -0.00822  -0.00846   5.16616
   R81        1.51908  -0.00000   0.00004   0.00003   0.00005   1.51912
   R82        5.18437  -0.00001  -0.00006  -0.00183  -0.00190   5.18248
   R83        4.93900   0.00021   0.00108   0.02667   0.02778   4.96678
   R84        4.73317  -0.00004  -0.00018  -0.00523  -0.00541   4.72776
   R85        1.50706   0.00004   0.00017   0.00018   0.00032   1.50738
   R86        4.84677  -0.00001  -0.00006   0.00145   0.00133   4.84810
   R87        5.05738   0.00001   0.00011   0.00191   0.00200   5.05938
   R88        5.18531   0.00002   0.00009  -0.00122  -0.00111   5.18420
   R89        5.03383   0.00020   0.00091   0.02714   0.02803   5.06186
   R90        1.50655   0.00001   0.00001  -0.00009  -0.00007   1.50648
   R91        5.07087  -0.00002  -0.00006  -0.00041  -0.00045   5.07041
   R92        5.24313  -0.00003  -0.00013   0.00146   0.00134   5.24448
   R93        4.83066   0.00002   0.00010   0.00296   0.00306   4.83372
   R94        1.41703  -0.00003  -0.00001  -0.00009  -0.00010   1.41693
   R95        5.37731   0.00002   0.00007   0.00729   0.00735   5.38466
   R96        1.41733  -0.00001   0.00000  -0.00003  -0.00003   1.41730
   R97        1.41613  -0.00000   0.00000  -0.00002  -0.00001   1.41612
   R98        1.41574  -0.00001  -0.00000  -0.00004  -0.00004   1.41570
   R99        1.41580  -0.00006  -0.00006  -0.00019  -0.00025   1.41555
   R100       5.16595  -0.00005  -0.00041  -0.01940  -0.01916   5.14679
   R101       1.41569  -0.00001   0.00000  -0.00004  -0.00004   1.41565
   R102       1.41720  -0.00004   0.00001  -0.00014  -0.00013   1.41707
   R103       1.41495  -0.00002  -0.00001  -0.00008  -0.00009   1.41486
   R104       1.41616  -0.00010  -0.00014  -0.00029  -0.00042   1.41574
   R105       5.20092   0.00028   0.00076   0.01017   0.01112   5.21204
   R106       1.41561  -0.00001   0.00001  -0.00003  -0.00002   1.41559
   R107       1.41694  -0.00001   0.00001  -0.00004  -0.00003   1.41691
   R108       1.41337  -0.00001  -0.00000  -0.00003  -0.00003   1.41334
   R109       1.41609  -0.00002  -0.00001  -0.00008  -0.00008   1.41601
   R110       1.41486  -0.00001   0.00001  -0.00003  -0.00003   1.41484
   R111       1.34178   0.03036   0.08413  -0.00223   0.08191   1.42369
   R112       1.34395   0.03127   0.08501  -0.00100   0.08401   1.42796
    A1        1.87512  -0.00003  -0.00009  -0.00094  -0.00100   1.87413
    A2        1.79462   0.00001   0.00005   0.00041   0.00044   1.79506
    A3        2.00290  -0.00004  -0.00008  -0.00037  -0.00042   2.00248
    A4        1.97183  -0.00006  -0.00020  -0.00010  -0.00029   1.97154
    A5        2.15754  -0.00009  -0.00034  -0.00536  -0.00566   2.15188
    A6        2.57872  -0.00007  -0.00022  -0.00157  -0.00177   2.57694
    A7        1.92080   0.00002   0.00013   0.00140   0.00154   1.92233
    A8        1.80004  -0.00002  -0.00004  -0.00025  -0.00031   1.79973
    A9        1.63594  -0.00004  -0.00016  -0.00314  -0.00325   1.63269
   A10        2.14812  -0.00013  -0.00043  -0.00492  -0.00522   2.14290
   A11        1.85994  -0.00007  -0.00024  -0.00164  -0.00186   1.85809
   A12        2.06584   0.00010   0.00037   0.00453   0.00483   2.07067
   A13        1.55600   0.00019   0.00065   0.00655   0.00705   1.56304
   A14        2.17096  -0.00001   0.00002   0.00062   0.00068   2.17164
   A15        1.87396   0.00003   0.00006  -0.00293  -0.00283   1.87113
   A16        2.16125   0.00001   0.00004   0.00200   0.00208   2.16333
   A17        1.54255  -0.00003  -0.00010  -0.00017  -0.00020   1.54235
   A18        2.23526  -0.00003  -0.00009   0.00227   0.00212   2.23738
   A19        1.89336   0.00003   0.00005  -0.00088  -0.00095   1.89242
   A20        2.29057   0.00009   0.00027  -0.00022   0.00002   2.29059
   A21        2.06386   0.00015   0.00049   0.00640   0.00680   2.07066
   A22        1.78723   0.00001   0.00004   0.00047   0.00051   1.78774
   A23        1.68222   0.00004   0.00011   0.00094   0.00102   1.68324
   A24        2.10578  -0.00003  -0.00010  -0.00104  -0.00114   2.10464
   A25        2.36033  -0.00003  -0.00010  -0.00037  -0.00044   2.35988
   A26        1.86371   0.00000  -0.00001   0.00006   0.00003   1.86374
   A27        2.10144   0.00000  -0.00002  -0.00025  -0.00028   2.10116
   A28        2.14973  -0.00001  -0.00004   0.00010   0.00008   2.14981
   A29        1.82412  -0.00001  -0.00002   0.00085   0.00084   1.82495
   A30        2.01166   0.00002   0.00007   0.00167   0.00176   2.01342
   A31        2.31985   0.00001   0.00003   0.00030   0.00034   2.32019
   A32        1.84030   0.00001   0.00001   0.00006   0.00008   1.84038
   A33        2.22462   0.00001   0.00004   0.00001   0.00005   2.22467
   A34        2.23530  -0.00000  -0.00000  -0.00065  -0.00065   2.23465
   A35        1.76735  -0.00001  -0.00004  -0.00122  -0.00129   1.76606
   A36        2.25834  -0.00001  -0.00002  -0.00130  -0.00134   2.25700
   A37        1.91929   0.00001   0.00006   0.00083   0.00088   1.92017
   A38        1.54423  -0.00001  -0.00003  -0.00001  -0.00004   1.54418
   A39        2.17204  -0.00001  -0.00000  -0.00029  -0.00031   2.17173
   A40        1.89379  -0.00003  -0.00009   0.00039   0.00030   1.89409
   A41        2.23144  -0.00001  -0.00006  -0.00165  -0.00171   2.22973
   A42        1.87649  -0.00002  -0.00003   0.00011   0.00008   1.87657
   A43        2.58207  -0.00001  -0.00000  -0.00006  -0.00009   2.58198
   A44        1.86308   0.00000   0.00004   0.00017   0.00019   1.86327
   A45        1.55489  -0.00001  -0.00005  -0.00079  -0.00082   1.55407
   A46        2.06595  -0.00001  -0.00005  -0.00067  -0.00071   2.06524
   A47        2.00302  -0.00002  -0.00008  -0.00084  -0.00093   2.00209
   A48        1.79328  -0.00001  -0.00004  -0.00077  -0.00081   1.79247
   A49        2.15724  -0.00002  -0.00004   0.00146   0.00141   2.15865
   A50        1.96662   0.00001   0.00002  -0.00066  -0.00064   1.96599
   A51        1.80161  -0.00003  -0.00008  -0.00159  -0.00170   1.79992
   A52        2.14597   0.00002   0.00005   0.00078   0.00084   2.14680
   A53        1.63296   0.00002   0.00005   0.00069   0.00075   1.63371
   A54        2.06483   0.00003   0.00008  -0.00054  -0.00044   2.06440
   A55        2.29549   0.00001   0.00007   0.00167   0.00174   2.29723
   A56        2.16105   0.00004   0.00011  -0.00026  -0.00015   2.16090
   A57        1.87615   0.00002   0.00006   0.00187   0.00194   1.87809
   A58        1.77450   0.00002   0.00003   0.00031   0.00033   1.77484
   A59        1.97277   0.00002   0.00008   0.00091   0.00098   1.97375
   A60        1.85442  -0.00003  -0.00008  -0.00082  -0.00089   1.85353
   A61        2.32698  -0.00002  -0.00004  -0.00048  -0.00051   2.32647
   A62        1.95392  -0.00001  -0.00001   0.00000   0.00001   1.95393
   A63        1.93218  -0.00000  -0.00000  -0.00028  -0.00029   1.93189
   A64        1.89770  -0.00001  -0.00004   0.00011   0.00006   1.89776
   A65        2.21465  -0.00001  -0.00004  -0.00016  -0.00020   2.21445
   A66        1.68517  -0.00000   0.00001   0.00062   0.00063   1.68580
   A67        2.40763   0.00000  -0.00001  -0.00007  -0.00008   2.40755
   A68        2.13416  -0.00000  -0.00002  -0.00025  -0.00027   2.13388
   A69        2.32144   0.00002   0.00005  -0.00003   0.00000   2.32145
   A70        1.82558   0.00002   0.00002  -0.00001   0.00001   1.82559
   A71        2.16497   0.00000   0.00001  -0.00038  -0.00037   2.16460
   A72        2.10825   0.00001   0.00003   0.00034   0.00038   2.10863
   A73        1.59007   0.00002   0.00006   0.00010   0.00023   1.59030
   A74        2.36529   0.00006   0.00011  -0.00147  -0.00144   2.36386
   A75        2.15541  -0.00002   0.00004   0.00187   0.00176   2.15717
   A76        2.21780  -0.00000   0.00010   0.00232   0.00242   2.22023
   A77        2.51917   0.00000  -0.00010  -0.00248  -0.00250   2.51667
   A78        1.80913   0.00002   0.00009   0.00069   0.00089   1.81002
   A79        2.55514  -0.00012  -0.00044  -0.00198  -0.00249   2.55265
   A80        2.07257  -0.00002  -0.00010  -0.00362  -0.00381   2.06876
   A81        1.90900   0.00011   0.00041   0.00233   0.00267   1.91167
   A82        2.38581  -0.00001  -0.00002   0.00291   0.00286   2.38867
   A83        1.65371   0.00002   0.00005   0.00060   0.00065   1.65436
   A84        1.98544  -0.00000  -0.00002   0.00003   0.00001   1.98545
   A85        2.44632  -0.00000  -0.00001  -0.00126  -0.00126   2.44506
   A86        2.06130  -0.00000   0.00000  -0.00043  -0.00042   2.06088
   A87        1.50366   0.00002   0.00004   0.00002   0.00006   1.50372
   A88        2.17267  -0.00002  -0.00004   0.00087   0.00083   2.17350
   A89        2.24227   0.00000   0.00002   0.00088   0.00089   2.24317
   A90        1.85698   0.00001   0.00002   0.00032   0.00033   1.85731
   A91        2.15781  -0.00001  -0.00003  -0.00146  -0.00148   2.15633
   A92        2.51456  -0.00002  -0.00007  -0.00112  -0.00118   2.51339
   A93        2.12841   0.00001   0.00001  -0.00016  -0.00015   2.12826
   A94        1.62478  -0.00001  -0.00002   0.00017   0.00016   1.62494
   A95        2.17652  -0.00001  -0.00002   0.00002   0.00000   2.17652
   A96        2.25720  -0.00001   0.00001   0.00098   0.00099   2.25819
   A97        1.74257   0.00000   0.00003   0.00071   0.00074   1.74332
   A98        1.58952   0.00003   0.00007   0.00066   0.00072   1.59024
   A99        2.37202  -0.00001   0.00000   0.00006   0.00007   2.37209
   A100       2.15267  -0.00002  -0.00007  -0.00063  -0.00070   2.15197
   A101       2.21055  -0.00002  -0.00005  -0.00056  -0.00060   2.20996
   A102       2.52406  -0.00000   0.00000  -0.00002  -0.00001   2.52405
   A103       1.80722   0.00000  -0.00000  -0.00023  -0.00024   1.80698
   A104       2.55593  -0.00001  -0.00003  -0.00018  -0.00020   2.55573
   A105       2.07855  -0.00001  -0.00003   0.00008   0.00005   2.07860
   A106       1.90850   0.00000   0.00002   0.00025   0.00028   1.90878
   A107       2.38099   0.00001   0.00004   0.00019   0.00023   2.38122
   A108       1.68319  -0.00000   0.00001  -0.00013  -0.00011   1.68308
   A109       1.86675  -0.00001  -0.00000   0.00008   0.00006   1.86682
   A110       2.25187  -0.00001  -0.00002   0.00115   0.00113   2.25300
   A111       2.21473  -0.00002  -0.00008  -0.00217  -0.00223   2.21250
   A112       1.78868  -0.00000  -0.00001   0.00023   0.00023   1.78891
   A113       2.34255   0.00001   0.00000  -0.00120  -0.00121   2.34135
   A114       2.10840   0.00000  -0.00000   0.00085   0.00084   2.10924
   A115       2.10247  -0.00002  -0.00004  -0.00063  -0.00069   2.10178
   A116       2.01342  -0.00002  -0.00008  -0.00094  -0.00102   2.01240
   A117       2.25824  -0.00001  -0.00006  -0.00063  -0.00070   2.25754
   A118       1.75997  -0.00001  -0.00008  -0.00110  -0.00117   1.75880
   A119       1.81385   0.00004   0.00009   0.00053   0.00063   1.81449
   A120       2.15701   0.00003   0.00010   0.00229   0.00239   2.15940
   A121       1.84934   0.00003   0.00011   0.00186   0.00197   1.85132
   A122       2.31998   0.00002   0.00008   0.00024   0.00032   2.32030
   A123       1.97134   0.00003   0.00012   0.00179   0.00186   1.97320
   A124       1.77531  -0.00001  -0.00007  -0.00124  -0.00128   1.77403
   A125       1.85300   0.00001   0.00006   0.00038   0.00041   1.85342
   A126       2.32193  -0.00001  -0.00008  -0.00060  -0.00067   2.32126
   A127       1.95347   0.00000  -0.00003  -0.00087  -0.00094   1.95252
   A128       2.32904  -0.00003  -0.00012  -0.00114  -0.00117   2.32786
   A129       1.83056   0.00001   0.00006  -0.00061  -0.00051   1.83005
   A130       1.93236  -0.00001  -0.00001  -0.00021  -0.00020   1.93216
   A131       1.88790   0.00002   0.00008   0.00107   0.00111   1.88900
   A132       2.21357  -0.00002  -0.00007   0.00114   0.00107   2.21464
   A133       1.68443  -0.00002  -0.00009  -0.00091  -0.00099   1.68345
   A134       2.40083   0.00002   0.00006   0.00096   0.00100   2.40183
   A135       2.13831   0.00001   0.00011   0.00192   0.00200   2.14031
   A136       2.17424  -0.00000   0.00001  -0.00017  -0.00015   2.17409
   A137       2.10800   0.00003   0.00007  -0.00100  -0.00095   2.10704
   A138       1.50720   0.00003   0.00009   0.00111   0.00119   1.50839
   A139       1.93386  -0.00002  -0.00005  -0.00041  -0.00044   1.93342
   A140       2.38317  -0.00003  -0.00007  -0.00058  -0.00064   2.38253
   A141       2.13598   0.00000   0.00003  -0.00008  -0.00006   2.13593
   A142       1.50820   0.00000   0.00001  -0.00009  -0.00008   1.50812
   A143       2.39127  -0.00000  -0.00001  -0.00046  -0.00047   2.39080
   A144       2.33201   0.00001   0.00003   0.00031   0.00033   2.33233
   A145       2.07154   0.00001   0.00005   0.00107   0.00112   2.07266
   A146       1.99416  -0.00001  -0.00004  -0.00038  -0.00042   1.99375
   A147       2.41182  -0.00002  -0.00006  -0.00048  -0.00054   2.41128
   A148       2.10865  -0.00003  -0.00009   0.00005  -0.00003   2.10862
   A149       1.70654   0.00001   0.00002   0.00009   0.00012   1.70665
   A150       2.17300   0.00000  -0.00001   0.00012   0.00010   2.17310
   A151       2.18313   0.00001   0.00001  -0.00057  -0.00057   2.18256
   A152       1.66484   0.00002   0.00005  -0.00034  -0.00031   1.66454
   A153       1.65219  -0.00001  -0.00004  -0.00069  -0.00073   1.65145
   A154       1.50469   0.00001   0.00007  -0.00014  -0.00011   1.50458
   A155       2.17487  -0.00001  -0.00010  -0.00224  -0.00235   2.17252
   A156       2.24466  -0.00005  -0.00017   0.00013  -0.00006   2.24460
   A157       2.12860   0.00003   0.00017   0.00203   0.00212   2.13072
   A158       1.85619  -0.00002  -0.00008  -0.00115  -0.00126   1.85493
   A159       2.26094  -0.00004  -0.00016  -0.00234  -0.00250   2.25844
   A160       1.74519  -0.00003  -0.00011  -0.00013  -0.00025   1.74494
   A161       1.98303  -0.00006  -0.00021  -0.00182  -0.00207   1.98096
   A162       1.62365   0.00006   0.00013   0.00079   0.00100   1.62465
   A163       2.17655   0.00005   0.00015   0.00136   0.00155   2.17811
   A164       2.44632   0.00001   0.00010   0.00234   0.00243   2.44876
   A165       2.06225  -0.00000   0.00001  -0.00057  -0.00052   2.06172
   A166       2.15455   0.00006   0.00024   0.00375   0.00403   2.15858
   A167       2.51132   0.00005   0.00014   0.00044   0.00064   2.51196
   A168       1.50622  -0.00000  -0.00005  -0.00090  -0.00093   1.50529
   A169       1.50855   0.00003   0.00008   0.00087   0.00091   1.50946
   A170       2.33175  -0.00003  -0.00006  -0.00100  -0.00105   2.33070
   A171       2.38723   0.00000   0.00005   0.00065   0.00066   2.38789
   A172       1.93379   0.00001  -0.00001  -0.00035  -0.00040   1.93339
   A173       2.13563  -0.00002  -0.00006  -0.00015  -0.00020   2.13542
   A174       2.38800  -0.00000  -0.00000   0.00015   0.00016   2.38816
   A175       2.10953   0.00001   0.00001   0.00028   0.00021   2.10974
   A176       2.17349   0.00001   0.00007   0.00072   0.00084   2.17433
   A177       1.70459  -0.00002  -0.00003   0.00037   0.00040   1.70499
   A178       2.07031   0.00002   0.00003   0.00023   0.00025   2.07055
   A179       2.41231   0.00000   0.00002   0.00046   0.00050   2.41281
   A180       1.99754  -0.00002  -0.00007  -0.00024  -0.00029   1.99726
   A181       1.66470  -0.00002  -0.00005  -0.00062  -0.00068   1.66402
   A182       2.18183   0.00001   0.00005  -0.00002   0.00002   2.18185
   A183       1.50829  -0.00009  -0.00019   0.00057   0.00041   1.50870
   A184       1.93044   0.00024   0.00071   0.00080   0.00132   1.93176
   A185       1.48659  -0.00016  -0.00026   0.00099   0.00069   1.48728
   A186       2.43112   0.00021   0.00062   0.01232   0.01311   2.44423
   A187       2.34849  -0.00007  -0.00041  -0.01207  -0.01259   2.33590
   A188       1.50178  -0.00000  -0.00001  -0.00012  -0.00013   1.50165
   A189       1.46688  -0.00001  -0.00006  -0.00022  -0.00028   1.46659
   A190       1.94797   0.00000   0.00002   0.00002   0.00004   1.94800
   A191       2.75387   0.00001   0.00004   0.00063   0.00068   2.75455
   A192       1.59630   0.00006   0.00035  -0.00300  -0.00275   1.59355
   A193       1.65964   0.00015   0.00067   0.00478   0.00529   1.66493
   A194       1.63993   0.00007   0.00029   0.00578   0.00606   1.64599
   A195       1.64149  -0.00004  -0.00013  -0.00305  -0.00317   1.63832
   A196       2.03440   0.00010   0.00032  -0.00014   0.00014   2.03454
   A197       2.70082  -0.00011  -0.00029   0.00117   0.00097   2.70179
   A198       1.90375  -0.00002  -0.00009   0.00030   0.00024   1.90398
   A199       1.82941  -0.00002  -0.00005   0.00335   0.00326   1.83267
   A200       2.21631  -0.00004  -0.00004   0.00085   0.00085   2.21716
   A201       2.76178   0.00001  -0.00004  -0.00104  -0.00113   2.76065
   A202       1.28884   0.00003   0.00005  -0.00074  -0.00070   1.28813
   A203       1.94710   0.00003   0.00011   0.00145   0.00154   1.94864
   A204       2.74297   0.00001   0.00001  -0.00021  -0.00020   2.74277
   A205       2.01942   0.00000  -0.00002  -0.00059  -0.00061   2.01881
   A206       2.67772   0.00000   0.00002   0.00029   0.00031   2.67803
   A207       1.83316  -0.00001  -0.00001  -0.00020  -0.00021   1.83295
   A208       1.91206  -0.00001  -0.00000  -0.00054  -0.00054   1.91152
   A209       2.78116  -0.00000  -0.00001   0.00001  -0.00000   2.78116
   A210       2.19262  -0.00001  -0.00004  -0.00039  -0.00043   2.19219
   A211       1.29156   0.00002   0.00005   0.00055   0.00060   1.29216
   A212       1.91108  -0.00009  -0.00029   0.00045   0.00024   1.91132
   A213       2.32896  -0.00001   0.00002   0.00194   0.00201   2.33097
   A214       1.75511  -0.00002   0.00008  -0.00198  -0.00187   1.75324
   A215       1.69712   0.00012   0.00025   0.00331   0.00345   1.70057
   A216       1.78799   0.00002   0.00001  -0.00547  -0.00545   1.78254
   A217       1.83664   0.00002   0.00002   0.00133   0.00134   1.83798
   A218       2.61866  -0.00006  -0.00008   0.00323   0.00314   2.62180
   A219       1.69491  -0.00005  -0.00019  -0.00144  -0.00162   1.69330
   A220       1.70912   0.00006   0.00021   0.00070   0.00087   1.70999
   A221       1.87976  -0.00007  -0.00011  -0.00038  -0.00051   1.87925
   A222       1.64185   0.00011   0.00029   0.00343   0.00370   1.64555
   A223       2.72332  -0.00004  -0.00014  -0.00154  -0.00166   2.72166
   A224       1.90232  -0.00002  -0.00011  -0.00057  -0.00067   1.90165
   A225       2.31170   0.00008   0.00015   0.00099   0.00114   2.31285
   A226       1.90045  -0.00001  -0.00004   0.00012   0.00006   1.90051
   A227       1.58200  -0.00002  -0.00006  -0.00027  -0.00032   1.58168
   A228       1.71109  -0.00000   0.00003   0.00114   0.00114   1.71223
   A229       1.53810  -0.00001  -0.00006   0.00027   0.00021   1.53830
   A230       1.72466   0.00003   0.00016   0.00159   0.00173   1.72640
   A231       2.42516   0.00005   0.00015   0.00189   0.00203   2.42719
   A232       2.51773  -0.00004  -0.00016  -0.00392  -0.00404   2.51368
   A233       1.58726   0.00000   0.00000   0.00062   0.00062   1.58788
   A234       1.53076   0.00000   0.00000  -0.00007  -0.00007   1.53069
   A235       1.90907   0.00004   0.00014   0.00181   0.00194   1.91101
   A236       1.98503  -0.00001  -0.00001   0.00089   0.00088   1.98591
   A237       2.11077  -0.00001  -0.00003   0.00008   0.00008   2.11085
   A238       2.19945  -0.00004  -0.00001   0.00042   0.00041   2.19986
   A239       1.90975   0.00004   0.00003   0.00009   0.00010   1.90985
   A240       2.32096  -0.00001  -0.00001  -0.00005  -0.00006   2.32090
   A241       1.49220   0.00000  -0.00000  -0.00041  -0.00041   1.49179
   A242       2.14262   0.00001   0.00002  -0.00005  -0.00003   2.14259
   A243       2.25305  -0.00000  -0.00000  -0.00001  -0.00001   2.25304
   A244       1.71221   0.00002   0.00007   0.00049   0.00055   1.71275
   A245       1.71555   0.00002   0.00007  -0.00060  -0.00054   1.71501
   A246       2.28606  -0.00001  -0.00004  -0.00017  -0.00020   2.28585
   A247       1.71047   0.00001   0.00005  -0.00038  -0.00034   1.71013
   A248       1.62978   0.00001   0.00004  -0.00138  -0.00135   1.62843
   A249       2.24581  -0.00001  -0.00003  -0.00024  -0.00026   2.24555
   A250       2.28492  -0.00001  -0.00003  -0.00031  -0.00034   2.28458
   A251       2.24069  -0.00001  -0.00004  -0.00011  -0.00014   2.24054
   A252       1.47734  -0.00007  -0.00065  -0.01560  -0.01620   1.46114
   A253       2.33002   0.00005   0.00028   0.00826   0.00858   2.33859
   A254       1.23928   0.00061   0.00183   0.00890   0.01064   1.24992
   A255       1.61829  -0.00008  -0.00065  -0.01200  -0.01272   1.60557
   A256       2.30872   0.00000  -0.00000   0.00038   0.00053   2.30925
   A257       1.54417   0.00062   0.00183   0.00817   0.00977   1.55394
   A258       2.32230   0.00011   0.00079   0.01275   0.01351   2.33581
   A259       0.90977   0.00026   0.00096   0.01065   0.01311   0.92288
   A260       1.88626  -0.00057  -0.00167  -0.01033  -0.01261   1.87365
   A261       2.30838  -0.00001  -0.00002  -0.00009  -0.00011   2.30828
   A262       2.31381  -0.00002  -0.00003  -0.00016  -0.00019   2.31362
   A263       1.40081  -0.00002  -0.00005  -0.00020  -0.00026   1.40055
   A264       2.30149   0.00000   0.00001   0.00021   0.00023   2.30172
   A265       2.45908   0.00002   0.00005   0.00032   0.00039   2.45947
   A266       1.57199  -0.00005  -0.00022  -0.00090  -0.00115   1.57084
   A267       1.01044  -0.00002  -0.00011  -0.00143  -0.00156   1.00888
   A268       2.30169  -0.00001  -0.00004  -0.00217  -0.00219   2.29950
   A269       2.03716   0.00011   0.00041   0.00209   0.00251   2.03967
   A270       1.65229  -0.00008  -0.00038  -0.00824  -0.00858   1.64371
   A271       2.30316   0.00005   0.00023   0.00354   0.00377   2.30693
   A272       1.29813   0.00010   0.00042   0.00096   0.00143   1.29956
   A273       2.18413   0.00006   0.00027   0.00517   0.00544   2.18957
   A274       1.09554   0.00007   0.00027   0.00014   0.00051   1.09605
   A275       1.72890  -0.00012  -0.00045  -0.00134  -0.00182   1.72708
   A276       2.31229  -0.00002  -0.00003  -0.00021  -0.00025   2.31204
   A277       2.10963  -0.00000  -0.00001  -0.00003  -0.00004   2.10959
   A278       2.11032  -0.00000   0.00002   0.00000   0.00002   2.11034
   A279       1.49213   0.00007   0.00022   0.00254   0.00267   1.49480
   A280       1.92639   0.00011   0.00022  -0.00204  -0.00194   1.92444
   A281       2.14202  -0.00008  -0.00020   0.00067   0.00058   2.14260
   A282       1.11251   0.00006   0.00014  -0.00033  -0.00022   1.11230
   A283       2.25565  -0.00009  -0.00023   0.00053   0.00038   2.25604
   A284       2.18355  -0.00002  -0.00001   0.00021   0.00019   2.18374
   A285       1.39584   0.00000  -0.00001   0.00003   0.00001   1.39585
   A286       2.46846  -0.00000  -0.00000  -0.00020  -0.00020   2.46826
   A287       2.29427  -0.00000   0.00000  -0.00015  -0.00015   2.29412
   A288       2.10380  -0.00035  -0.00132  -0.01390  -0.01517   2.08864
   A289       2.34987  -0.00011   0.00033   0.00520   0.00550   2.35537
   A290       1.79753   0.00047   0.00100   0.01080   0.01178   1.80930
   A291       1.98018  -0.00106  -0.00341  -0.02646  -0.03012   1.95006
   A292       2.10389   0.00108   0.00305   0.02754   0.03038   2.13427
   A293       2.00379   0.00013   0.00095   0.01449   0.01560   2.01939
   A294       3.22943  -0.00002   0.00000   0.00197   0.00193   3.23136
   A295       3.14345   0.00001   0.00003   0.00147   0.00150   3.14495
   A296       3.21100  -0.00000  -0.00002  -0.00126  -0.00128   3.20972
   A297       3.33727   0.00002   0.00008   0.00081   0.00089   3.33816
    D1       -1.76714   0.00005   0.00020   0.00073   0.00093  -1.76621
    D2       -0.74145   0.00005   0.00017   0.00116   0.00132  -0.74013
    D3        1.72040   0.00007   0.00026   0.00124   0.00146   1.72185
    D4        2.29065   0.00007   0.00023   0.00034   0.00052   2.29117
    D5        0.19131  -0.00003  -0.00008  -0.00128  -0.00132   0.18998
    D6        1.21699  -0.00004  -0.00011  -0.00085  -0.00093   1.21607
    D7       -2.60435  -0.00001  -0.00002  -0.00077  -0.00079  -2.60514
    D8       -2.03409  -0.00002  -0.00006  -0.00167  -0.00173  -2.03582
    D9       -0.75713  -0.00002  -0.00008  -0.00110  -0.00111  -0.75824
   D10        0.26856  -0.00003  -0.00010  -0.00067  -0.00072   0.26784
   D11        2.73040  -0.00000  -0.00002  -0.00059  -0.00058   2.72982
   D12       -2.98253  -0.00001  -0.00005  -0.00149  -0.00152  -2.98405
   D13        2.20559  -0.00001  -0.00007  -0.00453  -0.00453   2.20106
   D14       -3.05191  -0.00002  -0.00010  -0.00410  -0.00414  -3.05605
   D15       -0.59006   0.00001  -0.00001  -0.00402  -0.00401  -0.59407
   D16       -0.01981   0.00000  -0.00004  -0.00492  -0.00494  -0.02475
   D17        2.75390  -0.00013  -0.00042  -0.00457  -0.00482   2.74908
   D18       -2.50360  -0.00013  -0.00045  -0.00414  -0.00442  -2.50802
   D19       -0.04176  -0.00011  -0.00036  -0.00406  -0.00429  -0.04604
   D20        0.52850  -0.00011  -0.00039  -0.00496  -0.00522   0.52327
   D21        0.43958   0.00005   0.00023   0.00208   0.00231   0.44189
   D22       -0.57552   0.00006   0.00025   0.00161   0.00186  -0.57366
   D23        3.02631   0.00004   0.00018   0.00156   0.00174   3.02804
   D24       -3.03691   0.00003   0.00012   0.00068   0.00080  -3.03612
   D25       -0.47553   0.00001   0.00005   0.00062   0.00064  -0.47489
   D26       -1.49062   0.00002   0.00007   0.00014   0.00019  -1.49044
   D27        2.11120   0.00000   0.00000   0.00009   0.00006   2.11126
   D28        2.33117  -0.00001  -0.00006  -0.00079  -0.00088   2.33028
   D29        1.14961  -0.00002  -0.00004   0.00070   0.00069   1.15029
   D30        0.13451  -0.00001  -0.00002   0.00022   0.00024   0.13475
   D31       -2.54685  -0.00003  -0.00009   0.00017   0.00011  -2.54674
   D32       -2.32689  -0.00005  -0.00015  -0.00071  -0.00083  -2.32772
   D33       -2.79633   0.00005   0.00018  -0.00083  -0.00064  -2.79697
   D34        2.47176   0.00006   0.00020  -0.00131  -0.00109   2.47067
   D35       -0.20960   0.00005   0.00013  -0.00136  -0.00121  -0.21082
   D36        0.01036   0.00003   0.00007  -0.00224  -0.00216   0.00821
   D37       -2.74147   0.00006   0.00025   0.00540   0.00564  -2.73582
   D38        2.52662   0.00008   0.00028   0.00493   0.00519   2.53181
   D39       -0.15474   0.00006   0.00020   0.00488   0.00507  -0.14967
   D40        0.06522   0.00004   0.00014   0.00400   0.00413   0.06935
   D41        0.88326  -0.00002  -0.00003   0.00085   0.00083   0.88410
   D42       -2.75296   0.00013   0.00056   0.00381   0.00438  -2.74858
   D43       -2.09819  -0.00004  -0.00005   0.00341   0.00338  -2.09481
   D44       -0.10709  -0.00004  -0.00015   0.00006  -0.00009  -0.10718
   D45        2.53987   0.00011   0.00044   0.00302   0.00346   2.54333
   D46       -3.08854  -0.00006  -0.00017   0.00262   0.00246  -3.08608
   D47       -1.03037   0.00001   0.00006   0.00151   0.00157  -1.02880
   D48        1.61659   0.00016   0.00065   0.00447   0.00512   1.62171
   D49        2.27136  -0.00000   0.00004   0.00407   0.00412   2.27549
   D50        3.14150  -0.00004  -0.00008   0.00366   0.00358  -3.13810
   D51       -0.49472   0.00011   0.00051   0.00662   0.00713  -0.48759
   D52        0.16005  -0.00006  -0.00009   0.00622   0.00613   0.16618
   D53        3.06757  -0.00005  -0.00017  -0.00262  -0.00278   3.06479
   D54       -0.56866   0.00010   0.00043   0.00034   0.00077  -0.56789
   D55        0.08611  -0.00007  -0.00018  -0.00006  -0.00023   0.08589
   D56       -0.89732   0.00004   0.00010   0.00140   0.00147  -0.89586
   D57        0.07100   0.00003   0.00008   0.00127   0.00131   0.07231
   D58        2.29970  -0.00001  -0.00005   0.00004  -0.00001   2.29969
   D59        2.92345  -0.00001  -0.00004  -0.00000  -0.00005   2.92340
   D60        1.07231  -0.00002  -0.00007  -0.00008  -0.00014   1.07217
   D61        2.04063  -0.00002  -0.00009  -0.00021  -0.00030   2.04033
   D62       -2.01385  -0.00006  -0.00022  -0.00144  -0.00162  -2.01547
   D63       -1.39011  -0.00007  -0.00021  -0.00148  -0.00166  -1.39177
   D64        0.08319   0.00005   0.00022   0.00229   0.00246   0.08565
   D65        1.05151   0.00005   0.00020   0.00216   0.00231   1.05382
   D66       -3.00298   0.00001   0.00007   0.00092   0.00099  -3.00199
   D67       -2.37923   0.00001   0.00007   0.00088   0.00095  -2.37828
   D68       -2.98101   0.00008   0.00027   0.00260   0.00282  -2.97818
   D69       -2.01268   0.00008   0.00025   0.00246   0.00267  -2.01001
   D70        0.21602   0.00004   0.00013   0.00123   0.00135   0.21737
   D71        0.83976   0.00003   0.00013   0.00119   0.00131   0.84107
   D72        2.82489   0.00018   0.00060   0.00793   0.00839   2.83328
   D73       -2.48997   0.00017   0.00058   0.00779   0.00823  -2.48174
   D74       -0.26127   0.00013   0.00045   0.00656   0.00691  -0.25436
   D75        0.36248   0.00013   0.00046   0.00652   0.00687   0.36935
   D76        0.59121  -0.00002  -0.00009  -0.00055  -0.00060   0.59061
   D77        1.60973  -0.00003  -0.00014  -0.00078  -0.00091   1.60882
   D78       -2.42695   0.00006   0.00019   0.00294   0.00314  -2.42381
   D79       -1.71521   0.00003   0.00008   0.00101   0.00109  -1.71412
   D80       -0.50245  -0.00005  -0.00018  -0.00149  -0.00161  -0.50407
   D81        0.51607  -0.00006  -0.00023  -0.00172  -0.00193   0.51415
   D82        2.76258   0.00003   0.00009   0.00200   0.00212   2.76470
   D83       -2.80888   0.00000  -0.00001   0.00007   0.00008  -2.80880
   D84       -1.21340   0.00000  -0.00002  -0.00030  -0.00028  -1.21369
   D85       -0.19488  -0.00001  -0.00007  -0.00053  -0.00059  -0.19547
   D86        2.05162   0.00008   0.00026   0.00319   0.00345   2.05508
   D87        2.76336   0.00005   0.00015   0.00125   0.00141   2.76477
   D88        2.54526  -0.00007  -0.00024  -0.00212  -0.00229   2.54297
   D89       -2.71940  -0.00008  -0.00029  -0.00235  -0.00260  -2.72200
   D90       -0.47289   0.00001   0.00003   0.00137   0.00144  -0.47145
   D91        0.23884  -0.00002  -0.00007  -0.00056  -0.00060   0.23824
   D92        2.98710  -0.00015  -0.00051  -0.00692  -0.00731   2.97979
   D93       -2.27756  -0.00016  -0.00057  -0.00715  -0.00762  -2.28518
   D94       -0.03105  -0.00007  -0.00024  -0.00343  -0.00358  -0.03463
   D95        0.68068  -0.00010  -0.00035  -0.00537  -0.00562   0.67506
   D96        0.39312   0.00003   0.00011   0.00113   0.00119   0.39431
   D97       -0.66708   0.00002   0.00006   0.00042   0.00044  -0.66665
   D98        2.71046  -0.00002  -0.00009  -0.00101  -0.00111   2.70935
   D99       -2.80743   0.00001   0.00004  -0.00066  -0.00063  -2.80806
   D100      -0.66023   0.00002   0.00006   0.00050   0.00053  -0.65971
   D101      -1.72043   0.00001   0.00001  -0.00022  -0.00023  -1.72066
   D102       1.65711  -0.00003  -0.00015  -0.00165  -0.00178   1.65533
   D103       2.42240   0.00000  -0.00001  -0.00129  -0.00129   2.42111
   D104       1.26350   0.00004   0.00017   0.00188   0.00204   1.26554
   D105       0.20330   0.00002   0.00012   0.00117   0.00129   0.20459
   D106      -2.70234  -0.00002  -0.00004  -0.00026  -0.00026  -2.70260
   D107      -1.93705   0.00002   0.00010   0.00010   0.00022  -1.93682
   D108      -2.52888   0.00004   0.00018   0.00533   0.00545  -2.52343
   D109       2.69411   0.00003   0.00013   0.00462   0.00469   2.69880
   D110      -0.21153  -0.00001  -0.00003   0.00319   0.00314  -0.20839
   D111       0.55376   0.00003   0.00011   0.00355   0.00363   0.55739
   D112      -3.09683   0.00008   0.00026   0.00185   0.00199  -3.09484
   D113       2.12615   0.00006   0.00021   0.00113   0.00123   2.12739
   D114      -0.77949   0.00003   0.00005  -0.00030  -0.00032  -0.77980
   D115      -0.01419   0.00006   0.00019   0.00006   0.00017  -0.01402
   D116      -1.92934  -0.00001  -0.00003  -0.00768  -0.00772  -1.93706
   D117      -0.94340  -0.00000   0.00001  -0.00838  -0.00838  -0.95178
   D118       2.14105  -0.00001  -0.00005  -0.01043  -0.01048   2.13057
   D119       0.03693  -0.00001  -0.00004  -0.00897  -0.00901   0.02792
   D120      -3.02352   0.00002   0.00001  -0.00853  -0.00853  -3.03205
   D121       0.99570  -0.00002  -0.00009  -0.01185  -0.01193   0.98377
   D122       0.40456   0.00006   0.00000  -0.01453  -0.01457   0.38999
   D123       3.12358   0.00006   0.00014  -0.00949  -0.00944   3.11414
   D124       1.63880  -0.00003  -0.00027  -0.01847  -0.01869   1.62011
   D125      -1.92536  -0.00003  -0.00014  -0.01343  -0.01356  -1.93891
   D126      -1.52384  -0.00002  -0.00027  -0.01675  -0.01696  -1.54081
   D127       1.19518  -0.00002  -0.00013  -0.01171  -0.01183   1.18335
   D128       2.84867  -0.00007  -0.00044  -0.01980  -0.02016   2.82852
   D129      -0.71549  -0.00007  -0.00030  -0.01476  -0.01503  -0.73051
   D130      -0.63851   0.00003  -0.00011  -0.01474  -0.01483  -0.65334
   D131       2.08052   0.00003   0.00003  -0.00970  -0.00970   2.07082
   D132      -2.35562  -0.00001  -0.00023  -0.01668  -0.01687  -2.37249
   D133       0.36341  -0.00001  -0.00009  -0.01164  -0.01174   0.35167
   D134       0.30347  -0.00002  -0.00005  -0.00002  -0.00006   0.30341
   D135      -0.82353  -0.00002  -0.00007  -0.00061  -0.00069  -0.82422
   D136       3.02537  -0.00001  -0.00004   0.00011   0.00007   3.02544
   D137       2.57172  -0.00001  -0.00006  -0.00021  -0.00026   2.57145
   D138       1.45878   0.00002   0.00011   0.00188   0.00201   1.46079
   D139       0.33178   0.00002   0.00008   0.00129   0.00138   0.33316
   D140      -2.10250   0.00002   0.00011   0.00201   0.00214  -2.10036
   D141      -2.55615   0.00003   0.00010   0.00168   0.00180  -2.55435
   D142      -2.54068  -0.00001  -0.00004  -0.00054  -0.00058  -2.54126
   D143       2.61550  -0.00002  -0.00007  -0.00113  -0.00120   2.61430
   D144       0.18122  -0.00001  -0.00003  -0.00041  -0.00044   0.18077
   D145      -0.27243  -0.00001  -0.00005  -0.00074  -0.00078  -0.27322
   D146      -2.10548  -0.00001  -0.00002   0.00014   0.00013  -2.10536
   D147       3.05070  -0.00001  -0.00005  -0.00045  -0.00050   3.05020
   D148       0.61642  -0.00001  -0.00001   0.00027   0.00026   0.61667
   D149       0.16276  -0.00001  -0.00003  -0.00006  -0.00008   0.16268
   D150       0.63660   0.00003   0.00007   0.00070   0.00074   0.63734
   D151      -0.43028   0.00002   0.00006   0.00107   0.00110  -0.42918
   D152      -2.66938   0.00004   0.00014   0.00254   0.00265  -2.66674
   D153       3.05866   0.00005   0.00015   0.00213   0.00223   3.06089
   D154      -0.52030   0.00001   0.00006   0.00069   0.00075  -0.51954
   D155      -1.58717   0.00000   0.00005   0.00106   0.00111  -1.58606
   D156       2.45690   0.00002   0.00013   0.00253   0.00266   2.45956
   D157       1.90176   0.00003   0.00014   0.00211   0.00224   1.90401
   D158      -2.91467  -0.00001  -0.00004  -0.00030  -0.00033  -2.91500
   D159       2.30163  -0.00001  -0.00005   0.00007   0.00003   2.30166
   D160       0.06252   0.00000   0.00003   0.00154   0.00158   0.06410
   D161      -0.49261   0.00001   0.00004   0.00112   0.00116  -0.49145
   D162      -3.12315  -0.00001  -0.00002   0.00064   0.00063  -3.12252
   D163       2.09316  -0.00001  -0.00003   0.00101   0.00099   2.09414
   D164      -0.14595   0.00000   0.00005   0.00248   0.00254  -0.14342
   D165      -0.70109   0.00002   0.00006   0.00206   0.00212  -0.69897
   D166      -0.79785   0.00001   0.00000  -0.00048  -0.00050  -0.79834
   D167       0.26680  -0.00001  -0.00003  -0.00076  -0.00082   0.26598
   D168       2.44530   0.00003   0.00009   0.00125   0.00132   2.44662
   D169       3.09753   0.00002   0.00007   0.00043   0.00047   3.09799
   D170       0.26585   0.00000   0.00001  -0.00055  -0.00054   0.26530
   D171       1.33050  -0.00001  -0.00002  -0.00084  -0.00086   1.32963
   D172      -2.77419   0.00003   0.00010   0.00118   0.00127  -2.77292
   D173      -2.12196   0.00002   0.00008   0.00035   0.00042  -2.12154
   D174       3.09324  -0.00000  -0.00002   0.00002   0.00001   3.09325
   D175      -2.12530  -0.00002  -0.00004  -0.00027  -0.00031  -2.12561
   D176       0.05320   0.00002   0.00008   0.00175   0.00183   0.05503
   D177       0.70543   0.00001   0.00005   0.00092   0.00097   0.70640
   D178       2.44165  -0.00001  -0.00004   0.00024   0.00021   2.44186
   D179      -2.77689  -0.00002  -0.00007  -0.00004  -0.00011  -2.77700
   D180      -0.59839   0.00002   0.00005   0.00197   0.00203  -0.59636
   D181       0.05384   0.00001   0.00003   0.00115   0.00117   0.05501
   D182       0.12891  -0.00011  -0.00044  -0.00485  -0.00532   0.12359
   D183      -0.96454  -0.00002  -0.00014  -0.00130  -0.00144  -0.96598
   D184       2.33798  -0.00002  -0.00017  -0.00356  -0.00373   2.33425
   D185       2.61275  -0.00004  -0.00015  -0.00061  -0.00080   2.61195
   D186       1.36298  -0.00010  -0.00041  -0.00429  -0.00472   1.35826
   D187       0.26953  -0.00001  -0.00010  -0.00073  -0.00084   0.26869
   D188      -2.71113  -0.00001  -0.00014  -0.00300  -0.00313  -2.71426
   D189      -2.43637  -0.00003  -0.00011  -0.00004  -0.00019  -2.43657
   D190      -2.31085  -0.00008  -0.00032  -0.00335  -0.00370  -2.31455
   D191       2.87889   0.00001  -0.00002   0.00021   0.00019   2.87907
   D192      -0.10178   0.00001  -0.00005  -0.00206  -0.00210  -0.10388
   D193       0.17298  -0.00001  -0.00003   0.00090   0.00083   0.17381
   D194      -2.47301  -0.00007  -0.00028  -0.00331  -0.00361  -2.47662
   D195       2.71673   0.00002   0.00002   0.00024   0.00027   2.71700
   D196      -0.26394   0.00002  -0.00001  -0.00202  -0.00202  -0.26596
   D197       0.01083   0.00000   0.00001   0.00093   0.00091   0.01174
   D198      -2.49743  -0.00004  -0.00009   0.00231   0.00226  -2.49517
   D199       2.51850  -0.00001  -0.00000   0.00320   0.00320   2.52170
   D200       1.11340  -0.00000   0.00000   0.00312   0.00311   1.11651
   D201      -0.26178   0.00000   0.00002   0.00256   0.00257  -0.25921
   D202      -1.35090  -0.00003  -0.00012   0.00143   0.00130  -1.34960
   D203      -2.56194  -0.00002  -0.00002   0.00325   0.00327  -2.55867
   D204       1.72480  -0.00002  -0.00002   0.00212   0.00214   1.72693
   D205       2.63284   0.00000   0.00001   0.00279   0.00279   2.63562
   D206       0.63638   0.00000   0.00001   0.00165   0.00165   0.63804
   D207       1.51330   0.00000   0.00001   0.00273   0.00273   1.51603
   D208      -0.48315   0.00000   0.00000   0.00160   0.00159  -0.48155
   D209       0.44126   0.00001   0.00006   0.00230   0.00235   0.44361
   D210      -1.55519   0.00001   0.00005   0.00117   0.00121  -1.55398
   D211      -0.98428  -0.00003  -0.00013   0.00127   0.00112  -0.98316
   D212      -2.98073  -0.00003  -0.00014   0.00014  -0.00001  -2.98074
   D213       0.59403  -0.00001  -0.00001  -0.00071  -0.00073   0.59329
   D214       1.61429  -0.00002  -0.00004  -0.00039  -0.00046   1.61383
   D215      -2.42003  -0.00002  -0.00007  -0.00186  -0.00195  -2.42198
   D216      -1.71072  -0.00003  -0.00009  -0.00148  -0.00159  -1.71231
   D217      -1.21279   0.00002   0.00009   0.00094   0.00104  -1.21175
   D218      -0.19253   0.00002   0.00006   0.00126   0.00132  -0.19122
   D219       2.05634   0.00002   0.00003  -0.00021  -0.00017   2.05616
   D220       2.76565  -0.00000   0.00001   0.00017   0.00018   2.76583
   D221      -0.49982   0.00002   0.00010   0.00092   0.00100  -0.49881
   D222       0.52044   0.00001   0.00007   0.00124   0.00128   0.52172
   D223       2.76931   0.00001   0.00004  -0.00023  -0.00021   2.76910
   D224      -2.80457  -0.00001   0.00001   0.00015   0.00015  -2.80442
   D225       2.98599  -0.00000   0.00004   0.00145   0.00147   2.98746
   D226      -2.27693  -0.00001   0.00000   0.00177   0.00175  -2.27519
   D227      -0.02807  -0.00001  -0.00002   0.00030   0.00026  -0.02781
   D228       0.68124  -0.00003  -0.00005   0.00068   0.00062   0.68186
   D229       2.53960   0.00003   0.00008  -0.00005   0.00002   2.53962
   D230      -2.72333   0.00002   0.00004   0.00027   0.00030  -2.72303
   D231      -0.47446   0.00002   0.00002  -0.00120  -0.00119  -0.47565
   D232       0.23485   0.00000  -0.00001  -0.00082  -0.00083   0.23402
   D233       0.88422  -0.00000  -0.00003  -0.00057  -0.00061   0.88362
   D234      -2.75765   0.00000   0.00001  -0.00034  -0.00034  -2.75799
   D235      -2.10492   0.00000  -0.00000  -0.00066  -0.00067  -2.10559
   D236      -0.10212  -0.00003  -0.00015  -0.00302  -0.00317  -0.10529
   D237       2.53919  -0.00002  -0.00012  -0.00278  -0.00290   2.53629
   D238      -3.09126  -0.00002  -0.00013  -0.00311  -0.00323  -3.09449
   D239      -1.02987   0.00001   0.00002   0.00018   0.00020  -1.02967
   D240       1.61144   0.00002   0.00005   0.00042   0.00047   1.61191
   D241       2.26417   0.00002   0.00004   0.00010   0.00014   2.26431
   D242       3.06806  -0.00003  -0.00009   0.00071   0.00062   3.06868
   D243      -0.57381  -0.00002  -0.00006   0.00095   0.00088  -0.57293
   D244       0.07892  -0.00003  -0.00007   0.00062   0.00055   0.07947
   D245       3.13649  -0.00001  -0.00006  -0.00198  -0.00204   3.13445
   D246      -0.50538   0.00000  -0.00003  -0.00174  -0.00177  -0.50715
   D247       0.14735  -0.00000  -0.00004  -0.00206  -0.00210   0.14524
   D248      -0.74265   0.00000   0.00002   0.00080   0.00082  -0.74183
   D249      -1.76955   0.00003   0.00010   0.00147   0.00158  -1.76797
   D250       2.28883  -0.00002  -0.00009  -0.00084  -0.00092   2.28791
   D251       1.70804  -0.00002  -0.00009  -0.00176  -0.00183   1.70621
   D252       0.27051   0.00000   0.00001   0.00116   0.00117   0.27167
   D253      -0.75639   0.00002   0.00010   0.00183   0.00193  -0.75446
   D254      -2.98120  -0.00003  -0.00009  -0.00049  -0.00057  -2.98177
   D255       2.72120  -0.00003  -0.00010  -0.00141  -0.00148   2.71972
   D256       1.21922  -0.00000   0.00003   0.00070   0.00070   1.21993
   D257       0.19233   0.00002   0.00011   0.00136   0.00147   0.19379
   D258      -2.03249  -0.00003  -0.00007  -0.00095  -0.00103  -2.03352
   D259      -2.61327  -0.00003  -0.00008  -0.00187  -0.00195  -2.61522
   D260      -2.50425   0.00003   0.00012   0.00108   0.00117  -2.50308
   D261       2.75203   0.00006   0.00020   0.00175   0.00194   2.75397
   D262       0.52722   0.00000   0.00001  -0.00057  -0.00057   0.52665
   D263      -0.05357   0.00001   0.00001  -0.00149  -0.00148  -0.05504
   D264      -3.05023   0.00002   0.00008   0.00216   0.00223  -3.04800
   D265       2.20606   0.00004   0.00017   0.00282   0.00299   2.20905
   D266      -0.01875  -0.00001  -0.00002   0.00051   0.00049  -0.01826
   D267      -0.59954  -0.00001  -0.00002  -0.00041  -0.00042  -0.59996
   D268      -1.49397   0.00002   0.00010   0.00244   0.00259  -1.49139
   D269      -0.47905   0.00001  -0.00002   0.00071   0.00069  -0.47836
   D270       2.09801   0.00003   0.00005   0.00123   0.00127   2.09928
   D271       2.32857  -0.00003  -0.00012   0.00132   0.00123   2.32980
   D272      -0.58101   0.00004   0.00020   0.00455   0.00479  -0.57623
   D273       0.43391   0.00002   0.00008   0.00282   0.00289   0.43680
   D274       3.01097   0.00004   0.00015   0.00334   0.00347   3.01444
   D275      -3.04166  -0.00002  -0.00002   0.00343   0.00343  -3.03822
   D276       0.13320   0.00000   0.00005   0.00204   0.00212   0.13533
   D277       1.14813  -0.00001  -0.00007   0.00031   0.00023   1.14836
   D278      -2.55800   0.00001   0.00000   0.00083   0.00081  -2.55719
   D279      -2.32744  -0.00005  -0.00017   0.00092   0.00077  -2.32667
   D280       2.52651   0.00004   0.00013   0.00009   0.00026   2.52677
   D281      -2.74175   0.00003   0.00001  -0.00164  -0.00164  -2.74338
   D282      -0.16469   0.00004   0.00008  -0.00112  -0.00106  -0.16575
   D283       0.06587  -0.00001  -0.00009  -0.00103  -0.00109   0.06477
   D284       2.47508   0.00002   0.00012   0.00360   0.00375   2.47883
   D285      -2.79318   0.00000  -0.00000   0.00187   0.00186  -2.79132
   D286      -0.21612   0.00002   0.00007   0.00239   0.00244  -0.21368
   D287       0.01444  -0.00004  -0.00010   0.00248   0.00240   0.01684
   D288       1.26137  -0.00004  -0.00014  -0.00167  -0.00178   1.25959
   D289       0.20089  -0.00002  -0.00006  -0.00130  -0.00135   0.19954
   D290      -1.93614   0.00000   0.00001  -0.00030  -0.00030  -1.93644
   D291      -2.70249   0.00002   0.00004  -0.00017  -0.00013  -2.70262
   D292       0.39040  -0.00003  -0.00012  -0.00185  -0.00195   0.38845
   D293      -0.67007  -0.00001  -0.00005  -0.00148  -0.00152  -0.67160
   D294      -2.80710   0.00001   0.00002  -0.00048  -0.00047  -2.80757
   D295       2.70973   0.00002   0.00005  -0.00035  -0.00030   2.70943
   D296      -0.66132  -0.00005  -0.00018  -0.00243  -0.00257  -0.66389
   D297      -1.72179  -0.00002  -0.00010  -0.00206  -0.00215  -1.72394
   D298       2.42437  -0.00001  -0.00004  -0.00106  -0.00110   2.42327
   D299       1.65801   0.00001  -0.00000  -0.00093  -0.00093   1.65709
   D300      -3.09737  -0.00008  -0.00025  -0.00132  -0.00153  -3.09890
   D301       2.12534  -0.00005  -0.00017  -0.00095  -0.00110   2.12424
   D302      -0.01168  -0.00004  -0.00010   0.00005  -0.00005  -0.01174
   D303      -0.77804  -0.00002  -0.00007   0.00018   0.00012  -0.77792
   D304      -2.52980  -0.00005  -0.00020  -0.00270  -0.00286  -2.53266
   D305       2.69291  -0.00003  -0.00012  -0.00232  -0.00243   2.69048
   D306       0.55589  -0.00001  -0.00006  -0.00133  -0.00139   0.55450
   D307      -0.21047   0.00000  -0.00002  -0.00119  -0.00121  -0.21168
   D308       0.08005  -0.00003  -0.00012  -0.00128  -0.00134   0.07870
   D309       1.04959   0.00002   0.00003   0.00013   0.00010   1.04969
   D310      -2.38086   0.00002   0.00006   0.00102   0.00109  -2.37978
   D311      -3.00254  -0.00001  -0.00005   0.00048   0.00044  -3.00210
   D312       1.07284  -0.00004  -0.00010  -0.00078  -0.00084   1.07200
   D313       2.04238   0.00001   0.00005   0.00062   0.00061   2.04299
   D314      -1.38807   0.00001   0.00008   0.00151   0.00159  -1.38648
   D315      -2.00975  -0.00002  -0.00003   0.00098   0.00095  -2.00880
   D316      -0.89892  -0.00002  -0.00006  -0.00064  -0.00065  -0.89957
   D317       0.07062   0.00003   0.00009   0.00077   0.00080   0.07142
   D318       2.92335   0.00003   0.00011   0.00166   0.00178   2.92513
   D319       2.30167   0.00000   0.00000   0.00112   0.00114   2.30281
   D320       2.82624  -0.00002  -0.00009  -0.00178  -0.00180   2.82443
   D321      -2.48741   0.00002   0.00006  -0.00037  -0.00036  -2.48777
   D322       0.36532   0.00002   0.00009   0.00052   0.00063   0.36595
   D323      -0.25635  -0.00001  -0.00002  -0.00002  -0.00002  -0.25637
   D324      -2.97700  -0.00004  -0.00009  -0.00032  -0.00037  -2.97737
   D325      -2.00746   0.00001   0.00006   0.00109   0.00108  -2.00638
   D326       0.84528   0.00001   0.00008   0.00197   0.00206   0.84734
   D327       0.22360  -0.00002  -0.00003   0.00144   0.00142   0.22502
   D328       2.04642   0.00000   0.00002   0.00488   0.00490   2.05132
   D329      -0.76853   0.00005   0.00019   0.00746   0.00763  -0.76090
   D330       1.16007   0.00001   0.00002   0.00502   0.00503   1.16510
   D331      -1.65488   0.00005   0.00019   0.00760   0.00776  -1.64712
   D332       3.08930  -0.00002  -0.00006   0.00493   0.00488   3.09418
   D333       0.27435   0.00002   0.00011   0.00751   0.00761   0.28196
   D334      -1.96344   0.00000   0.00006   0.00739   0.00744  -1.95600
   D335       1.50480   0.00005   0.00023   0.00997   0.01017   1.51496
   D336       0.32661   0.00002   0.00009   0.00489   0.00496   0.33157
   D337      -2.48833   0.00007   0.00025   0.00747   0.00769  -2.48064
   D338      -0.75362  -0.00000  -0.00001   0.00542   0.00541  -0.74821
   D339       2.71462   0.00004   0.00016   0.00800   0.00814   2.72276
   D340      -3.02903   0.00001   0.00007   0.00709   0.00716  -3.02187
   D341       2.13440   0.00003   0.00011   0.00748   0.00759   2.14199
   D342      -1.93901   0.00001   0.00006   0.00636   0.00642  -1.93259
   D343      -0.95566   0.00004   0.00016   0.00804   0.00820  -0.94746
   D344       0.98476   0.00003   0.00012   0.00717   0.00728   0.99204
   D345       0.02425   0.00002   0.00005   0.00619   0.00624   0.03049
   D346      -0.89146  -0.00003  -0.00012  -0.00169  -0.00180  -0.89326
   D347       0.13596  -0.00001  -0.00007  -0.00126  -0.00132   0.13464
   D348       3.13055  -0.00002  -0.00009  -0.00215  -0.00223   3.12831
   D349       2.49597  -0.00002  -0.00007  -0.00078  -0.00086   2.49511
   D350       0.21547  -0.00001  -0.00005  -0.00131  -0.00136   0.21410
   D351       1.24289   0.00001  -0.00000  -0.00087  -0.00088   1.24201
   D352      -2.04572  -0.00000  -0.00002  -0.00177  -0.00179  -2.04751
   D353      -2.68029  -0.00000  -0.00001  -0.00040  -0.00042  -2.68071
   D354       3.10595  -0.00000  -0.00000  -0.00054  -0.00054   3.10541
   D355      -2.14981   0.00002   0.00005  -0.00010  -0.00005  -2.14987
   D356       0.84477   0.00001   0.00003  -0.00100  -0.00097   0.84380
   D357       0.21019   0.00001   0.00004   0.00037   0.00041   0.21060
   D358       2.53685  -0.00000  -0.00002  -0.00041  -0.00043   2.53642
   D359      -2.71892   0.00002   0.00003   0.00002   0.00006  -2.71886
   D360       0.27567   0.00001   0.00002  -0.00087  -0.00086   0.27481
   D361      -0.35891   0.00001   0.00003   0.00050   0.00052  -0.35839
   D362       0.47986   0.00000  -0.00001  -0.00001  -0.00004   0.47982
   D363      -2.23264  -0.00001  -0.00006  -0.00043  -0.00050  -2.23314
   D364      -2.88263  -0.00001  -0.00006   0.00002  -0.00005  -2.88268
   D365      -0.69863   0.00000   0.00001   0.00013   0.00014  -0.69849
   D366       2.87205  -0.00001  -0.00003  -0.00029  -0.00031   2.87174
   D367       2.22206  -0.00001  -0.00003   0.00017   0.00014   2.22220
   D368       2.99888   0.00001   0.00004  -0.00009  -0.00005   2.99883
   D369       0.28638   0.00000  -0.00000  -0.00051  -0.00051   0.28588
   D370      -0.36361   0.00000  -0.00000  -0.00005  -0.00005  -0.36366
   D371       3.12899   0.00001   0.00005   0.00036   0.00041   3.12940
   D372       0.41650   0.00000   0.00000  -0.00006  -0.00005   0.41645
   D373      -0.23350   0.00000   0.00000   0.00040   0.00040  -0.23309
   D374       0.83076   0.00002   0.00009   0.00125   0.00135   0.83211
   D375      -0.11660   0.00004   0.00014   0.00083   0.00096  -0.11564
   D376      -2.99391   0.00002   0.00006   0.00047   0.00055  -2.99336
   D377      -2.56997  -0.00000   0.00001   0.00023   0.00026  -2.56971
   D378      -0.20851   0.00002   0.00006   0.00130   0.00136  -0.20715
   D379      -1.15587   0.00003   0.00011   0.00088   0.00097  -1.15490
   D380       2.25001   0.00001   0.00004   0.00052   0.00056   2.25057
   D381       2.67395  -0.00001  -0.00002   0.00029   0.00027   2.67422
   D382       3.13532   0.00001   0.00002   0.00064   0.00067   3.13599
   D383       2.18795   0.00002   0.00007   0.00023   0.00028   2.18823
   D384      -0.68935   0.00000  -0.00000  -0.00013  -0.00013  -0.68948
   D385      -0.26541  -0.00002  -0.00006  -0.00037  -0.00042  -0.26583
   D386      -2.54665   0.00001   0.00006   0.00080   0.00086  -2.54579
   D387       2.78917   0.00003   0.00011   0.00039   0.00048   2.78965
   D388      -0.08814   0.00001   0.00004   0.00003   0.00007  -0.08807
   D389       0.33580  -0.00001  -0.00002  -0.00021  -0.00022   0.33558
   D390      -0.78822   0.00002   0.00009   0.00141   0.00151  -0.78671
   D391       0.34809   0.00001   0.00002   0.00087   0.00088   0.34897
   D392       1.47411   0.00001   0.00001   0.00056   0.00058   1.47469
   D393       2.94652  -0.00000   0.00000   0.00106   0.00106   2.94758
   D394      -1.96999   0.00002   0.00007   0.00161   0.00168  -1.96831
   D395       3.06853   0.00003   0.00014   0.00183   0.00197   3.07051
   D396       1.70673   0.00002   0.00009   0.00141   0.00150   1.70823
   D397      -1.74838   0.00000   0.00002   0.00085   0.00086  -1.74752
   D398      -3.11018  -0.00001  -0.00003   0.00043   0.00039  -3.10979
   D399      -0.46363   0.00001   0.00002   0.00026   0.00028  -0.46335
   D400      -1.82543  -0.00001  -0.00003  -0.00016  -0.00020  -1.82563
   D401       0.56809  -0.00000  -0.00000   0.00068   0.00068   0.56877
   D402      -0.79371  -0.00002  -0.00005   0.00026   0.00020  -0.79350
   D403       1.67000   0.00001   0.00004   0.00137   0.00142   1.67142
   D404       0.30820   0.00000  -0.00001   0.00095   0.00094   0.30914
   D405       0.48189   0.00000  -0.00003  -0.00189  -0.00192   0.47997
   D406      -0.69754   0.00001   0.00001  -0.00112  -0.00111  -0.69865
   D407       3.00983   0.00002   0.00014   0.00071   0.00086   3.01069
   D408       3.12726   0.00003   0.00008  -0.00136  -0.00128   3.12598
   D409      -2.22973  -0.00015  -0.00054  -0.00291  -0.00344  -2.23316
   D410       2.87403  -0.00015  -0.00051  -0.00215  -0.00263   2.87140
   D411       0.29821  -0.00013  -0.00038  -0.00032  -0.00066   0.29756
   D412       0.41564  -0.00013  -0.00044  -0.00239  -0.00280   0.41284
   D413      -2.88982   0.00002   0.00004  -0.00450  -0.00452  -2.89433
   D414       2.21394   0.00003   0.00007  -0.00374  -0.00371   2.21023
   D415      -0.36188   0.00004   0.00020  -0.00191  -0.00173  -0.36361
   D416      -0.24445   0.00005   0.00014  -0.00397  -0.00388  -0.24832
   D417      -0.72304   0.00011   0.00048   0.00557   0.00602  -0.71702
   D418       0.47678   0.00008   0.00035   0.00392   0.00419   0.48096
   D419       3.08755   0.00009   0.00043   0.00637   0.00675   3.09430
   D420      -3.04282   0.00006   0.00020   0.00069   0.00092  -3.04190
   D421       2.60516   0.00003  -0.00014  -0.00463  -0.00477   2.60039
   D422      -2.47821  -0.00001  -0.00027  -0.00627  -0.00660  -2.48481
   D423       0.13257   0.00001  -0.00019  -0.00383  -0.00404   0.12853
   D424       0.28538  -0.00003  -0.00042  -0.00950  -0.00987   0.27552
   D425       2.26018   0.00006   0.00036   0.00581   0.00607   2.26625
   D426      -2.82319   0.00002   0.00023   0.00417   0.00425  -2.81895
   D427      -0.21242   0.00004   0.00031   0.00661   0.00681  -0.20561
   D428      -0.05960   0.00000   0.00008   0.00094   0.00098  -0.05862
   D429      -0.32036  -0.00008  -0.00031  -0.00323  -0.00348  -0.32384
   D430       0.97178  -0.00006  -0.00032  -0.00409  -0.00437   0.96741
   D431       3.11763  -0.00007  -0.00031  -0.00396  -0.00427   3.11336
   D432      -2.88517  -0.00006  -0.00028  -0.00348  -0.00372  -2.88889
   D433       2.71218  -0.00005  -0.00004   0.00227   0.00230   2.71448
   D434      -2.27887  -0.00003  -0.00005   0.00141   0.00141  -2.27746
   D435      -0.13302  -0.00005  -0.00004   0.00154   0.00150  -0.13151
   D436       0.14736  -0.00003  -0.00000   0.00202   0.00206   0.14942
   D437       3.02423  -0.00000  -0.00015  -0.00250  -0.00249   3.02174
   D438      -1.96682   0.00001  -0.00016  -0.00336  -0.00339  -1.97021
   D439       0.17904  -0.00000  -0.00015  -0.00324  -0.00329   0.17575
   D440       0.45942   0.00001  -0.00011  -0.00275  -0.00274   0.45668
   D441       2.61726  -0.00004  -0.00009   0.00419   0.00412   2.62138
   D442       0.23175   0.00001   0.00023   0.01708   0.01751   0.24925
   D443      -0.24734  -0.00007  -0.00016   0.00771   0.00760  -0.23974
   D444      -2.63286  -0.00002   0.00016   0.02061   0.02099  -2.61187
   D445       1.26875   0.00003   0.00021   0.00805   0.00830   1.27706
   D446      -1.11676   0.00008   0.00053   0.02094   0.02169  -1.09507
   D447      -2.09819  -0.00005   0.00005   0.00773   0.00774  -2.09045
   D448       1.79948   0.00001   0.00037   0.02063   0.02113   1.82061
   D449       0.47607  -0.00000  -0.00002  -0.00040  -0.00042   0.47565
   D450      -2.46416   0.00002   0.00008   0.00089   0.00097  -2.46320
   D451      -2.82827   0.00000  -0.00000  -0.00021  -0.00021  -2.82848
   D452      -0.72502  -0.00002  -0.00006  -0.00049  -0.00053  -0.72555
   D453       2.61793   0.00001   0.00004   0.00080   0.00085   2.61879
   D454       2.25383  -0.00001  -0.00004  -0.00030  -0.00032   2.25351
   D455       3.09000  -0.00001  -0.00007  -0.00197  -0.00202   3.08798
   D456       0.14977   0.00001   0.00004  -0.00068  -0.00063   0.14913
   D457      -0.21434  -0.00000  -0.00004  -0.00177  -0.00181  -0.21615
   D458      -3.03942  -0.00003  -0.00011  -0.00164  -0.00173  -3.04116
   D459       0.30353  -0.00001  -0.00000  -0.00035  -0.00035   0.30318
   D460      -0.06058  -0.00003  -0.00009  -0.00145  -0.00152  -0.06210
   D461      -0.96589  -0.00002  -0.00006   0.00011   0.00005  -0.96583
   D462       0.27141  -0.00002  -0.00003   0.00056   0.00053   0.27194
   D463       2.74147  -0.00003  -0.00004   0.00173   0.00169   2.74316
   D464       2.87379  -0.00003  -0.00009  -0.00151  -0.00159   2.87221
   D465       0.12826  -0.00000  -0.00003  -0.00008  -0.00011   0.12815
   D466       1.36555  -0.00000  -0.00000   0.00037   0.00037   1.36592
   D467      -2.44757  -0.00001  -0.00002   0.00155   0.00153  -2.44605
   D468      -2.31525  -0.00002  -0.00006  -0.00170  -0.00175  -2.31700
   D469       2.33403  -0.00001  -0.00004   0.00136   0.00133   2.33536
   D470      -2.71186  -0.00000  -0.00001   0.00181   0.00180  -2.71006
   D471      -0.24180  -0.00002  -0.00002   0.00298   0.00296  -0.23884
   D472      -0.10948  -0.00002  -0.00006  -0.00026  -0.00031  -0.10979
   D473       2.60857   0.00000  -0.00001   0.00066   0.00065   2.60922
   D474      -2.43732   0.00000   0.00002   0.00111   0.00113  -2.43619
   D475       0.03275  -0.00001   0.00000   0.00228   0.00229   0.03503
   D476       0.16507  -0.00001  -0.00004  -0.00096  -0.00099   0.16408
   D477      -2.19393  -0.00006  -0.00024  -0.00680  -0.00704  -2.20097
   D478      -0.04758  -0.00002  -0.00012  -0.00530  -0.00543  -0.05300
   D479       2.77866  -0.00004  -0.00019  -0.00671  -0.00689   2.77178
   D480       1.33636  -0.00003  -0.00015  -0.00561  -0.00576   1.33060
   D481      -1.11870  -0.00004  -0.00019  -0.00629  -0.00648  -1.12518
   D482      -0.31975  -0.00002  -0.00005  -0.00055  -0.00058  -0.32033
   D483       0.97390   0.00003   0.00011   0.00117   0.00128   0.97518
   D484      -2.87985   0.00002   0.00007   0.00048   0.00054  -2.87930
   D485       3.11836   0.00002   0.00007   0.00079   0.00085   3.11921
   D486       2.70440  -0.00004  -0.00011  -0.00134  -0.00143   2.70298
   D487      -2.28513   0.00001   0.00004   0.00039   0.00043  -2.28470
   D488       0.14430   0.00000   0.00000  -0.00030  -0.00030   0.14400
   D489      -0.14067   0.00001   0.00001   0.00000   0.00000  -0.14067
   D490       3.02870  -0.00003  -0.00006  -0.00077  -0.00080   3.02790
   D491      -1.96083   0.00002   0.00009   0.00096   0.00106  -1.95978
   D492       0.46860   0.00001   0.00005   0.00027   0.00032   0.46893
   D493       0.18363   0.00002   0.00006   0.00058   0.00063   0.18426
   D494       2.61889  -0.00001  -0.00005  -0.00087  -0.00091   2.61798
   D495      -0.25738  -0.00000  -0.00001  -0.00103  -0.00103  -0.25842
   D496       1.26809  -0.00000  -0.00002  -0.00100  -0.00102   1.26707
   D497      -2.10404   0.00000   0.00000  -0.00079  -0.00079  -2.10484
   D498       0.30271   0.00003   0.00013   0.00251   0.00260   0.30531
   D499      -0.82273   0.00001   0.00005   0.00117   0.00121  -0.82151
   D500       3.02225   0.00000  -0.00002   0.00058   0.00054   3.02279
   D501       2.57758   0.00002   0.00011   0.00165   0.00174   2.57932
   D502       1.46071   0.00002   0.00014   0.00211   0.00221   1.46292
   D503       0.33527   0.00001   0.00006   0.00076   0.00082   0.33609
   D504      -2.10294  -0.00000  -0.00002   0.00017   0.00015  -2.10279
   D505      -2.54761   0.00001   0.00012   0.00125   0.00135  -2.54626
   D506      -2.12190   0.00002   0.00009   0.00060   0.00065  -2.12125
   D507       3.03585   0.00000   0.00001  -0.00075  -0.00074   3.03511
   D508       0.59764  -0.00000  -0.00006  -0.00134  -0.00141   0.59623
   D509       0.15297   0.00001   0.00007  -0.00026  -0.00021   0.15276
   D510      -2.54084   0.00001   0.00008   0.00234   0.00238  -2.53846
   D511       2.61692  -0.00000  -0.00000   0.00099   0.00098   2.61790
   D512       0.17870  -0.00001  -0.00008   0.00040   0.00032   0.17902
   D513      -0.26597   0.00000   0.00006   0.00148   0.00152  -0.26445
   D514       0.63729   0.00002   0.00008   0.00003   0.00008   0.63737
   D515      -0.43101  -0.00006  -0.00028  -0.00336  -0.00356  -0.43457
   D516      -2.66315  -0.00009  -0.00031  -0.00517  -0.00550  -2.66865
   D517       3.06189  -0.00005  -0.00018  -0.00084  -0.00105   3.06084
   D518      -0.51952   0.00003   0.00010   0.00033   0.00040  -0.51912
   D519      -1.58781  -0.00005  -0.00026  -0.00306  -0.00325  -1.59106
   D520       2.46322  -0.00007  -0.00028  -0.00487  -0.00518   2.45804
   D521       1.90508  -0.00004  -0.00015  -0.00054  -0.00073   1.90435
   D522      -3.13734   0.00005   0.00016   0.00008   0.00021  -3.13713
   D523       2.07755  -0.00003  -0.00020  -0.00331  -0.00343   2.07412
   D524      -0.15460  -0.00005  -0.00023  -0.00511  -0.00536  -0.15996
   D525      -0.71274  -0.00002  -0.00009  -0.00078  -0.00092  -0.71366
   D526      -2.90141   0.00007   0.00028   0.00403   0.00426  -2.89716
   D527       2.31347  -0.00000  -0.00008   0.00064   0.00062   2.31409
   D528       0.08133  -0.00003  -0.00011  -0.00117  -0.00132   0.08001
   D529      -0.47682   0.00000   0.00002   0.00316   0.00313  -0.47368
   D530      -1.51939  -0.00002  -0.00012  -0.00573  -0.00581  -1.52520
   D531       0.20363  -0.00003  -0.00011  -0.00460  -0.00471   0.19892
   D532       1.76323   0.00002   0.00001  -0.00348  -0.00345   1.75978
   D533      -2.79693   0.00001   0.00002  -0.00236  -0.00235  -2.79928
   D534      -2.95810  -0.00000  -0.00008  -0.00560  -0.00565  -2.96375
   D535      -1.23507  -0.00001  -0.00007  -0.00448  -0.00455  -1.23962
   D536       0.67966   0.00000  -0.00004  -0.00395  -0.00395   0.67571
   D537       2.40269  -0.00001  -0.00003  -0.00282  -0.00285   2.39983
   D538      -0.44109  -0.00003  -0.00014  -0.00524  -0.00536  -0.44645
   D539       1.28193  -0.00003  -0.00013  -0.00412  -0.00426   1.27767
   D540      -0.50525  -0.00001  -0.00007  -0.00388  -0.00393  -0.50918
   D541       2.02120  -0.00005  -0.00022  -0.00757  -0.00775   2.01346
   D542      -2.73314   0.00001   0.00002  -0.00195  -0.00194  -2.73508
   D543      -0.20668  -0.00003  -0.00013  -0.00564  -0.00575  -0.21244
   D544      -1.59171  -0.00001  -0.00004  -0.00301  -0.00306  -1.59477
   D545       0.93474  -0.00005  -0.00019  -0.00670  -0.00687   0.92787
   D546       2.27746   0.00001   0.00002  -0.00304  -0.00302   2.27444
   D547      -1.47927  -0.00003  -0.00013  -0.00674  -0.00684  -1.48611
   D548       0.86364  -0.00005  -0.00020  -0.00639  -0.00660   0.85704
   D549      -2.89309  -0.00009  -0.00035  -0.01009  -0.01042  -2.90351
   D550      -0.88807   0.00001   0.00008   0.00018   0.00024  -0.88783
   D551       0.13883  -0.00000   0.00006   0.00001   0.00007   0.13890
   D552       3.13178  -0.00001   0.00004   0.00144   0.00149   3.13327
   D553       2.49768  -0.00004  -0.00013  -0.00209  -0.00222   2.49546
   D554       0.21821   0.00002   0.00013   0.00103   0.00115   0.21935
   D555       1.24511   0.00001   0.00010   0.00086   0.00098   1.24608
   D556      -2.04512  -0.00001   0.00009   0.00229   0.00239  -2.04273
   D557      -2.67922  -0.00003  -0.00009  -0.00124  -0.00132  -2.68054
   D558       3.11905  -0.00000   0.00000   0.00031   0.00031   3.11936
   D559      -2.13723  -0.00001  -0.00002   0.00015   0.00014  -2.13709
   D560       0.85572  -0.00003  -0.00003   0.00158   0.00155   0.85728
   D561       0.22162  -0.00005  -0.00021  -0.00196  -0.00215   0.21947
   D562       2.54163   0.00005   0.00021   0.00018   0.00034   2.54197
   D563      -2.71466   0.00004   0.00018   0.00001   0.00017  -2.71449
   D564       0.27830   0.00003   0.00017   0.00144   0.00159   0.27989
   D565      -0.35580  -0.00000  -0.00000  -0.00209  -0.00212  -0.35792
   D566       0.82820  -0.00002  -0.00011  -0.00158  -0.00166   0.82655
   D567      -0.11918   0.00001   0.00002  -0.00050  -0.00048  -0.11966
   D568      -2.57026   0.00001   0.00004  -0.00041  -0.00037  -2.57064
   D569      -2.99951  -0.00001  -0.00003  -0.00037  -0.00041  -2.99992
   D570      -0.21108  -0.00001  -0.00008  -0.00063  -0.00069  -0.21177
   D571      -1.15846   0.00002   0.00006   0.00045   0.00049  -1.15798
   D572       2.67364   0.00002   0.00007   0.00055   0.00059   2.67423
   D573       2.24439   0.00000   0.00000   0.00059   0.00055   2.24495
   D574       3.12720   0.00000   0.00001  -0.00028  -0.00025   3.12695
   D575       2.17981   0.00004   0.00014   0.00080   0.00093   2.18074
   D576      -0.27127   0.00003   0.00016   0.00090   0.00103  -0.27023
   D577      -0.70051   0.00001   0.00009   0.00093   0.00099  -0.69952
   D578      -2.55406  -0.00003  -0.00019  -0.00168  -0.00181  -2.55587
   D579       2.78174   0.00000  -0.00006  -0.00060  -0.00063   2.78111
   D580       0.33066  -0.00000  -0.00004  -0.00050  -0.00053   0.33013
   D581      -0.09859  -0.00002  -0.00011  -0.00047  -0.00057  -0.09916
   D582      -0.77297  -0.00004  -0.00010   0.00100   0.00093  -0.77204
   D583       2.95353  -0.00007  -0.00028  -0.00187  -0.00212   2.95140
   D584       0.36276  -0.00005  -0.00013   0.00033   0.00024   0.36300
   D585       1.47988  -0.00003  -0.00006   0.00041   0.00039   1.48027
   D586      -1.95354  -0.00006  -0.00022  -0.00046  -0.00064  -1.95418
   D587       1.70975   0.00005   0.00022  -0.00006   0.00015   1.70990
   D588       3.06585   0.00007   0.00024   0.00019   0.00040   3.06625
   D589      -0.78856  -0.00000  -0.00001  -0.00178  -0.00179  -0.79035
   D590       0.56754   0.00001   0.00001  -0.00153  -0.00154   0.56600
   D591      -3.10945   0.00001   0.00003  -0.00080  -0.00074  -3.11019
   D592      -1.75335   0.00003   0.00005  -0.00055  -0.00049  -1.75384
   D593      -1.82233   0.00000   0.00007   0.00006   0.00016  -1.82217
   D594      -0.46623   0.00002   0.00009   0.00031   0.00041  -0.46582
   D595       0.31440   0.00002   0.00011  -0.00041  -0.00031   0.31410
   D596       1.67050   0.00004   0.00013  -0.00016  -0.00005   1.67045
   D597      -0.58161  -0.00002  -0.00003   0.00049   0.00049  -0.58112
   D598       0.62632  -0.00003  -0.00009  -0.00034  -0.00043   0.62589
   D599      -2.95566  -0.00003  -0.00009  -0.00013  -0.00019  -2.95585
   D600      -2.80645  -0.00001  -0.00005  -0.00052  -0.00054  -2.80699
   D601      -1.78971  -0.00002  -0.00002   0.00046   0.00045  -1.78925
   D602      -0.58178  -0.00002  -0.00009  -0.00037  -0.00046  -0.58224
   D603       2.11943  -0.00002  -0.00008  -0.00016  -0.00023   2.11920
   D604       2.26864  -0.00000  -0.00005  -0.00055  -0.00058   2.26806
   D605       2.26467  -0.00000   0.00004   0.00096   0.00102   2.26569
   D606      -2.81058  -0.00001  -0.00002   0.00013   0.00010  -2.81048
   D607      -0.10938  -0.00001  -0.00002   0.00035   0.00034  -0.10904
   D608       0.03983   0.00001   0.00002  -0.00005  -0.00001   0.03982
   D609       2.12064  -0.00001   0.00001   0.00059   0.00062   2.12126
   D610      -2.95462  -0.00002  -0.00005  -0.00024  -0.00029  -2.95491
   D611      -0.25341  -0.00002  -0.00005  -0.00003  -0.00006  -0.25347
   D612      -0.10421  -0.00000  -0.00001  -0.00042  -0.00041  -0.10461
   D613      -1.43786   0.00004   0.00012  -0.00010  -0.00003  -1.43789
   D614       1.78490  -0.00002  -0.00010  -0.00214  -0.00222   1.78268
   D615      -0.17869  -0.00001  -0.00004  -0.00104  -0.00108  -0.17976
   D616       0.86085  -0.00001  -0.00002  -0.00136  -0.00138   0.85948
   D617      -3.03645  -0.00003  -0.00012  -0.00171  -0.00182  -3.03827
   D618       0.62286   0.00008   0.00045   0.01539   0.01567   0.63853
   D619      -0.76535   0.00015   0.00070   0.01880   0.01929  -0.74606
   D620       1.62529   0.00022   0.00099   0.02084   0.02157   1.64686
   D621      -2.32598   0.00021   0.00091   0.02143   0.02215  -2.30383
   D622       2.56157   0.00016   0.00070   0.01671   0.01720   2.57878
   D623      -0.17224   0.00008   0.00038   0.01971   0.02001  -0.15222
   D624      -1.24356   0.00012   0.00052   0.02034   0.02074  -1.22282
   D625       1.21527   0.00018   0.00083   0.02507   0.02570   1.24098
   D626      -2.31995   0.00015   0.00063   0.02149   0.02203  -2.29792
   D627       2.65554   0.00016   0.00070   0.02264   0.02323   2.67878
   D628       1.79150   0.00002   0.00011   0.00268   0.00273   1.79423
   D629      -1.43613  -0.00000   0.00001   0.00006   0.00006  -1.43606
   D630       0.86489  -0.00002  -0.00006   0.00016   0.00013   0.86502
   D631      -0.17346   0.00000   0.00002   0.00090   0.00091  -0.17254
   D632      -3.03455  -0.00002  -0.00004   0.00100   0.00095  -3.03361
   D633       0.38209   0.00004   0.00010  -0.00402  -0.00398   0.37811
   D634      -0.66202  -0.00003  -0.00008  -0.00550  -0.00559  -0.66761
   D635       2.73335  -0.00005  -0.00012  -0.00089  -0.00096   2.73239
   D636      -0.91657   0.00018   0.00064   0.00165   0.00204  -0.91452
   D637      -1.96068   0.00011   0.00045   0.00017   0.00043  -1.96025
   D638       1.43469   0.00009   0.00041   0.00478   0.00506   1.43976
   D639       2.40100   0.00027   0.00079  -0.00712  -0.00664   2.39437
   D640       1.35689   0.00020   0.00060  -0.00859  -0.00825   1.34864
   D641      -1.53092   0.00017   0.00056  -0.00398  -0.00362  -1.53454
   D642       0.70325  -0.00026  -0.00118  -0.03402  -0.03518   0.66806
   D643      -3.10303  -0.00005  -0.00011  -0.00687  -0.00721  -3.11024
   D644       2.26458  -0.00014  -0.00100  -0.03735  -0.03831   2.22627
   D645      -1.54170   0.00006   0.00007  -0.01020  -0.01033  -1.55203
   D646      -1.14779  -0.00034  -0.00143  -0.02767  -0.02888  -1.17667
   D647       1.32912  -0.00013  -0.00036  -0.00052  -0.00091   1.32821
   D648       0.38696  -0.00000  -0.00000   0.00078   0.00078   0.38774
   D649       2.73522  -0.00000   0.00000   0.00040   0.00040   2.73562
   D650      -0.91339   0.00000   0.00003   0.00097   0.00100  -0.91240
   D651       1.43486   0.00000   0.00003   0.00059   0.00062   1.43548
   D652       0.26354   0.00001   0.00003   0.00126   0.00129   0.26483
   D653       2.86301   0.00001   0.00002   0.00061   0.00063   2.86364
   D654      -1.55187  -0.00000  -0.00001  -0.00075  -0.00077  -1.55264
   D655       1.04760  -0.00001  -0.00003  -0.00140  -0.00143   1.04617
   D656      -0.75664  -0.00004  -0.00022  -0.01463  -0.01465  -0.77129
   D657       2.92749  -0.00020  -0.00104  -0.02487  -0.02587   2.90162
   D658      -1.65886  -0.00044  -0.00177  -0.03305  -0.03567  -1.69453
   D659      -0.16886  -0.00005  -0.00029  -0.02001  -0.02013  -0.18898
   D660      -3.05303  -0.00018  -0.00091  -0.02589  -0.02680  -3.07983
   D661      -1.07586  -0.00037  -0.00145  -0.03221  -0.03470  -1.11056
   D662      -0.31231   0.00005   0.00022   0.00710   0.00729  -0.30502
   D663       1.35398  -0.00002  -0.00009  -0.00199  -0.00205   1.35194
   D664      -3.00074   0.00006   0.00022   0.00487   0.00509  -2.99565
   D665       0.95285   0.00012   0.00051   0.00738   0.00790   0.96075
   D666       0.96602   0.00002   0.00009   0.00678   0.00683   0.97285
   D667       2.63232  -0.00004  -0.00022  -0.00231  -0.00251   2.62981
   D668      -1.72240   0.00003   0.00010   0.00455   0.00463  -1.71777
   D669       2.23119   0.00009   0.00039   0.00705   0.00744   2.23863
   D670       2.36949  -0.00012  -0.00052  -0.00315  -0.00359   2.36589
   D671      -0.44556  -0.00004  -0.00013   0.00598   0.00590  -0.43966
   D672       0.36892  -0.00001  -0.00006  -0.00235  -0.00242   0.36650
   D673      -3.09232   0.00010   0.00011   0.00915   0.00930  -3.08302
   D674       2.32138   0.00004   0.00027   0.00146   0.00163   2.32301
   D675      -1.13986   0.00015   0.00044   0.01296   0.01335  -1.12651
   D676      -0.29862  -0.00001  -0.00005   0.00060   0.00055  -0.29807
   D677      -2.99710  -0.00002  -0.00008  -0.00002  -0.00012  -2.99722
   D678       1.21375   0.00003   0.00013   0.00099   0.00117   1.21492
   D679      -1.48473   0.00002   0.00010   0.00037   0.00050  -1.48423
   D680      -2.05198   0.00001  -0.00002  -0.00273  -0.00271  -2.05469
   D681       1.53273  -0.00001  -0.00005  -0.00335  -0.00338   1.52935
   D682      -0.62108  -0.00006  -0.00012   0.00321   0.00319  -0.61789
   D683       1.39232   0.00001  -0.00003  -0.00054  -0.00055   1.39177
   D684      -2.88099   0.00003   0.00009  -0.00056  -0.00051  -2.88150
   D685      -2.18296  -0.00014  -0.00051  -0.00472  -0.00506  -2.18802
   D686      -0.16956  -0.00008  -0.00043  -0.00847  -0.00880  -0.17836
   D687       1.84031  -0.00005  -0.00031  -0.00849  -0.00876   1.83155
   D688       1.22867  -0.00007  -0.00019   0.00263   0.00257   1.23123
   D689      -3.04112  -0.00001  -0.00010  -0.00112  -0.00117  -3.04229
   D690      -1.03125   0.00002   0.00001  -0.00114  -0.00113  -1.03238
   D691       0.26170   0.00001   0.00004  -0.00076  -0.00072   0.26098
   D692       2.87249   0.00001   0.00005  -0.00011  -0.00005   2.87243
   D693      -1.54076  -0.00001  -0.00007  -0.00342  -0.00350  -1.54426
   D694       1.07003  -0.00001  -0.00006  -0.00277  -0.00283   1.06720
   D695      -0.38103   0.00000   0.00003   0.00007   0.00010  -0.38093
   D696       2.41238   0.00001   0.00008   0.00174   0.00182   2.41419
   D697      -2.81215   0.00001   0.00003  -0.00007  -0.00004  -2.81219
   D698      -0.92346  -0.00001  -0.00004  -0.00087  -0.00091  -0.92437
   D699      -0.62521   0.00001   0.00001  -0.00083  -0.00082  -0.62603
   D700      -2.88456  -0.00000  -0.00001  -0.00035  -0.00036  -2.88492
   D701      -2.20123   0.00001   0.00006   0.00010   0.00015  -2.20108
   D702       1.82261   0.00001   0.00004   0.00058   0.00062   1.82322
   D703       1.23302   0.00001   0.00002  -0.00125  -0.00123   1.23179
   D704      -1.02632  -0.00000   0.00000  -0.00077  -0.00077  -1.02709
   D705      -0.29535  -0.00000  -0.00001  -0.00104  -0.00105  -0.29640
   D706      -2.99337  -0.00000   0.00001  -0.00048  -0.00047  -2.99384
   D707       1.21539  -0.00000  -0.00002  -0.00172  -0.00174   1.21365
   D708      -1.48263  -0.00000  -0.00001  -0.00115  -0.00116  -1.48379
   D709      -2.05171  -0.00000  -0.00001  -0.00111  -0.00112  -2.05283
   D710       1.53346   0.00000   0.00001  -0.00055  -0.00054   1.53291
   D711       2.78136  -0.00001  -0.00023  -0.00209  -0.00231   2.77905
   D712      -0.15785   0.00003  -0.00007  -0.00054  -0.00063  -0.15847
   D713      -2.95054  -0.00010  -0.00034  -0.00147  -0.00170  -2.95224
   D714      -1.42458   0.00010   0.00037   0.00385   0.00412  -1.42046
   D715       0.82465  -0.00005  -0.00004   0.01405   0.01393   0.83858
   D716       0.54721  -0.00003   0.00006   0.01888   0.01882   0.56603
   D717      -2.85512   0.00007   0.00049   0.02176   0.02237  -2.83275
   D718       2.04721   0.00084   0.00300   0.03976   0.04212   2.08932
   D719       2.17552  -0.00016  -0.00047   0.01099   0.01058   2.18610
   D720       1.89808  -0.00015  -0.00037   0.01582   0.01547   1.91355
   D721      -1.50425  -0.00004   0.00007   0.01870   0.01902  -1.48523
   D722      -2.88510   0.00073   0.00258   0.03670   0.03876  -2.84634
   D723      -1.36490  -0.00021  -0.00073   0.00559   0.00494  -1.35996
   D724      -1.64234  -0.00019  -0.00062   0.01042   0.00983  -1.63251
   D725       1.23852  -0.00008  -0.00019   0.01330   0.01338   1.25190
   D726      -0.14234   0.00069   0.00232   0.03130   0.03312  -0.10921
   D727       3.09514  -0.00007  -0.00033  -0.00166  -0.00192   3.09322
   D728       1.75177   0.00002   0.00005  -0.00065  -0.00062   1.75115
   D729      -0.98591   0.00006   0.00031   0.00550   0.00577  -0.98014
   D730      -0.15866  -0.00000  -0.00009  -0.00561  -0.00571  -0.16437
   D731       2.80581   0.00001  -0.00003  -0.00261  -0.00262   2.80319
   D732       3.11922   0.00001   0.00001  -0.00018  -0.00017   3.11906
   D733       1.77321   0.00003   0.00015   0.00455   0.00469   1.77790
   D734      -0.92089  -0.00004  -0.00018  -0.00528  -0.00545  -0.92634
   D735       0.69771  -0.00004  -0.00020  -0.00795  -0.00815   0.68956
   D736      -0.31075  -0.00003  -0.00010  -0.00684  -0.00689  -0.31764
   D737      -2.89769  -0.00008  -0.00033  -0.00822  -0.00856  -2.90625
   D738      -1.35847  -0.00016  -0.00064  -0.01028  -0.01094  -1.36941
   D739       2.02463  -0.00003  -0.00023  -0.01160  -0.01183   2.01280
   D740       1.01617  -0.00001  -0.00012  -0.01050  -0.01057   1.00560
   D741      -1.57077  -0.00006  -0.00035  -0.01187  -0.01224  -1.58301
   D742      -0.03156  -0.00014  -0.00066  -0.01394  -0.01462  -0.04618
   D743      -1.54300   0.00002   0.00005  -0.00248  -0.00243  -1.54542
   D744      -2.55146   0.00004   0.00016  -0.00137  -0.00117  -2.55263
   D745       1.14479  -0.00001  -0.00007  -0.00275  -0.00284   1.14195
   D746       2.68400  -0.00009  -0.00038  -0.00481  -0.00521   2.67879
   D747      -2.94333  -0.00000  -0.00003  -0.00404  -0.00409  -2.94741
   D748      -1.43209  -0.00000  -0.00000   0.00167   0.00168  -1.43041
   D749      -1.54350   0.00004   0.00019   0.00253   0.00266  -1.54084
   D750       1.15394   0.00003   0.00015   0.00454   0.00469   1.15863
   D751      -3.10390   0.00001   0.00003   0.00060   0.00060  -3.10330
   D752      -0.37740   0.00000  -0.00001   0.00247   0.00248  -0.37492
   D753       1.54817   0.00003   0.00009   0.00046   0.00054   1.54871
   D754      -2.00851   0.00002   0.00005   0.00233   0.00241  -2.00610
   D755      -0.26842   0.00002   0.00009   0.00476   0.00484  -0.26358
   D756       0.02588   0.00002   0.00010   0.00468   0.00477   0.03065
   D757       2.87591   0.00002   0.00007   0.00161   0.00168   2.87759
   D758       1.63713   0.00000   0.00005   0.00491   0.00492   1.64205
   D759       1.93143   0.00001   0.00006   0.00483   0.00485   1.93628
   D760      -1.50173   0.00000   0.00003   0.00176   0.00176  -1.49997
   D761       0.28621   0.00002   0.00010   0.00467   0.00476   0.29097
   D762       0.56758   0.00002   0.00011   0.00427   0.00436   0.57194
   D763      -3.14017   0.00001   0.00005   0.00155   0.00160  -3.13857
   D764      -1.50337   0.00000  -0.00004   0.00262   0.00259  -1.50078
   D765      -1.22200   0.00001  -0.00003   0.00221   0.00219  -1.21981
   D766       1.35343  -0.00001  -0.00009  -0.00051  -0.00057   1.35286
   D767      -1.22971   0.00003   0.00012   0.00257   0.00269  -1.22702
   D768       0.29123   0.00002   0.00009   0.00655   0.00659   0.29783
   D769       2.93342   0.00007   0.00030   0.00751   0.00782   2.94124
   D770       1.50882   0.00021   0.00087   0.01246   0.01333   1.52215
   D771      -2.58079  -0.00001   0.00001   0.00350   0.00352  -2.57727
   D772      -1.05985  -0.00002  -0.00002   0.00748   0.00742  -1.05243
   D773       1.58235   0.00003   0.00019   0.00844   0.00864   1.59099
   D774       0.15774   0.00017   0.00077   0.01339   0.01415   0.17190
   D775       0.50060   0.00003   0.00018   0.00382   0.00398   0.50458
   D776       2.02154   0.00002   0.00014   0.00780   0.00789   2.02943
   D777      -1.61945   0.00007   0.00035   0.00876   0.00911  -1.61034
   D778      -3.04405   0.00020   0.00093   0.01372   0.01462  -3.02943
   D779       0.29244  -0.00001  -0.00005  -0.00397  -0.00402   0.28842
   D780      -0.00480  -0.00001  -0.00008  -0.00404  -0.00410  -0.00891
   D781      -2.85189  -0.00000  -0.00003  -0.00082  -0.00086  -2.85275
   D782      -0.26039  -0.00002  -0.00009  -0.00390  -0.00397  -0.26437
   D783      -0.54348  -0.00002  -0.00011  -0.00370  -0.00379  -0.54727
   D784      -3.12150  -0.00001  -0.00006  -0.00093  -0.00099  -3.12248
   D785       1.66285   0.00003   0.00007  -0.00184  -0.00176   1.66108
   D786       1.37977   0.00002   0.00005  -0.00164  -0.00158   1.37818
   D787      -1.19825   0.00003   0.00010   0.00113   0.00122  -1.19703
   D788      -3.07015   0.00001   0.00003   0.00031   0.00034  -3.06981
   D789       1.53371  -0.00001  -0.00004  -0.00084  -0.00087   1.53284
   D790       0.68402   0.00006   0.00023   0.00341   0.00355   0.68757
   D791      -0.60644   0.00001   0.00003  -0.00082  -0.00082  -0.60727
   D792      -2.71871   0.00008   0.00024  -0.00126  -0.00116  -2.71987
   D793      -2.83310   0.00004   0.00019   0.00509   0.00524  -2.82787
   D794       2.15962  -0.00001  -0.00002   0.00086   0.00086   2.16048
   D795       0.04735   0.00006   0.00020   0.00041   0.00053   0.04788
   D796       0.34767   0.00010   0.00049   0.02246   0.02235   0.37002
   D797      -2.16876  -0.00051  -0.00148  -0.00943  -0.01104  -2.17980
   D798       0.28546   0.00023   0.00100   0.03323   0.03381   0.31928
   D799      -2.23097  -0.00038  -0.00096   0.00133   0.00042  -2.23054
   D800      -1.36631   0.00083   0.00335   0.05582   0.05839  -1.30792
   D801       2.40045   0.00022   0.00139   0.02392   0.02499   2.42544
   D802       2.63059   0.00033   0.00132   0.03425   0.03499   2.66558
   D803       0.11416  -0.00028  -0.00064   0.00235   0.00160   0.11576
   D804      -0.77167  -0.00000  -0.00003   0.00048   0.00044  -0.77123
   D805       2.60145  -0.00003  -0.00017  -0.00834  -0.00852   2.59294
   D806       0.65929  -0.00005  -0.00020  -0.00079  -0.00101   0.65829
   D807      -2.25077  -0.00007  -0.00035  -0.00961  -0.00997  -2.26073
   D808      -1.15280   0.00014   0.00062   0.00972   0.01033  -1.14247
   D809       2.22032   0.00012   0.00048   0.00090   0.00137   2.22169
   D810       2.94886   0.00003   0.00012   0.00317   0.00328   2.95214
   D811       0.03880   0.00001  -0.00002  -0.00565  -0.00568   0.03312
         Item               Value     Threshold  Converged?
 Maximum Force            0.031270     0.000450     NO 
 RMS     Force            0.001260     0.000300     NO 
 Maximum Displacement     0.281385     0.001800     NO 
 RMS     Displacement     0.015964     0.001200     NO 
 Predicted change in Energy=-6.220132D-04
 GradGradGradGradGradGradGradGradGradGradGradGradGradGradGradGradGradGrad

 Stoichiometry    Be12H56
 Framework group  C1[X(Be12H56)]
 Deg. of freedom   198
 Full point group                 C1      NOp   1
 Largest Abelian subgroup         C1      NOp   1
 Largest concise Abelian subgroup C1      NOp   1
                         Standard orientation:                         
 ---------------------------------------------------------------------
 Center     Atomic      Atomic             Coordinates (Angstroms)
 Number     Number       Type             X           Y           Z
 ---------------------------------------------------------------------
      1          4           0       -0.089990    1.482427   -0.279445
      2          4           0       -0.651229    0.634572    1.671133
      3          4           0       -0.026155   -1.605630   -0.537416
      4          4           0       -2.025506    0.564292    0.066431
      5          4           0        2.068831    1.212349   -0.512743
      6          4           0       -1.470717   -1.242909    1.133364
      7          4           0       -2.175542   -1.306948   -0.726702
      8          4           0        0.535423   -1.089795    1.528522
      9          4           0        1.913155   -0.762049   -0.040095
     10          4           0       -1.053952    0.098452   -1.713604
     11          4           0        1.356745    0.853236    1.309300
     12          4           0        0.947854   -0.005620   -1.720960
     13          1           0        3.161256    1.877648   -1.334784
     14          1           0        3.052367    2.370847   -0.698252
     15          1           0       -3.271159   -1.815501   -1.648799
     16          1           0       -3.143509   -2.417891   -1.114359
     17          1           0       -1.935171    0.226549   -2.965006
     18          1           0       -1.187134    0.425930   -3.216235
     19          1           0        2.339991    1.760230    1.959733
     20          1           0        1.764647    1.591231    2.547200
     21          1           0       -2.455947   -2.240717    1.627124
     22          1           0       -1.878647   -2.174347    2.231885
     23          1           0        2.940257   -1.971830   -0.059728
     24          1           0        3.386522   -1.319088   -0.138765
     25          1           0        1.082163   -0.079706   -3.255951
     26          1           0        1.829686    0.080762   -2.974579
     27          1           0       -3.058359    1.756782    0.227798
     28          1           0       -3.501981    1.118329    0.059902
     29          1           0       -0.705504    2.917358   -0.528379
     30          1           0        0.088732    3.030371   -0.532404
     31          1           0       -0.213468   -3.085617   -1.049316
     32          1           0        0.582952   -2.984995   -1.006629
     33          1           0        1.389923   -1.800823    2.641922
     34          1           0        0.706583   -2.211959    2.624785
     35          1           0       -0.839078    1.568143    2.927523
     36          1           0       -1.502564    1.127071    2.899974
     37          1           0        3.722176   -0.733970    2.707056
     38          1           0        4.249592   -0.988424    3.175346
     39          1           0       -1.176423   -2.878398   -4.198552
     40          1           0       -0.995970   -2.460643   -3.602377
     41          1           0       -5.053055   -1.032790    0.453470
     42          1           0       -5.791807   -1.107525    0.352344
     43          1           0        0.215183   -0.372320    5.276066
     44          1           0        0.233885   -0.296507    4.530992
     45          1           0        0.537236    3.859361    1.901800
     46          1           0        0.508095    4.529492    2.235249
     47          1           0        2.328196   -2.552978   -2.746340
     48          1           0        2.696601   -3.007627   -3.214070
     49          1           0        0.826367    2.876555   -3.160328
     50          1           0        0.981149    3.399385   -3.675119
     51          1           0        5.166971   -0.569529   -2.715401
     52          1           0        4.518125   -0.404950   -2.380020
     53          1           0       -0.388490   -4.262646    1.294178
     54          1           0       -0.353319   -4.982273    1.499518
     55          1           0       -2.803776    3.307606   -2.716296
     56          1           0       -2.435718    2.783034   -2.328350
     57          1           0       -4.378478    0.310323    3.267669
     58          1           0       -3.851322    0.122635    2.768596
     59          1           0       -2.795844    4.162067    2.010726
     60          1           0       -2.300710    3.680694    1.723520
     61          1           0        5.693993    0.818703    0.507394
     62          1           0        4.955228    0.730990    0.596898
     63          1           0       -4.639798    0.594246   -2.293495
     64          1           0       -5.291461    0.814731   -2.588913
     65          1           0        2.619822   -4.465288    1.038292
     66          1           0        2.301271   -3.796643    0.900342
     67          1           0        2.558021    4.752276   -0.310229
     68          1           0        2.196026    4.092123   -0.245768
 ---------------------------------------------------------------------
 Rotational constants (GHZ):           0.5510753           0.4463576           0.4412761
 Standard basis: def2TZVP (5D, 7F)
 There are   576 symmetry adapted cartesian basis functions of A   symmetry.
 There are   564 symmetry adapted basis functions of A   symmetry.
   564 basis functions,   796 primitive gaussians,   576 cartesian basis functions
    52 alpha electrons       52 beta electrons
       nuclear repulsion energy       708.0982535967 Hartrees.
 NAtoms=   68 NActive=   68 NUniq=   68 SFac= 1.00D+00 NAtFMM=   60 NAOKFM=T Big=T
 Integral buffers will be    131072 words long.
 Raffenetti 2 integral format.
 Two-electron integral symmetry is turned on.
 Nuclear repulsion after empirical dispersion term =      708.0167183584 Hartrees.
 One-electron integrals computed using PRISM.
   1 Symmetry operations used in ECPInt.
 ECPInt:  NShTT=   55278 NPrTT=  140028 LenC2=   48726 LenP2D=   95157.
 LDataN:  DoStor=T MaxTD1= 4 Len=   56
 NBasis=   564 RedAO= T EigKep=  3.87D-05  NBF=   564
 NBsUse=   564 1.00D-06 EigRej= -1.00D+00 NBFU=   564
 Initial guess from the checkpoint file:  "/home/asus/YCY/BeH/Be12/H28-Be12.chk"
 B after Tr=    -0.000000   -0.000000   -0.000000
         Rot=    0.999975    0.006865    0.001018   -0.000993 Ang=   0.80 deg.
 ExpMin= 3.27D-02 ExpMax= 4.70D+03 ExpMxC= 1.60D+02 IAcc=3 IRadAn=         5 AccDes= 0.00D+00
 Harris functional with IExCor= 1009 and IRadAn=       5 diagonalized for initial guess.
 HarFok:  IExCor= 1009 AccDes= 0.00D+00 IRadAn=         5 IDoV= 1 UseB2=F ITyADJ=14
 ICtDFT=  3500011 ScaDFX=  1.000000  1.000000  1.000000  1.000000
 FoFCou: FMM=F IPFlag=           0 FMFlag=      100000 FMFlg1=        2001
         NFxFlg=           0 DoJE=T BraDBF=F KetDBF=T FulRan=T
         wScrn=  0.000000 ICntrl=       500 IOpCl=  0 I1Cent=   200000004 NGrid=           0
         NMat0=    1 NMatS0=      1 NMatT0=    0 NMatD0=    1 NMtDS0=    0 NMtDT0=    0
 Petite list used in FoFCou.
 Requested convergence on RMS density matrix=1.00D-08 within 128 cycles.
 Requested convergence on MAX density matrix=1.00D-06.
 Requested convergence on             energy=1.00D-06.
 No special actions if energy rises.
 SCF Done:  E(RPBE1PBE) =  -209.493260155     A.U. after   12 cycles
            NFock= 12  Conv=0.38D-08     -V/T= 2.0115
   1 Symmetry operations used in ECPInt.
 ECPInt:  NShTT=   55278 NPrTT=  140028 LenC2=   48726 LenP2D=   95157.
 LDataN:  DoStor=T MaxTD1= 5 Len=  102
 Calling FoFJK, ICntrl=      2127 FMM=T ISym2X=0 I1Cent= 0 IOpClX= 0 NMat=1 NMatS=1 NMatT=0.
 ***** Axes restored to original set *****
 -------------------------------------------------------------------
 Center     Atomic                   Forces (Hartrees/Bohr)
 Number     Number              X              Y              Z
 -------------------------------------------------------------------
      1        4          -0.000590001   -0.000160550    0.000298767
      2        4           0.000122728   -0.000067217   -0.000108747
      3        4          -0.000040845   -0.000098138   -0.000112466
      4        4           0.000184862    0.000078697    0.000009790
      5        4           0.000225634   -0.000153590   -0.000016171
      6        4          -0.000043814   -0.000011118    0.000007852
      7        4           0.000045984    0.000034991    0.000046078
      8        4          -0.000210269    0.000001143    0.000153956
      9        4           0.000121532    0.000326756   -0.000272159
     10        4          -0.000130290    0.000090867    0.000037044
     11        4          -0.000197905    0.000129870    0.000057150
     12        4           0.000154295   -0.000051530    0.000063500
     13        1          -0.000510175   -0.000075603    0.000062955
     14        1          -0.000104224   -0.001220607   -0.002743302
     15        1           0.000008817    0.000027730   -0.000022336
     16        1          -0.000027598   -0.000030689    0.000017923
     17        1           0.000035576   -0.000008687    0.000000253
     18        1          -0.000037879    0.000006721   -0.000023001
     19        1           0.000092887   -0.000029333   -0.000195354
     20        1           0.000003903   -0.000283605   -0.000033333
     21        1          -0.000007988    0.000022513   -0.000088017
     22        1          -0.000026986   -0.000085180    0.000049310
     23        1           0.000005384   -0.000179107    0.000742831
     24        1          -0.000120658   -0.000073076    0.000393323
     25        1          -0.000039211    0.000054128    0.000019623
     26        1           0.000031699    0.000021831   -0.000066163
     27        1          -0.000003780   -0.000030590    0.000002395
     28        1           0.000016570    0.000009895   -0.000034275
     29        1           0.000323174    0.000120713    0.000112373
     30        1           0.000002409   -0.000280400   -0.000473482
     31        1          -0.000216666    0.000293545    0.000175384
     32        1           0.000017914   -0.000257133   -0.000029577
     33        1           0.000113794    0.000094430   -0.000122677
     34        1          -0.000155155   -0.000097491    0.000342518
     35        1          -0.000029362   -0.000008690   -0.000027219
     36        1          -0.000037828   -0.000046276   -0.000033084
     37        1           0.000014138    0.000006147   -0.000007676
     38        1           0.000008854   -0.000003701   -0.000003185
     39        1          -0.000005880    0.000001274   -0.000007815
     40        1          -0.000002469    0.000011632    0.000014216
     41        1          -0.000008622    0.000017008    0.000002751
     42        1           0.000006181    0.000004028   -0.000003221
     43        1           0.000001342    0.000001908   -0.000003245
     44        1           0.000000843    0.000028977    0.000009840
     45        1           0.000168258    0.000201970   -0.000149633
     46        1          -0.000061175   -0.000062483   -0.000027496
     47        1           0.000011109    0.000045031    0.000012599
     48        1          -0.000007322   -0.000008155   -0.000014310
     49        1          -0.000021045    0.000016166   -0.000036111
     50        1          -0.000002278    0.000038384   -0.000032954
     51        1          -0.000002852    0.000016921    0.000001869
     52        1           0.000008584   -0.000043652    0.000020030
     53        1           0.000326908    0.000028140   -0.000038456
     54        1           0.000252774    0.000027323    0.000001348
     55        1          -0.000016575    0.000008386    0.000002457
     56        1           0.000023900    0.000013379    0.000001834
     57        1          -0.000022282   -0.000018558   -0.000006553
     58        1           0.000042632    0.000023738    0.000017164
     59        1           0.000026752   -0.000030284   -0.000016916
     60        1           0.000042667    0.000040839    0.000018253
     61        1           0.000011962    0.000000543   -0.000016828
     62        1          -0.000012403    0.000011564    0.000030352
     63        1          -0.000025703   -0.000002353   -0.000008552
     64        1           0.000002647   -0.000001197    0.000001365
     65        1           0.000720724    0.000141024    0.002806712
     66        1          -0.000889412    0.000046570   -0.003972026
     67        1           0.002109775   -0.000580995   -0.002236812
     68        1          -0.001678561    0.001955202    0.005449333
 -------------------------------------------------------------------
 Cartesian Forces:  Max     0.005449333 RMS     0.000639842

 GradGradGradGradGradGradGradGradGradGradGradGradGradGradGradGradGradGrad
 Berny optimization.
 Using GEDIIS/GDIIS optimizer.
 FormGI is forming the generalized inverse of G from B-inverse, IUseBI=4.
 Internal  Forces:  Max     0.003022744 RMS     0.000154267
 Search for a local minimum.
 Step number   3 out of a maximum of  408
 All quantities printed in internal units (Hartrees-Bohrs-Radians)
 Mixed Optimization -- En-DIIS/RFO-DIIS
 Update second derivatives using D2CorX and points    1    2    3
 DE= -3.68D-03 DEPred=-6.22D-04 R= 5.92D+00
 TightC=F SS=  1.41D+00  RLast= 3.86D-01 DXNew= 8.4853D-01 1.1576D+00
 Trust test= 5.92D+00 RLast= 3.86D-01 DXMaxT set to 8.49D-01
 ITU=  1  1  0
 Use linear search instead of GDIIS.
     Eigenvalues ---    0.00230   0.00230   0.00230   0.00230   0.00230
     Eigenvalues ---    0.00230   0.00287   0.00323   0.00405   0.00417
     Eigenvalues ---    0.00470   0.00493   0.00496   0.00518   0.00523
     Eigenvalues ---    0.00589   0.00647   0.00782   0.00879   0.00927
     Eigenvalues ---    0.00932   0.00953   0.00963   0.00995   0.01084
     Eigenvalues ---    0.01088   0.01092   0.01154   0.01181   0.01229
     Eigenvalues ---    0.01263   0.01286   0.01288   0.01321   0.01327
     Eigenvalues ---    0.01337   0.01344   0.01378   0.01406   0.01412
     Eigenvalues ---    0.01434   0.01450   0.01480   0.01537   0.01561
     Eigenvalues ---    0.01591   0.01620   0.01650   0.01681   0.01707
     Eigenvalues ---    0.01730   0.01748   0.01794   0.01811   0.01814
     Eigenvalues ---    0.01827   0.01872   0.01873   0.01917   0.01926
     Eigenvalues ---    0.01967   0.02019   0.02048   0.02065   0.02080
     Eigenvalues ---    0.02132   0.02146   0.02184   0.02220   0.02231
     Eigenvalues ---    0.02254   0.02296   0.02340   0.02367   0.02435
     Eigenvalues ---    0.02467   0.02487   0.02538   0.02586   0.02631
     Eigenvalues ---    0.02661   0.02711   0.02811   0.02885   0.02896
     Eigenvalues ---    0.02981   0.03002   0.03059   0.03137   0.03215
     Eigenvalues ---    0.03286   0.03314   0.03375   0.03477   0.03543
     Eigenvalues ---    0.03634   0.03687   0.03804   0.03934   0.04089
     Eigenvalues ---    0.04216   0.04308   0.04428   0.04498   0.04626
     Eigenvalues ---    0.04713   0.04872   0.04918   0.05039   0.05213
     Eigenvalues ---    0.05256   0.05461   0.05556   0.05829   0.05908
     Eigenvalues ---    0.05986   0.06106   0.06352   0.06466   0.06607
     Eigenvalues ---    0.06924   0.07101   0.07166   0.07295   0.07341
     Eigenvalues ---    0.07411   0.07499   0.07529   0.07575   0.07695
     Eigenvalues ---    0.07704   0.07772   0.07893   0.07984   0.08054
     Eigenvalues ---    0.08089   0.08156   0.08261   0.08416   0.08505
     Eigenvalues ---    0.08533   0.08729   0.08870   0.08964   0.09011
     Eigenvalues ---    0.09056   0.09560   0.09660   0.09696   0.09872
     Eigenvalues ---    0.10026   0.10103   0.10244   0.10430   0.10527
     Eigenvalues ---    0.10731   0.10849   0.11027   0.11117   0.11303
     Eigenvalues ---    0.11350   0.13255   0.14432   0.14867   0.14982
     Eigenvalues ---    0.15300   0.15731   0.16000   0.16000   0.16000
     Eigenvalues ---    0.16000   0.16000   0.16000   0.16039   0.16281
     Eigenvalues ---    0.16402   0.16575   0.16667   0.16897   0.17008
     Eigenvalues ---    0.17082   0.17741   0.37817   0.37827   0.37835
     Eigenvalues ---    0.37844   0.37873   0.37899   0.37901   0.37911
     Eigenvalues ---    0.37925   0.37929   0.37936   0.37979   0.37986
     Eigenvalues ---    0.38088   0.57021   0.66294
 RFO step:  Lambda=-4.28345745D-04 EMin= 2.29997740D-03
 Quartic linear search produced a step of  0.10871.
 Iteration  1 RMS(Cart)=  0.00669613 RMS(Int)=  0.00005450
 Iteration  2 RMS(Cart)=  0.00005661 RMS(Int)=  0.00002898
 Iteration  3 RMS(Cart)=  0.00000001 RMS(Int)=  0.00002898
 Variable       Old X    -DE/DX   Delta X   Delta X   Delta X     New X
                                 (Linear)    (Quad)   (Total)
    R1        4.15680  -0.00000  -0.00024   0.00036   0.00011   4.15691
    R2        4.10067   0.00004  -0.00022   0.00120   0.00101   4.10168
    R3        4.13495   0.00006   0.00107   0.00041   0.00132   4.13627
    R4        4.18369  -0.00003  -0.00006  -0.00031  -0.00035   4.18335
    R5        4.23106   0.00003  -0.00020   0.00061   0.00036   4.23142
    R6        4.37885   0.00002   0.00067  -0.00018   0.00046   4.37932
    R7        2.98783   0.00001   0.00020   0.00172   0.00191   2.98974
    R8        2.98317   0.00004   0.00068  -0.00206  -0.00147   2.98170
    R9        3.99472  -0.00001   0.00006   0.00018   0.00023   3.99495
   R10        4.00234  -0.00003  -0.00010  -0.00044  -0.00053   4.00181
   R11        3.96479   0.00001   0.00000  -0.00035  -0.00036   3.96443
   R12        3.87771   0.00002   0.00007   0.00093   0.00098   3.87870
   R13        2.97915  -0.00003  -0.00001  -0.00013  -0.00013   2.97902
   R14        2.97437  -0.00004   0.00004  -0.00031  -0.00027   2.97410
   R15        4.22971  -0.00000   0.00000   0.00019   0.00020   4.22991
   R16        4.11635   0.00000  -0.00020   0.00002  -0.00017   4.11619
   R17        4.16150  -0.00001   0.00021   0.00035   0.00055   4.16205
   R18        4.10548  -0.00003   0.00035   0.00004   0.00037   4.10585
   R19        4.36837   0.00001   0.00010   0.00038   0.00048   4.36885
   R20        4.18714  -0.00000   0.00042   0.00063   0.00104   4.18818
   R21        2.98043  -0.00012   0.00051  -0.00112  -0.00061   2.97982
   R22        2.98422   0.00001  -0.00021   0.00132   0.00110   2.98532
   R23        4.10210  -0.00001  -0.00006  -0.00078  -0.00084   4.10126
   R24        3.85111  -0.00000  -0.00013  -0.00049  -0.00062   3.85049
   R25        3.93201   0.00004  -0.00010   0.00050   0.00039   3.93241
   R26        2.99678   0.00005  -0.00005   0.00090   0.00085   2.99764
   R27        2.98013   0.00002  -0.00003  -0.00010  -0.00013   2.98000
   R28        3.84775  -0.00001  -0.00044   0.00025  -0.00021   3.84754
   R29        3.75854   0.00004  -0.00010   0.00054   0.00039   3.75894
   R30        3.87271  -0.00005   0.00015  -0.00034  -0.00022   3.87249
   R31        2.87323   0.00010  -0.00009   0.00420   0.00404   2.87727
   R32        2.89312   0.00005   0.00110  -0.00294  -0.00199   2.89113
   R33        3.76085  -0.00003   0.00004  -0.00014  -0.00011   3.76075
   R34        3.87472   0.00002   0.00003   0.00076   0.00078   3.87550
   R35        2.80934  -0.00003  -0.00004   0.00053   0.00050   2.80984
   R36        2.82875  -0.00001   0.00008  -0.00052  -0.00045   2.82830
   R37        3.87605   0.00001   0.00012   0.00026   0.00038   3.87644
   R38        2.87168  -0.00001  -0.00008  -0.00001  -0.00008   2.87159
   R39        2.87923  -0.00002  -0.00005  -0.00007  -0.00012   2.87911
   R40        3.99360  -0.00001   0.00073   0.00037   0.00108   3.99468
   R41        4.00782  -0.00001   0.00069   0.00003   0.00072   4.00854
   R42        2.97318   0.00006   0.00003   0.00057   0.00058   2.97376
   R43        2.98214   0.00000   0.00034  -0.00019   0.00012   2.98226
   R44        4.11405  -0.00002   0.00109   0.00004   0.00113   4.11518
   R45        3.93195   0.00000  -0.00036   0.00074   0.00037   3.93232
   R46        2.99919   0.00003   0.00018   0.00005   0.00021   2.99940
   R47        2.98244  -0.00001   0.00024   0.00031   0.00052   2.98296
   R48        3.78800  -0.00004   0.00015  -0.00097  -0.00084   3.78715
   R49        2.90242  -0.00000  -0.00001  -0.00000  -0.00001   2.90240
   R50        2.91709  -0.00001   0.00005  -0.00013  -0.00007   2.91702
   R51        2.81085  -0.00005   0.00028  -0.00003   0.00029   2.81114
   R52        2.83044  -0.00021   0.00045  -0.00070  -0.00022   2.83022
   R53        2.91516  -0.00005  -0.00019  -0.00032  -0.00051   2.91465
   R54        2.90099  -0.00003  -0.00018  -0.00016  -0.00034   2.90065
   R55        1.53554   0.00002  -0.00030   0.00013  -0.00014   1.53540
   R56        5.34075  -0.00006  -0.00037  -0.00158  -0.00190   5.33885
   R57        3.73232   0.00264   0.02948   0.08273   0.11235   3.84467
   R58        1.54079  -0.00001   0.00002  -0.00009  -0.00007   1.54072
   R59        5.35262  -0.00001   0.00002  -0.00113  -0.00111   5.35151
   R60        1.53804   0.00001  -0.00003   0.00007   0.00004   1.53808
   R61        5.31182  -0.00002  -0.00015  -0.00123  -0.00138   5.31045
   R62        1.58636  -0.00009  -0.00003  -0.00055  -0.00056   1.58580
   R63        5.23001   0.00015   0.00524   0.01392   0.01914   5.24915
   R64        5.02379   0.00002   0.00275   0.00420   0.00698   5.03077
   R65        1.58491  -0.00004  -0.00001  -0.00024  -0.00026   1.58465
   R66        5.16171  -0.00011  -0.00143  -0.01084  -0.01226   5.14944
   R67        1.50168   0.00009  -0.00021   0.00047   0.00028   1.50196
   R68        4.07935   0.00089   0.01102   0.03895   0.05000   4.12935
   R69        5.04928   0.00002  -0.00026   0.00063   0.00037   5.04965
   R70        5.07238  -0.00012  -0.00157  -0.01132  -0.01285   5.05952
   R71        1.53953  -0.00003   0.00008  -0.00023  -0.00015   1.53938
   R72        5.28351  -0.00002  -0.00059  -0.00321  -0.00381   5.27970
   R73        1.50303  -0.00001   0.00001  -0.00018  -0.00017   1.50286
   R74        4.82256  -0.00001   0.00043  -0.00062  -0.00019   4.82237
   R75        5.06645  -0.00001  -0.00004  -0.00052  -0.00056   5.06589
   R76        5.03809   0.00000  -0.00007   0.00005  -0.00002   5.03807
   R77        1.51603   0.00000  -0.00020   0.00023   0.00012   1.51614
   R78        4.72491  -0.00001  -0.00015  -0.00102  -0.00117   4.72374
   R79        4.93277   0.00029   0.00353   0.01330   0.01685   4.94962
   R80        5.16616  -0.00006  -0.00092  -0.00584  -0.00676   5.15940
   R81        1.51912  -0.00002   0.00001  -0.00013  -0.00013   1.51899
   R82        5.18248  -0.00001  -0.00021  -0.00090  -0.00110   5.18137
   R83        4.96678   0.00013   0.00302   0.01111   0.01415   4.98093
   R84        4.72776  -0.00003  -0.00059  -0.00216  -0.00274   4.72501
   R85        1.50738  -0.00002   0.00003  -0.00025  -0.00023   1.50715
   R86        4.84810  -0.00002   0.00014  -0.00076  -0.00063   4.84747
   R87        5.05938   0.00001   0.00022  -0.00004   0.00017   5.05955
   R88        5.18420  -0.00000  -0.00012  -0.00119  -0.00131   5.18289
   R89        5.06186   0.00019   0.00305   0.01325   0.01629   5.07815
   R90        1.50648  -0.00000  -0.00001  -0.00006  -0.00006   1.50641
   R91        5.07041  -0.00004  -0.00005  -0.00119  -0.00123   5.06918
   R92        5.24448  -0.00002   0.00015   0.00090   0.00105   5.24553
   R93        4.83372   0.00001   0.00033   0.00130   0.00163   4.83534
   R94        1.41693  -0.00001  -0.00001  -0.00001  -0.00002   1.41691
   R95        5.38466   0.00001   0.00080   0.00244   0.00324   5.38790
   R96        1.41730   0.00000  -0.00000   0.00000   0.00000   1.41730
   R97        1.41612   0.00001  -0.00000   0.00002   0.00002   1.41614
   R98        1.41570   0.00000  -0.00000   0.00001   0.00001   1.41570
   R99        1.41555  -0.00006  -0.00003  -0.00017  -0.00020   1.41535
   R100       5.14679   0.00000  -0.00208  -0.00406  -0.00596   5.14083
   R101       1.41565   0.00002  -0.00000   0.00005   0.00004   1.41570
   R102       1.41707  -0.00005  -0.00001  -0.00013  -0.00014   1.41693
   R103       1.41486  -0.00001  -0.00001  -0.00001  -0.00002   1.41484
   R104       1.41574  -0.00001  -0.00005  -0.00002  -0.00007   1.41567
   R105       5.21204   0.00022   0.00121   0.00870   0.00998   5.22202
   R106       1.41559  -0.00001  -0.00000  -0.00002  -0.00003   1.41556
   R107       1.41691  -0.00003  -0.00000  -0.00008  -0.00009   1.41682
   R108       1.41334  -0.00001  -0.00000  -0.00002  -0.00002   1.41332
   R109       1.41601  -0.00001  -0.00001  -0.00004  -0.00005   1.41596
   R110       1.41484   0.00000  -0.00000   0.00001   0.00001   1.41485
   R111       1.42369  -0.00285   0.00890  -0.00393   0.00497   1.42867
   R112       1.42796  -0.00302   0.00913  -0.00427   0.00486   1.43282
    A1        1.87413   0.00000  -0.00011   0.00010   0.00000   1.87413
    A2        1.79506  -0.00001   0.00005  -0.00016  -0.00012   1.79494
    A3        2.00248  -0.00002  -0.00005  -0.00011  -0.00014   2.00233
    A4        1.97154  -0.00004  -0.00003   0.00017   0.00014   1.97167
    A5        2.15188  -0.00002  -0.00062  -0.00177  -0.00237   2.14951
    A6        2.57694  -0.00002  -0.00019  -0.00024  -0.00043   2.57652
    A7        1.92233  -0.00000   0.00017  -0.00004   0.00013   1.92246
    A8        1.79973   0.00000  -0.00003  -0.00016  -0.00020   1.79953
    A9        1.63269  -0.00005  -0.00035  -0.00096  -0.00130   1.63140
   A10        2.14290  -0.00005  -0.00057  -0.00114  -0.00167   2.14124
   A11        1.85809  -0.00003  -0.00020  -0.00031  -0.00050   1.85759
   A12        2.07067   0.00007   0.00053   0.00113   0.00163   2.07230
   A13        1.56304   0.00007   0.00077   0.00140   0.00212   1.56517
   A14        2.17164  -0.00002   0.00007  -0.00016  -0.00008   2.17156
   A15        1.87113   0.00000  -0.00031  -0.00116  -0.00146   1.86967
   A16        2.16333   0.00000   0.00023   0.00110   0.00134   2.16468
   A17        1.54235  -0.00002  -0.00002  -0.00002  -0.00002   1.54233
   A18        2.23738   0.00001   0.00023   0.00129   0.00151   2.23889
   A19        1.89242   0.00003  -0.00010  -0.00036  -0.00050   1.89191
   A20        2.29059   0.00005   0.00000  -0.00039  -0.00040   2.29018
   A21        2.07066   0.00005   0.00074   0.00204   0.00276   2.07341
   A22        1.78774   0.00001   0.00006   0.00015   0.00021   1.78795
   A23        1.68324   0.00001   0.00011   0.00017   0.00027   1.68351
   A24        2.10464  -0.00001  -0.00012  -0.00037  -0.00049   2.10415
   A25        2.35988  -0.00001  -0.00005  -0.00003  -0.00007   2.35982
   A26        1.86374   0.00002   0.00000   0.00025   0.00025   1.86399
   A27        2.10116   0.00002  -0.00003   0.00022   0.00019   2.10135
   A28        2.14981  -0.00002   0.00001   0.00002   0.00004   2.14985
   A29        1.82495  -0.00003   0.00009   0.00016   0.00026   1.82521
   A30        2.01342  -0.00000   0.00019   0.00020   0.00039   2.01382
   A31        2.32019  -0.00000   0.00004   0.00022   0.00026   2.32045
   A32        1.84038  -0.00001   0.00001   0.00011   0.00012   1.84050
   A33        2.22467  -0.00000   0.00001  -0.00020  -0.00020   2.22447
   A34        2.23465   0.00000  -0.00007  -0.00021  -0.00029   2.23436
   A35        1.76606   0.00001  -0.00014  -0.00032  -0.00047   1.76559
   A36        2.25700   0.00001  -0.00015  -0.00037  -0.00052   2.25648
   A37        1.92017   0.00001   0.00010   0.00016   0.00025   1.92043
   A38        1.54418  -0.00001  -0.00000  -0.00013  -0.00014   1.54405
   A39        2.17173  -0.00001  -0.00003  -0.00025  -0.00029   2.17143
   A40        1.89409  -0.00002   0.00003   0.00049   0.00052   1.89462
   A41        2.22973   0.00000  -0.00019  -0.00064  -0.00082   2.22891
   A42        1.87657  -0.00000   0.00001   0.00006   0.00007   1.87664
   A43        2.58198  -0.00000  -0.00001  -0.00003  -0.00005   2.58193
   A44        1.86327  -0.00001   0.00002  -0.00035  -0.00034   1.86293
   A45        1.55407  -0.00001  -0.00009  -0.00019  -0.00027   1.55380
   A46        2.06524  -0.00000  -0.00008  -0.00007  -0.00014   2.06510
   A47        2.00209  -0.00000  -0.00010  -0.00017  -0.00028   2.00181
   A48        1.79247   0.00000  -0.00009  -0.00001  -0.00010   1.79237
   A49        2.15865  -0.00002   0.00015   0.00089   0.00104   2.15969
   A50        1.96599   0.00000  -0.00007  -0.00050  -0.00057   1.96542
   A51        1.79992  -0.00000  -0.00018  -0.00020  -0.00039   1.79953
   A52        2.14680   0.00001   0.00009   0.00020   0.00029   2.14709
   A53        1.63371   0.00001   0.00008   0.00012   0.00021   1.63392
   A54        2.06440   0.00001  -0.00005  -0.00059  -0.00063   2.06376
   A55        2.29723  -0.00000   0.00019   0.00074   0.00093   2.29817
   A56        2.16090   0.00002  -0.00002  -0.00057  -0.00058   2.16032
   A57        1.87809   0.00001   0.00021   0.00090   0.00111   1.87920
   A58        1.77484  -0.00001   0.00004  -0.00000   0.00003   1.77487
   A59        1.97375  -0.00002   0.00011  -0.00018  -0.00008   1.97367
   A60        1.85353   0.00002  -0.00010   0.00059   0.00050   1.85403
   A61        2.32647   0.00001  -0.00006   0.00036   0.00031   2.32678
   A62        1.95393  -0.00002   0.00000  -0.00003  -0.00002   1.95391
   A63        1.93189  -0.00003  -0.00003  -0.00041  -0.00044   1.93145
   A64        1.89776   0.00002   0.00001   0.00053   0.00054   1.89830
   A65        2.21445   0.00001  -0.00002   0.00056   0.00053   2.21499
   A66        1.68580  -0.00002   0.00007   0.00008   0.00015   1.68595
   A67        2.40755   0.00000  -0.00001  -0.00025  -0.00026   2.40730
   A68        2.13388  -0.00000  -0.00003  -0.00019  -0.00022   2.13366
   A69        2.32145  -0.00000   0.00000  -0.00052  -0.00052   2.32093
   A70        1.82559   0.00001   0.00000  -0.00041  -0.00041   1.82518
   A71        2.16460   0.00001  -0.00004   0.00006   0.00002   2.16461
   A72        2.10863   0.00003   0.00004  -0.00011  -0.00006   2.10856
   A73        1.59030   0.00000   0.00003   0.00005   0.00009   1.59039
   A74        2.36386   0.00003  -0.00016  -0.00041  -0.00059   2.36327
   A75        2.15717   0.00001   0.00019   0.00093   0.00108   2.15825
   A76        2.22023  -0.00002   0.00026   0.00048   0.00074   2.22097
   A77        2.51667  -0.00002  -0.00027  -0.00123  -0.00148   2.51519
   A78        1.81002  -0.00001   0.00010   0.00003   0.00016   1.81018
   A79        2.55265  -0.00001  -0.00027  -0.00005  -0.00033   2.55232
   A80        2.06876   0.00001  -0.00041  -0.00069  -0.00113   2.06763
   A81        1.91167   0.00001   0.00029   0.00010   0.00037   1.91204
   A82        2.38867  -0.00000   0.00031   0.00087   0.00117   2.38984
   A83        1.65436  -0.00000   0.00007  -0.00003   0.00004   1.65440
   A84        1.98545   0.00000   0.00000   0.00008   0.00008   1.98553
   A85        2.44506   0.00001  -0.00014  -0.00051  -0.00064   2.44442
   A86        2.06088   0.00000  -0.00005  -0.00006  -0.00010   2.06079
   A87        1.50372   0.00002   0.00001   0.00025   0.00026   1.50397
   A88        2.17350  -0.00001   0.00009   0.00059   0.00068   2.17418
   A89        2.24317   0.00001   0.00010   0.00024   0.00034   2.24351
   A90        1.85731   0.00002   0.00004   0.00020   0.00023   1.85754
   A91        2.15633  -0.00002  -0.00016  -0.00077  -0.00093   2.15541
   A92        2.51339  -0.00004  -0.00013  -0.00056  -0.00069   2.51270
   A93        2.12826   0.00000  -0.00002  -0.00005  -0.00007   2.12819
   A94        1.62494  -0.00001   0.00002   0.00007   0.00009   1.62503
   A95        2.17652  -0.00001   0.00000  -0.00010  -0.00010   2.17642
   A96        2.25819  -0.00000   0.00011   0.00046   0.00057   2.25876
   A97        1.74332   0.00002   0.00008   0.00031   0.00040   1.74371
   A98        1.59024   0.00002   0.00008   0.00025   0.00032   1.59056
   A99        2.37209   0.00000   0.00001   0.00003   0.00004   2.37213
   A100       2.15197  -0.00001  -0.00008  -0.00027  -0.00034   2.15163
   A101       2.20996  -0.00001  -0.00006  -0.00014  -0.00020   2.20975
   A102       2.52405  -0.00001  -0.00000   0.00002   0.00002   2.52407
   A103       1.80698  -0.00000  -0.00003  -0.00005  -0.00007   1.80691
   A104       2.55573  -0.00001  -0.00002  -0.00007  -0.00009   2.55564
   A105       2.07860  -0.00000   0.00001   0.00013   0.00013   2.07873
   A106       1.90878   0.00001   0.00003   0.00008   0.00011   1.90889
   A107       2.38122   0.00000   0.00003  -0.00011  -0.00008   2.38113
   A108       1.68308  -0.00001  -0.00001  -0.00009  -0.00010   1.68298
   A109       1.86682   0.00000   0.00001   0.00009   0.00010   1.86691
   A110       2.25300  -0.00000   0.00012   0.00054   0.00066   2.25366
   A111       2.21250  -0.00001  -0.00024  -0.00122  -0.00145   2.21104
   A112       1.78891  -0.00001   0.00002  -0.00000   0.00002   1.78893
   A113       2.34135   0.00001  -0.00013  -0.00053  -0.00067   2.34068
   A114       2.10924   0.00001   0.00009   0.00059   0.00067   2.10991
   A115       2.10178  -0.00001  -0.00007  -0.00020  -0.00028   2.10150
   A116       2.01240  -0.00001  -0.00011   0.00008  -0.00003   2.01237
   A117       2.25754  -0.00001  -0.00008  -0.00038  -0.00045   2.25708
   A118       1.75880  -0.00000  -0.00013  -0.00060  -0.00072   1.75808
   A119       1.81449   0.00003   0.00007   0.00023   0.00030   1.81479
   A120       2.15940   0.00002   0.00026   0.00119   0.00145   2.16085
   A121       1.85132   0.00001   0.00021   0.00062   0.00084   1.85215
   A122       2.32030   0.00000   0.00003  -0.00013  -0.00010   2.32021
   A123       1.97320   0.00000   0.00020  -0.00002   0.00017   1.97337
   A124       1.77403   0.00000  -0.00014   0.00008  -0.00004   1.77399
   A125       1.85342  -0.00002   0.00004   0.00007   0.00011   1.85352
   A126       2.32126   0.00002  -0.00007  -0.00006  -0.00013   2.32113
   A127       1.95252   0.00002  -0.00010   0.00002  -0.00009   1.95243
   A128       2.32786  -0.00000  -0.00013  -0.00047  -0.00057   2.32729
   A129       1.83005  -0.00003  -0.00006  -0.00062  -0.00066   1.82939
   A130       1.93216   0.00000  -0.00002  -0.00008  -0.00010   1.93206
   A131       1.88900  -0.00000   0.00012   0.00068   0.00079   1.88979
   A132       2.21464   0.00000   0.00012   0.00107   0.00118   2.21583
   A133       1.68345  -0.00001  -0.00011  -0.00013  -0.00023   1.68321
   A134       2.40183   0.00002   0.00011   0.00038   0.00048   2.40231
   A135       2.14031  -0.00002   0.00022   0.00036   0.00057   2.14087
   A136       2.17409  -0.00001  -0.00002  -0.00038  -0.00040   2.17369
   A137       2.10704   0.00000  -0.00010  -0.00093  -0.00104   2.10601
   A138       1.50839   0.00001   0.00013   0.00019   0.00032   1.50870
   A139       1.93342   0.00000  -0.00005   0.00011   0.00007   1.93349
   A140       2.38253  -0.00000  -0.00007   0.00009   0.00003   2.38256
   A141       2.13593  -0.00000  -0.00001  -0.00009  -0.00010   2.13582
   A142       1.50812   0.00001  -0.00001  -0.00007  -0.00008   1.50804
   A143       2.39080  -0.00001  -0.00005  -0.00028  -0.00033   2.39047
   A144       2.33233  -0.00000   0.00004  -0.00003  -0.00000   2.33233
   A145       2.07266   0.00002   0.00012   0.00039   0.00051   2.07317
   A146       1.99375  -0.00002  -0.00005  -0.00005  -0.00010   1.99365
   A147       2.41128  -0.00001  -0.00006   0.00000  -0.00005   2.41123
   A148       2.10862   0.00000  -0.00000   0.00014   0.00014   2.10876
   A149       1.70665  -0.00001   0.00001  -0.00014  -0.00012   1.70653
   A150       2.17310  -0.00000   0.00001  -0.00003  -0.00002   2.17309
   A151       2.18256   0.00000  -0.00006  -0.00022  -0.00029   2.18227
   A152       1.66454  -0.00000  -0.00003  -0.00021  -0.00025   1.66429
   A153       1.65145   0.00001  -0.00008  -0.00000  -0.00008   1.65137
   A154       1.50458   0.00001  -0.00001   0.00005   0.00002   1.50460
   A155       2.17252   0.00001  -0.00026  -0.00043  -0.00069   2.17183
   A156       2.24460  -0.00002  -0.00001   0.00032   0.00031   2.24491
   A157       2.13072  -0.00000   0.00023  -0.00023  -0.00003   2.13069
   A158       1.85493  -0.00000  -0.00014  -0.00022  -0.00037   1.85456
   A159       2.25844  -0.00002  -0.00027  -0.00046  -0.00073   2.25772
   A160       1.74494  -0.00001  -0.00003   0.00008   0.00005   1.74498
   A161       1.98096  -0.00000  -0.00023   0.00004  -0.00019   1.98076
   A162       1.62465   0.00003   0.00011   0.00038   0.00051   1.62516
   A163       2.17811   0.00002   0.00017   0.00048   0.00066   2.17877
   A164       2.44876  -0.00002   0.00026   0.00028   0.00055   2.44930
   A165       2.06172  -0.00002  -0.00006  -0.00055  -0.00060   2.06112
   A166       2.15858   0.00001   0.00044   0.00072   0.00117   2.15975
   A167       2.51196   0.00001   0.00007  -0.00024  -0.00015   2.51181
   A168       1.50529   0.00001  -0.00010   0.00012   0.00002   1.50532
   A169       1.50946   0.00001   0.00010   0.00008   0.00017   1.50962
   A170       2.33070  -0.00000  -0.00011  -0.00015  -0.00026   2.33044
   A171       2.38789   0.00000   0.00007   0.00012   0.00018   2.38807
   A172       1.93339   0.00000  -0.00004  -0.00002  -0.00008   1.93331
   A173       2.13542  -0.00000  -0.00002   0.00000  -0.00002   2.13540
   A174       2.38816  -0.00001   0.00002  -0.00024  -0.00022   2.38794
   A175       2.10974   0.00001   0.00002   0.00024   0.00024   2.10998
   A176       2.17433  -0.00001   0.00009  -0.00003   0.00008   2.17441
   A177       1.70499  -0.00001   0.00004   0.00007   0.00013   1.70512
   A178       2.07055  -0.00000   0.00003  -0.00000   0.00002   2.07058
   A179       2.41281  -0.00000   0.00005   0.00010   0.00016   2.41297
   A180       1.99726   0.00000  -0.00003   0.00006   0.00004   1.99729
   A181       1.66402   0.00000  -0.00007  -0.00017  -0.00024   1.66378
   A182       2.18185  -0.00000   0.00000  -0.00014  -0.00014   2.18171
   A183       1.50870  -0.00001   0.00004   0.00056   0.00061   1.50931
   A184       1.93176   0.00013   0.00014   0.00049   0.00057   1.93233
   A185       1.48728   0.00001   0.00007   0.00062   0.00067   1.48795
   A186       2.44423   0.00006   0.00143   0.00381   0.00528   2.44950
   A187       2.33590  -0.00010  -0.00137  -0.00529  -0.00668   2.32922
   A188       1.50165   0.00001  -0.00001   0.00004   0.00003   1.50168
   A189       1.46659  -0.00000  -0.00003  -0.00012  -0.00015   1.46644
   A190       1.94800   0.00001   0.00000   0.00008   0.00008   1.94808
   A191       2.75455   0.00001   0.00007   0.00026   0.00034   2.75489
   A192       1.59355   0.00001  -0.00030  -0.00209  -0.00242   1.59113
   A193       1.66493   0.00010   0.00057   0.00163   0.00215   1.66707
   A194       1.64599   0.00004   0.00066   0.00266   0.00332   1.64931
   A195       1.63832  -0.00005  -0.00034  -0.00170  -0.00205   1.63627
   A196       2.03454   0.00009   0.00002  -0.00040  -0.00039   2.03414
   A197       2.70179  -0.00007   0.00011   0.00093   0.00107   2.70286
   A198       1.90398  -0.00000   0.00003   0.00033   0.00037   1.90435
   A199       1.83267   0.00001   0.00035   0.00168   0.00203   1.83470
   A200       2.21716  -0.00004   0.00009   0.00004   0.00015   2.21731
   A201       2.76065   0.00001  -0.00012  -0.00000  -0.00014   2.76051
   A202       1.28813   0.00002  -0.00008  -0.00047  -0.00055   1.28758
   A203       1.94864   0.00001   0.00017   0.00069   0.00086   1.94950
   A204       2.74277   0.00001  -0.00002   0.00002   0.00000   2.74277
   A205       2.01881   0.00007  -0.00007   0.00180   0.00174   2.02055
   A206       2.67803  -0.00006   0.00003  -0.00122  -0.00118   2.67685
   A207       1.83295  -0.00001  -0.00002   0.00009   0.00007   1.83302
   A208       1.91152  -0.00003  -0.00006  -0.00015  -0.00021   1.91131
   A209       2.78116   0.00001  -0.00000  -0.00055  -0.00055   2.78061
   A210       2.19219  -0.00003  -0.00005  -0.00001  -0.00006   2.19214
   A211       1.29216   0.00001   0.00007   0.00029   0.00035   1.29251
   A212       1.91132   0.00003   0.00003   0.00071   0.00078   1.91210
   A213       2.33097  -0.00000   0.00022   0.00071   0.00094   2.33191
   A214       1.75324  -0.00004  -0.00020  -0.00159  -0.00180   1.75144
   A215       1.70057   0.00006   0.00038  -0.00056  -0.00020   1.70037
   A216       1.78254  -0.00004  -0.00059  -0.00210  -0.00269   1.77985
   A217       1.83798   0.00003   0.00015   0.00150   0.00165   1.83963
   A218       2.62180  -0.00000   0.00034   0.00098   0.00132   2.62312
   A219       1.69330  -0.00006  -0.00018  -0.00087  -0.00104   1.69226
   A220       1.70999   0.00006   0.00009   0.00029   0.00036   1.71035
   A221       1.87925  -0.00006  -0.00005  -0.00069  -0.00074   1.87851
   A222       1.64555   0.00010   0.00040   0.00180   0.00220   1.64774
   A223       2.72166  -0.00004  -0.00018  -0.00087  -0.00104   2.72062
   A224       1.90165   0.00003  -0.00007  -0.00011  -0.00018   1.90147
   A225       2.31285   0.00007   0.00012   0.00056   0.00069   2.31353
   A226       1.90051  -0.00001   0.00001  -0.00030  -0.00030   1.90020
   A227       1.58168  -0.00001  -0.00003  -0.00017  -0.00020   1.58148
   A228       1.71223  -0.00001   0.00012   0.00023   0.00035   1.71258
   A229       1.53830   0.00000   0.00002   0.00036   0.00038   1.53869
   A230       1.72640   0.00001   0.00019   0.00007   0.00025   1.72665
   A231       2.42719   0.00006   0.00022   0.00120   0.00141   2.42861
   A232       2.51368  -0.00007  -0.00044  -0.00192  -0.00235   2.51134
   A233       1.58788   0.00001   0.00007   0.00047   0.00054   1.58842
   A234       1.53069   0.00001  -0.00001  -0.00020  -0.00021   1.53048
   A235       1.91101   0.00001   0.00021   0.00048   0.00069   1.91170
   A236       1.98591   0.00001   0.00010   0.00059   0.00068   1.98659
   A237       2.11085  -0.00000   0.00001   0.00010   0.00012   2.11097
   A238       2.19986  -0.00002   0.00004  -0.00019  -0.00014   2.19971
   A239       1.90985   0.00002   0.00001   0.00019   0.00019   1.91004
   A240       2.32090  -0.00001  -0.00001  -0.00006  -0.00007   2.32083
   A241       1.49179   0.00000  -0.00004  -0.00013  -0.00018   1.49161
   A242       2.14259  -0.00002  -0.00000  -0.00004  -0.00004   2.14254
   A243       2.25304   0.00000  -0.00000  -0.00000  -0.00001   2.25303
   A244       1.71275   0.00001   0.00006   0.00051   0.00056   1.71331
   A245       1.71501   0.00001  -0.00006  -0.00019  -0.00025   1.71475
   A246       2.28585  -0.00001  -0.00002  -0.00032  -0.00034   2.28552
   A247       1.71013  -0.00000  -0.00004  -0.00046  -0.00050   1.70963
   A248       1.62843  -0.00001  -0.00015  -0.00107  -0.00122   1.62721
   A249       2.24555   0.00001  -0.00003  -0.00001  -0.00003   2.24552
   A250       2.28458  -0.00000  -0.00004  -0.00019  -0.00023   2.28435
   A251       2.24054  -0.00000  -0.00002  -0.00013  -0.00014   2.24040
   A252       1.46114  -0.00005  -0.00176  -0.00539  -0.00714   1.45400
   A253       2.33859   0.00001   0.00093   0.00262   0.00357   2.34216
   A254       1.24992   0.00035   0.00116   0.00247   0.00359   1.25351
   A255       1.60557  -0.00008  -0.00138  -0.00419  -0.00560   1.59997
   A256       2.30925   0.00002   0.00006   0.00030   0.00040   2.30965
   A257       1.55394   0.00033   0.00106   0.00211   0.00309   1.55703
   A258       2.33581   0.00007   0.00147   0.00404   0.00550   2.34131
   A259       0.92288   0.00017   0.00143   0.00346   0.00532   0.92820
   A260       1.87365  -0.00034  -0.00137  -0.00352  -0.00507   1.86858
   A261       2.30828  -0.00001  -0.00001  -0.00006  -0.00007   2.30820
   A262       2.31362  -0.00002  -0.00002  -0.00012  -0.00014   2.31348
   A263       1.40055  -0.00000  -0.00003   0.00007   0.00004   1.40059
   A264       2.30172  -0.00001   0.00002   0.00004   0.00006   2.30178
   A265       2.45947   0.00001   0.00004   0.00016   0.00021   2.45968
   A266       1.57084  -0.00003  -0.00013   0.00043   0.00029   1.57114
   A267       1.00888   0.00001  -0.00017  -0.00028  -0.00046   1.00842
   A268       2.29950  -0.00003  -0.00024  -0.00127  -0.00150   2.29799
   A269       2.03967   0.00008   0.00027   0.00043   0.00071   2.04038
   A270       1.64371  -0.00009  -0.00093  -0.00423  -0.00515   1.63856
   A271       2.30693   0.00005   0.00041   0.00147   0.00188   2.30880
   A272       1.29956   0.00005   0.00016  -0.00070  -0.00052   1.29904
   A273       2.18957   0.00005   0.00059   0.00229   0.00288   2.19244
   A274       1.09605   0.00003   0.00006  -0.00084  -0.00074   1.09531
   A275       1.72708  -0.00006  -0.00020  -0.00002  -0.00023   1.72685
   A276       2.31204  -0.00002  -0.00003  -0.00016  -0.00018   2.31186
   A277       2.10959   0.00000  -0.00000   0.00001   0.00000   2.10959
   A278       2.11034  -0.00006   0.00000  -0.00040  -0.00040   2.10994
   A279       1.49480   0.00001   0.00029   0.00080   0.00106   1.49586
   A280       1.92444   0.00006  -0.00021  -0.00070  -0.00094   1.92350
   A281       2.14260  -0.00004   0.00006   0.00028   0.00037   2.14297
   A282       1.11230   0.00004  -0.00002  -0.00022  -0.00025   1.11205
   A283       2.25604  -0.00003   0.00004   0.00011   0.00018   2.25621
   A284       2.18374  -0.00001   0.00002   0.00009   0.00011   2.18385
   A285       1.39585   0.00002   0.00000   0.00020   0.00021   1.39606
   A286       2.46826  -0.00001  -0.00002  -0.00005  -0.00007   2.46819
   A287       2.29412  -0.00001  -0.00002  -0.00005  -0.00007   2.29405
   A288       2.08864  -0.00026  -0.00165  -0.00615  -0.00778   2.08086
   A289       2.35537  -0.00018   0.00060   0.00214   0.00270   2.35807
   A290       1.80930   0.00046   0.00128   0.00665   0.00789   1.81719
   A291       1.95006  -0.00059  -0.00327  -0.00934  -0.01270   1.93736
   A292       2.13427   0.00057   0.00330   0.01082   0.01404   2.14831
   A293       2.01939   0.00012   0.00170   0.00701   0.00871   2.02809
   A294       3.23136  -0.00005   0.00021  -0.00076  -0.00056   3.23080
   A295       3.14495   0.00001   0.00016   0.00084   0.00101   3.14595
   A296       3.20972  -0.00001  -0.00014  -0.00050  -0.00064   3.20908
   A297       3.33816   0.00001   0.00010  -0.00034  -0.00024   3.33792
    D1       -1.76621   0.00002   0.00010   0.00011   0.00021  -1.76600
    D2       -0.74013   0.00004   0.00014   0.00048   0.00062  -0.73951
    D3        1.72185   0.00003   0.00016   0.00003   0.00018   1.72203
    D4        2.29117   0.00004   0.00006  -0.00027  -0.00023   2.29094
    D5        0.18998  -0.00002  -0.00014  -0.00026  -0.00040   0.18959
    D6        1.21607  -0.00000  -0.00010   0.00011   0.00001   1.21608
    D7       -2.60514  -0.00001  -0.00009  -0.00034  -0.00043  -2.60556
    D8       -2.03582  -0.00000  -0.00019  -0.00064  -0.00083  -2.03666
    D9       -0.75824  -0.00000  -0.00012   0.00001  -0.00009  -0.75833
   D10        0.26784   0.00001  -0.00008   0.00038   0.00032   0.26816
   D11        2.72982   0.00001  -0.00006  -0.00006  -0.00012   2.72970
   D12       -2.98405   0.00001  -0.00017  -0.00037  -0.00053  -2.98457
   D13        2.20106  -0.00003  -0.00049  -0.00165  -0.00212   2.19893
   D14       -3.05605  -0.00002  -0.00045  -0.00128  -0.00171  -3.05776
   D15       -0.59407  -0.00002  -0.00044  -0.00173  -0.00215  -0.59622
   D16       -0.02475  -0.00002  -0.00054  -0.00203  -0.00256  -0.02731
   D17        2.74908  -0.00005  -0.00052  -0.00096  -0.00143   2.74764
   D18       -2.50802  -0.00004  -0.00048  -0.00059  -0.00102  -2.50905
   D19       -0.04604  -0.00004  -0.00047  -0.00104  -0.00146  -0.04751
   D20        0.52327  -0.00004  -0.00057  -0.00134  -0.00187   0.52140
   D21        0.44189   0.00001   0.00025   0.00035   0.00060   0.44250
   D22       -0.57366   0.00002   0.00020   0.00020   0.00041  -0.57325
   D23        3.02804   0.00002   0.00019   0.00052   0.00071   3.02876
   D24       -3.03612   0.00002   0.00009   0.00085   0.00094  -3.03518
   D25       -0.47489   0.00000   0.00007   0.00019   0.00025  -0.47464
   D26       -1.49044   0.00001   0.00002   0.00004   0.00005  -1.49038
   D27        2.11126   0.00002   0.00001   0.00037   0.00036   2.11163
   D28        2.33028   0.00001  -0.00010   0.00069   0.00059   2.33087
   D29        1.15029  -0.00002   0.00007   0.00010   0.00018   1.15048
   D30        0.13475  -0.00001   0.00003  -0.00005  -0.00001   0.13473
   D31       -2.54674  -0.00000   0.00001   0.00027   0.00029  -2.54644
   D32       -2.32772  -0.00001  -0.00009   0.00060   0.00052  -2.32720
   D33       -2.79697   0.00002  -0.00007  -0.00074  -0.00080  -2.79777
   D34        2.47067   0.00003  -0.00012  -0.00089  -0.00100   2.46967
   D35       -0.21082   0.00003  -0.00013  -0.00056  -0.00069  -0.21151
   D36        0.00821   0.00002  -0.00023  -0.00024  -0.00047   0.00774
   D37       -2.73582   0.00001   0.00061   0.00195   0.00256  -2.73326
   D38        2.53181   0.00002   0.00056   0.00180   0.00237   2.53418
   D39       -0.14967   0.00003   0.00055   0.00213   0.00268  -0.14700
   D40        0.06935   0.00002   0.00045   0.00245   0.00290   0.07225
   D41        0.88410  -0.00003   0.00009  -0.00043  -0.00034   0.88376
   D42       -2.74858  -0.00001   0.00048   0.00002   0.00050  -2.74808
   D43       -2.09481  -0.00002   0.00037   0.00080   0.00118  -2.09363
   D44       -0.10718  -0.00003  -0.00001  -0.00044  -0.00045  -0.10763
   D45        2.54333  -0.00001   0.00038   0.00001   0.00039   2.54372
   D46       -3.08608  -0.00002   0.00027   0.00079   0.00106  -3.08502
   D47       -1.02880  -0.00001   0.00017  -0.00016   0.00001  -1.02878
   D48        1.62171   0.00001   0.00056   0.00029   0.00085   1.62257
   D49        2.27549   0.00000   0.00045   0.00108   0.00153   2.27701
   D50       -3.13810  -0.00003   0.00039   0.00087   0.00126  -3.13684
   D51       -0.48759  -0.00002   0.00078   0.00132   0.00210  -0.48549
   D52        0.16618  -0.00002   0.00067   0.00211   0.00277   0.16895
   D53        3.06479  -0.00003  -0.00030  -0.00177  -0.00207   3.06272
   D54       -0.56789  -0.00001   0.00008  -0.00132  -0.00123  -0.56912
   D55        0.08589  -0.00002  -0.00002  -0.00053  -0.00056   0.08533
   D56       -0.89586   0.00001   0.00016   0.00019   0.00034  -0.89552
   D57        0.07231   0.00002   0.00014   0.00015   0.00028   0.07260
   D58        2.29969  -0.00000  -0.00000   0.00019   0.00019   2.29988
   D59        2.92340   0.00000  -0.00001   0.00012   0.00012   2.92351
   D60        1.07217  -0.00000  -0.00002   0.00012   0.00011   1.07227
   D61        2.04033   0.00000  -0.00003   0.00008   0.00005   2.04039
   D62       -2.01547  -0.00002  -0.00018   0.00012  -0.00004  -2.01551
   D63       -1.39177  -0.00001  -0.00018   0.00005  -0.00012  -1.39188
   D64        0.08565   0.00001   0.00027   0.00027   0.00053   0.08617
   D65        1.05382   0.00002   0.00025   0.00023   0.00047   1.05429
   D66       -3.00199  -0.00000   0.00011   0.00027   0.00037  -3.00161
   D67       -2.37828   0.00001   0.00010   0.00020   0.00030  -2.37798
   D68       -2.97818   0.00006   0.00031   0.00059   0.00088  -2.97730
   D69       -2.01001   0.00006   0.00029   0.00055   0.00082  -2.00919
   D70        0.21737   0.00004   0.00015   0.00059   0.00073   0.21809
   D71        0.84107   0.00005   0.00014   0.00052   0.00066   0.84172
   D72        2.83328   0.00006   0.00091   0.00217   0.00303   2.83631
   D73       -2.48174   0.00007   0.00089   0.00213   0.00298  -2.47876
   D74       -0.25436   0.00005   0.00075   0.00216   0.00288  -0.25147
   D75        0.36935   0.00005   0.00075   0.00210   0.00281   0.37216
   D76        0.59061  -0.00001  -0.00006  -0.00036  -0.00041   0.59020
   D77        1.60882  -0.00001  -0.00010  -0.00025  -0.00035   1.60847
   D78       -2.42381   0.00003   0.00034   0.00052   0.00087  -2.42294
   D79       -1.71412   0.00002   0.00012   0.00022   0.00034  -1.71378
   D80       -0.50407  -0.00002  -0.00018  -0.00036  -0.00051  -0.50458
   D81        0.51415  -0.00002  -0.00021  -0.00025  -0.00045   0.51369
   D82        2.76470   0.00002   0.00023   0.00052   0.00076   2.76546
   D83       -2.80880   0.00001   0.00001   0.00022   0.00023  -2.80857
   D84       -1.21369  -0.00000  -0.00003  -0.00018  -0.00020  -1.21388
   D85       -0.19547  -0.00000  -0.00006  -0.00007  -0.00014  -0.19561
   D86        2.05508   0.00003   0.00038   0.00070   0.00108   2.05616
   D87        2.76477   0.00002   0.00015   0.00040   0.00055   2.76532
   D88        2.54297  -0.00007  -0.00025  -0.00087  -0.00110   2.54187
   D89       -2.72200  -0.00007  -0.00028  -0.00077  -0.00104  -2.72304
   D90       -0.47145  -0.00004   0.00016   0.00001   0.00018  -0.47128
   D91        0.23824  -0.00005  -0.00007  -0.00030  -0.00035   0.23789
   D92        2.97979  -0.00006  -0.00079  -0.00229  -0.00305   2.97675
   D93       -2.28518  -0.00006  -0.00083  -0.00219  -0.00299  -2.28817
   D94       -0.03463  -0.00002  -0.00039  -0.00141  -0.00177  -0.03640
   D95        0.67506  -0.00003  -0.00061  -0.00171  -0.00230   0.67276
   D96        0.39431  -0.00001   0.00013  -0.00034  -0.00022   0.39408
   D97       -0.66665   0.00000   0.00005  -0.00014  -0.00011  -0.66675
   D98        2.70935  -0.00000  -0.00012  -0.00031  -0.00043   2.70892
   D99       -2.80806  -0.00001  -0.00007  -0.00041  -0.00048  -2.80854
   D100      -0.65971  -0.00000   0.00006  -0.00010  -0.00005  -0.65976
   D101      -1.72066   0.00001  -0.00002   0.00009   0.00006  -1.72060
   D102       1.65533   0.00000  -0.00019  -0.00007  -0.00026   1.65508
   D103       2.42111  -0.00000  -0.00014  -0.00017  -0.00031   2.42080
   D104       1.26554  -0.00001   0.00022  -0.00015   0.00006   1.26560
   D105       0.20459   0.00000   0.00014   0.00004   0.00018   0.20477
   D106      -2.70260  -0.00001  -0.00003  -0.00012  -0.00014  -2.70275
   D107      -1.93682  -0.00001   0.00002  -0.00023  -0.00020  -1.93702
   D108      -2.52343   0.00004   0.00059   0.00162   0.00219  -2.52124
   D109       2.69880   0.00005   0.00051   0.00182   0.00231   2.70111
   D110      -0.20839   0.00005   0.00034   0.00165   0.00199  -0.20640
   D111       0.55739   0.00004   0.00039   0.00155   0.00193   0.55932
   D112      -3.09484   0.00003   0.00022  -0.00024  -0.00006  -3.09490
   D113       2.12739   0.00004   0.00013  -0.00004   0.00006   2.12745
   D114      -0.77980   0.00003  -0.00003  -0.00021  -0.00026  -0.78007
   D115      -0.01402   0.00002   0.00002  -0.00031  -0.00032  -0.01434
   D116      -1.93706   0.00003  -0.00084  -0.00389  -0.00473  -1.94179
   D117      -0.95178   0.00000  -0.00091  -0.00454  -0.00546  -0.95723
   D118       2.13057   0.00000  -0.00114  -0.00526  -0.00641   2.12416
   D119       0.02792  -0.00000  -0.00098  -0.00468  -0.00566   0.02226
   D120      -3.03205   0.00005  -0.00093  -0.00426  -0.00519  -3.03724
   D121       0.98377  -0.00002  -0.00130  -0.00585  -0.00714   0.97663
   D122       0.38999   0.00002  -0.00158  -0.00544  -0.00703   0.38296
   D123       3.11414   0.00003  -0.00103  -0.00580  -0.00685   3.10729
   D124       1.62011  -0.00002  -0.00203  -0.00697  -0.00898   1.61113
   D125      -1.93891  -0.00001  -0.00147  -0.00733  -0.00880  -1.94772
   D126      -1.54081  -0.00002  -0.00184  -0.00612  -0.00795  -1.54875
   D127       1.18335  -0.00001  -0.00129  -0.00648  -0.00777   1.17558
   D128       2.82852  -0.00003  -0.00219  -0.00700  -0.00916   2.81936
   D129      -0.73051  -0.00002  -0.00163  -0.00736  -0.00898  -0.73949
   D130      -0.65334  -0.00000  -0.00161  -0.00538  -0.00698  -0.66032
   D131       2.07082   0.00001  -0.00105  -0.00575  -0.00680   2.06401
   D132      -2.37249  -0.00002  -0.00183  -0.00599  -0.00781  -2.38029
   D133       0.35167  -0.00000  -0.00128  -0.00635  -0.00763   0.34405
   D134       0.30341  -0.00002  -0.00001  -0.00038  -0.00038   0.30303
   D135      -0.82422  -0.00001  -0.00007  -0.00034  -0.00041  -0.82463
   D136       3.02544  -0.00002   0.00001  -0.00055  -0.00054   3.02490
   D137       2.57145  -0.00002  -0.00003  -0.00047  -0.00049   2.57096
   D138       1.46079  -0.00002   0.00022  -0.00032  -0.00010   1.46069
   D139       0.33316  -0.00000   0.00015  -0.00028  -0.00013   0.33303
   D140      -2.10036  -0.00002   0.00023  -0.00049  -0.00025  -2.10062
   D141      -2.55435  -0.00002   0.00020  -0.00041  -0.00021  -2.55456
   D142      -2.54126  -0.00002  -0.00006  -0.00057  -0.00063  -2.54189
   D143       2.61430   0.00000  -0.00013  -0.00053  -0.00066   2.61364
   D144       0.18077  -0.00001  -0.00005  -0.00074  -0.00079   0.17999
   D145      -0.27322  -0.00001  -0.00008  -0.00066  -0.00074  -0.27396
   D146      -2.10536  -0.00002   0.00001  -0.00040  -0.00038  -2.10574
   D147       3.05020  -0.00000  -0.00005  -0.00036  -0.00042   3.04978
   D148       0.61667  -0.00001   0.00003  -0.00057  -0.00054   0.61613
   D149       0.16268  -0.00001  -0.00001  -0.00049  -0.00050   0.16219
   D150       0.63734   0.00002   0.00008   0.00028   0.00035   0.63769
   D151      -0.42918   0.00001   0.00012   0.00031   0.00042  -0.42876
   D152      -2.66674   0.00001   0.00029   0.00077   0.00104  -2.66569
   D153       3.06089   0.00003   0.00024   0.00054   0.00077   3.06167
   D154      -0.51954   0.00001   0.00008   0.00022   0.00030  -0.51924
   D155      -1.58606  -0.00000   0.00012   0.00025   0.00038  -1.58569
   D156       2.45956   0.00000   0.00029   0.00071   0.00100   2.46056
   D157       1.90401   0.00002   0.00024   0.00048   0.00073   1.90474
   D158      -2.91500   0.00000  -0.00004   0.00018   0.00015  -2.91485
   D159       2.30166  -0.00001   0.00000   0.00022   0.00022   2.30189
   D160       0.06410  -0.00000   0.00017   0.00068   0.00085   0.06495
   D161      -0.49145   0.00002   0.00013   0.00045   0.00058  -0.49088
   D162      -3.12252  -0.00000   0.00007   0.00044   0.00051  -3.12201
   D163       2.09414  -0.00001   0.00011   0.00047   0.00059   2.09473
   D164      -0.14342  -0.00000   0.00028   0.00093   0.00121  -0.14221
   D165      -0.69897   0.00002   0.00023   0.00070   0.00094  -0.69803
   D166      -0.79834  -0.00001  -0.00005  -0.00023  -0.00029  -0.79864
   D167       0.26598  -0.00002  -0.00009  -0.00036  -0.00045   0.26553
   D168       2.44662   0.00002   0.00014   0.00063   0.00076   2.44738
   D169       3.09799  -0.00000   0.00005   0.00012   0.00016   3.09816
   D170       0.26530   0.00001  -0.00006   0.00008   0.00003   0.26533
   D171       1.32963   0.00000  -0.00009  -0.00004  -0.00014   1.32950
   D172      -2.77292   0.00004   0.00014   0.00094   0.00108  -2.77184
   D173      -2.12154   0.00002   0.00005   0.00044   0.00048  -2.12106
   D174       3.09325  -0.00000   0.00000   0.00034   0.00034   3.09359
   D175      -2.12561  -0.00001  -0.00003   0.00021   0.00018  -2.12543
   D176       0.05503   0.00003   0.00020   0.00120   0.00140   0.05643
   D177       0.70640   0.00000   0.00011   0.00070   0.00080   0.70720
   D178       2.44186  -0.00001   0.00002   0.00043   0.00045   2.44231
   D179      -2.77700  -0.00002  -0.00001   0.00030   0.00029  -2.77671
   D180      -0.59636   0.00002   0.00022   0.00129   0.00151  -0.59485
   D181       0.05501  -0.00000   0.00013   0.00078   0.00091   0.05592
   D182       0.12359  -0.00002  -0.00058  -0.00012  -0.00071   0.12288
   D183      -0.96598  -0.00001  -0.00016   0.00000  -0.00016  -0.96613
   D184       2.33425   0.00001  -0.00041  -0.00039  -0.00079   2.33346
   D185       2.61195  -0.00000  -0.00009   0.00050   0.00040   2.61235
   D186       1.35826  -0.00001  -0.00051  -0.00019  -0.00071   1.35755
   D187       0.26869  -0.00000  -0.00009  -0.00007  -0.00016   0.26854
   D188      -2.71426   0.00002  -0.00034  -0.00046  -0.00080  -2.71506
   D189      -2.43657   0.00000  -0.00002   0.00043   0.00040  -2.43617
   D190      -2.31455  -0.00001  -0.00040  -0.00001  -0.00042  -2.31497
   D191       2.87907   0.00000   0.00002   0.00011   0.00013   2.87921
   D192      -0.10388   0.00002  -0.00023  -0.00028  -0.00050  -0.10439
   D193       0.17381   0.00001   0.00009   0.00061   0.00069   0.17450
   D194      -2.47662  -0.00001  -0.00039  -0.00022  -0.00062  -2.47724
   D195       2.71700   0.00000   0.00003  -0.00010  -0.00007   2.71693
   D196      -0.26596   0.00002  -0.00022  -0.00049  -0.00071  -0.26666
   D197       0.01174   0.00001   0.00010   0.00040   0.00049   0.01223
   D198      -2.49517  -0.00001   0.00025   0.00192   0.00218  -2.49299
   D199       2.52170  -0.00001   0.00035   0.00176   0.00211   2.52381
   D200       1.11651   0.00001   0.00034   0.00190   0.00224   1.11875
   D201      -0.25921  -0.00000   0.00028   0.00144   0.00172  -0.25749
   D202      -1.34960   0.00000   0.00014   0.00175   0.00188  -1.34772
   D203      -2.55867   0.00000   0.00036   0.00222   0.00259  -2.55607
   D204       1.72693  -0.00001   0.00023   0.00161   0.00186   1.72879
   D205       2.63562   0.00001   0.00030   0.00168   0.00198   2.63760
   D206       0.63804  -0.00001   0.00018   0.00106   0.00124   0.63928
   D207       1.51603   0.00001   0.00030   0.00183   0.00212   1.51815
   D208      -0.48155  -0.00000   0.00017   0.00121   0.00139  -0.48017
   D209       0.44361   0.00001   0.00026   0.00130   0.00155   0.44516
   D210      -1.55398  -0.00001   0.00013   0.00069   0.00082  -1.55316
   D211      -0.98316   0.00001   0.00012   0.00181   0.00192  -0.98123
   D212      -2.98074  -0.00001  -0.00000   0.00120   0.00119  -2.97955
   D213       0.59329  -0.00000  -0.00008  -0.00025  -0.00034   0.59296
   D214       1.61383   0.00000  -0.00005   0.00001  -0.00004   1.61379
   D215      -2.42198  -0.00000  -0.00021  -0.00050  -0.00072  -2.42270
   D216      -1.71231  -0.00002  -0.00017  -0.00034  -0.00052  -1.71283
   D217      -1.21175   0.00000   0.00011   0.00000   0.00012  -1.21164
   D218      -0.19122   0.00001   0.00014   0.00027   0.00041  -0.19081
   D219       2.05616   0.00000  -0.00002  -0.00025  -0.00027   2.05590
   D220       2.76583  -0.00001   0.00002  -0.00008  -0.00006   2.76577
[truncated: 10,624,943 more chars]
