# Supplementary material for: A DFT Study on Ben(n = 10–12) Clusters with Hydrogen Storage Capacity
Source: Molecules. 2026 Feb 6;31(3):566. doi: 10.3390/molecules31030566 (PMC12899933; doi:10.3390/molecules31030566)
Supplement: Supplementary file 1 [file molecules-31-00566-s001.zip › Supplementary Information/Be12/H30-Be12.gjf]

%chk=C:\Users\18823\Desktop\BeH\BeH12\out\2\H30-Be12.chk
# opt freq def2tzvp em=gd3bj pbe1pbe

Title Card Required

0 1
 Be                -0.04370900    1.49340200   -0.18409000
 Be                -0.63364600    0.53072500    1.70379200
 Be                -0.03796600   -1.57254400   -0.64166800
 Be                -2.00141900    0.59331700    0.09440000
 Be                 2.10585100    1.20000000   -0.42310300
 Be                -1.48578700   -1.29075800    1.04210100
 Be                -2.18214000   -1.21880100   -0.82047300
 Be                 0.52096800   -1.20461400    1.45633100
 Be                 1.91215800   -0.80067500   -0.07807800
 Be                -1.02861500    0.22584000   -1.70750100
 Be                 1.38017300    0.73055000    1.36821400
 Be                 0.96956200    0.08343500   -1.71106300
 H                  3.21834700    1.88257900   -1.20280400
 H                  3.11619500    2.33474800   -0.53313900
 H                 -3.28231600   -1.64622200   -1.77872200
 H                 -3.16909200   -2.28380000   -1.28404300
 H                 -1.89791800    0.45454700   -2.95405500
 H                 -1.14427400    0.65555100   -3.18607200
 H                  2.38134500    1.56407900    2.08309400
 H                  1.79769300    1.36977200    2.65397500
 H                 -2.49592700   -2.29283600    1.47224100
 H                 -1.91760600   -2.27796700    2.07961800
 H                  2.92019400   -2.01979400   -0.17669600
 H                  3.37678700   -1.36912000   -0.20938100
 H                  1.11403100    0.11022800   -3.24686900
 H                  1.86231700    0.23474500   -2.95062000
 H                 -3.00876900    1.79276300    0.33325500
 H                 -3.46545600    1.17793300    0.11843000
 H                 -0.62597100    2.95421600   -0.33546800
 H                  0.17226300    3.04340900   -0.34828800
 H                 -0.25367100   -3.00737500   -1.25253400
 H                  0.54493400   -2.92503200   -1.21545300
 H                  1.35016800   -1.99746400    2.53190200
 H                  0.66036100   -2.39422400    2.47910900
 H                 -0.80836900    1.38134000    3.01930500
 H                 -1.48144100    0.95833800    2.95889100
 H                  3.67726300   -0.99768400    2.69632500
 H                  4.19110100   -1.29290200    3.15576000
 H                 -1.16697400   -2.60003700   -4.37959700
 H                 -0.98885900   -2.21851900   -3.75897300
 H                 -5.06528300   -0.97421700    0.37138300
 H                 -5.80470400   -1.03134000    0.26412700
 H                  0.27240700   -0.66876100    5.24853000
 H                  0.30314200   -0.54278300    4.51063900
 H                  0.55378500    3.63009200    2.18046600
 H                  0.55960500    4.29427900    2.52801400
 H                  2.32602200   -2.40693100   -2.88459200
 H                  2.69072500   -2.83675400   -3.37812200
 H                  0.99358200    3.04054800   -2.93819000
 H                  1.18405000    3.59054700   -3.41106200
 H                  5.18377000   -0.45173300   -2.73366200
 H                  4.53345200   -0.30799800   -2.39152000
 H                 -0.83683700   -4.36679600    0.86395100
 H                 -0.85297400   -5.09890900    1.02226500
 H                 -2.74294900    3.51443200   -2.46795900
 H                 -2.38508200    2.95593600   -2.11972500
 H                 -4.38702400    0.23283300    3.24365400
 H                 -3.86200200    0.05238600    2.73982500
 H                 -2.82972800    4.05426300    2.27087800
 H                 -2.30325600    3.61708400    1.96946500
 H                  5.71338000    0.64527100    0.61327700
 H                  4.97081800    0.57697300    0.68714500
 H                 -4.59425000    0.78685000   -2.28955300
 H                 -5.24093700    1.02276400   -2.58419900
 H                  2.53500300   -4.77807100    0.99922100
 H                  2.07158200   -4.21709800    0.82598900
 H                  2.30913500    5.30047600   -0.35248200
 H                  2.12649500    4.69588300    0.04759800
 H                 -1.12656349   -2.70231249    4.01743539
 H                 -1.01304292   -2.34072873    3.55227922
 H                 -2.21656104   -3.90819112   -0.35001972
 H                 -2.47151105   -4.40462177   -0.57037649
