# Supplementary material for: A DFT Study on Ben(n = 10–12) Clusters with Hydrogen Storage Capacity
Source: Molecules. 2026 Feb 6;31(3):566. doi: 10.3390/molecules31030566 (PMC12899933; doi:10.3390/molecules31030566)
Supplement: Supplementary file 1 [file molecules-31-00566-s001.zip › Supplementary Information/Be12/H30-Be12.out]

 Entering Gaussian System, Link 0=g16
 Initial command:
 /home/asus/g16/l1.exe "/home/asus/g16/scratch/Gau-1450971.inp" -scrdir="/home/asus/g16/scratch/"
 Default is to use a total of  18 processors:
                               18 via shared-memory
                                1 via Linda
 Entering Link 1 = /home/asus/g16/l1.exe PID=   1450972.
  
 Copyright (c) 1988,1990,1992,1993,1995,1998,2003,2009,2016,
            Gaussian, Inc.  All Rights Reserved.
  
 This is part of the Gaussian(R) 16 program.  It is based on
 the Gaussian(R) 09 system (copyright 2009, Gaussian, Inc.),
 the Gaussian(R) 03 system (copyright 2003, Gaussian, Inc.),
 the Gaussian(R) 98 system (copyright 1998, Gaussian, Inc.),
 the Gaussian(R) 94 system (copyright 1995, Gaussian, Inc.),
 the Gaussian 92(TM) system (copyright 1992, Gaussian, Inc.),
 the Gaussian 90(TM) system (copyright 1990, Gaussian, Inc.),
 the Gaussian 88(TM) system (copyright 1988, Gaussian, Inc.),
 the Gaussian 86(TM) system (copyright 1986, Carnegie Mellon
 University), and the Gaussian 82(TM) system (copyright 1983,
 Carnegie Mellon University). Gaussian is a federally registered
 trademark of Gaussian, Inc.
  
 This software contains proprietary and confidential information,
 including trade secrets, belonging to Gaussian, Inc.
  
 This software is provided under written license and may be
 used, copied, transmitted, or stored only in accord with that
 written license.
  
 The following legend is applicable only to US Government
 contracts under FAR:
  
                    RESTRICTED RIGHTS LEGEND
  
 Use, reproduction and disclosure by the US Government is
 subject to restrictions as set forth in subparagraphs (a)
 and (c) of the Commercial Computer Software - Restricted
 Rights clause in FAR 52.227-19.
  
 Gaussian, Inc.
 340 Quinnipiac St., Bldg. 40, Wallingford CT 06492
  
  
 ---------------------------------------------------------------
 Warning -- This program may not be used in any manner that
 competes with the business of Gaussian, Inc. or will provide
 assistance to any competitor of Gaussian, Inc.  The licensee
 of this program is prohibited from giving any competitor of
 Gaussian, Inc. access to this program.  By using this program,
 the user acknowledges that Gaussian, Inc. is engaged in the
 business of creating and licensing software in the field of
 computational chemistry and represents and warrants to the
 licensee that it is not a competitor of Gaussian, Inc. and that
 it will not use this program in any manner prohibited above.
 ---------------------------------------------------------------
  

 Cite this work as:
 Gaussian 16, Revision A.03,
 M. J. Frisch, G. W. Trucks, H. B. Schlegel, G. E. Scuseria, 
 M. A. Robb, J. R. Cheeseman, G. Scalmani, V. Barone, 
 G. A. Petersson, H. Nakatsuji, X. Li, M. Caricato, A. V. Marenich, 
 J. Bloino, B. G. Janesko, R. Gomperts, B. Mennucci, H. P. Hratchian, 
 J. V. Ortiz, A. F. Izmaylov, J. L. Sonnenberg, D. Williams-Young, 
 F. Ding, F. Lipparini, F. Egidi, J. Goings, B. Peng, A. Petrone, 
 T. Henderson, D. Ranasinghe, V. G. Zakrzewski, J. Gao, N. Rega, 
 G. Zheng, W. Liang, M. Hada, M. Ehara, K. Toyota, R. Fukuda, 
 J. Hasegawa, M. Ishida, T. Nakajima, Y. Honda, O. Kitao, H. Nakai, 
 T. Vreven, K. Throssell, J. A. Montgomery, Jr., J. E. Peralta, 
 F. Ogliaro, M. J. Bearpark, J. J. Heyd, E. N. Brothers, K. N. Kudin, 
 V. N. Staroverov, T. A. Keith, R. Kobayashi, J. Normand, 
 K. Raghavachari, A. P. Rendell, J. C. Burant, S. S. Iyengar, 
 J. Tomasi, M. Cossi, J. M. Millam, M. Klene, C. Adamo, R. Cammi, 
 J. W. Ochterski, R. L. Martin, K. Morokuma, O. Farkas, 
 J. B. Foresman, and D. J. Fox, Gaussian, Inc., Wallingford CT, 2016.
 
 ******************************************
 Gaussian 16:  ES64L-G16RevA.03 25-Dec-2016
                14-Oct-2024 
 ******************************************
 %chk=/home/asus/YCY/BeH/Be12/H30-Be12.chk
 ------------------------------------
 # opt freq def2tzvp em=gd3bj pbe1pbe
 ------------------------------------
 1/18=20,19=15,26=3,38=1/1,3;
 2/9=110,12=2,17=6,18=5,40=1/2;
 3/5=44,7=101,11=2,25=1,30=1,71=1,74=-13,124=41/1,2,3;
 4//1;
 5/5=2,38=5/2;
 6/7=2,8=2,9=2,10=2,28=1/1;
 7//1,2,3,16;
 1/18=20,19=15,26=3/3(2);
 2/9=110/2;
 99//99;
 2/9=110/2;
 3/5=44,7=101,11=2,25=1,30=1,71=1,74=-13,124=41/1,2,3;
 4/5=5,16=3,69=1/1;
 5/5=2,38=5/2;
 7//1,2,3,16;
 1/18=20,19=15,26=3/3(-5);
 2/9=110/2;
 6/7=2,8=2,9=2,10=2,19=2,28=1/1;
 99/9=1/99;
 -------------------
 Title Card Required
 -------------------
 Symbolic Z-matrix:
 Charge =  0 Multiplicity = 1
 Be                   -0.04371   1.4934   -0.18409 
 Be                   -0.63365   0.53073   1.70379 
 Be                   -0.03797  -1.57254  -0.64167 
 Be                   -2.00142   0.59332   0.0944 
 Be                    2.10585   1.2      -0.4231 
 Be                   -1.48579  -1.29076   1.0421 
 Be                   -2.18214  -1.2188   -0.82047 
 Be                    0.52097  -1.20461   1.45633 
 Be                    1.91216  -0.80068  -0.07808 
 Be                   -1.02862   0.22584  -1.7075 
 Be                    1.38017   0.73055   1.36821 
 Be                    0.96956   0.08344  -1.71106 
 H                     3.21835   1.88258  -1.2028 
 H                     3.1162    2.33475  -0.53314 
 H                    -3.28232  -1.64622  -1.77872 
 H                    -3.16909  -2.2838   -1.28404 
 H                    -1.89792   0.45455  -2.95406 
 H                    -1.14427   0.65555  -3.18607 
 H                     2.38135   1.56408   2.08309 
 H                     1.79769   1.36977   2.65398 
 H                    -2.49593  -2.29284   1.47224 
 H                    -1.91761  -2.27797   2.07962 
 H                     2.92019  -2.01979  -0.1767 
 H                     3.37679  -1.36912  -0.20938 
 H                     1.11403   0.11023  -3.24687 
 H                     1.86232   0.23475  -2.95062 
 H                    -3.00877   1.79276   0.33326 
 H                    -3.46546   1.17793   0.11843 
 H                    -0.62597   2.95422  -0.33547 
 H                     0.17226   3.04341  -0.34829 
 H                    -0.25367  -3.00738  -1.25253 
 H                     0.54493  -2.92503  -1.21545 
 H                     1.35017  -1.99746   2.5319 
 H                     0.66036  -2.39422   2.47911 
 H                    -0.80837   1.38134   3.01931 
 H                    -1.48144   0.95834   2.95889 
 H                     3.67726  -0.99768   2.69633 
 H                     4.1911   -1.2929    3.15576 
 H                    -1.16697  -2.60004  -4.3796 
 H                    -0.98886  -2.21852  -3.75897 
 H                    -5.06528  -0.97422   0.37138 
 H                    -5.8047   -1.03134   0.26413 
 H                     0.27241  -0.66876   5.24853 
 H                     0.30314  -0.54278   4.51064 
 H                     0.55379   3.63009   2.18047 
 H                     0.55961   4.29428   2.52801 
 H                     2.32602  -2.40693  -2.88459 
 H                     2.69073  -2.83675  -3.37812 
 H                     0.99358   3.04055  -2.93819 
 H                     1.18405   3.59055  -3.41106 
 H                     5.18377  -0.45173  -2.73366 
 H                     4.53345  -0.308    -2.39152 
 H                    -0.83684  -4.3668    0.86395 
 H                    -0.85297  -5.09891   1.02226 
 H                    -2.74295   3.51443  -2.46796 
 H                    -2.38508   2.95594  -2.11972 
 H                    -4.38702   0.23283   3.24365 
 H                    -3.862     0.05239   2.73983 
 H                    -2.82973   4.05426   2.27088 
 H                    -2.30326   3.61708   1.96947 
 H                     5.71338   0.64527   0.61328 
 H                     4.97082   0.57697   0.68715 
 H                    -4.59425   0.78685  -2.28955 
 H                    -5.24094   1.02276  -2.5842 
 H                     2.535    -4.77807   0.99922 
 H                     2.07158  -4.2171    0.82599 
 H                     2.30914   5.30048  -0.35248 
 H                     2.1265    4.69588   0.0476 
 H                    -1.12656  -2.70231   4.01744 
 H                    -1.01304  -2.34073   3.55228 
 H                    -2.21656  -3.90819  -0.35002 
 H                    -2.47151  -4.40462  -0.57038 
 
 Add virtual bond connecting atoms H70        and H22        Dist= 3.27D+00.
 Add virtual bond connecting atoms H71        and H53        Dist= 3.58D+00.
 Add virtual bond connecting atoms H71        and H16        Dist= 3.97D+00.
 Add virtual bond connecting atoms H70        and H44        Dist= 4.58D+00.
 Add virtual bond connecting atoms H47        and H32        Dist= 4.72D+00.
 Add virtual bond connecting atoms H56        and H29        Dist= 4.73D+00.
 Add virtual bond connecting atoms H37        and H33        Dist= 4.80D+00.
 Add virtual bond connecting atoms H60        and H27        Dist= 4.82D+00.
 Add virtual bond connecting atoms H58        and H36        Dist= 4.83D+00.
 Add virtual bond connecting atoms H66        and H23        Dist= 4.84D+00.
 Add virtual bond connecting atoms H68        and H14        Dist= 4.96D+00.
 Add virtual bond connecting atoms H68        and H30        Dist= 4.89D+00.
 Add virtual bond connecting atoms H45        and H19        Dist= 5.22D+00.
 Add virtual bond connecting atoms H45        and H20        Dist= 4.96D+00.
 Add virtual bond connecting atoms H45        and H30        Dist= 4.96D+00.
 Add virtual bond connecting atoms H45        and H35        Dist= 5.22D+00.
 Add virtual bond connecting atoms H62        and H24        Dist= 5.05D+00.
 Add virtual bond connecting atoms H63        and H15        Dist= 5.31D+00.
 Add virtual bond connecting atoms H63        and H17        Dist= 5.29D+00.
 Add virtual bond connecting atoms H63        and H28        Dist= 5.08D+00.
 Add virtual bond connecting atoms H52        and H13        Dist= 5.33D+00.
 Add virtual bond connecting atoms H52        and H24        Dist= 5.08D+00.
 Add virtual bond connecting atoms H52        and H26        Dist= 5.26D+00.
 Add virtual bond connecting atoms H41        and H16        Dist= 5.36D+00.
 Add virtual bond connecting atoms H41        and H28        Dist= 5.09D+00.
 Add virtual bond connecting atoms H41        and H58        Dist= 5.38D+00.
 Add virtual bond connecting atoms H49        and H30        Dist= 5.13D+00.
 Add virtual bond connecting atoms H40        and H31        Dist= 5.16D+00.

 GradGradGradGradGradGradGradGradGradGradGradGradGradGradGradGradGradGrad
 Berny optimization.
 Initialization pass.
                           ----------------------------
                           !    Initial Parameters    !
                           ! (Angstroms and Degrees)  !
 --------------------------                            --------------------------
 ! Name  Definition              Value          Derivative Info.                !
 --------------------------------------------------------------------------------
 ! R1    R(1,2)                  2.1997         estimate D2E/DX2                !
 ! R2    R(1,4)                  2.1726         estimate D2E/DX2                !
 ! R3    R(1,5)                  2.1826         estimate D2E/DX2                !
 ! R4    R(1,10)                 2.213          estimate D2E/DX2                !
 ! R5    R(1,11)                 2.2403         estimate D2E/DX2                !
 ! R6    R(1,12)                 2.3122         estimate D2E/DX2                !
 ! R7    R(1,29)                 1.5798         estimate D2E/DX2                !
 ! R8    R(1,30)                 1.5736         estimate D2E/DX2                !
 ! R9    R(2,4)                  2.113          estimate D2E/DX2                !
 ! R10   R(2,6)                  2.117          estimate D2E/DX2                !
 ! R11   R(2,8)                  2.099          estimate D2E/DX2                !
 ! R12   R(2,11)                 2.0513         estimate D2E/DX2                !
 ! R13   R(2,35)                 1.5763         estimate D2E/DX2                !
 ! R14   R(2,36)                 1.5738         estimate D2E/DX2                !
 ! R15   R(3,6)                  2.2385         estimate D2E/DX2                !
 ! R16   R(3,7)                  2.1805         estimate D2E/DX2                !
 ! R17   R(3,8)                  2.2021         estimate D2E/DX2                !
 ! R18   R(3,9)                  2.1717         estimate D2E/DX2                !
 ! R19   R(3,10)                 2.3133         estimate D2E/DX2                !
 ! R20   R(3,12)                 2.2138         estimate D2E/DX2                !
 ! R21   R(3,31)                 1.5743         estimate D2E/DX2                !
 ! R22   R(3,32)                 1.5806         estimate D2E/DX2                !
 ! R23   R(4,6)                  2.1711         estimate D2E/DX2                !
 ! R24   R(4,7)                  2.038          estimate D2E/DX2                !
 ! R25   R(4,10)                 2.0804         estimate D2E/DX2                !
 ! R26   R(4,27)                 1.5844         estimate D2E/DX2                !
 ! R27   R(4,28)                 1.5766         estimate D2E/DX2                !
 ! R28   R(5,9)                  2.0394         estimate D2E/DX2                !
 ! R29   R(5,11)                 1.9889         estimate D2E/DX2                !
 ! R30   R(5,12)                 2.0486         estimate D2E/DX2                !
 ! R31   R(5,13)                 1.5204         estimate D2E/DX2                !
 ! R32   R(5,14)                 1.5233         estimate D2E/DX2                !
 ! R33   R(6,7)                  1.9898         estimate D2E/DX2                !
 ! R34   R(6,8)                  2.0509         estimate D2E/DX2                !
 ! R35   R(6,21)                 1.4865         estimate D2E/DX2                !
 ! R36   R(6,22)                 1.4958         estimate D2E/DX2                !
 ! R37   R(7,10)                 2.0505         estimate D2E/DX2                !
 ! R38   R(7,15)                 1.5203         estimate D2E/DX2                !
 ! R39   R(7,16)                 1.5242         estimate D2E/DX2                !
 ! R40   R(8,9)                  2.1102         estimate D2E/DX2                !
 ! R41   R(8,11)                 2.1192         estimate D2E/DX2                !
 ! R42   R(8,33)                 1.5726         estimate D2E/DX2                !
 ! R43   R(8,34)                 1.575          estimate D2E/DX2                !
 ! R44   R(9,11)                 2.1724         estimate D2E/DX2                !
 ! R45   R(9,12)                 2.0825         estimate D2E/DX2                !
 ! R46   R(9,23)                 1.585          estimate D2E/DX2                !
 ! R47   R(9,24)                 1.5765         estimate D2E/DX2                !
 ! R48   R(10,12)                2.0032         estimate D2E/DX2                !
 ! R49   R(10,17)                1.5368         estimate D2E/DX2                !
 ! R50   R(10,18)                1.5441         estimate D2E/DX2                !
 ! R51   R(11,19)                1.486          estimate D2E/DX2                !
 ! R52   R(11,20)                1.4954         estimate D2E/DX2                !
 ! R53   R(12,25)                1.5428         estimate D2E/DX2                !
 ! R54   R(12,26)                1.5351         estimate D2E/DX2                !
 ! R55   R(13,14)                0.8145         estimate D2E/DX2                !
 ! R56   R(13,52)                2.818          estimate D2E/DX2                !
 ! R57   R(14,68)                2.6252         estimate D2E/DX2                !
 ! R58   R(15,16)                0.8149         estimate D2E/DX2                !
 ! R59   R(15,63)                2.811          estimate D2E/DX2                !
 ! R60   R(16,41)                2.8374         estimate D2E/DX2                !
 ! R61   R(16,71)                2.102          estimate D2E/DX2                !
 ! R62   R(17,18)                0.8138         estimate D2E/DX2                !
 ! R63   R(17,63)                2.7968         estimate D2E/DX2                !
 ! R64   R(19,20)                0.8392         estimate D2E/DX2                !
 ! R65   R(19,45)                2.76           estimate D2E/DX2                !
 ! R66   R(20,45)                2.6231         estimate D2E/DX2                !
 ! R67   R(21,22)                0.8388         estimate D2E/DX2                !
 ! R68   R(22,70)                1.7294         estimate D2E/DX2                !
 ! R69   R(23,24)                0.7956         estimate D2E/DX2                !
 ! R70   R(23,66)                2.56           estimate D2E/DX2                !
 ! R71   R(24,52)                2.688          estimate D2E/DX2                !
 ! R72   R(24,62)                2.6706         estimate D2E/DX2                !
 ! R73   R(25,26)                0.8144         estimate D2E/DX2                !
 ! R74   R(26,52)                2.7825         estimate D2E/DX2                !
 ! R75   R(27,28)                0.7954         estimate D2E/DX2                !
 ! R76   R(27,60)                2.5501         estimate D2E/DX2                !
 ! R77   R(28,41)                2.6935         estimate D2E/DX2                !
 ! R78   R(28,63)                2.688          estimate D2E/DX2                !
 ! R79   R(29,30)                0.8033         estimate D2E/DX2                !
 ! R80   R(29,56)                2.5056         estimate D2E/DX2                !
 ! R81   R(30,45)                2.6238         estimate D2E/DX2                !
 ! R82   R(30,49)                2.717          estimate D2E/DX2                !
 ! R83   R(30,68)                2.5897         estimate D2E/DX2                !
 ! R84   R(31,32)                0.8037         estimate D2E/DX2                !
 ! R85   R(31,40)                2.7286         estimate D2E/DX2                !
 ! R86   R(32,47)                2.4953         estimate D2E/DX2                !
 ! R87   R(33,34)                0.7975         estimate D2E/DX2                !
 ! R88   R(33,37)                2.5381         estimate D2E/DX2                !
 ! R89   R(35,36)                0.7972         estimate D2E/DX2                !
 ! R90   R(35,45)                2.7597         estimate D2E/DX2                !
 ! R91   R(36,58)                2.5565         estimate D2E/DX2                !
 ! R92   R(37,38)                0.7498         estimate D2E/DX2                !
 ! R93   R(39,40)                0.75           estimate D2E/DX2                !
 ! R94   R(41,42)                0.7493         estimate D2E/DX2                !
 ! R95   R(41,58)                2.848          estimate D2E/DX2                !
 ! R96   R(43,44)                0.7492         estimate D2E/DX2                !
 ! R97   R(44,70)                2.4256         estimate D2E/DX2                !
 ! R98   R(45,46)                0.7496         estimate D2E/DX2                !
 ! R99   R(47,48)                0.7492         estimate D2E/DX2                !
 ! R100  R(49,50)                0.7499         estimate D2E/DX2                !
 ! R101  R(51,52)                0.7488         estimate D2E/DX2                !
 ! R102  R(53,54)                0.7492         estimate D2E/DX2                !
 ! R103  R(53,71)                1.8941         estimate D2E/DX2                !
 ! R104  R(55,56)                0.7492         estimate D2E/DX2                !
 ! R105  R(57,58)                0.7497         estimate D2E/DX2                !
 ! R106  R(59,60)                0.7478         estimate D2E/DX2                !
 ! R107  R(61,62)                0.7493         estimate D2E/DX2                !
 ! R108  R(63,64)                0.7488         estimate D2E/DX2                !
 ! R109  R(65,66)                0.748          estimate D2E/DX2                !
 ! R110  R(67,68)                0.7476         estimate D2E/DX2                !
 ! R111  R(69,70)                0.6            estimate D2E/DX2                !
 ! R112  R(71,72)                0.6            estimate D2E/DX2                !
 ! A1    A(2,1,5)              107.4141         estimate D2E/DX2                !
 ! A2    A(2,1,10)             102.7543         estimate D2E/DX2                !
 ! A3    A(2,1,12)             114.6724         estimate D2E/DX2                !
 ! A4    A(2,1,29)             112.8333         estimate D2E/DX2                !
 ! A5    A(2,1,30)             123.8789         estimate D2E/DX2                !
 ! A6    A(4,1,5)              147.7551         estimate D2E/DX2                !
 ! A7    A(4,1,11)             110.0485         estimate D2E/DX2                !
 ! A8    A(4,1,12)             103.1145         estimate D2E/DX2                !
 ! A9    A(4,1,29)              93.6266         estimate D2E/DX2                !
 ! A10   A(4,1,30)             123.0333         estimate D2E/DX2                !
 ! A11   A(5,1,10)             106.6143         estimate D2E/DX2                !
 ! A12   A(5,1,29)             118.4752         estimate D2E/DX2                !
 ! A13   A(5,1,30)              89.1873         estimate D2E/DX2                !
 ! A14   A(10,1,11)            124.3884         estimate D2E/DX2                !
 ! A15   A(10,1,29)            107.4354         estimate D2E/DX2                !
 ! A16   A(10,1,30)            123.6037         estimate D2E/DX2                !
 ! A17   A(11,1,12)             88.3623         estimate D2E/DX2                !
 ! A18   A(11,1,29)            127.9875         estimate D2E/DX2                !
 ! A19   A(11,1,30)            108.692          estimate D2E/DX2                !
 ! A20   A(12,1,29)            131.4584         estimate D2E/DX2                !
 ! A21   A(12,1,30)            118.1383         estimate D2E/DX2                !
 ! A22   A(1,2,6)              102.4884         estimate D2E/DX2                !
 ! A23   A(1,2,8)               96.4945         estimate D2E/DX2                !
 ! A24   A(1,2,35)             120.6516         estimate D2E/DX2                !
 ! A25   A(1,2,36)             135.2341         estimate D2E/DX2                !
 ! A26   A(4,2,8)              106.9038         estimate D2E/DX2                !
 ! A27   A(4,2,11)             120.5295         estimate D2E/DX2                !
 ! A28   A(4,2,35)             123.2243         estimate D2E/DX2                !
 ! A29   A(4,2,36)             104.5169         estimate D2E/DX2                !
 ! A30   A(6,2,11)             115.3304         estimate D2E/DX2                !
 ! A31   A(6,2,35)             132.8855         estimate D2E/DX2                !
 ! A32   A(6,2,36)             105.4385         estimate D2E/DX2                !
 ! A33   A(8,2,35)             127.2654         estimate D2E/DX2                !
 ! A34   A(8,2,36)             127.95           estimate D2E/DX2                !
 ! A35   A(11,2,35)            101.1149         estimate D2E/DX2                !
 ! A36   A(11,2,36)            129.2591         estimate D2E/DX2                !
 ! A37   A(6,3,9)              109.9286         estimate D2E/DX2                !
 ! A38   A(6,3,10)              88.3797         estimate D2E/DX2                !
 ! A39   A(6,3,12)             124.3019         estimate D2E/DX2                !
 ! A40   A(6,3,31)             108.541          estimate D2E/DX2                !
 ! A41   A(6,3,32)             128.2662         estimate D2E/DX2                !
 ! A42   A(7,3,8)              107.494          estimate D2E/DX2                !
 ! A43   A(7,3,9)              147.846          estimate D2E/DX2                !
 ! A44   A(7,3,12)             106.6524         estimate D2E/DX2                !
 ! A45   A(7,3,31)              88.9288         estimate D2E/DX2                !
 ! A46   A(7,3,32)             118.1444         estimate D2E/DX2                !
 ! A47   A(8,3,10)             114.6927         estimate D2E/DX2                !
 ! A48   A(8,3,12)             102.6926         estimate D2E/DX2                !
 ! A49   A(8,3,31)             123.8299         estimate D2E/DX2                !
 ! A50   A(8,3,32)             113.2797         estimate D2E/DX2                !
 ! A51   A(9,3,10)             103.1677         estimate D2E/DX2                !
 ! A52   A(9,3,31)             123.2068         estimate D2E/DX2                !
 ! A53   A(9,3,32)              93.8519         estimate D2E/DX2                !
 ! A54   A(10,3,31)            118.1041         estimate D2E/DX2                !
 ! A55   A(10,3,32)            130.9866         estimate D2E/DX2                !
 ! A56   A(12,3,31)            123.826          estimate D2E/DX2                !
 ! A57   A(12,3,32)            107.2701         estimate D2E/DX2                !
 ! A58   A(1,4,6)              101.6223         estimate D2E/DX2                !
 ! A59   A(1,4,7)              112.9999         estimate D2E/DX2                !
 ! A60   A(1,4,27)             106.1759         estimate D2E/DX2                !
 ! A61   A(1,4,28)             133.2407         estimate D2E/DX2                !
 ! A62   A(2,4,7)              111.8992         estimate D2E/DX2                !
 ! A63   A(2,4,10)             110.5956         estimate D2E/DX2                !
 ! A64   A(2,4,27)             108.6112         estimate D2E/DX2                !
 ! A65   A(2,4,28)             126.9025         estimate D2E/DX2                !
 ! A66   A(6,4,10)              96.5303         estimate D2E/DX2                !
 ! A67   A(6,4,27)             137.9122         estimate D2E/DX2                !
 ! A68   A(6,4,28)             122.3887         estimate D2E/DX2                !
 ! A69   A(7,4,27)             133.1888         estimate D2E/DX2                !
 ! A70   A(7,4,28)             104.7264         estimate D2E/DX2                !
 ! A71   A(10,4,27)            124.1641         estimate D2E/DX2                !
 ! A72   A(10,4,28)            120.8572         estimate D2E/DX2                !
 ! A73   A(1,5,9)               91.1351         estimate D2E/DX2                !
 ! A74   A(1,5,13)             135.7627         estimate D2E/DX2                !
 ! A75   A(1,5,14)             124.1231         estimate D2E/DX2                !
 ! A76   A(9,5,13)             126.6328         estimate D2E/DX2                !
 ! A77   A(9,5,14)             143.7037         estimate D2E/DX2                !
 ! A78   A(11,5,12)            103.6045         estimate D2E/DX2                !
 ! A79   A(11,5,13)            146.5988         estimate D2E/DX2                !
 ! A80   A(11,5,14)            118.8731         estimate D2E/DX2                !
 ! A81   A(12,5,13)            109.1562         estimate D2E/DX2                !
 ! A82   A(12,5,14)            136.7586         estimate D2E/DX2                !
 ! A83   A(2,6,3)               94.765          estimate D2E/DX2                !
 ! A84   A(2,6,7)              113.7237         estimate D2E/DX2                !
 ! A85   A(2,6,21)             139.7398         estimate D2E/DX2                !
 ! A86   A(2,6,22)             117.856          estimate D2E/DX2                !
 ! A87   A(3,6,4)               86.2452         estimate D2E/DX2                !
 ! A88   A(3,6,21)             124.9136         estimate D2E/DX2                !
 ! A89   A(3,6,22)             128.7095         estimate D2E/DX2                !
 ! A90   A(4,6,8)              106.5051         estimate D2E/DX2                !
 ! A91   A(4,6,21)             123.3621         estimate D2E/DX2                !
 ! A92   A(4,6,22)             143.7964         estimate D2E/DX2                !
 ! A93   A(7,6,8)              122.0041         estimate D2E/DX2                !
 ! A94   A(7,6,21)              93.2922         estimate D2E/DX2                !
 ! A95   A(7,6,22)             124.8969         estimate D2E/DX2                !
 ! A96   A(8,6,21)             129.4061         estimate D2E/DX2                !
 ! A97   A(8,6,22)              99.7937         estimate D2E/DX2                !
 ! A98   A(3,7,4)               91.1597         estimate D2E/DX2                !
 ! A99   A(3,7,15)             135.863          estimate D2E/DX2                !
 ! A100  A(3,7,16)             123.2517         estimate D2E/DX2                !
 ! A101  A(4,7,15)             126.6626         estimate D2E/DX2                !
 ! A102  A(4,7,16)             144.6105         estimate D2E/DX2                !
 ! A103  A(6,7,10)             103.5056         estimate D2E/DX2                !
 ! A104  A(6,7,15)             146.4174         estimate D2E/DX2                !
 ! A105  A(6,7,16)             119.0803         estimate D2E/DX2                !
 ! A106  A(10,7,15)            109.4214         estimate D2E/DX2                !
 ! A107  A(10,7,16)            136.4675         estimate D2E/DX2                !
 ! A108  A(2,8,3)               96.3634         estimate D2E/DX2                !
 ! A109  A(2,8,9)              106.865          estimate D2E/DX2                !
 ! A110  A(2,8,33)             128.7728         estimate D2E/DX2                !
 ! A111  A(2,8,34)             126.6245         estimate D2E/DX2                !
 ! A112  A(3,8,11)             102.4663         estimate D2E/DX2                !
 ! A113  A(3,8,33)             134.5237         estimate D2E/DX2                !
 ! A114  A(3,8,34)             120.9933         estimate D2E/DX2                !
 ! A115  A(6,8,9)              120.415          estimate D2E/DX2                !
 ! A116  A(6,8,11)             115.2572         estimate D2E/DX2                !
 ! A117  A(6,8,33)             129.2649         estimate D2E/DX2                !
 ! A118  A(6,8,34)             100.7214         estimate D2E/DX2                !
 ! A119  A(9,8,33)             104.2535         estimate D2E/DX2                !
 ! A120  A(9,8,34)             123.9465         estimate D2E/DX2                !
 ! A121  A(11,8,33)            105.9649         estimate D2E/DX2                !
 ! A122  A(11,8,34)            132.9092         estimate D2E/DX2                !
 ! A123  A(3,9,5)              112.9572         estimate D2E/DX2                !
 ! A124  A(3,9,11)             101.7354         estimate D2E/DX2                !
 ! A125  A(3,9,23)             106.3543         estimate D2E/DX2                !
 ! A126  A(3,9,24)             133.1923         estimate D2E/DX2                !
 ! A127  A(5,9,8)              111.9262         estimate D2E/DX2                !
 ! A128  A(5,9,23)             133.1281         estimate D2E/DX2                !
 ! A129  A(5,9,24)             104.5598         estimate D2E/DX2                !
 ! A130  A(8,9,12)             110.6738         estimate D2E/DX2                !
 ! A131  A(8,9,23)             108.4996         estimate D2E/DX2                !
 ! A132  A(8,9,24)             127.1572         estimate D2E/DX2                !
 ! A133  A(11,9,12)             96.4288         estimate D2E/DX2                !
 ! A134  A(11,9,23)            137.6735         estimate D2E/DX2                !
 ! A135  A(11,9,24)            122.4854         estimate D2E/DX2                !
 ! A136  A(12,9,23)            124.4461         estimate D2E/DX2                !
 ! A137  A(12,9,24)            120.5482         estimate D2E/DX2                !
 ! A138  A(1,10,3)              86.4182         estimate D2E/DX2                !
 ! A139  A(1,10,7)             110.8619         estimate D2E/DX2                !
 ! A140  A(1,10,17)            136.4567         estimate D2E/DX2                !
 ! A141  A(1,10,18)            122.2158         estimate D2E/DX2                !
 ! A142  A(3,10,4)              86.4745         estimate D2E/DX2                !
 ! A143  A(3,10,17)            137.0224         estimate D2E/DX2                !
 ! A144  A(3,10,18)            133.5989         estimate D2E/DX2                !
 ! A145  A(4,10,12)            118.7186         estimate D2E/DX2                !
 ! A146  A(4,10,17)            114.3142         estimate D2E/DX2                !
 ! A147  A(4,10,18)            138.175          estimate D2E/DX2                !
 ! A148  A(7,10,12)            120.7856         estimate D2E/DX2                !
 ! A149  A(7,10,17)             97.9045         estimate D2E/DX2                !
 ! A150  A(7,10,18)            124.623          estimate D2E/DX2                !
 ! A151  A(12,10,17)           124.9839         estimate D2E/DX2                !
 ! A152  A(12,10,18)            95.3244         estimate D2E/DX2                !
 ! A153  A(1,11,8)              94.7074         estimate D2E/DX2                !
 ! A154  A(1,11,9)              86.2359         estimate D2E/DX2                !
 ! A155  A(1,11,19)            124.7883         estimate D2E/DX2                !
 ! A156  A(1,11,20)            128.8786         estimate D2E/DX2                !
 ! A157  A(2,11,5)             121.9051         estimate D2E/DX2                !
 ! A158  A(2,11,9)             106.2991         estimate D2E/DX2                !
 ! A159  A(2,11,19)            129.595          estimate D2E/DX2                !
 ! A160  A(2,11,20)            100.0835         estimate D2E/DX2                !
 ! A161  A(5,11,8)             113.6356         estimate D2E/DX2                !
 ! A162  A(5,11,19)             93.1566         estimate D2E/DX2                !
 ! A163  A(5,11,20)            124.8644         estimate D2E/DX2                !
 ! A164  A(8,11,19)            139.941          estimate D2E/DX2                !
 ! A165  A(8,11,20)            117.8919         estimate D2E/DX2                !
 ! A166  A(9,11,19)            123.4122         estimate D2E/DX2                !
 ! A167  A(9,11,20)            143.6452         estimate D2E/DX2                !
 ! A168  A(1,12,3)              86.4275         estimate D2E/DX2                !
 ! A169  A(1,12,9)              86.5251         estimate D2E/DX2                !
 ! A170  A(1,12,25)            133.459          estimate D2E/DX2                !
 ! A171  A(1,12,26)            136.7206         estimate D2E/DX2                !
 ! A172  A(3,12,5)             110.8816         estimate D2E/DX2                !
 ! A173  A(3,12,25)            122.4434         estimate D2E/DX2                !
 ! A174  A(3,12,26)            136.759          estimate D2E/DX2                !
 ! A175  A(5,12,10)            120.8907         estimate D2E/DX2                !
 ! A176  A(5,12,25)            124.3637         estimate D2E/DX2                !
 ! A177  A(5,12,26)             97.5489         estimate D2E/DX2                !
 ! A178  A(9,12,10)            118.7029         estimate D2E/DX2                !
 ! A179  A(9,12,25)            138.2084         estimate D2E/DX2                !
 ! A180  A(9,12,26)            114.3184         estimate D2E/DX2                !
 ! A181  A(10,12,25)            95.3902         estimate D2E/DX2                !
 ! A182  A(10,12,26)           125.067          estimate D2E/DX2                !
 ! A183  A(5,13,52)            102.053          estimate D2E/DX2                !
 ! A184  A(14,13,52)           146.8179         estimate D2E/DX2                !
 ! A185  A(5,14,68)            113.8258         estimate D2E/DX2                !
 ! A186  A(13,14,68)           136.7611         estimate D2E/DX2                !
 ! A187  A(7,15,63)            102.06           estimate D2E/DX2                !
 ! A188  A(16,15,63)           148.4712         estimate D2E/DX2                !
 ! A189  A(7,16,41)             86.1464         estimate D2E/DX2                !
 ! A190  A(7,16,71)             96.3956         estimate D2E/DX2                !
 ! A191  A(15,16,41)            84.2724         estimate D2E/DX2                !
 ! A192  A(15,16,71)           159.6117         estimate D2E/DX2                !
 ! A193  A(41,16,71)           113.5945         estimate D2E/DX2                !
 ! A194  A(10,17,63)           111.7333         estimate D2E/DX2                !
 ! A195  A(18,17,63)           158.6287         estimate D2E/DX2                !
 ! A196  A(11,19,45)            89.469          estimate D2E/DX2                !
 ! A197  A(11,20,45)            94.6307         estimate D2E/DX2                !
 ! A198  A(6,22,70)            117.6189         estimate D2E/DX2                !
 ! A199  A(9,23,66)            115.1508         estimate D2E/DX2                !
 ! A200  A(24,23,66)           155.2768         estimate D2E/DX2                !
 ! A201  A(9,24,52)            108.9673         estimate D2E/DX2                !
 ! A202  A(9,24,62)            105.296          estimate D2E/DX2                !
 ! A203  A(23,24,52)           127.0975         estimate D2E/DX2                !
 ! A204  A(23,24,62)           157.6347         estimate D2E/DX2                !
 ! A205  A(52,24,62)            74.2178         estimate D2E/DX2                !
 ! A206  A(12,26,52)           112.1371         estimate D2E/DX2                !
 ! A207  A(25,26,52)           157.7224         estimate D2E/DX2                !
 ! A208  A(4,27,60)            117.5414         estimate D2E/DX2                !
 ! A209  A(28,27,60)           152.2606         estimate D2E/DX2                !
 ! A210  A(4,28,41)            104.8739         estimate D2E/DX2                !
 ! A211  A(4,28,63)            108.8047         estimate D2E/DX2                !
 ! A212  A(27,28,41)           158.9429         estimate D2E/DX2                !
 ! A213  A(27,28,63)           126.5472         estimate D2E/DX2                !
 ! A214  A(41,28,63)            73.6479         estimate D2E/DX2                !
 ! A215  A(1,29,56)            109.1244         estimate D2E/DX2                !
 ! A216  A(30,29,56)           133.33           estimate D2E/DX2                !
 ! A217  A(1,30,45)             98.0271         estimate D2E/DX2                !
 ! A218  A(1,30,49)             98.0431         estimate D2E/DX2                !
 ! A219  A(1,30,68)            135.7388         estimate D2E/DX2                !
 ! A220  A(29,30,45)            98.8551         estimate D2E/DX2                !
 ! A221  A(29,30,49)           108.3895         estimate D2E/DX2                !
 ! A222  A(29,30,68)           144.9122         estimate D2E/DX2                !
 ! A223  A(45,30,49)           151.0409         estimate D2E/DX2                !
 ! A224  A(45,30,68)            66.438          estimate D2E/DX2                !
 ! A225  A(49,30,68)            85.3124         estimate D2E/DX2                !
 ! A226  A(3,31,40)             97.4613         estimate D2E/DX2                !
 ! A227  A(32,31,40)           106.2899         estimate D2E/DX2                !
 ! A228  A(3,32,47)            109.1711         estimate D2E/DX2                !
 ! A229  A(31,32,47)           134.3994         estimate D2E/DX2                !
 ! A230  A(8,33,37)            109.2177         estimate D2E/DX2                !
 ! A231  A(2,35,45)             97.5468         estimate D2E/DX2                !
 ! A232  A(36,35,45)           145.6914         estimate D2E/DX2                !
 ! A233  A(2,36,58)            109.6937         estimate D2E/DX2                !
 ! A234  A(33,37,38)           120.8572         estimate D2E/DX2                !
 ! A235  A(31,40,39)           132.6162         estimate D2E/DX2                !
 ! A236  A(16,41,28)            85.2423         estimate D2E/DX2                !
 ! A237  A(16,41,42)           122.7341         estimate D2E/DX2                !
 ! A238  A(16,41,58)           111.6664         estimate D2E/DX2                !
 ! A239  A(28,41,42)           129.3128         estimate D2E/DX2                !
 ! A240  A(28,41,58)            62.5579         estimate D2E/DX2                !
 ! A241  A(42,41,58)           124.2921         estimate D2E/DX2                !
 ! A242  A(43,44,70)           104.0189         estimate D2E/DX2                !
 ! A243  A(19,45,30)            83.9674         estimate D2E/DX2                !
 ! A244  A(19,45,35)            74.1929         estimate D2E/DX2                !
 ! A245  A(19,45,46)           132.4095         estimate D2E/DX2                !
 ! A246  A(20,45,30)            92.8806         estimate D2E/DX2                !
 ! A247  A(20,45,35)            58.4688         estimate D2E/DX2                !
 ! A248  A(20,45,46)           132.5396         estimate D2E/DX2                !
 ! A249  A(30,45,35)            92.2337         estimate D2E/DX2                !
 ! A250  A(30,45,46)           130.2452         estimate D2E/DX2                !
 ! A251  A(35,45,46)           125.7939         estimate D2E/DX2                !
 ! A252  A(32,47,48)           131.9864         estimate D2E/DX2                !
 ! A253  A(30,49,50)           132.6147         estimate D2E/DX2                !
 ! A254  A(13,52,24)            76.3267         estimate D2E/DX2                !
 ! A255  A(13,52,26)            59.011          estimate D2E/DX2                !
 ! A256  A(13,52,51)           138.3573         estimate D2E/DX2                !
 ! A257  A(24,52,26)            80.0399         estimate D2E/DX2                !
 ! A258  A(24,52,51)           131.982          estimate D2E/DX2                !
 ! A259  A(26,52,51)           141.2063         estimate D2E/DX2                !
 ! A260  A(54,53,71)           110.8754         estimate D2E/DX2                !
 ! A261  A(29,56,55)           131.8273         estimate D2E/DX2                !
 ! A262  A(36,58,41)           126.3282         estimate D2E/DX2                !
 ! A263  A(36,58,57)           120.6123         estimate D2E/DX2                !
 ! A264  A(41,58,57)           110.4723         estimate D2E/DX2                !
 ! A265  A(27,60,59)           118.8223         estimate D2E/DX2                !
 ! A266  A(24,62,61)           128.6681         estimate D2E/DX2                !
 ! A267  A(15,63,17)            59.3627         estimate D2E/DX2                !
 ! A268  A(15,63,28)            76.5352         estimate D2E/DX2                !
 ! A269  A(15,63,64)           138.3553         estimate D2E/DX2                !
 ! A270  A(17,63,28)            79.9376         estimate D2E/DX2                !
 ! A271  A(17,63,64)           140.9469         estimate D2E/DX2                !
 ! A272  A(28,63,64)           132.0162         estimate D2E/DX2                !
 ! A273  A(23,66,65)           121.9423         estimate D2E/DX2                !
 ! A274  A(14,68,30)            71.1411         estimate D2E/DX2                !
 ! A275  A(14,68,67)           121.1215         estimate D2E/DX2                !
 ! A276  A(30,68,67)           128.211          estimate D2E/DX2                !
 ! A277  A(22,70,44)           126.3961         estimate D2E/DX2                !
 ! A278  A(22,70,69)           125.6667         estimate D2E/DX2                !
 ! A279  A(44,70,69)           104.0672         estimate D2E/DX2                !
 ! A280  A(16,71,53)           143.3207         estimate D2E/DX2                !
 ! A281  A(16,71,72)           106.4779         estimate D2E/DX2                !
 ! A282  A(53,71,72)           110.156          estimate D2E/DX2                !
 ! A283  L(21,22,70,1,-1)      189.7475         estimate D2E/DX2                !
 ! A284  L(34,33,37,1,-1)      185.3185         estimate D2E/DX2                !
 ! A285  L(35,36,58,1,-1)      179.9921         estimate D2E/DX2                !
 ! A286  L(21,22,70,1,-2)      172.2027         estimate D2E/DX2                !
 ! A287  L(34,33,37,1,-2)      183.9835         estimate D2E/DX2                !
 ! A288  L(35,36,58,1,-2)      192.1049         estimate D2E/DX2                !
 ! D1    D(5,1,2,6)           -101.2547         estimate D2E/DX2                !
 ! D2    D(5,1,2,8)            -42.4396         estimate D2E/DX2                !
 ! D3    D(5,1,2,35)            98.4431         estimate D2E/DX2                !
 ! D4    D(5,1,2,36)           131.1214         estimate D2E/DX2                !
 ! D5    D(10,1,2,6)            10.9701         estimate D2E/DX2                !
 ! D6    D(10,1,2,8)            69.7852         estimate D2E/DX2                !
 ! D7    D(10,1,2,35)         -149.3322         estimate D2E/DX2                !
 ! D8    D(10,1,2,36)         -116.6539         estimate D2E/DX2                !
 ! D9    D(12,1,2,6)           -43.3699         estimate D2E/DX2                !
 ! D10   D(12,1,2,8)            15.4452         estimate D2E/DX2                !
 ! D11   D(12,1,2,35)          156.3279         estimate D2E/DX2                !
 ! D12   D(12,1,2,36)         -170.9938         estimate D2E/DX2                !
 ! D13   D(29,1,2,6)           126.3512         estimate D2E/DX2                !
 ! D14   D(29,1,2,8)          -174.8337         estimate D2E/DX2                !
 ! D15   D(29,1,2,35)          -33.9511         estimate D2E/DX2                !
 ! D16   D(29,1,2,36)           -1.2728         estimate D2E/DX2                !
 ! D17   D(30,1,2,6)           157.6354         estimate D2E/DX2                !
 ! D18   D(30,1,2,8)          -143.5495         estimate D2E/DX2                !
 ! D19   D(30,1,2,35)           -2.6668         estimate D2E/DX2                !
 ! D20   D(30,1,2,36)           30.0115         estimate D2E/DX2                !
 ! D21   D(5,1,4,6)             25.1278         estimate D2E/DX2                !
 ! D22   D(5,1,4,7)            -33.015          estimate D2E/DX2                !
 ! D23   D(5,1,4,27)           173.1816         estimate D2E/DX2                !
 ! D24   D(5,1,4,28)          -174.1164         estimate D2E/DX2                !
 ! D25   D(11,1,4,6)           -27.2596         estimate D2E/DX2                !
 ! D26   D(11,1,4,7)           -85.4025         estimate D2E/DX2                !
 ! D27   D(11,1,4,27)          120.7941         estimate D2E/DX2                !
 ! D28   D(11,1,4,28)          133.4961         estimate D2E/DX2                !
 ! D29   D(12,1,4,6)            65.8233         estimate D2E/DX2                !
 ! D30   D(12,1,4,7)             7.6804         estimate D2E/DX2                !
 ! D31   D(12,1,4,27)         -146.123          estimate D2E/DX2                !
 ! D32   D(12,1,4,28)         -133.421          estimate D2E/DX2                !
 ! D33   D(29,1,4,6)          -160.0748         estimate D2E/DX2                !
 ! D34   D(29,1,4,7)           141.7823         estimate D2E/DX2                !
 ! D35   D(29,1,4,27)          -12.0211         estimate D2E/DX2                !
 ! D36   D(29,1,4,28)            0.6809         estimate D2E/DX2                !
 ! D37   D(30,1,4,6)          -157.367          estimate D2E/DX2                !
 ! D38   D(30,1,4,7)           144.4901         estimate D2E/DX2                !
 ! D39   D(30,1,4,27)           -9.3133         estimate D2E/DX2                !
 ! D40   D(30,1,4,28)            3.3887         estimate D2E/DX2                !
 ! D41   D(2,1,5,9)             50.5698         estimate D2E/DX2                !
 ! D42   D(2,1,5,13)          -158.2883         estimate D2E/DX2                !
 ! D43   D(2,1,5,14)          -120.254          estimate D2E/DX2                !
 ! D44   D(4,1,5,9)             -6.0835         estimate D2E/DX2                !
 ! D45   D(4,1,5,13)           145.0584         estimate D2E/DX2                !
 ! D46   D(4,1,5,14)          -176.9073         estimate D2E/DX2                !
 ! D47   D(10,1,5,9)           -59.0054         estimate D2E/DX2                !
 ! D48   D(10,1,5,13)           92.1365         estimate D2E/DX2                !
 ! D49   D(10,1,5,14)          130.1707         estimate D2E/DX2                !
 ! D50   D(29,1,5,9)           179.8257         estimate D2E/DX2                !
 ! D51   D(29,1,5,13)          -29.0324         estimate D2E/DX2                !
 ! D52   D(29,1,5,14)            9.0019         estimate D2E/DX2                !
 ! D53   D(30,1,5,9)           176.0081         estimate D2E/DX2                !
 ! D54   D(30,1,5,13)          -32.85           estimate D2E/DX2                !
 ! D55   D(30,1,5,14)            5.1843         estimate D2E/DX2                !
 ! D56   D(2,1,10,3)           -51.4233         estimate D2E/DX2                !
 ! D57   D(2,1,10,7)             4.0679         estimate D2E/DX2                !
 ! D58   D(2,1,10,17)          131.9922         estimate D2E/DX2                !
 ! D59   D(2,1,10,18)          167.5678         estimate D2E/DX2                !
 ! D60   D(5,1,10,3)            61.3917         estimate D2E/DX2                !
 ! D61   D(5,1,10,7)           116.8829         estimate D2E/DX2                !
 ! D62   D(5,1,10,17)         -115.1928         estimate D2E/DX2                !
 ! D63   D(5,1,10,18)          -79.6172         estimate D2E/DX2                !
 ! D64   D(11,1,10,3)            4.7087         estimate D2E/DX2                !
 ! D65   D(11,1,10,7)           60.1998         estimate D2E/DX2                !
 ! D66   D(11,1,10,17)        -171.8759         estimate D2E/DX2                !
 ! D67   D(11,1,10,18)        -136.3003         estimate D2E/DX2                !
 ! D68   D(29,1,10,3)         -170.6402         estimate D2E/DX2                !
 ! D69   D(29,1,10,7)         -115.149          estimate D2E/DX2                !
 ! D70   D(29,1,10,17)          12.7753         estimate D2E/DX2                !
 ! D71   D(29,1,10,18)          48.3509         estimate D2E/DX2                !
 ! D72   D(30,1,10,3)          161.7908         estimate D2E/DX2                !
 ! D73   D(30,1,10,7)         -142.7181         estimate D2E/DX2                !
 ! D74   D(30,1,10,17)         -14.7938         estimate D2E/DX2                !
 ! D75   D(30,1,10,18)          20.7818         estimate D2E/DX2                !
 ! D76   D(4,1,11,8)            33.897          estimate D2E/DX2                !
 ! D77   D(4,1,11,9)            92.2311         estimate D2E/DX2                !
 ! D78   D(4,1,11,19)         -138.9953         estimate D2E/DX2                !
 ! D79   D(4,1,11,20)          -98.1199         estimate D2E/DX2                !
 ! D80   D(10,1,11,8)          -28.7284         estimate D2E/DX2                !
 ! D81   D(10,1,11,9)           29.6057         estimate D2E/DX2                !
 ! D82   D(10,1,11,19)         158.3793         estimate D2E/DX2                !
 ! D83   D(10,1,11,20)        -160.7453         estimate D2E/DX2                !
 ! D84   D(12,1,11,8)          -69.4706         estimate D2E/DX2                !
 ! D85   D(12,1,11,9)          -11.1366         estimate D2E/DX2                !
 ! D86   D(12,1,11,19)         117.637          estimate D2E/DX2                !
 ! D87   D(12,1,11,20)         158.5124         estimate D2E/DX2                !
 ! D88   D(29,1,11,8)          145.6385         estimate D2E/DX2                !
 ! D89   D(29,1,11,9)         -156.0275         estimate D2E/DX2                !
 ! D90   D(29,1,11,19)         -27.2539         estimate D2E/DX2                !
 ! D91   D(29,1,11,20)          13.6215         estimate D2E/DX2                !
 ! D92   D(30,1,11,8)          171.2945         estimate D2E/DX2                !
 ! D93   D(30,1,11,9)         -130.3714         estimate D2E/DX2                !
 ! D94   D(30,1,11,19)          -1.5978         estimate D2E/DX2                !
 ! D95   D(30,1,11,20)          39.2775         estimate D2E/DX2                !
 ! D96   D(2,1,12,3)            22.4894         estimate D2E/DX2                !
 ! D97   D(2,1,12,9)           -38.2734         estimate D2E/DX2                !
 ! D98   D(2,1,12,25)          155.4384         estimate D2E/DX2                !
 ! D99   D(2,1,12,26)         -160.7743         estimate D2E/DX2                !
 ! D100  D(4,1,12,3)           -37.828          estimate D2E/DX2                !
 ! D101  D(4,1,12,9)           -98.5907         estimate D2E/DX2                !
 ! D102  D(4,1,12,25)           95.121          estimate D2E/DX2                !
 ! D103  D(4,1,12,26)          138.9084         estimate D2E/DX2                !
 ! D104  D(11,1,12,3)           72.383          estimate D2E/DX2                !
 ! D105  D(11,1,12,9)           11.6203         estimate D2E/DX2                !
 ! D106  D(11,1,12,25)        -154.668          estimate D2E/DX2                !
 ! D107  D(11,1,12,26)        -110.8806         estimate D2E/DX2                !
 ! D108  D(29,1,12,3)         -144.8344         estimate D2E/DX2                !
 ! D109  D(29,1,12,9)          154.4029         estimate D2E/DX2                !
 ! D110  D(29,1,12,25)         -11.8854         estimate D2E/DX2                !
 ! D111  D(29,1,12,26)          31.902          estimate D2E/DX2                !
 ! D112  D(30,1,12,3)         -177.2341         estimate D2E/DX2                !
 ! D113  D(30,1,12,9)          122.0032         estimate D2E/DX2                !
 ! D114  D(30,1,12,25)         -44.2851         estimate D2E/DX2                !
 ! D115  D(30,1,12,26)          -0.4978         estimate D2E/DX2                !
 ! D116  D(2,1,29,56)         -109.8748         estimate D2E/DX2                !
 ! D117  D(4,1,29,56)          -53.4311         estimate D2E/DX2                !
 ! D118  D(5,1,29,56)          123.4138         estimate D2E/DX2                !
 ! D119  D(10,1,29,56)           2.6641         estimate D2E/DX2                !
 ! D120  D(11,1,29,56)        -172.4654         estimate D2E/DX2                !
 ! D121  D(12,1,29,56)          57.6297         estimate D2E/DX2                !
 ! D122  D(2,1,30,45)           20.8735         estimate D2E/DX2                !
 ! D123  D(2,1,30,49)          176.7027         estimate D2E/DX2                !
 ! D124  D(2,1,30,68)           85.1702         estimate D2E/DX2                !
 ! D125  D(4,1,30,45)           91.6565         estimate D2E/DX2                !
 ! D126  D(4,1,30,49)         -112.5143         estimate D2E/DX2                !
 ! D127  D(4,1,30,68)          155.9533         estimate D2E/DX2                !
 ! D128  D(5,1,30,45)          -89.6744         estimate D2E/DX2                !
 ! D129  D(5,1,30,49)           66.1548         estimate D2E/DX2                !
 ! D130  D(5,1,30,68)          -25.3777         estimate D2E/DX2                !
 ! D131  D(10,1,30,45)         160.8195         estimate D2E/DX2                !
 ! D132  D(10,1,30,49)         -43.3513         estimate D2E/DX2                !
 ! D133  D(10,1,30,68)        -134.8837         estimate D2E/DX2                !
 ! D134  D(11,1,30,45)         -39.0115         estimate D2E/DX2                !
 ! D135  D(11,1,30,49)         116.8177         estimate D2E/DX2                !
 ! D136  D(11,1,30,68)          25.2852         estimate D2E/DX2                !
 ! D137  D(12,1,30,45)        -137.4486         estimate D2E/DX2                !
 ! D138  D(12,1,30,49)          18.3806         estimate D2E/DX2                !
 ! D139  D(12,1,30,68)         -73.1519         estimate D2E/DX2                !
 ! D140  D(8,2,4,7)             17.2744         estimate D2E/DX2                !
 ! D141  D(8,2,4,10)           -47.2781         estimate D2E/DX2                !
 ! D142  D(8,2,4,27)           173.2965         estimate D2E/DX2                !
 ! D143  D(8,2,4,28)           147.3992         estimate D2E/DX2                !
 ! D144  D(11,2,4,7)            83.5896         estimate D2E/DX2                !
 ! D145  D(11,2,4,10)           19.0371         estimate D2E/DX2                !
 ! D146  D(11,2,4,27)         -120.3882         estimate D2E/DX2                !
 ! D147  D(11,2,4,28)         -146.2855         estimate D2E/DX2                !
 ! D148  D(35,2,4,7)          -145.5811         estimate D2E/DX2                !
 ! D149  D(35,2,4,10)          149.8665         estimate D2E/DX2                !
 ! D150  D(35,2,4,27)           10.4411         estimate D2E/DX2                !
 ! D151  D(35,2,4,28)          -15.4562         estimate D2E/DX2                !
 ! D152  D(36,2,4,7)          -120.6815         estimate D2E/DX2                !
 ! D153  D(36,2,4,10)          174.766          estimate D2E/DX2                !
 ! D154  D(36,2,4,27)           35.3406         estimate D2E/DX2                !
 ! D155  D(36,2,4,28)            9.4433         estimate D2E/DX2                !
 ! D156  D(1,2,6,3)             36.5228         estimate D2E/DX2                !
 ! D157  D(1,2,6,7)            -24.6583         estimate D2E/DX2                !
 ! D158  D(1,2,6,21)          -152.6824         estimate D2E/DX2                !
 ! D159  D(1,2,6,22)           175.4471         estimate D2E/DX2                !
 ! D160  D(11,2,6,3)           -29.8422         estimate D2E/DX2                !
 ! D161  D(11,2,6,7)           -91.0233         estimate D2E/DX2                !
 ! D162  D(11,2,6,21)          140.9526         estimate D2E/DX2                !
 ! D163  D(11,2,6,22)          109.0821         estimate D2E/DX2                !
 ! D164  D(35,2,6,3)          -166.7894         estimate D2E/DX2                !
 ! D165  D(35,2,6,7)           132.0295         estimate D2E/DX2                !
 ! D166  D(35,2,6,21)            4.0054         estimate D2E/DX2                !
 ! D167  D(35,2,6,22)          -27.8651         estimate D2E/DX2                !
 ! D168  D(36,2,6,3)          -178.8321         estimate D2E/DX2                !
 ! D169  D(36,2,6,7)           119.9868         estimate D2E/DX2                !
 ! D170  D(36,2,6,21)           -8.0373         estimate D2E/DX2                !
 ! D171  D(36,2,6,22)          -39.9078         estimate D2E/DX2                !
 ! D172  D(1,2,8,3)            -45.7539         estimate D2E/DX2                !
 ! D173  D(1,2,8,9)             15.2335         estimate D2E/DX2                !
 ! D174  D(1,2,8,33)           140.2285         estimate D2E/DX2                !
 ! D175  D(1,2,8,34)           177.4861         estimate D2E/DX2                !
 ! D176  D(4,2,8,3)             15.2968         estimate D2E/DX2                !
 ! D177  D(4,2,8,9)             76.2842         estimate D2E/DX2                !
 ! D178  D(4,2,8,33)          -158.7208         estimate D2E/DX2                !
 ! D179  D(4,2,8,34)          -121.4633         estimate D2E/DX2                !
 ! D180  D(35,2,8,3)           177.2462         estimate D2E/DX2                !
 ! D181  D(35,2,8,9)          -121.7664         estimate D2E/DX2                !
 ! D182  D(35,2,8,33)            3.2286         estimate D2E/DX2                !
 ! D183  D(35,2,8,34)           40.4861         estimate D2E/DX2                !
 ! D184  D(36,2,8,3)           139.994          estimate D2E/DX2                !
 ! D185  D(36,2,8,9)          -159.0186         estimate D2E/DX2                !
 ! D186  D(36,2,8,33)          -34.0236         estimate D2E/DX2                !
 ! D187  D(36,2,8,34)            3.234          estimate D2E/DX2                !
 ! D188  D(4,2,11,5)             7.3223         estimate D2E/DX2                !
 ! D189  D(4,2,11,9)           -55.3342         estimate D2E/DX2                !
 ! D190  D(4,2,11,19)          134.1293         estimate D2E/DX2                !
 ! D191  D(4,2,11,20)          149.9438         estimate D2E/DX2                !
 ! D192  D(6,2,11,5)            78.1415         estimate D2E/DX2                !
 ! D193  D(6,2,11,9)            15.485          estimate D2E/DX2                !
 ! D194  D(6,2,11,19)         -155.0515         estimate D2E/DX2                !
 ! D195  D(6,2,11,20)         -139.237          estimate D2E/DX2                !
 ! D196  D(35,2,11,5)         -132.5067         estimate D2E/DX2                !
 ! D197  D(35,2,11,9)          164.8367         estimate D2E/DX2                !
 ! D198  D(35,2,11,19)          -5.6997         estimate D2E/DX2                !
 ! D199  D(35,2,11,20)          10.1147         estimate D2E/DX2                !
 ! D200  D(36,2,11,5)         -141.7517         estimate D2E/DX2                !
 ! D201  D(36,2,11,9)          155.5917         estimate D2E/DX2                !
 ! D202  D(36,2,11,19)         -14.9447         estimate D2E/DX2                !
 ! D203  D(36,2,11,20)           0.8697         estimate D2E/DX2                !
 ! D204  D(1,2,35,45)          -16.7142         estimate D2E/DX2                !
 ! D205  D(4,2,35,45)          -89.4397         estimate D2E/DX2                !
 ! D206  D(6,2,35,45)         -170.0264         estimate D2E/DX2                !
 ! D207  D(8,2,35,45)          111.3171         estimate D2E/DX2                !
 ! D208  D(11,2,35,45)          48.9376         estimate D2E/DX2                !
 ! D209  D(1,2,36,58)           97.9767         estimate D2E/DX2                !
 ! D210  D(4,2,36,58)           35.5033         estimate D2E/DX2                !
 ! D211  D(6,2,36,58)          -28.6785         estimate D2E/DX2                !
 ! D212  D(8,2,36,58)          -90.1467         estimate D2E/DX2                !
 ! D213  D(11,2,36,58)        -171.7086         estimate D2E/DX2                !
 ! D214  D(9,3,6,2)             34.0029         estimate D2E/DX2                !
 ! D215  D(9,3,6,4)             92.4703         estimate D2E/DX2                !
 ! D216  D(9,3,6,21)          -138.7543         estimate D2E/DX2                !
 ! D217  D(9,3,6,22)           -97.8847         estimate D2E/DX2                !
 ! D218  D(10,3,6,2)           -69.421          estimate D2E/DX2                !
 ! D219  D(10,3,6,4)           -10.9535         estimate D2E/DX2                !
 ! D220  D(10,3,6,21)          117.8218         estimate D2E/DX2                !
 ! D221  D(10,3,6,22)          158.6915         estimate D2E/DX2                !
 ! D222  D(12,3,6,2)           -28.6232         estimate D2E/DX2                !
 ! D223  D(12,3,6,4)            29.8442         estimate D2E/DX2                !
 ! D224  D(12,3,6,21)          158.6196         estimate D2E/DX2                !
 ! D225  D(12,3,6,22)         -160.5107         estimate D2E/DX2                !
 ! D226  D(31,3,6,2)           171.3978         estimate D2E/DX2                !
 ! D227  D(31,3,6,4)          -130.1348         estimate D2E/DX2                !
 ! D228  D(31,3,6,21)           -1.3595         estimate D2E/DX2                !
 ! D229  D(31,3,6,22)           39.5102         estimate D2E/DX2                !
 ! D230  D(32,3,6,2)           146.1507         estimate D2E/DX2                !
 ! D231  D(32,3,6,4)          -155.3819         estimate D2E/DX2                !
 ! D232  D(32,3,6,21)          -26.6065         estimate D2E/DX2                !
 ! D233  D(32,3,6,22)           14.2632         estimate D2E/DX2                !
 ! D234  D(8,3,7,4)             50.6323         estimate D2E/DX2                !
 ! D235  D(8,3,7,15)          -157.9083         estimate D2E/DX2                !
 ! D236  D(8,3,7,16)          -120.6013         estimate D2E/DX2                !
 ! D237  D(9,3,7,4)             -5.8829         estimate D2E/DX2                !
 ! D238  D(9,3,7,15)           145.5764         estimate D2E/DX2                !
 ! D239  D(9,3,7,16)          -177.1166         estimate D2E/DX2                !
 ! D240  D(12,3,7,4)           -58.9241         estimate D2E/DX2                !
 ! D241  D(12,3,7,15)           92.5353         estimate D2E/DX2                !
 ! D242  D(12,3,7,16)          129.8423         estimate D2E/DX2                !
 ! D243  D(31,3,7,4)           175.9378         estimate D2E/DX2                !
 ! D244  D(31,3,7,15)          -32.6028         estimate D2E/DX2                !
 ! D245  D(31,3,7,16)            4.7042         estimate D2E/DX2                !
 ! D246  D(32,3,7,4)          -179.6832         estimate D2E/DX2                !
 ! D247  D(32,3,7,15)          -28.2239         estimate D2E/DX2                !
 ! D248  D(32,3,7,16)            9.0831         estimate D2E/DX2                !
 ! D249  D(7,3,8,2)            -42.514          estimate D2E/DX2                !
 ! D250  D(7,3,8,11)          -101.2855         estimate D2E/DX2                !
 ! D251  D(7,3,8,33)           130.9418         estimate D2E/DX2                !
 ! D252  D(7,3,8,34)            97.592          estimate D2E/DX2                !
 ! D253  D(10,3,8,2)            15.4688         estimate D2E/DX2                !
 ! D254  D(10,3,8,11)          -43.3028         estimate D2E/DX2                !
 ! D255  D(10,3,8,33)         -171.0754         estimate D2E/DX2                !
 ! D256  D(10,3,8,34)          155.5748         estimate D2E/DX2                !
 ! D257  D(12,3,8,2)            69.7562         estimate D2E/DX2                !
 ! D258  D(12,3,8,11)           10.9847         estimate D2E/DX2                !
 ! D259  D(12,3,8,33)         -116.788          estimate D2E/DX2                !
 ! D260  D(12,3,8,34)         -150.1378         estimate D2E/DX2                !
 ! D261  D(31,3,8,2)          -143.329          estimate D2E/DX2                !
 ! D262  D(31,3,8,11)          157.8995         estimate D2E/DX2                !
 ! D263  D(31,3,8,33)           30.1268         estimate D2E/DX2                !
 ! D264  D(31,3,8,34)           -3.223          estimate D2E/DX2                !
 ! D265  D(32,3,8,2)          -174.8913         estimate D2E/DX2                !
 ! D266  D(32,3,8,11)          126.3371         estimate D2E/DX2                !
 ! D267  D(32,3,8,33)           -1.4355         estimate D2E/DX2                !
 ! D268  D(32,3,8,34)          -34.7853         estimate D2E/DX2                !
 ! D269  D(6,3,9,5)            -85.511          estimate D2E/DX2                !
 ! D270  D(6,3,9,11)           -27.3976         estimate D2E/DX2                !
 ! D271  D(6,3,9,23)           120.5868         estimate D2E/DX2                !
 ! D272  D(6,3,9,24)           133.942          estimate D2E/DX2                !
 ! D273  D(7,3,9,5)            -33.2437         estimate D2E/DX2                !
 ! D274  D(7,3,9,11)            24.8696         estimate D2E/DX2                !
 ! D275  D(7,3,9,23)           172.854          estimate D2E/DX2                !
 ! D276  D(7,3,9,24)          -173.7907         estimate D2E/DX2                !
 ! D277  D(10,3,9,5)             7.5806         estimate D2E/DX2                !
 ! D278  D(10,3,9,11)           65.694          estimate D2E/DX2                !
 ! D279  D(10,3,9,23)         -146.3217         estimate D2E/DX2                !
 ! D280  D(10,3,9,24)         -132.9664         estimate D2E/DX2                !
 ! D281  D(31,3,9,5)           144.5804         estimate D2E/DX2                !
 ! D282  D(31,3,9,11)         -157.3062         estimate D2E/DX2                !
 ! D283  D(31,3,9,23)           -9.3219         estimate D2E/DX2                !
 ! D284  D(31,3,9,24)            4.0334         estimate D2E/DX2                !
 ! D285  D(32,3,9,5)           141.2796         estimate D2E/DX2                !
 ! D286  D(32,3,9,11)         -160.607          estimate D2E/DX2                !
 ! D287  D(32,3,9,23)          -12.6227         estimate D2E/DX2                !
 ! D288  D(32,3,9,24)            0.7326         estimate D2E/DX2                !
 ! D289  D(6,3,10,1)            72.27           estimate D2E/DX2                !
 ! D290  D(6,3,10,4)            11.4343         estimate D2E/DX2                !
 ! D291  D(6,3,10,17)         -111.1815         estimate D2E/DX2                !
 ! D292  D(6,3,10,18)         -155.0437         estimate D2E/DX2                !
 ! D293  D(8,3,10,1)            22.3964         estimate D2E/DX2                !
 ! D294  D(8,3,10,4)           -38.4393         estimate D2E/DX2                !
 ! D295  D(8,3,10,17)         -161.0551         estimate D2E/DX2                !
 ! D296  D(8,3,10,18)          155.0827         estimate D2E/DX2                !
 ! D297  D(9,3,10,1)           -37.8249         estimate D2E/DX2                !
 ! D298  D(9,3,10,4)           -98.6606         estimate D2E/DX2                !
 ! D299  D(9,3,10,17)          138.7236         estimate D2E/DX2                !
 ! D300  D(9,3,10,18)           94.8615         estimate D2E/DX2                !
 ! D301  D(31,3,10,1)         -177.5163         estimate D2E/DX2                !
 ! D302  D(31,3,10,4)          121.648          estimate D2E/DX2                !
 ! D303  D(31,3,10,17)          -0.9678         estimate D2E/DX2                !
 ! D304  D(31,3,10,18)         -44.8299         estimate D2E/DX2                !
 ! D305  D(32,3,10,1)         -144.9628         estimate D2E/DX2                !
 ! D306  D(32,3,10,4)          154.2015         estimate D2E/DX2                !
 ! D307  D(32,3,10,17)          31.5857         estimate D2E/DX2                !
 ! D308  D(32,3,10,18)         -12.2765         estimate D2E/DX2                !
 ! D309  D(6,3,12,1)             4.584          estimate D2E/DX2                !
 ! D310  D(6,3,12,5)            60.1945         estimate D2E/DX2                !
 ! D311  D(6,3,12,25)         -136.3978         estimate D2E/DX2                !
 ! D312  D(6,3,12,26)         -172.1501         estimate D2E/DX2                !
 ! D313  D(7,3,12,1)            61.3922         estimate D2E/DX2                !
 ! D314  D(7,3,12,5)           117.0026         estimate D2E/DX2                !
 ! D315  D(7,3,12,25)          -79.5896         estimate D2E/DX2                !
 ! D316  D(7,3,12,26)         -115.3419         estimate D2E/DX2                !
 ! D317  D(8,3,12,1)           -51.4995         estimate D2E/DX2                !
 ! D318  D(8,3,12,5)             4.1109         estimate D2E/DX2                !
 ! D319  D(8,3,12,25)          167.5187         estimate D2E/DX2                !
 ! D320  D(8,3,12,26)          131.7664         estimate D2E/DX2                !
 ! D321  D(31,3,12,1)          161.5839         estimate D2E/DX2                !
 ! D322  D(31,3,12,5)         -142.8056         estimate D2E/DX2                !
 ! D323  D(31,3,12,25)          20.6021         estimate D2E/DX2                !
 ! D324  D(31,3,12,26)         -15.1501         estimate D2E/DX2                !
 ! D325  D(32,3,12,1)         -171.121          estimate D2E/DX2                !
 ! D326  D(32,3,12,5)         -115.5105         estimate D2E/DX2                !
 ! D327  D(32,3,12,25)          47.8972         estimate D2E/DX2                !
 ! D328  D(32,3,12,26)          12.145          estimate D2E/DX2                !
 ! D329  D(6,3,31,40)          117.8395         estimate D2E/DX2                !
 ! D330  D(7,3,31,40)           67.1632         estimate D2E/DX2                !
 ! D331  D(8,3,31,40)          177.6141         estimate D2E/DX2                !
 ! D332  D(9,3,31,40)         -111.6788         estimate D2E/DX2                !
 ! D333  D(10,3,31,40)          19.4848         estimate D2E/DX2                !
 ! D334  D(12,3,31,40)         -42.2565         estimate D2E/DX2                !
 ! D335  D(6,3,32,47)         -172.5241         estimate D2E/DX2                !
 ! D336  D(7,3,32,47)          123.3971         estimate D2E/DX2                !
 ! D337  D(8,3,32,47)         -109.6405         estimate D2E/DX2                !
 ! D338  D(9,3,32,47)          -53.3006         estimate D2E/DX2                !
 ! D339  D(10,3,32,47)          57.8588         estimate D2E/DX2                !
 ! D340  D(12,3,32,47)           2.9565         estimate D2E/DX2                !
 ! D341  D(1,4,6,3)            -51.0911         estimate D2E/DX2                !
 ! D342  D(1,4,6,8)              7.8029         estimate D2E/DX2                !
 ! D343  D(1,4,6,21)           178.8536         estimate D2E/DX2                !
 ! D344  D(1,4,6,22)           142.6459         estimate D2E/DX2                !
 ! D345  D(10,4,6,3)            12.2735         estimate D2E/DX2                !
 ! D346  D(10,4,6,8)            71.1676         estimate D2E/DX2                !
 ! D347  D(10,4,6,21)         -117.7817         estimate D2E/DX2                !
 ! D348  D(10,4,6,22)         -153.9894         estimate D2E/DX2                !
 ! D349  D(27,4,6,3)           178.2119         estimate D2E/DX2                !
 ! D350  D(27,4,6,8)          -122.8941         estimate D2E/DX2                !
 ! D351  D(27,4,6,21)           48.1566         estimate D2E/DX2                !
 ! D352  D(27,4,6,22)           11.9489         estimate D2E/DX2                !
 ! D353  D(28,4,6,3)           145.4282         estimate D2E/DX2                !
 ! D354  D(28,4,6,8)          -155.6777         estimate D2E/DX2                !
 ! D355  D(28,4,6,21)           15.3729         estimate D2E/DX2                !
 ! D356  D(28,4,6,22)          -20.8348         estimate D2E/DX2                !
 ! D357  D(1,4,7,3)             27.5106         estimate D2E/DX2                !
 ! D358  D(1,4,7,15)          -127.9844         estimate D2E/DX2                !
 ! D359  D(1,4,7,16)          -165.2028         estimate D2E/DX2                !
 ! D360  D(2,4,7,3)            -39.9316         estimate D2E/DX2                !
 ! D361  D(2,4,7,15)           164.5734         estimate D2E/DX2                !
 ! D362  D(2,4,7,16)           127.355          estimate D2E/DX2                !
 ! D363  D(27,4,7,3)           171.9542         estimate D2E/DX2                !
 ! D364  D(27,4,7,15)           16.4592         estimate D2E/DX2                !
 ! D365  D(27,4,7,16)          -20.7592         estimate D2E/DX2                !
 ! D366  D(28,4,7,3)           179.2825         estimate D2E/DX2                !
 ! D367  D(28,4,7,15)           23.7875         estimate D2E/DX2                !
 ! D368  D(28,4,7,16)          -13.4309         estimate D2E/DX2                !
 ! D369  D(2,4,10,3)            47.6414         estimate D2E/DX2                !
 ! D370  D(2,4,10,12)           -6.6306         estimate D2E/DX2                !
 ! D371  D(2,4,10,17)         -171.416          estimate D2E/DX2                !
 ! D372  D(2,4,10,18)         -147.0682         estimate D2E/DX2                !
 ! D373  D(6,4,10,3)           -11.8672         estimate D2E/DX2                !
 ! D374  D(6,4,10,12)          -66.1392         estimate D2E/DX2                !
 ! D375  D(6,4,10,17)          129.0754         estimate D2E/DX2                !
 ! D376  D(6,4,10,18)          153.4232         estimate D2E/DX2                !
 ! D377  D(27,4,10,3)          179.4836         estimate D2E/DX2                !
 ! D378  D(27,4,10,12)         125.2117         estimate D2E/DX2                !
 ! D379  D(27,4,10,17)         -39.5737         estimate D2E/DX2                !
 ! D380  D(27,4,10,18)         -15.226          estimate D2E/DX2                !
 ! D381  D(28,4,10,3)         -146.0106         estimate D2E/DX2                !
 ! D382  D(28,4,10,12)         159.7175         estimate D2E/DX2                !
 ! D383  D(28,4,10,17)          -5.0679         estimate D2E/DX2                !
 ! D384  D(28,4,10,18)          19.2798         estimate D2E/DX2                !
 ! D385  D(1,4,27,60)          -45.9361         estimate D2E/DX2                !
 ! D386  D(2,4,27,60)           19.0778         estimate D2E/DX2                !
 ! D387  D(6,4,27,60)           83.4186         estimate D2E/DX2                !
 ! D388  D(7,4,27,60)          167.9361         estimate D2E/DX2                !
 ! D389  D(10,4,27,60)        -113.5431         estimate D2E/DX2                !
 ! D390  D(1,4,28,41)          176.0415         estimate D2E/DX2                !
 ! D391  D(1,4,28,63)           98.5911         estimate D2E/DX2                !
 ! D392  D(2,4,28,41)         -100.0702         estimate D2E/DX2                !
 ! D393  D(2,4,28,63)         -177.5205         estimate D2E/DX2                !
 ! D394  D(6,4,28,41)          -26.4356         estimate D2E/DX2                !
 ! D395  D(6,4,28,63)         -103.8859         estimate D2E/DX2                !
 ! D396  D(7,4,28,41)           32.7439         estimate D2E/DX2                !
 ! D397  D(7,4,28,63)          -44.7064         estimate D2E/DX2                !
 ! D398  D(10,4,28,41)          95.9688         estimate D2E/DX2                !
 ! D399  D(10,4,28,63)          18.5185         estimate D2E/DX2                !
 ! D400  D(1,5,9,3)             27.595          estimate D2E/DX2                !
 ! D401  D(1,5,9,8)            -39.9924         estimate D2E/DX2                !
 ! D402  D(1,5,9,23)           172.2595         estimate D2E/DX2                !
 ! D403  D(1,5,9,24)           178.9978         estimate D2E/DX2                !
 ! D404  D(13,5,9,3)          -127.5967         estimate D2E/DX2                !
 ! D405  D(13,5,9,8)           164.816          estimate D2E/DX2                !
 ! D406  D(13,5,9,23)           17.0679         estimate D2E/DX2                !
 ! D407  D(13,5,9,24)           23.8062         estimate D2E/DX2                !
 ! D408  D(14,5,9,3)          -165.2911         estimate D2E/DX2                !
 ! D409  D(14,5,9,8)           127.1215         estimate D2E/DX2                !
 ! D410  D(14,5,9,23)          -20.6266         estimate D2E/DX2                !
 ! D411  D(14,5,9,24)          -13.8883         estimate D2E/DX2                !
 ! D412  D(12,5,11,2)          -41.3829         estimate D2E/DX2                !
 ! D413  D(12,5,11,8)           27.3654         estimate D2E/DX2                !
 ! D414  D(12,5,11,19)         176.78           estimate D2E/DX2                !
 ! D415  D(12,5,11,20)        -174.626          estimate D2E/DX2                !
 ! D416  D(13,5,11,2)          150.0078         estimate D2E/DX2                !
 ! D417  D(13,5,11,8)         -141.2439         estimate D2E/DX2                !
 ! D418  D(13,5,11,19)           8.1707         estimate D2E/DX2                !
 ! D419  D(13,5,11,20)          16.7647         estimate D2E/DX2                !
 ! D420  D(14,5,11,2)          130.246          estimate D2E/DX2                !
 ! D421  D(14,5,11,8)         -161.0056         estimate D2E/DX2                !
 ! D422  D(14,5,11,19)         -11.5911         estimate D2E/DX2                !
 ! D423  D(14,5,11,20)          -2.997          estimate D2E/DX2                !
 ! D424  D(11,5,12,3)          -18.4335         estimate D2E/DX2                !
 ! D425  D(11,5,12,10)          55.7416         estimate D2E/DX2                !
 ! D426  D(11,5,12,25)         178.5407         estimate D2E/DX2                !
 ! D427  D(11,5,12,26)        -165.2646         estimate D2E/DX2                !
 ! D428  D(13,5,12,3)          154.9573         estimate D2E/DX2                !
 ! D429  D(13,5,12,10)        -130.8676         estimate D2E/DX2                !
 ! D430  D(13,5,12,25)          -8.0684         estimate D2E/DX2                !
 ! D431  D(13,5,12,26)           8.1263         estimate D2E/DX2                !
 ! D432  D(14,5,12,3)          172.2912         estimate D2E/DX2                !
 ! D433  D(14,5,12,10)        -113.5337         estimate D2E/DX2                !
 ! D434  D(14,5,12,25)           9.2654         estimate D2E/DX2                !
 ! D435  D(14,5,12,26)          25.4601         estimate D2E/DX2                !
 ! D436  D(1,5,13,52)         -132.4738         estimate D2E/DX2                !
 ! D437  D(9,5,13,52)           10.5615         estimate D2E/DX2                !
 ! D438  D(11,5,13,52)         110.9376         estimate D2E/DX2                !
 ! D439  D(12,5,13,52)         -57.3378         estimate D2E/DX2                !
 ! D440  D(1,5,14,68)           11.1358         estimate D2E/DX2                !
 ! D441  D(9,5,14,68)         -153.2391         estimate D2E/DX2                !
 ! D442  D(11,5,14,68)         -66.4895         estimate D2E/DX2                !
 ! D443  D(12,5,14,68)         101.5906         estimate D2E/DX2                !
 ! D444  D(2,6,7,10)            27.251          estimate D2E/DX2                !
 ! D445  D(2,6,7,15)          -141.2647         estimate D2E/DX2                !
 ! D446  D(2,6,7,16)          -162.0949         estimate D2E/DX2                !
 ! D447  D(8,6,7,10)           -41.6156         estimate D2E/DX2                !
 ! D448  D(8,6,7,15)           149.8686         estimate D2E/DX2                !
 ! D449  D(8,6,7,16)           129.0384         estimate D2E/DX2                !
 ! D450  D(21,6,7,10)          176.5916         estimate D2E/DX2                !
 ! D451  D(21,6,7,15)            8.0759         estimate D2E/DX2                !
 ! D452  D(21,6,7,16)          -12.7544         estimate D2E/DX2                !
 ! D453  D(22,6,7,10)         -174.4984         estimate D2E/DX2                !
 ! D454  D(22,6,7,15)           16.9859         estimate D2E/DX2                !
 ! D455  D(22,6,7,16)           -3.8443         estimate D2E/DX2                !
 ! D456  D(4,6,8,9)            -55.2949         estimate D2E/DX2                !
 ! D457  D(4,6,8,11)            15.5187         estimate D2E/DX2                !
 ! D458  D(4,6,8,33)           156.6398         estimate D2E/DX2                !
 ! D459  D(4,6,8,34)           164.3345         estimate D2E/DX2                !
 ! D460  D(7,6,8,9)              7.4358         estimate D2E/DX2                !
 ! D461  D(7,6,8,11)            78.2495         estimate D2E/DX2                !
 ! D462  D(7,6,8,33)          -140.6295         estimate D2E/DX2                !
 ! D463  D(7,6,8,34)          -132.9347         estimate D2E/DX2                !
 ! D464  D(21,6,8,9)           134.3855         estimate D2E/DX2                !
 ! D465  D(21,6,8,11)         -154.8008         estimate D2E/DX2                !
 ! D466  D(21,6,8,33)          -13.6798         estimate D2E/DX2                !
 ! D467  D(21,6,8,34)           -5.9851         estimate D2E/DX2                !
 ! D468  D(22,6,8,9)           149.8553         estimate D2E/DX2                !
 ! D469  D(22,6,8,11)         -139.331          estimate D2E/DX2                !
 ! D470  D(22,6,8,33)            1.79           estimate D2E/DX2                !
 ! D471  D(22,6,8,34)            9.4848         estimate D2E/DX2                !
 ! D472  D(2,6,22,70)          -32.3117         estimate D2E/DX2                !
 ! D473  D(3,6,22,70)           90.6414         estimate D2E/DX2                !
 ! D474  D(4,6,22,70)         -107.0364         estimate D2E/DX2                !
 ! D475  D(7,6,22,70)          170.2511         estimate D2E/DX2                !
 ! D476  D(8,6,22,70)           29.3431         estimate D2E/DX2                !
 ! D477  D(6,7,10,1)           -18.3152         estimate D2E/DX2                !
 ! D478  D(6,7,10,12)           55.8009         estimate D2E/DX2                !
 ! D479  D(6,7,10,17)         -165.0417         estimate D2E/DX2                !
 ! D480  D(6,7,10,18)          178.6627         estimate D2E/DX2                !
 ! D481  D(15,7,10,1)          154.9789         estimate D2E/DX2                !
 ! D482  D(15,7,10,12)        -130.9051         estimate D2E/DX2                !
 ! D483  D(15,7,10,17)           8.2524         estimate D2E/DX2                !
 ! D484  D(15,7,10,18)          -8.0432         estimate D2E/DX2                !
 ! D485  D(16,7,10,1)          173.5761         estimate D2E/DX2                !
 ! D486  D(16,7,10,12)        -112.3078         estimate D2E/DX2                !
 ! D487  D(16,7,10,17)          26.8496         estimate D2E/DX2                !
 ! D488  D(16,7,10,18)          10.554          estimate D2E/DX2                !
 ! D489  D(3,7,15,63)         -132.9834         estimate D2E/DX2                !
 ! D490  D(4,7,15,63)           10.4688         estimate D2E/DX2                !
 ! D491  D(6,7,15,63)          110.6398         estimate D2E/DX2                !
 ! D492  D(10,7,15,63)         -57.5147         estimate D2E/DX2                !
 ! D493  D(3,7,16,41)          149.7859         estimate D2E/DX2                !
 ! D494  D(3,7,16,71)           36.4495         estimate D2E/DX2                !
 ! D495  D(4,7,16,41)          -14.9595         estimate D2E/DX2                !
 ! D496  D(4,7,16,71)         -128.2959         estimate D2E/DX2                !
 ! D497  D(6,7,16,41)           72.4524         estimate D2E/DX2                !
 ! D498  D(6,7,16,71)          -40.884          estimate D2E/DX2                !
 ! D499  D(10,7,16,41)        -120.801          estimate D2E/DX2                !
 ! D500  D(10,7,16,71)         125.8626         estimate D2E/DX2                !
 ! D501  D(2,8,9,5)             17.3913         estimate D2E/DX2                !
 ! D502  D(2,8,9,12)           -47.0601         estimate D2E/DX2                !
 ! D503  D(2,8,9,23)           173.1432         estimate D2E/DX2                !
 ! D504  D(2,8,9,24)           147.5634         estimate D2E/DX2                !
 ! D505  D(6,8,9,5)             83.6071         estimate D2E/DX2                !
 ! D506  D(6,8,9,12)            19.1557         estimate D2E/DX2                !
 ! D507  D(6,8,9,23)          -120.641          estimate D2E/DX2                !
 ! D508  D(6,8,9,24)          -146.2208         estimate D2E/DX2                !
 ! D509  D(33,8,9,5)          -121.3878         estimate D2E/DX2                !
 ! D510  D(33,8,9,12)          174.1608         estimate D2E/DX2                !
 ! D511  D(33,8,9,23)           34.3641         estimate D2E/DX2                !
 ! D512  D(33,8,9,24)            8.7843         estimate D2E/DX2                !
 ! D513  D(34,8,9,5)          -145.4571         estimate D2E/DX2                !
 ! D514  D(34,8,9,12)          150.0915         estimate D2E/DX2                !
 ! D515  D(34,8,9,23)           10.2948         estimate D2E/DX2                !
 ! D516  D(34,8,9,24)          -15.285          estimate D2E/DX2                !
 ! D517  D(3,8,11,1)            36.4987         estimate D2E/DX2                !
 ! D518  D(3,8,11,5)           -24.7174         estimate D2E/DX2                !
 ! D519  D(3,8,11,19)         -152.5862         estimate D2E/DX2                !
 ! D520  D(3,8,11,20)          175.6255         estimate D2E/DX2                !
 ! D521  D(6,8,11,1)           -29.7487         estimate D2E/DX2                !
 ! D522  D(6,8,11,5)           -90.9648         estimate D2E/DX2                !
 ! D523  D(6,8,11,19)          141.1664         estimate D2E/DX2                !
 ! D524  D(6,8,11,20)          109.3782         estimate D2E/DX2                !
 ! D525  D(33,8,11,1)         -179.3867         estimate D2E/DX2                !
 ! D526  D(33,8,11,5)          119.3972         estimate D2E/DX2                !
 ! D527  D(33,8,11,19)          -8.4716         estimate D2E/DX2                !
 ! D528  D(33,8,11,20)         -40.2599         estimate D2E/DX2                !
 ! D529  D(34,8,11,1)         -165.7528         estimate D2E/DX2                !
 ! D530  D(34,8,11,5)          133.0311         estimate D2E/DX2                !
 ! D531  D(34,8,11,19)           5.1623         estimate D2E/DX2                !
 ! D532  D(34,8,11,20)         -26.626          estimate D2E/DX2                !
 ! D533  D(2,8,33,37)          -87.2686         estimate D2E/DX2                !
 ! D534  D(3,8,33,37)          101.085          estimate D2E/DX2                !
 ! D535  D(6,8,33,37)         -169.3305         estimate D2E/DX2                !
 ! D536  D(9,8,33,37)           38.7458         estimate D2E/DX2                !
 ! D537  D(11,8,33,37)         -25.5192         estimate D2E/DX2                !
 ! D538  D(3,9,11,1)           -50.9004         estimate D2E/DX2                !
 ! D539  D(3,9,11,2)             7.9196         estimate D2E/DX2                !
 ! D540  D(3,9,11,19)          179.1894         estimate D2E/DX2                !
 ! D541  D(3,9,11,20)          142.7481         estimate D2E/DX2                !
 ! D542  D(12,9,11,1)           12.458          estimate D2E/DX2                !
 ! D543  D(12,9,11,2)           71.278          estimate D2E/DX2                !
 ! D544  D(12,9,11,19)        -117.4522         estimate D2E/DX2                !
 ! D545  D(12,9,11,20)        -153.8935         estimate D2E/DX2                !
 ! D546  D(23,9,11,1)          178.1663         estimate D2E/DX2                !
 ! D547  D(23,9,11,2)         -123.0137         estimate D2E/DX2                !
 ! D548  D(23,9,11,19)          48.256          estimate D2E/DX2                !
 ! D549  D(23,9,11,20)          11.8147         estimate D2E/DX2                !
 ! D550  D(24,9,11,1)          145.1534         estimate D2E/DX2                !
 ! D551  D(24,9,11,2)         -156.0266         estimate D2E/DX2                !
 ! D552  D(24,9,11,19)          15.2432         estimate D2E/DX2                !
 ! D553  D(24,9,11,20)         -21.1981         estimate D2E/DX2                !
 ! D554  D(8,9,12,1)            47.4957         estimate D2E/DX2                !
 ! D555  D(8,9,12,10)           -6.8163         estimate D2E/DX2                !
 ! D556  D(8,9,12,25)         -147.4664         estimate D2E/DX2                !
 ! D557  D(8,9,12,26)         -171.886          estimate D2E/DX2                !
 ! D558  D(11,9,12,1)          -12.0608         estimate D2E/DX2                !
 ! D559  D(11,9,12,10)         -66.3728         estimate D2E/DX2                !
 ! D560  D(11,9,12,25)         152.9771         estimate D2E/DX2                !
 ! D561  D(11,9,12,26)         128.5575         estimate D2E/DX2                !
 ! D562  D(23,9,12,1)          179.5678         estimate D2E/DX2                !
 ! D563  D(23,9,12,10)         125.2558         estimate D2E/DX2                !
 ! D564  D(23,9,12,25)         -15.3943         estimate D2E/DX2                !
 ! D565  D(23,9,12,26)         -39.8139         estimate D2E/DX2                !
 ! D566  D(24,9,12,1)         -146.0157         estimate D2E/DX2                !
 ! D567  D(24,9,12,10)         159.6722         estimate D2E/DX2                !
 ! D568  D(24,9,12,25)          19.0222         estimate D2E/DX2                !
 ! D569  D(24,9,12,26)          -5.3975         estimate D2E/DX2                !
 ! D570  D(3,9,23,66)          -44.3828         estimate D2E/DX2                !
 ! D571  D(5,9,23,66)          169.3286         estimate D2E/DX2                !
 ! D572  D(8,9,23,66)           20.7963         estimate D2E/DX2                !
 ! D573  D(11,9,23,66)          85.1851         estimate D2E/DX2                !
 ! D574  D(12,9,23,66)        -112.1204         estimate D2E/DX2                !
 ! D575  D(3,9,24,52)           97.7989         estimate D2E/DX2                !
 ! D576  D(3,9,24,62)          176.0184         estimate D2E/DX2                !
 ! D577  D(5,9,24,52)          -45.0062         estimate D2E/DX2                !
 ! D578  D(5,9,24,62)           33.2133         estimate D2E/DX2                !
 ! D579  D(8,9,24,52)         -177.9218         estimate D2E/DX2                !
 ! D580  D(8,9,24,62)          -99.7023         estimate D2E/DX2                !
 ! D581  D(11,9,24,52)        -104.002          estimate D2E/DX2                !
 ! D582  D(11,9,24,62)         -25.7824         estimate D2E/DX2                !
 ! D583  D(12,9,24,52)          17.9972         estimate D2E/DX2                !
 ! D584  D(12,9,24,62)          96.2167         estimate D2E/DX2                !
 ! D585  D(4,10,12,5)          -33.4219         estimate D2E/DX2                !
 ! D586  D(4,10,12,9)           35.8754         estimate D2E/DX2                !
 ! D587  D(4,10,12,25)        -169.2389         estimate D2E/DX2                !
 ! D588  D(4,10,12,26)        -160.7942         estimate D2E/DX2                !
 ! D589  D(7,10,12,5)         -102.6376         estimate D2E/DX2                !
 ! D590  D(7,10,12,9)          -33.3403         estimate D2E/DX2                !
 ! D591  D(7,10,12,25)         121.5454         estimate D2E/DX2                !
 ! D592  D(7,10,12,26)         129.9901         estimate D2E/DX2                !
 ! D593  D(17,10,12,5)         129.6063         estimate D2E/DX2                !
 ! D594  D(17,10,12,9)        -161.0964         estimate D2E/DX2                !
 ! D595  D(17,10,12,25)         -6.2107         estimate D2E/DX2                !
 ! D596  D(17,10,12,26)          2.234          estimate D2E/DX2                !
 ! D597  D(18,10,12,5)         121.3278         estimate D2E/DX2                !
 ! D598  D(18,10,12,9)        -169.375          estimate D2E/DX2                !
 ! D599  D(18,10,12,25)        -14.4893         estimate D2E/DX2                !
 ! D600  D(18,10,12,26)         -6.0446         estimate D2E/DX2                !
 ! D601  D(1,10,17,63)         -83.6342         estimate D2E/DX2                !
 ! D602  D(3,10,17,63)         101.3695         estimate D2E/DX2                !
 ! D603  D(4,10,17,63)         -11.3306         estimate D2E/DX2                !
 ! D604  D(7,10,17,63)          48.2771         estimate D2E/DX2                !
 ! D605  D(12,10,17,63)       -175.0161         estimate D2E/DX2                !
 ! D606  D(1,11,19,45)          38.1292         estimate D2E/DX2                !
 ! D607  D(2,11,19,45)         -41.5128         estimate D2E/DX2                !
 ! D608  D(5,11,19,45)          95.5864         estimate D2E/DX2                !
 ! D609  D(8,11,19,45)        -130.8239         estimate D2E/DX2                !
 ! D610  D(9,11,19,45)         149.385          estimate D2E/DX2                !
 ! D611  D(1,11,20,45)          -6.7429         estimate D2E/DX2                !
 ! D612  D(2,11,20,45)         -68.0888         estimate D2E/DX2                !
 ! D613  D(5,11,20,45)          73.0008         estimate D2E/DX2                !
 ! D614  D(8,11,20,45)        -129.8383         estimate D2E/DX2                !
 ! D615  D(9,11,20,45)         155.652          estimate D2E/DX2                !
 ! D616  D(1,12,26,52)         102.0529         estimate D2E/DX2                !
 ! D617  D(3,12,26,52)         -82.7047         estimate D2E/DX2                !
 ! D618  D(5,12,26,52)          49.036          estimate D2E/DX2                !
 ! D619  D(9,12,26,52)         -10.459          estimate D2E/DX2                !
 ! D620  D(10,12,26,52)       -174.4312         estimate D2E/DX2                !
 ! D621  D(52,13,14,68)        163.0807         estimate D2E/DX2                !
 ! D622  D(5,13,52,24)         -25.3059         estimate D2E/DX2                !
 ! D623  D(5,13,52,26)          61.1663         estimate D2E/DX2                !
 ! D624  D(5,13,52,51)        -164.9823         estimate D2E/DX2                !
 ! D625  D(14,13,52,24)         55.0761         estimate D2E/DX2                !
 ! D626  D(14,13,52,26)        141.5484         estimate D2E/DX2                !
 ! D627  D(14,13,52,51)        -84.6002         estimate D2E/DX2                !
 ! D628  D(5,14,68,30)         -15.4941         estimate D2E/DX2                !
 ! D629  D(5,14,68,67)        -139.3646         estimate D2E/DX2                !
 ! D630  D(13,14,68,30)         76.6372         estimate D2E/DX2                !
 ! D631  D(13,14,68,67)        -47.2333         estimate D2E/DX2                !
 ! D632  D(63,15,16,41)         -0.6465         estimate D2E/DX2                !
 ! D633  D(63,15,16,71)       -152.8752         estimate D2E/DX2                !
 ! D634  D(7,15,63,17)          60.9926         estimate D2E/DX2                !
 ! D635  D(7,15,63,28)         -25.1659         estimate D2E/DX2                !
 ! D636  D(7,15,63,64)        -165.2054         estimate D2E/DX2                !
 ! D637  D(16,15,63,17)        141.4118         estimate D2E/DX2                !
 ! D638  D(16,15,63,28)         55.2533         estimate D2E/DX2                !
 ! D639  D(16,15,63,64)        -84.7862         estimate D2E/DX2                !
 ! D640  D(7,16,41,28)          22.3072         estimate D2E/DX2                !
 ! D641  D(7,16,41,42)         156.9163         estimate D2E/DX2                !
 ! D642  D(7,16,41,58)         -35.6424         estimate D2E/DX2                !
 ! D643  D(15,16,41,28)        -52.1877         estimate D2E/DX2                !
 ! D644  D(15,16,41,42)         82.4214         estimate D2E/DX2                !
 ! D645  D(15,16,41,58)       -110.1373         estimate D2E/DX2                !
 ! D646  D(71,16,41,28)        117.6094         estimate D2E/DX2                !
 ! D647  D(71,16,41,42)       -107.7814         estimate D2E/DX2                !
 ! D648  D(71,16,41,58)         59.6599         estimate D2E/DX2                !
 ! D649  D(7,16,71,53)           8.7188         estimate D2E/DX2                !
 ! D650  D(7,16,71,72)        -168.3587         estimate D2E/DX2                !
 ! D651  D(15,16,71,53)         69.7504         estimate D2E/DX2                !
 ! D652  D(15,16,71,72)       -107.3272         estimate D2E/DX2                !
 ! D653  D(41,16,71,53)        -79.8578         estimate D2E/DX2                !
 ! D654  D(41,16,71,72)        103.0647         estimate D2E/DX2                !
 ! D655  D(10,17,63,15)        -63.9101         estimate D2E/DX2                !
 ! D656  D(10,17,63,28)         16.3164         estimate D2E/DX2                !
 ! D657  D(10,17,63,64)        165.6619         estimate D2E/DX2                !
 ! D658  D(18,17,63,15)       -169.1521         estimate D2E/DX2                !
 ! D659  D(18,17,63,28)        -88.9256         estimate D2E/DX2                !
 ! D660  D(18,17,63,64)         60.42           estimate D2E/DX2                !
 ! D661  D(11,19,45,30)        -46.2211         estimate D2E/DX2                !
 ! D662  D(11,19,45,35)         47.8303         estimate D2E/DX2                !
 ! D663  D(11,19,45,46)        172.21           estimate D2E/DX2                !
 ! D664  D(11,20,45,30)        -13.2635         estimate D2E/DX2                !
 ! D665  D(11,20,45,35)         77.591          estimate D2E/DX2                !
 ! D666  D(11,20,45,46)       -170.7987         estimate D2E/DX2                !
 ! D667  D(6,22,70,44)          24.9068         estimate D2E/DX2                !
 ! D668  D(6,22,70,69)         179.1616         estimate D2E/DX2                !
 ! D669  D(66,23,24,52)        138.9408         estimate D2E/DX2                !
 ! D670  D(66,23,24,62)        -21.4054         estimate D2E/DX2                !
 ! D671  D(9,23,66,65)        -162.274          estimate D2E/DX2                !
 ! D672  D(24,23,66,65)        -53.0706         estimate D2E/DX2                !
 ! D673  D(9,24,52,13)          42.9918         estimate D2E/DX2                !
 ! D674  D(9,24,52,26)         -17.3201         estimate D2E/DX2                !
 ! D675  D(9,24,52,51)        -172.3495         estimate D2E/DX2                !
 ! D676  D(23,24,52,13)        129.5216         estimate D2E/DX2                !
 ! D677  D(23,24,52,26)         69.2097         estimate D2E/DX2                !
 ! D678  D(23,24,52,51)        -85.8197         estimate D2E/DX2                !
 ! D679  D(62,24,52,13)        -58.1209         estimate D2E/DX2                !
 ! D680  D(62,24,52,26)       -118.4329         estimate D2E/DX2                !
 ! D681  D(62,24,52,51)         86.5378         estimate D2E/DX2                !
 ! D682  D(9,24,62,61)        -166.1164         estimate D2E/DX2                !
 ! D683  D(23,24,62,61)        103.5315         estimate D2E/DX2                !
 ! D684  D(52,24,62,61)        -60.2815         estimate D2E/DX2                !
 ! D685  D(12,26,52,13)        -64.5369         estimate D2E/DX2                !
 ! D686  D(12,26,52,24)         15.414          estimate D2E/DX2                !
 ! D687  D(12,26,52,51)        165.3557         estimate D2E/DX2                !
 ! D688  D(25,26,52,13)       -169.8932         estimate D2E/DX2                !
 ! D689  D(25,26,52,24)        -89.9424         estimate D2E/DX2                !
 ! D690  D(25,26,52,51)         59.9994         estimate D2E/DX2                !
 ! D691  D(60,27,28,41)        -26.0017         estimate D2E/DX2                !
 ! D692  D(60,27,28,63)        135.7816         estimate D2E/DX2                !
 ! D693  D(4,27,60,59)        -159.5891         estimate D2E/DX2                !
 ! D694  D(28,27,60,59)        -48.5108         estimate D2E/DX2                !
 ! D695  D(4,28,41,16)         -35.9918         estimate D2E/DX2                !
 ! D696  D(4,28,41,42)        -165.276          estimate D2E/DX2                !
 ! D697  D(4,28,41,58)          81.4385         estimate D2E/DX2                !
 ! D698  D(27,28,41,16)       -125.521          estimate D2E/DX2                !
 ! D699  D(27,28,41,42)        105.1948         estimate D2E/DX2                !
 ! D700  D(27,28,41,58)         -8.0906         estimate D2E/DX2                !
 ! D701  D(63,28,41,16)         69.6517         estimate D2E/DX2                !
 ! D702  D(63,28,41,42)        -59.6325         estimate D2E/DX2                !
 ! D703  D(63,28,41,58)       -172.9179         estimate D2E/DX2                !
 ! D704  D(4,28,63,15)          42.7064         estimate D2E/DX2                !
 ! D705  D(4,28,63,17)         -17.9725         estimate D2E/DX2                !
 ! D706  D(4,28,63,64)        -172.3544         estimate D2E/DX2                !
 ! D707  D(27,28,63,15)        128.9022         estimate D2E/DX2                !
 ! D708  D(27,28,63,17)         68.2234         estimate D2E/DX2                !
 ! D709  D(27,28,63,64)        -86.1585         estimate D2E/DX2                !
 ! D710  D(41,28,63,15)        -57.82           estimate D2E/DX2                !
 ! D711  D(41,28,63,17)       -118.4988         estimate D2E/DX2                !
 ! D712  D(41,28,63,64)         87.1193         estimate D2E/DX2                !
 ! D713  D(56,29,30,45)        161.7556         estimate D2E/DX2                !
 ! D714  D(56,29,30,49)         -8.2972         estimate D2E/DX2                !
 ! D715  D(56,29,30,68)        100.5731         estimate D2E/DX2                !
 ! D716  D(1,29,56,55)        -169.1407         estimate D2E/DX2                !
 ! D717  D(30,29,56,55)        -82.2453         estimate D2E/DX2                !
 ! D718  D(1,30,45,19)          50.3688         estimate D2E/DX2                !
 ! D719  D(1,30,45,20)          35.0539         estimate D2E/DX2                !
 ! D720  D(1,30,45,35)         -23.4756         estimate D2E/DX2                !
 ! D721  D(1,30,45,46)        -166.5915         estimate D2E/DX2                !
 ! D722  D(29,30,45,19)        127.0181         estimate D2E/DX2                !
 ! D723  D(29,30,45,20)        111.7032         estimate D2E/DX2                !
 ! D724  D(29,30,45,35)         53.1737         estimate D2E/DX2                !
 ! D725  D(29,30,45,46)        -89.9422         estimate D2E/DX2                !
 ! D726  D(49,30,45,19)        -72.7704         estimate D2E/DX2                !
 ! D727  D(49,30,45,20)        -88.0853         estimate D2E/DX2                !
 ! D728  D(49,30,45,35)       -146.6148         estimate D2E/DX2                !
 ! D729  D(49,30,45,46)         70.2693         estimate D2E/DX2                !
 ! D730  D(68,30,45,19)        -86.3113         estimate D2E/DX2                !
 ! D731  D(68,30,45,20)       -101.6263         estimate D2E/DX2                !
 ! D732  D(68,30,45,35)       -160.1557         estimate D2E/DX2                !
 ! D733  D(68,30,45,46)         56.7284         estimate D2E/DX2                !
 ! D734  D(1,30,49,50)         178.2573         estimate D2E/DX2                !
 ! D735  D(29,30,49,50)        100.7518         estimate D2E/DX2                !
 ! D736  D(45,30,49,50)        -58.607          estimate D2E/DX2                !
 ! D737  D(68,30,49,50)        -46.1715         estimate D2E/DX2                !
 ! D738  D(1,30,68,14)          28.6461         estimate D2E/DX2                !
 ! D739  D(1,30,68,67)         143.8734         estimate D2E/DX2                !
 ! D740  D(29,30,68,14)        176.2092         estimate D2E/DX2                !
 ! D741  D(29,30,68,67)        -68.5634         estimate D2E/DX2                !
 ! D742  D(45,30,68,14)        105.3952         estimate D2E/DX2                !
 ! D743  D(45,30,68,67)       -139.3774         estimate D2E/DX2                !
 ! D744  D(49,30,68,14)        -68.0734         estimate D2E/DX2                !
 ! D745  D(49,30,68,67)         47.154          estimate D2E/DX2                !
 ! D746  D(40,31,32,47)         -8.4173         estimate D2E/DX2                !
 ! D747  D(3,31,40,39)         178.3223         estimate D2E/DX2                !
 ! D748  D(32,31,40,39)        101.1317         estimate D2E/DX2                !
 ! D749  D(3,32,47,48)        -169.3023         estimate D2E/DX2                !
 ! D750  D(31,32,47,48)        -82.0434         estimate D2E/DX2                !
 ! D751  D(8,33,37,38)        -177.8824         estimate D2E/DX2                !
 ! D752  D(45,35,58,41)         67.8932         estimate D2E/DX2                !
 ! D753  D(45,35,58,57)        -88.8119         estimate D2E/DX2                !
 ! D754  D(2,35,45,19)         -60.4099         estimate D2E/DX2                !
 ! D755  D(2,35,45,20)         -69.3321         estimate D2E/DX2                !
 ! D756  D(2,35,45,30)          22.6778         estimate D2E/DX2                !
 ! D757  D(2,35,45,46)         168.2895         estimate D2E/DX2                !
 ! D758  D(36,35,45,19)       -135.1045         estimate D2E/DX2                !
 ! D759  D(36,35,45,20)       -144.0267         estimate D2E/DX2                !
 ! D760  D(36,35,45,30)        -52.0168         estimate D2E/DX2                !
 ! D761  D(36,35,45,46)         93.5949         estimate D2E/DX2                !
 ! D762  D(2,36,58,41)         -14.8497         estimate D2E/DX2                !
 ! D763  D(2,36,58,57)        -174.8215         estimate D2E/DX2                !
 ! D764  D(16,41,58,36)         33.0667         estimate D2E/DX2                !
 ! D765  D(16,41,58,57)       -165.2714         estimate D2E/DX2                !
 ! D766  D(28,41,58,36)        -39.0633         estimate D2E/DX2                !
 ! D767  D(28,41,58,57)        122.5986         estimate D2E/DX2                !
 ! D768  D(42,41,58,36)       -159.7241         estimate D2E/DX2                !
 ! D769  D(42,41,58,57)          1.9378         estimate D2E/DX2                !
 ! D770  D(43,44,70,22)        150.4815         estimate D2E/DX2                !
 ! D771  D(43,44,70,69)         -8.1847         estimate D2E/DX2                !
 ! D772  D(54,53,71,16)        172.6261         estimate D2E/DX2                !
 ! D773  D(54,53,71,72)        -10.3592         estimate D2E/DX2                !
 --------------------------------------------------------------------------------
 Trust Radius=3.00D-01 FncErr=1.00D-07 GrdErr=1.00D-06 EigMax=2.50D+02 EigMin=1.00D-04
 Number of steps in this run=    432 maximum allowed number of steps=    432.
 GradGradGradGradGradGradGradGradGradGradGradGradGradGradGradGradGradGrad

 Stoichiometry    Be12H60
 Framework group  C1[X(Be12H60)]
 Deg. of freedom   210
 Full point group                 C1      NOp   1
 Largest Abelian subgroup         C1      NOp   1
 Largest concise Abelian subgroup C1      NOp   1
                         Standard orientation:                         
 ---------------------------------------------------------------------
 Center     Atomic      Atomic             Coordinates (Angstroms)
 Number     Number       Type             X           Y           Z
 ---------------------------------------------------------------------
      1          4           0        0.379202    1.585884    0.129665
      2          4           0       -0.497063    0.381736    1.748634
      3          4           0       -0.252238   -1.224806   -1.015212
      4          4           0       -1.737687    1.101544    0.196992
      5          4           0        2.424418    0.885781   -0.171612
      6          4           0       -1.687275   -1.012363    0.689548
      7          4           0       -2.258471   -0.375573   -1.106977
      8          4           0        0.267902   -1.465964    1.110976
      9          4           0        1.787852   -1.048017   -0.291900
     10          4           0       -0.778513    0.938937   -1.641969
     11          4           0        1.526696    0.201457    1.465948
     12          4           0        1.139860    0.363226   -1.679444
     13          1           0        3.695043    1.461834   -0.775906
     14          1           0        3.659466    1.764662   -0.020676
     15          1           0       -3.375881   -0.325127   -2.136621
     16          1           0       -3.427214   -1.065683   -1.800505
     17          1           0       -1.515244    1.625616   -2.802827
     18          1           0       -0.725434    1.701700   -2.983452
     19          1           0        2.647021    0.612681    2.351350
     20          1           0        2.007622    0.429971    2.863303
     21          1           0       -2.909467   -1.836578    0.880539
     22          1           0       -2.372383   -2.085401    1.474853
     23          1           0        2.513553   -2.406303   -0.666774
     24          1           0        3.100513   -1.882008   -0.550524
     25          1           0        1.362782    0.698690   -3.168759
     26          1           0        2.104678    0.585717   -2.852488
     27          1           0       -2.473915    2.409775    0.703918
     28          1           0       -3.040965    1.974642    0.354859
     29          1           0        0.133185    3.135303    0.315942
     30          1           0        0.931540    3.046567    0.323196
     31          1           0       -0.741048   -2.403623   -1.937101
     32          1           0        0.053717   -2.510055   -1.882824
     33          1           0        0.852612   -2.641406    1.976706
     34          1           0        0.097080   -2.854060    1.835327
     35          1           0       -0.549744    0.935149    3.223628
     36          1           0       -1.294224    0.695577    3.068831
     37          1           0        3.329228   -2.242584    2.363074
     38          1           0        3.744040   -2.738675    2.742664
     39          1           0       -1.388884   -1.118935   -4.888110
     40          1           0       -1.163882   -0.934171   -4.196958
     41          1           0       -5.076972    0.228043    0.111447
     42          1           0       -5.805103    0.360976   -0.005448
     43          1           0       -0.047498   -1.746532    4.925619
     44          1           0        0.046224   -1.469414    4.235894
     45          1           0        1.304335    2.956406    2.918817
     46          1           0        1.435681    3.508428    3.408703
     47          1           0        1.985193   -2.039815   -3.391135
     48          1           0        2.272902   -2.418621   -3.969976
     49          1           0        1.860556    3.439077   -2.199705
     50          1           0        2.188154    4.024549   -2.534798
     51          1           0        5.185626   -0.847955   -2.800372
     52          1           0        4.565308   -0.644026   -2.433968
     53          1           0       -1.707435   -4.036894   -0.186061
     54          1           0       -1.888577   -4.763761   -0.198907
     55          1           0       -1.705090    4.609551   -1.630926
     56          1           0       -1.493531    3.922664   -1.419542
     57          1           0       -4.298326    0.584944    3.182811
     58          1           0       -3.800082    0.409823    2.650704
     59          1           0       -1.908848    4.086275    3.106182
     60          1           0       -1.474486    3.621986    2.712591
     61          1           0        5.772045   -0.668399    0.708157
     62          1           0        5.029453   -0.585708    0.765065
     63          1           0       -4.106487    2.388678   -2.077987
     64          1           0       -4.671811    2.821107   -2.310559
     65          1           0        1.485933   -5.202185   -0.150743
     66          1           0        1.163272   -4.528597   -0.191093
     67          1           0        3.501557    4.718806    0.832332
     68          1           0        3.173460    4.095971    1.084093
     69          1           0       -1.788402   -3.094468    3.264184
     70          1           0       -1.576779   -2.672633    2.893684
     71          1           0       -2.894130   -3.026445   -1.262364
     72          1           0       -3.238671   -3.392471   -1.589956
 ---------------------------------------------------------------------
 Rotational constants (GHZ):           0.5070993           0.4291335           0.4130244
 Standard basis: def2TZVP (5D, 7F)
 There are   600 symmetry adapted cartesian basis functions of A   symmetry.
 There are   588 symmetry adapted basis functions of A   symmetry.
   588 basis functions,   828 primitive gaussians,   600 cartesian basis functions
    54 alpha electrons       54 beta electrons
       nuclear repulsion energy       752.3604018034 Hartrees.
 NAtoms=   72 NActive=   72 NUniq=   72 SFac= 1.00D+00 NAtFMM=   60 NAOKFM=T Big=T
 Integral buffers will be    131072 words long.
 Raffenetti 2 integral format.
 Two-electron integral symmetry is turned on.
 Nuclear repulsion after empirical dispersion term =      752.2751519303 Hartrees.
 One-electron integrals computed using PRISM.
   1 Symmetry operations used in ECPInt.
 ECPInt:  NShTT=   60726 NPrTT=  153012 LenC2=   53187 LenP2D=  102968.
 LDataN:  DoStor=T MaxTD1= 4 Len=   56
 NBasis=   588 RedAO= T EigKep=  3.70D-05  NBF=   588
 NBsUse=   588 1.00D-06 EigRej= -1.00D+00 NBFU=   588
 ExpMin= 3.27D-02 ExpMax= 4.70D+03 ExpMxC= 1.60D+02 IAcc=3 IRadAn=         5 AccDes= 0.00D+00
 Harris functional with IExCor= 1009 and IRadAn=       5 diagonalized for initial guess.
 HarFok:  IExCor= 1009 AccDes= 0.00D+00 IRadAn=         5 IDoV= 1 UseB2=F ITyADJ=14
 ICtDFT=  3500011 ScaDFX=  1.000000  1.000000  1.000000  1.000000
 FoFCou: FMM=F IPFlag=           0 FMFlag=      100000 FMFlg1=        2001
         NFxFlg=           0 DoJE=T BraDBF=F KetDBF=T FulRan=T
         wScrn=  0.000000 ICntrl=       500 IOpCl=  0 I1Cent=   200000004 NGrid=           0
         NMat0=    1 NMatS0=      1 NMatT0=    0 NMatD0=    1 NMtDS0=    0 NMtDT0=    0
 Petite list used in FoFCou.
 Requested convergence on RMS density matrix=1.00D-08 within 128 cycles.
 Requested convergence on MAX density matrix=1.00D-06.
 Requested convergence on             energy=1.00D-06.
 No special actions if energy rises.
 SCF Done:  E(RPBE1PBE) =  -211.779240919     A.U. after   16 cycles
            NFock= 16  Conv=0.25D-08     -V/T= 2.0094

 **********************************************************************

            Population analysis using the SCF density.

 **********************************************************************

 Orbital symmetries:
       Occupied  (A) (A) (A) (A) (A) (A) (A) (A) (A) (A) (A) (A)
                 (A) (A) (A) (A) (A) (A) (A) (A) (A) (A) (A) (A)
                 (A) (A) (A) (A) (A) (A) (A) (A) (A) (A) (A) (A)
                 (A) (A) (A) (A) (A) (A) (A) (A) (A) (A) (A) (A)
                 (A) (A) (A) (A) (A) (A)
       Virtual   (A) (A) (A) (A) (A) (A) (A) (A) (A) (A) (A) (A)
                 (A) (A) (A) (A) (A) (A) (A) (A) (A) (A) (A) (A)
                 (A) (A) (A) (A) (A) (A) (A) (A) (A) (A) (A) (A)
                 (A) (A) (A) (A) (A) (A) (A) (A) (A) (A) (A) (A)
                 (A) (A) (A) (A) (A) (A) (A) (A) (A) (A) (A) (A)
                 (A) (A) (A) (A) (A) (A) (A) (A) (A) (A) (A) (A)
                 (A) (A) (A) (A) (A) (A) (A) (A) (A) (A) (A) (A)
                 (A) (A) (A) (A) (A) (A) (A) (A) (A) (A) (A) (A)
                 (A) (A) (A) (A) (A) (A) (A) (A) (A) (A) (A) (A)
                 (A) (A) (A) (A) (A) (A) (A) (A) (A) (A) (A) (A)
                 (A) (A) (A) (A) (A) (A) (A) (A) (A) (A) (A) (A)
                 (A) (A) (A) (A) (A) (A) (A) (A) (A) (A) (A) (A)
                 (A) (A) (A) (A) (A) (A) (A) (A) (A) (A) (A) (A)
                 (A) (A) (A) (A) (A) (A) (A) (A) (A) (A) (A) (A)
                 (A) (A) (A) (A) (A) (A) (A) (A) (A) (A) (A) (A)
                 (A) (A) (A) (A) (A) (A) (A) (A) (A) (A) (A) (A)
                 (A) (A) (A) (A) (A) (A) (A) (A) (A) (A) (A) (A)
                 (A) (A) (A) (A) (A) (A) (A) (A) (A) (A) (A) (A)
                 (A) (A) (A) (A) (A) (A) (A) (A) (A) (A) (A) (A)
                 (A) (A) (A) (A) (A) (A) (A) (A) (A) (A) (A) (A)
                 (A) (A) (A) (A) (A) (A) (A) (A) (A) (A) (A) (A)
                 (A) (A) (A) (A) (A) (A) (A) (A) (A) (A) (A) (A)
                 (A) (A) (A) (A) (A) (A) (A) (A) (A) (A) (A) (A)
                 (A) (A) (A) (A) (A) (A) (A) (A) (A) (A) (A) (A)
                 (A) (A) (A) (A) (A) (A) (A) (A) (A) (A) (A) (A)
                 (A) (A) (A) (A) (A) (A) (A) (A) (A) (A) (A) (A)
                 (A) (A) (A) (A) (A) (A) (A) (A) (A) (A) (A) (A)
                 (A) (A) (A) (A) (A) (A) (A) (A) (A) (A) (A) (A)
                 (A) (A) (A) (A) (A) (A) (A) (A) (A) (A) (A) (A)
                 (A) (A) (A) (A) (A) (A) (A) (A) (A) (A) (A) (A)
                 (A) (A) (A) (A) (A) (A) (A) (A) (A) (A) (A) (A)
                 (A) (A) (A) (A) (A) (A) (A) (A) (A) (A) (A) (A)
                 (A) (A) (A) (A) (A) (A) (A) (A) (A) (A) (A) (A)
                 (A) (A) (A) (A) (A) (A) (A) (A) (A) (A) (A) (A)
                 (A) (A) (A) (A) (A) (A) (A) (A) (A) (A) (A) (A)
                 (A) (A) (A) (A) (A) (A) (A) (A) (A) (A) (A) (A)
                 (A) (A) (A) (A) (A) (A) (A) (A) (A) (A) (A) (A)
                 (A) (A) (A) (A) (A) (A) (A) (A) (A) (A) (A) (A)
                 (A) (A) (A) (A) (A) (A) (A) (A) (A) (A) (A) (A)
                 (A) (A) (A) (A) (A) (A) (A) (A) (A) (A) (A) (A)
                 (A) (A) (A) (A) (A) (A) (A) (A) (A) (A) (A) (A)
                 (A) (A) (A) (A) (A) (A) (A) (A) (A) (A) (A) (A)
                 (A) (A) (A) (A) (A) (A) (A) (A) (A) (A) (A) (A)
                 (A) (A) (A) (A) (A) (A) (A) (A) (A) (A) (A) (A)
                 (A) (A) (A) (A) (A) (A)
 The electronic state is 1-A.
 Alpha  occ. eigenvalues --   -3.98833  -3.98767  -3.98063  -3.98016  -3.97992
 Alpha  occ. eigenvalues --   -3.97964  -3.97765  -3.97751  -3.97714  -3.97689
 Alpha  occ. eigenvalues --   -3.96074  -3.95956  -0.55853  -0.54711  -0.54531
 Alpha  occ. eigenvalues --   -0.53532  -0.53250  -0.52648  -0.52066  -0.51606
 Alpha  occ. eigenvalues --   -0.51093  -0.50787  -0.50695  -0.50370  -0.48244
 Alpha  occ. eigenvalues --   -0.46252  -0.44294  -0.44024  -0.43972  -0.43866
 Alpha  occ. eigenvalues --   -0.43785  -0.43669  -0.43606  -0.43340  -0.43272
 Alpha  occ. eigenvalues --   -0.43056  -0.42988  -0.42674  -0.42617  -0.42502
 Alpha  occ. eigenvalues --   -0.42481  -0.41793  -0.41255  -0.34038  -0.29631
 Alpha  occ. eigenvalues --   -0.25900  -0.24288  -0.21599  -0.20855  -0.19164
 Alpha  occ. eigenvalues --   -0.18053  -0.17785  -0.17388  -0.17013
 Alpha virt. eigenvalues --   -0.07398  -0.03936  -0.01390   0.00779   0.01597
 Alpha virt. eigenvalues --    0.01939   0.02238   0.02861   0.03105   0.03224
 Alpha virt. eigenvalues --    0.03549   0.03773   0.03960   0.04168   0.04402
 Alpha virt. eigenvalues --    0.04813   0.05048   0.05349   0.05367   0.05571
 Alpha virt. eigenvalues --    0.05646   0.05914   0.06153   0.06256   0.06693
 Alpha virt. eigenvalues --    0.06813   0.07131   0.07415   0.07645   0.08130
 Alpha virt. eigenvalues --    0.08477   0.08757   0.09080   0.09690   0.10087
 Alpha virt. eigenvalues --    0.10411   0.10723   0.10771   0.10869   0.11156
 Alpha virt. eigenvalues --    0.11567   0.11938   0.11977   0.12223   0.12553
 Alpha virt. eigenvalues --    0.12962   0.13470   0.13767   0.14354   0.14453
 Alpha virt. eigenvalues --    0.14767   0.14845   0.15533   0.15714   0.16303
 Alpha virt. eigenvalues --    0.17031   0.17169   0.18012   0.18259   0.18653
 Alpha virt. eigenvalues --    0.18987   0.19443   0.19733   0.20066   0.20368
 Alpha virt. eigenvalues --    0.20964   0.21128   0.21371   0.22519   0.23281
 Alpha virt. eigenvalues --    0.23660   0.24298   0.24677   0.25152   0.26079
 Alpha virt. eigenvalues --    0.26106   0.26563   0.26847   0.27408   0.27932
 Alpha virt. eigenvalues --    0.28267   0.28843   0.28957   0.29419   0.30134
 Alpha virt. eigenvalues --    0.30459   0.30726   0.31076   0.31806   0.32128
 Alpha virt. eigenvalues --    0.32362   0.32715   0.33091   0.33663   0.33913
 Alpha virt. eigenvalues --    0.34268   0.34612   0.34849   0.35441   0.35838
 Alpha virt. eigenvalues --    0.35848   0.36062   0.36580   0.37693   0.37875
 Alpha virt. eigenvalues --    0.38056   0.38400   0.38566   0.39091   0.39398
 Alpha virt. eigenvalues --    0.39894   0.40931   0.41800   0.42634   0.42704
 Alpha virt. eigenvalues --    0.43054   0.43453   0.44140   0.44865   0.45263
 Alpha virt. eigenvalues --    0.46182   0.46208   0.46540   0.46706   0.46840
 Alpha virt. eigenvalues --    0.47139   0.47755   0.47827   0.48300   0.48659
 Alpha virt. eigenvalues --    0.49116   0.49351   0.49740   0.49880   0.50350
 Alpha virt. eigenvalues --    0.50907   0.51560   0.51720   0.52139   0.52702
 Alpha virt. eigenvalues --    0.52810   0.52920   0.53729   0.53996   0.54578
 Alpha virt. eigenvalues --    0.54829   0.55126   0.55743   0.55937   0.56098
 Alpha virt. eigenvalues --    0.56299   0.57197   0.57489   0.57816   0.58110
 Alpha virt. eigenvalues --    0.58411   0.58698   0.58940   0.59363   0.59537
 Alpha virt. eigenvalues --    0.60247   0.60453   0.60586   0.61191   0.61507
 Alpha virt. eigenvalues --    0.61835   0.62227   0.62680   0.62758   0.63422
 Alpha virt. eigenvalues --    0.64164   0.65150   0.65340   0.65962   0.66305
 Alpha virt. eigenvalues --    0.66673   0.67098   0.67325   0.67968   0.68309
 Alpha virt. eigenvalues --    0.68782   0.69051   0.70544   0.70620   0.71189
 Alpha virt. eigenvalues --    0.71495   0.72246   0.72935   0.74120   0.74708
 Alpha virt. eigenvalues --    0.75781   0.76166   0.76814   0.78316   0.78479
 Alpha virt. eigenvalues --    0.79294   0.79380   0.80222   0.80555   0.81669
 Alpha virt. eigenvalues --    0.81856   0.82260   0.82661   0.82997   0.84213
 Alpha virt. eigenvalues --    0.84634   0.85189   0.85831   0.86656   0.87129
 Alpha virt. eigenvalues --    0.87801   0.88285   0.90642   0.91559   0.92233
 Alpha virt. eigenvalues --    0.92889   0.92936   0.93507   0.94693   0.95256
 Alpha virt. eigenvalues --    0.97038   0.97276   0.97779   0.98387   0.99823
 Alpha virt. eigenvalues --    1.00961   1.02650   1.03935   1.04953   1.07168
 Alpha virt. eigenvalues --    1.08885   1.09465   1.10264   1.10397   1.11110
 Alpha virt. eigenvalues --    1.13445   1.13887   1.15842   1.16863   1.19162
 Alpha virt. eigenvalues --    1.19629   1.19809   1.20446   1.20914   1.21727
 Alpha virt. eigenvalues --    1.21981   1.22315   1.22929   1.23620   1.24358
 Alpha virt. eigenvalues --    1.24714   1.25371   1.25515   1.26369   1.26550
 Alpha virt. eigenvalues --    1.26992   1.28014   1.28499   1.29424   1.29614
 Alpha virt. eigenvalues --    1.30019   1.30324   1.31039   1.31577   1.32079
 Alpha virt. eigenvalues --    1.32413   1.33170   1.33867   1.34062   1.35119
 Alpha virt. eigenvalues --    1.35535   1.35818   1.36054   1.36729   1.37032
 Alpha virt. eigenvalues --    1.37703   1.38136   1.38726   1.39657   1.40587
 Alpha virt. eigenvalues --    1.41255   1.43787   1.49423   1.51290   1.53813
 Alpha virt. eigenvalues --    1.54990   1.56686   1.58869   1.59927   1.60914
 Alpha virt. eigenvalues --    1.64215   1.64523   1.65849   1.66987   1.67851
 Alpha virt. eigenvalues --    1.68757   1.69147   1.69609   1.70325   1.70378
 Alpha virt. eigenvalues --    1.70891   1.71275   1.71654   1.72165   1.72439
 Alpha virt. eigenvalues --    1.73507   1.73829   1.74469   1.74841   1.75869
 Alpha virt. eigenvalues --    1.76042   1.76720   1.77232   1.77790   1.78876
 Alpha virt. eigenvalues --    1.79219   1.79693   1.81206   1.81374   1.82311
 Alpha virt. eigenvalues --    1.82905   1.83043   1.83974   1.84333   1.85101
 Alpha virt. eigenvalues --    1.85926   1.86329   1.86832   1.87259   1.88235
 Alpha virt. eigenvalues --    1.89023   1.91025   1.91751   1.92710   1.93831
 Alpha virt. eigenvalues --    1.94677   1.95281   1.95590   1.96053   1.96389
 Alpha virt. eigenvalues --    1.96683   1.96735   1.96921   1.97118   1.97236
 Alpha virt. eigenvalues --    1.97693   1.97802   1.98104   1.98327   1.98515
 Alpha virt. eigenvalues --    1.98711   1.98793   1.99041   1.99137   1.99298
 Alpha virt. eigenvalues --    1.99623   1.99695   1.99930   2.00588   2.00806
 Alpha virt. eigenvalues --    2.00881   2.01143   2.01288   2.01640   2.02055
 Alpha virt. eigenvalues --    2.02275   2.02532   2.02964   2.03203   2.03263
 Alpha virt. eigenvalues --    2.03870   2.04221   2.04372   2.05162   2.06000
 Alpha virt. eigenvalues --    2.06844   2.07040   2.07665   2.08378   2.08626
 Alpha virt. eigenvalues --    2.09415   2.09911   2.10409   2.10466   2.12006
 Alpha virt. eigenvalues --    2.12577   2.12667   2.13278   2.13625   2.13817
 Alpha virt. eigenvalues --    2.14535   2.14842   2.15680   2.16052   2.16818
 Alpha virt. eigenvalues --    2.17020   2.17054   2.17349   2.17824   2.18133
 Alpha virt. eigenvalues --    2.18840   2.19203   2.19836   2.20435   2.21587
 Alpha virt. eigenvalues --    2.22471   2.23220   2.24070   2.25727   2.26828
 Alpha virt. eigenvalues --    2.27912   2.28106   2.30531   2.34024   2.55355
 Alpha virt. eigenvalues --    2.55789   2.56935   2.57955   2.58140   2.61395
 Alpha virt. eigenvalues --    2.61785   2.63532   2.64740   2.65284   2.65827
 Alpha virt. eigenvalues --    2.66204   2.67528   2.68581   2.69553   2.70162
 Alpha virt. eigenvalues --    2.70715   2.71918   2.72398   2.73605   2.74291
 Alpha virt. eigenvalues --    2.75177   2.75790   2.76305   2.77299   2.78233
 Alpha virt. eigenvalues --    2.80985   2.81476   2.83142   2.83840   2.96817
 Alpha virt. eigenvalues --    3.00255   3.01030   3.03853   3.04407   3.06932
 Alpha virt. eigenvalues --    3.10332   3.11174   3.11674   3.12229   3.12717
 Alpha virt. eigenvalues --    3.12988   3.13424   3.15254   3.15586   3.17991
 Alpha virt. eigenvalues --    3.18794   3.19826   3.20920   3.21061   3.21535
 Alpha virt. eigenvalues --    3.21915   3.23315   3.24178   3.44295   3.44475
 Alpha virt. eigenvalues --    3.44569   3.44650   3.44664   3.44845   3.44918
 Alpha virt. eigenvalues --    3.45078   3.45402   3.45525   3.45596   3.45828
 Alpha virt. eigenvalues --    3.46007   3.46402   3.46540   3.47552   4.54275
 Alpha virt. eigenvalues --    4.54965   5.56931   5.60431   5.68278   5.69693
 Alpha virt. eigenvalues --    5.71095   5.72967   5.76866   5.77705   5.79438
 Alpha virt. eigenvalues --    5.84657   5.87683   5.91712   5.92286   5.95845
 Alpha virt. eigenvalues --    5.96414   6.02248   6.06445   6.07545   6.08184
 Alpha virt. eigenvalues --    6.09482   6.12285   6.16362   6.17901   6.19559
 Alpha virt. eigenvalues --    6.20157   6.22050   6.26835   6.27030   6.29811
 Alpha virt. eigenvalues --    6.31270   6.36613   6.36985   6.37881   6.41220
 Alpha virt. eigenvalues --    6.42873   6.49948   7.90724   7.97859   8.02980
 Alpha virt. eigenvalues --    8.05246   8.05998   8.10848   8.13093   8.15048
 Alpha virt. eigenvalues --    8.18602   8.20778   8.34908   8.35371
          Condensed to atoms (all electrons):
 Mulliken charges:
               1
     1  Be   0.545218
     2  Be  -0.237555
     3  Be   0.492293
     4  Be  -0.480057
     5  Be  -0.890293
     6  Be   0.100808
     7  Be  -0.927313
     8  Be   0.016218
     9  Be  -0.514860
    10  Be  -0.066130
    11  Be  -0.190277
    12  Be  -0.087518
    13  H    0.156921
    14  H    0.128305
    15  H    0.165674
    16  H    0.119851
    17  H    0.124089
    18  H    0.074986
    19  H    0.128511
    20  H    0.044171
    21  H    0.161265
    22  H    0.007487
    23  H    0.092328
    24  H    0.142265
    25  H    0.076008
    26  H    0.122896
    27  H    0.092174
    28  H    0.143431
    29  H    0.071902
    30  H    0.070812
    31  H    0.090606
    32  H    0.071710
    33  H    0.100629
    34  H    0.105308
    35  H    0.126583
    36  H    0.076666
    37  H   -0.028668
    38  H    0.018068
    39  H    0.016321
    40  H   -0.031680
    41  H   -0.018717
    42  H    0.015258
    43  H    0.025360
    44  H   -0.043087
    45  H   -0.055086
    46  H    0.031028
    47  H   -0.038610
    48  H    0.025942
    49  H   -0.029828
    50  H    0.015062
    51  H    0.020010
    52  H   -0.030779
    53  H   -0.068435
    54  H    0.044188
    55  H    0.025779
    56  H   -0.038687
    57  H    0.019157
    58  H   -0.029477
    59  H    0.018864
    60  H   -0.024794
    61  H    0.014346
    62  H   -0.018378
    63  H   -0.030992
    64  H    0.019942
    65  H    0.021550
    66  H   -0.030494
    67  H    0.010231
    68  H   -0.011614
    69  H    0.077616
    70  H   -0.110934
    71  H   -0.119235
    72  H    0.085662
 Sum of Mulliken charges =  -0.00000
 Mulliken charges with hydrogens summed into heavy atoms:
               1
     1  Be   0.687933
     2  Be  -0.059100
     3  Be   0.654609
     4  Be  -0.225587
     5  Be  -0.621251
     6  Be   0.201675
     7  Be  -0.689871
     8  Be   0.195484
     9  Be  -0.280267
    10  Be   0.104677
    11  Be  -0.052253
    12  Be   0.083952
 Electronic spatial extent (au):  <R**2>=           5365.0264
 Charge=             -0.0000 electrons
 Dipole moment (field-independent basis, Debye):
    X=             -0.1990    Y=              0.0831    Z=             -0.8309  Tot=              0.8584
 Quadrupole moment (field-independent basis, Debye-Ang):
   XX=           -111.2759   YY=           -112.4191   ZZ=           -112.5997
   XY=              0.8215   XZ=             -0.2761   YZ=             -0.3694
 Traceless Quadrupole moment (field-independent basis, Debye-Ang):
   XX=              0.8223   YY=             -0.3208   ZZ=             -0.5014
   XY=              0.8215   XZ=             -0.2761   YZ=             -0.3694
 Octapole moment (field-independent basis, Debye-Ang**2):
  XXX=             -0.2871  YYY=            -11.4491  ZZZ=             -0.6560  XYY=              1.4779
  XXY=              5.7706  XXZ=            -19.3301  XZZ=            -11.4326  YZZ=              2.2904
  YYZ=              4.4531  XYZ=             -5.9596
 Hexadecapole moment (field-independent basis, Debye-Ang**3):
 XXXX=          -3496.9777 YYYY=          -2755.9852 ZZZZ=          -2472.0808 XXXY=             25.4033
 XXXZ=             -0.1583 YYYX=            -19.0387 YYYZ=            -15.9855 ZZZX=            -19.1657
 ZZZY=              1.2976 XXYY=          -1003.9731 XXZZ=           -993.5899 YYZZ=           -873.4444
 XXYZ=             14.5482 YYXZ=            -18.5741 ZZXY=             -5.0639
 N-N= 7.522751519303D+02 E-N=-1.978061044149D+03  KE= 2.097994119415D+02
   1 Symmetry operations used in ECPInt.
 ECPInt:  NShTT=   60726 NPrTT=  153012 LenC2=   53187 LenP2D=  102968.
 LDataN:  DoStor=T MaxTD1= 5 Len=  102
 Calling FoFJK, ICntrl=      2127 FMM=T ISym2X=0 I1Cent= 0 IOpClX= 0 NMat=1 NMatS=1 NMatT=0.
 ***** Axes restored to original set *****
 -------------------------------------------------------------------
 Center     Atomic                   Forces (Hartrees/Bohr)
 Number     Number              X              Y              Z
 -------------------------------------------------------------------
      1        4           0.000196289   -0.000072039    0.000373419
      2        4          -0.000067734   -0.000560501    0.000645264
      3        4          -0.000117299    0.000272704    0.000014988
      4        4          -0.000327440   -0.000165292   -0.000584537
      5        4           0.000236435    0.000351896    0.000043548
      6        4          -0.000094276    0.001109308   -0.002267682
      7        4           0.001173273    0.003620481   -0.000196624
      8        4           0.000227094    0.000904780   -0.001227806
      9        4          -0.000213592    0.000049597   -0.000178999
     10        4          -0.000614636    0.000182479   -0.000528752
     11        4           0.000361659    0.000031099   -0.000192698
     12        4          -0.000042212   -0.000254294    0.000171810
     13        1           0.000057774   -0.000194804   -0.000141769
     14        1          -0.000190546    0.000121200    0.000179975
     15        1           0.000305093   -0.002110114    0.000687008
     16        1          -0.000985567    0.003403272   -0.001299271
     17        1          -0.000300867   -0.000259597    0.000451504
     18        1           0.000602111    0.000200714   -0.000163065
     19        1           0.000049207    0.000113695   -0.000198500
     20        1          -0.000148464   -0.000122448    0.000005558
     21        1           0.001527515    0.000637624    0.001979946
     22        1          -0.003649228    0.000944574   -0.007178544
     23        1          -0.000052774   -0.000058937   -0.000132234
     24        1          -0.000040542    0.000051682    0.000017347
     25        1           0.000111632    0.000030821   -0.000002741
     26        1          -0.000132228   -0.000170865   -0.000060298
     27        1           0.000082716    0.000112684    0.000245359
     28        1           0.000051123   -0.000157923   -0.000165005
     29        1          -0.000068707   -0.000003020    0.000029950
     30        1           0.000130041   -0.000026887    0.000067441
     31        1           0.000725751    0.000679098   -0.000198914
     32        1          -0.000280510   -0.000330810    0.000187890
     33        1          -0.001024989   -0.000427974    0.000163986
     34        1           0.002638914    0.000571393   -0.001696934
     35        1           0.000198242    0.000090753   -0.000130021
     36        1          -0.000102167   -0.000172873   -0.000116832
     37        1           0.000033937    0.000022100    0.000002413
     38        1          -0.000004956   -0.000011211    0.000017936
     39        1           0.000000042   -0.000033525   -0.000028969
     40        1           0.000004050    0.000031758    0.000025953
     41        1           0.000034405   -0.000003136   -0.000004425
     42        1          -0.000037621   -0.000003513    0.000008515
     43        1           0.000354732    0.000620175   -0.000230940
     44        1           0.000495459    0.000643761    0.000812543
     45        1          -0.000002302    0.000019273    0.000021877
     46        1           0.000007739   -0.000004734   -0.000002001
     47        1          -0.000001404    0.000006235    0.000002966
     48        1           0.000004951   -0.000034050   -0.000022262
     49        1          -0.000035807   -0.000021463    0.000015874
     50        1           0.000009766    0.000003547    0.000008968
     51        1           0.000009141   -0.000003532   -0.000004642
     52        1          -0.000005950    0.000007151    0.000009213
     53        1           0.004406218   -0.003177864    0.004439442
     54        1           0.002869911    0.001197975    0.002234372
     55        1          -0.000000263    0.000000495    0.000010704
     56        1          -0.000007217   -0.000026673   -0.000024323
     57        1          -0.000011624   -0.000009584    0.000012389
     58        1           0.000058296   -0.000011692   -0.000009691
     59        1          -0.000005263    0.000008978    0.000013784
     60        1          -0.000006244   -0.000030566   -0.000001968
     61        1          -0.000002657    0.000000068   -0.000002483
     62        1          -0.000015914    0.000000635    0.000020179
     63        1           0.000033104    0.000049530   -0.000008141
     64        1          -0.000043770   -0.000011373   -0.000001155
     65        1           0.000004592    0.000012282   -0.000009713
     66        1          -0.000023215   -0.000028728    0.000008204
     67        1          -0.000000815    0.000016391   -0.000001179
     68        1           0.000004927   -0.000004568    0.000001656
     69        1          -0.032290098   -0.104699692    0.135684632
     70        1           0.031702994    0.100691784   -0.125285826
     71        1           0.067211905    0.138383692    0.057943699
     72        1          -0.074972141   -0.141991405   -0.064261373
 -------------------------------------------------------------------
 Cartesian Forces:  Max     0.141991405 RMS     0.023012661

 GradGradGradGradGradGradGradGradGradGradGradGradGradGradGradGradGradGrad
 Berny optimization.
 FormGI is forming the generalized inverse of G from B-inverse, IUseBI=4.
 Internal  Forces:  Max     0.174396424 RMS     0.007203893
 Search for a local minimum.
 Step number   1 out of a maximum of  432
 All quantities printed in internal units (Hartrees-Bohrs-Radians)
 Mixed Optimization -- RFO/linear search
 Second derivative matrix not updated -- first step.
 ITU=  0
     Eigenvalues ---    0.00230   0.00230   0.00230   0.00230   0.00230
     Eigenvalues ---    0.00230   0.00230   0.00230   0.00230   0.00230
     Eigenvalues ---    0.00230   0.00230   0.00230   0.00230   0.00233
     Eigenvalues ---    0.00307   0.00395   0.00445   0.00552   0.00564
     Eigenvalues ---    0.00573   0.00592   0.00596   0.00614   0.00746
     Eigenvalues ---    0.00785   0.00795   0.00803   0.00889   0.00994
     Eigenvalues ---    0.01043   0.01101   0.01115   0.01167   0.01171
     Eigenvalues ---    0.01205   0.01227   0.01321   0.01336   0.01337
     Eigenvalues ---    0.01354   0.01359   0.01405   0.01421   0.01433
     Eigenvalues ---    0.01447   0.01530   0.01538   0.01541   0.01571
     Eigenvalues ---    0.01578   0.01619   0.01669   0.01703   0.01731
     Eigenvalues ---    0.01749   0.01765   0.01775   0.01815   0.01871
     Eigenvalues ---    0.01894   0.01915   0.01934   0.01952   0.01991
     Eigenvalues ---    0.01996   0.02042   0.02101   0.02122   0.02141
     Eigenvalues ---    0.02168   0.02183   0.02213   0.02253   0.02273
     Eigenvalues ---    0.02287   0.02313   0.02314   0.02388   0.02408
     Eigenvalues ---    0.02482   0.02511   0.02515   0.02535   0.02608
     Eigenvalues ---    0.02658   0.02691   0.02717   0.02758   0.02772
     Eigenvalues ---    0.02878   0.02951   0.02995   0.03053   0.03103
     Eigenvalues ---    0.03156   0.03184   0.03224   0.03386   0.03472
     Eigenvalues ---    0.03609   0.03648   0.03841   0.04003   0.04026
     Eigenvalues ---    0.04157   0.04231   0.04327   0.04451   0.04473
     Eigenvalues ---    0.04540   0.04676   0.04812   0.04892   0.04978
     Eigenvalues ---    0.05085   0.05098   0.05369   0.05480   0.05600
     Eigenvalues ---    0.05706   0.05786   0.06042   0.06434   0.06597
     Eigenvalues ---    0.06844   0.07130   0.07153   0.07307   0.07358
     Eigenvalues ---    0.07507   0.07566   0.07600   0.07713   0.07831
     Eigenvalues ---    0.07863   0.07972   0.08005   0.08035   0.08080
     Eigenvalues ---    0.08099   0.08203   0.08228   0.08259   0.08413
     Eigenvalues ---    0.08564   0.08662   0.09010   0.09174   0.09321
     Eigenvalues ---    0.09419   0.09643   0.09725   0.09934   0.10051
     Eigenvalues ---    0.10191   0.10422   0.10716   0.10838   0.10949
     Eigenvalues ---    0.11078   0.11128   0.12938   0.13654   0.13833
     Eigenvalues ---    0.14980   0.15102   0.15642   0.15923   0.15996
     Eigenvalues ---    0.16000   0.16000   0.16000   0.16000   0.16000
     Eigenvalues ---    0.16000   0.16000   0.16000   0.16000   0.16000
     Eigenvalues ---    0.16000   0.16000   0.16131   0.16211   0.16272
     Eigenvalues ---    0.16326   0.16483   0.17033   0.17426   0.17506
     Eigenvalues ---    0.17606   0.17938   0.37823   0.37829   0.37839
     Eigenvalues ---    0.37857   0.37865   0.37903   0.37904   0.37920
     Eigenvalues ---    0.37921   0.37923   0.37926   0.37976   0.37980
     Eigenvalues ---    0.38082   0.38109   0.38126   0.66291   0.66291
 RFO step:  Lambda=-8.42939759D-02 EMin= 2.30000000D-03
 Linear search not attempted -- first point.
 Maximum step size (   0.300) exceeded in Quadratic search.
    -- Step size scaled by   0.830
 Iteration  1 RMS(Cart)=  0.02190355 RMS(Int)=  0.00030057
 Iteration  2 RMS(Cart)=  0.00058263 RMS(Int)=  0.00000881
 Iteration  3 RMS(Cart)=  0.00000116 RMS(Int)=  0.00000876
 Iteration  4 RMS(Cart)=  0.00000000 RMS(Int)=  0.00000876
 Variable       Old X    -DE/DX   Delta X   Delta X   Delta X     New X
                                 (Linear)    (Quad)   (Total)
    R1        4.15691  -0.00001   0.00000   0.00030   0.00030   4.15721
    R2        4.10568   0.00013   0.00000   0.00060   0.00060   4.10629
    R3        4.12455  -0.00005   0.00000  -0.00027  -0.00027   4.12428
    R4        4.18203   0.00008   0.00000   0.00044   0.00044   4.18247
    R5        4.23359  -0.00014   0.00000  -0.00064  -0.00064   4.23295
    R6        4.36947  -0.00002   0.00000   0.00002   0.00002   4.36948
    R7        2.98548  -0.00003   0.00000  -0.00016  -0.00016   2.98532
    R8        2.97362  -0.00001   0.00000  -0.00002  -0.00002   2.97360
    R9        3.99303  -0.00011   0.00000   0.00016   0.00015   3.99319
   R10        4.00059   0.00017   0.00000  -0.00019  -0.00018   4.00041
   R11        3.96652  -0.00002   0.00000   0.00038   0.00039   3.96691
   R12        3.87648   0.00024   0.00000   0.00138   0.00139   3.87786
   R13        2.97873  -0.00012   0.00000  -0.00072  -0.00072   2.97801
   R14        2.97407  -0.00010   0.00000  -0.00061  -0.00061   2.97346
   R15        4.23006   0.00101   0.00000   0.00535   0.00535   4.23541
   R16        4.12055   0.00027   0.00000   0.00122   0.00123   4.12178
   R17        4.16142  -0.00030   0.00000  -0.00137  -0.00138   4.16005
   R18        4.10397  -0.00010   0.00000  -0.00076  -0.00077   4.10320
   R19        4.37159  -0.00022   0.00000  -0.00088  -0.00088   4.37071
   R20        4.18351  -0.00019   0.00000  -0.00091  -0.00091   4.18259
   R21        2.97500  -0.00041   0.00000  -0.00187  -0.00187   2.97313
   R22        2.98686   0.00005   0.00000   0.00065   0.00065   2.98751
   R23        4.10282  -0.00011   0.00000  -0.00124  -0.00124   4.10158
   R24        3.85125   0.00038   0.00000   0.00133   0.00133   3.85258
   R25        3.93146   0.00020   0.00000   0.00082   0.00081   3.93228
   R26        2.99417  -0.00027   0.00000  -0.00120  -0.00120   2.99297
   R27        2.97940  -0.00018   0.00000  -0.00063  -0.00063   2.97877
   R28        3.85396  -0.00003   0.00000  -0.00010  -0.00010   3.85386
   R29        3.75852  -0.00012   0.00000  -0.00065  -0.00065   3.75787
   R30        3.87127  -0.00002   0.00000   0.00011   0.00011   3.87138
   R31        2.87306  -0.00002   0.00000  -0.00017  -0.00017   2.87289
   R32        2.87869  -0.00003   0.00000  -0.00021  -0.00021   2.87848
   R33        3.76016   0.00031   0.00000   0.00140   0.00141   3.76157
   R34        3.87558   0.00108   0.00000   0.00592   0.00592   3.88151
   R35        2.80900  -0.00349   0.00000  -0.00767  -0.00770   2.80130
   R36        2.82670   0.00788   0.00000   0.02930   0.02923   2.85593
   R37        3.87483   0.00035   0.00000   0.00123   0.00124   3.87606
   R38        2.87295   0.00105   0.00000   0.00379   0.00379   2.87675
   R39        2.88033   0.00221   0.00000   0.01089   0.01089   2.89121
   R40        3.98772  -0.00040   0.00000  -0.00226  -0.00226   3.98546
   R41        4.00464  -0.00032   0.00000  -0.00166  -0.00166   4.00299
   R42        2.97176  -0.00008   0.00000   0.00026   0.00026   2.97202
   R43        2.97635  -0.00096   0.00000  -0.00389  -0.00389   2.97246
   R44        4.10528  -0.00006   0.00000  -0.00031  -0.00031   4.10498
   R45        3.93534  -0.00021   0.00000  -0.00124  -0.00124   3.93410
   R46        2.99515  -0.00001   0.00000  -0.00004  -0.00004   2.99510
   R47        2.97925  -0.00003   0.00000  -0.00020  -0.00020   2.97905
   R48        3.78559  -0.00004   0.00000  -0.00038  -0.00038   3.78521
   R49        2.90422  -0.00019   0.00000  -0.00130  -0.00130   2.90291
   R50        2.91790  -0.00004   0.00000  -0.00052  -0.00052   2.91738
   R51        2.80812  -0.00002   0.00000  -0.00015  -0.00015   2.80797
   R52        2.82583  -0.00008   0.00000  -0.00044  -0.00044   2.82539
   R53        2.91550  -0.00002   0.00000   0.00002   0.00002   2.91553
   R54        2.90084   0.00003   0.00000   0.00015   0.00015   2.90100
   R55        1.53910   0.00009   0.00000   0.00034   0.00034   1.53945
   R56        5.32527   0.00002   0.00000   0.00022   0.00022   5.32548
   R57        4.96093  -0.00003   0.00000  -0.00021  -0.00021   4.96071
   R58        1.53990  -0.00003   0.00000  -0.00086  -0.00085   1.53905
   R59        5.31210   0.00029   0.00000   0.00273   0.00273   5.31483
   R60        5.36196   0.00024   0.00000   0.00148   0.00149   5.36344
   R61        3.97219   0.00426   0.00000   0.03294   0.03294   4.00512
   R62        1.53779   0.00019   0.00000   0.00072   0.00072   1.53851
   R63        5.28522  -0.00017   0.00000  -0.00162  -0.00162   5.28360
   R64        1.58592   0.00006   0.00000   0.00028   0.00028   1.58620
   R65        5.21574   0.00002   0.00000   0.00010   0.00010   5.21583
   R66        4.95691   0.00006   0.00000   0.00040   0.00040   4.95731
   R67        1.58510  -0.00090   0.00000  -0.00507  -0.00486   1.58024
   R68        3.26814   0.00959   0.00000   0.06406   0.06406   3.33219
   R69        1.50340   0.00002   0.00000   0.00009   0.00009   1.50348
   R70        4.83772   0.00002   0.00000   0.00015   0.00015   4.83787
   R71        5.07967  -0.00005   0.00000  -0.00041  -0.00041   5.07926
   R72        5.04666  -0.00000   0.00000  -0.00003  -0.00003   5.04663
   R73        1.53894  -0.00006   0.00000  -0.00021  -0.00021   1.53872
   R74        5.25810  -0.00005   0.00000  -0.00037  -0.00037   5.25773
   R75        1.50317  -0.00004   0.00000  -0.00008  -0.00008   1.50309
   R76        4.81902  -0.00001   0.00000  -0.00010  -0.00010   4.81891
   R77        5.09006  -0.00012   0.00000  -0.00051  -0.00051   5.08955
   R78        5.07964  -0.00056   0.00000  -0.00355  -0.00355   5.07609
   R79        1.51802   0.00003   0.00000   0.00011   0.00011   1.51814
   R80        4.73490   0.00002   0.00000   0.00014   0.00014   4.73504
   R81        4.95827  -0.00011   0.00000  -0.00049  -0.00049   4.95778
   R82        5.13441  -0.00003   0.00000  -0.00027  -0.00027   5.13414
   R83        4.89378  -0.00001   0.00000  -0.00008  -0.00008   4.89370
   R84        1.51876  -0.00027   0.00000  -0.00093  -0.00093   1.51784
   R85        5.15623   0.00000   0.00000   0.00000   0.00000   5.15623
   R86        4.71551   0.00001   0.00000   0.00009   0.00009   4.71560
   R87        1.50710  -0.00089   0.00000  -0.00283  -0.00282   1.50427
   R88        4.79632   0.00003   0.00000   0.00029   0.00029   4.79661
   R89        1.50658   0.00011   0.00000   0.00039   0.00039   1.50697
   R90        5.21510   0.00005   0.00000   0.00026   0.00026   5.21535
   R91        4.83113   0.00009   0.00000   0.00088   0.00088   4.83201
   R92        1.41700   0.00001   0.00000   0.00002   0.00002   1.41702
   R93        1.41724   0.00004   0.00000   0.00007   0.00007   1.41731
   R94        1.41605   0.00004   0.00000   0.00006   0.00006   1.41611
   R95        5.38201   0.00006   0.00000   0.00084   0.00084   5.38285
   R96        1.41578  -0.00035   0.00000  -0.00062  -0.00062   1.41516
   R97        4.58367   0.00163   0.00000   0.01357   0.01357   4.59724
   R98        1.41662  -0.00000   0.00000  -0.00001  -0.00001   1.41662
   R99        1.41582   0.00004   0.00000   0.00007   0.00007   1.41588
   R100       1.41715  -0.00000   0.00000  -0.00000  -0.00000   1.41715
   R101       1.41494   0.00001   0.00000   0.00002   0.00002   1.41496
   R102       1.41580  -0.00076   0.00000  -0.00136  -0.00136   1.41444
   R103       3.57936   0.01006   0.00000   0.07244   0.07244   3.65180
   R104       1.41572  -0.00000   0.00000  -0.00001  -0.00001   1.41572
   R105       1.41673   0.00001   0.00000   0.00003   0.00003   1.41676
   R106       1.41307   0.00001   0.00000   0.00003   0.00003   1.41309
   R107       1.41606  -0.00000   0.00000  -0.00000  -0.00000   1.41605
   R108       1.41499   0.00003   0.00000   0.00006   0.00006   1.41506
   R109       1.41346  -0.00001   0.00000  -0.00001  -0.00001   1.41344
   R110       1.41282   0.00001   0.00000   0.00003   0.00003   1.41285
   R111       1.13384   0.17440   0.00000   0.19382   0.19382   1.32765
   R112       1.13384   0.17294   0.00000   0.19220   0.19220   1.32603
    A1        1.87473   0.00008   0.00000   0.00038   0.00038   1.87511
    A2        1.79340  -0.00002   0.00000  -0.00003  -0.00003   1.79337
    A3        2.00141   0.00001   0.00000   0.00009   0.00009   2.00150
    A4        1.96931  -0.00003   0.00000  -0.00016  -0.00016   1.96915
    A5        2.16210  -0.00000   0.00000  -0.00003  -0.00003   2.16206
    A6        2.57881   0.00004   0.00000   0.00027   0.00027   2.57909
    A7        1.92071   0.00004   0.00000   0.00032   0.00032   1.92103
    A8        1.79969   0.00001   0.00000   0.00000   0.00000   1.79969
    A9        1.63409  -0.00002   0.00000  -0.00016  -0.00016   1.63393
   A10        2.14734  -0.00000   0.00000  -0.00010  -0.00010   2.14724
   A11        1.86077  -0.00002   0.00000  -0.00010  -0.00010   1.86067
   A12        2.06778  -0.00002   0.00000  -0.00013  -0.00013   2.06766
   A13        1.55661  -0.00004   0.00000  -0.00018  -0.00018   1.55643
   A14        2.17099  -0.00000   0.00000  -0.00003  -0.00003   2.17095
   A15        1.87510   0.00001   0.00000   0.00004   0.00004   1.87514
   A16        2.15729   0.00001   0.00000   0.00002   0.00002   2.15731
   A17        1.54221  -0.00002   0.00000  -0.00011  -0.00011   1.54210
   A18        2.23380  -0.00000   0.00000   0.00002   0.00002   2.23383
   A19        1.89703  -0.00003   0.00000  -0.00010  -0.00010   1.89693
   A20        2.29438   0.00001   0.00000   0.00003   0.00003   2.29441
   A21        2.06190  -0.00000   0.00000   0.00002   0.00002   2.06192
   A22        1.78876   0.00017   0.00000   0.00066   0.00067   1.78943
   A23        1.68415  -0.00017   0.00000  -0.00097  -0.00097   1.68317
   A24        2.10577  -0.00004   0.00000  -0.00022  -0.00022   2.10555
   A25        2.36028  -0.00002   0.00000  -0.00010  -0.00010   2.36018
   A26        1.86582  -0.00001   0.00000  -0.00007  -0.00007   1.86575
   A27        2.10364  -0.00002   0.00000  -0.00031  -0.00031   2.10333
   A28        2.15067  -0.00004   0.00000  -0.00014  -0.00014   2.15053
   A29        1.82416  -0.00008   0.00000  -0.00029  -0.00029   1.82388
   A30        2.01290   0.00024   0.00000   0.00123   0.00123   2.01413
   A31        2.31929  -0.00019   0.00000  -0.00085  -0.00085   2.31844
   A32        1.84025  -0.00027   0.00000  -0.00124  -0.00124   1.83900
   A33        2.22120   0.00010   0.00000   0.00057   0.00057   2.22177
   A34        2.23315   0.00019   0.00000   0.00104   0.00104   2.23419
   A35        1.76479   0.00002   0.00000   0.00017   0.00017   1.76495
   A36        2.25600   0.00009   0.00000   0.00046   0.00046   2.25646
   A37        1.91862   0.00017   0.00000   0.00073   0.00073   1.91935
   A38        1.54252   0.00000   0.00000  -0.00025  -0.00025   1.54226
   A39        2.16948   0.00010   0.00000   0.00015   0.00016   2.16963
   A40        1.89440  -0.00000   0.00000   0.00031   0.00031   1.89471
   A41        2.23867  -0.00006   0.00000   0.00005   0.00005   2.23872
   A42        1.87612   0.00012   0.00000   0.00067   0.00067   1.87679
   A43        2.58040   0.00017   0.00000   0.00060   0.00060   2.58100
   A44        1.86143   0.00013   0.00000   0.00042   0.00042   1.86185
   A45        1.55210  -0.00009   0.00000  -0.00025  -0.00026   1.55185
   A46        2.06201  -0.00013   0.00000  -0.00040  -0.00040   2.06161
   A47        2.00176   0.00003   0.00000   0.00018   0.00018   2.00195
   A48        1.79232  -0.00007   0.00000  -0.00037  -0.00037   1.79196
   A49        2.16124   0.00011   0.00000   0.00058   0.00058   2.16182
   A50        1.97710  -0.00000   0.00000  -0.00015  -0.00015   1.97696
   A51        1.80062   0.00004   0.00000   0.00008   0.00008   1.80070
   A52        2.15036  -0.00008   0.00000  -0.00036  -0.00036   2.15000
   A53        1.63803  -0.00003   0.00000  -0.00021  -0.00021   1.63782
   A54        2.06130  -0.00007   0.00000  -0.00039  -0.00039   2.06091
   A55        2.28615  -0.00004   0.00000  -0.00013  -0.00014   2.28601
   A56        2.16117  -0.00012   0.00000  -0.00066  -0.00066   2.16051
   A57        1.87222  -0.00003   0.00000  -0.00016  -0.00016   1.87206
   A58        1.77364   0.00021   0.00000   0.00088   0.00088   1.77453
   A59        1.97222   0.00003   0.00000   0.00007   0.00007   1.97229
   A60        1.85312  -0.00002   0.00000  -0.00015  -0.00015   1.85297
   A61        2.32549  -0.00001   0.00000  -0.00012  -0.00012   2.32537
   A62        1.95301   0.00005   0.00000   0.00010   0.00010   1.95310
   A63        1.93026  -0.00003   0.00000  -0.00013  -0.00013   1.93013
   A64        1.89562  -0.00007   0.00000  -0.00033  -0.00033   1.89529
   A65        2.21487  -0.00001   0.00000   0.00000   0.00000   2.21487
   A66        1.68477   0.00018   0.00000   0.00097   0.00098   1.68575
   A67        2.40702  -0.00025   0.00000  -0.00125  -0.00125   2.40577
   A68        2.13609  -0.00023   0.00000  -0.00094  -0.00094   2.13515
   A69        2.32458   0.00001   0.00000   0.00020   0.00020   2.32478
   A70        1.82782  -0.00003   0.00000   0.00000   0.00000   1.82782
   A71        2.16707   0.00007   0.00000   0.00029   0.00029   2.16736
   A72        2.10936   0.00003   0.00000   0.00008   0.00008   2.10944
   A73        1.59061  -0.00003   0.00000  -0.00019  -0.00019   1.59042
   A74        2.36951   0.00003   0.00000   0.00015   0.00015   2.36966
   A75        2.16636   0.00001   0.00000   0.00003   0.00003   2.16639
   A76        2.21016  -0.00002   0.00000  -0.00006  -0.00006   2.21010
   A77        2.50810   0.00002   0.00000   0.00017   0.00017   2.50827
   A78        1.80824  -0.00003   0.00000  -0.00015  -0.00015   1.80809
   A79        2.55863   0.00001   0.00000   0.00007   0.00007   2.55870
   A80        2.07473  -0.00001   0.00000  -0.00002  -0.00002   2.07470
   A81        1.90514   0.00001   0.00000   0.00004   0.00004   1.90517
   A82        2.38689   0.00004   0.00000   0.00020   0.00020   2.38709
   A83        1.65396  -0.00036   0.00000  -0.00148  -0.00148   1.65248
   A84        1.98485  -0.00003   0.00000   0.00021   0.00020   1.98505
   A85        2.43892   0.00003   0.00000   0.00045   0.00043   2.43935
   A86        2.05697   0.00025   0.00000   0.00092   0.00094   2.05791
   A87        1.50526  -0.00023   0.00000  -0.00095  -0.00096   1.50430
   A88        2.18015   0.00031   0.00000   0.00102   0.00103   2.18119
   A89        2.24641   0.00089   0.00000   0.00546   0.00547   2.25187
   A90        1.85886  -0.00037   0.00000  -0.00142  -0.00142   1.85744
   A91        2.15308   0.00014   0.00000   0.00005   0.00007   2.15315
   A92        2.50972  -0.00078   0.00000  -0.00536  -0.00537   2.50435
   A93        2.12937  -0.00051   0.00000  -0.00265  -0.00265   2.12672
   A94        1.62826   0.00021   0.00000   0.00025   0.00028   1.62854
   A95        2.17986  -0.00045   0.00000  -0.00280  -0.00282   2.17704
   A96        2.25856   0.00025   0.00000   0.00161   0.00159   2.26015
   A97        1.74173   0.00126   0.00000   0.00738   0.00740   1.74913
   A98        1.59104  -0.00019   0.00000  -0.00066  -0.00066   1.59037
   A99        2.37126   0.00011   0.00000   0.00031   0.00031   2.37157
   A100       2.15115   0.00017   0.00000   0.00096   0.00096   2.15211
   A101       2.21068   0.00021   0.00000   0.00099   0.00098   2.21166
   A102       2.52393   0.00004   0.00000  -0.00022  -0.00022   2.52371
   A103       1.80651   0.00001   0.00000   0.00008   0.00008   1.80660
   A104       2.55547  -0.00038   0.00000  -0.00178  -0.00179   2.55368
   A105       2.07834   0.00001   0.00000   0.00015   0.00015   2.07849
   A106       1.90976   0.00034   0.00000   0.00156   0.00157   1.91133
   A107       2.38181   0.00001   0.00000   0.00005   0.00005   2.38186
   A108       1.68186   0.00004   0.00000   0.00020   0.00020   1.68206
   A109       1.86515   0.00019   0.00000   0.00095   0.00095   1.86610
   A110       2.24751  -0.00006   0.00000  -0.00038  -0.00038   2.24713
   A111       2.21001   0.00020   0.00000   0.00167   0.00167   2.21169
   A112       1.78837   0.00012   0.00000   0.00062   0.00061   1.78899
   A113       2.34788  -0.00000   0.00000   0.00015   0.00015   2.34803
   A114       2.11173  -0.00009   0.00000  -0.00113  -0.00113   2.11060
   A115       2.10164   0.00029   0.00000   0.00122   0.00122   2.10286
   A116       2.01162   0.00010   0.00000   0.00002   0.00002   2.01164
   A117       2.25610  -0.00018   0.00000  -0.00024  -0.00024   2.25586
   A118       1.75792   0.00011   0.00000   0.00100   0.00100   1.75892
   A119       1.81957  -0.00008   0.00000  -0.00052  -0.00052   1.81905
   A120       2.16327  -0.00041   0.00000  -0.00258  -0.00258   2.16069
   A121       1.84944  -0.00009   0.00000  -0.00074  -0.00074   1.84869
   A122       2.31970  -0.00017   0.00000  -0.00039  -0.00040   2.31931
   A123       1.97147  -0.00000   0.00000   0.00014   0.00014   1.97161
   A124       1.77562  -0.00002   0.00000   0.00002   0.00002   1.77563
   A125       1.85623   0.00001   0.00000  -0.00010  -0.00010   1.85614
   A126       2.32464   0.00003   0.00000   0.00002   0.00002   2.32466
   A127       1.95348  -0.00005   0.00000  -0.00020  -0.00020   1.95328
   A128       2.32352  -0.00000   0.00000   0.00002   0.00002   2.32355
   A129       1.82491  -0.00001   0.00000  -0.00002  -0.00002   1.82490
   A130       1.93162  -0.00003   0.00000   0.00006   0.00006   1.93168
   A131       1.89368   0.00005   0.00000   0.00012   0.00012   1.89380
   A132       2.21931   0.00004   0.00000  -0.00001  -0.00001   2.21930
   A133       1.68300   0.00001   0.00000   0.00014   0.00014   1.68314
   A134       2.40286   0.00002   0.00000   0.00008   0.00008   2.40294
   A135       2.13777  -0.00002   0.00000  -0.00007  -0.00007   2.13770
   A136       2.17199  -0.00003   0.00000  -0.00021  -0.00021   2.17178
   A137       2.10396   0.00000   0.00000  -0.00003  -0.00003   2.10393
   A138       1.50828  -0.00004   0.00000  -0.00019  -0.00019   1.50809
   A139       1.93491   0.00006   0.00000   0.00017   0.00017   1.93508
   A140       2.38162  -0.00001   0.00000  -0.00008  -0.00008   2.38154
   A141       2.13307  -0.00004   0.00000  -0.00021  -0.00021   2.13285
   A142       1.50926  -0.00001   0.00000   0.00003   0.00003   1.50929
   A143       2.39149   0.00005   0.00000   0.00027   0.00027   2.39176
   A144       2.33174  -0.00001   0.00000  -0.00012  -0.00011   2.33162
   A145       2.07203  -0.00001   0.00000   0.00005   0.00005   2.07208
   A146       1.99516  -0.00001   0.00000  -0.00011  -0.00011   1.99505
   A147       2.41161   0.00006   0.00000   0.00025   0.00025   2.41186
   A148       2.10811   0.00006   0.00000   0.00028   0.00028   2.10838
   A149       1.70876  -0.00007   0.00000  -0.00021  -0.00021   1.70854
   A150       2.17508  -0.00000   0.00000   0.00010   0.00010   2.17518
   A151       2.18138   0.00001   0.00000   0.00000   0.00000   2.18138
   A152       1.66373  -0.00008   0.00000  -0.00045  -0.00045   1.66327
   A153       1.65296  -0.00005   0.00000  -0.00016  -0.00016   1.65279
   A154       1.50510   0.00000   0.00000  -0.00005  -0.00005   1.50505
   A155       2.17797  -0.00001   0.00000  -0.00007  -0.00007   2.17790
   A156       2.24936   0.00003   0.00000   0.00016   0.00016   2.24951
   A157       2.12765   0.00002   0.00000   0.00016   0.00016   2.12780
   A158       1.85527  -0.00001   0.00000  -0.00004  -0.00004   1.85523
   A159       2.26186   0.00004   0.00000   0.00010   0.00010   2.26196
   A160       1.74679   0.00002   0.00000   0.00003   0.00003   1.74682
   A161       1.98332  -0.00005   0.00000  -0.00022  -0.00022   1.98309
   A162       1.62589  -0.00006   0.00000  -0.00032  -0.00032   1.62557
   A163       2.17930  -0.00002   0.00000  -0.00011  -0.00011   2.17918
   A164       2.44243   0.00008   0.00000   0.00030   0.00030   2.44273
   A165       2.05760   0.00005   0.00000   0.00022   0.00023   2.05783
   A166       2.15395  -0.00002   0.00000  -0.00005  -0.00005   2.15390
   A167       2.50708  -0.00003   0.00000  -0.00009  -0.00009   2.50699
   A168       1.50844  -0.00003   0.00000  -0.00010  -0.00010   1.50834
   A169       1.51015   0.00001   0.00000  -0.00000  -0.00000   1.51015
   A170       2.32930   0.00003   0.00000   0.00014   0.00014   2.32944
   A171       2.38622   0.00001   0.00000   0.00009   0.00009   2.38631
   A172       1.93525   0.00003   0.00000   0.00011   0.00011   1.93536
   A173       2.13704   0.00001   0.00000   0.00001   0.00001   2.13705
   A174       2.38689   0.00001   0.00000   0.00001   0.00001   2.38691
   A175       2.10994   0.00002   0.00000   0.00007   0.00007   2.11001
   A176       2.17056  -0.00003   0.00000  -0.00009  -0.00009   2.17047
   A177       1.70255  -0.00001   0.00000   0.00001   0.00001   1.70256
   A178       2.07176   0.00003   0.00000   0.00017   0.00017   2.07193
   A179       2.41219  -0.00004   0.00000  -0.00015  -0.00015   2.41204
   A180       1.99523  -0.00002   0.00000  -0.00006  -0.00007   1.99517
   A181       1.66487  -0.00000   0.00000  -0.00007  -0.00007   1.66481
   A182       2.18283  -0.00002   0.00000  -0.00015  -0.00015   2.18268
   A183       1.78116   0.00003   0.00000   0.00006   0.00006   1.78122
   A184       2.56246   0.00001   0.00000   0.00009   0.00009   2.56254
   A185       1.98663   0.00002   0.00000   0.00013   0.00012   1.98676
   A186       2.38693   0.00002   0.00000   0.00010   0.00010   2.38703
   A187       1.78128  -0.00063   0.00000  -0.00304  -0.00304   1.77825
   A188       2.59131   0.00020   0.00000   0.00044   0.00045   2.59176
   A189       1.50354  -0.00048   0.00000  -0.00190  -0.00190   1.50164
   A190       1.68242   0.00123   0.00000   0.00772   0.00770   1.69012
   A191       1.47083  -0.00040   0.00000  -0.00137  -0.00138   1.46945
   A192       2.78575   0.00085   0.00000   0.00422   0.00422   2.78996
   A193       1.98260  -0.00023   0.00000  -0.00120  -0.00120   1.98139
   A194       1.95011  -0.00009   0.00000  -0.00032  -0.00032   1.94980
   A195       2.76859  -0.00004   0.00000  -0.00044  -0.00045   2.76815
   A196       1.56153  -0.00001   0.00000  -0.00003  -0.00003   1.56150
   A197       1.65162  -0.00001   0.00000  -0.00007  -0.00007   1.65154
   A198       2.05284   0.01115   0.00000   0.04503   0.04505   2.09789
   A199       2.00976   0.00000   0.00000   0.00004   0.00004   2.00980
   A200       2.71009  -0.00002   0.00000  -0.00007  -0.00007   2.71002
   A201       1.90184   0.00004   0.00000   0.00017   0.00017   1.90201
   A202       1.83776  -0.00002   0.00000  -0.00017  -0.00017   1.83759
   A203       2.21827  -0.00004   0.00000  -0.00017  -0.00017   2.21810
   A204       2.75124   0.00003   0.00000   0.00013   0.00013   2.75137
   A205       1.29534   0.00000   0.00000   0.00004   0.00004   1.29539
   A206       1.95716   0.00003   0.00000   0.00009   0.00009   1.95725
   A207       2.75278   0.00000   0.00000   0.00007   0.00007   2.75285
   A208       2.05148  -0.00001   0.00000  -0.00007  -0.00007   2.05141
   A209       2.65745   0.00001   0.00000   0.00005   0.00005   2.65750
   A210       1.83040   0.00010   0.00000   0.00066   0.00065   1.83105
   A211       1.89900  -0.00004   0.00000  -0.00021  -0.00021   1.89879
   A212       2.77408   0.00006   0.00000   0.00012   0.00012   2.77420
   A213       2.20867   0.00006   0.00000   0.00017   0.00017   2.20883
   A214       1.28540  -0.00012   0.00000  -0.00030  -0.00030   1.28510
   A215       1.90458  -0.00003   0.00000  -0.00020  -0.00020   1.90438
   A216       2.32705  -0.00000   0.00000   0.00001   0.00001   2.32706
   A217       1.71090   0.00002   0.00000   0.00007   0.00007   1.71097
   A218       1.71117  -0.00002   0.00000  -0.00009  -0.00009   1.71109
   A219       2.36909   0.00004   0.00000   0.00018   0.00018   2.36926
   A220       1.72535  -0.00000   0.00000   0.00003   0.00003   1.72538
   A221       1.89175  -0.00001   0.00000  -0.00007  -0.00007   1.89168
   A222       2.52919  -0.00002   0.00000  -0.00005  -0.00005   2.52915
   A223       2.63616   0.00001   0.00000   0.00005   0.00006   2.63622
   A224       1.15956  -0.00001   0.00000  -0.00003  -0.00003   1.15953
   A225       1.48898   0.00002   0.00000   0.00010   0.00010   1.48909
   A226       1.70102  -0.00001   0.00000  -0.00017  -0.00017   1.70085
   A227       1.85511   0.00010   0.00000   0.00049   0.00049   1.85560
   A228       1.90540   0.00023   0.00000   0.00093   0.00093   1.90633
   A229       2.34571  -0.00009   0.00000  -0.00046  -0.00046   2.34525
   A230       1.90621   0.00027   0.00000   0.00083   0.00084   1.90704
   A231       1.70251   0.00004   0.00000   0.00021   0.00021   1.70272
   A232       2.54279   0.00002   0.00000   0.00012   0.00012   2.54292
   A233       1.91452   0.00004   0.00000   0.00011   0.00011   1.91463
   A234       2.10936  -0.00002   0.00000  -0.00007  -0.00007   2.10928
   A235       2.31459  -0.00002   0.00000  -0.00007  -0.00007   2.31451
   A236       1.48776   0.00046   0.00000   0.00197   0.00197   1.48973
   A237       2.14211  -0.00029   0.00000  -0.00102  -0.00102   2.14109
   A238       1.94895   0.00031   0.00000   0.00106   0.00106   1.95000
   A239       2.25693  -0.00026   0.00000  -0.00140  -0.00140   2.25554
   A240       1.09184  -0.00011   0.00000  -0.00039  -0.00039   1.09145
   A241       2.16931  -0.00000   0.00000   0.00007   0.00007   2.16937
   A242       1.81547   0.00094   0.00000   0.00320   0.00320   1.81867
   A243       1.46551  -0.00005   0.00000  -0.00024  -0.00024   1.46527
   A244       1.29491   0.00007   0.00000   0.00037   0.00037   1.29528
   A245       2.31098   0.00001   0.00000   0.00003   0.00003   2.31101
   A246       1.62107  -0.00005   0.00000  -0.00021  -0.00021   1.62086
   A247       1.02047   0.00007   0.00000   0.00034   0.00034   1.02082
   A248       2.31325   0.00002   0.00000   0.00008   0.00008   2.31333
   A249       1.60978  -0.00004   0.00000  -0.00016  -0.00016   1.60962
   A250       2.27321   0.00002   0.00000   0.00007   0.00007   2.27328
   A251       2.19552   0.00000   0.00000  -0.00002  -0.00002   2.19550
   A252       2.30360  -0.00002   0.00000  -0.00008  -0.00008   2.30351
   A253       2.31456  -0.00001   0.00000  -0.00003  -0.00003   2.31453
   A254       1.33215  -0.00002   0.00000  -0.00007  -0.00007   1.33208
   A255       1.02994  -0.00000   0.00000   0.00006   0.00006   1.03000
   A256       2.41479   0.00000   0.00000  -0.00002  -0.00002   2.41477
   A257       1.39696  -0.00005   0.00000  -0.00026  -0.00026   1.39670
   A258       2.30352   0.00003   0.00000   0.00012   0.00012   2.30364
   A259       2.46452   0.00002   0.00000   0.00008   0.00008   2.46459
   A260       1.93514   0.00531   0.00000   0.01805   0.01805   1.95319
   A261       2.30082  -0.00001   0.00000  -0.00002  -0.00002   2.30080
   A262       2.20484   0.00000   0.00000   0.00014   0.00014   2.20498
   A263       2.10508  -0.00008   0.00000  -0.00033  -0.00033   2.10475
   A264       1.92811   0.00003   0.00000  -0.00014  -0.00014   1.92796
   A265       2.07384   0.00001   0.00000   0.00003   0.00003   2.07387
   A266       2.24568  -0.00000   0.00000  -0.00000  -0.00000   2.24568
   A267       1.03607   0.00028   0.00000   0.00116   0.00117   1.03724
   A268       1.33579   0.00033   0.00000   0.00129   0.00129   1.33708
   A269       2.41476  -0.00033   0.00000  -0.00123  -0.00124   2.41352
   A270       1.39517   0.00013   0.00000   0.00080   0.00080   1.39597
   A271       2.45999  -0.00012   0.00000  -0.00080  -0.00080   2.45919
   A272       2.30412  -0.00005   0.00000  -0.00015  -0.00015   2.30397
   A273       2.12829  -0.00002   0.00000  -0.00007  -0.00007   2.12822
   A274       1.24165  -0.00003   0.00000  -0.00016  -0.00016   1.24149
   A275       2.11397   0.00001   0.00000   0.00004   0.00004   2.11400
   A276       2.23770   0.00003   0.00000   0.00008   0.00008   2.23779
   A277       2.20603  -0.00118   0.00000  -0.00394  -0.00394   2.20209
   A278       2.19330   0.00108   0.00000   0.00380   0.00380   2.19710
   A279       1.81631   0.00008   0.00000   0.00033   0.00033   1.81665
   A280       2.50142  -0.00388   0.00000  -0.01318  -0.01318   2.48823
   A281       1.85839   0.00085   0.00000   0.00288   0.00288   1.86127
   A282       1.92258   0.00303   0.00000   0.01032   0.01032   1.93291
   A283       3.31172   0.00460   0.00000   0.02385   0.02383   3.33555
   A284       3.23442  -0.00012   0.00000  -0.00104  -0.00104   3.23337
   A285       3.14145  -0.00002   0.00000  -0.00021  -0.00021   3.14125
   A286       3.00550  -0.00088   0.00000  -0.00825  -0.00824   2.99726
   A287       3.21112   0.00044   0.00000   0.00369   0.00369   3.21481
   A288       3.35286   0.00002   0.00000   0.00019   0.00018   3.35305
    D1       -1.76723  -0.00020   0.00000  -0.00119  -0.00119  -1.76841
    D2       -0.74071   0.00006   0.00000   0.00034   0.00034  -0.74037
    D3        1.71816  -0.00001   0.00000  -0.00006  -0.00006   1.71809
    D4        2.28850   0.00005   0.00000   0.00016   0.00016   2.28866
    D5        0.19146  -0.00020   0.00000  -0.00117  -0.00117   0.19030
    D6        1.21798   0.00007   0.00000   0.00036   0.00036   1.21834
    D7       -2.60634  -0.00000   0.00000  -0.00004  -0.00004  -2.60638
    D8       -2.03599   0.00005   0.00000   0.00018   0.00018  -2.03582
    D9       -0.75695  -0.00017   0.00000  -0.00099  -0.00099  -0.75794
   D10        0.26957   0.00009   0.00000   0.00054   0.00054   0.27011
   D11        2.72844   0.00002   0.00000   0.00014   0.00013   2.72857
   D12       -2.98441   0.00008   0.00000   0.00035   0.00035  -2.98405
   D13        2.20524  -0.00021   0.00000  -0.00121  -0.00121   2.20403
   D14       -3.05142   0.00006   0.00000   0.00032   0.00032  -3.05111
   D15       -0.59256  -0.00002   0.00000  -0.00009  -0.00009  -0.59264
   D16       -0.02221   0.00004   0.00000   0.00013   0.00013  -0.02208
   D17        2.75126  -0.00021   0.00000  -0.00122  -0.00123   2.75003
   D18       -2.50541   0.00005   0.00000   0.00030   0.00030  -2.50511
   D19       -0.04654  -0.00002   0.00000  -0.00010  -0.00010  -0.04665
   D20        0.52380   0.00004   0.00000   0.00012   0.00012   0.52392
   D21        0.43856   0.00014   0.00000   0.00108   0.00108   0.43965
   D22       -0.57622  -0.00001   0.00000   0.00029   0.00029  -0.57593
   D23        3.02259  -0.00004   0.00000   0.00005   0.00005   3.02264
   D24       -3.03891   0.00002   0.00000   0.00036   0.00036  -3.03855
   D25       -0.47577   0.00012   0.00000   0.00086   0.00086  -0.47491
   D26       -1.49055  -0.00002   0.00000   0.00007   0.00007  -1.49049
   D27        2.10826  -0.00006   0.00000  -0.00017  -0.00017   2.10808
   D28        2.32995  -0.00000   0.00000   0.00014   0.00014   2.33008
   D29        1.14883   0.00011   0.00000   0.00082   0.00082   1.14965
   D30        0.13405  -0.00003   0.00000   0.00003   0.00003   0.13407
   D31       -2.55033  -0.00007   0.00000  -0.00022  -0.00022  -2.55054
   D32       -2.32864  -0.00001   0.00000   0.00009   0.00009  -2.32854
   D33       -2.79383   0.00011   0.00000   0.00078   0.00078  -2.79305
   D34        2.47457  -0.00003   0.00000  -0.00001  -0.00001   2.47456
   D35       -0.20981  -0.00006   0.00000  -0.00025  -0.00025  -0.21006
   D36        0.01188  -0.00001   0.00000   0.00006   0.00006   0.01195
   D37       -2.74657   0.00012   0.00000   0.00075   0.00075  -2.74582
   D38        2.52183  -0.00002   0.00000  -0.00004  -0.00004   2.52179
   D39       -0.16255  -0.00006   0.00000  -0.00028  -0.00028  -0.16283
   D40        0.05914  -0.00000   0.00000   0.00003   0.00003   0.05917
   D41        0.88261   0.00002   0.00000   0.00018   0.00018   0.88279
   D42       -2.76265  -0.00003   0.00000  -0.00010  -0.00010  -2.76275
   D43       -2.09883   0.00002   0.00000   0.00012   0.00012  -2.09870
   D44       -0.10618   0.00000   0.00000  -0.00013  -0.00013  -0.10630
   D45        2.53175  -0.00004   0.00000  -0.00040  -0.00040   2.53134
   D46       -3.08761   0.00001   0.00000  -0.00018  -0.00018  -3.08779
   D47       -1.02984   0.00001   0.00000   0.00009   0.00009  -1.02975
   D48        1.60808  -0.00004   0.00000  -0.00019  -0.00019   1.60789
   D49        2.27191   0.00002   0.00000   0.00004   0.00004   2.27194
   D50        3.13855   0.00002   0.00000   0.00021   0.00021   3.13876
   D51       -0.50671  -0.00002   0.00000  -0.00007  -0.00007  -0.50678
   D52        0.15711   0.00003   0.00000   0.00015   0.00015   0.15727
   D53        3.07192   0.00002   0.00000   0.00015   0.00015   3.07207
   D54       -0.57334  -0.00003   0.00000  -0.00013  -0.00013  -0.57347
   D55        0.09048   0.00002   0.00000   0.00010   0.00010   0.09058
   D56       -0.89751  -0.00003   0.00000  -0.00012  -0.00012  -0.89763
   D57        0.07100   0.00001   0.00000   0.00012   0.00012   0.07111
   D58        2.30370  -0.00004   0.00000  -0.00012  -0.00012   2.30358
   D59        2.92461   0.00006   0.00000   0.00035   0.00035   2.92496
   D60        1.07149   0.00004   0.00000   0.00025   0.00025   1.07173
   D61        2.03999   0.00009   0.00000   0.00049   0.00049   2.04048
   D62       -2.01049   0.00003   0.00000   0.00025   0.00025  -2.01024
   D63       -1.38958   0.00013   0.00000   0.00072   0.00072  -1.38886
   D64        0.08218   0.00006   0.00000   0.00038   0.00038   0.08256
   D65        1.05069   0.00011   0.00000   0.00062   0.00062   1.05130
   D66       -2.99980   0.00005   0.00000   0.00038   0.00038  -2.99942
   D67       -2.37889   0.00015   0.00000   0.00086   0.00086  -2.37803
   D68       -2.97823   0.00001   0.00000   0.00005   0.00005  -2.97818
   D69       -2.00973   0.00005   0.00000   0.00029   0.00029  -2.00944
   D70        0.22297   0.00000   0.00000   0.00006   0.00006   0.22303
   D71        0.84388   0.00010   0.00000   0.00053   0.00053   0.84441
   D72        2.82378  -0.00001   0.00000  -0.00004  -0.00004   2.82374
   D73       -2.49090   0.00003   0.00000   0.00020   0.00020  -2.49070
   D74       -0.25820  -0.00002   0.00000  -0.00004  -0.00004  -0.25824
   D75        0.36271   0.00007   0.00000   0.00043   0.00043   0.36314
   D76        0.59161   0.00005   0.00000   0.00032   0.00032   0.59193
   D77        1.60974   0.00000   0.00000  -0.00005  -0.00005   1.60969
   D78       -2.42593  -0.00003   0.00000  -0.00018  -0.00018  -2.42610
   D79       -1.71252   0.00001   0.00000   0.00003   0.00003  -1.71249
   D80       -0.50140   0.00000   0.00000   0.00002   0.00002  -0.50138
   D81        0.51672  -0.00005   0.00000  -0.00034  -0.00034   0.51638
   D82        2.76424  -0.00009   0.00000  -0.00047  -0.00047   2.76377
   D83       -2.80554  -0.00005   0.00000  -0.00027  -0.00027  -2.80580
   D84       -1.21249   0.00005   0.00000   0.00034   0.00034  -1.21216
   D85       -0.19437  -0.00001   0.00000  -0.00003  -0.00003  -0.19440
   D86        2.05315  -0.00004   0.00000  -0.00016  -0.00016   2.05299
   D87        2.76656   0.00000   0.00000   0.00004   0.00004   2.76661
   D88        2.54187   0.00007   0.00000   0.00042   0.00042   2.54229
   D89       -2.72319   0.00001   0.00000   0.00005   0.00005  -2.72314
   D90       -0.47567  -0.00002   0.00000  -0.00008  -0.00008  -0.47575
   D91        0.23774   0.00002   0.00000   0.00013   0.00013   0.23787
   D92        2.98965   0.00006   0.00000   0.00037   0.00037   2.99002
   D93       -2.27541   0.00001   0.00000   0.00001   0.00001  -2.27540
   D94       -0.02789  -0.00003   0.00000  -0.00013  -0.00012  -0.02801
   D95        0.68552   0.00002   0.00000   0.00008   0.00008   0.68560
   D96        0.39251  -0.00004   0.00000  -0.00022  -0.00022   0.39230
   D97       -0.66800  -0.00007   0.00000  -0.00031  -0.00031  -0.66831
   D98        2.71291  -0.00003   0.00000  -0.00022  -0.00022   2.71269
   D99       -2.80604  -0.00005   0.00000  -0.00025  -0.00026  -2.80630
   D100      -0.66022   0.00001   0.00000  -0.00014  -0.00013  -0.66036
   D101      -1.72073  -0.00002   0.00000  -0.00023  -0.00023  -1.72096
   D102       1.66017   0.00001   0.00000  -0.00013  -0.00013   1.66004
   D103       2.42441  -0.00000   0.00000  -0.00017  -0.00017   2.42424
   D104       1.26332   0.00004   0.00000   0.00017   0.00017   1.26349
   D105       0.20281   0.00001   0.00000   0.00008   0.00008   0.20289
   D106      -2.69947   0.00005   0.00000   0.00017   0.00017  -2.69930
   D107      -1.93523   0.00003   0.00000   0.00013   0.00013  -1.93510
   D108      -2.52784   0.00002   0.00000   0.00008   0.00008  -2.52776
   D109       2.69484  -0.00001   0.00000  -0.00002  -0.00002   2.69482
   D110      -0.20744   0.00002   0.00000   0.00008   0.00008  -0.20736
   D111       0.55679   0.00001   0.00000   0.00004   0.00004   0.55683
   D112      -3.09332   0.00000   0.00000  -0.00001  -0.00001  -3.09333
   D113       2.12936  -0.00003   0.00000  -0.00010  -0.00010   2.12926
   D114      -0.77292   0.00000   0.00000  -0.00001  -0.00001  -0.77293
   D115      -0.00869  -0.00001   0.00000  -0.00005  -0.00005  -0.00874
   D116      -1.91768   0.00005   0.00000   0.00022   0.00022  -1.91746
   D117      -0.93255  -0.00000   0.00000   0.00010   0.00009  -0.93245
   D118       2.15398  -0.00001   0.00000  -0.00006  -0.00006   2.15392
   D119       0.04650   0.00002   0.00000   0.00013   0.00013   0.04663
   D120      -3.01009  -0.00004   0.00000  -0.00021  -0.00021  -3.01030
   D121       1.00583   0.00000   0.00000  -0.00004  -0.00004   1.00578
   D122       0.36431   0.00005   0.00000   0.00024   0.00024   0.36455
   D123       3.08404   0.00006   0.00000   0.00030   0.00030   3.08434
   D124       1.48650   0.00004   0.00000   0.00021   0.00021   1.48671
   D125       1.59971  -0.00001   0.00000   0.00008   0.00008   1.59979
   D126      -1.96374   0.00000   0.00000   0.00014   0.00013  -1.96361
   D127       2.72190  -0.00002   0.00000   0.00005   0.00005   2.72194
   D128      -1.56511  -0.00002   0.00000  -0.00009  -0.00009  -1.56520
   D129       1.15462  -0.00001   0.00000  -0.00003  -0.00003   1.15459
   D130      -0.44292  -0.00002   0.00000  -0.00012  -0.00012  -0.44304
   D131       2.80683   0.00002   0.00000   0.00015   0.00015   2.80698
   D132      -0.75662   0.00004   0.00000   0.00021   0.00021  -0.75641
   D133      -2.35417   0.00002   0.00000   0.00012   0.00012  -2.35405
   D134      -0.68088  -0.00004   0.00000  -0.00020  -0.00020  -0.68108
   D135       2.03885  -0.00003   0.00000  -0.00015  -0.00015   2.03871
   D136       0.44131  -0.00004   0.00000  -0.00024  -0.00024   0.44108
   D137      -2.39893   0.00000   0.00000  -0.00001  -0.00001  -2.39894
   D138       0.32080   0.00002   0.00000   0.00004   0.00004   0.32084
   D139      -1.27674  -0.00000   0.00000  -0.00005  -0.00005  -1.27679
   D140       0.30149   0.00019   0.00000   0.00112   0.00112   0.30261
   D141      -0.82516   0.00016   0.00000   0.00107   0.00107  -0.82409
   D142       3.02460   0.00017   0.00000   0.00110   0.00110   3.02570
   D143       2.57260   0.00020   0.00000   0.00125   0.00125   2.57385
   D144       1.45891   0.00003   0.00000   0.00018   0.00018   1.45909
   D145       0.33226   0.00001   0.00000   0.00014   0.00014   0.33240
   D146      -2.10117   0.00001   0.00000   0.00017   0.00017  -2.10100
   D147      -2.55316   0.00004   0.00000   0.00031   0.00031  -2.55285
   D148      -2.54087  -0.00001   0.00000  -0.00014  -0.00013  -2.54100
   D149       2.61566  -0.00003   0.00000  -0.00018  -0.00018   2.61548
   D150       0.18223  -0.00003   0.00000  -0.00015  -0.00015   0.18208
   D151      -0.26976  -0.00000   0.00000  -0.00000  -0.00000  -0.26976
   D152      -2.10629   0.00002   0.00000   0.00005   0.00005  -2.10624
   D153       3.05024  -0.00000   0.00000   0.00001   0.00001   3.05025
   D154       0.61681   0.00000   0.00000   0.00004   0.00004   0.61685
   D155       0.16482   0.00003   0.00000   0.00019   0.00019   0.16500
   D156       0.63744   0.00007   0.00000   0.00061   0.00061   0.63805
   D157      -0.43037   0.00038   0.00000   0.00214   0.00214  -0.42823
   D158      -2.66481  -0.00005   0.00000   0.00056   0.00052  -2.66429
   D159       3.06213   0.00112   0.00000   0.00732   0.00734   3.06947
   D160      -0.52084   0.00007   0.00000   0.00076   0.00076  -0.52008
   D161      -1.58866   0.00038   0.00000   0.00230   0.00230  -1.58636
   D162       2.46009  -0.00005   0.00000   0.00071   0.00068   2.46077
   D163       1.90384   0.00112   0.00000   0.00747   0.00749   1.91134
   D164      -2.91102  -0.00010   0.00000  -0.00046  -0.00046  -2.91148
   D165       2.30435   0.00021   0.00000   0.00107   0.00107   2.30542
   D166       0.06991  -0.00022   0.00000  -0.00051  -0.00054   0.06937
   D167      -0.48634   0.00096   0.00000   0.00625   0.00627  -0.48007
   D168      -3.12121  -0.00003   0.00000   0.00005   0.00005  -3.12116
   D169       2.09416   0.00028   0.00000   0.00158   0.00158   2.09575
   D170      -0.14028  -0.00015   0.00000  -0.00000  -0.00004  -0.14031
   D171      -0.69652   0.00103   0.00000   0.00676   0.00678  -0.68974
   D172      -0.79856  -0.00015   0.00000  -0.00081  -0.00081  -0.79937
   D173       0.26588  -0.00007   0.00000  -0.00049  -0.00049   0.26539
   D174       2.44745  -0.00002   0.00000  -0.00053  -0.00053   2.44692
   D175       3.09772  -0.00024   0.00000  -0.00087  -0.00087   3.09685
   D176       0.26698  -0.00014   0.00000  -0.00097  -0.00097   0.26601
   D177       1.33141  -0.00006   0.00000  -0.00065  -0.00065   1.33076
   D178      -2.77020  -0.00001   0.00000  -0.00069  -0.00069  -2.77089
   D179      -2.11993  -0.00023   0.00000  -0.00103  -0.00103  -2.12097
   D180       3.09353   0.00003   0.00000   0.00018   0.00018   3.09371
   D181      -2.12522   0.00011   0.00000   0.00050   0.00050  -2.12472
   D182       0.05635   0.00016   0.00000   0.00046   0.00046   0.05681
   D183       0.70662  -0.00006   0.00000   0.00012   0.00012   0.70673
   D184       2.44336  -0.00012   0.00000  -0.00055  -0.00055   2.44280
   D185      -2.77540  -0.00004   0.00000  -0.00023  -0.00023  -2.77563
   D186      -0.59382   0.00002   0.00000  -0.00027  -0.00027  -0.59409
   D187       0.05644  -0.00021   0.00000  -0.00061  -0.00061   0.05583
   D188       0.12780   0.00002   0.00000   0.00009   0.00009   0.12789
   D189      -0.96576   0.00000   0.00000  -0.00001  -0.00001  -0.96577
   D190       2.34100  -0.00003   0.00000  -0.00014  -0.00014   2.34086
   D191       2.61701   0.00003   0.00000   0.00012   0.00012   2.61714
   D192       1.36383   0.00007   0.00000   0.00014   0.00014   1.36397
   D193       0.27026   0.00005   0.00000   0.00004   0.00004   0.27030
   D194      -2.70616   0.00003   0.00000  -0.00010  -0.00010  -2.70625
   D195      -2.43014   0.00008   0.00000   0.00017   0.00017  -2.42997
   D196      -2.31268   0.00007   0.00000   0.00043   0.00043  -2.31225
   D197       2.87694   0.00005   0.00000   0.00033   0.00033   2.87727
   D198      -0.09948   0.00003   0.00000   0.00019   0.00019  -0.09929
   D199       0.17654   0.00008   0.00000   0.00046   0.00046   0.17699
   D200      -2.47403   0.00008   0.00000   0.00053   0.00053  -2.47350
   D201       2.71559   0.00007   0.00000   0.00043   0.00043   2.71602
   D202      -0.26083   0.00004   0.00000   0.00030   0.00030  -0.26054
   D203       0.01518   0.00009   0.00000   0.00057   0.00057   0.01574
   D204      -0.29172  -0.00001   0.00000  -0.00007  -0.00007  -0.29179
   D205      -1.56102  -0.00004   0.00000  -0.00003  -0.00003  -1.56105
   D206      -2.96752   0.00015   0.00000   0.00104   0.00104  -2.96648
   D207       1.94285  -0.00025   0.00000  -0.00140  -0.00140   1.94145
   D208       0.85412  -0.00009   0.00000  -0.00047  -0.00047   0.85366
   D209       1.71002  -0.00005   0.00000  -0.00031  -0.00031   1.70970
   D210       0.61965  -0.00004   0.00000  -0.00020  -0.00020   0.61945
   D211      -0.50054   0.00006   0.00000   0.00042   0.00042  -0.50012
   D212      -1.57336  -0.00009   0.00000  -0.00068  -0.00068  -1.57404
   D213      -2.99688  -0.00010   0.00000  -0.00064  -0.00063  -2.99751
   D214       0.59346  -0.00006   0.00000  -0.00073  -0.00073   0.59273
   D215       1.61391  -0.00008   0.00000  -0.00042  -0.00042   1.61349
   D216      -2.42172   0.00006   0.00000  -0.00067  -0.00064  -2.42236
   D217      -1.70841  -0.00076   0.00000  -0.00497  -0.00502  -1.71343
   D218      -1.21162  -0.00011   0.00000  -0.00077  -0.00077  -1.21239
   D219      -0.19117  -0.00013   0.00000  -0.00046  -0.00046  -0.19163
   D220       2.05638   0.00001   0.00000  -0.00071  -0.00068   2.05570
   D221       2.76969  -0.00081   0.00000  -0.00501  -0.00506   2.76463
   D222      -0.49957  -0.00014   0.00000  -0.00101  -0.00101  -0.50058
   D223       0.52088  -0.00016   0.00000  -0.00070  -0.00070   0.52018
   D224       2.76843  -0.00002   0.00000  -0.00095  -0.00092   2.76751
   D225      -2.80144  -0.00084   0.00000  -0.00526  -0.00531  -2.80675
   D226       2.99146  -0.00003   0.00000  -0.00031  -0.00030   2.99115
   D227      -2.27128  -0.00005   0.00000   0.00001   0.00001  -2.27127
   D228      -0.02373   0.00009   0.00000  -0.00024  -0.00021  -0.02394
   D229       0.68958  -0.00073   0.00000  -0.00455  -0.00460   0.68499
   D230       2.55081   0.00002   0.00000  -0.00027  -0.00027   2.55054
   D231      -2.71192  -0.00001   0.00000   0.00004   0.00004  -2.71188
   D232      -0.46437   0.00014   0.00000  -0.00021  -0.00018  -0.46455
   D233       0.24894  -0.00068   0.00000  -0.00451  -0.00456   0.24438
   D234       0.88370  -0.00003   0.00000  -0.00017  -0.00017   0.88353
   D235      -2.75602   0.00026   0.00000   0.00135   0.00136  -2.75467
   D236      -2.10489  -0.00010   0.00000  -0.00046  -0.00046  -2.10535
   D237      -0.10268  -0.00001   0.00000  -0.00023  -0.00023  -0.10291
   D238       2.54079   0.00028   0.00000   0.00129   0.00129   2.54208
   D239      -3.09127  -0.00009   0.00000  -0.00052  -0.00052  -3.09179
   D240      -1.02842  -0.00006   0.00000  -0.00022  -0.00023  -1.02864
   D241       1.61505   0.00024   0.00000   0.00130   0.00130   1.61635
   D242       2.26618  -0.00013   0.00000  -0.00051  -0.00051   2.26566
   D243       3.07069   0.00008   0.00000   0.00049   0.00049   3.07118
   D244      -0.56903   0.00037   0.00000   0.00202   0.00202  -0.56701
   D245       0.08210   0.00001   0.00000   0.00020   0.00020   0.08231
   D246      -3.13606  -0.00003   0.00000  -0.00008  -0.00008  -3.13614
   D247      -0.49260   0.00026   0.00000   0.00145   0.00145  -0.49115
   D248       0.15853  -0.00011   0.00000  -0.00037  -0.00037   0.15816
   D249      -0.74201   0.00004   0.00000   0.00054   0.00054  -0.74147
   D250      -1.76777  -0.00009   0.00000  -0.00009  -0.00009  -1.76785
   D251       2.28537  -0.00011   0.00000   0.00018   0.00018   2.28555
   D252       1.70330   0.00029   0.00000   0.00220   0.00220   1.70550
   D253       0.26998   0.00019   0.00000   0.00113   0.00113   0.27111
   D254      -0.75578   0.00006   0.00000   0.00050   0.00050  -0.75527
   D255      -2.98583   0.00004   0.00000   0.00077   0.00077  -2.98506
   D256       2.71529   0.00044   0.00000   0.00279   0.00279   2.71808
   D257       1.21747   0.00020   0.00000   0.00109   0.00109   1.21857
   D258       0.19172   0.00007   0.00000   0.00046   0.00046   0.19218
   D259      -2.03834   0.00005   0.00000   0.00073   0.00073  -2.03760
   D260      -2.62040   0.00045   0.00000   0.00275   0.00275  -2.61765
   D261      -2.50156   0.00001   0.00000   0.00011   0.00011  -2.50146
   D262       2.75587  -0.00012   0.00000  -0.00052  -0.00052   2.75534
   D263       0.52581  -0.00014   0.00000  -0.00025  -0.00025   0.52556
   D264      -0.05625   0.00026   0.00000   0.00176   0.00176  -0.05449
   D265      -3.05243   0.00012   0.00000   0.00062   0.00062  -3.05181
   D266       2.20500  -0.00001   0.00000  -0.00001  -0.00001   2.20499
   D267      -0.02505  -0.00003   0.00000   0.00026   0.00026  -0.02479
   D268      -0.60712   0.00037   0.00000   0.00228   0.00228  -0.60484
   D269      -1.49245   0.00002   0.00000   0.00051   0.00051  -1.49194
   D270      -0.47818  -0.00001   0.00000   0.00038   0.00037  -0.47780
   D271       2.10464   0.00001   0.00000   0.00041   0.00041   2.10505
   D272       2.33773  -0.00001   0.00000   0.00024   0.00024   2.33797
   D273      -0.58021   0.00003   0.00000   0.00041   0.00041  -0.57981
   D274       0.43406  -0.00000   0.00000   0.00027   0.00027   0.43433
   D275       3.01687   0.00001   0.00000   0.00031   0.00031   3.01718
   D276      -3.03322  -0.00001   0.00000   0.00014   0.00014  -3.03309
   D277       0.13231   0.00008   0.00000   0.00045   0.00045   0.13276
   D278       1.14658   0.00005   0.00000   0.00031   0.00031   1.14689
   D279      -2.55379   0.00007   0.00000   0.00035   0.00035  -2.55344
   D280      -2.32070   0.00005   0.00000   0.00018   0.00018  -2.32052
   D281       2.52340  -0.00008   0.00000  -0.00045  -0.00045   2.52295
   D282      -2.74551  -0.00011   0.00000  -0.00058  -0.00059  -2.74610
   D283      -0.16270  -0.00010   0.00000  -0.00055  -0.00055  -0.16324
   D284       0.07040  -0.00012   0.00000  -0.00072  -0.00072   0.06967
   D285       2.46579   0.00004   0.00000   0.00025   0.00025   2.46605
   D286      -2.80312   0.00001   0.00000   0.00012   0.00012  -2.80300
   D287      -0.22031   0.00002   0.00000   0.00016   0.00016  -0.22015
   D288       0.01279   0.00000   0.00000  -0.00002  -0.00002   0.01277
   D289       1.26135   0.00012   0.00000   0.00037   0.00037   1.26172
   D290       0.19957   0.00012   0.00000   0.00036   0.00036   0.19993
   D291      -1.94048   0.00012   0.00000   0.00034   0.00034  -1.94014
   D292      -2.70602  -0.00001   0.00000  -0.00030  -0.00030  -2.70632
   D293       0.39089  -0.00010   0.00000  -0.00066  -0.00066   0.39023
   D294      -0.67089  -0.00011   0.00000  -0.00067  -0.00067  -0.67156
   D295      -2.81094  -0.00010   0.00000  -0.00069  -0.00069  -2.81163
   D296       2.70670  -0.00023   0.00000  -0.00133  -0.00133   2.70538
   D297      -0.66017  -0.00006   0.00000  -0.00033  -0.00033  -0.66050
   D298      -1.72195  -0.00006   0.00000  -0.00033  -0.00033  -1.72228
   D299       2.42118  -0.00005   0.00000  -0.00035  -0.00036   2.42083
   D300       1.65565  -0.00019   0.00000  -0.00099  -0.00099   1.65465
   D301      -3.09824   0.00010   0.00000   0.00051   0.00051  -3.09773
   D302       2.12316   0.00010   0.00000   0.00051   0.00051   2.12367
   D303      -0.01689   0.00011   0.00000   0.00049   0.00049  -0.01641
   D304      -0.78243  -0.00003   0.00000  -0.00015  -0.00015  -0.78258
   D305      -2.53008  -0.00003   0.00000  -0.00005  -0.00005  -2.53013
   D306       2.69132  -0.00003   0.00000  -0.00005  -0.00005   2.69127
   D307       0.55127  -0.00002   0.00000  -0.00007  -0.00008   0.55120
   D308      -0.21426  -0.00016   0.00000  -0.00071  -0.00071  -0.21498
   D309       0.08001   0.00013   0.00000   0.00077   0.00077   0.08077
   D310       1.05059   0.00010   0.00000   0.00058   0.00058   1.05117
   D311      -2.38059   0.00011   0.00000   0.00066   0.00066  -2.37993
   D312      -3.00459   0.00014   0.00000   0.00080   0.00080  -3.00379
   D313       1.07150   0.00011   0.00000   0.00047   0.00047   1.07197
   D314       2.04208   0.00008   0.00000   0.00028   0.00028   2.04237
   D315      -1.38910   0.00009   0.00000   0.00037   0.00037  -1.38873
   D316      -2.01310   0.00012   0.00000   0.00051   0.00051  -2.01259
   D317      -0.89884  -0.00004   0.00000  -0.00027  -0.00027  -0.89911
   D318       0.07175  -0.00008   0.00000  -0.00046  -0.00046   0.07129
   D319       2.92375  -0.00007   0.00000  -0.00037  -0.00037   2.92338
   D320       2.29976  -0.00003   0.00000  -0.00023  -0.00024   2.29952
   D321       2.82017   0.00004   0.00000   0.00017   0.00017   2.82034
   D322      -2.49243   0.00001   0.00000  -0.00002  -0.00002  -2.49245
   D323       0.35957   0.00002   0.00000   0.00007   0.00007   0.35964
   D324      -0.26442   0.00005   0.00000   0.00021   0.00021  -0.26421
   D325      -2.98662   0.00001   0.00000   0.00015   0.00015  -2.98648
   D326      -2.01604  -0.00002   0.00000  -0.00004  -0.00004  -2.01608
   D327       0.83596  -0.00001   0.00000   0.00005   0.00004   0.83601
   D328       0.21197   0.00002   0.00000   0.00018   0.00018   0.21215
   D329       2.05669  -0.00008   0.00000  -0.00041  -0.00041   2.05628
   D330       1.17222   0.00004   0.00000   0.00028   0.00028   1.17250
   D331       3.09995   0.00016   0.00000   0.00106   0.00106   3.10101
   D332      -1.94916   0.00010   0.00000   0.00072   0.00072  -1.94844
   D333       0.34007  -0.00005   0.00000  -0.00012  -0.00012   0.33995
   D334      -0.73751  -0.00003   0.00000   0.00010   0.00010  -0.73742
   D335      -3.01111  -0.00014   0.00000  -0.00057  -0.00057  -3.01168
   D336       2.15369   0.00005   0.00000   0.00024   0.00024   2.15392
   D337      -1.91359   0.00010   0.00000   0.00070   0.00070  -1.91288
   D338      -0.93027   0.00002   0.00000   0.00026   0.00026  -0.93001
   D339       1.00983   0.00003   0.00000   0.00013   0.00013   1.00996
   D340       0.05160  -0.00000   0.00000   0.00009   0.00009   0.05169
   D341      -0.89171   0.00012   0.00000   0.00035   0.00035  -0.89136
   D342       0.13619  -0.00030   0.00000  -0.00185  -0.00185   0.13433
   D343       3.12158  -0.00017   0.00000  -0.00022  -0.00025   3.12134
   D344       2.48964   0.00059   0.00000   0.00358   0.00359   2.49323
   D345       0.21421   0.00013   0.00000   0.00045   0.00045   0.21466
   D346       1.24211  -0.00028   0.00000  -0.00175  -0.00175   1.24036
   D347      -2.05568  -0.00016   0.00000  -0.00012  -0.00014  -2.05582
   D348      -2.68762   0.00060   0.00000   0.00368   0.00369  -2.68393
   D349       3.11038   0.00012   0.00000   0.00072   0.00072   3.11110
   D350      -2.14491  -0.00029   0.00000  -0.00148  -0.00148  -2.14639
   D351       0.84049  -0.00016   0.00000   0.00015   0.00013   0.84062
   D352       0.20855   0.00059   0.00000   0.00395   0.00396   0.21251
   D353       2.53820   0.00018   0.00000   0.00082   0.00082   2.53902
   D354      -2.71709  -0.00023   0.00000  -0.00138  -0.00138  -2.71847
   D355       0.26831  -0.00011   0.00000   0.00025   0.00022   0.26853
   D356      -0.36363   0.00065   0.00000   0.00405   0.00406  -0.35958
   D357       0.48015  -0.00002   0.00000  -0.00021  -0.00021   0.47994
   D358      -2.23375  -0.00025   0.00000  -0.00130  -0.00130  -2.23505
   D359      -2.88333   0.00009   0.00000   0.00042   0.00042  -2.88291
   D360      -0.69694  -0.00004   0.00000  -0.00022  -0.00023  -0.69716
   D361       2.87235  -0.00026   0.00000  -0.00131  -0.00132   2.87103
   D362       2.22276   0.00008   0.00000   0.00041   0.00041   2.22317
   D363       3.00117   0.00001   0.00000  -0.00002  -0.00002   3.00114
   D364       0.28727  -0.00021   0.00000  -0.00111  -0.00112   0.28615
   D365      -0.36232   0.00013   0.00000   0.00061   0.00061  -0.36171
   D366       3.12907  -0.00004   0.00000  -0.00032  -0.00032   3.12875
   D367       0.41517  -0.00027   0.00000  -0.00141  -0.00141   0.41376
   D368      -0.23441   0.00008   0.00000   0.00032   0.00032  -0.23410
   D369       0.83150  -0.00003   0.00000  -0.00024  -0.00024   0.83126
   D370      -0.11573  -0.00001   0.00000  -0.00016  -0.00016  -0.11588
   D371      -2.99177   0.00001   0.00000   0.00004   0.00004  -2.99173
   D372      -2.56682   0.00009   0.00000   0.00038   0.00038  -2.56645
   D373      -0.20712  -0.00018   0.00000  -0.00073  -0.00073  -0.20785
   D374      -1.15435  -0.00016   0.00000  -0.00064  -0.00065  -1.15499
   D375       2.25279  -0.00014   0.00000  -0.00044  -0.00044   2.25235
   D376       2.67774  -0.00006   0.00000  -0.00011  -0.00011   2.67763
   D377       3.13258  -0.00011   0.00000  -0.00063  -0.00063   3.13195
   D378       2.18536  -0.00009   0.00000  -0.00054  -0.00054   2.18481
   D379      -0.69069  -0.00007   0.00000  -0.00034  -0.00034  -0.69103
   D380      -0.26574   0.00001   0.00000  -0.00001  -0.00001  -0.26575
   D381      -2.54837  -0.00007   0.00000  -0.00042  -0.00042  -2.54879
   D382       2.78760  -0.00005   0.00000  -0.00034  -0.00034   2.78726
   D383      -0.08845  -0.00002   0.00000  -0.00013  -0.00013  -0.08859
   D384       0.33650   0.00005   0.00000   0.00020   0.00020   0.33670
   D385      -0.80174  -0.00003   0.00000  -0.00021  -0.00021  -0.80195
   D386       0.33297  -0.00006   0.00000  -0.00034  -0.00034   0.33263
   D387       1.45593   0.00002   0.00000  -0.00033  -0.00033   1.45560
   D388       2.93104  -0.00008   0.00000  -0.00044  -0.00044   2.93060
   D389      -1.98170   0.00001   0.00000  -0.00003  -0.00003  -1.98173
   D390       3.07250  -0.00015   0.00000  -0.00065  -0.00065   3.07185
   D391       1.72074  -0.00004   0.00000  -0.00048  -0.00048   1.72026
   D392      -1.74655  -0.00018   0.00000  -0.00077  -0.00077  -1.74733
   D393      -3.09832  -0.00007   0.00000  -0.00060  -0.00060  -3.09892
   D394      -0.46139  -0.00022   0.00000  -0.00118  -0.00119  -0.46258
   D395      -1.81315  -0.00011   0.00000  -0.00101  -0.00102  -1.81417
   D396       0.57149  -0.00014   0.00000  -0.00061  -0.00061   0.57088
   D397      -0.78027  -0.00004   0.00000  -0.00044  -0.00044  -0.78071
   D398       1.67497  -0.00014   0.00000  -0.00055  -0.00055   1.67442
   D399       0.32321  -0.00003   0.00000  -0.00038  -0.00038   0.32283
   D400       0.48162  -0.00003   0.00000  -0.00017  -0.00018   0.48145
   D401      -0.69800   0.00000   0.00000  -0.00020  -0.00020  -0.69820
   D402       3.00650  -0.00000   0.00000  -0.00007  -0.00007   3.00643
   D403       3.12410   0.00001   0.00000   0.00002   0.00002   3.12412
   D404      -2.22698  -0.00001   0.00000  -0.00004  -0.00004  -2.22702
   D405       2.87658   0.00002   0.00000  -0.00006  -0.00006   2.87652
   D406       0.29789   0.00001   0.00000   0.00007   0.00007   0.29796
   D407       0.41550   0.00003   0.00000   0.00016   0.00016   0.41565
   D408      -2.88487  -0.00004   0.00000  -0.00015  -0.00015  -2.88502
   D409       2.21869  -0.00001   0.00000  -0.00017  -0.00017   2.21852
   D410      -0.36000  -0.00002   0.00000  -0.00004  -0.00004  -0.36005
   D411      -0.24240  -0.00000   0.00000   0.00004   0.00004  -0.24235
   D412      -0.72227  -0.00004   0.00000  -0.00027  -0.00027  -0.72254
   D413       0.47762  -0.00004   0.00000  -0.00013  -0.00013   0.47748
   D414       3.08539  -0.00004   0.00000  -0.00021  -0.00021   3.08518
   D415      -3.04780  -0.00007   0.00000  -0.00040  -0.00040  -3.04820
   D416       2.61813   0.00004   0.00000   0.00014   0.00014   2.61827
   D417      -2.46517   0.00003   0.00000   0.00027   0.00027  -2.46490
   D418       0.14261   0.00004   0.00000   0.00019   0.00019   0.14280
   D419       0.29260   0.00000   0.00000   0.00000   0.00000   0.29260
   D420       2.27322  -0.00001   0.00000  -0.00012  -0.00012   2.27310
   D421      -2.81008  -0.00002   0.00000   0.00001   0.00001  -2.81006
   D422      -0.20230  -0.00001   0.00000  -0.00007  -0.00007  -0.20237
   D423      -0.05231  -0.00005   0.00000  -0.00026  -0.00026  -0.05256
   D424      -0.32173   0.00006   0.00000   0.00033   0.00033  -0.32140
   D425       0.97287   0.00005   0.00000   0.00035   0.00035   0.97323
   D426       3.11612   0.00005   0.00000   0.00022   0.00022   3.11634
   D427      -2.88441   0.00003   0.00000   0.00021   0.00021  -2.88420
   D428       2.70452   0.00002   0.00000   0.00011   0.00011   2.70462
   D429      -2.28407   0.00001   0.00000   0.00013   0.00013  -2.28394
   D430      -0.14082   0.00001   0.00000  -0.00000  -0.00000  -0.14082
   D431       0.14183  -0.00001   0.00000  -0.00001  -0.00001   0.14182
   D432       3.00705   0.00004   0.00000   0.00018   0.00018   3.00723
   D433      -1.98154   0.00003   0.00000   0.00021   0.00021  -1.98133
   D434       0.16171   0.00003   0.00000   0.00007   0.00007   0.16179
   D435       0.44436   0.00001   0.00000   0.00006   0.00006   0.44443
   D436      -2.31210   0.00001   0.00000   0.00008   0.00008  -2.31202
   D437       0.18433  -0.00004   0.00000  -0.00027  -0.00027   0.18407
   D438       1.93623  -0.00005   0.00000  -0.00025  -0.00025   1.93598
   D439      -1.00073   0.00003   0.00000   0.00018   0.00018  -1.00055
   D440       0.19436  -0.00003   0.00000  -0.00011  -0.00011   0.19425
   D441      -2.67453  -0.00001   0.00000  -0.00013  -0.00013  -2.67466
   D442      -1.16046  -0.00000   0.00000  -0.00004  -0.00004  -1.16050
   D443       1.77309   0.00002   0.00000   0.00012   0.00012   1.77321
   D444       0.47562  -0.00041   0.00000  -0.00220  -0.00220   0.47342
   D445      -2.46553  -0.00026   0.00000  -0.00131  -0.00131  -2.46685
   D446      -2.82909  -0.00023   0.00000  -0.00080  -0.00080  -2.82989
   D447      -0.72633  -0.00006   0.00000  -0.00086  -0.00085  -0.72718
   D448       2.61570   0.00009   0.00000   0.00003   0.00003   2.61573
   D449       2.25214   0.00013   0.00000   0.00054   0.00054   2.25269
   D450       3.08210  -0.00020   0.00000  -0.00116  -0.00115   3.08095
   D451       0.14095  -0.00005   0.00000  -0.00027  -0.00027   0.14068
   D452      -0.22261  -0.00002   0.00000   0.00024   0.00024  -0.22236
   D453      -3.04557  -0.00104   0.00000  -0.00687  -0.00687  -3.05244
   D454       0.29646  -0.00089   0.00000  -0.00598  -0.00598   0.29048
   D455      -0.06710  -0.00086   0.00000  -0.00547  -0.00547  -0.07257
   D456      -0.96508   0.00016   0.00000   0.00138   0.00138  -0.96370
   D457       0.27085   0.00040   0.00000   0.00234   0.00234   0.27319
   D458       2.73388   0.00009   0.00000   0.00034   0.00034   2.73422
   D459       2.86818   0.00038   0.00000   0.00296   0.00296   2.87114
   D460       0.12978   0.00006   0.00000   0.00106   0.00106   0.13084
   D461       1.36571   0.00030   0.00000   0.00203   0.00202   1.36774
   D462      -2.45445  -0.00001   0.00000   0.00002   0.00002  -2.45443
   D463      -2.32015   0.00028   0.00000   0.00265   0.00264  -2.31750
   D464       2.34547   0.00004   0.00000  -0.00017  -0.00015   2.34532
   D465      -2.70178   0.00028   0.00000   0.00079   0.00081  -2.70097
   D466      -0.23876  -0.00003   0.00000  -0.00121  -0.00119  -0.23995
   D467      -0.10446   0.00027   0.00000   0.00141   0.00143  -0.10303
   D468       2.61547   0.00035   0.00000   0.00287   0.00286   2.61833
   D469      -2.43178   0.00059   0.00000   0.00384   0.00383  -2.42796
   D470       0.03124   0.00028   0.00000   0.00183   0.00182   0.03307
   D471       0.16554   0.00058   0.00000   0.00446   0.00445   0.16999
   D472      -0.56395   0.00099   0.00000   0.00997   0.00995  -0.55399
   D473       1.58199   0.00171   0.00000   0.01490   0.01494   1.59693
   D474      -1.86814   0.00087   0.00000   0.00931   0.00931  -1.85883
   D475       2.97144   0.00171   0.00000   0.01500   0.01499   2.98643
   D476       0.51213   0.00140   0.00000   0.01284   0.01283   0.52497
   D477      -0.31966   0.00021   0.00000   0.00120   0.00120  -0.31846
   D478       0.97391   0.00023   0.00000   0.00132   0.00132   0.97523
   D479      -2.88052   0.00023   0.00000   0.00135   0.00135  -2.87917
   D480       3.11825   0.00017   0.00000   0.00102   0.00102   3.11927
   D481       2.70489   0.00004   0.00000   0.00031   0.00030   2.70520
   D482      -2.28472   0.00007   0.00000   0.00043   0.00043  -2.28430
   D483       0.14403   0.00006   0.00000   0.00046   0.00046   0.14449
   D484      -0.14038   0.00000   0.00000   0.00012   0.00012  -0.14026
   D485       3.02947  -0.00003   0.00000  -0.00060  -0.00060   3.02888
   D486      -1.96014  -0.00000   0.00000  -0.00047  -0.00047  -1.96061
   D487       0.46861  -0.00000   0.00000  -0.00044  -0.00044   0.46817
   D488       0.18420  -0.00007   0.00000  -0.00078  -0.00078   0.18342
   D489      -2.32100   0.00003   0.00000   0.00015   0.00015  -2.32085
   D490       0.18271   0.00031   0.00000   0.00168   0.00168   0.18439
   D491       1.93103  -0.00005   0.00000  -0.00027  -0.00028   1.93075
   D492      -1.00382   0.00013   0.00000   0.00075   0.00075  -1.00307
   D493       2.61426   0.00018   0.00000   0.00101   0.00101   2.61526
   D494       0.63616   0.00049   0.00000   0.00258   0.00259   0.63875
   D495      -0.26109   0.00007   0.00000   0.00042   0.00042  -0.26068
   D496      -2.23919   0.00038   0.00000   0.00199   0.00200  -2.23719
   D497       1.26453  -0.00016   0.00000  -0.00100  -0.00100   1.26353
   D498      -0.71356   0.00015   0.00000   0.00058   0.00058  -0.71298
   D499      -2.10838   0.00010   0.00000   0.00099   0.00099  -2.10738
   D500       2.19672   0.00041   0.00000   0.00257   0.00258   2.19929
   D501       0.30353   0.00005   0.00000   0.00048   0.00048   0.30402
   D502      -0.82135   0.00004   0.00000   0.00025   0.00025  -0.82110
   D503       3.02192   0.00005   0.00000   0.00038   0.00038   3.02230
   D504       2.57547   0.00001   0.00000   0.00017   0.00017   2.57564
   D505       1.45922   0.00005   0.00000  -0.00008  -0.00009   1.45913
   D506       0.33433   0.00004   0.00000  -0.00031  -0.00031   0.33402
   D507      -2.10558   0.00005   0.00000  -0.00019  -0.00019  -2.10577
   D508      -2.55203   0.00000   0.00000  -0.00040  -0.00040  -2.55243
   D509      -2.11862   0.00004   0.00000   0.00066   0.00066  -2.11795
   D510       3.03968   0.00003   0.00000   0.00044   0.00044   3.04012
   D511       0.59977   0.00004   0.00000   0.00056   0.00056   0.60033
   D512       0.15332  -0.00001   0.00000   0.00035   0.00035   0.15367
   D513      -2.53870   0.00009   0.00000  -0.00007  -0.00007  -2.53877
   D514       2.61959   0.00007   0.00000  -0.00030  -0.00030   2.61930
   D515       0.17968   0.00008   0.00000  -0.00017  -0.00017   0.17951
   D516      -0.26677   0.00004   0.00000  -0.00038  -0.00038  -0.26715
   D517       0.63702  -0.00003   0.00000  -0.00025  -0.00025   0.63677
   D518      -0.43140  -0.00004   0.00000  -0.00033  -0.00033  -0.43173
   D519      -2.66313   0.00007   0.00000   0.00032   0.00032  -2.66281
   D520       3.06524   0.00000   0.00000  -0.00001  -0.00001   3.06523
   D521      -0.51921  -0.00030   0.00000  -0.00158  -0.00158  -0.52079
   D522      -1.58763  -0.00031   0.00000  -0.00167  -0.00167  -1.58930
   D523       2.46382  -0.00020   0.00000  -0.00101  -0.00101   2.46281
   D524       1.90901  -0.00027   0.00000  -0.00135  -0.00135   1.90766
   D525      -3.13089  -0.00000   0.00000  -0.00014  -0.00014  -3.13103
   D526       2.08387  -0.00001   0.00000  -0.00022  -0.00022   2.08365
   D527      -0.14786   0.00010   0.00000   0.00043   0.00043  -0.14742
   D528      -0.70267   0.00003   0.00000   0.00010   0.00010  -0.70257
   D529      -2.89293  -0.00044   0.00000  -0.00311  -0.00311  -2.89604
   D530       2.32183  -0.00045   0.00000  -0.00320  -0.00320   2.31863
   D531       0.09010  -0.00034   0.00000  -0.00254  -0.00254   0.08756
   D532      -0.46471  -0.00041   0.00000  -0.00288  -0.00288  -0.46759
   D533      -1.52312  -0.00006   0.00000   0.00016   0.00016  -1.52296
   D534       1.76427   0.00012   0.00000   0.00057   0.00057   1.76484
   D535      -2.95538   0.00026   0.00000   0.00204   0.00204  -2.95334
   D536       0.67624   0.00010   0.00000   0.00070   0.00070   0.67694
   D537      -0.44539   0.00003   0.00000   0.00038   0.00038  -0.44501
   D538      -0.88838   0.00003   0.00000   0.00005   0.00005  -0.88833
   D539       0.13822   0.00002   0.00000   0.00005   0.00005   0.13827
   D540       3.12745   0.00005   0.00000   0.00019   0.00019   3.12764
   D541       2.49142   0.00000   0.00000  -0.00011  -0.00011   2.49131
   D542       0.21743   0.00002   0.00000   0.00010   0.00010   0.21754
   D543       1.24404   0.00001   0.00000   0.00011   0.00011   1.24415
   D544      -2.04993   0.00004   0.00000   0.00025   0.00025  -2.04968
   D545      -2.68595  -0.00001   0.00000  -0.00005  -0.00005  -2.68600
   D546       3.10959   0.00001   0.00000   0.00011   0.00011   3.10970
   D547      -2.14699   0.00000   0.00000   0.00011   0.00011  -2.14688
   D548       0.84223   0.00003   0.00000   0.00025   0.00025   0.84248
   D549       0.20621  -0.00002   0.00000  -0.00005  -0.00005   0.20616
   D550       2.53341   0.00002   0.00000   0.00014   0.00014   2.53355
   D551      -2.72318   0.00001   0.00000   0.00015   0.00015  -2.72303
   D552       0.26604   0.00004   0.00000   0.00029   0.00029   0.26633
   D553      -0.36998  -0.00001   0.00000  -0.00001  -0.00001  -0.36999
   D554       0.82896  -0.00004   0.00000  -0.00015  -0.00015   0.82880
   D555      -0.11897  -0.00006   0.00000  -0.00028  -0.00028  -0.11925
   D556      -2.57377  -0.00005   0.00000  -0.00017  -0.00017  -2.57395
   D557      -2.99998  -0.00003   0.00000  -0.00008  -0.00008  -3.00006
   D558      -0.21050  -0.00001   0.00000  -0.00007  -0.00007  -0.21057
   D559      -1.15842  -0.00004   0.00000  -0.00019  -0.00019  -1.15862
   D560       2.66995  -0.00003   0.00000  -0.00009  -0.00009   2.66987
   D561       2.24375  -0.00000   0.00000   0.00000   0.00001   2.24376
   D562       3.13405  -0.00001   0.00000  -0.00012  -0.00012   3.13393
   D563       2.18613  -0.00004   0.00000  -0.00024  -0.00024   2.18588
   D564      -0.26868  -0.00003   0.00000  -0.00014  -0.00014  -0.26882
   D565      -0.69488  -0.00000   0.00000  -0.00004  -0.00004  -0.69493
   D566      -2.54846   0.00000   0.00000  -0.00008  -0.00008  -2.54853
   D567       2.78681  -0.00003   0.00000  -0.00020  -0.00020   2.78661
   D568       0.33200  -0.00001   0.00000  -0.00010  -0.00010   0.33190
   D569      -0.09420   0.00001   0.00000  -0.00000  -0.00000  -0.09421
   D570      -0.77463   0.00002   0.00000   0.00018   0.00018  -0.77445
   D571       2.95534  -0.00000   0.00000   0.00002   0.00002   2.95536
   D572       0.36296   0.00002   0.00000   0.00022   0.00022   0.36318
   D573       1.48676   0.00003   0.00000   0.00015   0.00015   1.48691
   D574      -1.95687   0.00002   0.00000   0.00020   0.00020  -1.95667
   D575       1.70691   0.00001   0.00000   0.00024   0.00024   1.70715
   D576       3.07210   0.00002   0.00000   0.00027   0.00027   3.07237
   D577      -0.78551  -0.00002   0.00000  -0.00006  -0.00006  -0.78556
   D578       0.57968  -0.00001   0.00000  -0.00003  -0.00003   0.57966
   D579      -3.10532   0.00005   0.00000   0.00031   0.00031  -3.10501
   D580      -1.74013   0.00005   0.00000   0.00034   0.00034  -1.73979
   D581      -1.81518   0.00001   0.00000   0.00010   0.00010  -1.81508
   D582      -0.44999   0.00002   0.00000   0.00013   0.00013  -0.44986
   D583       0.31411   0.00001   0.00000   0.00021   0.00021   0.31432
   D584       1.67930   0.00002   0.00000   0.00024   0.00024   1.67954
   D585      -0.58332  -0.00003   0.00000  -0.00014  -0.00014  -0.58347
   D586       0.62614   0.00002   0.00000   0.00013   0.00013   0.62627
   D587      -2.95378  -0.00001   0.00000  -0.00001  -0.00001  -2.95379
   D588      -2.80639  -0.00002   0.00000  -0.00007  -0.00007  -2.80646
   D589      -1.79136  -0.00009   0.00000  -0.00038  -0.00038  -1.79175
   D590      -0.58190  -0.00004   0.00000  -0.00011  -0.00011  -0.58201
   D591       2.12137  -0.00007   0.00000  -0.00025  -0.00025   2.12112
   D592       2.26875  -0.00008   0.00000  -0.00031  -0.00031   2.26844
   D593       2.26206  -0.00006   0.00000  -0.00039  -0.00039   2.26167
   D594      -2.81166  -0.00001   0.00000  -0.00011  -0.00011  -2.81178
   D595      -0.10840  -0.00004   0.00000  -0.00025  -0.00025  -0.10865
   D596       0.03899  -0.00005   0.00000  -0.00031  -0.00031   0.03868
   D597       2.11757  -0.00006   0.00000  -0.00030  -0.00030   2.11727
   D598      -2.95615  -0.00000   0.00000  -0.00003  -0.00003  -2.95618
   D599      -0.25289  -0.00003   0.00000  -0.00016  -0.00016  -0.25305
   D600      -0.10550  -0.00004   0.00000  -0.00023  -0.00023  -0.10573
   D601      -1.45969   0.00009   0.00000   0.00076   0.00076  -1.45894
   D602       1.76923   0.00008   0.00000   0.00079   0.00079   1.77002
   D603      -0.19776   0.00008   0.00000   0.00063   0.00063  -0.19712
   D604       0.84259   0.00009   0.00000   0.00066   0.00066   0.84325
   D605      -3.05461   0.00011   0.00000   0.00084   0.00084  -3.05376
   D606       0.66548   0.00005   0.00000   0.00023   0.00023   0.66571
   D607      -0.72453   0.00005   0.00000   0.00020   0.00020  -0.72433
   D608       1.66830   0.00003   0.00000   0.00015   0.00015   1.66845
   D609      -2.28331  -0.00007   0.00000  -0.00047  -0.00047  -2.28378
   D610       2.60726   0.00002   0.00000   0.00004   0.00004   2.60730
   D611      -0.11769   0.00000   0.00000   0.00003   0.00003  -0.11765
   D612      -1.18837   0.00001   0.00000   0.00003   0.00003  -1.18835
   D613       1.27410   0.00004   0.00000   0.00021   0.00021   1.27431
   D614      -2.26611  -0.00001   0.00000  -0.00017  -0.00017  -2.26627
   D615       2.71664   0.00003   0.00000   0.00020   0.00020   2.71684
   D616       1.78116  -0.00003   0.00000  -0.00018  -0.00018   1.78098
   D617      -1.44347  -0.00004   0.00000  -0.00024  -0.00024  -1.44371
   D618       0.85584   0.00000   0.00000  -0.00000  -0.00000   0.85584
   D619      -0.18254  -0.00002   0.00000  -0.00017  -0.00017  -0.18271
   D620      -3.04440   0.00001   0.00000  -0.00002  -0.00002  -3.04441
   D621       2.84629  -0.00003   0.00000  -0.00006  -0.00006   2.84623
   D622      -0.44167   0.00003   0.00000   0.00019   0.00019  -0.44148
   D623       1.06755  -0.00002   0.00000  -0.00009  -0.00009   1.06747
   D624      -2.87948   0.00001   0.00000   0.00009   0.00009  -2.87939
   D625       0.96126   0.00002   0.00000   0.00009   0.00009   0.96135
   D626       2.47049  -0.00003   0.00000  -0.00018  -0.00018   2.47030
   D627      -1.47655   0.00000   0.00000  -0.00001  -0.00001  -1.47656
   D628      -0.27042   0.00002   0.00000   0.00007   0.00007  -0.27036
   D629      -2.43237   0.00000   0.00000   0.00005   0.00005  -2.43232
   D630       1.33757   0.00003   0.00000   0.00016   0.00016   1.33773
   D631      -0.82438   0.00002   0.00000   0.00014   0.00014  -0.82423
   D632      -0.01128  -0.00051   0.00000  -0.00395  -0.00395  -0.01524
   D633      -2.66818  -0.00112   0.00000  -0.01016  -0.01017  -2.67835
   D634       1.06452  -0.00029   0.00000  -0.00125  -0.00125   1.06327
   D635      -0.43923  -0.00020   0.00000  -0.00122  -0.00122  -0.44045
   D636      -2.88338  -0.00027   0.00000  -0.00163  -0.00164  -2.88501
   D637       2.46810   0.00038   0.00000   0.00397   0.00398   2.47208
   D638       0.96435   0.00047   0.00000   0.00401   0.00401   0.96837
   D639      -1.47980   0.00040   0.00000   0.00359   0.00360  -1.47620
   D640       0.38933  -0.00013   0.00000  -0.00060  -0.00060   0.38873
   D641       2.73871  -0.00024   0.00000  -0.00133  -0.00132   2.73738
   D642      -0.62208  -0.00013   0.00000  -0.00082  -0.00082  -0.62290
   D643      -0.91085   0.00038   0.00000   0.00278   0.00278  -0.90807
   D644       1.43853   0.00027   0.00000   0.00205   0.00205   1.44058
   D645      -1.92226   0.00037   0.00000   0.00255   0.00256  -1.91970
   D646       2.05267   0.00102   0.00000   0.00703   0.00702   2.05969
   D647      -1.88114   0.00091   0.00000   0.00631   0.00629  -1.87485
   D648       1.04126   0.00101   0.00000   0.00681   0.00679   1.04806
   D649       0.15217  -0.00029   0.00000  -0.00194  -0.00196   0.15022
   D650      -2.93841  -0.00043   0.00000  -0.00322  -0.00323  -2.94164
   D651       1.21737   0.00049   0.00000   0.00421   0.00422   1.22159
   D652      -1.87321   0.00035   0.00000   0.00294   0.00295  -1.87027
   D653      -1.39378  -0.00027   0.00000  -0.00309  -0.00309  -1.39687
   D654       1.79882  -0.00041   0.00000  -0.00436  -0.00436   1.79446
   D655      -1.11544  -0.00034   0.00000  -0.00150  -0.00149  -1.11694
   D656       0.28477  -0.00006   0.00000  -0.00054  -0.00054   0.28424
   D657       2.89135  -0.00009   0.00000  -0.00059  -0.00059   2.89076
   D658      -2.95226  -0.00021   0.00000  -0.00094  -0.00094  -2.95320
   D659      -1.55204   0.00007   0.00000   0.00001   0.00001  -1.55203
   D660       1.05453   0.00004   0.00000  -0.00004  -0.00004   1.05449
   D661      -0.80671  -0.00005   0.00000  -0.00024  -0.00024  -0.80695
   D662       0.83480  -0.00008   0.00000  -0.00038  -0.00038   0.83441
   D663       3.00563  -0.00001   0.00000  -0.00006  -0.00006   3.00557
   D664      -0.23149  -0.00002   0.00000  -0.00013  -0.00013  -0.23162
   D665       1.35422  -0.00004   0.00000  -0.00017  -0.00017   1.35405
   D666      -2.98100   0.00000   0.00000   0.00003   0.00003  -2.98097
   D667       0.43471  -0.00019   0.00000  -0.00225  -0.00225   0.43245
   D668       3.12696  -0.00020   0.00000  -0.00155  -0.00155   3.12541
   D669       2.42498  -0.00001   0.00000  -0.00003  -0.00003   2.42495
   D670      -0.37360  -0.00000   0.00000  -0.00001  -0.00001  -0.37361
   D671      -2.83222   0.00002   0.00000   0.00015   0.00015  -2.83207
   D672      -0.92626  -0.00003   0.00000  -0.00018  -0.00018  -0.92644
   D673       0.75035  -0.00000   0.00000  -0.00008  -0.00008   0.75027
   D674      -0.30229  -0.00001   0.00000  -0.00020  -0.00020  -0.30249
   D675      -3.00807  -0.00001   0.00000  -0.00009  -0.00009  -3.00815
   D676       2.26058   0.00001   0.00000   0.00009   0.00009   2.26067
   D677       1.20794   0.00001   0.00000  -0.00003  -0.00003   1.20791
   D678      -1.49784   0.00001   0.00000   0.00008   0.00008  -1.49775
   D679      -1.01440   0.00002   0.00000   0.00013   0.00013  -1.01428
   D680      -2.06704   0.00001   0.00000   0.00001   0.00001  -2.06704
   D681       1.51037   0.00002   0.00000   0.00012   0.00012   1.51049
   D682      -2.89928  -0.00002   0.00000  -0.00012  -0.00012  -2.89940
   D683       1.80697   0.00001   0.00000   0.00006   0.00006   1.80702
   D684      -1.05211   0.00002   0.00000   0.00010   0.00010  -1.05201
   D685      -1.12638   0.00002   0.00000   0.00013   0.00013  -1.12625
   D686       0.26902   0.00002   0.00000   0.00019   0.00019   0.26922
   D687       2.88600   0.00001   0.00000   0.00006   0.00006   2.88606
   D688      -2.96520  -0.00001   0.00000  -0.00009  -0.00009  -2.96528
   D689      -1.56979  -0.00001   0.00000  -0.00002  -0.00002  -1.56981
   D690       1.04719  -0.00001   0.00000  -0.00015  -0.00015   1.04703
   D691      -0.45381   0.00002   0.00000   0.00020   0.00020  -0.45362
   D692       2.36984   0.00003   0.00000   0.00008   0.00008   2.36992
   D693      -2.78535  -0.00005   0.00000  -0.00030  -0.00030  -2.78565
   D694      -0.84667   0.00005   0.00000   0.00036   0.00036  -0.84631
   D695      -0.62818  -0.00003   0.00000  -0.00009  -0.00009  -0.62826
   D696      -2.88461   0.00006   0.00000   0.00019   0.00019  -2.88442
   D697       1.42137   0.00008   0.00000   0.00006   0.00006   1.42144
   D698      -2.19075  -0.00011   0.00000  -0.00060  -0.00060  -2.19135
   D699       1.83600  -0.00002   0.00000  -0.00032  -0.00032   1.83567
   D700      -0.14121   0.00000   0.00000  -0.00045  -0.00045  -0.14165
   D701       1.21565  -0.00012   0.00000  -0.00052  -0.00052   1.21513
   D702      -1.04078  -0.00003   0.00000  -0.00024  -0.00024  -1.04102
   D703      -3.01799  -0.00000   0.00000  -0.00036  -0.00036  -3.01835
   D704       0.74537   0.00029   0.00000   0.00143   0.00143   0.74680
   D705      -0.31368   0.00004   0.00000   0.00046   0.00046  -0.31322
   D706      -3.00815   0.00011   0.00000   0.00090   0.00090  -3.00725
   D707       2.24977   0.00019   0.00000   0.00077   0.00077   2.25054
   D708       1.19072  -0.00006   0.00000  -0.00020  -0.00020   1.19052
   D709      -1.50375   0.00001   0.00000   0.00024   0.00024  -1.50350
   D710      -1.00915   0.00021   0.00000   0.00076   0.00076  -1.00839
   D711      -2.06819  -0.00004   0.00000  -0.00022  -0.00021  -2.06841
   D712       1.52052   0.00003   0.00000   0.00023   0.00023   1.52075
   D713       2.82317   0.00002   0.00000   0.00016   0.00016   2.82333
   D714      -0.14481   0.00001   0.00000   0.00009   0.00009  -0.14472
   D715       1.75533   0.00003   0.00000   0.00014   0.00014   1.75547
   D716      -2.95206   0.00001   0.00000  -0.00000  -0.00000  -2.95206
   D717      -1.43545  -0.00001   0.00000  -0.00009  -0.00009  -1.43554
   D718       0.87910   0.00004   0.00000   0.00021   0.00021   0.87931
   D719       0.61181   0.00003   0.00000   0.00016   0.00016   0.61197
   D720      -0.40973  -0.00003   0.00000  -0.00017  -0.00017  -0.40990
   D721      -2.90757   0.00001   0.00000   0.00001   0.00001  -2.90756
   D722       2.21688   0.00002   0.00000   0.00010   0.00010   2.21698
   D723       1.94959   0.00001   0.00000   0.00005   0.00005   1.94964
   D724       0.92806  -0.00005   0.00000  -0.00028  -0.00028   0.92777
   D725      -1.56979  -0.00001   0.00000  -0.00010  -0.00010  -1.56988
   D726      -1.27008   0.00003   0.00000   0.00019   0.00019  -1.26990
   D727      -1.53738   0.00002   0.00000   0.00015   0.00015  -1.53723
   D728      -2.55891  -0.00004   0.00000  -0.00019  -0.00019  -2.55910
   D729       1.22643  -0.00000   0.00000  -0.00001  -0.00001   1.22643
   D730      -1.50642   0.00001   0.00000   0.00003   0.00003  -1.50638
   D731      -1.77371  -0.00000   0.00000  -0.00001  -0.00001  -1.77372
   D732      -2.79524  -0.00007   0.00000  -0.00034  -0.00034  -2.79559
   D733       0.99010  -0.00003   0.00000  -0.00016  -0.00016   0.98994
   D734       3.11118  -0.00002   0.00000  -0.00007  -0.00007   3.11110
   D735       1.75845   0.00001   0.00000   0.00009   0.00009   1.75854
   D736      -1.02289  -0.00000   0.00000  -0.00002  -0.00002  -1.02291
   D737      -0.80585   0.00002   0.00000   0.00011   0.00011  -0.80573
   D738       0.49997   0.00001   0.00000   0.00008   0.00008   0.50005
   D739       2.51107   0.00000   0.00000   0.00001   0.00001   2.51108
   D740       3.07543   0.00001   0.00000   0.00009   0.00009   3.07552
   D741      -1.19666  -0.00000   0.00000   0.00002   0.00002  -1.19663
   D742       1.83949   0.00001   0.00000   0.00003   0.00003   1.83953
   D743      -2.43260  -0.00000   0.00000  -0.00004  -0.00004  -2.43263
   D744      -1.18810   0.00002   0.00000   0.00009   0.00009  -1.18801
   D745       0.82299   0.00001   0.00000   0.00003   0.00003   0.82302
   D746      -0.14691  -0.00002   0.00000   0.00025   0.00025  -0.14666
   D747       3.11231   0.00017   0.00000   0.00085   0.00085   3.11316
   D748       1.76508  -0.00018   0.00000  -0.00093  -0.00093   1.76415
   D749      -2.95488   0.00010   0.00000   0.00072   0.00072  -2.95417
   D750      -1.43193  -0.00009   0.00000  -0.00066  -0.00066  -1.43259
   D751      -3.10463  -0.00001   0.00000  -0.00010  -0.00010  -3.10473
   D752       1.18496  -0.00004   0.00000  -0.00058  -0.00058   1.18438
   D753      -1.55006   0.00016   0.00000   0.00077   0.00077  -1.54929
   D754      -1.05435   0.00007   0.00000   0.00038   0.00038  -1.05397
   D755      -1.21007   0.00006   0.00000   0.00035   0.00035  -1.20973
   D756       0.39580   0.00004   0.00000   0.00020   0.00020   0.39600
   D757       2.93721   0.00001   0.00000   0.00008   0.00008   2.93729
   D758      -2.35802   0.00004   0.00000   0.00020   0.00020  -2.35781
   D759      -2.51374   0.00003   0.00000   0.00017   0.00017  -2.51357
   D760      -0.90786   0.00000   0.00000   0.00002   0.00002  -0.90784
   D761       1.63354  -0.00002   0.00000  -0.00010  -0.00010   1.63344
   D762      -0.25918  -0.00006   0.00000  -0.00060  -0.00060  -0.25978
   D763      -3.05121   0.00014   0.00000   0.00070   0.00070  -3.05051
   D764       0.57712   0.00040   0.00000   0.00228   0.00228   0.57940
   D765      -2.88453   0.00020   0.00000   0.00105   0.00105  -2.88348
   D766      -0.68178   0.00008   0.00000   0.00072   0.00072  -0.68107
   D767       2.13975  -0.00011   0.00000  -0.00051  -0.00051   2.13924
   D768      -2.78771   0.00046   0.00000   0.00264   0.00263  -2.78508
   D769       0.03382   0.00026   0.00000   0.00141   0.00140   0.03523
   D770       2.62640   0.00011   0.00000   0.00050   0.00050   2.62690
   D771      -0.14285  -0.00017   0.00000  -0.00110  -0.00110  -0.14395
   D772       3.01289  -0.00016   0.00000  -0.00161  -0.00161   3.01129
   D773      -0.18080  -0.00006   0.00000  -0.00046  -0.00046  -0.18126
         Item               Value     Threshold  Converged?
 Maximum Force            0.174396     0.000450     NO 
 RMS     Force            0.007204     0.000300     NO 
 Maximum Displacement     0.300633     0.001800     NO 
 RMS     Displacement     0.022133     0.001200     NO 
 Predicted change in Energy=-4.481371D-02
 GradGradGradGradGradGradGradGradGradGradGradGradGradGradGradGradGradGrad

 Stoichiometry    Be12H60
 Framework group  C1[X(Be12H60)]
 Deg. of freedom   210
 Full point group                 C1      NOp   1
 Largest Abelian subgroup         C1      NOp   1
 Largest concise Abelian subgroup C1      NOp   1
                         Standard orientation:                         
 ---------------------------------------------------------------------
 Center     Atomic      Atomic             Coordinates (Angstroms)
 Number     Number       Type             X           Y           Z
 ---------------------------------------------------------------------
      1          4           0        0.412392    1.576957    0.192622
      2          4           0       -0.505689    0.327129    1.752947
      3          4           0       -0.257470   -1.173521   -1.069361
      4          4           0       -1.714161    1.130979    0.217165
      5          4           0        2.447631    0.850808   -0.113510
      6          4           0       -1.711171   -1.000297    0.627724
      7          4           0       -2.247308   -0.283914   -1.150360
      8          4           0        0.233818   -1.507574    1.050360
      9          4           0        1.776602   -1.064171   -0.317544
     10          4           0       -0.736006    1.022233   -1.616251
     11          4           0        1.518264    0.119740    1.485322
     12          4           0        1.171461    0.412088   -1.654891
     13          1           0        3.735688    1.425835   -0.680492
     14          1           0        3.696748    1.699448    0.085836
     15          1           0       -3.353484   -0.173378   -2.190351
     16          1           0       -3.425129   -0.925574   -1.886432
     17          1           0       -1.445549    1.767675   -2.756707
     18          1           0       -0.652041    1.835669   -2.925689
     19          1           0        2.635672    0.474547    2.398255
     20          1           0        1.986993    0.283666    2.895584
     21          1           0       -2.948050   -1.804438    0.772459
     22          1           0       -2.441306   -2.095207    1.370741
     23          1           0        2.481174   -2.420180   -0.738085
     24          1           0        3.076382   -1.912139   -0.594499
     25          1           0        1.418231    0.801343   -3.127275
     26          1           0        2.154036    0.661994   -2.807606
     27          1           0       -2.431198    2.431596    0.767357
     28          1           0       -3.002265    2.022007    0.394825
     29          1           0        0.193006    3.122164    0.437272
     30          1           0        0.989500    3.018087    0.449885
     31          1           0       -0.756260   -2.304702   -2.042475
     32          1           0        0.035004   -2.429564   -1.983758
     33          1           0        0.787450   -2.726704    1.875392
     34          1           0        0.032044   -2.919210    1.714265
     35          1           0       -0.565505    0.823287    3.247504
     36          1           0       -1.312633    0.604227    3.075037
     37          1           0        3.266161   -2.390070    2.305986
     38          1           0        3.667063   -2.908514    2.670367
     39          1           0       -1.344082   -0.891571   -4.946969
     40          1           0       -1.123800   -0.738761   -4.246513
     41          1           0       -5.068715    0.327756    0.058621
     42          1           0       -5.792438    0.480817   -0.061209
     43          1           0       -0.273389   -2.037362    4.979637
     44          1           0       -0.133818   -1.733770    4.309444
     45          1           0        1.329840    2.818996    3.043632
     46          1           0        1.465637    3.348713    3.556390
     47          1           0        1.992690   -1.939410   -3.451468
     48          1           0        2.279531   -2.300972   -4.041701
     49          1           0        1.955196    3.491561   -2.045035
     50          1           0        2.297525    4.083411   -2.353108
     51          1           0        5.207029   -0.830542   -2.778142
     52          1           0        4.586293   -0.629420   -2.410874
     53          1           0       -1.767275   -4.024802   -0.344710
     54          1           0       -1.951045   -4.749781   -0.374165
     55          1           0       -1.594615    4.706050   -1.470352
     56          1           0       -1.398290    4.007532   -1.283866
     57          1           0       -4.319736    0.547877    3.150506
     58          1           0       -3.818674    0.383662    2.617550
     59          1           0       -1.863041    4.000241    3.240659
     60          1           0       -1.432979    3.543420    2.833805
     61          1           0        5.754700   -0.800016    0.741125
     62          1           0        5.013144   -0.705528    0.792921
     63          1           0       -4.028987    2.552077   -2.030101
     64          1           0       -4.582852    3.004646   -2.251777
     65          1           0        1.395651   -5.214190   -0.344883
     66          1           0        1.086036   -4.533535   -0.362056
     67          1           0        3.583736    4.620130    1.053241
     68          1           0        3.241186    3.994203    1.276508
     69          1           0       -2.027467   -3.305574    3.219779
     70          1           0       -1.737224   -2.802507    2.824458
     71          1           0       -2.947673   -2.937392   -1.421076
     72          1           0       -3.357281   -3.339656   -1.824557
 ---------------------------------------------------------------------
 Rotational constants (GHZ):           0.5036002           0.4273368           0.4112095
 Standard basis: def2TZVP (5D, 7F)
 There are   600 symmetry adapted cartesian basis functions of A   symmetry.
 There are   588 symmetry adapted basis functions of A   symmetry.
   588 basis functions,   828 primitive gaussians,   600 cartesian basis functions
    54 alpha electrons       54 beta electrons
       nuclear repulsion energy       750.5010783785 Hartrees.
 NAtoms=   72 NActive=   72 NUniq=   72 SFac= 1.00D+00 NAtFMM=   60 NAOKFM=T Big=T
 Integral buffers will be    131072 words long.
 Raffenetti 2 integral format.
 Two-electron integral symmetry is turned on.
 Nuclear repulsion after empirical dispersion term =      750.4162914169 Hartrees.
 One-electron integrals computed using PRISM.
   1 Symmetry operations used in ECPInt.
 ECPInt:  NShTT=   60726 NPrTT=  153012 LenC2=   53101 LenP2D=  102773.
 LDataN:  DoStor=T MaxTD1= 4 Len=   56
 NBasis=   588 RedAO= T EigKep=  3.72D-05  NBF=   588
 NBsUse=   588 1.00D-06 EigRej= -1.00D+00 NBFU=   588
 Initial guess from the checkpoint file:  "/home/asus/YCY/BeH/Be12/H30-Be12.chk"
 B after Tr=    -0.000000    0.000000   -0.000000
         Rot=    0.999735   -0.019856    0.006482    0.009689 Ang=  -2.64 deg.
 ExpMin= 3.27D-02 ExpMax= 4.70D+03 ExpMxC= 1.60D+02 IAcc=3 IRadAn=         5 AccDes= 0.00D+00
 Harris functional with IExCor= 1009 and IRadAn=       5 diagonalized for initial guess.
 HarFok:  IExCor= 1009 AccDes= 0.00D+00 IRadAn=         5 IDoV= 1 UseB2=F ITyADJ=14
 ICtDFT=  3500011 ScaDFX=  1.000000  1.000000  1.000000  1.000000
 FoFCou: FMM=F IPFlag=           0 FMFlag=      100000 FMFlg1=        2001
         NFxFlg=           0 DoJE=T BraDBF=F KetDBF=T FulRan=T
         wScrn=  0.000000 ICntrl=       500 IOpCl=  0 I1Cent=   200000004 NGrid=           0
         NMat0=    1 NMatS0=      1 NMatT0=    0 NMatD0=    1 NMtDS0=    0 NMtDT0=    0
 Petite list used in FoFCou.
 Requested convergence on RMS density matrix=1.00D-08 within 128 cycles.
 Requested convergence on MAX density matrix=1.00D-06.
 Requested convergence on             energy=1.00D-06.
 No special actions if energy rises.
 SCF Done:  E(RPBE1PBE) =  -211.820094094     A.U. after   12 cycles
            NFock= 12  Conv=0.71D-08     -V/T= 2.0109
   1 Symmetry operations used in ECPInt.
 ECPInt:  NShTT=   60726 NPrTT=  153012 LenC2=   53101 LenP2D=  102773.
 LDataN:  DoStor=T MaxTD1= 5 Len=  102
 Calling FoFJK, ICntrl=      2127 FMM=T ISym2X=0 I1Cent= 0 IOpClX= 0 NMat=1 NMatS=1 NMatT=0.
 ***** Axes restored to original set *****
 -------------------------------------------------------------------
 Center     Atomic                   Forces (Hartrees/Bohr)
 Number     Number              X              Y              Z
 -------------------------------------------------------------------
      1        4           0.000114335   -0.000153438    0.000362058
      2        4           0.000057064   -0.000470129    0.000650942
      3        4          -0.000123108   -0.000019768    0.000022782
      4        4          -0.000273030   -0.000167711   -0.000540651
      5        4           0.000230994    0.000285457    0.000066243
      6        4           0.000466962    0.000006293   -0.000347750
      7        4           0.000676662    0.002696899   -0.000206258
      8        4          -0.000046249    0.000636426   -0.000491742
      9        4          -0.000093557    0.000060526   -0.000138451
     10        4          -0.000460898    0.000193363   -0.000386883
     11        4           0.000234782    0.000096620   -0.000168690
     12        4          -0.000099796   -0.000117111    0.000087218
     13        1           0.000048626   -0.000114712   -0.000041985
     14        1          -0.000158284    0.000058307    0.000060578
     15        1           0.000174641   -0.002054017    0.000707608
     16        1          -0.000458896    0.003483105   -0.001119034
     17        1          -0.000225063   -0.000197747    0.000335783
     18        1           0.000448670    0.000085866   -0.000024703
     19        1          -0.000024674    0.000110722   -0.000188579
     20        1          -0.000069845   -0.000109963    0.000060910
     21        1          -0.000316357   -0.000396351    0.001367001
     22        1          -0.001685100    0.002146535   -0.006804567
     23        1           0.000002716   -0.000018038   -0.000119579
     24        1          -0.000077706   -0.000011223    0.000022782
     25        1           0.000092150    0.000048699   -0.000021364
     26        1          -0.000099107   -0.000170162   -0.000042305
     27        1           0.000084910    0.000120417    0.000229430
     28        1           0.000013822   -0.000130409   -0.000135066
     29        1          -0.000021577    0.000044701   -0.000027129
     30        1           0.000054885   -0.000014986    0.000086654
     31        1           0.000382140    0.000328154   -0.000244859
     32        1          -0.000115495   -0.000204568    0.000263200
     33        1          -0.000092124    0.000177472    0.000177222
     34        1           0.000965810   -0.000240076   -0.000968947
     35        1           0.000047496   -0.000013645   -0.000053816
     36        1           0.000009013   -0.000059340   -0.000043554
     37        1           0.000045877   -0.000017009    0.000014874
     38        1          -0.000014001    0.000001308    0.000001623
     39        1           0.000008807   -0.000007073    0.000005557
     40        1          -0.000011584    0.000002417    0.000010649
     41        1          -0.000008150    0.000001443   -0.000000628
     42        1           0.000013079   -0.000003456    0.000015535
     43        1           0.000524474    0.000815409   -0.000643374
     44        1           0.000404065    0.000651669    0.000918702
     45        1          -0.000002744    0.000007373   -0.000006481
     46        1           0.000005804   -0.000007704   -0.000001220
     47        1           0.000024601   -0.000029157   -0.000030418
     48        1          -0.000018024   -0.000008571    0.000009655
     49        1          -0.000026295    0.000005264   -0.000002254
     50        1           0.000010347   -0.000001056    0.000010813
     51        1          -0.000005130    0.000000500    0.000002982
     52        1           0.000015734    0.000001510    0.000001243
     53        1           0.003864021   -0.002230445    0.003791942
     54        1           0.002474243    0.000807465    0.001992587
     55        1           0.000000659    0.000002084    0.000008072
     56        1          -0.000001982   -0.000012399   -0.000002591
     57        1           0.000013466   -0.000012578   -0.000005117
     58        1           0.000030977   -0.000010026    0.000020674
     59        1           0.000002881    0.000000422    0.000006510
     60        1          -0.000008229   -0.000015463    0.000009302
     61        1          -0.000005164    0.000000129   -0.000005487
     62        1          -0.000000011    0.000007747    0.000017269
     63        1          -0.000001264    0.000044743   -0.000035432
     64        1          -0.000010380   -0.000025622    0.000012343
     65        1           0.000013771    0.000029077   -0.000019804
     66        1          -0.000007070   -0.000038159    0.000010399
     67        1          -0.000003507    0.000002744    0.000003675
     68        1           0.000005887    0.000007089   -0.000001067
     69        1          -0.008432389   -0.024487641    0.030446457
     70        1           0.008101154    0.021315961   -0.023344151
     71        1           0.011974632    0.029769669    0.009799415
     72        1          -0.018643365   -0.032483835   -0.015396753
 -------------------------------------------------------------------
 Cartesian Forces:  Max     0.032483835 RMS     0.005075397

 GradGradGradGradGradGradGradGradGradGradGradGradGradGradGradGradGradGrad
 Berny optimization.
 Using GEDIIS/GDIIS optimizer.
 FormGI is forming the generalized inverse of G from B-inverse, IUseBI=4.
 Internal  Forces:  Max     0.040462668 RMS     0.001719554
 Search for a local minimum.
 Step number   2 out of a maximum of  432
 All quantities printed in internal units (Hartrees-Bohrs-Radians)
 Mixed Optimization -- RFO/linear search
 Update second derivatives using D2CorX and points    1    2
 DE= -4.09D-02 DEPred=-4.48D-02 R= 9.12D-01
 TightC=F SS=  1.41D+00  RLast= 3.03D-01 DXNew= 5.0454D-01 9.1006D-01
 Trust test= 9.12D-01 RLast= 3.03D-01 DXMaxT set to 5.05D-01
 ITU=  1  0
 Use linear search instead of GDIIS.
     Eigenvalues ---    0.00230   0.00230   0.00230   0.00230   0.00230
     Eigenvalues ---    0.00230   0.00230   0.00230   0.00230   0.00230
     Eigenvalues ---    0.00230   0.00230   0.00230   0.00230   0.00232
     Eigenvalues ---    0.00308   0.00395   0.00445   0.00553   0.00563
     Eigenvalues ---    0.00573   0.00592   0.00595   0.00608   0.00746
     Eigenvalues ---    0.00785   0.00795   0.00802   0.00889   0.00994
     Eigenvalues ---    0.01043   0.01101   0.01115   0.01167   0.01171
     Eigenvalues ---    0.01205   0.01226   0.01321   0.01336   0.01336
     Eigenvalues ---    0.01354   0.01359   0.01405   0.01421   0.01433
     Eigenvalues ---    0.01447   0.01530   0.01538   0.01541   0.01570
     Eigenvalues ---    0.01578   0.01619   0.01669   0.01703   0.01731
     Eigenvalues ---    0.01750   0.01765   0.01775   0.01814   0.01874
     Eigenvalues ---    0.01893   0.01915   0.01934   0.01952   0.01991
     Eigenvalues ---    0.01997   0.02042   0.02101   0.02121   0.02141
     Eigenvalues ---    0.02168   0.02183   0.02213   0.02254   0.02273
     Eigenvalues ---    0.02286   0.02313   0.02315   0.02388   0.02408
     Eigenvalues ---    0.02481   0.02510   0.02513   0.02534   0.02608
     Eigenvalues ---    0.02658   0.02691   0.02717   0.02758   0.02773
     Eigenvalues ---    0.02879   0.02951   0.02995   0.03055   0.03095
     Eigenvalues ---    0.03158   0.03185   0.03225   0.03388   0.03473
     Eigenvalues ---    0.03608   0.03648   0.03841   0.04004   0.04027
     Eigenvalues ---    0.04157   0.04232   0.04323   0.04452   0.04476
     Eigenvalues ---    0.04543   0.04676   0.04815   0.04895   0.04978
     Eigenvalues ---    0.05099   0.05105   0.05367   0.05480   0.05602
     Eigenvalues ---    0.05714   0.05787   0.06043   0.06434   0.06598
     Eigenvalues ---    0.06844   0.07131   0.07152   0.07308   0.07355
     Eigenvalues ---    0.07507   0.07567   0.07599   0.07715   0.07830
     Eigenvalues ---    0.07862   0.07973   0.08006   0.08035   0.08080
     Eigenvalues ---    0.08100   0.08205   0.08231   0.08259   0.08420
     Eigenvalues ---    0.08564   0.08661   0.09009   0.09179   0.09329
     Eigenvalues ---    0.09418   0.09644   0.09730   0.09933   0.10050
     Eigenvalues ---    0.10188   0.10422   0.10719   0.10839   0.10950
     Eigenvalues ---    0.11081   0.11130   0.12941   0.13714   0.13830
     Eigenvalues ---    0.14974   0.15102   0.15637   0.15929   0.15931
     Eigenvalues ---    0.15997   0.16000   0.16000   0.16000   0.16000
     Eigenvalues ---    0.16000   0.16000   0.16000   0.16000   0.16000
     Eigenvalues ---    0.16000   0.16003   0.16131   0.16212   0.16273
     Eigenvalues ---    0.16328   0.16483   0.17032   0.17425   0.17506
     Eigenvalues ---    0.17606   0.17932   0.37823   0.37829   0.37839
     Eigenvalues ---    0.37857   0.37865   0.37903   0.37904   0.37920
     Eigenvalues ---    0.37920   0.37922   0.37926   0.37976   0.37980
     Eigenvalues ---    0.38082   0.38109   0.38126   0.66276   0.69103
 RFO step:  Lambda=-1.84426228D-02 EMin= 2.29992033D-03
 Quartic linear search produced a step of  0.61251.
 Maximum step size (   0.505) exceeded in Quadratic search.
    -- Step size scaled by   0.924
 Iteration  1 RMS(Cart)=  0.04909240 RMS(Int)=  0.00645473
 Iteration  2 RMS(Cart)=  0.00861544 RMS(Int)=  0.00032985
 Iteration  3 RMS(Cart)=  0.00044329 RMS(Int)=  0.00005808
 Iteration  4 RMS(Cart)=  0.00000005 RMS(Int)=  0.00005808
 Variable       Old X    -DE/DX   Delta X   Delta X   Delta X     New X
                                 (Linear)    (Quad)   (Total)
    R1        4.15721   0.00003   0.00018   0.00299   0.00317   4.16038
    R2        4.10629   0.00007   0.00037  -0.00045  -0.00006   4.10622
    R3        4.12428  -0.00002  -0.00016  -0.00081  -0.00097   4.12331
    R4        4.18247   0.00008   0.00027   0.00202   0.00226   4.18474
    R5        4.23295  -0.00009  -0.00039  -0.00130  -0.00168   4.23126
    R6        4.36948   0.00000   0.00001   0.00124   0.00123   4.37071
    R7        2.98532   0.00001  -0.00010   0.00016   0.00006   2.98538
    R8        2.97360   0.00002  -0.00001   0.00039   0.00038   2.97398
    R9        3.99319   0.00002   0.00009   0.00584   0.00595   3.99913
   R10        4.00041   0.00001  -0.00011  -0.00696  -0.00710   3.99331
   R11        3.96691  -0.00007   0.00024   0.00147   0.00174   3.96865
   R12        3.87786   0.00013   0.00085   0.00347   0.00432   3.88219
   R13        2.97801  -0.00008  -0.00044  -0.00163  -0.00207   2.97594
   R14        2.97346  -0.00007  -0.00037  -0.00165  -0.00204   2.97143
   R15        4.23541   0.00052   0.00328   0.01250   0.01579   4.25121
   R16        4.12178   0.00015   0.00075   0.00135   0.00215   4.12392
   R17        4.16005  -0.00011  -0.00084  -0.00272  -0.00363   4.15642
   R18        4.10320  -0.00003  -0.00047  -0.00190  -0.00241   4.10079
   R19        4.37071  -0.00010  -0.00054   0.00016  -0.00037   4.37035
   R20        4.18259  -0.00010  -0.00056  -0.00045  -0.00103   4.18156
   R21        2.97313  -0.00019  -0.00114  -0.00341  -0.00456   2.96857
   R22        2.98751   0.00007   0.00040   0.00289   0.00328   2.99078
   R23        4.10158  -0.00012  -0.00076  -0.00463  -0.00536   4.09621
   R24        3.85258   0.00017   0.00082  -0.00107  -0.00029   3.85229
   R25        3.93228   0.00009   0.00050  -0.00071  -0.00024   3.93204
   R26        2.99297  -0.00015  -0.00074  -0.00166  -0.00239   2.99058
   R27        2.97877  -0.00011  -0.00039  -0.00044  -0.00085   2.97792
   R28        3.85386   0.00001  -0.00006   0.00005  -0.00000   3.85386
   R29        3.75787  -0.00006  -0.00040  -0.00141  -0.00181   3.75606
   R30        3.87138   0.00004   0.00007   0.00168   0.00172   3.87310
   R31        2.87289  -0.00003  -0.00011  -0.00061  -0.00071   2.87218
   R32        2.87848  -0.00003  -0.00013  -0.00093  -0.00106   2.87742
   R33        3.76157   0.00024   0.00086   0.00531   0.00623   3.76779
   R34        3.88151   0.00052   0.00363   0.01293   0.01658   3.89808
   R35        2.80130  -0.00046  -0.00472   0.01946   0.01465   2.81595
   R36        2.85593   0.00198   0.01790   0.01141   0.02918   2.88511
   R37        3.87606   0.00012   0.00076  -0.00143  -0.00065   3.87541
   R38        2.87675   0.00056   0.00232   0.00166   0.00399   2.88074
   R39        2.89121   0.00122   0.00667   0.02620   0.03286   2.92408
   R40        3.98546  -0.00018  -0.00138  -0.00327  -0.00467   3.98079
   R41        4.00299  -0.00018  -0.00101  -0.00241  -0.00341   3.99958
   R42        2.97202   0.00004   0.00016   0.00202   0.00208   2.97410
   R43        2.97246  -0.00030  -0.00238  -0.00459  -0.00700   2.96547
   R44        4.10498  -0.00003  -0.00019  -0.00029  -0.00048   4.10450
   R45        3.93410  -0.00010  -0.00076  -0.00386  -0.00462   3.92947
   R46        2.99510   0.00001  -0.00003   0.00045   0.00042   2.99553
   R47        2.97905  -0.00003  -0.00012  -0.00064  -0.00077   2.97828
   R48        3.78521  -0.00002  -0.00023  -0.00163  -0.00184   3.78337
   R49        2.90291  -0.00017  -0.00080  -0.00352  -0.00435   2.89857
   R50        2.91738  -0.00009  -0.00032  -0.00248  -0.00280   2.91459
   R51        2.80797  -0.00005  -0.00009  -0.00086  -0.00095   2.80702
   R52        2.82539  -0.00002  -0.00027  -0.00079  -0.00105   2.82433
   R53        2.91553   0.00000   0.00001   0.00057   0.00058   2.91611
   R54        2.90100   0.00002   0.00009   0.00026   0.00035   2.90135
   R55        1.53945   0.00004   0.00021   0.00044   0.00065   1.54009
   R56        5.32548   0.00002   0.00013   0.00081   0.00094   5.32642
   R57        4.96071  -0.00001  -0.00013  -0.00058  -0.00071   4.96000
   R58        1.53905  -0.00031  -0.00052  -0.00701  -0.00741   1.53165
   R59        5.31483   0.00020   0.00167   0.01272   0.01439   5.32922
   R60        5.36344   0.00013   0.00091   0.00367   0.00463   5.36807
   R61        4.00512   0.00315   0.02017   0.17296   0.19314   4.19826
   R62        1.53851   0.00012   0.00044   0.00154   0.00197   1.54048
   R63        5.28360  -0.00011  -0.00099  -0.00845  -0.00946   5.27414
   R64        1.58620   0.00005   0.00017   0.00066   0.00083   1.58703
   R65        5.21583  -0.00002   0.00006  -0.00089  -0.00083   5.21500
   R66        4.95731   0.00003   0.00024   0.00143   0.00168   4.95899
   R67        1.58024  -0.00042  -0.00298  -0.00939  -0.01196   1.56828
   R68        3.33219   0.00683   0.03924   0.24413   0.28336   3.61555
   R69        1.50348  -0.00001   0.00005  -0.00013  -0.00007   1.50341
   R70        4.83787   0.00000   0.00009   0.00041   0.00050   4.83838
   R71        5.07926  -0.00003  -0.00025  -0.00216  -0.00241   5.07685
   R72        5.04663   0.00001  -0.00002   0.00037   0.00035   5.04698
   R73        1.53872  -0.00004  -0.00013  -0.00039  -0.00053   1.53820
   R74        5.25773  -0.00002  -0.00023  -0.00083  -0.00106   5.25666
   R75        1.50309  -0.00000  -0.00005   0.00048   0.00044   1.50353
   R76        4.81891  -0.00000  -0.00006  -0.00047  -0.00054   4.81838
   R77        5.08955  -0.00012  -0.00031  -0.00059  -0.00083   5.08872
   R78        5.07609  -0.00033  -0.00218  -0.00799  -0.01028   5.06581
   R79        1.51814   0.00001   0.00007   0.00004   0.00011   1.51825
   R80        4.73504  -0.00000   0.00008   0.00026   0.00035   4.73539
   R81        4.95778  -0.00006  -0.00030  -0.00097  -0.00127   4.95652
   R82        5.13414  -0.00001  -0.00017  -0.00151  -0.00168   5.13246
   R83        4.89370  -0.00001  -0.00005  -0.00085  -0.00089   4.89280
   R84        1.51784  -0.00013  -0.00057  -0.00104  -0.00159   1.51624
   R85        5.15623  -0.00002   0.00000  -0.00076  -0.00075   5.15548
   R86        4.71560   0.00001   0.00005   0.00080   0.00086   4.71646
   R87        1.50427  -0.00015  -0.00173  -0.00075  -0.00225   1.50203
   R88        4.79661   0.00002   0.00018   0.00188   0.00206   4.79867
   R89        1.50697   0.00002   0.00024   0.00027   0.00050   1.50747
   R90        5.21535   0.00005   0.00016   0.00098   0.00114   5.21649
   R91        4.83201   0.00005   0.00054   0.00396   0.00448   4.83649
   R92        1.41702  -0.00001   0.00001  -0.00004  -0.00003   1.41699
   R93        1.41731  -0.00000   0.00005  -0.00004   0.00000   1.41731
   R94        1.41611  -0.00001   0.00004  -0.00008  -0.00004   1.41607
   R95        5.38285   0.00006   0.00051   0.00717   0.00769   5.39054
   R96        1.41516  -0.00082  -0.00038  -0.00278  -0.00316   1.41200
   R97        4.59724   0.00168   0.00831   0.10618   0.11449   4.71173
   R98        1.41662  -0.00001  -0.00001  -0.00002  -0.00003   1.41659
   R99        1.41588  -0.00001   0.00004  -0.00006  -0.00002   1.41586
   R100       1.41715  -0.00000  -0.00000  -0.00002  -0.00002   1.41713
   R101       1.41496  -0.00001   0.00001  -0.00003  -0.00002   1.41494
   R102       1.41444  -0.00034  -0.00083  -0.00070  -0.00154   1.41290
   R103       3.65180   0.00867   0.04437   0.36358   0.40795   4.05975
   R104       1.41572  -0.00000  -0.00001  -0.00001  -0.00001   1.41570
   R105       1.41676  -0.00002   0.00002  -0.00007  -0.00006   1.41670
   R106       1.41309   0.00000   0.00002  -0.00001   0.00001   1.41310
   R107       1.41605  -0.00000  -0.00000  -0.00002  -0.00002   1.41604
   R108       1.41506  -0.00000   0.00004  -0.00004  -0.00000   1.41505
   R109       1.41344  -0.00002  -0.00001  -0.00006  -0.00007   1.41338
   R110       1.41285  -0.00000   0.00002  -0.00001   0.00000   1.41285
   R111       1.32765   0.03997   0.11872  -0.01494   0.10377   1.43143
   R112       1.32603   0.04046   0.11772  -0.01303   0.10470   1.43073
    A1        1.87511   0.00004   0.00023   0.00070   0.00093   1.87604
    A2        1.79337   0.00000  -0.00002   0.00040   0.00038   1.79375
    A3        2.00150   0.00001   0.00005   0.00003   0.00008   2.00158
    A4        1.96915  -0.00002  -0.00010  -0.00024  -0.00033   1.96882
    A5        2.16206  -0.00001  -0.00002  -0.00021  -0.00023   2.16183
    A6        2.57909   0.00003   0.00017   0.00102   0.00118   2.58027
    A7        1.92103   0.00003   0.00020   0.00185   0.00205   1.92308
    A8        1.79969  -0.00000   0.00000  -0.00074  -0.00074   1.79895
    A9        1.63393  -0.00001  -0.00010  -0.00070  -0.00080   1.63313
   A10        2.14724  -0.00001  -0.00006  -0.00068  -0.00075   2.14649
   A11        1.86067  -0.00000  -0.00006  -0.00045  -0.00050   1.86017
   A12        2.06766  -0.00002  -0.00008  -0.00046  -0.00054   2.06712
   A13        1.55643  -0.00002  -0.00011  -0.00040  -0.00051   1.55593
   A14        2.17095   0.00001  -0.00002  -0.00010  -0.00012   2.17084
   A15        1.87514   0.00001   0.00002   0.00014   0.00016   1.87529
   A16        2.15731   0.00000   0.00001  -0.00008  -0.00008   2.15723
   A17        1.54210  -0.00000  -0.00007  -0.00024  -0.00032   1.54178
   A18        2.23383  -0.00001   0.00001   0.00006   0.00007   2.23390
   A19        1.89693  -0.00002  -0.00006  -0.00019  -0.00025   1.89668
   A20        2.29441   0.00000   0.00002   0.00011   0.00013   2.29454
   A21        2.06192   0.00001   0.00001   0.00034   0.00035   2.06228
   A22        1.78943   0.00006   0.00041   0.00065   0.00106   1.79049
   A23        1.68317  -0.00010  -0.00060  -0.00217  -0.00277   1.68041
   A24        2.10555  -0.00001  -0.00013  -0.00042  -0.00055   2.10500
   A25        2.36018   0.00000  -0.00006   0.00002  -0.00004   2.36015
   A26        1.86575  -0.00002  -0.00004  -0.00045  -0.00050   1.86525
   A27        2.10333  -0.00004  -0.00019  -0.00262  -0.00280   2.10053
   A28        2.15053  -0.00001  -0.00009   0.00067   0.00058   2.15111
   A29        1.82388  -0.00002  -0.00018   0.00112   0.00094   1.82482
   A30        2.01413   0.00012   0.00076   0.00320   0.00397   2.01810
   A31        2.31844  -0.00010  -0.00052  -0.00139  -0.00193   2.31651
   A32        1.83900  -0.00013  -0.00076  -0.00234  -0.00312   1.83588
   A33        2.22177   0.00005   0.00035   0.00105   0.00140   2.22317
   A34        2.23419   0.00009   0.00064   0.00203   0.00267   2.23687
   A35        1.76495   0.00002   0.00010   0.00032   0.00042   1.76537
   A36        2.25646   0.00005   0.00028   0.00081   0.00109   2.25755
   A37        1.91935   0.00006   0.00045   0.00109   0.00154   1.92089
   A38        1.54226  -0.00001  -0.00015  -0.00142  -0.00157   1.54069
   A39        2.16963   0.00003   0.00010  -0.00145  -0.00135   2.16829
   A40        1.89471   0.00003   0.00019   0.00233   0.00252   1.89722
   A41        2.23872  -0.00003   0.00003   0.00087   0.00089   2.23961
   A42        1.87679   0.00007   0.00041   0.00211   0.00252   1.87931
   A43        2.58100   0.00008   0.00037  -0.00007   0.00031   2.58132
   A44        1.86185   0.00005   0.00025  -0.00095  -0.00069   1.86116
   A45        1.55185  -0.00003  -0.00016   0.00054   0.00036   1.55221
   A46        2.06161  -0.00006  -0.00025   0.00046   0.00020   2.06180
   A47        2.00195   0.00001   0.00011   0.00083   0.00096   2.00290
   A48        1.79196  -0.00004  -0.00023  -0.00054  -0.00075   1.79121
   A49        2.16182   0.00006   0.00036   0.00099   0.00134   2.16317
   A50        1.97696  -0.00002  -0.00009  -0.00187  -0.00195   1.97501
   A51        1.80070   0.00002   0.00005  -0.00076  -0.00070   1.80000
   A52        2.15000  -0.00005  -0.00022  -0.00057  -0.00079   2.14921
   A53        1.63782  -0.00002  -0.00013  -0.00054  -0.00066   1.63716
   A54        2.06091  -0.00004  -0.00024  -0.00080  -0.00107   2.05984
   A55        2.28601   0.00001  -0.00008   0.00079   0.00068   2.28670
   A56        2.16051  -0.00006  -0.00041  -0.00148  -0.00190   2.15861
   A57        1.87206   0.00001  -0.00010   0.00062   0.00052   1.87257
   A58        1.77453   0.00009   0.00054   0.00100   0.00152   1.77605
   A59        1.97229   0.00002   0.00004   0.00037   0.00041   1.97270
   A60        1.85297  -0.00002  -0.00009  -0.00121  -0.00132   1.85165
   A61        2.32537  -0.00001  -0.00007  -0.00112  -0.00119   2.32418
   A62        1.95310   0.00004   0.00006  -0.00065  -0.00060   1.95251
   A63        1.93013   0.00000  -0.00008   0.00031   0.00023   1.93036
   A64        1.89529  -0.00007  -0.00020  -0.00084  -0.00106   1.89423
   A65        2.21487  -0.00002   0.00000   0.00005   0.00003   2.21490
   A66        1.68575   0.00010   0.00060   0.00312   0.00374   1.68949
   A67        2.40577  -0.00015  -0.00076  -0.00297  -0.00376   2.40202
   A68        2.13515  -0.00011  -0.00057  -0.00090  -0.00148   2.13367
   A69        2.32478   0.00002   0.00012   0.00139   0.00152   2.32630
   A70        1.82782  -0.00001   0.00000   0.00083   0.00085   1.82867
   A71        2.16736   0.00005   0.00018   0.00037   0.00055   2.16791
   A72        2.10944   0.00002   0.00005  -0.00043  -0.00036   2.10908
   A73        1.59042  -0.00003  -0.00012  -0.00061  -0.00073   1.58969
   A74        2.36966   0.00003   0.00009   0.00033   0.00042   2.37008
   A75        2.16639   0.00001   0.00002   0.00001   0.00003   2.16642
   A76        2.21010  -0.00001  -0.00004  -0.00009  -0.00013   2.20997
   A77        2.50827   0.00002   0.00010   0.00070   0.00080   2.50907
   A78        1.80809  -0.00002  -0.00009  -0.00042  -0.00052   1.80757
   A79        2.55870   0.00001   0.00004   0.00015   0.00020   2.55890
   A80        2.07470  -0.00000  -0.00001   0.00006   0.00005   2.07475
   A81        1.90517   0.00001   0.00002   0.00012   0.00014   1.90532
   A82        2.38709   0.00003   0.00012   0.00046   0.00059   2.38768
   A83        1.65248  -0.00015  -0.00091  -0.00142  -0.00234   1.65014
   A84        1.98505   0.00002   0.00012   0.00193   0.00203   1.98708
   A85        2.43935  -0.00003   0.00027   0.00262   0.00276   2.44211
   A86        2.05791  -0.00000   0.00057  -0.00196  -0.00136   2.05655
   A87        1.50430  -0.00011  -0.00059  -0.00179  -0.00239   1.50191
   A88        2.18119   0.00017   0.00063  -0.00058   0.00019   2.18138
   A89        2.25187   0.00050   0.00335   0.01796   0.02117   2.27304
   A90        1.85744  -0.00016  -0.00087  -0.00068  -0.00156   1.85588
   A91        2.15315   0.00003   0.00005  -0.00424  -0.00423   2.14892
   A92        2.50435  -0.00043  -0.00329  -0.01864  -0.02189   2.48246
   A93        2.12672  -0.00025  -0.00162  -0.00643  -0.00804   2.11869
   A94        1.62854   0.00010   0.00017  -0.00395  -0.00368   1.62486
   A95        2.17704  -0.00014  -0.00173  -0.00613  -0.00802   2.16902
   A96        2.26015   0.00013   0.00097   0.00635   0.00730   2.26745
   A97        1.74913   0.00059   0.00453   0.01973   0.02431   1.77344
   A98        1.59037  -0.00010  -0.00041  -0.00004  -0.00045   1.58992
   A99        2.37157   0.00005   0.00019  -0.00037  -0.00012   2.37145
   A100       2.15211   0.00010   0.00059   0.00339   0.00394   2.15606
   A101       2.21166   0.00017   0.00060   0.00202   0.00259   2.21425
   A102       2.52371   0.00002  -0.00013  -0.00308  -0.00317   2.52054
   A103       1.80660  -0.00001   0.00005   0.00055   0.00059   1.80718
   A104       2.55368  -0.00024  -0.00109  -0.00337  -0.00450   2.54918
   A105       2.07849   0.00007   0.00009   0.00143   0.00152   2.08001
   A106       1.91133   0.00025   0.00096   0.00249   0.00349   1.91482
   A107       2.38186  -0.00003   0.00003  -0.00073  -0.00073   2.38113
   A108       1.68206   0.00004   0.00012   0.00054   0.00065   1.68271
   A109       1.86610   0.00012   0.00058   0.00165   0.00224   1.86833
   A110       2.24713  -0.00007  -0.00024  -0.00240  -0.00262   2.24451
   A111       2.21169   0.00009   0.00102   0.00906   0.01011   2.22180
   A112       1.78899   0.00007   0.00038   0.00104   0.00141   1.79040
   A113       2.34803   0.00003   0.00009   0.00197   0.00205   2.35008
   A114       2.11060  -0.00010  -0.00069  -0.00690  -0.00759   2.10301
   A115       2.10286   0.00014   0.00075   0.00157   0.00231   2.10517
   A116       2.01164   0.00005   0.00001  -0.00241  -0.00241   2.00923
   A117       2.25586  -0.00005  -0.00015   0.00227   0.00209   2.25794
   A118       1.75892   0.00003   0.00061   0.00540   0.00610   1.76502
   A119       1.81905  -0.00005  -0.00032  -0.00080  -0.00111   1.81794
   A120       2.16069  -0.00021  -0.00158  -0.00975  -0.01137   2.14932
   A121       1.84869  -0.00009  -0.00045  -0.00319  -0.00361   1.84508
   A122       2.31931  -0.00004  -0.00024   0.00191   0.00158   2.32089
   A123       1.97161   0.00001   0.00008   0.00113   0.00120   1.97281
   A124       1.77563  -0.00000   0.00001   0.00014   0.00014   1.77577
   A125       1.85614   0.00000  -0.00006  -0.00078  -0.00083   1.85531
   A126       2.32466   0.00001   0.00001  -0.00038  -0.00035   2.32431
   A127       1.95328  -0.00004  -0.00012  -0.00025  -0.00037   1.95290
   A128       2.32355  -0.00001   0.00001   0.00003   0.00005   2.32359
   A129       1.82490  -0.00000  -0.00001   0.00013   0.00012   1.82502
   A130       1.93168  -0.00002   0.00004   0.00088   0.00091   1.93260
   A131       1.89380   0.00004   0.00007  -0.00012  -0.00005   1.89374
   A132       2.21930   0.00002  -0.00001  -0.00079  -0.00079   2.21851
   A133       1.68314   0.00001   0.00008   0.00085   0.00093   1.68406
   A134       2.40294   0.00001   0.00005   0.00025   0.00030   2.40324
   A135       2.13770  -0.00001  -0.00004  -0.00019  -0.00023   2.13747
   A136       2.17178  -0.00002  -0.00013  -0.00106  -0.00118   2.17060
   A137       2.10393   0.00001  -0.00002  -0.00017  -0.00019   2.10375
   A138       1.50809  -0.00003  -0.00012  -0.00063  -0.00076   1.50734
   A139       1.93508   0.00003   0.00011  -0.00044  -0.00033   1.93474
   A140       2.38154   0.00001  -0.00005  -0.00012  -0.00018   2.38136
   A141       2.13285  -0.00002  -0.00013  -0.00004  -0.00017   2.13268
   A142       1.50929  -0.00001   0.00002   0.00016   0.00018   1.50947
   A143       2.39176   0.00002   0.00016   0.00076   0.00094   2.39270
   A144       2.33162  -0.00002  -0.00007  -0.00065  -0.00072   2.33091
   A145       2.07208  -0.00001   0.00003   0.00036   0.00039   2.07248
   A146       1.99505  -0.00001  -0.00007  -0.00029  -0.00037   1.99468
   A147       2.41186   0.00005   0.00015   0.00088   0.00103   2.41288
   A148       2.10838   0.00004   0.00017   0.00054   0.00071   2.10909
   A149       1.70854  -0.00006  -0.00013   0.00014   0.00002   1.70856
   A150       2.17518  -0.00000   0.00006   0.00075   0.00082   2.17600
   A151       2.18138   0.00002   0.00000  -0.00029  -0.00028   2.18111
   A152       1.66327  -0.00005  -0.00028  -0.00158  -0.00186   1.66142
   A153       1.65279  -0.00003  -0.00010   0.00007  -0.00003   1.65276
   A154       1.50505  -0.00000  -0.00003  -0.00038  -0.00041   1.50464
   A155       2.17790  -0.00001  -0.00004  -0.00056  -0.00060   2.17730
   A156       2.24951   0.00003   0.00010   0.00060   0.00070   2.25022
   A157       2.12780   0.00003   0.00010   0.00089   0.00099   2.12879
   A158       1.85523  -0.00000  -0.00002  -0.00002  -0.00004   1.85519
   A159       2.26196   0.00001   0.00006  -0.00026  -0.00020   2.26177
   A160       1.74682   0.00000   0.00002  -0.00029  -0.00027   1.74655
   A161       1.98309  -0.00001  -0.00014  -0.00002  -0.00016   1.98294
   A162       1.62557  -0.00005  -0.00020  -0.00088  -0.00108   1.62448
   A163       2.17918  -0.00001  -0.00007  -0.00022  -0.00029   2.17889
   A164       2.44273   0.00005   0.00019   0.00060   0.00079   2.44353
   A165       2.05783   0.00001   0.00014  -0.00012   0.00002   2.05785
   A166       2.15390  -0.00001  -0.00003   0.00034   0.00031   2.15421
   A167       2.50699  -0.00002  -0.00005  -0.00015  -0.00021   2.50679
   A168       1.50834  -0.00001  -0.00006  -0.00034  -0.00041   1.50793
   A169       1.51015  -0.00001  -0.00000  -0.00023  -0.00022   1.50993
   A170       2.32944   0.00003   0.00009   0.00054   0.00062   2.33006
   A171       2.38631   0.00002   0.00005   0.00043   0.00049   2.38680
   A172       1.93536   0.00001   0.00007  -0.00003   0.00003   1.93539
   A173       2.13705   0.00000   0.00001   0.00009   0.00010   2.13715
   A174       2.38691  -0.00000   0.00001  -0.00008  -0.00006   2.38684
   A175       2.11001   0.00001   0.00004  -0.00010  -0.00006   2.10995
   A176       2.17047  -0.00002  -0.00006   0.00005  -0.00001   2.17046
   A177       1.70256   0.00000   0.00001   0.00038   0.00039   1.70296
   A178       2.07193   0.00002   0.00010   0.00071   0.00082   2.07274
   A179       2.41204  -0.00002  -0.00009  -0.00034  -0.00043   2.41161
   A180       1.99517  -0.00001  -0.00004  -0.00017  -0.00021   1.99495
   A181       1.66481  -0.00000  -0.00004  -0.00044  -0.00048   1.66432
   A182       2.18268  -0.00001  -0.00009  -0.00064  -0.00073   2.18195
   A183       1.78122   0.00001   0.00004  -0.00008  -0.00005   1.78118
   A184       2.56254   0.00002   0.00005   0.00019   0.00024   2.56278
   A185       1.98676   0.00002   0.00008   0.00037   0.00045   1.98720
   A186       2.38703   0.00003   0.00006   0.00046   0.00052   2.38755
   A187       1.77825  -0.00040  -0.00186  -0.00552  -0.00739   1.77086
   A188       2.59176   0.00014   0.00028  -0.00211  -0.00180   2.58996
   A189       1.50164  -0.00027  -0.00116  -0.00210  -0.00329   1.49835
   A190       1.69012   0.00069   0.00472   0.03157   0.03603   1.72615
   A191       1.46945  -0.00021  -0.00084   0.00098  -0.00004   1.46941
   A192       2.78996   0.00051   0.00258   0.00846   0.01075   2.80071
   A193       1.98139  -0.00016  -0.00074   0.00024  -0.00080   1.98059
   A194       1.94980  -0.00004  -0.00019   0.00058   0.00037   1.95017
   A195       2.76815  -0.00002  -0.00027  -0.00169  -0.00197   2.76618
   A196       1.56150   0.00001  -0.00002   0.00038   0.00036   1.56186
   A197       1.65154  -0.00002  -0.00004  -0.00045  -0.00050   1.65105
   A198       2.09789   0.00369   0.02759   0.05175   0.07930   2.17719
   A199       2.00980   0.00003   0.00002   0.00061   0.00063   2.01043
   A200       2.71002  -0.00004  -0.00004  -0.00017  -0.00021   2.70981
   A201       1.90201   0.00001   0.00010   0.00048   0.00059   1.90260
   A202       1.83759  -0.00003  -0.00010  -0.00073  -0.00083   1.83676
   A203       2.21810  -0.00004  -0.00010  -0.00060  -0.00070   2.21741
   A204       2.75137   0.00003   0.00008   0.00020   0.00027   2.75164
   A205       1.29539   0.00001   0.00003   0.00030   0.00032   1.29571
   A206       1.95725   0.00001   0.00005  -0.00002   0.00003   1.95728
   A207       2.75285   0.00002   0.00005   0.00073   0.00078   2.75363
   A208       2.05141  -0.00000  -0.00004   0.00001  -0.00002   2.05139
   A209       2.65750   0.00002   0.00003  -0.00022  -0.00018   2.65732
   A210       1.83105   0.00006   0.00040   0.00196   0.00234   1.83339
   A211       1.89879  -0.00003  -0.00013  -0.00032  -0.00046   1.89833
   A212       2.77420   0.00002   0.00008  -0.00112  -0.00103   2.77317
   A213       2.20883   0.00006   0.00010   0.00005   0.00014   2.20897
   A214       1.28510  -0.00008  -0.00018   0.00085   0.00067   1.28578
   A215       1.90438  -0.00002  -0.00012  -0.00041  -0.00053   1.90386
   A216       2.32706   0.00001   0.00001   0.00021   0.00022   2.32727
   A217       1.71097   0.00001   0.00004   0.00002   0.00006   1.71103
   A218       1.71109  -0.00000  -0.00005   0.00005   0.00000   1.71109
   A219       2.36926   0.00002   0.00011   0.00032   0.00043   2.36970
   A220       1.72538   0.00000   0.00002   0.00024   0.00026   1.72564
   A221       1.89168  -0.00000  -0.00004  -0.00023  -0.00027   1.89141
   A222       2.52915  -0.00001  -0.00003  -0.00013  -0.00016   2.52899
   A223       2.63622   0.00000   0.00003  -0.00002   0.00002   2.63623
   A224       1.15953  -0.00000  -0.00002  -0.00006  -0.00008   1.15945
   A225       1.48909   0.00001   0.00006   0.00006   0.00012   1.48921
   A226       1.70085   0.00002  -0.00010  -0.00020  -0.00030   1.70055
   A227       1.85560   0.00011   0.00030   0.00127   0.00158   1.85717
   A228       1.90633   0.00017   0.00057   0.00170   0.00227   1.90860
   A229       2.34525  -0.00009  -0.00028  -0.00141  -0.00170   2.34355
   A230       1.90704   0.00018   0.00051   0.00083   0.00139   1.90843
   A231       1.70272   0.00001   0.00013   0.00036   0.00049   1.70321
   A232       2.54292   0.00001   0.00008   0.00019   0.00027   2.54318
   A233       1.91463   0.00001   0.00007  -0.00055  -0.00049   1.91414
   A234       2.10928  -0.00001  -0.00004  -0.00009  -0.00014   2.10915
   A235       2.31451  -0.00001  -0.00005  -0.00011  -0.00016   2.31436
   A236       1.48973   0.00025   0.00121   0.00284   0.00405   1.49378
   A237       2.14109  -0.00017  -0.00063  -0.00087  -0.00148   2.13961
   A238       1.95000   0.00019   0.00065   0.00038   0.00100   1.95101
   A239       2.25554  -0.00015  -0.00086  -0.00263  -0.00346   2.25208
   A240       1.09145  -0.00005  -0.00024   0.00103   0.00076   1.09222
   A241       2.16937  -0.00001   0.00004   0.00027   0.00031   2.16969
   A242       1.81867   0.00116   0.00196   0.00932   0.01128   1.82995
   A243       1.46527  -0.00003  -0.00015  -0.00058  -0.00073   1.46453
   A244       1.29528   0.00004   0.00023   0.00064   0.00087   1.29615
   A245       2.31101   0.00001   0.00002   0.00002   0.00004   2.31105
   A246       1.62086  -0.00002  -0.00013  -0.00030  -0.00043   1.62043
   A247       1.02082   0.00003   0.00021   0.00051   0.00072   1.02154
   A248       2.31333   0.00000   0.00005   0.00003   0.00008   2.31341
   A249       1.60962  -0.00001  -0.00010   0.00021   0.00011   1.60974
   A250       2.27328   0.00000   0.00004   0.00001   0.00005   2.27333
   A251       2.19550  -0.00000  -0.00001  -0.00011  -0.00013   2.19537
   A252       2.30351  -0.00002  -0.00005  -0.00020  -0.00025   2.30327
   A253       2.31453  -0.00001  -0.00002  -0.00007  -0.00009   2.31444
   A254       1.33208  -0.00001  -0.00004   0.00015   0.00011   1.33219
   A255       1.03000   0.00001   0.00004   0.00065   0.00069   1.03069
   A256       2.41477  -0.00001  -0.00001  -0.00010  -0.00011   2.41466
   A257       1.39670  -0.00002  -0.00016  -0.00077  -0.00093   1.39577
   A258       2.30364   0.00001   0.00007   0.00013   0.00020   2.30384
   A259       2.46459   0.00001   0.00005   0.00012   0.00017   2.46476
   A260       1.95319   0.00461   0.01106   0.03639   0.04745   2.00064
   A261       2.30080  -0.00001  -0.00001  -0.00006  -0.00008   2.30072
   A262       2.20498   0.00000   0.00009   0.00051   0.00061   2.20559
   A263       2.10475  -0.00005  -0.00020  -0.00075  -0.00096   2.10379
   A264       1.92796   0.00001  -0.00009  -0.00094  -0.00104   1.92692
   A265       2.07387   0.00001   0.00002   0.00004   0.00006   2.07394
   A266       2.24568  -0.00000  -0.00000  -0.00001  -0.00001   2.24567
   A267       1.03724   0.00016   0.00071   0.00083   0.00157   1.03881
   A268       1.33708   0.00019   0.00079   0.00047   0.00124   1.33832
   A269       2.41352  -0.00019  -0.00076  -0.00040  -0.00117   2.41235
   A270       1.39597   0.00007   0.00049   0.00160   0.00211   1.39809
   A271       2.45919  -0.00005  -0.00049  -0.00166  -0.00217   2.45702
   A272       2.30397  -0.00003  -0.00009   0.00003  -0.00005   2.30391
   A273       2.12822  -0.00005  -0.00004  -0.00039  -0.00043   2.12779
   A274       1.24149  -0.00002  -0.00010  -0.00038  -0.00048   1.24101
   A275       2.11400   0.00000   0.00002   0.00008   0.00010   2.11410
   A276       2.23779   0.00001   0.00005   0.00000   0.00005   2.23783
   A277       2.20209  -0.00244  -0.00241  -0.01706  -0.01955   2.18255
   A278       2.19710   0.00158   0.00233   0.01576   0.01802   2.21512
   A279       1.81665   0.00090   0.00020   0.01011   0.01024   1.82688
   A280       2.48823  -0.00390  -0.00808  -0.03084  -0.03893   2.44930
   A281       1.86127   0.00091   0.00177   0.00737   0.00912   1.87039
   A282       1.93291   0.00299   0.00632   0.02387   0.03018   1.96309
   A283       3.33555   0.00231   0.01460   0.05067   0.06542   3.40097
   A284       3.23337   0.00002  -0.00064  -0.00092  -0.00161   3.23176
   A285       3.14125  -0.00002  -0.00013  -0.00130  -0.00143   3.13981
   A286       2.99726  -0.00049  -0.00505  -0.07676  -0.08087   2.91640
   A287       3.21481   0.00030   0.00226   0.01983   0.02209   3.23690
   A288       3.35305   0.00001   0.00011   0.00089   0.00099   3.35404
    D1       -1.76841  -0.00012  -0.00073  -0.00371  -0.00445  -1.77286
    D2       -0.74037   0.00002   0.00021   0.00049   0.00069  -0.73968
    D3        1.71809  -0.00001  -0.00004  -0.00068  -0.00072   1.71737
    D4        2.28866   0.00001   0.00010  -0.00052  -0.00042   2.28823
    D5        0.19030  -0.00011  -0.00071  -0.00378  -0.00450   0.18580
    D6        1.21834   0.00003   0.00022   0.00042   0.00064   1.21898
    D7       -2.60638   0.00000  -0.00003  -0.00075  -0.00077  -2.60715
    D8       -2.03582   0.00003   0.00011  -0.00059  -0.00047  -2.03629
    D9       -0.75794  -0.00009  -0.00061  -0.00306  -0.00368  -0.76162
   D10        0.27011   0.00005   0.00033   0.00113   0.00145   0.27156
   D11        2.72857   0.00002   0.00008  -0.00004   0.00004   2.72861
   D12       -2.98405   0.00004   0.00022   0.00013   0.00034  -2.98371
   D13        2.20403  -0.00011  -0.00074  -0.00350  -0.00425   2.19978
   D14       -3.05111   0.00003   0.00019   0.00070   0.00089  -3.05022
   D15       -0.59264   0.00000  -0.00005  -0.00047  -0.00053  -0.59317
   D16       -0.02208   0.00003   0.00008  -0.00031  -0.00023  -0.02231
   D17        2.75003  -0.00012  -0.00075  -0.00362  -0.00438   2.74565
   D18       -2.50511   0.00003   0.00019   0.00057   0.00076  -2.50435
   D19       -0.04665  -0.00000  -0.00006  -0.00060  -0.00066  -0.04730
   D20        0.52392   0.00002   0.00007  -0.00043  -0.00036   0.52356
   D21        0.43965   0.00010   0.00066   0.00654   0.00723   0.44687
   D22       -0.57593  -0.00000   0.00018   0.00364   0.00382  -0.57211
   D23        3.02264  -0.00003   0.00003   0.00238   0.00239   3.02503
   D24       -3.03855   0.00000   0.00022   0.00304   0.00324  -3.03531
   D25       -0.47491   0.00008   0.00053   0.00437   0.00492  -0.46999
   D26       -1.49049  -0.00003   0.00004   0.00147   0.00152  -1.48897
   D27        2.10808  -0.00005  -0.00011   0.00021   0.00008   2.10816
   D28        2.33008  -0.00002   0.00008   0.00087   0.00093   2.33101
   D29        1.14965   0.00008   0.00050   0.00429   0.00481   1.15446
   D30        0.13407  -0.00002   0.00002   0.00139   0.00140   0.13548
   D31       -2.55054  -0.00005  -0.00013   0.00013  -0.00003  -2.55057
   D32       -2.32854  -0.00002   0.00006   0.00079   0.00082  -2.32772
   D33       -2.79305   0.00008   0.00048   0.00391   0.00441  -2.78864
   D34        2.47456  -0.00002  -0.00000   0.00100   0.00101   2.47557
   D35       -0.21006  -0.00005  -0.00015  -0.00026  -0.00043  -0.21048
   D36        0.01195  -0.00002   0.00004   0.00041   0.00042   0.01237
   D37       -2.74582   0.00008   0.00046   0.00323   0.00371  -2.74211
   D38        2.52179  -0.00002  -0.00002   0.00032   0.00031   2.52210
   D39       -0.16283  -0.00005  -0.00017  -0.00094  -0.00113  -0.16395
   D40        0.05917  -0.00002   0.00002  -0.00027  -0.00028   0.05890
   D41        0.88279   0.00002   0.00011   0.00083   0.00094   0.88372
   D42       -2.76275  -0.00001  -0.00006  -0.00008  -0.00014  -2.76289
   D43       -2.09870   0.00002   0.00008   0.00031   0.00038  -2.09832
   D44       -0.10630  -0.00001  -0.00008  -0.00220  -0.00228  -0.10858
   D45        2.53134  -0.00004  -0.00025  -0.00310  -0.00335   2.52799
   D46       -3.08779  -0.00001  -0.00011  -0.00272  -0.00283  -3.09062
   D47       -1.02975   0.00000   0.00005   0.00028   0.00033  -1.02942
   D48        1.60789  -0.00003  -0.00012  -0.00063  -0.00074   1.60715
   D49        2.27194   0.00000   0.00002  -0.00024  -0.00022   2.27172
   D50        3.13876   0.00001   0.00013   0.00077   0.00090   3.13965
   D51       -0.50678  -0.00002  -0.00004  -0.00013  -0.00018  -0.50696
   D52        0.15727   0.00001   0.00009   0.00025   0.00034   0.15761
   D53        3.07207   0.00001   0.00009   0.00059   0.00069   3.07276
   D54       -0.57347  -0.00002  -0.00008  -0.00031  -0.00039  -0.57385
   D55        0.09058   0.00001   0.00006   0.00008   0.00013   0.09072
   D56       -0.89763  -0.00001  -0.00008   0.00057   0.00049  -0.89713
   D57        0.07111   0.00001   0.00007   0.00098   0.00106   0.07217
   D58        2.30358  -0.00003  -0.00007   0.00039   0.00032   2.30390
   D59        2.92496   0.00005   0.00022   0.00207   0.00228   2.92725
   D60        1.07173   0.00003   0.00015   0.00135   0.00149   1.07323
   D61        2.04048   0.00006   0.00030   0.00176   0.00206   2.04253
   D62       -2.01024   0.00001   0.00015   0.00117   0.00132  -2.00892
   D63       -1.38886   0.00009   0.00044   0.00284   0.00328  -1.38558
   D64        0.08256   0.00004   0.00023   0.00177   0.00199   0.08455
   D65        1.05130   0.00006   0.00038   0.00218   0.00255   1.05386
   D66       -2.99942   0.00002   0.00024   0.00159   0.00181  -2.99760
   D67       -2.37803   0.00010   0.00052   0.00326   0.00378  -2.37425
   D68       -2.97818   0.00000   0.00003   0.00059   0.00062  -2.97756
   D69       -2.00944   0.00003   0.00018   0.00100   0.00118  -2.00825
   D70        0.22303  -0.00001   0.00004   0.00041   0.00045   0.22347
   D71        0.84441   0.00007   0.00032   0.00208   0.00241   0.84682
   D72        2.82374   0.00000  -0.00003   0.00048   0.00045   2.82419
   D73       -2.49070   0.00003   0.00012   0.00089   0.00101  -2.48969
   D74       -0.25824  -0.00002  -0.00002   0.00029   0.00027  -0.25797
   D75        0.36314   0.00007   0.00027   0.00197   0.00224   0.36538
   D76        0.59193   0.00001   0.00019  -0.00001   0.00019   0.59212
   D77        1.60969  -0.00001  -0.00003  -0.00064  -0.00067   1.60902
   D78       -2.42610  -0.00003  -0.00011  -0.00078  -0.00090  -2.42700
   D79       -1.71249   0.00001   0.00002  -0.00041  -0.00040  -1.71289
   D80       -0.50138  -0.00001   0.00001  -0.00058  -0.00055  -0.50194
   D81        0.51638  -0.00003  -0.00021  -0.00121  -0.00142   0.51496
   D82        2.76377  -0.00005  -0.00029  -0.00136  -0.00164   2.76213
   D83       -2.80580  -0.00002  -0.00016  -0.00098  -0.00114  -2.80694
   D84       -1.21216   0.00002   0.00021   0.00077   0.00098  -1.21118
   D85       -0.19440  -0.00000  -0.00002   0.00014   0.00012  -0.19428
   D86        2.05299  -0.00002  -0.00010  -0.00001  -0.00011   2.05289
   D87        2.76661   0.00001   0.00003   0.00037   0.00039   2.76700
   D88        2.54229   0.00003   0.00026   0.00084   0.00110   2.54339
   D89       -2.72314   0.00001   0.00003   0.00021   0.00024  -2.72289
   D90       -0.47575  -0.00001  -0.00005   0.00007   0.00002  -0.47573
   D91        0.23787   0.00002   0.00008   0.00044   0.00052   0.23839
   D92        2.99002   0.00001   0.00023   0.00053   0.00076   2.99078
   D93       -2.27540  -0.00001   0.00000  -0.00010  -0.00010  -2.27550
   D94       -0.02801  -0.00002  -0.00008  -0.00025  -0.00032  -0.02834
   D95        0.68560   0.00001   0.00005   0.00013   0.00018   0.68578
   D96        0.39230  -0.00002  -0.00013  -0.00061  -0.00075   0.39155
   D97       -0.66831  -0.00003  -0.00019  -0.00067  -0.00085  -0.66915
   D98        2.71269  -0.00001  -0.00013  -0.00046  -0.00059   2.71210
   D99       -2.80630  -0.00001  -0.00016  -0.00038  -0.00054  -2.80683
   D100      -0.66036  -0.00001  -0.00008  -0.00171  -0.00180  -0.66215
   D101      -1.72096  -0.00002  -0.00014  -0.00176  -0.00190  -1.72286
   D102       1.66004   0.00000  -0.00008  -0.00156  -0.00164   1.65840
   D103       2.42424  -0.00000  -0.00011  -0.00148  -0.00159   2.42265
   D104       1.26349   0.00003   0.00010   0.00009   0.00019   1.26369
   D105       0.20289   0.00001   0.00005   0.00004   0.00009   0.20298
   D106      -2.69930   0.00003   0.00010   0.00025   0.00035  -2.69895
   D107      -1.93510   0.00003   0.00008   0.00033   0.00040  -1.93470
   D108      -2.52776   0.00000   0.00005  -0.00003   0.00001  -2.52775
   D109       2.69482  -0.00001  -0.00001  -0.00008  -0.00009   2.69473
   D110      -0.20736   0.00001   0.00005   0.00012   0.00017  -0.20720
   D111       0.55683   0.00001   0.00002   0.00021   0.00022   0.55705
   D112      -3.09333   0.00000  -0.00001  -0.00020  -0.00022  -3.09355
   D113       2.12926  -0.00002  -0.00006  -0.00026  -0.00032   2.12894
   D114      -0.77293   0.00001  -0.00001  -0.00005  -0.00007  -0.77300
   D115      -0.00874   0.00000  -0.00003   0.00003  -0.00001  -0.00875
   D116      -1.91746   0.00002   0.00014   0.00028   0.00041  -1.91704
   D117      -0.93245   0.00001   0.00006   0.00140   0.00146  -0.93100
   D118       2.15392   0.00000  -0.00004  -0.00009  -0.00012   2.15380
   D119       0.04663   0.00001   0.00008   0.00071   0.00078   0.04741
   D120      -3.01030  -0.00002  -0.00013  -0.00051  -0.00064  -3.01094
   D121       1.00578   0.00000  -0.00003  -0.00027  -0.00030   1.00549
   D122       0.36455   0.00002   0.00015   0.00040   0.00055   0.36510
   D123       3.08434   0.00002   0.00018   0.00043   0.00061   3.08495
   D124       1.48671   0.00002   0.00013   0.00023   0.00036   1.48707
   D125       1.59979  -0.00000   0.00005   0.00160   0.00165   1.60144
   D126      -1.96361   0.00000   0.00008   0.00163   0.00171  -1.96190
   D127       2.72194  -0.00000   0.00003   0.00143   0.00146   2.72340
   D128      -1.56520  -0.00001  -0.00005  -0.00012  -0.00017  -1.56537
   D129       1.15459  -0.00000  -0.00002  -0.00010  -0.00011   1.15447
   D130      -0.44304  -0.00001  -0.00007  -0.00030  -0.00037  -0.44341
   D131       2.80698   0.00001   0.00009   0.00072   0.00081   2.80779
   D132      -0.75641   0.00001   0.00013   0.00075   0.00087  -0.75554
   D133      -2.35405   0.00000   0.00007   0.00055   0.00062  -2.35343
   D134      -0.68108  -0.00002  -0.00012  -0.00038  -0.00050  -0.68158
   D135       2.03871  -0.00001  -0.00009  -0.00035  -0.00044   2.03826
   D136       0.44108  -0.00002  -0.00014  -0.00055  -0.00070   0.44038
   D137      -2.39894  -0.00001  -0.00001  -0.00011  -0.00011  -2.39906
   D138       0.32084  -0.00000   0.00003  -0.00009  -0.00005   0.32079
   D139      -1.27679  -0.00001  -0.00003  -0.00029  -0.00031  -1.27709
   D140       0.30261   0.00010   0.00068   0.00352   0.00421   0.30682
   D141      -0.82409   0.00010   0.00066   0.00376   0.00441  -0.81968
   D142       3.02570   0.00009   0.00068   0.00375   0.00443   3.03013
   D143       2.57385   0.00011   0.00077   0.00413   0.00490   2.57875
   D144       1.45909   0.00002   0.00011   0.00141   0.00153   1.46062
   D145       0.33240   0.00001   0.00008   0.00165   0.00172   0.33412
   D146      -2.10100   0.00001   0.00010   0.00164   0.00175  -2.09926
   D147      -2.55285   0.00002   0.00019   0.00202   0.00222  -2.55063
   D148      -2.54100  -0.00000  -0.00008  -0.00071  -0.00078  -2.54178
   D149       2.61548  -0.00001  -0.00011  -0.00047  -0.00058   2.61490
   D150       0.18208  -0.00001  -0.00009  -0.00048  -0.00056   0.18153
   D151      -0.26976   0.00000  -0.00000  -0.00009  -0.00009  -0.26985
   D152      -2.10624   0.00001   0.00003   0.00043   0.00047  -2.10577
   D153       3.05025   0.00001   0.00000   0.00067   0.00067   3.05091
   D154       0.61685   0.00000   0.00002   0.00066   0.00069   0.61754
   D155       0.16500   0.00002   0.00011   0.00104   0.00116   0.16616
   D156       0.63805   0.00005   0.00037   0.00279   0.00316   0.64121
   D157      -0.42823   0.00020   0.00131   0.00643   0.00775  -0.42048
   D158      -2.66429  -0.00001   0.00032   0.00745   0.00779  -2.65650
   D159       3.06947   0.00058   0.00450   0.02435   0.02879   3.09826
   D160      -0.52008   0.00007   0.00047   0.00393   0.00439  -0.51570
   D161      -1.58636   0.00023   0.00141   0.00757   0.00898  -1.57738
   D162       2.46077   0.00001   0.00042   0.00858   0.00901   2.46978
   D163       1.91134   0.00061   0.00459   0.02549   0.03002   1.94135
   D164      -2.91148  -0.00005  -0.00028  -0.00040  -0.00068  -2.91217
   D165       2.30542   0.00010   0.00066   0.00324   0.00391   2.30933
   D166       0.06937  -0.00011  -0.00033   0.00426   0.00394   0.07331
   D167      -0.48007   0.00048   0.00384   0.02116   0.02495  -0.45512
   D168      -3.12116  -0.00000   0.00003   0.00153   0.00155  -3.11961
   D169       2.09575   0.00015   0.00097   0.00517   0.00614   2.10189
   D170      -0.14031  -0.00006  -0.00002   0.00618   0.00618  -0.13414
   D171      -0.68974   0.00053   0.00415   0.02308   0.02718  -0.66256
   D172      -0.79937  -0.00007  -0.00050  -0.00175  -0.00224  -0.80160
   D173       0.26539  -0.00003  -0.00030  -0.00133  -0.00162   0.26377
   D174       2.44692  -0.00004  -0.00032  -0.00288  -0.00315   2.44377
   D175       3.09685  -0.00006  -0.00053  -0.00022  -0.00077   3.09607
   D176       0.26601  -0.00009  -0.00060  -0.00378  -0.00436   0.26165
   D177       1.33076  -0.00005  -0.00040  -0.00336  -0.00375   1.32701
   D178      -2.77089  -0.00005  -0.00042  -0.00491  -0.00528  -2.77617
   D179      -2.12097  -0.00007  -0.00063  -0.00225  -0.00290  -2.12386
   D180       3.09371   0.00000   0.00011   0.00057   0.00069   3.09440
   D181      -2.12472   0.00004   0.00031   0.00099   0.00130  -2.12342
   D182       0.05681   0.00004   0.00028  -0.00056  -0.00023   0.05658
   D183       0.70673   0.00002   0.00007   0.00210   0.00216   0.70889
   D184       2.44280  -0.00006  -0.00034  -0.00069  -0.00102   2.44178
   D185      -2.77563  -0.00002  -0.00014  -0.00028  -0.00041  -2.77604
   D186      -0.59409  -0.00003  -0.00017  -0.00182  -0.00194  -0.59604
   D187       0.05583  -0.00004  -0.00037   0.00084   0.00044   0.05627
   D188       0.12789   0.00001   0.00006  -0.00022  -0.00016   0.12773
   D189      -0.96577  -0.00001  -0.00001  -0.00050  -0.00050  -0.96627
   D190       2.34086  -0.00002  -0.00009  -0.00094  -0.00102   2.33983
   D191       2.61714   0.00002   0.00008   0.00005   0.00013   2.61726
   D192       1.36397   0.00001   0.00009  -0.00094  -0.00086   1.36311
   D193       0.27030  -0.00001   0.00002  -0.00122  -0.00120   0.26910
   D194      -2.70625  -0.00002  -0.00006  -0.00166  -0.00172  -2.70797
   D195      -2.42997   0.00002   0.00011  -0.00067  -0.00057  -2.43054
   D196      -2.31225   0.00003   0.00026   0.00101   0.00127  -2.31099
   D197       2.87727   0.00001   0.00020   0.00073   0.00093   2.87820
   D198      -0.09929   0.00000   0.00012   0.00029   0.00041  -0.09888
   D199       0.17699   0.00004   0.00028   0.00127   0.00155   0.17855
   D200      -2.47350   0.00004   0.00033   0.00131   0.00164  -2.47187
   D201       2.71602   0.00003   0.00026   0.00104   0.00130   2.71732
   D202      -0.26054   0.00002   0.00018   0.00060   0.00078  -0.25976
   D203       0.01574   0.00006   0.00035   0.00158   0.00193   0.01767
   D204      -0.29179  -0.00000  -0.00004   0.00042   0.00037  -0.29141
   D205      -1.56105  -0.00001  -0.00002   0.00208   0.00205  -1.55900
   D206      -2.96648   0.00010   0.00064   0.00394   0.00457  -2.96191
   D207       1.94145  -0.00012  -0.00086  -0.00276  -0.00363   1.93783
   D208       0.85366  -0.00005  -0.00029  -0.00098  -0.00126   0.85239
   D209       1.70970  -0.00003  -0.00019  -0.00086  -0.00105   1.70865
   D210       0.61945  -0.00003  -0.00012  -0.00001  -0.00014   0.61931
   D211      -0.50012   0.00004   0.00026   0.00138   0.00164  -0.49848
   D212      -1.57404  -0.00005  -0.00042  -0.00240  -0.00281  -1.57685
   D213      -2.99751  -0.00006  -0.00039  -0.00227  -0.00266  -3.00017
   D214       0.59273  -0.00006  -0.00045  -0.00420  -0.00464   0.58810
   D215       1.61349  -0.00003  -0.00026  -0.00096  -0.00119   1.61230
   D216      -2.42236   0.00001  -0.00039  -0.00830  -0.00865  -2.43101
   D217      -1.71343  -0.00030  -0.00308  -0.01468  -0.01810  -1.73153
   D218      -1.21239  -0.00008  -0.00047  -0.00293  -0.00341  -1.21580
   D219      -0.19163  -0.00005  -0.00028   0.00031   0.00004  -0.19160
   D220       2.05570  -0.00002  -0.00041  -0.00703  -0.00742   2.04828
   D221       2.76463  -0.00032  -0.00310  -0.01341  -0.01687   2.74776
   D222      -0.50058  -0.00009  -0.00062  -0.00383  -0.00445  -0.50503
   D223       0.52018  -0.00006  -0.00043  -0.00060  -0.00101   0.51917
   D224       2.76751  -0.00002  -0.00056  -0.00793  -0.00847   2.75904
   D225      -2.80675  -0.00033  -0.00325  -0.01431  -0.01791  -2.82466
   D226       2.99115  -0.00004  -0.00019  -0.00191  -0.00207   2.98908
   D227      -2.27127  -0.00001   0.00000   0.00133   0.00137  -2.26991
   D228      -0.02394   0.00002  -0.00013  -0.00601  -0.00609  -0.03003
   D229       0.68499  -0.00028  -0.00282  -0.01239  -0.01553   0.66946
   D230       2.55054  -0.00005  -0.00016  -0.00328  -0.00341   2.54713
   D231      -2.71188  -0.00002   0.00003  -0.00004   0.00003  -2.71185
   D232      -0.46455   0.00002  -0.00011  -0.00737  -0.00743  -0.47198
   D233       0.24438  -0.00028  -0.00279  -0.01375  -0.01687   0.22751
   D234       0.88353  -0.00005  -0.00010  -0.00063  -0.00071   0.88282
   D235      -2.75467   0.00024   0.00083   0.00346   0.00433  -2.75033
   D236      -2.10535  -0.00011  -0.00028  -0.00131  -0.00160  -2.10695
   D237      -0.10291  -0.00005  -0.00014  -0.00368  -0.00382  -0.10673
   D238       2.54208   0.00024   0.00079   0.00040   0.00122   2.54330
   D239      -3.09179  -0.00011  -0.00032  -0.00436  -0.00471  -3.09650
   D240      -1.02864  -0.00005  -0.00014  -0.00050  -0.00064  -1.02928
   D241       1.61635   0.00024   0.00080   0.00358   0.00440   1.62075
   D242       2.26566  -0.00011  -0.00031  -0.00118  -0.00153   2.26413
   D243       3.07118   0.00002   0.00030   0.00105   0.00137   3.07256
   D244      -0.56701   0.00031   0.00124   0.00514   0.00641  -0.56060
   D245       0.08231  -0.00004   0.00012   0.00037   0.00048   0.08279
   D246      -3.13614  -0.00006  -0.00005  -0.00087  -0.00090  -3.13704
   D247      -0.49115   0.00023   0.00089   0.00322   0.00415  -0.48701
   D248       0.15816  -0.00012  -0.00023  -0.00155  -0.00179   0.15637
   D249      -0.74147   0.00005   0.00033   0.00301   0.00333  -0.73814
   D250      -1.76785  -0.00004  -0.00005   0.00175   0.00169  -1.76617
   D251       2.28555  -0.00000   0.00011   0.00380   0.00387   2.28941
   D252       1.70550   0.00014   0.00135   0.01073   0.01207   1.71757
   D253       0.27111   0.00010   0.00069   0.00321   0.00389   0.27501
   D254      -0.75527   0.00002   0.00031   0.00194   0.00225  -0.75302
   D255      -2.98506   0.00005   0.00047   0.00400   0.00443  -2.98063
   D256       2.71808   0.00020   0.00171   0.01093   0.01263   2.73071
   D257       1.21857   0.00010   0.00067   0.00250   0.00318   1.22174
   D258       0.19218   0.00002   0.00028   0.00124   0.00153   0.19372
   D259      -2.03760   0.00006   0.00045   0.00329   0.00371  -2.03389
   D260      -2.61765   0.00020   0.00168   0.01023   0.01191  -2.60574
   D261      -2.50146   0.00001   0.00007   0.00031   0.00038  -2.50108
   D262       2.75534  -0.00007  -0.00032  -0.00096  -0.00127   2.75408
   D263       0.52556  -0.00004  -0.00016   0.00110   0.00091   0.52647
   D264      -0.05449   0.00010   0.00108   0.00803   0.00911  -0.04538
   D265      -3.05181   0.00008   0.00038   0.00208   0.00247  -3.04934
   D266       2.20499   0.00000  -0.00000   0.00081   0.00083   2.20582
   D267      -0.02479   0.00003   0.00016   0.00287   0.00301  -0.02178
   D268      -0.60484   0.00018   0.00140   0.00980   0.01121  -0.59363
   D269      -1.49194   0.00003   0.00031   0.00380   0.00411  -1.48783
   D270      -0.47780   0.00001   0.00023   0.00343   0.00365  -0.47416
   D271       2.10505   0.00003   0.00025   0.00322   0.00346   2.10851
   D272       2.33797   0.00000   0.00015   0.00193   0.00207   2.34004
   D273      -0.57981   0.00005   0.00025   0.00509   0.00534  -0.57446
   D274       0.43433   0.00003   0.00017   0.00472   0.00489   0.43922
   D275       3.01718   0.00005   0.00019   0.00451   0.00470   3.02189
   D276      -3.03309   0.00002   0.00008   0.00323   0.00331  -3.02977
   D277       0.13276   0.00004   0.00028   0.00223   0.00252   0.13527
   D278       1.14689   0.00003   0.00019   0.00187   0.00206   1.14895
   D279      -2.55344   0.00004   0.00022   0.00165   0.00188  -2.55156
   D280      -2.32052   0.00002   0.00011   0.00037   0.00048  -2.32004
   D281       2.52295  -0.00004  -0.00028  -0.00056  -0.00084   2.52212
   D282      -2.74610  -0.00006  -0.00036  -0.00092  -0.00129  -2.74739
   D283      -0.16324  -0.00004  -0.00033  -0.00113  -0.00148  -0.16472
   D284       0.06967  -0.00007  -0.00044  -0.00242  -0.00287   0.06680
   D285       2.46605   0.00005   0.00015   0.00263   0.00278   2.46882
   D286      -2.80300   0.00004   0.00007   0.00226   0.00232  -2.80068
   D287      -0.22015   0.00005   0.00010   0.00205   0.00214  -0.21801
   D288       0.01277   0.00002  -0.00001   0.00077   0.00074   0.01351
   D289       1.26172   0.00004   0.00022  -0.00088  -0.00065   1.26107
   D290       0.19993   0.00004   0.00022  -0.00054  -0.00033   0.19960
   D291      -1.94014   0.00005   0.00021  -0.00075  -0.00054  -1.94069
   D292      -2.70632  -0.00004  -0.00018  -0.00224  -0.00243  -2.70875
   D293       0.39023  -0.00005  -0.00041  -0.00223  -0.00263   0.38760
   D294      -0.67156  -0.00005  -0.00041  -0.00189  -0.00230  -0.67386
   D295      -2.81163  -0.00004  -0.00042  -0.00210  -0.00252  -2.81415
   D296       2.70538  -0.00013  -0.00081  -0.00359  -0.00440   2.70097
   D297      -0.66050  -0.00003  -0.00020  -0.00162  -0.00182  -0.66232
   D298      -1.72228  -0.00002  -0.00020  -0.00128  -0.00150  -1.72378
   D299       2.42083  -0.00001  -0.00022  -0.00149  -0.00172   2.41911
   D300       1.65465  -0.00011  -0.00061  -0.00298  -0.00360   1.65105
   D301      -3.09773   0.00005   0.00031   0.00087   0.00118  -3.09655
   D302       2.12367   0.00006   0.00031   0.00120   0.00151   2.12518
   D303      -0.01641   0.00007   0.00030   0.00100   0.00129  -0.01512
   D304      -0.78258  -0.00002  -0.00009  -0.00049  -0.00059  -0.78318
   D305      -2.53013  -0.00003  -0.00003  -0.00051  -0.00056  -2.53068
   D306       2.69127  -0.00002  -0.00003  -0.00017  -0.00023   2.69104
   D307       0.55120  -0.00001  -0.00005  -0.00038  -0.00045   0.55075
   D308      -0.21498  -0.00010  -0.00044  -0.00187  -0.00233  -0.21731
   D309       0.08077   0.00007   0.00047   0.00198   0.00243   0.08321
   D310       1.05117   0.00004   0.00035   0.00111   0.00146   1.05263
   D311      -2.37993   0.00004   0.00041   0.00149   0.00190  -2.37803
   D312      -3.00379   0.00006   0.00049   0.00171   0.00219  -3.00159
   D313       1.07197   0.00007   0.00029   0.00113   0.00142   1.07338
   D314       2.04237   0.00004   0.00017   0.00026   0.00044   2.04281
   D315      -1.38873   0.00005   0.00023   0.00064   0.00088  -1.38785
   D316      -2.01259   0.00007   0.00031   0.00086   0.00117  -2.01142
   D317      -0.89911  -0.00000  -0.00016  -0.00063  -0.00081  -0.89991
   D318       0.07129  -0.00003  -0.00028  -0.00149  -0.00178   0.06951
   D319       2.92338  -0.00003  -0.00023  -0.00111  -0.00134   2.92204
   D320       2.29952  -0.00001  -0.00014  -0.00089  -0.00105   2.29847
   D321       2.82034   0.00003   0.00011   0.00049   0.00057   2.82091
   D322      -2.49245   0.00001  -0.00001  -0.00038  -0.00040  -2.49285
   D323       0.35964   0.00001   0.00004   0.00000   0.00003   0.35968
   D324      -0.26421   0.00003   0.00013   0.00022   0.00033  -0.26389
   D325      -2.98648   0.00003   0.00009   0.00148   0.00154  -2.98494
   D326      -2.01608   0.00001  -0.00003   0.00062   0.00057  -2.01551
   D327       0.83601   0.00001   0.00003   0.00100   0.00100   0.83701
   D328       0.21215   0.00003   0.00011   0.00121   0.00130   0.21345
   D329       2.05628  -0.00003  -0.00025   0.00096   0.00070   2.05698
   D330       1.17250   0.00001   0.00017   0.00177   0.00194   1.17444
   D331       3.10101   0.00009   0.00065   0.00496   0.00560   3.10662
   D332      -1.94844   0.00006   0.00044   0.00477   0.00521  -1.94323
   D333       0.33995  -0.00002  -0.00007   0.00164   0.00157   0.34152
   D334      -0.73742  -0.00000   0.00006   0.00287   0.00294  -0.73448
   D335      -3.01168  -0.00004  -0.00035   0.00145   0.00109  -3.01060
   D336       2.15392   0.00002   0.00015   0.00139   0.00153   2.15546
   D337      -1.91288   0.00005   0.00043   0.00308   0.00350  -1.90939
   D338      -0.93001   0.00001   0.00016   0.00289   0.00305  -0.92695
   D339       1.00996   0.00002   0.00008   0.00164   0.00174   1.01169
   D340       0.05169  -0.00001   0.00005   0.00183   0.00190   0.05359
   D341      -0.89136   0.00003   0.00021  -0.00158  -0.00137  -0.89273
   D342       0.13433  -0.00017  -0.00114  -0.00693  -0.00807   0.12626
   D343       3.12134  -0.00012  -0.00015   0.00259   0.00225   3.12359
   D344       2.49323   0.00014   0.00220   0.00671   0.00869   2.50192
   D345       0.21466   0.00005   0.00028  -0.00023   0.00004   0.21470
   D346       1.24036  -0.00015  -0.00107  -0.00559  -0.00666   1.23370
   D347      -2.05582  -0.00010  -0.00009   0.00394   0.00366  -2.05216
   D348      -2.68393   0.00016   0.00226   0.00805   0.01010  -2.67383
   D349       3.11110   0.00010   0.00044   0.00277   0.00324   3.11435
   D350      -2.14639  -0.00010  -0.00091  -0.00259  -0.00346  -2.14985
   D351       0.84062  -0.00005   0.00008   0.00693   0.00687   0.84748
   D352       0.21251   0.00020   0.00242   0.01105   0.01331   0.22581
   D353       2.53902   0.00010   0.00050   0.00154   0.00207   2.54109
   D354      -2.71847  -0.00010  -0.00085  -0.00382  -0.00463  -2.72310
   D355       0.26853  -0.00005   0.00014   0.00570   0.00570   0.27423
   D356      -0.35958   0.00020   0.00249   0.00982   0.01213  -0.34744
   D357       0.47994   0.00000  -0.00013  -0.00054  -0.00067   0.47926
   D358      -2.23505  -0.00021  -0.00080  -0.00311  -0.00398  -2.23903
   D359      -2.88291   0.00010   0.00026   0.00193   0.00220  -2.88071
   D360      -0.69716  -0.00001  -0.00014  -0.00055  -0.00069  -0.69786
   D361       2.87103  -0.00022  -0.00081  -0.00312  -0.00400   2.86703
   D362       2.22317   0.00009   0.00025   0.00192   0.00218   2.22536
   D363       3.00114   0.00003  -0.00001   0.00011   0.00011   3.00126
   D364       0.28615  -0.00018  -0.00068  -0.00246  -0.00319   0.28296
   D365      -0.36171   0.00013   0.00037   0.00258   0.00299  -0.35872
   D366       3.12875  -0.00000  -0.00019  -0.00082  -0.00101   3.12775
   D367       0.41376  -0.00021  -0.00086  -0.00339  -0.00431   0.40945
   D368      -0.23410   0.00010   0.00019   0.00165   0.00187  -0.23223
   D369       0.83126  -0.00002  -0.00015  -0.00148  -0.00164   0.82962
   D370      -0.11588  -0.00001  -0.00010  -0.00147  -0.00156  -0.11744
   D371      -2.99173  -0.00001   0.00003  -0.00060  -0.00057  -2.99230
   D372      -2.56645   0.00005   0.00023  -0.00005   0.00018  -2.56626
   D373      -0.20785  -0.00008  -0.00045  -0.00036  -0.00081  -0.20866
   D374      -1.15499  -0.00007  -0.00040  -0.00035  -0.00072  -1.15572
   D375       2.25235  -0.00006  -0.00027   0.00051   0.00026   2.25261
   D376       2.67763  -0.00001  -0.00007   0.00107   0.00101   2.67864
   D377       3.13195  -0.00008  -0.00039  -0.00206  -0.00248   3.12947
   D378       2.18481  -0.00007  -0.00033  -0.00205  -0.00240   2.18241
   D379      -0.69103  -0.00006  -0.00021  -0.00118  -0.00142  -0.69245
   D380      -0.26575  -0.00000  -0.00000  -0.00063  -0.00067  -0.26642
   D381      -2.54879  -0.00004  -0.00026  -0.00175  -0.00204  -2.55082
   D382       2.78726  -0.00003  -0.00021  -0.00174  -0.00195   2.78531
   D383      -0.08859  -0.00002  -0.00008  -0.00088  -0.00097  -0.08955
   D384       0.33670   0.00003   0.00012  -0.00032  -0.00022   0.33648
   D385      -0.80195  -0.00001  -0.00013  -0.00105  -0.00117  -0.80312
   D386       0.33263  -0.00003  -0.00021  -0.00137  -0.00157   0.33107
   D387       1.45560  -0.00005  -0.00020  -0.00492  -0.00515   1.45045
   D388       2.93060  -0.00004  -0.00027  -0.00200  -0.00228   2.92832
   D389      -1.98173   0.00000  -0.00002  -0.00124  -0.00123  -1.98296
   D390       3.07185  -0.00007  -0.00040  -0.00002  -0.00042   3.07143
   D391       1.72026   0.00001  -0.00029  -0.00144  -0.00173   1.71853
   D392      -1.74733  -0.00010  -0.00047  -0.00056  -0.00105  -1.74838
   D393      -3.09892  -0.00002  -0.00037  -0.00198  -0.00236  -3.10128
   D394      -0.46258  -0.00015  -0.00073  -0.00384  -0.00462  -0.46719
   D395      -1.81417  -0.00008  -0.00062  -0.00526  -0.00593  -1.82010
   D396       0.57088  -0.00007  -0.00037  -0.00053  -0.00092   0.56996
   D397      -0.78071   0.00000  -0.00027  -0.00194  -0.00223  -0.78295
   D398       1.67442  -0.00008  -0.00034  -0.00026  -0.00060   1.67382
   D399       0.32283  -0.00001  -0.00023  -0.00168  -0.00191   0.32092
   D400       0.48145  -0.00001  -0.00011  -0.00105  -0.00117   0.48027
   D401      -0.69820  -0.00000  -0.00012  -0.00125  -0.00137  -0.69956
   D402       3.00643  -0.00001  -0.00004  -0.00040  -0.00045   3.00597
   D403       3.12412   0.00001   0.00001  -0.00003  -0.00003   3.12409
   D404      -2.22702  -0.00001  -0.00002  -0.00049  -0.00052  -2.22754
   D405       2.87652   0.00000  -0.00004  -0.00068  -0.00071   2.87581
   D406       0.29796  -0.00000   0.00004   0.00016   0.00020   0.29816
   D407       0.41565   0.00002   0.00010   0.00054   0.00063   0.41628
   D408      -2.88502  -0.00002  -0.00009  -0.00053  -0.00064  -2.88566
   D409       2.21852  -0.00001  -0.00011  -0.00073  -0.00083   2.21769
   D410      -0.36005  -0.00001  -0.00003   0.00011   0.00009  -0.35996
   D411      -0.24235   0.00000   0.00003   0.00049   0.00051  -0.24184
   D412      -0.72254  -0.00002  -0.00016  -0.00101  -0.00118  -0.72371
   D413       0.47748  -0.00003  -0.00008  -0.00044  -0.00052   0.47696
   D414       3.08518  -0.00001  -0.00013  -0.00046  -0.00059   3.08459
   D415      -3.04820  -0.00005  -0.00025  -0.00149  -0.00174  -3.04995
   D416       2.61827   0.00002   0.00008   0.00034   0.00043   2.61869
   D417      -2.46490   0.00001   0.00017   0.00092   0.00109  -2.46381
   D418       0.14280   0.00003   0.00012   0.00090   0.00101   0.14381
   D419       0.29260  -0.00000   0.00000  -0.00014  -0.00014   0.29246
   D420       2.27310  -0.00001  -0.00007  -0.00041  -0.00049   2.27261
   D421      -2.81006  -0.00002   0.00001   0.00016   0.00017  -2.80989
   D422      -0.20237  -0.00001  -0.00004   0.00014   0.00010  -0.20227
   D423      -0.05256  -0.00004  -0.00016  -0.00089  -0.00105  -0.05362
   D424      -0.32140   0.00003   0.00020   0.00119   0.00140  -0.32000
   D425       0.97323   0.00003   0.00022   0.00159   0.00181   0.97504
   D426       3.11634   0.00003   0.00013   0.00080   0.00093   3.11727
   D427      -2.88420   0.00002   0.00013   0.00098   0.00111  -2.88309
   D428       2.70462   0.00001   0.00006   0.00044   0.00050   2.70513
   D429      -2.28394   0.00001   0.00008   0.00084   0.00092  -2.28302
   D430      -0.14082   0.00000  -0.00000   0.00004   0.00004  -0.14079
   D431       0.14182  -0.00000  -0.00001   0.00022   0.00021   0.14203
   D432       3.00723   0.00003   0.00011   0.00051   0.00062   3.00785
   D433      -1.98133   0.00003   0.00013   0.00091   0.00104  -1.98030
   D434       0.16179   0.00002   0.00005   0.00011   0.00015   0.16194
   D435       0.44443   0.00002   0.00004   0.00029   0.00033   0.44476
   D436      -2.31202   0.00001   0.00005   0.00004   0.00009  -2.31194
   D437       0.18407  -0.00002  -0.00016  -0.00115  -0.00132   0.18275
   D438       1.93598  -0.00003  -0.00015  -0.00087  -0.00103   1.93495
   D439      -1.00055   0.00002   0.00011   0.00056   0.00066  -0.99989
   D440       0.19425  -0.00001  -0.00007  -0.00001  -0.00007   0.19417
   D441      -2.67466   0.00000  -0.00008  -0.00064  -0.00072  -2.67538
   D442      -1.16050   0.00001  -0.00002   0.00001  -0.00002  -1.16052
   D443       1.77321   0.00001   0.00007   0.00074   0.00081   1.77402
   D444       0.47342  -0.00021  -0.00135  -0.00555  -0.00691   0.46652
   D445      -2.46685  -0.00019  -0.00080  -0.00329  -0.00408  -2.47093
   D446      -2.82989  -0.00010  -0.00049   0.00049  -0.00006  -2.82995
   D447      -0.72718  -0.00005  -0.00052  -0.00464  -0.00512  -0.73231
   D448       2.61573  -0.00003   0.00002  -0.00238  -0.00230   2.61343
   D449       2.25269   0.00006   0.00033   0.00140   0.00172   2.25441
   D450       3.08095  -0.00014  -0.00071  -0.00405  -0.00487   3.07608
   D451       0.14068  -0.00012  -0.00017  -0.00179  -0.00204   0.13864
   D452      -0.22236  -0.00003   0.00015   0.00199   0.00198  -0.22038
   D453      -3.05244  -0.00058  -0.00421  -0.02373  -0.02774  -3.08017
   D454       0.29048  -0.00057  -0.00367  -0.02147  -0.02491   0.26557
   D455      -0.07257  -0.00048  -0.00335  -0.01769  -0.02089  -0.09345
   D456      -0.96370   0.00009   0.00084   0.00693   0.00779  -0.95591
   D457       0.27319   0.00021   0.00143   0.00720   0.00864   0.28183
   D458       2.73422   0.00001   0.00021  -0.00029  -0.00007   2.73414
   D459       2.87114   0.00024   0.00181   0.01411   0.01593   2.88706
   D460       0.13084   0.00005   0.00065   0.00623   0.00686   0.13770
   D461       1.36774   0.00017   0.00124   0.00650   0.00771   1.37545
   D462      -2.45443  -0.00003   0.00001  -0.00099  -0.00100  -2.45543
   D463      -2.31750   0.00019   0.00162   0.01341   0.01499  -2.30251
   D464       2.34532   0.00006  -0.00009  -0.00204  -0.00201   2.34331
   D465      -2.70097   0.00017   0.00050  -0.00177  -0.00116  -2.70213
   D466      -0.23995  -0.00003  -0.00073  -0.00926  -0.00987  -0.24982
   D467      -0.10303   0.00020   0.00088   0.00514   0.00613  -0.09690
   D468       2.61833   0.00028   0.00175   0.01401   0.01563   2.63396
   D469      -2.42796   0.00039   0.00234   0.01428   0.01648  -2.41148
   D470       0.03307   0.00019   0.00112   0.00679   0.00776   0.04083
   D471       0.16999   0.00042   0.00272   0.02119   0.02376   0.19375
   D472      -0.55399   0.00055   0.00610   0.09289   0.09915  -0.45484
   D473       1.59693   0.00086   0.00915   0.10876   0.11838   1.71531
   D474      -1.85883   0.00060   0.00570   0.09321   0.09922  -1.75961
   D475       2.98643   0.00093   0.00918   0.11104   0.12014   3.10657
   D476       0.52497   0.00074   0.00786   0.10263   0.11045   0.63541
   D477      -0.31846   0.00011   0.00073   0.00329   0.00402  -0.31444
   D478       0.97523   0.00013   0.00081   0.00347   0.00427   0.97950
   D479      -2.87917   0.00013   0.00083   0.00369   0.00452  -2.87465
   D480       3.11927   0.00008   0.00062   0.00234   0.00296   3.12223
   D481       2.70520   0.00005   0.00019   0.00127   0.00142   2.70661
   D482      -2.28430   0.00006   0.00026   0.00146   0.00167  -2.28263
   D483       0.14449   0.00006   0.00028   0.00168   0.00192   0.14641
   D484      -0.14026   0.00002   0.00007   0.00033   0.00036  -0.13990
   D485       3.02888  -0.00004  -0.00037  -0.00476  -0.00506   3.02382
   D486      -1.96061  -0.00003  -0.00029  -0.00458  -0.00481  -1.96542
   D487       0.46817  -0.00002  -0.00027  -0.00436  -0.00456   0.46361
   D488       0.18342  -0.00007  -0.00048  -0.00571  -0.00612   0.17730
   D489      -2.32085  -0.00007   0.00009  -0.00024  -0.00015  -2.32100
   D490       0.18439   0.00023   0.00103   0.00421   0.00530   0.18969
   D491       1.93075   0.00003  -0.00017  -0.00030  -0.00048   1.93027
   D492      -1.00307   0.00007   0.00046   0.00219   0.00268  -1.00040
   D493       2.61526   0.00008   0.00062   0.00193   0.00256   2.61782
   D494       0.63875   0.00028   0.00159   0.00266   0.00441   0.64316
   D495      -0.26068  -0.00003   0.00025  -0.00045  -0.00022  -0.26090
   D496      -2.23719   0.00017   0.00123   0.00028   0.00163  -2.23555
   D497       1.26353  -0.00012  -0.00061  -0.00380  -0.00440   1.25913
   D498      -0.71298   0.00008   0.00036  -0.00308  -0.00255  -0.71552
   D499      -2.10738   0.00004   0.00061   0.00505   0.00560  -2.10179
   D500       2.19929   0.00024   0.00158   0.00578   0.00745   2.20674
   D501       0.30402   0.00003   0.00029   0.00163   0.00192   0.30593
   D502      -0.82110   0.00001   0.00016   0.00027   0.00042  -0.82068
   D503       3.02230   0.00002   0.00023   0.00106   0.00129   3.02359
   D504       2.57564  -0.00001   0.00010   0.00060   0.00071   2.57635
   D505       1.45913   0.00003  -0.00005  -0.00228  -0.00235   1.45679
   D506       0.33402   0.00001  -0.00019  -0.00364  -0.00384   0.33018
   D507      -2.10577   0.00002  -0.00011  -0.00285  -0.00297  -2.10874
   D508      -2.55243  -0.00001  -0.00024  -0.00330  -0.00356  -2.55599
   D509      -2.11795   0.00007   0.00041   0.00409   0.00445  -2.11350
   D510       3.04012   0.00006   0.00027   0.00272   0.00296   3.04307
   D511       0.60033   0.00007   0.00034   0.00352   0.00383   0.60416
   D512       0.15367   0.00004   0.00022   0.00306   0.00324   0.15691
   D513      -2.53877  -0.00001  -0.00004  -0.00353  -0.00351  -2.54229
   D514       2.61930  -0.00003  -0.00018  -0.00490  -0.00501   2.61429
   D515       0.17951  -0.00002  -0.00010  -0.00410  -0.00414   0.17537
   D516      -0.26715  -0.00005  -0.00023  -0.00456  -0.00472  -0.27187
   D517       0.63677  -0.00000  -0.00015  -0.00065  -0.00081   0.63596
   D518      -0.43173  -0.00001  -0.00020  -0.00087  -0.00108  -0.43282
   D519      -2.66281   0.00003   0.00020   0.00016   0.00036  -2.66244
   D520       3.06523   0.00001  -0.00001   0.00013   0.00012   3.06535
   D521      -0.52079  -0.00014  -0.00097  -0.00356  -0.00452  -0.52532
   D522      -1.58930  -0.00015  -0.00102  -0.00378  -0.00479  -1.59410
   D523       2.46281  -0.00010  -0.00062  -0.00274  -0.00335   2.45946
   D524       1.90766  -0.00013  -0.00083  -0.00278  -0.00359   1.90407
   D525      -3.13103   0.00001  -0.00008   0.00025   0.00016  -3.13086
   D526       2.08365   0.00001  -0.00014   0.00004  -0.00010   2.08355
   D527      -0.14742   0.00005   0.00027   0.00107   0.00134  -0.14608
   D528      -0.70257   0.00003   0.00006   0.00104   0.00110  -0.70147
   D529      -2.89604  -0.00022  -0.00191  -0.01385  -0.01582  -2.91186
   D530       2.31863  -0.00023  -0.00196  -0.01407  -0.01608   2.30255
   D531       0.08756  -0.00019  -0.00156  -0.01303  -0.01464   0.07292
   D532      -0.46759  -0.00021  -0.00176  -0.01306  -0.01488  -0.48247
   D533      -1.52296  -0.00001   0.00010   0.00305   0.00312  -1.51985
   D534       1.76484   0.00004   0.00035   0.00174   0.00211   1.76695
   D535      -2.95334   0.00017   0.00125   0.00931   0.01056  -2.94278
   D536       0.67694   0.00005   0.00043   0.00254   0.00297   0.67991
   D537      -0.44501   0.00002   0.00024   0.00235   0.00258  -0.44243
   D538      -0.88833   0.00002   0.00003  -0.00075  -0.00072  -0.88905
   D539       0.13827   0.00002   0.00003  -0.00022  -0.00019   0.13809
   D540       3.12764   0.00004   0.00012   0.00012   0.00024   3.12788
   D541       2.49131  -0.00001  -0.00007  -0.00122  -0.00129   2.49003
   D542       0.21754   0.00001   0.00006   0.00015   0.00021   0.21775
   D543       1.24415   0.00002   0.00007   0.00068   0.00074   1.24489
   D544      -2.04968   0.00003   0.00015   0.00102   0.00117  -2.04851
   D545      -2.68600  -0.00002  -0.00003  -0.00033  -0.00036  -2.68636
   D546       3.10970   0.00000   0.00007   0.00022   0.00028   3.10998
   D547      -2.14688   0.00001   0.00007   0.00075   0.00082  -2.14607
   D548       0.84248   0.00002   0.00016   0.00109   0.00124   0.84372
   D549       0.20616  -0.00003  -0.00003  -0.00026  -0.00029   0.20587
   D550       2.53355   0.00002   0.00009   0.00059   0.00068   2.53423
   D551      -2.72303   0.00003   0.00009   0.00113   0.00121  -2.72182
   D552       0.26633   0.00004   0.00018   0.00146   0.00164   0.26797
   D553      -0.36999  -0.00001  -0.00001   0.00012   0.00011  -0.36988
   D554       0.82880  -0.00003  -0.00009   0.00001  -0.00009   0.82872
   D555      -0.11925  -0.00004  -0.00017  -0.00018  -0.00035  -0.11959
   D556      -2.57395  -0.00004  -0.00011   0.00002  -0.00008  -2.57403
   D557      -3.00006  -0.00002  -0.00005   0.00030   0.00025  -2.99980
   D558      -0.21057  -0.00000  -0.00004  -0.00001  -0.00006  -0.21062
   D559      -1.15862  -0.00002  -0.00012  -0.00020  -0.00032  -1.15893
   D560       2.66987  -0.00002  -0.00005   0.00000  -0.00005   2.66982
   D561       2.24376   0.00000   0.00000   0.00028   0.00029   2.24404
   D562       3.13393  -0.00000  -0.00007  -0.00028  -0.00035   3.13358
   D563       2.18588  -0.00002  -0.00015  -0.00046  -0.00061   2.18527
   D564      -0.26882  -0.00002  -0.00008  -0.00026  -0.00034  -0.26916
   D565      -0.69493   0.00001  -0.00003   0.00002  -0.00001  -0.69493
   D566      -2.54853  -0.00001  -0.00005  -0.00042  -0.00047  -2.54900
   D567       2.78661  -0.00002  -0.00012  -0.00061  -0.00073   2.78588
   D568       0.33190  -0.00002  -0.00006  -0.00040  -0.00046   0.33145
   D569      -0.09421   0.00000  -0.00000  -0.00013  -0.00012  -0.09433
   D570      -0.77445   0.00000   0.00011   0.00150   0.00162  -0.77283
   D571       2.95536  -0.00001   0.00001   0.00042   0.00044   2.95580
   D572       0.36318   0.00001   0.00013   0.00128   0.00141   0.36459
   D573       1.48691   0.00002   0.00009   0.00080   0.00090   1.48781
   D574      -1.95667   0.00001   0.00012   0.00115   0.00127  -1.95540
   D575       1.70715   0.00002   0.00015   0.00213   0.00228   1.70944
   D576       3.07237   0.00002   0.00017   0.00234   0.00251   3.07488
   D577      -0.78556  -0.00001  -0.00003   0.00008   0.00005  -0.78552
   D578       0.57966  -0.00001  -0.00002   0.00029   0.00027   0.57993
   D579      -3.10501   0.00004   0.00019   0.00116   0.00134  -3.10367
   D580      -1.73979   0.00004   0.00021   0.00136   0.00157  -1.73823
   D581      -1.81508   0.00001   0.00006   0.00042   0.00049  -1.81459
   D582      -0.44986   0.00001   0.00008   0.00063   0.00071  -0.44915
   D583       0.31432   0.00002   0.00013   0.00140   0.00152   0.31584
   D584       1.67954   0.00002   0.00015   0.00161   0.00175   1.68128
   D585      -0.58347  -0.00002  -0.00009  -0.00023  -0.00032  -0.58379
   D586       0.62627   0.00001   0.00008   0.00047   0.00055   0.62682
   D587      -2.95379  -0.00001  -0.00001   0.00020   0.00019  -2.95360
   D588      -2.80646  -0.00002  -0.00004   0.00005  -0.00000  -2.80646
   D589      -1.79175  -0.00005  -0.00023  -0.00056  -0.00080  -1.79254
   D590      -0.58201  -0.00002  -0.00007   0.00014   0.00008  -0.58193
   D591       2.12112  -0.00004  -0.00015  -0.00014  -0.00028   2.12084
   D592       2.26844  -0.00005  -0.00019  -0.00029  -0.00048   2.26797
   D593       2.26167  -0.00003  -0.00024  -0.00118  -0.00142   2.26025
   D594      -2.81178  -0.00000  -0.00007  -0.00048  -0.00055  -2.81232
   D595      -0.10865  -0.00001  -0.00015  -0.00075  -0.00091  -0.10956
   D596       0.03868  -0.00003  -0.00019  -0.00091  -0.00110   0.03758
   D597       2.11727  -0.00003  -0.00018  -0.00050  -0.00069   2.11658
   D598      -2.95618  -0.00000  -0.00002   0.00020   0.00018  -2.95600
   D599      -0.25305  -0.00001  -0.00010  -0.00008  -0.00018  -0.25323
   D600      -0.10573  -0.00003  -0.00014  -0.00023  -0.00037  -0.10609
   D601      -1.45894   0.00006   0.00046   0.00353   0.00400  -1.45493
   D602       1.77002   0.00004   0.00048   0.00333   0.00383   1.77385
   D603      -0.19712   0.00005   0.00039   0.00272   0.00313  -0.19400
   D604       0.84325   0.00005   0.00040   0.00281   0.00322   0.84647
   D605      -3.05376   0.00006   0.00052   0.00354   0.00407  -3.04970
   D606       0.66571   0.00004   0.00014   0.00061   0.00075   0.66646
   D607      -0.72433   0.00003   0.00012   0.00027   0.00039  -0.72394
   D608       1.66845   0.00003   0.00009   0.00033   0.00042   1.66887
   D609      -2.28378  -0.00001  -0.00029  -0.00047  -0.00077  -2.28455
   D610       2.60730   0.00002   0.00003  -0.00020  -0.00017   2.60713
   D611      -0.11765   0.00000   0.00002   0.00012   0.00014  -0.11751
   D612      -1.18835  -0.00000   0.00002  -0.00032  -0.00030  -1.18864
   D613       1.27431   0.00003   0.00013   0.00054   0.00067   1.27498
   D614      -2.26627   0.00001  -0.00010  -0.00054  -0.00064  -2.26692
   D615       2.71684   0.00003   0.00012   0.00059   0.00072   2.71755
   D616       1.78098  -0.00004  -0.00011  -0.00126  -0.00136   1.77962
   D617      -1.44371  -0.00003  -0.00015  -0.00091  -0.00104  -1.44475
   D618       0.85584  -0.00001  -0.00000  -0.00046  -0.00046   0.85538
   D619      -0.18271  -0.00002  -0.00010  -0.00104  -0.00115  -0.18386
   D620      -3.04441  -0.00000  -0.00001  -0.00076  -0.00077  -3.04519
   D621       2.84623  -0.00001  -0.00004   0.00015   0.00011   2.84635
   D622      -0.44148   0.00001   0.00012   0.00087   0.00099  -0.44049
   D623       1.06747  -0.00001  -0.00005  -0.00026  -0.00032   1.06715
   D624      -2.87939   0.00001   0.00006   0.00053   0.00058  -2.87881
   D625       0.96135   0.00001   0.00006   0.00008   0.00014   0.96149
   D626       2.47030  -0.00002  -0.00011  -0.00105  -0.00117   2.46913
   D627      -1.47656   0.00000  -0.00000  -0.00026  -0.00027  -1.47683
   D628      -0.27036   0.00000   0.00004  -0.00007  -0.00003  -0.27038
   D629      -2.43232  -0.00000   0.00003   0.00012   0.00015  -2.43217
   D630       1.33773   0.00002   0.00010   0.00063   0.00073   1.33846
   D631      -0.82423   0.00001   0.00009   0.00082   0.00091  -0.82332
   D632      -0.01524  -0.00029  -0.00242  -0.02087  -0.02329  -0.03853
   D633      -2.67835  -0.00071  -0.00623  -0.07045  -0.07690  -2.75525
   D634       1.06327  -0.00020  -0.00077  -0.00192  -0.00271   1.06056
   D635      -0.44045  -0.00014  -0.00075  -0.00338  -0.00417  -0.44462
   D636      -2.88501  -0.00017  -0.00100  -0.00373  -0.00477  -2.88978
   D637       2.47208   0.00021   0.00244   0.02380   0.02633   2.49841
   D638       0.96837   0.00027   0.00246   0.02235   0.02487   0.99324
   D639      -1.47620   0.00024   0.00220   0.02200   0.02428  -1.45193
   D640       0.38873  -0.00003  -0.00037  -0.00020  -0.00057   0.38816
   D641       2.73738  -0.00011  -0.00081  -0.00173  -0.00250   2.73488
   D642      -0.62290  -0.00005  -0.00050  -0.00271  -0.00320  -0.62609
   D643      -0.90807   0.00021   0.00170   0.01252   0.01431  -0.89376
   D644       1.44058   0.00013   0.00126   0.01099   0.01238   1.45296
   D645      -1.91970   0.00019   0.00157   0.01001   0.01168  -1.90802
   D646       2.05969   0.00060   0.00430   0.03333   0.03732   2.09701
   D647      -1.87485   0.00052   0.00385   0.03180   0.03539  -1.83945
   D648       1.04806   0.00059   0.00416   0.03082   0.03470   1.08275
   D649       0.15022  -0.00021  -0.00120  -0.01435  -0.01574   0.13448
   D650      -2.94164  -0.00034  -0.00198  -0.02840  -0.03055  -2.97219
   D651       1.22159   0.00033   0.00258   0.02928   0.03200   1.25359
   D652      -1.87027   0.00019   0.00180   0.01522   0.01719  -1.85307
   D653      -1.39687  -0.00019  -0.00189  -0.02573  -0.02761  -1.42447
   D654       1.79446  -0.00033  -0.00267  -0.03979  -0.04241   1.75205
   D655      -1.11694  -0.00020  -0.00092  -0.00213  -0.00303  -1.11997
   D656       0.28424  -0.00003  -0.00033  -0.00256  -0.00291   0.28133
   D657       2.89076  -0.00005  -0.00036  -0.00197  -0.00232   2.88844
   D658      -2.95320  -0.00012  -0.00058  -0.00212  -0.00268  -2.95589
   D659      -1.55203   0.00005   0.00001  -0.00255  -0.00256  -1.55459
   D660       1.05449   0.00003  -0.00002  -0.00195  -0.00196   1.05253
   D661      -0.80695  -0.00004  -0.00015  -0.00080  -0.00095  -0.80790
   D662       0.83441  -0.00004  -0.00023  -0.00049  -0.00073   0.83369
   D663       3.00557  -0.00001  -0.00004  -0.00006  -0.00010   3.00548
   D664      -0.23162  -0.00002  -0.00008  -0.00036  -0.00045  -0.23207
   D665       1.35405  -0.00002  -0.00011   0.00009  -0.00002   1.35402
   D666      -2.98097   0.00000   0.00002   0.00030   0.00032  -2.98065
   D667       0.43245  -0.00054  -0.00138  -0.05017  -0.05161   0.38084
   D668       3.12541  -0.00021  -0.00095  -0.01973  -0.02062   3.10479
   D669       2.42495  -0.00004  -0.00002  -0.00098  -0.00100   2.42395
   D670      -0.37361  -0.00001  -0.00001   0.00002   0.00001  -0.37360
   D671      -2.83207   0.00001   0.00009  -0.00003   0.00006  -2.83201
   D672      -0.92644  -0.00002  -0.00011  -0.00060  -0.00071  -0.92715
   D673       0.75027  -0.00000  -0.00005  -0.00058  -0.00063   0.74964
   D674      -0.30249  -0.00002  -0.00012  -0.00138  -0.00150  -0.30399
   D675      -3.00815  -0.00001  -0.00005  -0.00045  -0.00051  -3.00866
   D676       2.26067   0.00003   0.00005   0.00053   0.00058   2.26125
   D677       1.20791   0.00001  -0.00002  -0.00027  -0.00029   1.20762
   D678      -1.49775   0.00001   0.00005   0.00065   0.00070  -1.49705
   D679      -1.01428   0.00003   0.00008   0.00023   0.00030  -1.01397
   D680      -2.06704   0.00001   0.00001  -0.00057  -0.00056  -2.06760
   D681       1.51049   0.00001   0.00007   0.00035   0.00043   1.51091
   D682      -2.89940   0.00000  -0.00007   0.00002  -0.00006  -2.89946
   D683       1.80702  -0.00001   0.00004  -0.00017  -0.00013   1.80689
   D684      -1.05201   0.00002   0.00006   0.00075   0.00081  -1.05119
   D685      -1.12625   0.00002   0.00008   0.00074   0.00082  -1.12544
   D686       0.26922   0.00002   0.00012   0.00131   0.00143   0.27065
   D687       2.88606   0.00002   0.00004   0.00015   0.00019   2.88625
   D688      -2.96528  -0.00001  -0.00005  -0.00089  -0.00095  -2.96623
   D689      -1.56981  -0.00001  -0.00001  -0.00032  -0.00033  -1.57015
   D690       1.04703  -0.00001  -0.00009  -0.00149  -0.00158   1.04545
   D691      -0.45362   0.00001   0.00012   0.00188   0.00199  -0.45163
   D692       2.36992   0.00003   0.00005  -0.00002   0.00004   2.36996
   D693      -2.78565  -0.00003  -0.00018  -0.00026  -0.00044  -2.78609
   D694      -0.84631   0.00003   0.00022   0.00102   0.00123  -0.84507
   D695      -0.62826  -0.00004  -0.00005  -0.00070  -0.00074  -0.62900
   D696      -2.88442   0.00004   0.00012  -0.00081  -0.00070  -2.88512
   D697       1.42144   0.00004   0.00004  -0.00241  -0.00235   1.41908
   D698      -2.19135  -0.00008  -0.00037  -0.00282  -0.00316  -2.19451
   D699       1.83567  -0.00000  -0.00020  -0.00292  -0.00312   1.83255
   D700      -0.14165   0.00000  -0.00027  -0.00453  -0.00478  -0.14644
   D701       1.21513  -0.00010  -0.00032  -0.00133  -0.00163   1.21350
   D702      -1.04102  -0.00002  -0.00015  -0.00144  -0.00160  -1.04262
   D703      -3.01835  -0.00002  -0.00022  -0.00304  -0.00325  -3.02160
   D704       0.74680   0.00016   0.00088   0.00264   0.00355   0.75034
   D705      -0.31322   0.00002   0.00028   0.00209   0.00238  -0.31084
   D706      -3.00725   0.00006   0.00055   0.00260   0.00316  -3.00409
   D707       2.25054   0.00011   0.00047   0.00119   0.00170   2.25224
   D708       1.19052  -0.00003  -0.00012   0.00065   0.00054   1.19106
   D709      -1.50350   0.00001   0.00015   0.00115   0.00131  -1.50219
   D710      -1.00839   0.00012   0.00047   0.00020   0.00071  -1.00768
   D711      -2.06841  -0.00002  -0.00013  -0.00035  -0.00046  -2.06887
   D712       1.52075   0.00001   0.00014   0.00016   0.00032   1.52107
   D713       2.82333   0.00001   0.00010   0.00048   0.00058   2.82391
   D714      -0.14472   0.00001   0.00006   0.00050   0.00056  -0.14416
   D715       1.75547   0.00000   0.00009   0.00013   0.00022   1.75569
   D716      -2.95206  -0.00000  -0.00000  -0.00036  -0.00036  -2.95242
   D717      -1.43554  -0.00000  -0.00005  -0.00044  -0.00050  -1.43603
   D718       0.87931   0.00002   0.00013   0.00042   0.00054   0.87985
   D719       0.61197   0.00002   0.00010   0.00035   0.00045   0.61242
   D720      -0.40990  -0.00001  -0.00011  -0.00016  -0.00027  -0.41017
   D721      -2.90756   0.00000   0.00001  -0.00028  -0.00027  -2.90783
   D722       2.21698   0.00002   0.00006   0.00031   0.00037   2.21735
   D723       1.94964   0.00001   0.00003   0.00025   0.00028   1.94993
   D724       0.92777  -0.00002  -0.00017  -0.00027  -0.00044   0.92734
   D725      -1.56988  -0.00000  -0.00006  -0.00038  -0.00044  -1.57032
   D726      -1.26990   0.00001   0.00011   0.00026   0.00038  -1.26952
   D727      -1.53723   0.00001   0.00009   0.00020   0.00029  -1.53694
   D728      -2.55910  -0.00002  -0.00012  -0.00032  -0.00043  -2.55953
   D729       1.22643  -0.00001  -0.00000  -0.00043  -0.00043   1.22599
   D730      -1.50638   0.00001   0.00002   0.00005   0.00007  -1.50632
   D731      -1.77372   0.00000  -0.00000  -0.00002  -0.00002  -1.77374
   D732      -2.79559  -0.00003  -0.00021  -0.00053  -0.00074  -2.79633
   D733       0.98994  -0.00001  -0.00010  -0.00065  -0.00074   0.98919
   D734       3.11110  -0.00001  -0.00005   0.00020   0.00015   3.11126
   D735       1.75854   0.00000   0.00005   0.00033   0.00039   1.75892
   D736      -1.02291   0.00001  -0.00001   0.00034   0.00033  -1.02258
   D737      -0.80573   0.00001   0.00007   0.00053   0.00060  -0.80513
   D738       0.50005   0.00001   0.00005   0.00025   0.00030   0.50035
   D739       2.51108   0.00000   0.00001   0.00008   0.00009   2.51117
   D740       3.07552   0.00001   0.00006   0.00051   0.00056   3.07608
   D741      -1.19663   0.00001   0.00001   0.00034   0.00035  -1.19629
   D742       1.83953   0.00001   0.00002  -0.00001   0.00001   1.83954
   D743      -2.43263  -0.00000  -0.00002  -0.00018  -0.00020  -2.43283
   D744      -1.18801   0.00001   0.00006   0.00010   0.00016  -1.18786
   D745       0.82302   0.00000   0.00002  -0.00007  -0.00006   0.82296
   D746      -0.14666  -0.00006   0.00015   0.00180   0.00195  -0.14470
   D747       3.11316   0.00010   0.00052   0.00172   0.00224   3.11540
   D748       1.76415  -0.00011  -0.00057  -0.00269  -0.00326   1.76089
   D749      -2.95417   0.00004   0.00044   0.00240   0.00284  -2.95133
   D750      -1.43259  -0.00004  -0.00041  -0.00191  -0.00232  -1.43491
   D751      -3.10473  -0.00001  -0.00006  -0.00106  -0.00112  -3.10585
   D752       1.18438  -0.00005  -0.00036  -0.00460  -0.00495   1.17943
   D753      -1.54929   0.00007   0.00047   0.00036   0.00081  -1.54847
   D754      -1.05397   0.00005   0.00023   0.00067   0.00090  -1.05307
   D755      -1.20973   0.00003   0.00021   0.00052   0.00073  -1.20900
   D756       0.39600   0.00002   0.00012   0.00005   0.00017   0.39617
   D757       2.93729   0.00001   0.00005   0.00021   0.00026   2.93755
   D758      -2.35781   0.00003   0.00012   0.00055   0.00068  -2.35714
   D759      -2.51357   0.00001   0.00010   0.00041   0.00051  -2.51306
   D760      -0.90784  -0.00000   0.00001  -0.00007  -0.00005  -0.90789
   D761       1.63344  -0.00001  -0.00006   0.00010   0.00004   1.63348
   D762      -0.25978  -0.00005  -0.00037  -0.00369  -0.00405  -0.26383
   D763      -3.05051   0.00007   0.00043   0.00093   0.00135  -3.04917
   D764       0.57940   0.00022   0.00140   0.00800   0.00938   0.58879
   D765      -2.88348   0.00010   0.00064   0.00378   0.00442  -2.87906
   D766      -0.68107   0.00006   0.00044   0.00405   0.00447  -0.67659
   D767       2.13924  -0.00006  -0.00031  -0.00018  -0.00049   2.13875
   D768      -2.78508   0.00027   0.00161   0.00683   0.00841  -2.77667
   D769       0.03523   0.00014   0.00086   0.00261   0.00344   0.03867
   D770       2.62690   0.00030   0.00031   0.01177   0.01202   2.63892
   D771      -0.14395  -0.00032  -0.00068  -0.01626  -0.01688  -0.16084
   D772       3.01129  -0.00015  -0.00098  -0.01883  -0.01985   2.99143
   D773      -0.18126  -0.00006  -0.00028  -0.00478  -0.00501  -0.18627
         Item               Value     Threshold  Converged?
 Maximum Force            0.040463     0.000450     NO 
 RMS     Force            0.001720     0.000300     NO 
 Maximum Displacement     0.706515     0.001800     NO 
 RMS     Displacement     0.054522     0.001200     NO 
 Predicted change in Energy=-2.930169D-03
 GradGradGradGradGradGradGradGradGradGradGradGradGradGradGradGradGradGrad

 Stoichiometry    Be12H60
 Framework group  C1[X(Be12H60)]
 Deg. of freedom   210
 Full point group                 C1      NOp   1
 Largest Abelian subgroup         C1      NOp   1
 Largest concise Abelian subgroup C1      NOp   1
                         Standard orientation:                         
 ---------------------------------------------------------------------
 Center     Atomic      Atomic             Coordinates (Angstroms)
 Number     Number       Type             X           Y           Z
 ---------------------------------------------------------------------
      1          4           0        0.480657    1.552835    0.265353
      2          4           0       -0.549185    0.276481    1.734124
      3          4           0       -0.249653   -1.110052   -1.141241
      4          4           0       -1.661723    1.198193    0.187767
      5          4           0        2.495356    0.756984    0.003501
      6          4           0       -1.767144   -0.942593    0.511051
      7          4           0       -2.197653   -0.133503   -1.259653
      8          4           0        0.147254   -1.554048    0.976080
      9          4           0        1.755736   -1.117155   -0.312112
     10          4           0       -0.616558    1.124726   -1.609935
     11          4           0        1.475948   -0.002954    1.531224
     12          4           0        1.263642    0.436901   -1.603081
     13          1           0        3.826358    1.301205   -0.488766
     14          1           0        3.768026    1.543314    0.287235
     15          1           0       -3.259478    0.063233   -2.335610
     16          1           0       -3.386600   -0.694008   -2.076077
     17          1           0       -1.247863    1.946542   -2.740769
     18          1           0       -0.445203    1.986769   -2.877337
     19          1           0        2.570307    0.265993    2.498946
     20          1           0        1.895864    0.079286    2.963236
     21          1           0       -3.052092   -1.694847    0.570406
     22          1           0       -2.607704   -2.020565    1.191017
     23          1           0        2.420648   -2.482171   -0.767490
     24          1           0        3.029491   -2.006327   -0.578241
     25          1           0        1.583475    0.877302   -3.047046
     26          1           0        2.299701    0.693688   -2.706655
     27          1           0       -2.343648    2.503149    0.767875
     28          1           0       -2.916551    2.136675    0.354946
     29          1           0        0.314317    3.093997    0.570155
     30          1           0        1.104925    2.956225    0.608151
     31          1           0       -0.752748   -2.174476   -2.181250
     32          1           0        0.027906   -2.339998   -2.097789
     33          1           0        0.623691   -2.827518    1.768681
     34          1           0       -0.124562   -2.987621    1.553619
     35          1           0       -0.646816    0.710574    3.244763
     36          1           0       -1.395129    0.530615    3.034998
     37          1           0        3.094361   -2.604969    2.311402
     38          1           0        3.460366   -3.153173    2.668850
     39          1           0       -1.158553   -0.614296   -5.040739
     40          1           0       -0.960779   -0.501434   -4.326131
     41          1           0       -5.041361    0.556720   -0.135252
     42          1           0       -5.751517    0.750794   -0.275043
     43          1           0       -0.936392   -2.139861    5.248814
     44          1           0       -0.684728   -1.863327    4.601897
     45          1           0        1.334873    2.631783    3.200706
     46          1           0        1.471833    3.132736    3.741285
     47          1           0        2.062781   -1.879752   -3.467710
     48          1           0        2.356208   -2.229100   -4.062030
     49          1           0        2.185638    3.495581   -1.824481
     50          1           0        2.563420    4.085243   -2.092713
     51          1           0        5.287049   -0.923546   -2.627938
     52          1           0        4.660895   -0.712388   -2.275833
     53          1           0       -1.850789   -4.173385   -0.515904
     54          1           0       -2.052143   -4.892994   -0.541135
     55          1           0       -1.332449    4.830747   -1.331434
     56          1           0       -1.171583    4.117353   -1.168862
     57          1           0       -4.404331    0.601914    2.992425
     58          1           0       -3.890090    0.438468    2.471973
     59          1           0       -1.810330    3.934953    3.330053
     60          1           0       -1.384121    3.477407    2.919962
     61          1           0        5.694861   -1.066610    0.907668
     62          1           0        4.956225   -0.943523    0.935372
     63          1           0       -3.815680    2.815863   -2.077436
     64          1           0       -4.338789    3.303125   -2.300270
     65          1           0        1.209494   -5.243066   -0.543826
     66          1           0        0.928039   -4.550123   -0.541377
     67          1           0        3.734855    4.421437    1.379207
     68          1           0        3.359035    3.801307    1.561342
     69          1           0       -2.587316   -3.364386    3.232859
     70          1           0       -2.178203   -2.844938    2.863301
     71          1           0       -3.068150   -2.860919   -1.703661
     72          1           0       -3.535655   -3.237939   -2.164648
 ---------------------------------------------------------------------
 Rotational constants (GHZ):           0.4952633           0.4220533           0.4076929
 Standard basis: def2TZVP (5D, 7F)
 There are   600 symmetry adapted cartesian basis functions of A   symmetry.
 There are   588 symmetry adapted basis functions of A   symmetry.
   588 basis functions,   828 primitive gaussians,   600 cartesian basis functions
    54 alpha electrons       54 beta electrons
       nuclear repulsion energy       746.7133283276 Hartrees.
 NAtoms=   72 NActive=   72 NUniq=   72 SFac= 1.00D+00 NAtFMM=   60 NAOKFM=T Big=T
 Integral buffers will be    131072 words long.
 Raffenetti 2 integral format.
 Two-electron integral symmetry is turned on.
 Nuclear repulsion after empirical dispersion term =      746.6295830087 Hartrees.
 One-electron integrals computed using PRISM.
   1 Symmetry operations used in ECPInt.
 ECPInt:  NShTT=   60726 NPrTT=  153012 LenC2=   52944 LenP2D=  102389.
 LDataN:  DoStor=T MaxTD1= 4 Len=   56
 NBasis=   588 RedAO= T EigKep=  3.73D-05  NBF=   588
 NBsUse=   588 1.00D-06 EigRej= -1.00D+00 NBFU=   588
 Initial guess from the checkpoint file:  "/home/asus/YCY/BeH/Be12/H30-Be12.chk"
 B after Tr=     0.000000   -0.000000    0.000000
         Rot=    0.999374   -0.018775    0.020896    0.021510 Ang=  -4.06 deg.
 ExpMin= 3.27D-02 ExpMax= 4.70D+03 ExpMxC= 1.60D+02 IAcc=3 IRadAn=         5 AccDes= 0.00D+00
 Harris functional with IExCor= 1009 and IRadAn=       5 diagonalized for initial guess.
 HarFok:  IExCor= 1009 AccDes= 0.00D+00 IRadAn=         5 IDoV= 1 UseB2=F ITyADJ=14
 ICtDFT=  3500011 ScaDFX=  1.000000  1.000000  1.000000  1.000000
 FoFCou: FMM=F IPFlag=           0 FMFlag=      100000 FMFlg1=        2001
         NFxFlg=           0 DoJE=T BraDBF=F KetDBF=T FulRan=T
         wScrn=  0.000000 ICntrl=       500 IOpCl=  0 I1Cent=   200000004 NGrid=           0
         NMat0=    1 NMatS0=      1 NMatT0=    0 NMatD0=    1 NMtDS0=    0 NMtDT0=    0
 Petite list used in FoFCou.
 Requested convergence on RMS density matrix=1.00D-08 within 128 cycles.
 Requested convergence on MAX density matrix=1.00D-06.
 Requested convergence on             energy=1.00D-06.
 No special actions if energy rises.
 SCF Done:  E(RPBE1PBE) =  -211.828931438     A.U. after   12 cycles
            NFock= 12  Conv=0.78D-08     -V/T= 2.0117
   1 Symmetry operations used in ECPInt.
 ECPInt:  NShTT=   60726 NPrTT=  153012 LenC2=   52944 LenP2D=  102389.
 LDataN:  DoStor=T MaxTD1= 5 Len=  102
 Calling FoFJK, ICntrl=      2127 FMM=T ISym2X=0 I1Cent= 0 IOpClX= 0 NMat=1 NMatS=1 NMatT=0.
 ***** Axes restored to original set *****
 -------------------------------------------------------------------
 Center     Atomic                   Forces (Hartrees/Bohr)
 Number     Number              X              Y              Z
 -------------------------------------------------------------------
      1        4          -0.000066673   -0.000144932    0.000339700
      2        4           0.000193035   -0.000270309    0.000303606
      3        4          -0.000257963   -0.000285590    0.000326018
      4        4          -0.000173407   -0.000018645   -0.000254174
      5        4           0.000128420    0.000187119   -0.000088396
      6        4           0.000802450   -0.001645722    0.000875651
      7        4          -0.000115002    0.000717737    0.000185474
      8        4          -0.000950616    0.000518590    0.000309634
      9        4           0.000175998    0.000103971   -0.000060576
     10        4          -0.000365860    0.000227110   -0.000288023
     11        4          -0.000045098    0.000051748   -0.000022798
     12        4          -0.000056141    0.000040263   -0.000111711
     13        1           0.000054611   -0.000000694    0.000085033
     14        1          -0.000091177   -0.000017190   -0.000093390
     15        1          -0.000581219   -0.000895040   -0.000694874
     16        1           0.001165362    0.003051976    0.000442057
     17        1          -0.000083900   -0.000140221    0.000135137
     18        1           0.000184457   -0.000011583    0.000086251
     19        1          -0.000083253    0.000096059   -0.000127450
     20        1          -0.000015029   -0.000092912    0.000090866
     21        1          -0.001539419   -0.000332716   -0.000257909
     22        1           0.001361786    0.002020494   -0.004404080
     23        1           0.000022771    0.000020675   -0.000076645
     24        1           0.000007907   -0.000049463    0.000038844
     25        1           0.000017525    0.000054687   -0.000047709
     26        1           0.000021465   -0.000209747   -0.000023348
     27        1          -0.000036487    0.000161312    0.000073808
     28        1           0.000091039   -0.000061782   -0.000033162
     29        1          -0.000035989   -0.000006848   -0.000039687
     30        1           0.000030204   -0.000056591    0.000036888
     31        1          -0.000327953   -0.000270685   -0.000290639
     32        1           0.000249856    0.000119103    0.000345419
     33        1           0.000547977    0.000857716    0.000125119
     34        1          -0.000812641   -0.001197711    0.000137852
     35        1          -0.000081957    0.000044206   -0.000001894
     36        1           0.000084147    0.000003538   -0.000020030
     37        1           0.000050956   -0.000029081   -0.000005112
     38        1           0.000006819    0.000005002    0.000009030
     39        1           0.000013237   -0.000004749   -0.000001271
     40        1          -0.000020996   -0.000004070   -0.000033590
     41        1          -0.000022013    0.000019429   -0.000017447
     42        1           0.000016220   -0.000019878    0.000018856
     43        1           0.000479200    0.000743228   -0.000225638
     44        1           0.000372236    0.000458629    0.000270180
     45        1          -0.000004005    0.000020852   -0.000006728
     46        1           0.000005242    0.000004001    0.000003179
     47        1           0.000028626   -0.000013197   -0.000052480
     48        1          -0.000022982    0.000005826    0.000024834
     49        1          -0.000016009    0.000000035    0.000002695
     50        1           0.000014229    0.000002241    0.000007034
     51        1          -0.000005638    0.000001201    0.000000752
     52        1           0.000042839   -0.000021042    0.000016012
     53        1           0.001586352   -0.000610966    0.001694294
     54        1           0.001028536    0.000410354    0.000807671
     55        1           0.000003670    0.000012767   -0.000000415
     56        1           0.000001751    0.000014087    0.000005516
     57        1           0.000006361   -0.000021895    0.000013106
     58        1           0.000043206    0.000013008    0.000015832
     59        1           0.000003858    0.000001169    0.000003744
     60        1          -0.000006023   -0.000017982    0.000009588
     61        1           0.000003309    0.000001704   -0.000012038
     62        1          -0.000015297    0.000010847    0.000005117
     63        1          -0.000015330    0.000048770   -0.000033918
     64        1          -0.000010977   -0.000027801    0.000014021
     65        1           0.000057961    0.000068183   -0.000043621
     66        1           0.000114544   -0.000013340    0.000007615
     67        1          -0.000002714   -0.000002885    0.000004450
     68        1           0.000006988    0.000010825   -0.000000830
     69        1           0.001763323    0.002542388   -0.003225180
     70        1          -0.001882969   -0.004299808    0.006195517
     71        1          -0.004444073   -0.004517942   -0.003766841
     72        1           0.001400333    0.002642166    0.001295205
 -------------------------------------------------------------------
 Cartesian Forces:  Max     0.006195517 RMS     0.000975716

 GradGradGradGradGradGradGradGradGradGradGradGradGradGradGradGradGradGrad
 Berny optimization.
 Using GEDIIS/GDIIS optimizer.
 FormGI is forming the generalized inverse of G from B-inverse, IUseBI=4.
 Internal  Forces:  Max     0.004447772 RMS     0.000298781
 Search for a local minimum.
 Step number   3 out of a maximum of  432
 All quantities printed in internal units (Hartrees-Bohrs-Radians)
 Mixed Optimization -- En-DIIS/RFO-DIIS
 Update second derivatives using D2CorX and points    2    3
 DE= -8.84D-03 DEPred=-2.93D-03 R= 3.02D+00
 TightC=F SS=  1.41D+00  RLast= 6.68D-01 DXNew= 8.4853D-01 2.0049D+00
 Trust test= 3.02D+00 RLast= 6.68D-01 DXMaxT set to 8.49D-01
 ITU=  1  1  0
 Use linear search instead of GDIIS.
     Eigenvalues ---    0.00229   0.00230   0.00230   0.00230   0.00230
     Eigenvalues ---    0.00230   0.00230   0.00230   0.00230   0.00230
     Eigenvalues ---    0.00230   0.00230   0.00230   0.00231   0.00238
     Eigenvalues ---    0.00310   0.00396   0.00445   0.00552   0.00559
     Eigenvalues ---    0.00574   0.00591   0.00593   0.00595   0.00726
     Eigenvalues ---    0.00746   0.00785   0.00805   0.00889   0.00994
     Eigenvalues ---    0.01041   0.01101   0.01115   0.01167   0.01171
     Eigenvalues ---    0.01205   0.01222   0.01321   0.01333   0.01336
     Eigenvalues ---    0.01354   0.01359   0.01405   0.01421   0.01433
     Eigenvalues ---    0.01446   0.01493   0.01531   0.01541   0.01570
     Eigenvalues ---    0.01578   0.01619   0.01670   0.01704   0.01732
     Eigenvalues ---    0.01752   0.01765   0.01774   0.01814   0.01884
     Eigenvalues ---    0.01893   0.01914   0.01936   0.01952   0.01962
     Eigenvalues ---    0.01994   0.02033   0.02045   0.02110   0.02118
     Eigenvalues ---    0.02141   0.02172   0.02185   0.02215   0.02254
     Eigenvalues ---    0.02273   0.02285   0.02313   0.02390   0.02409
     Eigenvalues ---    0.02476   0.02498   0.02507   0.02523   0.02567
     Eigenvalues ---    0.02610   0.02658   0.02690   0.02720   0.02756
     Eigenvalues ---    0.02775   0.02882   0.02952   0.02994   0.03059
     Eigenvalues ---    0.03165   0.03187   0.03227   0.03393   0.03473
     Eigenvalues ---    0.03606   0.03645   0.03727   0.03844   0.04026
     Eigenvalues ---    0.04158   0.04233   0.04326   0.04453   0.04482
     Eigenvalues ---    0.04550   0.04676   0.04825   0.04899   0.04976
     Eigenvalues ---    0.05055   0.05117   0.05357   0.05479   0.05607
     Eigenvalues ---    0.05735   0.05788   0.06045   0.06435   0.06599
     Eigenvalues ---    0.06843   0.07132   0.07151   0.07312   0.07344
     Eigenvalues ---    0.07504   0.07568   0.07595   0.07726   0.07830
     Eigenvalues ---    0.07861   0.07978   0.08009   0.08036   0.08079
     Eigenvalues ---    0.08103   0.08208   0.08239   0.08266   0.08458
     Eigenvalues ---    0.08576   0.08659   0.09001   0.09195   0.09366
     Eigenvalues ---    0.09424   0.09648   0.09761   0.09931   0.10048
     Eigenvalues ---    0.10183   0.10420   0.10726   0.10842   0.10953
     Eigenvalues ---    0.11085   0.11133   0.12941   0.13614   0.13822
     Eigenvalues ---    0.14949   0.15103   0.15410   0.15690   0.15951
     Eigenvalues ---    0.15999   0.16000   0.16000   0.16000   0.16000
     Eigenvalues ---    0.16000   0.16000   0.16000   0.16000   0.16000
     Eigenvalues ---    0.16001   0.16022   0.16130   0.16214   0.16270
     Eigenvalues ---    0.16326   0.16483   0.17029   0.17424   0.17507
     Eigenvalues ---    0.17609   0.17940   0.37823   0.37829   0.37839
     Eigenvalues ---    0.37857   0.37865   0.37903   0.37904   0.37913
     Eigenvalues ---    0.37920   0.37922   0.37926   0.37976   0.37980
     Eigenvalues ---    0.38082   0.38109   0.38126   0.58359   0.66321
 RFO step:  Lambda=-1.96823757D-03 EMin= 2.29220242D-03
 Quartic linear search produced a step of  0.19790.
 Iteration  1 RMS(Cart)=  0.02934263 RMS(Int)=  0.00196640
 Iteration  2 RMS(Cart)=  0.00691127 RMS(Int)=  0.00011622
 Iteration  3 RMS(Cart)=  0.00017128 RMS(Int)=  0.00007273
 Iteration  4 RMS(Cart)=  0.00000013 RMS(Int)=  0.00007273
 Variable       Old X    -DE/DX   Delta X   Delta X   Delta X     New X
                                 (Linear)    (Quad)   (Total)
    R1        4.16038   0.00003   0.00063  -0.00015   0.00047   4.16085
    R2        4.10622  -0.00008  -0.00001  -0.00228  -0.00229   4.10393
    R3        4.12331   0.00004  -0.00019  -0.00033  -0.00052   4.12279
    R4        4.18474   0.00004   0.00045   0.00064   0.00107   4.18581
    R5        4.23126  -0.00002  -0.00033  -0.00097  -0.00131   4.22996
    R6        4.37071   0.00006   0.00024   0.00158   0.00182   4.37253
    R7        2.98538   0.00002   0.00001   0.00018   0.00019   2.98557
    R8        2.97398   0.00000   0.00008  -0.00014  -0.00006   2.97391
    R9        3.99913   0.00011   0.00118   0.00114   0.00231   4.00144
   R10        3.99331  -0.00013  -0.00141  -0.00027  -0.00167   3.99164
   R11        3.96865  -0.00019   0.00034  -0.00387  -0.00351   3.96514
   R12        3.88219  -0.00010   0.00086  -0.00182  -0.00096   3.88123
   R13        2.97594  -0.00001  -0.00041   0.00049   0.00008   2.97602
   R14        2.97143  -0.00002  -0.00040  -0.00029  -0.00070   2.97073
   R15        4.25121  -0.00028   0.00313  -0.00650  -0.00337   4.24783
   R16        4.12392  -0.00006   0.00043   0.00041   0.00084   4.12477
   R17        4.15642   0.00005  -0.00072   0.00012  -0.00062   4.15580
   R18        4.10079   0.00013  -0.00048   0.00310   0.00261   4.10340
   R19        4.37035   0.00010  -0.00007   0.00236   0.00230   4.37264
   R20        4.18156   0.00008  -0.00020   0.00198   0.00177   4.18333
   R21        2.96857   0.00024  -0.00090   0.00370   0.00280   2.97137
   R22        2.99078  -0.00001   0.00065  -0.00190  -0.00125   2.98953
   R23        4.09621   0.00005  -0.00106   0.00374   0.00269   4.09890
   R24        3.85229  -0.00012  -0.00006  -0.00208  -0.00213   3.85016
   R25        3.93204  -0.00005  -0.00005  -0.00107  -0.00112   3.93091
   R26        2.99058   0.00003  -0.00047   0.00090   0.00044   2.99102
   R27        2.97792   0.00001  -0.00017   0.00002  -0.00015   2.97777
   R28        3.85386   0.00004  -0.00000   0.00011   0.00011   3.85397
   R29        3.75606   0.00007  -0.00036   0.00118   0.00082   3.75688
   R30        3.87310   0.00010   0.00034   0.00069   0.00102   3.87412
   R31        2.87218  -0.00004  -0.00014   0.00013  -0.00001   2.87217
   R32        2.87742  -0.00004  -0.00021  -0.00049  -0.00070   2.87672
   R33        3.76779   0.00005   0.00123   0.00125   0.00249   3.77029
   R34        3.89808  -0.00043   0.00328  -0.00751  -0.00422   3.89386
   R35        2.81595   0.00113   0.00290   0.00880   0.01164   2.82758
   R36        2.88511  -0.00264   0.00578  -0.02840  -0.02270   2.86241
   R37        3.87541  -0.00015  -0.00013  -0.00202  -0.00214   3.87328
   R38        2.88074   0.00002   0.00079   0.00328   0.00405   2.88479
   R39        2.92408  -0.00009   0.00650  -0.00415   0.00239   2.92646
   R40        3.98079   0.00019  -0.00092   0.00446   0.00353   3.98433
   R41        3.99958   0.00004  -0.00067   0.00194   0.00127   4.00085
   R42        2.97410  -0.00001   0.00041  -0.00287  -0.00250   2.97161
   R43        2.96547   0.00062  -0.00138   0.00773   0.00632   2.97179
   R44        4.10450   0.00002  -0.00009   0.00013   0.00004   4.10454
   R45        3.92947   0.00008  -0.00092   0.00041  -0.00051   3.92896
   R46        2.99553   0.00014   0.00008   0.00263   0.00271   2.99824
   R47        2.97828   0.00003  -0.00015   0.00019   0.00004   2.97832
   R48        3.78337   0.00006  -0.00036   0.00065   0.00028   3.78366
   R49        2.89857  -0.00007  -0.00086  -0.00027  -0.00115   2.89742
   R50        2.91459  -0.00010  -0.00055  -0.00144  -0.00199   2.91259
   R51        2.80702  -0.00005  -0.00019  -0.00040  -0.00059   2.80643
   R52        2.82433   0.00003  -0.00021   0.00014  -0.00007   2.82426
   R53        2.91611   0.00003   0.00012   0.00061   0.00073   2.91684
   R54        2.90135   0.00003   0.00007   0.00020   0.00027   2.90162
   R55        1.54009  -0.00004   0.00013  -0.00021  -0.00008   1.54001
   R56        5.32642  -0.00002   0.00019   0.00043   0.00062   5.32704
   R57        4.96000   0.00000  -0.00014  -0.00029  -0.00043   4.95957
   R58        1.53165  -0.00011  -0.00147  -0.00109  -0.00250   1.52914
   R59        5.32922  -0.00000   0.00285   0.00076   0.00361   5.33283
   R60        5.36807  -0.00003   0.00092  -0.00413  -0.00318   5.36490
   R61        4.19826   0.00150   0.03822   0.07163   0.10986   4.30812
   R62        1.54048   0.00002   0.00039   0.00032   0.00070   1.54118
   R63        5.27414  -0.00001  -0.00187  -0.00341  -0.00529   5.26884
   R64        1.58703   0.00004   0.00016   0.00022   0.00039   1.58742
   R65        5.21500  -0.00006  -0.00016  -0.00205  -0.00222   5.21279
   R66        4.95899   0.00000   0.00033   0.00022   0.00056   4.95954
   R67        1.56828   0.00026  -0.00237   0.00453   0.00240   1.57068
   R68        3.61555   0.00310   0.05608   0.08355   0.13963   3.75518
   R69        1.50341  -0.00005  -0.00001  -0.00073  -0.00074   1.50267
   R70        4.83838  -0.00012   0.00010  -0.00918  -0.00908   4.82930
   R71        5.07685  -0.00001  -0.00048  -0.00236  -0.00283   5.07402
   R72        5.04698  -0.00000   0.00007  -0.00015  -0.00008   5.04690
   R73        1.53820   0.00001  -0.00010  -0.00000  -0.00011   1.53809
   R74        5.25666   0.00003  -0.00021   0.00031   0.00010   5.25677
   R75        1.50353   0.00000   0.00009   0.00012   0.00021   1.50374
   R76        4.81838  -0.00000  -0.00011  -0.00029  -0.00040   4.81798
   R77        5.08872  -0.00008  -0.00016  -0.00777  -0.00786   5.08087
   R78        5.06581   0.00003  -0.00203   0.00483   0.00268   5.06849
   R79        1.51825   0.00000   0.00002  -0.00002   0.00000   1.51825
   R80        4.73539  -0.00001   0.00007  -0.00049  -0.00042   4.73497
   R81        4.95652   0.00002  -0.00025  -0.00091  -0.00116   4.95536
   R82        5.13246  -0.00001  -0.00033  -0.00135  -0.00168   5.13078
   R83        4.89280   0.00000  -0.00018  -0.00048  -0.00066   4.89214
   R84        1.51624   0.00015  -0.00032   0.00115   0.00085   1.51709
   R85        5.15548   0.00003  -0.00015   0.00327   0.00312   5.15860
   R86        4.71646   0.00002   0.00017   0.00168   0.00185   4.71830
   R87        1.50203   0.00059  -0.00044   0.00354   0.00321   1.50523
   R88        4.79867   0.00004   0.00041   0.00344   0.00385   4.80252
   R89        1.50747  -0.00005   0.00010  -0.00026  -0.00017   1.50731
   R90        5.21649   0.00000   0.00023  -0.00031  -0.00009   5.21640
   R91        4.83649  -0.00002   0.00089  -0.00242  -0.00154   4.83495
   R92        1.41699   0.00001  -0.00001   0.00003   0.00003   1.41701
   R93        1.41731   0.00000   0.00000   0.00001   0.00001   1.41732
   R94        1.41607  -0.00002  -0.00001  -0.00004  -0.00005   1.41602
   R95        5.39054   0.00003   0.00152   0.00169   0.00321   5.39375
   R96        1.41200  -0.00042  -0.00062  -0.00093  -0.00156   1.41044
   R97        4.71173   0.00131   0.02266   0.08771   0.11037   4.82210
   R98        1.41659   0.00001  -0.00001   0.00002   0.00001   1.41660
   R99        1.41586  -0.00003  -0.00000  -0.00009  -0.00009   1.41577
   R100       1.41713   0.00000  -0.00000   0.00001   0.00000   1.41713
   R101       1.41494  -0.00001  -0.00000  -0.00001  -0.00002   1.41493
   R102       1.41290  -0.00015  -0.00030  -0.00038  -0.00069   1.41221
   R103       4.05975   0.00356   0.08073   0.11872   0.19945   4.25920
   R104       1.41570   0.00001  -0.00000   0.00003   0.00002   1.41573
   R105       1.41670  -0.00000  -0.00001   0.00001  -0.00000   1.41670
   R106       1.41310  -0.00000   0.00000   0.00000   0.00000   1.41310
   R107       1.41604   0.00000  -0.00000   0.00002   0.00001   1.41605
   R108       1.41505  -0.00000  -0.00000  -0.00001  -0.00001   1.41504
   R109       1.41338  -0.00002  -0.00001  -0.00007  -0.00008   1.41329
   R110       1.41285  -0.00001   0.00000  -0.00002  -0.00002   1.41283
   R111       1.43143  -0.00445   0.02054  -0.01165   0.00889   1.44032
   R112       1.43073  -0.00325   0.02072  -0.00973   0.01099   1.44172
    A1        1.87604  -0.00001   0.00018   0.00007   0.00025   1.87629
    A2        1.79375   0.00002   0.00007   0.00025   0.00032   1.79407
    A3        2.00158   0.00000   0.00002  -0.00043  -0.00041   2.00117
    A4        1.96882   0.00000  -0.00007   0.00026   0.00019   1.96901
    A5        2.16183  -0.00001  -0.00005   0.00007   0.00003   2.16186
    A6        2.58027   0.00002   0.00023   0.00049   0.00072   2.58099
    A7        1.92308   0.00001   0.00041   0.00046   0.00087   1.92395
    A8        1.79895  -0.00000  -0.00015  -0.00019  -0.00034   1.79861
    A9        1.63313  -0.00001  -0.00016  -0.00036  -0.00052   1.63262
   A10        2.14649  -0.00001  -0.00015  -0.00036  -0.00051   2.14598
   A11        1.86017   0.00002  -0.00010  -0.00011  -0.00021   1.85996
   A12        2.06712  -0.00001  -0.00011  -0.00020  -0.00030   2.06682
   A13        1.55593  -0.00001  -0.00010  -0.00016  -0.00026   1.55567
   A14        2.17084   0.00002  -0.00002   0.00042   0.00039   2.17123
   A15        1.87529  -0.00001   0.00003  -0.00023  -0.00020   1.87510
   A16        2.15723  -0.00001  -0.00001  -0.00020  -0.00022   2.15701
   A17        1.54178   0.00002  -0.00006   0.00018   0.00012   1.54190
   A18        2.23390  -0.00001   0.00001  -0.00019  -0.00018   2.23372
   A19        1.89668  -0.00000  -0.00005  -0.00017  -0.00022   1.89646
   A20        2.29454  -0.00000   0.00003   0.00017   0.00019   2.29473
   A21        2.06228   0.00000   0.00007   0.00030   0.00037   2.06264
   A22        1.79049  -0.00006   0.00021  -0.00042  -0.00021   1.79028
   A23        1.68041   0.00003  -0.00055   0.00111   0.00057   1.68098
   A24        2.10500   0.00000  -0.00011  -0.00026  -0.00037   2.10464
   A25        2.36015   0.00000  -0.00001  -0.00018  -0.00019   2.35996
   A26        1.86525  -0.00001  -0.00010   0.00027   0.00017   1.86542
   A27        2.10053  -0.00003  -0.00055  -0.00050  -0.00105   2.09948
   A28        2.15111  -0.00000   0.00012  -0.00045  -0.00034   2.15077
   A29        1.82482   0.00003   0.00019   0.00018   0.00036   1.82518
   A30        2.01810  -0.00005   0.00078  -0.00055   0.00024   2.01834
   A31        2.31651   0.00006  -0.00038   0.00076   0.00037   2.31688
   A32        1.83588   0.00007  -0.00062   0.00084   0.00022   1.83610
   A33        2.22317   0.00001   0.00028   0.00006   0.00033   2.22350
   A34        2.23687  -0.00003   0.00053  -0.00085  -0.00032   2.23654
   A35        1.76537   0.00000   0.00008  -0.00006   0.00002   1.76539
   A36        2.25755  -0.00001   0.00022  -0.00018   0.00003   2.25758
   A37        1.92089  -0.00006   0.00031  -0.00033  -0.00002   1.92087
   A38        1.54069   0.00001  -0.00031   0.00081   0.00050   1.54120
   A39        2.16829  -0.00002  -0.00027   0.00028   0.00001   2.16830
   A40        1.89722   0.00003   0.00050   0.00017   0.00066   1.89789
   A41        2.23961   0.00000   0.00018  -0.00101  -0.00084   2.23877
   A42        1.87931  -0.00004   0.00050  -0.00037   0.00013   1.87944
   A43        2.58132  -0.00006   0.00006  -0.00127  -0.00121   2.58011
   A44        1.86116  -0.00005  -0.00014  -0.00123  -0.00136   1.85980
   A45        1.55221   0.00002   0.00007   0.00074   0.00080   1.55301
   A46        2.06180   0.00006   0.00004   0.00113   0.00116   2.06296
   A47        2.00290  -0.00002   0.00019  -0.00039  -0.00019   2.00271
   A48        1.79121   0.00001  -0.00015   0.00027   0.00012   1.79133
   A49        2.16317   0.00002   0.00027   0.00046   0.00072   2.16389
   A50        1.97501  -0.00001  -0.00039  -0.00056  -0.00094   1.97407
   A51        1.80000  -0.00002  -0.00014  -0.00090  -0.00104   1.79896
   A52        2.14921   0.00003  -0.00016   0.00047   0.00031   2.14952
   A53        1.63716  -0.00001  -0.00013   0.00006  -0.00007   1.63709
   A54        2.05984  -0.00001  -0.00021  -0.00015  -0.00036   2.05948
   A55        2.28670   0.00004   0.00014   0.00100   0.00113   2.28783
   A56        2.15861   0.00001  -0.00038  -0.00031  -0.00068   2.15793
   A57        1.87257   0.00002   0.00010   0.00062   0.00073   1.87330
   A58        1.77605  -0.00007   0.00030  -0.00098  -0.00067   1.77538
   A59        1.97270   0.00000   0.00008   0.00055   0.00064   1.97334
   A60        1.85165  -0.00002  -0.00026  -0.00061  -0.00087   1.85078
   A61        2.32418  -0.00002  -0.00024  -0.00083  -0.00106   2.32312
   A62        1.95251  -0.00001  -0.00012  -0.00012  -0.00024   1.95227
   A63        1.93036   0.00003   0.00005   0.00042   0.00046   1.93082
   A64        1.89423  -0.00001  -0.00021  -0.00048  -0.00070   1.89353
   A65        2.21490  -0.00002   0.00001  -0.00005  -0.00005   2.21485
   A66        1.68949  -0.00003   0.00074  -0.00088  -0.00013   1.68936
   A67        2.40202   0.00005  -0.00074   0.00083   0.00007   2.40209
   A68        2.13367   0.00008  -0.00029   0.00174   0.00144   2.13511
   A69        2.32630   0.00002   0.00030   0.00037   0.00067   2.32698
   A70        1.82867   0.00002   0.00017   0.00025   0.00042   1.82909
   A71        2.16791  -0.00000   0.00011   0.00030   0.00042   2.16833
   A72        2.10908  -0.00001  -0.00007  -0.00040  -0.00046   2.10862
   A73        1.58969  -0.00001  -0.00014   0.00009  -0.00005   1.58964
   A74        2.37008   0.00002   0.00008   0.00026   0.00034   2.37043
   A75        2.16642   0.00001   0.00001  -0.00005  -0.00005   2.16637
   A76        2.20997  -0.00000  -0.00003  -0.00005  -0.00008   2.20989
   A77        2.50907  -0.00000   0.00016  -0.00013   0.00002   2.50909
   A78        1.80757  -0.00002  -0.00010  -0.00019  -0.00029   1.80727
   A79        2.55890   0.00001   0.00004   0.00004   0.00008   2.55897
   A80        2.07475   0.00002   0.00001   0.00012   0.00013   2.07488
   A81        1.90532   0.00001   0.00003   0.00012   0.00015   1.90547
   A82        2.38768   0.00000   0.00012   0.00011   0.00022   2.38790
   A83        1.65014   0.00012  -0.00046   0.00139   0.00092   1.65106
   A84        1.98708   0.00002   0.00040  -0.00086  -0.00046   1.98661
   A85        2.44211  -0.00006   0.00055  -0.00312  -0.00261   2.43950
   A86        2.05655  -0.00019  -0.00027  -0.00318  -0.00343   2.05311
   A87        1.50191   0.00005  -0.00047   0.00060   0.00012   1.50203
   A88        2.18138  -0.00004   0.00004   0.00206   0.00213   2.18351
   A89        2.27304  -0.00009   0.00419  -0.00139   0.00278   2.27583
   A90        1.85588   0.00009  -0.00031   0.00056   0.00025   1.85613
   A91        2.14892  -0.00014  -0.00084  -0.00227  -0.00309   2.14582
   A92        2.48246   0.00009  -0.00433   0.00194  -0.00239   2.48006
   A93        2.11869   0.00013  -0.00159   0.00268   0.00108   2.11977
   A94        1.62486  -0.00009  -0.00073   0.00054  -0.00015   1.62472
   A95        2.16902   0.00019  -0.00159   0.00408   0.00244   2.17146
   A96        2.26745   0.00004   0.00145   0.00101   0.00244   2.26989
   A97        1.77344  -0.00029   0.00481  -0.00504  -0.00021   1.77323
   A98        1.58992   0.00004  -0.00009   0.00033   0.00024   1.59016
   A99        2.37145  -0.00002  -0.00002  -0.00071  -0.00069   2.37076
   A100       2.15606  -0.00002   0.00078   0.00092   0.00167   2.15773
   A101       2.21425  -0.00000   0.00051   0.00016   0.00065   2.21489
   A102       2.52054  -0.00002  -0.00063  -0.00129  -0.00188   2.51866
   A103       1.80718   0.00000   0.00012   0.00015   0.00026   1.80744
   A104       2.54918   0.00004  -0.00089   0.00165   0.00073   2.54990
   A105       2.08001   0.00004   0.00030   0.00030   0.00061   2.08062
   A106       1.91482  -0.00003   0.00069  -0.00130  -0.00058   1.91424
   A107       2.38113  -0.00005  -0.00014  -0.00047  -0.00063   2.38050
   A108       1.68271   0.00004   0.00013   0.00057   0.00069   1.68340
   A109       1.86833  -0.00001   0.00044  -0.00063  -0.00019   1.86814
   A110       2.24451  -0.00009  -0.00052  -0.00228  -0.00279   2.24172
   A111       2.22180  -0.00001   0.00200   0.00161   0.00361   2.22541
   A112       1.79040  -0.00001   0.00028  -0.00020   0.00008   1.79048
   A113       2.35008   0.00005   0.00040   0.00170   0.00210   2.35218
   A114       2.10301  -0.00009  -0.00150  -0.00204  -0.00353   2.09947
   A115       2.10517  -0.00003   0.00046  -0.00053  -0.00007   2.10510
   A116       2.00923   0.00002  -0.00048   0.00083   0.00035   2.00958
   A117       2.25794   0.00005   0.00041  -0.00048  -0.00008   2.25786
   A118       1.76502  -0.00008   0.00121  -0.00042   0.00081   1.76583
   A119       1.81794  -0.00000  -0.00022   0.00144   0.00123   1.81917
   A120       2.14932   0.00004  -0.00225  -0.00076  -0.00302   2.14629
   A121       1.84508  -0.00007  -0.00071  -0.00061  -0.00131   1.84377
   A122       2.32089   0.00011   0.00031   0.00162   0.00190   2.32279
   A123       1.97281   0.00000   0.00024  -0.00009   0.00015   1.97296
   A124       1.77577  -0.00002   0.00003  -0.00055  -0.00052   1.77525
   A125       1.85531   0.00003  -0.00016   0.00148   0.00132   1.85663
   A126       2.32431   0.00001  -0.00007   0.00090   0.00083   2.32514
   A127       1.95290  -0.00001  -0.00007  -0.00002  -0.00010   1.95281
   A128       2.32359  -0.00004   0.00001  -0.00130  -0.00129   2.32230
   A129       1.82502  -0.00000   0.00002  -0.00086  -0.00084   1.82418
   A130       1.93260  -0.00004   0.00018  -0.00075  -0.00056   1.93203
   A131       1.89374   0.00007  -0.00001   0.00131   0.00130   1.89504
   A132       2.21851   0.00002  -0.00016   0.00131   0.00115   2.21966
   A133       1.68406   0.00000   0.00018   0.00023   0.00041   1.68448
   A134       2.40324   0.00002   0.00006  -0.00048  -0.00042   2.40282
   A135       2.13747   0.00000  -0.00005  -0.00020  -0.00025   2.13722
   A136       2.17060  -0.00002  -0.00023  -0.00006  -0.00029   2.17032
   A137       2.10375   0.00002  -0.00004  -0.00052  -0.00056   2.10318
   A138       1.50734  -0.00002  -0.00015  -0.00023  -0.00038   1.50696
   A139       1.93474  -0.00004  -0.00007  -0.00058  -0.00064   1.93410
   A140       2.38136   0.00002  -0.00004   0.00029   0.00025   2.38161
   A141       2.13268   0.00001  -0.00003   0.00032   0.00029   2.13297
   A142       1.50947  -0.00002   0.00004  -0.00041  -0.00037   1.50910
   A143       2.39270  -0.00000   0.00019  -0.00005   0.00015   2.39285
   A144       2.33091  -0.00000  -0.00014  -0.00027  -0.00041   2.33050
   A145       2.07248  -0.00002   0.00008  -0.00032  -0.00024   2.07224
   A146       1.99468   0.00000  -0.00007   0.00053   0.00046   1.99514
   A147       2.41288   0.00002   0.00020   0.00078   0.00099   2.41387
   A148       2.10909  -0.00002   0.00014   0.00004   0.00018   2.10927
   A149       1.70856   0.00001   0.00000   0.00014   0.00015   1.70871
   A150       2.17600   0.00003   0.00016   0.00034   0.00050   2.17650
   A151       2.18111   0.00002  -0.00005  -0.00017  -0.00023   2.18088
   A152       1.66142  -0.00001  -0.00037  -0.00047  -0.00083   1.66058
   A153       1.65276  -0.00001  -0.00001  -0.00021  -0.00022   1.65255
   A154       1.50464   0.00001  -0.00008   0.00023   0.00015   1.50479
   A155       2.17730  -0.00002  -0.00012  -0.00066  -0.00077   2.17653
   A156       2.25022   0.00001   0.00014   0.00022   0.00036   2.25058
   A157       2.12879   0.00003   0.00020   0.00019   0.00038   2.12918
   A158       1.85519   0.00002  -0.00001   0.00013   0.00013   1.85532
   A159       2.26177  -0.00001  -0.00004  -0.00019  -0.00022   2.26154
   A160       1.74655  -0.00002  -0.00005   0.00002  -0.00003   1.74652
   A161       1.98294   0.00004  -0.00003   0.00054   0.00051   1.98344
   A162       1.62448  -0.00003  -0.00021  -0.00009  -0.00031   1.62417
   A163       2.17889  -0.00000  -0.00006   0.00022   0.00016   2.17906
   A164       2.44353   0.00002   0.00016   0.00069   0.00084   2.44437
   A165       2.05785  -0.00003   0.00000  -0.00057  -0.00056   2.05729
   A166       2.15421  -0.00001   0.00006   0.00009   0.00015   2.15436
   A167       2.50679  -0.00002  -0.00004  -0.00046  -0.00050   2.50629
   A168       1.50793  -0.00002  -0.00008  -0.00034  -0.00042   1.50751
   A169       1.50993  -0.00002  -0.00004  -0.00043  -0.00047   1.50945
   A170       2.33006   0.00001   0.00012   0.00050   0.00062   2.33068
   A171       2.38680   0.00002   0.00010   0.00057   0.00066   2.38746
   A172       1.93539  -0.00000   0.00001   0.00013   0.00014   1.93552
   A173       2.13715   0.00001   0.00002  -0.00005  -0.00003   2.13713
   A174       2.38684  -0.00001  -0.00001  -0.00022  -0.00023   2.38662
   A175       2.10995  -0.00001  -0.00001  -0.00063  -0.00064   2.10931
   A176       2.17046  -0.00000  -0.00000   0.00002   0.00002   2.17048
   A177       1.70296   0.00001   0.00008   0.00026   0.00034   1.70330
   A178       2.07274   0.00001   0.00016   0.00050   0.00066   2.07341
   A179       2.41161   0.00000  -0.00009  -0.00016  -0.00025   2.41136
   A180       1.99495  -0.00001  -0.00004  -0.00036  -0.00040   1.99455
   A181       1.66432   0.00000  -0.00010   0.00008  -0.00001   1.66431
   A182       2.18195   0.00000  -0.00014  -0.00000  -0.00015   2.18180
   A183       1.78118  -0.00000  -0.00001  -0.00004  -0.00005   1.78113
   A184       2.56278   0.00001   0.00005  -0.00008  -0.00003   2.56275
   A185       1.98720  -0.00000   0.00009   0.00013   0.00021   1.98742
   A186       2.38755   0.00002   0.00010   0.00070   0.00080   2.38835
   A187       1.77086   0.00002  -0.00146   0.00008  -0.00138   1.76947
   A188       2.58996  -0.00003  -0.00036  -0.00305  -0.00331   2.58666
   A189       1.49835   0.00002  -0.00065   0.00113   0.00045   1.49881
   A190       1.72615   0.00010   0.00713   0.00763   0.01454   1.74069
   A191       1.46941   0.00004  -0.00001   0.00250   0.00238   1.47178
   A192       2.80071   0.00028   0.00213   0.00581   0.00766   2.80837
   A193       1.98059  -0.00027  -0.00016  -0.00288  -0.00325   1.97734
   A194       1.95017   0.00003   0.00007   0.00103   0.00109   1.95126
   A195       2.76618  -0.00001  -0.00039  -0.00057  -0.00096   2.76522
   A196       1.56186   0.00003   0.00007   0.00070   0.00077   1.56263
   A197       1.65105  -0.00001  -0.00010  -0.00022  -0.00032   1.65073
   A198       2.17719  -0.00216   0.01569  -0.01563   0.00005   2.17724
   A199       2.01043   0.00016   0.00013   0.00426   0.00439   2.01482
   A200       2.70981  -0.00014  -0.00004  -0.00196  -0.00200   2.70780
   A201       1.90260  -0.00002   0.00012   0.00097   0.00108   1.90368
   A202       1.83676  -0.00005  -0.00016  -0.00042  -0.00058   1.83618
   A203       2.21741  -0.00009  -0.00014  -0.00039  -0.00053   2.21688
   A204       2.75164   0.00006   0.00005   0.00004   0.00009   2.75174
   A205       1.29571   0.00002   0.00006  -0.00028  -0.00022   1.29549
   A206       1.95728  -0.00002   0.00001   0.00014   0.00015   1.95743
   A207       2.75363   0.00006   0.00015   0.00097   0.00113   2.75475
   A208       2.05139  -0.00000  -0.00000  -0.00016  -0.00015   2.05124
   A209       2.65732   0.00001  -0.00004  -0.00038  -0.00042   2.65690
   A210       1.83339  -0.00001   0.00046   0.00063   0.00109   1.83448
   A211       1.89833   0.00001  -0.00009  -0.00037  -0.00046   1.89786
   A212       2.77317  -0.00002  -0.00020  -0.00045  -0.00064   2.77253
   A213       2.20897   0.00002   0.00003   0.00051   0.00052   2.20949
   A214       1.28578  -0.00000   0.00013  -0.00038  -0.00024   1.28554
   A215       1.90386   0.00002  -0.00010   0.00090   0.00080   1.90466
   A216       2.32727   0.00000   0.00004  -0.00007  -0.00002   2.32725
   A217       1.71103   0.00001   0.00001   0.00023   0.00025   1.71127
   A218       1.71109  -0.00000   0.00000  -0.00002  -0.00002   1.71107
   A219       2.36970   0.00000   0.00009   0.00018   0.00027   2.36996
   A220       1.72564  -0.00001   0.00005  -0.00013  -0.00008   1.72557
   A221       1.89141   0.00001  -0.00005  -0.00002  -0.00007   1.89134
   A222       2.52899  -0.00002  -0.00003  -0.00024  -0.00027   2.52872
   A223       2.63623  -0.00000   0.00000   0.00002   0.00003   2.63626
   A224       1.15945  -0.00000  -0.00002   0.00019   0.00017   1.15962
   A225       1.48921  -0.00000   0.00002  -0.00021  -0.00019   1.48902
   A226       1.70055   0.00012  -0.00006   0.00077   0.00071   1.70126
   A227       1.85717   0.00009   0.00031   0.00007   0.00038   1.85756
   A228       1.90860  -0.00004   0.00045   0.00004   0.00050   1.90910
   A229       2.34355  -0.00010  -0.00034  -0.00093  -0.00127   2.34229
   A230       1.90843  -0.00009   0.00027   0.00065   0.00094   1.90937
   A231       1.70321   0.00000   0.00010   0.00007   0.00017   1.70338
   A232       2.54318   0.00001   0.00005   0.00013   0.00018   2.54336
   A233       1.91414  -0.00001  -0.00010   0.00006  -0.00005   1.91409
   A234       2.10915   0.00001  -0.00003   0.00007   0.00004   2.10919
   A235       2.31436  -0.00000  -0.00003  -0.00003  -0.00006   2.31430
   A236       1.49378  -0.00003   0.00080   0.00026   0.00107   1.49485
   A237       2.13961   0.00001  -0.00029   0.00053   0.00024   2.13985
   A238       1.95101  -0.00001   0.00020  -0.00139  -0.00120   1.94981
   A239       2.25208  -0.00001  -0.00068   0.00059  -0.00006   2.25202
   A240       1.09222   0.00004   0.00015   0.00069   0.00082   1.09304
   A241       2.16969  -0.00000   0.00006   0.00029   0.00036   2.17004
   A242       1.82995   0.00114   0.00223   0.00728   0.00951   1.83946
   A243       1.46453  -0.00002  -0.00014  -0.00034  -0.00048   1.46405
   A244       1.29615  -0.00003   0.00017  -0.00024  -0.00007   1.29608
   A245       2.31105   0.00002   0.00001   0.00008   0.00009   2.31115
   A246       1.62043  -0.00000  -0.00009  -0.00012  -0.00020   1.62023
   A247       1.02154  -0.00003   0.00014  -0.00036  -0.00021   1.02133
   A248       2.31341   0.00000   0.00002  -0.00003  -0.00001   2.31340
   A249       1.60974   0.00000   0.00002   0.00012   0.00014   1.60987
   A250       2.27333   0.00000   0.00001   0.00010   0.00011   2.27344
   A251       2.19537   0.00001  -0.00002   0.00011   0.00009   2.19546
   A252       2.30327  -0.00002  -0.00005  -0.00012  -0.00017   2.30310
   A253       2.31444  -0.00001  -0.00002  -0.00006  -0.00008   2.31436
   A254       1.33219   0.00001   0.00002  -0.00031  -0.00029   1.33191
   A255       1.03069   0.00003   0.00014   0.00034   0.00047   1.03116
   A256       2.41466  -0.00002  -0.00002  -0.00011  -0.00013   2.41453
   A257       1.39577   0.00003  -0.00018  -0.00014  -0.00033   1.39545
   A258       2.30384  -0.00001   0.00004   0.00007   0.00011   2.30396
   A259       2.46476  -0.00001   0.00003   0.00011   0.00014   2.46490
   A260       2.00064   0.00192   0.00939   0.01055   0.01994   2.02058
   A261       2.30072  -0.00002  -0.00001  -0.00011  -0.00012   2.30060
   A262       2.20559  -0.00002   0.00012  -0.00034  -0.00020   2.20539
   A263       2.10379   0.00001  -0.00019   0.00021   0.00001   2.10380
   A264       1.92692   0.00001  -0.00021   0.00020  -0.00002   1.92690
   A265       2.07394   0.00001   0.00001   0.00006   0.00007   2.07401
   A266       2.24567  -0.00001  -0.00000  -0.00005  -0.00005   2.24562
   A267       1.03881  -0.00005   0.00031  -0.00062  -0.00029   1.03852
   A268       1.33832  -0.00002   0.00025  -0.00052  -0.00027   1.33805
   A269       2.41235   0.00002  -0.00023   0.00010  -0.00014   2.41221
   A270       1.39809  -0.00003   0.00042  -0.00038   0.00006   1.39814
   A271       2.45702   0.00004  -0.00043   0.00076   0.00032   2.45733
   A272       2.30391   0.00000  -0.00001   0.00006   0.00005   2.30397
   A273       2.12779  -0.00014  -0.00009  -0.00096  -0.00104   2.12675
   A274       1.24101   0.00000  -0.00009  -0.00019  -0.00028   1.24073
   A275       2.11410  -0.00001   0.00002  -0.00002   0.00000   2.11411
   A276       2.23783   0.00000   0.00001   0.00001   0.00002   2.23786
   A277       2.18255  -0.00255  -0.00387  -0.00726  -0.01239   2.17016
   A278       2.21512   0.00137   0.00357   0.01787   0.02019   2.23531
   A279       1.82688   0.00131   0.00203   0.01786   0.01858   1.84546
   A280       2.44930  -0.00303  -0.00770  -0.01860  -0.02657   2.42273
   A281       1.87039   0.00150   0.00180   0.01053   0.01206   1.88245
   A282       1.96309   0.00153   0.00597   0.00914   0.01484   1.97793
   A283       3.40097  -0.00001   0.01295   0.00372   0.01669   3.41766
   A284       3.23176   0.00026  -0.00032   0.00875   0.00842   3.24018
   A285       3.13981  -0.00001  -0.00028  -0.00032  -0.00061   3.13920
   A286       2.91640  -0.00012  -0.01600  -0.01208  -0.02791   2.88848
   A287       3.23690   0.00012   0.00437   0.01095   0.01531   3.25221
   A288       3.35404   0.00004   0.00020   0.00202   0.00220   3.35624
    D1       -1.77286   0.00002  -0.00088   0.00082  -0.00006  -1.77292
    D2       -0.73968  -0.00005   0.00014  -0.00058  -0.00045  -0.74013
    D3        1.71737  -0.00000  -0.00014   0.00046   0.00032   1.71769
    D4        2.28823  -0.00002  -0.00008   0.00014   0.00006   2.28829
    D5        0.18580   0.00005  -0.00089   0.00083  -0.00006   0.18574
    D6        1.21898  -0.00003   0.00013  -0.00057  -0.00045   1.21854
    D7       -2.60715   0.00002  -0.00015   0.00047   0.00032  -2.60684
    D8       -2.03629   0.00000  -0.00009   0.00015   0.00006  -2.03623
    D9       -0.76162   0.00004  -0.00073   0.00082   0.00009  -0.76153
   D10        0.27156  -0.00004   0.00029  -0.00059  -0.00030   0.27126
   D11        2.72861   0.00001   0.00001   0.00045   0.00046   2.72907
   D12       -2.98371  -0.00001   0.00007   0.00014   0.00020  -2.98351
   D13        2.19978   0.00005  -0.00084   0.00082  -0.00002   2.19977
   D14       -3.05022  -0.00003   0.00018  -0.00058  -0.00041  -3.05063
   D15       -0.59317   0.00002  -0.00010   0.00046   0.00036  -0.59281
   D16       -0.02231   0.00000  -0.00004   0.00014   0.00010  -0.02221
   D17        2.74565   0.00005  -0.00087   0.00094   0.00007   2.74572
   D18       -2.50435  -0.00003   0.00015  -0.00046  -0.00032  -2.50467
   D19       -0.04730   0.00002  -0.00013   0.00058   0.00045  -0.04686
   D20        0.52356   0.00001  -0.00007   0.00026   0.00019   0.52375
   D21        0.44687   0.00002   0.00143   0.00078   0.00222   0.44909
   D22       -0.57211   0.00003   0.00076   0.00110   0.00186  -0.57025
   D23        3.02503   0.00001   0.00047   0.00053   0.00100   3.02602
   D24       -3.03531  -0.00000   0.00064   0.00093   0.00156  -3.03375
   D25       -0.46999  -0.00001   0.00097  -0.00061   0.00037  -0.46962
   D26       -1.48897  -0.00001   0.00030  -0.00029   0.00001  -1.48896
   D27        2.10816  -0.00003   0.00002  -0.00086  -0.00085   2.10731
   D28        2.33101  -0.00004   0.00018  -0.00047  -0.00029   2.33072
   D29        1.15446   0.00001   0.00095  -0.00036   0.00059   1.15505
   D30        0.13548   0.00001   0.00028  -0.00004   0.00023   0.13571
   D31       -2.55057  -0.00000  -0.00001  -0.00062  -0.00063  -2.55121
   D32       -2.32772  -0.00001   0.00016  -0.00022  -0.00007  -2.32779
   D33       -2.78864   0.00000   0.00087  -0.00038   0.00049  -2.78814
   D34        2.47557   0.00001   0.00020  -0.00006   0.00014   2.47570
   D35       -0.21048  -0.00001  -0.00008  -0.00064  -0.00073  -0.21121
   D36        0.01237  -0.00002   0.00008  -0.00024  -0.00017   0.01220
   D37       -2.74211  -0.00001   0.00073  -0.00050   0.00024  -2.74187
   D38        2.52210  -0.00000   0.00006  -0.00018  -0.00012   2.52198
   D39       -0.16395  -0.00002  -0.00022  -0.00076  -0.00099  -0.16494
   D40        0.05890  -0.00003  -0.00005  -0.00036  -0.00042   0.05847
   D41        0.88372   0.00000   0.00019  -0.00065  -0.00046   0.88326
   D42       -2.76289   0.00001  -0.00003  -0.00007  -0.00010  -2.76299
   D43       -2.09832   0.00001   0.00008  -0.00022  -0.00015  -2.09847
   D44       -0.10858  -0.00004  -0.00045  -0.00170  -0.00216  -0.11074
   D45        2.52799  -0.00002  -0.00066  -0.00112  -0.00179   2.52620
   D46       -3.09062  -0.00003  -0.00056  -0.00128  -0.00184  -3.09247
   D47       -1.02942  -0.00003   0.00007  -0.00091  -0.00084  -1.03026
   D48        1.60715  -0.00002  -0.00015  -0.00033  -0.00047   1.60668
   D49        2.27172  -0.00002  -0.00004  -0.00049  -0.00053   2.27119
   D50        3.13965  -0.00001   0.00018  -0.00039  -0.00021   3.13944
   D51       -0.50696  -0.00000  -0.00004   0.00019   0.00016  -0.50680
   D52        0.15761  -0.00001   0.00007   0.00004   0.00010   0.15771
   D53        3.07276  -0.00001   0.00014  -0.00061  -0.00048   3.07228
   D54       -0.57385  -0.00000  -0.00008  -0.00003  -0.00011  -0.57397
   D55        0.09072  -0.00000   0.00003  -0.00019  -0.00017   0.09055
   D56       -0.89713   0.00003   0.00010   0.00096   0.00105  -0.89608
   D57        0.07217   0.00001   0.00021   0.00099   0.00120   0.07337
   D58        2.30390  -0.00001   0.00006   0.00070   0.00077   2.30466
   D59        2.92725   0.00003   0.00045   0.00131   0.00176   2.92901
   D60        1.07323   0.00003   0.00030   0.00109   0.00139   1.07462
   D61        2.04253   0.00002   0.00041   0.00113   0.00153   2.04406
   D62       -2.00892  -0.00000   0.00026   0.00084   0.00110  -2.00782
   D63       -1.38558   0.00004   0.00065   0.00145   0.00210  -1.38348
   D64        0.08455   0.00000   0.00039   0.00062   0.00102   0.08557
   D65        1.05386  -0.00001   0.00051   0.00065   0.00116   1.05501
   D66       -2.99760  -0.00003   0.00036   0.00037   0.00073  -2.99687
   D67       -2.37425   0.00001   0.00075   0.00097   0.00172  -2.37253
   D68       -2.97756   0.00002   0.00012   0.00064   0.00077  -2.97679
   D69       -2.00825   0.00000   0.00023   0.00068   0.00091  -2.00734
   D70        0.22347  -0.00002   0.00009   0.00039   0.00048   0.22395
   D71        0.84682   0.00002   0.00048   0.00100   0.00148   0.84830
   D72        2.82419   0.00002   0.00009   0.00073   0.00082   2.82501
   D73       -2.48969   0.00001   0.00020   0.00076   0.00096  -2.48874
   D74       -0.25797  -0.00001   0.00005   0.00048   0.00053  -0.25744
   D75        0.36538   0.00003   0.00044   0.00108   0.00153   0.36691
   D76        0.59212  -0.00003   0.00004  -0.00070  -0.00066   0.59146
   D77        1.60902   0.00002  -0.00013   0.00036   0.00023   1.60924
   D78       -2.42700  -0.00000  -0.00018   0.00035   0.00017  -2.42683
   D79       -1.71289   0.00001  -0.00008   0.00023   0.00016  -1.71273
   D80       -0.50194  -0.00003  -0.00011  -0.00088  -0.00099  -0.50292
   D81        0.51496   0.00002  -0.00028   0.00018  -0.00010   0.51486
   D82        2.76213   0.00000  -0.00032   0.00017  -0.00015   2.76197
   D83       -2.80694   0.00002  -0.00023   0.00005  -0.00017  -2.80712
   D84       -1.21118  -0.00003   0.00019  -0.00059  -0.00039  -1.21157
   D85       -0.19428   0.00002   0.00002   0.00047   0.00049  -0.19379
   D86        2.05289  -0.00000  -0.00002   0.00046   0.00044   2.05333
   D87        2.76700   0.00001   0.00008   0.00035   0.00042   2.76742
   D88        2.54339  -0.00004   0.00022  -0.00090  -0.00068   2.54271
   D89       -2.72289   0.00001   0.00005   0.00016   0.00020  -2.72269
   D90       -0.47573  -0.00002   0.00000   0.00015   0.00015  -0.47557
   D91        0.23839  -0.00000   0.00010   0.00003   0.00013   0.23852
   D92        2.99078  -0.00004   0.00015  -0.00094  -0.00079   2.99000
   D93       -2.27550   0.00001  -0.00002   0.00011   0.00009  -2.27541
   D94       -0.02834  -0.00001  -0.00006   0.00011   0.00004  -0.02829
   D95        0.68578   0.00000   0.00003  -0.00001   0.00002   0.68580
   D96        0.39155   0.00002  -0.00015   0.00017   0.00002   0.39157
   D97       -0.66915   0.00000  -0.00017  -0.00039  -0.00055  -0.66971
   D98        2.71210   0.00002  -0.00012   0.00006  -0.00005   2.71205
   D99       -2.80683   0.00003  -0.00011   0.00037   0.00026  -2.80658
   D100      -0.66215  -0.00002  -0.00036  -0.00045  -0.00081  -0.66296
   D101      -1.72286  -0.00004  -0.00038  -0.00101  -0.00138  -1.72424
   D102       1.65840  -0.00002  -0.00033  -0.00056  -0.00088   1.65752
   D103       2.42265  -0.00001  -0.00031  -0.00025  -0.00057   2.42208
   D104       1.26369  -0.00001   0.00004   0.00005   0.00009   1.26378
   D105       0.20298  -0.00002   0.00002  -0.00050  -0.00048   0.20250
   D106      -2.69895  -0.00000   0.00007  -0.00005   0.00002  -2.69893
   D107      -1.93470   0.00001   0.00008   0.00026   0.00033  -1.93437
   D108      -2.52775   0.00000   0.00000   0.00017   0.00017  -2.52758
   D109       2.69473  -0.00001  -0.00002  -0.00038  -0.00040   2.69433
   D110      -0.20720   0.00001   0.00003   0.00007   0.00010  -0.20710
   D111       0.55705   0.00001   0.00004   0.00037   0.00041   0.55746
   D112      -3.09355   0.00000  -0.00004   0.00001  -0.00003  -3.09358
   D113       2.12894  -0.00001  -0.00006  -0.00054  -0.00060   2.12833
   D114      -0.77300   0.00001  -0.00001  -0.00009  -0.00010  -0.77310
   D115      -0.00875   0.00001  -0.00000   0.00021   0.00021  -0.00854
   D116      -1.91704  -0.00002   0.00008  -0.00046  -0.00038  -1.91742
   D117      -0.93100   0.00001   0.00029   0.00002   0.00030  -0.93069
   D118       2.15380   0.00000  -0.00002  -0.00064  -0.00066   2.15314
   D119       0.04741  -0.00000   0.00016  -0.00017  -0.00002   0.04740
   D120      -3.01094   0.00001  -0.00013  -0.00018  -0.00031  -3.01124
   D121       1.00549  -0.00001  -0.00006  -0.00053  -0.00059   1.00490
   D122       0.36510  -0.00003   0.00011  -0.00061  -0.00050   0.36461
   D123       3.08495  -0.00003   0.00012  -0.00044  -0.00032   3.08463
   D124       1.48707  -0.00002   0.00007  -0.00014  -0.00007   1.48699
   D125       1.60144   0.00001   0.00033   0.00007   0.00039   1.60183
   D126      -1.96190   0.00001   0.00034   0.00024   0.00057  -1.96132
   D127       2.72340   0.00002   0.00029   0.00053   0.00082   2.72422
   D128      -1.56537  -0.00000  -0.00003  -0.00060  -0.00063  -1.56600
   D129       1.15447  -0.00000  -0.00002  -0.00043  -0.00045   1.15402
   D130      -0.44341   0.00000  -0.00007  -0.00013  -0.00021  -0.44362
   D131       2.80779  -0.00001   0.00016  -0.00031  -0.00015   2.80765
   D132      -0.75554  -0.00001   0.00017  -0.00014   0.00003  -0.75551
   D133      -2.35343  -0.00001   0.00012   0.00015   0.00028  -2.35315
   D134      -0.68158   0.00001  -0.00010  -0.00009  -0.00019  -0.68178
   D135       2.03826   0.00001  -0.00009   0.00008  -0.00001   2.03825
   D136       0.44038   0.00001  -0.00014   0.00037   0.00023   0.44061
   D137      -2.39906  -0.00001  -0.00002  -0.00034  -0.00036  -2.39942
   D138       0.32079  -0.00001  -0.00001  -0.00017  -0.00018   0.32061
   D139      -1.27709  -0.00001  -0.00006   0.00012   0.00007  -1.27703
   D140       0.30682  -0.00002   0.00083  -0.00019   0.00065   0.30746
   D141      -0.81968  -0.00001   0.00087  -0.00012   0.00075  -0.81893
   D142       3.03013  -0.00002   0.00088  -0.00048   0.00039   3.03051
   D143       2.57875  -0.00002   0.00097   0.00004   0.00100   2.57975
   D144       1.46062   0.00003   0.00030   0.00159   0.00189   1.46251
   D145       0.33412   0.00005   0.00034   0.00165   0.00199   0.33611
   D146      -2.09926   0.00003   0.00035   0.00129   0.00163  -2.09763
   D147      -2.55063   0.00004   0.00044   0.00181   0.00224  -2.54839
   D148      -2.54178  -0.00001  -0.00015   0.00020   0.00004  -2.54174
   D149       2.61490   0.00001  -0.00012   0.00026   0.00015   2.61505
   D150       0.18153  -0.00001  -0.00011  -0.00010  -0.00021   0.18131
   D151      -0.26985  -0.00000  -0.00002   0.00042   0.00040  -0.26945
   D152      -2.10577   0.00000   0.00009   0.00057   0.00067  -2.10510
   D153       3.05091   0.00002   0.00013   0.00064   0.00077   3.05168
   D154       0.61754   0.00001   0.00014   0.00027   0.00041   0.61795
   D155       0.16616   0.00001   0.00023   0.00080   0.00102   0.16718
   D156       0.64121  -0.00001   0.00063  -0.00028   0.00034   0.64155
   D157      -0.42048  -0.00010   0.00153  -0.00227  -0.00073  -0.42121
   D158      -2.65650   0.00015   0.00154   0.00281   0.00432  -2.65218
   D159       3.09826  -0.00018   0.00570  -0.00334   0.00236   3.10061
   D160      -0.51570   0.00001   0.00087  -0.00008   0.00079  -0.51491
   D161      -1.57738  -0.00007   0.00178  -0.00207  -0.00029  -1.57768
   D162       2.46978   0.00017   0.00178   0.00301   0.00476   2.47454
   D163       1.94135  -0.00016   0.00594  -0.00314   0.00280   1.94415
   D164      -2.91217  -0.00000  -0.00013  -0.00022  -0.00035  -2.91252
   D165       2.30933  -0.00009   0.00077  -0.00221  -0.00143   2.30790
   D166       0.07331   0.00016   0.00078   0.00287   0.00362   0.07693
   D167      -0.45512  -0.00017   0.00494  -0.00328   0.00166  -0.45346
   D168      -3.11961  -0.00000   0.00031  -0.00021   0.00010  -3.11951
   D169       2.10189  -0.00008   0.00122  -0.00219  -0.00098   2.10091
   D170      -0.13414   0.00016   0.00122   0.00288   0.00408  -0.13006
   D171      -0.66256  -0.00017   0.00538  -0.00327   0.00211  -0.66045
   D172      -0.80160   0.00004  -0.00044   0.00048   0.00004  -0.80156
   D173       0.26377   0.00006  -0.00032   0.00095   0.00063   0.26440
   D174       2.44377  -0.00004  -0.00062   0.00036  -0.00024   2.44352
   D175       3.09607   0.00014  -0.00015   0.00146   0.00129   3.09737
   D176       0.26165   0.00001  -0.00086  -0.00002  -0.00088   0.26077
   D177       1.32701   0.00002  -0.00074   0.00045  -0.00029   1.32672
   D178      -2.77617  -0.00007  -0.00104  -0.00014  -0.00117  -2.77734
   D179      -2.12386   0.00011  -0.00057   0.00096   0.00037  -2.12350
   D180       3.09440  -0.00001   0.00014  -0.00053  -0.00040   3.09400
   D181      -2.12342   0.00000   0.00026  -0.00007   0.00019  -2.12323
   D182       0.05658  -0.00009  -0.00004  -0.00066  -0.00068   0.05590
   D183       0.70889   0.00009   0.00043   0.00044   0.00085   0.70974
   D184       2.44178   0.00001  -0.00020  -0.00021  -0.00041   2.44137
   D185      -2.77604   0.00003  -0.00008   0.00026   0.00017  -2.77586
   D186      -0.59604  -0.00007  -0.00038  -0.00034  -0.00070  -0.59674
   D187       0.05627   0.00011   0.00009   0.00077   0.00084   0.05711
   D188       0.12773  -0.00003  -0.00003  -0.00142  -0.00145   0.12628
   D189      -0.96627  -0.00004  -0.00010  -0.00134  -0.00143  -0.96771
   D190       2.33983  -0.00004  -0.00020  -0.00158  -0.00178   2.33805
   D191       2.61726  -0.00002   0.00003  -0.00082  -0.00080   2.61647
   D192       1.36311  -0.00004  -0.00017  -0.00067  -0.00084   1.36226
   D193       0.26910  -0.00005  -0.00024  -0.00059  -0.00083   0.26828
   D194      -2.70797  -0.00005  -0.00034  -0.00083  -0.00117  -2.70915
   D195      -2.43054  -0.00003  -0.00011  -0.00008  -0.00019  -2.43073
   D196      -2.31099   0.00000   0.00025  -0.00017   0.00008  -2.31090
   D197       2.87820  -0.00001   0.00018  -0.00008   0.00010   2.87830
   D198      -0.09888  -0.00001   0.00008  -0.00033  -0.00025  -0.09913
   D199       0.17855   0.00001   0.00031   0.00043   0.00074   0.17929
   D200      -2.47187  -0.00000   0.00032  -0.00019   0.00014  -2.47173
   D201       2.71732  -0.00001   0.00026  -0.00010   0.00015   2.71747
   D202      -0.25976  -0.00001   0.00015  -0.00035  -0.00019  -0.25995
   D203       0.01767   0.00001   0.00038   0.00041   0.00079   0.01846
   D204      -0.29141  -0.00000   0.00007  -0.00004   0.00004  -0.29138
   D205      -1.55900   0.00005   0.00041   0.00126   0.00166  -1.55734
   D206      -2.96191  -0.00000   0.00090  -0.00014   0.00076  -2.96115
   D207       1.93783   0.00007  -0.00072   0.00172   0.00100   1.93883
   D208       0.85239   0.00000  -0.00025  -0.00006  -0.00031   0.85208
   D209       1.70865  -0.00002  -0.00021  -0.00146  -0.00166   1.70699
   D210       0.61931   0.00001  -0.00003  -0.00056  -0.00059   0.61872
   D211      -0.49848  -0.00003   0.00032  -0.00173  -0.00140  -0.49988
   D212      -1.57685   0.00002  -0.00056  -0.00043  -0.00098  -1.57782
   D213      -3.00017  -0.00003  -0.00053  -0.00180  -0.00232  -3.00249
   D214       0.58810  -0.00001  -0.00092  -0.00007  -0.00098   0.58711
   D215       1.61230   0.00003  -0.00024  -0.00035  -0.00059   1.61171
   D216      -2.43101  -0.00013  -0.00171  -0.00185  -0.00354  -2.43455
   D217      -1.73153   0.00024  -0.00358   0.00451   0.00085  -1.73068
   D218      -1.21580   0.00001  -0.00067   0.00061  -0.00006  -1.21586
   D219      -0.19160   0.00004   0.00001   0.00033   0.00034  -0.19126
   D220       2.04828  -0.00012  -0.00147  -0.00117  -0.00261   2.04566
   D221       2.74776   0.00026  -0.00334   0.00519   0.00177   2.74953
   D222      -0.50503   0.00004  -0.00088   0.00077  -0.00011  -0.50515
   D223       0.51917   0.00007  -0.00020   0.00048   0.00028   0.51945
   D224       2.75904  -0.00009  -0.00168  -0.00102  -0.00267   2.75637
   D225      -2.82466   0.00028  -0.00354   0.00535   0.00171  -2.82294
   D226       2.98908   0.00001  -0.00041   0.00045   0.00004   2.98912
   D227      -2.26991   0.00004   0.00027   0.00016   0.00044  -2.26947
   D228      -0.03003  -0.00012  -0.00121  -0.00134  -0.00252  -0.03254
   D229       0.66946   0.00026  -0.00307   0.00503   0.00187   0.67132
   D230       2.54713  -0.00007  -0.00068  -0.00104  -0.00171   2.54542
   D231      -2.71185  -0.00004   0.00001  -0.00133  -0.00131  -2.71317
   D232      -0.47198  -0.00020  -0.00147  -0.00282  -0.00427  -0.47624
   D233       0.22751   0.00018  -0.00334   0.00354   0.00012   0.22763
   D234       0.88282  -0.00004  -0.00014  -0.00077  -0.00091   0.88191
   D235      -2.75033   0.00002   0.00086  -0.00104  -0.00016  -2.75050
   D236      -2.10695  -0.00004  -0.00032  -0.00043  -0.00076  -2.10771
   D237      -0.10673  -0.00007  -0.00076  -0.00261  -0.00336  -0.11009
   D238       2.54330  -0.00002   0.00024  -0.00288  -0.00262   2.54068
   D239      -3.09650  -0.00007  -0.00093  -0.00227  -0.00321  -3.09971
   D240      -1.02928  -0.00001  -0.00013  -0.00037  -0.00050  -1.02978
   D241       1.62075   0.00004   0.00087  -0.00064   0.00024   1.62099
   D242       2.26413  -0.00002  -0.00030  -0.00003  -0.00035   2.26378
   D243       3.07256  -0.00002   0.00027  -0.00008   0.00020   3.07276
   D244      -0.56060   0.00004   0.00127  -0.00035   0.00094  -0.55965
   D245       0.08279  -0.00002   0.00009   0.00026   0.00035   0.08313
   D246      -3.13704  -0.00003  -0.00018  -0.00096  -0.00113  -3.13817
   D247      -0.48701   0.00002   0.00082  -0.00123  -0.00039  -0.48740
   D248       0.15637  -0.00004  -0.00035  -0.00062  -0.00098   0.15539
   D249      -0.73814   0.00002   0.00066   0.00063   0.00128  -0.73685
   D250      -1.76617   0.00002   0.00033   0.00079   0.00112  -1.76504
   D251       2.28941   0.00009   0.00077   0.00036   0.00111   2.29052
   D252       1.71757  -0.00003   0.00239   0.00176   0.00415   1.72172
   D253       0.27501  -0.00004   0.00077  -0.00052   0.00025   0.27525
   D254      -0.75302  -0.00004   0.00045  -0.00036   0.00009  -0.75293
   D255      -2.98063   0.00003   0.00088  -0.00079   0.00007  -2.98056
   D256       2.73071  -0.00009   0.00250   0.00061   0.00311   2.73383
   D257       1.22174  -0.00004   0.00063  -0.00076  -0.00013   1.22161
   D258       0.19372  -0.00004   0.00030  -0.00060  -0.00029   0.19342
   D259      -2.03389   0.00003   0.00074  -0.00103  -0.00031  -2.03420
   D260      -2.60574  -0.00009   0.00236   0.00037   0.00273  -2.60300
   D261      -2.50108   0.00001   0.00007  -0.00025  -0.00018  -2.50126
   D262       2.75408   0.00001  -0.00025  -0.00009  -0.00034   2.75374
   D263       0.52647   0.00008   0.00018  -0.00052  -0.00036   0.52612
   D264      -0.04538  -0.00004   0.00180   0.00088   0.00269  -0.04269
   D265      -3.04934  -0.00002   0.00049  -0.00012   0.00037  -3.04897
   D266       2.20582  -0.00002   0.00016   0.00004   0.00021   2.20603
   D267      -0.02178   0.00005   0.00060  -0.00039   0.00019  -0.02159
   D268      -0.59363  -0.00007   0.00222   0.00101   0.00324  -0.59040
   D269      -1.48783   0.00001   0.00081  -0.00006   0.00075  -1.48708
   D270      -0.47416   0.00001   0.00072   0.00007   0.00079  -0.47337
   D271       2.10851   0.00004   0.00069   0.00021   0.00089   2.10941
   D272       2.34004  -0.00001   0.00041   0.00045   0.00086   2.34090
   D273      -0.57446   0.00007   0.00106   0.00261   0.00367  -0.57079
   D274       0.43922   0.00007   0.00097   0.00274   0.00371   0.44292
   D275       3.02189   0.00010   0.00093   0.00289   0.00381   3.02570
   D276      -3.02977   0.00004   0.00066   0.00313   0.00378  -3.02600
   D277       0.13527   0.00001   0.00050   0.00040   0.00090   0.13618
   D278       1.14895   0.00001   0.00041   0.00053   0.00094   1.14989
   D279      -2.55156   0.00004   0.00037   0.00067   0.00105  -2.55052
   D280      -2.32004  -0.00002   0.00010   0.00092   0.00101  -2.31903
   D281       2.52212   0.00000  -0.00017  -0.00043  -0.00059   2.52152
   D282      -2.74739   0.00001  -0.00026  -0.00030  -0.00056  -2.74795
   D283      -0.16472   0.00003  -0.00029  -0.00015  -0.00045  -0.16517
   D284       0.06680  -0.00002  -0.00057   0.00009  -0.00048   0.06632
   D285       2.46882   0.00004   0.00055   0.00121   0.00177   2.47059
   D286      -2.80068   0.00004   0.00046   0.00134   0.00180  -2.79888
   D287      -0.21801   0.00007   0.00042   0.00149   0.00191  -0.21611
   D288       0.01351   0.00001   0.00015   0.00173   0.00187   0.01538
   D289       1.26107  -0.00006  -0.00013  -0.00068  -0.00081   1.26026
   D290       0.19960  -0.00004  -0.00006  -0.00009  -0.00016   0.19945
   D291      -1.94069  -0.00002  -0.00011  -0.00040  -0.00051  -1.94120
   D292      -2.70875  -0.00006  -0.00048  -0.00066  -0.00114  -2.70988
   D293       0.38760   0.00002  -0.00052   0.00005  -0.00047   0.38713
   D294      -0.67386   0.00004  -0.00046   0.00064   0.00018  -0.67368
   D295      -2.81415   0.00006  -0.00050   0.00033  -0.00017  -2.81432
   D296       2.70097   0.00002  -0.00087   0.00007  -0.00080   2.70018
   D297      -0.66232  -0.00000  -0.00036  -0.00048  -0.00085  -0.66317
   D298      -1.72378   0.00002  -0.00030   0.00011  -0.00020  -1.72398
   D299       2.41911   0.00003  -0.00034  -0.00021  -0.00055   2.41856
   D300       1.65105  -0.00000  -0.00071  -0.00046  -0.00118   1.64987
   D301      -3.09655  -0.00002   0.00023  -0.00006   0.00017  -3.09638
   D302       2.12518   0.00000   0.00030   0.00053   0.00082   2.12600
   D303      -0.01512   0.00001   0.00026   0.00021   0.00047  -0.01465
   D304      -0.78318  -0.00002  -0.00012  -0.00004  -0.00016  -0.78333
   D305      -2.53068   0.00000  -0.00011  -0.00019  -0.00030  -2.53099
   D306       2.69104   0.00003  -0.00005   0.00040   0.00035   2.69139
   D307       0.55075   0.00004  -0.00009   0.00009  -0.00000   0.55074
   D308      -0.21731   0.00000  -0.00046  -0.00016  -0.00063  -0.21794
   D309       0.08321  -0.00005   0.00048  -0.00065  -0.00016   0.08304
   D310       1.05263  -0.00007   0.00029  -0.00135  -0.00106   1.05157
   D311      -2.37803  -0.00006   0.00038  -0.00098  -0.00060  -2.37863
   D312      -3.00159  -0.00006   0.00043  -0.00089  -0.00046  -3.00205
   D313       1.07338  -0.00001   0.00028  -0.00007   0.00021   1.07359
   D314       2.04281  -0.00003   0.00009  -0.00078  -0.00069   2.04212
   D315      -1.38785  -0.00002   0.00017  -0.00041  -0.00023  -1.38808
   D316      -2.01142  -0.00002   0.00023  -0.00032  -0.00009  -2.01150
   D317      -0.89991   0.00004  -0.00016   0.00068   0.00052  -0.89940
   D318       0.06951   0.00003  -0.00035  -0.00002  -0.00038   0.06914
   D319       2.92204   0.00003  -0.00027   0.00035   0.00008   2.92212
   D320       2.29847   0.00003  -0.00021   0.00043   0.00022   2.29870
   D321       2.82091  -0.00001   0.00011  -0.00016  -0.00005   2.82086
   D322      -2.49285  -0.00003  -0.00008  -0.00086  -0.00095  -2.49379
   D323       0.35968  -0.00002   0.00001  -0.00049  -0.00049   0.35919
   D324      -0.26389  -0.00003   0.00006  -0.00041  -0.00035  -0.26423
   D325      -2.98494   0.00004   0.00031   0.00091   0.00121  -2.98373
   D326      -2.01551   0.00002   0.00011   0.00021   0.00032  -2.01519
   D327       0.83701   0.00003   0.00020   0.00058   0.00077   0.83779
   D328       0.21345   0.00003   0.00026   0.00066   0.00092   0.21437
   D329       2.05698   0.00006   0.00014   0.00359   0.00373   2.06071
   D330       1.17444  -0.00001   0.00038   0.00208   0.00246   1.17691
   D331       3.10662  -0.00003   0.00111   0.00226   0.00337   3.10998
   D332      -1.94323   0.00003   0.00103   0.00374   0.00478  -1.93845
   D333       0.34152   0.00003   0.00031   0.00257   0.00288   0.34440
   D334      -0.73448   0.00004   0.00058   0.00313   0.00371  -0.73077
   D335      -3.01060   0.00008   0.00021   0.00358   0.00379  -3.00681
[truncated: 8,514,231 more chars]
