# Supplementary material for: A DFT Study on Ben(n = 10–12) Clusters with Hydrogen Storage Capacity
Source: Molecules. 2026 Feb 6;31(3):566. doi: 10.3390/molecules31030566 (PMC12899933; doi:10.3390/molecules31030566)
Supplement: Supplementary file 1 [file molecules-31-00566-s001.zip › Supplementary Information/H2/H2.gjf]

%chk=/home/asus/YCY/BeH/H2.chk
# opt freq def2tzvp em=gd3bj pbe1pbe

Title Card Required

0 1
 H                 -1.18160925    1.26436780    0.00000000
 H                 -1.78160925    1.26436780    0.00000000

 1 2 1.0
 2
