# Supplementary material for: A DFT Study on Ben(n = 10–12) Clusters with Hydrogen Storage Capacity
Source: Molecules. 2026 Feb 6;31(3):566. doi: 10.3390/molecules31030566 (PMC12899933; doi:10.3390/molecules31030566)
Supplement: Supplementary file 1 [file molecules-31-00566-s001.zip › Supplementary Information/H2/H2.out]

 Entering Gaussian System, Link 0=g16
 Initial command:
 /home/asus/g16/l1.exe "/home/asus/g16/scratch/Gau-1527786.inp" -scrdir="/home/asus/g16/scratch/"
 Default is to use a total of  18 processors:
                               18 via shared-memory
                                1 via Linda
 Entering Link 1 = /home/asus/g16/l1.exe PID=   1527787.
  
 Copyright (c) 1988,1990,1992,1993,1995,1998,2003,2009,2016,
            Gaussian, Inc.  All Rights Reserved.
  
 This is part of the Gaussian(R) 16 program.  It is based on
 the Gaussian(R) 09 system (copyright 2009, Gaussian, Inc.),
 the Gaussian(R) 03 system (copyright 2003, Gaussian, Inc.),
 the Gaussian(R) 98 system (copyright 1998, Gaussian, Inc.),
 the Gaussian(R) 94 system (copyright 1995, Gaussian, Inc.),
 the Gaussian 92(TM) system (copyright 1992, Gaussian, Inc.),
 the Gaussian 90(TM) system (copyright 1990, Gaussian, Inc.),
 the Gaussian 88(TM) system (copyright 1988, Gaussian, Inc.),
 the Gaussian 86(TM) system (copyright 1986, Carnegie Mellon
 University), and the Gaussian 82(TM) system (copyright 1983,
 Carnegie Mellon University). Gaussian is a federally registered
 trademark of Gaussian, Inc.
  
 This software contains proprietary and confidential information,
 including trade secrets, belonging to Gaussian, Inc.
  
 This software is provided under written license and may be
 used, copied, transmitted, or stored only in accord with that
 written license.
  
 The following legend is applicable only to US Government
 contracts under FAR:
  
                    RESTRICTED RIGHTS LEGEND
  
 Use, reproduction and disclosure by the US Government is
 subject to restrictions as set forth in subparagraphs (a)
 and (c) of the Commercial Computer Software - Restricted
 Rights clause in FAR 52.227-19.
  
 Gaussian, Inc.
 340 Quinnipiac St., Bldg. 40, Wallingford CT 06492
  
  
 ---------------------------------------------------------------
 Warning -- This program may not be used in any manner that
 competes with the business of Gaussian, Inc. or will provide
 assistance to any competitor of Gaussian, Inc.  The licensee
 of this program is prohibited from giving any competitor of
 Gaussian, Inc. access to this program.  By using this program,
 the user acknowledges that Gaussian, Inc. is engaged in the
 business of creating and licensing software in the field of
 computational chemistry and represents and warrants to the
 licensee that it is not a competitor of Gaussian, Inc. and that
 it will not use this program in any manner prohibited above.
 ---------------------------------------------------------------
  

 Cite this work as:
 Gaussian 16, Revision A.03,
 M. J. Frisch, G. W. Trucks, H. B. Schlegel, G. E. Scuseria, 
 M. A. Robb, J. R. Cheeseman, G. Scalmani, V. Barone, 
 G. A. Petersson, H. Nakatsuji, X. Li, M. Caricato, A. V. Marenich, 
 J. Bloino, B. G. Janesko, R. Gomperts, B. Mennucci, H. P. Hratchian, 
 J. V. Ortiz, A. F. Izmaylov, J. L. Sonnenberg, D. Williams-Young, 
 F. Ding, F. Lipparini, F. Egidi, J. Goings, B. Peng, A. Petrone, 
 T. Henderson, D. Ranasinghe, V. G. Zakrzewski, J. Gao, N. Rega, 
 G. Zheng, W. Liang, M. Hada, M. Ehara, K. Toyota, R. Fukuda, 
 J. Hasegawa, M. Ishida, T. Nakajima, Y. Honda, O. Kitao, H. Nakai, 
 T. Vreven, K. Throssell, J. A. Montgomery, Jr., J. E. Peralta, 
 F. Ogliaro, M. J. Bearpark, J. J. Heyd, E. N. Brothers, K. N. Kudin, 
 V. N. Staroverov, T. A. Keith, R. Kobayashi, J. Normand, 
 K. Raghavachari, A. P. Rendell, J. C. Burant, S. S. Iyengar, 
 J. Tomasi, M. Cossi, J. M. Millam, M. Klene, C. Adamo, R. Cammi, 
 J. W. Ochterski, R. L. Martin, K. Morokuma, O. Farkas, 
 J. B. Foresman, and D. J. Fox, Gaussian, Inc., Wallingford CT, 2016.
 
 ******************************************
 Gaussian 16:  ES64L-G16RevA.03 25-Dec-2016
                 9-May-2024 
 ******************************************
 %chk=/home/asus/YCY/BeH/H2.chk
 ------------------------------------
 # opt freq def2tzvp em=gd3bj pbe1pbe
 ------------------------------------
 1/18=20,19=15,26=3,38=1/1,3;
 2/9=110,12=2,17=6,18=5,40=1/2;
 3/5=44,7=101,11=2,25=1,30=1,71=1,74=-13,124=41/1,2,3;
 4//1;
 5/5=2,38=5/2;
 6/7=2,8=2,9=2,10=2,28=1/1;
 7//1,2,3,16;
 1/18=20,19=15,26=3/3(2);
 2/9=110/2;
 99//99;
 2/9=110/2;
 3/5=44,7=101,11=2,25=1,30=1,71=1,74=-13,124=41/1,2,3;
 4/5=5,16=3,69=1/1;
 5/5=2,38=5/2;
 7//1,2,3,16;
 1/18=20,19=15,26=3/3(-5);
 2/9=110/2;
 6/7=2,8=2,9=2,10=2,19=2,28=1/1;
 99/9=1/99;
 -------------------
 Title Card Required
 -------------------
 Symbolic Z-matrix:
 Charge =  0 Multiplicity = 1
 H                    -1.18161   1.26437   0. 
 H                    -1.78161   1.26437   0. 
 

 GradGradGradGradGradGradGradGradGradGradGradGradGradGradGradGradGradGrad
 Berny optimization.
 Initialization pass.
                           ----------------------------
                           !    Initial Parameters    !
                           ! (Angstroms and Degrees)  !
 --------------------------                            --------------------------
 ! Name  Definition              Value          Derivative Info.                !
 --------------------------------------------------------------------------------
 ! R1    R(1,2)                  0.6            estimate D2E/DX2                !
 --------------------------------------------------------------------------------
 Trust Radius=3.00D-01 FncErr=1.00D-07 GrdErr=1.00D-06 EigMax=2.50D+02 EigMin=1.00D-04
 Number of steps in this run=     20 maximum allowed number of steps=    100.
 GradGradGradGradGradGradGradGradGradGradGradGradGradGradGradGradGradGrad

                          Input orientation:                          
 ---------------------------------------------------------------------
 Center     Atomic      Atomic             Coordinates (Angstroms)
 Number     Number       Type             X           Y           Z
 ---------------------------------------------------------------------
      1          1           0       -1.181609    1.264368    0.000000
      2          1           0       -1.781609    1.264368    0.000000
 ---------------------------------------------------------------------
 Stoichiometry    H2
 Framework group  D*H[C*(H.H)]
 Deg. of freedom     1
 Full point group                 D*H     NOp   8
 Largest Abelian subgroup         D2H     NOp   8
 Largest concise Abelian subgroup C2      NOp   2
                         Standard orientation:                         
 ---------------------------------------------------------------------
 Center     Atomic      Atomic             Coordinates (Angstroms)
 Number     Number       Type             X           Y           Z
 ---------------------------------------------------------------------
      1          1           0        0.000000    0.000000    0.300000
      2          1           0        0.000000    0.000000   -0.300000
 ---------------------------------------------------------------------
 Rotational constants (GHZ):           0.0000000        2785.8616915        2785.8616915
 Standard basis: def2TZVP (5D, 7F)
 There are     4 symmetry adapted cartesian basis functions of AG  symmetry.
 There are     0 symmetry adapted cartesian basis functions of B1G symmetry.
 There are     1 symmetry adapted cartesian basis functions of B2G symmetry.
 There are     1 symmetry adapted cartesian basis functions of B3G symmetry.
 There are     0 symmetry adapted cartesian basis functions of AU  symmetry.
 There are     4 symmetry adapted cartesian basis functions of B1U symmetry.
 There are     1 symmetry adapted cartesian basis functions of B2U symmetry.
 There are     1 symmetry adapted cartesian basis functions of B3U symmetry.
 There are     4 symmetry adapted basis functions of AG  symmetry.
 There are     0 symmetry adapted basis functions of B1G symmetry.
 There are     1 symmetry adapted basis functions of B2G symmetry.
 There are     1 symmetry adapted basis functions of B3G symmetry.
 There are     0 symmetry adapted basis functions of AU  symmetry.
 There are     4 symmetry adapted basis functions of B1U symmetry.
 There are     1 symmetry adapted basis functions of B2U symmetry.
 There are     1 symmetry adapted basis functions of B3U symmetry.
    12 basis functions,    16 primitive gaussians,    12 cartesian basis functions
     1 alpha electrons        1 beta electrons
       nuclear repulsion energy         0.8819620182 Hartrees.
 NAtoms=    2 NActive=    2 NUniq=    1 SFac= 4.00D+00 NAtFMM=   60 NAOKFM=F Big=F
 Integral buffers will be    131072 words long.
 Raffenetti 2 integral format.
 Two-electron integral symmetry is turned on.
 Nuclear repulsion after empirical dispersion term =        0.8818942767 Hartrees.
 One-electron integrals computed using PRISM.
   8 Symmetry operations used in ECPInt.
 ECPInt:  NShTT=      36 NPrTT=      84 LenC2=      37 LenP2D=      84.
 LDataN:  DoStor=T MaxTD1= 2 Len=   12
 NBasis=    12 RedAO= T EigKep=  1.08D-02  NBF=     4     0     1     1     0     4     1     1
 NBsUse=    12 1.00D-06 EigRej= -1.00D+00 NBFU=     4     0     1     1     0     4     1     1
 ExpMin= 1.03D-01 ExpMax= 3.41D+01 ExpMxC= 3.41D+01 IAcc=3 IRadAn=         5 AccDes= 0.00D+00
 Harris functional with IExCor= 1009 and IRadAn=       5 diagonalized for initial guess.
 HarFok:  IExCor= 1009 AccDes= 0.00D+00 IRadAn=         5 IDoV= 1 UseB2=F ITyADJ=14
 ICtDFT=  3500011 ScaDFX=  1.000000  1.000000  1.000000  1.000000
 FoFCou: FMM=F IPFlag=           0 FMFlag=      100000 FMFlg1=           0
         NFxFlg=           0 DoJE=T BraDBF=F KetDBF=T FulRan=T
         wScrn=  0.000000 ICntrl=       500 IOpCl=  0 I1Cent=   200000004 NGrid=           0
         NMat0=    1 NMatS0=      1 NMatT0=    0 NMatD0=    1 NMtDS0=    0 NMtDT0=    0
 Petite list used in FoFCou.
 Initial guess orbital symmetries:
       Occupied  (SGG)
       Virtual   (SGU) (SGG) (SGU) (PIU) (PIU) (SGG) (SGU) (PIG)
                 (PIG) (SGG) (SGU)
 The electronic state of the initial guess is 1-SGG.
 Keep R1 ints in memory in symmetry-blocked form, NReq=15506605.
 Requested convergence on RMS density matrix=1.00D-08 within 128 cycles.
 Requested convergence on MAX density matrix=1.00D-06.
 Requested convergence on             energy=1.00D-06.
 No special actions if energy rises.
 Integral accuracy reduced to 1.0D-05 until final iterations.
 Initial convergence to 1.0D-05 achieved.  Increase integral accuracy.
 SCF Done:  E(RPBE1PBE) =  -1.14847707205     A.U. after    6 cycles
            NFock=  6  Conv=0.29D-08     -V/T= 1.8856

 **********************************************************************

            Population analysis using the SCF density.

 **********************************************************************

 Orbital symmetries:
       Occupied  (SGG)
       Virtual   (SGU) (SGG) (SGU) (PIU) (PIU) (SGG) (SGU) (PIG)
                 (PIG) (SGG) (SGU)
 The electronic state is 1-SGG.
 Alpha  occ. eigenvalues --   -0.47383
 Alpha virt. eigenvalues --    0.09895   0.20529   0.54164   1.19433   1.19433
 Alpha virt. eigenvalues --    1.68444   1.88744   2.06675   2.06675   2.46442
 Alpha virt. eigenvalues --    4.49064
          Condensed to atoms (all electrons):
               1          2
     1  H    0.561559   0.438441
     2  H    0.438441   0.561559
 Mulliken charges:
               1
     1  H    0.000000
     2  H    0.000000
 Sum of Mulliken charges =   0.00000
 Mulliken charges with hydrogens summed into heavy atoms:
               1
 Electronic spatial extent (au):  <R**2>=              4.5427
 Charge=              0.0000 electrons
 Dipole moment (field-independent basis, Debye):
    X=              0.0000    Y=              0.0000    Z=              0.0000  Tot=              0.0000
 Quadrupole moment (field-independent basis, Debye-Ang):
   XX=             -1.8793   YY=             -1.8793   ZZ=             -1.4869
   XY=             -0.0000   XZ=             -0.0000   YZ=              0.0000
 Traceless Quadrupole moment (field-independent basis, Debye-Ang):
   XX=             -0.1308   YY=             -0.1308   ZZ=              0.2616
   XY=             -0.0000   XZ=             -0.0000   YZ=              0.0000
 Octapole moment (field-independent basis, Debye-Ang**2):
  XXX=             -0.0000  YYY=             -0.0000  ZZZ=             -0.0000  XYY=             -0.0000
  XXY=             -0.0000  XXZ=              0.0000  XZZ=             -0.0000  YZZ=             -0.0000
  YYZ=              0.0000  XYZ=              0.0000
 Hexadecapole moment (field-independent basis, Debye-Ang**3):
 XXXX=             -1.7622 YYYY=             -1.7622 ZZZZ=             -2.2681 XXXY=             -0.0000
 XXXZ=              0.0000 YYYX=             -0.0000 YYYZ=              0.0000 ZZZX=              0.0000
 ZZZY=              0.0000 XXYY=             -0.5874 XXZZ=             -0.6792 YYZZ=             -0.6792
 XXYZ=              0.0000 YYXZ=              0.0000 ZZXY=             -0.0000
 N-N= 8.818942767417D-01 E-N=-4.004721797428D+00  KE= 1.296793910401D+00
 Symmetry AG   KE= 1.296793910401D+00
 Symmetry B1G  KE= 0.000000000000D+00
 Symmetry B2G  KE= 4.281169669401D-34
 Symmetry B3G  KE= 4.281169669401D-34
 Symmetry AU   KE= 0.000000000000D+00
 Symmetry B1U  KE= 8.434342868636D-31
 Symmetry B2U  KE= 6.516969793263D-35
 Symmetry B3U  KE= 6.516969793263D-35
   8 Symmetry operations used in ECPInt.
 ECPInt:  NShTT=      36 NPrTT=      84 LenC2=      37 LenP2D=      84.
 LDataN:  DoStor=T MaxTD1= 3 Len=   28
 Calling FoFJK, ICntrl=      2127 FMM=F ISym2X=1 I1Cent= 0 IOpClX= 0 NMat=1 NMatS=1 NMatT=0.
 ***** Axes restored to original set *****
 -------------------------------------------------------------------
 Center     Atomic                   Forces (Hartrees/Bohr)
 Number     Number              X              Y              Z
 -------------------------------------------------------------------
      1        1           0.169565111   -0.000000000   -0.000000000
      2        1          -0.169565111    0.000000000    0.000000000
 -------------------------------------------------------------------
 Cartesian Forces:  Max     0.169565111 RMS     0.097898462

 GradGradGradGradGradGradGradGradGradGradGradGradGradGradGradGradGradGrad
 Berny optimization.
 FormGI is forming the generalized inverse of G from B-inverse, IUseBI=4.
 Internal  Forces:  Max     0.169565111 RMS     0.169565111
 Search for a local minimum.
 Step number   1 out of a maximum of   20
 All quantities printed in internal units (Hartrees-Bohrs-Radians)
 Mixed Optimization -- RFO/linear search
 Second derivative matrix not updated -- first step.
 The second derivative matrix:
                          R1
           R1           0.66291
 ITU=  0
     Eigenvalues ---    0.66291
 RFO step:  Lambda=-4.08548221D-02 EMin= 6.62913430D-01
 Linear search not attempted -- first point.
 Iteration  1 RMS(Cart)=  0.14142136 RMS(Int)=  0.04093885
 Iteration  2 RMS(Cart)=  0.02894814 RMS(Int)=  0.00000000
 Iteration  3 RMS(Cart)=  0.00000000 RMS(Int)=  0.00000000
 ClnCor:  largest displacement from symmetrization is 7.38D-18 for atom     2.
 Variable       Old X    -DE/DX   Delta X   Delta X   Delta X     New X
                                 (Linear)    (Quad)   (Total)
    R1        1.13384   0.16957   0.00000   0.24094   0.24094   1.37477
         Item               Value     Threshold  Converged?
 Maximum Force            0.169565     0.000450     NO 
 RMS     Force            0.169565     0.000300     NO 
 Maximum Displacement     0.120469     0.001800     NO 
 RMS     Displacement     0.170369     0.001200     NO 
 Predicted change in Energy=-2.161325D-02
 GradGradGradGradGradGradGradGradGradGradGradGradGradGradGradGradGradGrad

                          Input orientation:                          
 ---------------------------------------------------------------------
 Center     Atomic      Atomic             Coordinates (Angstroms)
 Number     Number       Type             X           Y           Z
 ---------------------------------------------------------------------
      1          1           0       -1.117860    1.264368    0.000000
      2          1           0       -1.845359    1.264368   -0.000000
 ---------------------------------------------------------------------
 Stoichiometry    H2
 Framework group  D*H[C*(H.H)]
 Deg. of freedom     1
 Full point group                 D*H     NOp   8
 Largest Abelian subgroup         D2H     NOp   8
 Largest concise Abelian subgroup C2      NOp   2
                         Standard orientation:                         
 ---------------------------------------------------------------------
 Center     Atomic      Atomic             Coordinates (Angstroms)
 Number     Number       Type             X           Y           Z
 ---------------------------------------------------------------------
      1          1           0        0.000000    0.000000    0.363750
      2          1           0        0.000000    0.000000   -0.363750
 ---------------------------------------------------------------------
 Rotational constants (GHZ):           0.0000000        1894.9459935        1894.9459935
 Standard basis: def2TZVP (5D, 7F)
 There are     4 symmetry adapted cartesian basis functions of AG  symmetry.
 There are     0 symmetry adapted cartesian basis functions of B1G symmetry.
 There are     1 symmetry adapted cartesian basis functions of B2G symmetry.
 There are     1 symmetry adapted cartesian basis functions of B3G symmetry.
 There are     0 symmetry adapted cartesian basis functions of AU  symmetry.
 There are     4 symmetry adapted cartesian basis functions of B1U symmetry.
 There are     1 symmetry adapted cartesian basis functions of B2U symmetry.
 There are     1 symmetry adapted cartesian basis functions of B3U symmetry.
 There are     4 symmetry adapted basis functions of AG  symmetry.
 There are     0 symmetry adapted basis functions of B1G symmetry.
 There are     1 symmetry adapted basis functions of B2G symmetry.
 There are     1 symmetry adapted basis functions of B3G symmetry.
 There are     0 symmetry adapted basis functions of AU  symmetry.
 There are     4 symmetry adapted basis functions of B1U symmetry.
 There are     1 symmetry adapted basis functions of B2U symmetry.
 There are     1 symmetry adapted basis functions of B3U symmetry.
    12 basis functions,    16 primitive gaussians,    12 cartesian basis functions
     1 alpha electrons        1 beta electrons
       nuclear repulsion energy         0.7273920085 Hartrees.
 NAtoms=    2 NActive=    2 NUniq=    1 SFac= 4.00D+00 NAtFMM=   60 NAOKFM=F Big=F
 Integral buffers will be    131072 words long.
 Raffenetti 2 integral format.
 Two-electron integral symmetry is turned on.
 Nuclear repulsion after empirical dispersion term =        0.7273235427 Hartrees.
 One-electron integrals computed using PRISM.
   8 Symmetry operations used in ECPInt.
 ECPInt:  NShTT=      36 NPrTT=      84 LenC2=      37 LenP2D=      84.
 LDataN:  DoStor=T MaxTD1= 2 Len=   12
 NBasis=    12 RedAO= T EigKep=  1.74D-02  NBF=     4     0     1     1     0     4     1     1
 NBsUse=    12 1.00D-06 EigRej= -1.00D+00 NBFU=     4     0     1     1     0     4     1     1
 Initial guess from the checkpoint file:  "/home/asus/YCY/BeH/H2.chk"
 B after Tr=     0.000000    0.000000    0.000000
         Rot=    1.000000    0.000000    0.000000    0.000000 Ang=   0.00 deg.
 Initial guess orbital symmetries:
       Occupied  (SGG)
       Virtual   (SGU) (SGG) (SGU) (PIU) (PIU) (SGG) (SGU) (PIG)
                 (PIG) (SGG) (SGU)
 ExpMin= 1.03D-01 ExpMax= 3.41D+01 ExpMxC= 3.41D+01 IAcc=2 IRadAn=         4 AccDes= 0.00D+00
 Harris functional with IExCor= 1009 and IRadAn=       4 diagonalized for initial guess.
 HarFok:  IExCor= 1009 AccDes= 0.00D+00 IRadAn=         4 IDoV= 1 UseB2=F ITyADJ=14
 ICtDFT=  3500011 ScaDFX=  1.000000  1.000000  1.000000  1.000000
 FoFCou: FMM=F IPFlag=           0 FMFlag=      100000 FMFlg1=           0
         NFxFlg=           0 DoJE=T BraDBF=F KetDBF=T FulRan=T
         wScrn=  0.000000 ICntrl=       500 IOpCl=  0 I1Cent=   200000004 NGrid=           0
         NMat0=    1 NMatS0=      1 NMatT0=    0 NMatD0=    1 NMtDS0=    0 NMtDT0=    0
 Petite list used in FoFCou.
 Keep R1 ints in memory in symmetry-blocked form, NReq=15506605.
 Requested convergence on RMS density matrix=1.00D-08 within 128 cycles.
 Requested convergence on MAX density matrix=1.00D-06.
 Requested convergence on             energy=1.00D-06.
 No special actions if energy rises.
 Integral accuracy reduced to 1.0D-05 until final iterations.
 Initial convergence to 1.0D-05 achieved.  Increase integral accuracy.
 SCF Done:  E(RPBE1PBE) =  -1.16803882115     A.U. after    7 cycles
            NFock=  7  Conv=0.21D-09     -V/T= 2.0171
   8 Symmetry operations used in ECPInt.
 ECPInt:  NShTT=      36 NPrTT=      84 LenC2=      37 LenP2D=      84.
 LDataN:  DoStor=T MaxTD1= 3 Len=   28
 Calling FoFJK, ICntrl=      2127 FMM=F ISym2X=1 I1Cent= 0 IOpClX= 0 NMat=1 NMatS=1 NMatT=0.
 ***** Axes restored to original set *****
 -------------------------------------------------------------------
 Center     Atomic                   Forces (Hartrees/Bohr)
 Number     Number              X              Y              Z
 -------------------------------------------------------------------
      1        1           0.013888737   -0.000000000   -0.000000000
      2        1          -0.013888737    0.000000000    0.000000000
 -------------------------------------------------------------------
 Cartesian Forces:  Max     0.013888737 RMS     0.008018666

 GradGradGradGradGradGradGradGradGradGradGradGradGradGradGradGradGradGrad
 Berny optimization.
 Using GEDIIS/GDIIS optimizer.
 Internal  Forces:  Max     0.013888737 RMS     0.013888737
 Search for a local minimum.
 Step number   2 out of a maximum of   20
 All quantities printed in internal units (Hartrees-Bohrs-Radians)
 Mixed Optimization -- RFO/linear search
 Update second derivatives using D2CorX and points    1    2
 DE= -1.96D-02 DEPred=-2.16D-02 R= 9.05D-01
 TightC=F SS=  1.41D+00  RLast= 2.41D-01 DXNew= 5.0454D-01 7.2282D-01
 Trust test= 9.05D-01 RLast= 2.41D-01 DXMaxT set to 5.05D-01
 The second derivative matrix:
                          R1
           R1           0.64612
 ITU=  1  0
 Use linear search instead of GDIIS.
     Eigenvalues ---    0.64612
 RFO step:  Lambda= 0.00000000D+00 EMin= 6.46124012D-01
 Quartic linear search produced a step of  0.15573.
 Iteration  1 RMS(Cart)=  0.02653152 RMS(Int)=  0.00000000
 Iteration  2 RMS(Cart)=  0.00000000 RMS(Int)=  0.00000000
 ClnCor:  largest displacement from symmetrization is 1.15D-18 for atom     2.
 Variable       Old X    -DE/DX   Delta X   Delta X   Delta X     New X
                                 (Linear)    (Quad)   (Total)
    R1        1.37477   0.01389   0.03752  -0.00000   0.03752   1.41230
         Item               Value     Threshold  Converged?
 Maximum Force            0.013889     0.000450     NO 
 RMS     Force            0.013889     0.000300     NO 
 Maximum Displacement     0.018761     0.001800     NO 
 RMS     Displacement     0.026532     0.001200     NO 
 Predicted change in Energy=-6.630195D-05
 GradGradGradGradGradGradGradGradGradGradGradGradGradGradGradGradGradGrad

                          Input orientation:                          
 ---------------------------------------------------------------------
 Center     Atomic      Atomic             Coordinates (Angstroms)
 Number     Number       Type             X           Y           Z
 ---------------------------------------------------------------------
      1          1           0       -1.107932    1.264368    0.000000
      2          1           0       -1.855287    1.264368   -0.000000
 ---------------------------------------------------------------------
 Stoichiometry    H2
 Framework group  D*H[C*(H.H)]
 Deg. of freedom     1
 Full point group                 D*H     NOp   8
 Largest Abelian subgroup         D2H     NOp   8
 Largest concise Abelian subgroup C2      NOp   2
                         Standard orientation:                         
 ---------------------------------------------------------------------
 Center     Atomic      Atomic             Coordinates (Angstroms)
 Number     Number       Type             X           Y           Z
 ---------------------------------------------------------------------
      1          1           0        0.000000   -0.000000    0.373677
      2          1           0        0.000000   -0.000000   -0.373677
 ---------------------------------------------------------------------
 Rotational constants (GHZ):           0.0000000        1795.5953771        1795.5953771
 Standard basis: def2TZVP (5D, 7F)
 There are     4 symmetry adapted cartesian basis functions of AG  symmetry.
 There are     0 symmetry adapted cartesian basis functions of B1G symmetry.
 There are     1 symmetry adapted cartesian basis functions of B2G symmetry.
 There are     1 symmetry adapted cartesian basis functions of B3G symmetry.
 There are     0 symmetry adapted cartesian basis functions of AU  symmetry.
 There are     4 symmetry adapted cartesian basis functions of B1U symmetry.
 There are     1 symmetry adapted cartesian basis functions of B2U symmetry.
 There are     1 symmetry adapted cartesian basis functions of B3U symmetry.
 There are     4 symmetry adapted basis functions of AG  symmetry.
 There are     0 symmetry adapted basis functions of B1G symmetry.
 There are     1 symmetry adapted basis functions of B2G symmetry.
 There are     1 symmetry adapted basis functions of B3G symmetry.
 There are     0 symmetry adapted basis functions of AU  symmetry.
 There are     4 symmetry adapted basis functions of B1U symmetry.
 There are     1 symmetry adapted basis functions of B2U symmetry.
 There are     1 symmetry adapted basis functions of B3U symmetry.
    12 basis functions,    16 primitive gaussians,    12 cartesian basis functions
     1 alpha electrons        1 beta electrons
       nuclear repulsion energy         0.7080669869 Hartrees.
 NAtoms=    2 NActive=    2 NUniq=    1 SFac= 4.00D+00 NAtFMM=   60 NAOKFM=F Big=F
 Integral buffers will be    131072 words long.
 Raffenetti 2 integral format.
 Two-electron integral symmetry is turned on.
 Nuclear repulsion after empirical dispersion term =        0.7079979225 Hartrees.
 One-electron integrals computed using PRISM.
   8 Symmetry operations used in ECPInt.
 ECPInt:  NShTT=      36 NPrTT=      84 LenC2=      37 LenP2D=      84.
 LDataN:  DoStor=T MaxTD1= 2 Len=   12
 NBasis=    12 RedAO= T EigKep=  1.87D-02  NBF=     4     0     1     1     0     4     1     1
 NBsUse=    12 1.00D-06 EigRej= -1.00D+00 NBFU=     4     0     1     1     0     4     1     1
 Initial guess from the checkpoint file:  "/home/asus/YCY/BeH/H2.chk"
 B after Tr=     0.000000   -0.000000    0.000000
         Rot=    1.000000    0.000000   -0.000000    0.000000 Ang=   0.00 deg.
 Initial guess orbital symmetries:
       Occupied  (SGG)
       Virtual   (SGU) (SGG) (SGU) (PIU) (PIU) (SGG) (PIG) (PIG)
                 (SGU) (SGG) (SGU)
 Keep R1 ints in memory in symmetry-blocked form, NReq=15506605.
 Requested convergence on RMS density matrix=1.00D-08 within 128 cycles.
 Requested convergence on MAX density matrix=1.00D-06.
 Requested convergence on             energy=1.00D-06.
 No special actions if energy rises.
 SCF Done:  E(RPBE1PBE) =  -1.16827766007     A.U. after    5 cycles
            NFock=  5  Conv=0.74D-10     -V/T= 2.0349
   8 Symmetry operations used in ECPInt.
 ECPInt:  NShTT=      36 NPrTT=      84 LenC2=      37 LenP2D=      84.
 LDataN:  DoStor=T MaxTD1= 3 Len=   28
 Calling FoFJK, ICntrl=      2127 FMM=F ISym2X=1 I1Cent= 0 IOpClX= 0 NMat=1 NMatS=1 NMatT=0.
 ***** Axes restored to original set *****
 -------------------------------------------------------------------
 Center     Atomic                   Forces (Hartrees/Bohr)
 Number     Number              X              Y              Z
 -------------------------------------------------------------------
      1        1          -0.000848382   -0.000000000   -0.000000000
      2        1           0.000848382    0.000000000    0.000000000
 -------------------------------------------------------------------
 Cartesian Forces:  Max     0.000848382 RMS     0.000489814

 GradGradGradGradGradGradGradGradGradGradGradGradGradGradGradGradGradGrad
 Berny optimization.
 Using GEDIIS/GDIIS optimizer.
 Internal  Forces:  Max     0.000848382 RMS     0.000848382
 Search for a local minimum.
 Step number   3 out of a maximum of   20
 All quantities printed in internal units (Hartrees-Bohrs-Radians)
 Mixed Optimization -- En-DIIS/RFO-DIIS
 Update second derivatives using D2CorX and points    2    3
 DE= -2.39D-04 DEPred=-6.63D-05 R= 3.60D+00
 TightC=F SS=  1.41D+00  RLast= 3.75D-02 DXNew= 8.4853D-01 1.1256D-01
 Trust test= 3.60D+00 RLast= 3.75D-02 DXMaxT set to 5.05D-01
 The second derivative matrix:
                          R1
           R1           0.39277
 ITU=  1  1
 Use linear search instead of GDIIS.
     Eigenvalues ---    0.39277
 RFO step:  Lambda= 0.00000000D+00 EMin= 3.92767430D-01
 Quartic linear search produced a step of -0.06115.
 Iteration  1 RMS(Cart)=  0.00162244 RMS(Int)=  0.00000000
 Iteration  2 RMS(Cart)=  0.00000000 RMS(Int)=  0.00000000
 ClnCor:  largest displacement from symmetrization is 7.02D-20 for atom     2.
 Variable       Old X    -DE/DX   Delta X   Delta X   Delta X     New X
                                 (Linear)    (Quad)   (Total)
    R1        1.41230  -0.00085  -0.00229  -0.00000  -0.00229   1.41000
         Item               Value     Threshold  Converged?
 Maximum Force            0.000848     0.000450     NO 
 RMS     Force            0.000848     0.000300     NO 
 Maximum Displacement     0.001147     0.001800     YES
 RMS     Displacement     0.001622     0.001200     NO 
 Predicted change in Energy=-9.127068D-07
 GradGradGradGradGradGradGradGradGradGradGradGradGradGradGradGradGradGrad

                          Input orientation:                          
 ---------------------------------------------------------------------
 Center     Atomic      Atomic             Coordinates (Angstroms)
 Number     Number       Type             X           Y           Z
 ---------------------------------------------------------------------
      1          1           0       -1.108539    1.264368   -0.000000
      2          1           0       -1.854680    1.264368   -0.000000
 ---------------------------------------------------------------------
 Stoichiometry    H2
 Framework group  D*H[C*(H.H)]
 Deg. of freedom     1
 Full point group                 D*H     NOp   8
 Largest Abelian subgroup         D2H     NOp   8
 Largest concise Abelian subgroup C2      NOp   2
                         Standard orientation:                         
 ---------------------------------------------------------------------
 Center     Atomic      Atomic             Coordinates (Angstroms)
 Number     Number       Type             X           Y           Z
 ---------------------------------------------------------------------
      1          1           0        0.000000    0.000000    0.373070
      2          1           0        0.000000    0.000000   -0.373070
 ---------------------------------------------------------------------
 Rotational constants (GHZ):           0.0000000        1801.4440289        1801.4440289
 Standard basis: def2TZVP (5D, 7F)
 There are     4 symmetry adapted cartesian basis functions of AG  symmetry.
 There are     0 symmetry adapted cartesian basis functions of B1G symmetry.
 There are     1 symmetry adapted cartesian basis functions of B2G symmetry.
 There are     1 symmetry adapted cartesian basis functions of B3G symmetry.
 There are     0 symmetry adapted cartesian basis functions of AU  symmetry.
 There are     4 symmetry adapted cartesian basis functions of B1U symmetry.
 There are     1 symmetry adapted cartesian basis functions of B2U symmetry.
 There are     1 symmetry adapted cartesian basis functions of B3U symmetry.
 There are     4 symmetry adapted basis functions of AG  symmetry.
 There are     0 symmetry adapted basis functions of B1G symmetry.
 There are     1 symmetry adapted basis functions of B2G symmetry.
 There are     1 symmetry adapted basis functions of B3G symmetry.
 There are     0 symmetry adapted basis functions of AU  symmetry.
 There are     4 symmetry adapted basis functions of B1U symmetry.
 There are     1 symmetry adapted basis functions of B2U symmetry.
 There are     1 symmetry adapted basis functions of B3U symmetry.
    12 basis functions,    16 primitive gaussians,    12 cartesian basis functions
     1 alpha electrons        1 beta electrons
       nuclear repulsion energy         0.7092192149 Hartrees.
 NAtoms=    2 NActive=    2 NUniq=    1 SFac= 4.00D+00 NAtFMM=   60 NAOKFM=F Big=F
 Integral buffers will be    131072 words long.
 Raffenetti 2 integral format.
 Two-electron integral symmetry is turned on.
 Nuclear repulsion after empirical dispersion term =        0.7091501986 Hartrees.
 One-electron integrals computed using PRISM.
   8 Symmetry operations used in ECPInt.
 ECPInt:  NShTT=      36 NPrTT=      84 LenC2=      37 LenP2D=      84.
 LDataN:  DoStor=T MaxTD1= 2 Len=   12
 NBasis=    12 RedAO= T EigKep=  1.86D-02  NBF=     4     0     1     1     0     4     1     1
 NBsUse=    12 1.00D-06 EigRej= -1.00D+00 NBFU=     4     0     1     1     0     4     1     1
 Initial guess from the checkpoint file:  "/home/asus/YCY/BeH/H2.chk"
 B after Tr=    -0.000000    0.000000    0.000000
         Rot=    1.000000   -0.000000   -0.000000    0.000000 Ang=   0.00 deg.
 Initial guess orbital symmetries:
       Occupied  (SGG)
       Virtual   (SGU) (SGG) (SGU) (PIU) (PIU) (SGG) (PIG) (PIG)
                 (SGU) (SGG) (SGU)
 Keep R1 ints in memory in symmetry-blocked form, NReq=15506605.
 Requested convergence on RMS density matrix=1.00D-08 within 128 cycles.
 Requested convergence on MAX density matrix=1.00D-06.
 Requested convergence on             energy=1.00D-06.
 No special actions if energy rises.
 SCF Done:  E(RPBE1PBE) =  -1.16827863410     A.U. after    4 cycles
            NFock=  4  Conv=0.25D-08     -V/T= 2.0338
   8 Symmetry operations used in ECPInt.
 ECPInt:  NShTT=      36 NPrTT=      84 LenC2=      37 LenP2D=      84.
 LDataN:  DoStor=T MaxTD1= 3 Len=   28
 Calling FoFJK, ICntrl=      2127 FMM=F ISym2X=1 I1Cent= 0 IOpClX= 0 NMat=1 NMatS=1 NMatT=0.
 ***** Axes restored to original set *****
 -------------------------------------------------------------------
 Center     Atomic                   Forces (Hartrees/Bohr)
 Number     Number              X              Y              Z
 -------------------------------------------------------------------
      1        1           0.000000455   -0.000000000   -0.000000000
      2        1          -0.000000455    0.000000000    0.000000000
 -------------------------------------------------------------------
 Cartesian Forces:  Max     0.000000455 RMS     0.000000263

 GradGradGradGradGradGradGradGradGradGradGradGradGradGradGradGradGradGrad
 Berny optimization.
 Using GEDIIS/GDIIS optimizer.
 Internal  Forces:  Max     0.000000455 RMS     0.000000455
 Search for a local minimum.
 Step number   4 out of a maximum of   20
 All quantities printed in internal units (Hartrees-Bohrs-Radians)
 Mixed Optimization -- En-DIIS/RFO-DIIS
 Swapping is turned off.
 Update second derivatives using D2CorX and points    3    4
 DE= -9.74D-07 DEPred=-9.13D-07 R= 1.07D+00
 Trust test= 1.07D+00 RLast= 2.29D-03 DXMaxT set to 5.05D-01
 The second derivative matrix:
                          R1
           R1           0.36995
 ITU=  0  1
     Eigenvalues ---    0.36995
 En-DIIS/RFO-DIIS/Sim-DIIS IScMMF=       -3 using points:     4    3
 RFO step:  Lambda=-5.60246294D-13.
 DidBck=F Rises=F RFO-DIIS coefs:    0.99946    0.00054
 Iteration  1 RMS(Cart)=  0.00000087 RMS(Int)=  0.00000000
 ClnCor:  largest displacement from symmetrization is 3.77D-23 for atom     1.
 Variable       Old X    -DE/DX   Delta X   Delta X   Delta X     New X
                                 (Linear)    (Quad)   (Total)
    R1        1.41000   0.00000   0.00000   0.00000   0.00000   1.41000
         Item               Value     Threshold  Converged?
 Maximum Force            0.000000     0.000450     YES
 RMS     Force            0.000000     0.000300     YES
 Maximum Displacement     0.000001     0.001800     YES
 RMS     Displacement     0.000001     0.001200     YES
 Predicted change in Energy=-2.801295D-13
 Optimization completed.
    -- Stationary point found.
                           ----------------------------
                           !   Optimized Parameters   !
                           ! (Angstroms and Degrees)  !
 --------------------------                            --------------------------
 ! Name  Definition              Value          Derivative Info.                !
 --------------------------------------------------------------------------------
 ! R1    R(1,2)                  0.7461         -DE/DX =    0.0                 !
 --------------------------------------------------------------------------------
 GradGradGradGradGradGradGradGradGradGradGradGradGradGradGradGradGradGrad

                          Input orientation:                          
 ---------------------------------------------------------------------
 Center     Atomic      Atomic             Coordinates (Angstroms)
 Number     Number       Type             X           Y           Z
 ---------------------------------------------------------------------
      1          1           0       -1.108539    1.264368   -0.000000
      2          1           0       -1.854680    1.264368   -0.000000
 ---------------------------------------------------------------------
 Stoichiometry    H2
 Framework group  D*H[C*(H.H)]
 Deg. of freedom     1
 Full point group                 D*H     NOp   8
 Largest Abelian subgroup         D2H     NOp   8
 Largest concise Abelian subgroup C2      NOp   2
                         Standard orientation:                         
 ---------------------------------------------------------------------
 Center     Atomic      Atomic             Coordinates (Angstroms)
 Number     Number       Type             X           Y           Z
 ---------------------------------------------------------------------
      1          1           0        0.000000    0.000000    0.373070
      2          1           0        0.000000    0.000000   -0.373070
 ---------------------------------------------------------------------
 Rotational constants (GHZ):           0.0000000        1801.4440289        1801.4440289

 **********************************************************************

            Population analysis using the SCF density.

 **********************************************************************

 Orbital symmetries:
       Occupied  (SGG)
       Virtual   (SGU) (SGG) (SGU) (PIU) (PIU) (SGG) (PIG) (PIG)
                 (SGU) (SGG) (SGU)
 The electronic state is 1-SGG.
 Alpha  occ. eigenvalues --   -0.44003
 Alpha virt. eigenvalues --    0.07237   0.21395   0.48718   1.17701   1.17701
 Alpha virt. eigenvalues --    1.63786   1.95503   1.95503   2.03353   2.44980
 Alpha virt. eigenvalues --    3.45052
          Condensed to atoms (all electrons):
               1          2
     1  H    0.585327   0.414673
     2  H    0.414673   0.585327
 Mulliken charges:
               1
     1  H   -0.000000
     2  H   -0.000000
 Sum of Mulliken charges =  -0.00000
 Mulliken charges with hydrogens summed into heavy atoms:
               1
 Electronic spatial extent (au):  <R**2>=              5.2341
 Charge=             -0.0000 electrons
 Dipole moment (field-independent basis, Debye):
    X=              0.0000    Y=             -0.0000    Z=             -0.0000  Tot=              0.0000
 Quadrupole moment (field-independent basis, Debye-Ang):
   XX=             -2.0872   YY=             -2.0872   ZZ=             -1.5286
   XY=             -0.0000   XZ=             -0.0000   YZ=              0.0000
 Traceless Quadrupole moment (field-independent basis, Debye-Ang):
   XX=             -0.1862   YY=             -0.1862   ZZ=              0.3725
   XY=             -0.0000   XZ=             -0.0000   YZ=              0.0000
 Octapole moment (field-independent basis, Debye-Ang**2):
  XXX=             -0.0000  YYY=             -0.0000  ZZZ=             -0.0000  XYY=             -0.0000
  XXY=              0.0000  XXZ=              0.0000  XZZ=             -0.0000  YZZ=             -0.0000
  YYZ=              0.0000  XYZ=              0.0000
 Hexadecapole moment (field-independent basis, Debye-Ang**3):
 XXXX=             -2.1158 YYYY=             -2.1158 ZZZZ=             -3.0140 XXXY=             -0.0000
 XXXZ=              0.0000 YYYX=             -0.0000 YYYZ=              0.0000 ZZZX=              0.0000
 ZZZY=              0.0000 XXYY=             -0.7053 XXZZ=             -0.8714 YYZZ=             -0.8714
 XXYZ=              0.0000 YYXZ=              0.0000 ZZXY=             -0.0000
 N-N= 7.091501986047D-01 E-N=-3.627868421321D+00  KE= 1.130076449533D+00
 Symmetry AG   KE= 1.130076449533D+00
 Symmetry B1G  KE= 0.000000000000D+00
 Symmetry B2G  KE= 2.891753323899D-34
 Symmetry B3G  KE= 2.891753323899D-34
 Symmetry AU   KE= 0.000000000000D+00
 Symmetry B1U  KE= 6.923147568847D-32
 Symmetry B2U  KE= 6.348089908552D-35
 Symmetry B3U  KE= 6.348089908552D-35
 1\1\GINC-ASUS\FOpt\RPBE1PBE\def2TZVP\H2\ASUS\09-May-2024\0\\# opt freq
  def2tzvp em=gd3bj pbe1pbe\\Title Card Required\\0,1\H,-1.1085389779,1
 .2643678,0.\H,-1.8546795221,1.2643678,0.\\Version=ES64L-G16RevA.03\Sta
 te=1-SGG\HF=-1.1682786\RMSD=2.503e-09\RMSF=2.628e-07\Dipole=0.,0.,0.\Q
 uadrupole=0.276909,-0.1384545,-0.1384545,0.,0.,0.\PG=D*H [C*(H1.H1)]\\
 @


 GARBAGE IN, GARBAGE OUT
 Job cpu time:       0 days  0 hours  1 minutes  3.4 seconds.
 Elapsed time:       0 days  0 hours  0 minutes  3.7 seconds.
 File lengths (MBytes):  RWF=      6 Int=      0 D2E=      0 Chk=      1 Scr=      1
 Normal termination of Gaussian 16 at Thu May  9 16:42:58 2024.
 Link1:  Proceeding to internal job step number  2.
 ----------------------------------------------------------------------
 #N Geom=AllCheck Guess=TCheck SCRF=Check GenChk RPBE1PBE/def2TZVP Freq
 ----------------------------------------------------------------------
 1/10=4,29=7,30=1,38=1,40=1/1,3;
 2/12=2,40=1/2;
 3/5=44,7=101,11=2,14=-4,25=1,30=1,70=2,71=2,74=-13,116=1,124=41,140=1/1,2,3;
 4/5=101/1;
 5/5=2,38=6,98=1/2;
 8/6=4,10=90,11=11/1;
 11/6=1,8=1,9=11,15=111,16=1/1,2,10;
 10/6=1/2;
 6/7=2,8=2,9=2,10=2,28=1/1;
 7/8=1,10=1,25=1/1,2,3,16;
 1/10=4,30=1/3;
 99//99;
 Structure from the checkpoint file:  "/home/asus/YCY/BeH/H2.chk"
 -------------------
 Title Card Required
 -------------------
 Charge =  0 Multiplicity = 1
 Redundant internal coordinates found in file.  (old form).
 H,0,-1.1085389779,1.2643678,0.
 H,0,-1.8546795221,1.2643678,0.
 Recover connectivity data from disk.

 GradGradGradGradGradGradGradGradGradGradGradGradGradGradGradGradGradGrad
 Berny optimization.
 Initialization pass.
                           ----------------------------
                           !    Initial Parameters    !
                           ! (Angstroms and Degrees)  !
 --------------------------                            --------------------------
 ! Name  Definition              Value          Derivative Info.                !
 --------------------------------------------------------------------------------
 ! R1    R(1,2)                  0.7461         calculate D2E/DX2 analytically  !
 --------------------------------------------------------------------------------
 Trust Radius=3.00D-01 FncErr=1.00D-07 GrdErr=1.00D-07 EigMax=2.50D+02 EigMin=1.00D-04
 Number of steps in this run=      2 maximum allowed number of steps=      2.
 GradGradGradGradGradGradGradGradGradGradGradGradGradGradGradGradGradGrad

                          Input orientation:                          
 ---------------------------------------------------------------------
 Center     Atomic      Atomic             Coordinates (Angstroms)
 Number     Number       Type             X           Y           Z
 ---------------------------------------------------------------------
      1          1           0       -1.108539    1.264368   -0.000000
      2          1           0       -1.854680    1.264368   -0.000000
 ---------------------------------------------------------------------
 Stoichiometry    H2
 Framework group  D*H[C*(H.H)]
 Deg. of freedom     1
 Full point group                 D*H     NOp   8
 Largest Abelian subgroup         D2H     NOp   8
 Largest concise Abelian subgroup C2      NOp   2
                         Standard orientation:                         
 ---------------------------------------------------------------------
 Center     Atomic      Atomic             Coordinates (Angstroms)
 Number     Number       Type             X           Y           Z
 ---------------------------------------------------------------------
      1          1           0        0.000000    0.000000    0.373070
      2          1           0        0.000000    0.000000   -0.373070
 ---------------------------------------------------------------------
 Rotational constants (GHZ):           0.0000000        1801.4440289        1801.4440289
 Standard basis: def2TZVP (5D, 7F)
 There are     4 symmetry adapted cartesian basis functions of AG  symmetry.
 There are     0 symmetry adapted cartesian basis functions of B1G symmetry.
 There are     1 symmetry adapted cartesian basis functions of B2G symmetry.
 There are     1 symmetry adapted cartesian basis functions of B3G symmetry.
 There are     0 symmetry adapted cartesian basis functions of AU  symmetry.
 There are     4 symmetry adapted cartesian basis functions of B1U symmetry.
 There are     1 symmetry adapted cartesian basis functions of B2U symmetry.
 There are     1 symmetry adapted cartesian basis functions of B3U symmetry.
 There are     4 symmetry adapted basis functions of AG  symmetry.
 There are     0 symmetry adapted basis functions of B1G symmetry.
 There are     1 symmetry adapted basis functions of B2G symmetry.
 There are     1 symmetry adapted basis functions of B3G symmetry.
 There are     0 symmetry adapted basis functions of AU  symmetry.
 There are     4 symmetry adapted basis functions of B1U symmetry.
 There are     1 symmetry adapted basis functions of B2U symmetry.
 There are     1 symmetry adapted basis functions of B3U symmetry.
    12 basis functions,    16 primitive gaussians,    12 cartesian basis functions
     1 alpha electrons        1 beta electrons
       nuclear repulsion energy         0.7092192149 Hartrees.
 NAtoms=    2 NActive=    2 NUniq=    1 SFac= 4.00D+00 NAtFMM=   60 NAOKFM=F Big=F
 Integral buffers will be    131072 words long.
 Raffenetti 2 integral format.
 Two-electron integral symmetry is turned on.
 Nuclear repulsion after empirical dispersion term =        0.7091501986 Hartrees.
 One-electron integrals computed using PRISM.
   8 Symmetry operations used in ECPInt.
 ECPInt:  NShTT=      36 NPrTT=      84 LenC2=      37 LenP2D=      84.
 LDataN:  DoStor=T MaxTD1= 2 Len=   12
 NBasis=    12 RedAO= T EigKep=  1.86D-02  NBF=     4     0     1     1     0     4     1     1
 NBsUse=    12 1.00D-06 EigRej= -1.00D+00 NBFU=     4     0     1     1     0     4     1     1
 Initial guess from the checkpoint file:  "/home/asus/YCY/BeH/H2.chk"
 B after Tr=     0.000000    0.000000    0.000000
         Rot=    1.000000    0.000000    0.000000    0.000000 Ang=   0.00 deg.
 Initial guess orbital symmetries:
       Occupied  (SGG)
       Virtual   (SGU) (SGG) (SGU) (PIU) (PIU) (SGG) (PIG) (PIG)
                 (SGU) (SGG) (SGU)
 Keep R1 ints in memory in symmetry-blocked form, NReq=15506605.
 Requested convergence on RMS density matrix=1.00D-08 within 128 cycles.
 Requested convergence on MAX density matrix=1.00D-06.
 Requested convergence on             energy=1.00D-06.
 No special actions if energy rises.
 Skip diagonalization as Alpha Fock matrix is already diagonal.
 SCF Done:  E(RPBE1PBE) =  -1.16827863410     A.U. after    1 cycles
            NFock=  1  Conv=0.00D+00     -V/T= 2.0338
 DoSCS=F DFT=T ScalE2(SS,OS)=  1.000000  1.000000
 Range of M.O.s used for correlation:     1    12
 NBasis=    12 NAE=     1 NBE=     1 NFC=     0 NFV=     0
 NROrb=     12 NOA=     1 NOB=     1 NVA=    11 NVB=    11
   8 Symmetry operations used in ECPInt.
 ECPInt:  NShTT=      36 NPrTT=      84 LenC2=      37 LenP2D=      84.
 LDataN:  DoStor=T MaxTD1= 3 Len=   28
 Symmetrizing basis deriv contribution to polar:
 IMax=3 JMax=2 DiffMx= 0.00D+00
 G2DrvN: will do     3 centers at a time, making    1 passes.
 Calling FoFCou, ICntrl=  3107 FMM=F I1Cent=   0 AccDes= 0.00D+00.
 End of G2Drv F.D. properties file   721 does not exist.
 End of G2Drv F.D. properties file   722 does not exist.
 End of G2Drv F.D. properties file   788 does not exist.
          IDoAtm=11
          Differentiating once with respect to electric field.
                with respect to dipole field.
          Differentiating once with respect to nuclear coordinates.
 Keep R1 ints in memory in symmetry-blocked form, NReq=15445440.
          There are     6 degrees of freedom in the 1st order CPHF.  IDoFFX=4 NUNeed=     6.
      6 vectors produced by pass  0 Test12= 1.83D-16 1.67D-08 XBig12= 3.68D+00 1.88D+00.
 AX will form     6 AO Fock derivatives at one time.
      2 vectors produced by pass  1 Test12= 1.83D-16 1.67D-08 XBig12= 7.48D-02 2.50D-01.
      2 vectors produced by pass  2 Test12= 1.83D-16 1.67D-08 XBig12= 9.09D-06 2.35D-03.
      1 vectors produced by pass  3 Test12= 1.83D-16 1.67D-08 XBig12= 2.14D-10 1.12D-05.
 InvSVY:  IOpt=1 It=  1 EMax= 2.78D-17
 Solved reduced A of dimension    11 with     6 vectors.
 Isotropic polarizability for W=    0.000000        2.96 Bohr**3.
 End of Minotr F.D. properties file   721 does not exist.
 End of Minotr F.D. properties file   722 does not exist.
 End of Minotr F.D. properties file   788 does not exist.

 **********************************************************************

            Population analysis using the SCF density.

 **********************************************************************

 Orbital symmetries:
       Occupied  (SGG)
       Virtual   (SGU) (SGG) (SGU) (PIU) (PIU) (SGG) (PIG) (PIG)
                 (SGU) (SGG) (SGU)
 The electronic state is 1-SGG.
 Alpha  occ. eigenvalues --   -0.44003
 Alpha virt. eigenvalues --    0.07237   0.21395   0.48718   1.17701   1.17701
 Alpha virt. eigenvalues --    1.63786   1.95503   1.95503   2.03353   2.44980
 Alpha virt. eigenvalues --    3.45052
          Condensed to atoms (all electrons):
               1          2
     1  H    0.585327   0.414673
     2  H    0.414673   0.585327
 Mulliken charges:
               1
     1  H   -0.000000
     2  H   -0.000000
 Sum of Mulliken charges =  -0.00000
 Mulliken charges with hydrogens summed into heavy atoms:
               1
 APT charges:
               1
     1  H    0.000000
     2  H    0.000000
 Sum of APT charges =   0.00000
 APT charges with hydrogens summed into heavy atoms:
               1
 Electronic spatial extent (au):  <R**2>=              5.2341
 Charge=              0.0000 electrons
 Dipole moment (field-independent basis, Debye):
    X=             -0.0000    Y=              0.0000    Z=              0.0000  Tot=              0.0000
 Quadrupole moment (field-independent basis, Debye-Ang):
   XX=             -2.0872   YY=             -2.0872   ZZ=             -1.5286
   XY=             -0.0000   XZ=             -0.0000   YZ=              0.0000
 Traceless Quadrupole moment (field-independent basis, Debye-Ang):
   XX=             -0.1862   YY=             -0.1862   ZZ=              0.3725
   XY=             -0.0000   XZ=             -0.0000   YZ=              0.0000
 Octapole moment (field-independent basis, Debye-Ang**2):
  XXX=             -0.0000  YYY=             -0.0000  ZZZ=              0.0000  XYY=             -0.0000
  XXY=             -0.0000  XXZ=             -0.0000  XZZ=             -0.0000  YZZ=             -0.0000
  YYZ=             -0.0000  XYZ=              0.0000
 Hexadecapole moment (field-independent basis, Debye-Ang**3):
 XXXX=             -2.1158 YYYY=             -2.1158 ZZZZ=             -3.0140 XXXY=             -0.0000
 XXXZ=              0.0000 YYYX=             -0.0000 YYYZ=              0.0000 ZZZX=              0.0000
 ZZZY=              0.0000 XXYY=             -0.7053 XXZZ=             -0.8714 YYZZ=             -0.8714
 XXYZ=              0.0000 YYXZ=              0.0000 ZZXY=             -0.0000
 N-N= 7.091501986047D-01 E-N=-3.627868421321D+00  KE= 1.130076449533D+00
 Symmetry AG   KE= 1.130076449533D+00
 Symmetry B1G  KE= 0.000000000000D+00
 Symmetry B2G  KE= 2.891753323899D-34
 Symmetry B3G  KE= 2.891753323899D-34
 Symmetry AU   KE= 0.000000000000D+00
 Symmetry B1U  KE= 6.923147568849D-32
 Symmetry B2U  KE= 6.348089908552D-35
 Symmetry B3U  KE= 6.348089908552D-35
  Exact polarizability:   1.002   0.000   1.002   0.000   0.000   6.869
 Approx polarizability:   1.042  -0.000   1.042  -0.000  -0.000   7.814
   8 Symmetry operations used in ECPInt.
 ECPInt:  NShTT=      36 NPrTT=      84 LenC2=      37 LenP2D=      84.
 LDataN:  DoStor=T MaxTD1= 4 Len=   56
 Calling FoFJK, ICntrl=    100127 FMM=F ISym2X=1 I1Cent= 0 IOpClX= 0 NMat=1 NMatS=1 NMatT=0.
 Full mass-weighted force constant matrix:
 Low frequencies ---   -4.0809   -4.0809   -0.0001    0.0000    0.0001 4413.0113
 Diagonal vibrational polarizability:
        0.0000000       0.0000000       0.0000000
 Harmonic frequencies (cm**-1), IR intensities (KM/Mole), Raman scattering
 activities (A**4/AMU), depolarization ratios for plane and unpolarized
 incident light, reduced masses (AMU), force constants (mDyne/A),
 and normal coordinates:
                      1
                     SGG
 Frequencies --   4413.0113
 Red. masses --      1.0078
 Frc consts  --     11.5639
 IR Inten    --      0.0000
  Atom  AN      X      Y      Z
     1   1    -0.00   0.00   0.71
     2   1     0.00   0.00  -0.71

 -------------------
 - Thermochemistry -
 -------------------
 Temperature   298.150 Kelvin.  Pressure   1.00000 Atm.
 Atom     1 has atomic number  1 and mass   1.00783
 Atom     2 has atomic number  1 and mass   1.00783
 Molecular mass:     2.01565 amu.
 Principal axes and moments of inertia in atomic units:
                           1         2         3
     Eigenvalues --    -0.00000   1.00183   1.00183
           X           -0.00000   1.00000  -0.00000
           Y            0.00000   0.00000   1.00000
           Z            1.00000   0.00000  -0.00000
 This molecule is a prolate symmetric top.
 Rotational symmetry number  2.
 Rotational temperature (Kelvin)     86.45568
 Rotational constant (GHZ):        1801.444029
 Zero-point vibrational energy      26395.7 (Joules/Mol)
                                    6.30872 (Kcal/Mol)
 Vibrational temperatures:   6349.34
          (Kelvin)
 
 Zero-point correction=                           0.010054 (Hartree/Particle)
 Thermal correction to Energy=                    0.012414
 Thermal correction to Enthalpy=                  0.013358
 Thermal correction to Gibbs Free Energy=        -0.001442
 Sum of electronic and zero-point Energies=             -1.158225
 Sum of electronic and thermal Energies=                -1.155865
 Sum of electronic and thermal Enthalpies=              -1.154920
 Sum of electronic and thermal Free Energies=           -1.169721
 
                     E (Thermal)             CV                S
                      KCal/Mol        Cal/Mol-Kelvin    Cal/Mol-Kelvin
 Total                    7.790              4.968             31.150
 Electronic               0.000              0.000              0.000
 Translational            0.889              2.981             28.080
 Rotational               0.592              1.987              3.070
 Vibrational              6.309              0.000              0.000
                       Q            Log10(Q)             Ln(Q)
 Total Bot       0.460645D+01          0.663366          1.527458
 Total V=0       0.193949D+06          5.287688         12.175351
 Vib (Bot)       0.237508D-04         -4.624321        -10.647894
 Vib (V=0)       0.100000D+01          0.000000          0.000000
 Electronic      0.100000D+01          0.000000          0.000000
 Translational   0.112480D+06          5.051077         11.630534
 Rotational      0.172429D+01          0.236611          0.544818
 ***** Axes restored to original set *****
 -------------------------------------------------------------------
 Center     Atomic                   Forces (Hartrees/Bohr)
 Number     Number              X              Y              Z
 -------------------------------------------------------------------
      1        1           0.000000455   -0.000000000    0.000000000
      2        1          -0.000000455    0.000000000   -0.000000000
 -------------------------------------------------------------------
 Cartesian Forces:  Max     0.000000455 RMS     0.000000263
 FormGI is forming the generalized inverse of G from B-inverse, IUseBI=4.

 GradGradGradGradGradGradGradGradGradGradGradGradGradGradGradGradGradGrad
 Berny optimization.
 Internal  Forces:  Max     0.000000455 RMS     0.000000455
 Search for a local minimum.
 Step number   1 out of a maximum of    2
 All quantities printed in internal units (Hartrees-Bohrs-Radians)
 Second derivative matrix not updated -- analytic derivatives used.
 The second derivative matrix:
                          R1
           R1           0.37138
 ITU=  0
     Eigenvalues ---    0.37138
 Angle between quadratic step and forces=  90.00 degrees.
 Linear search not attempted -- first point.
 Iteration  1 RMS(Cart)=  0.00000087 RMS(Int)=  0.00000000
 ClnCor:  largest displacement from symmetrization is 3.75D-23 for atom     1.
 Variable       Old X    -DE/DX   Delta X   Delta X   Delta X     New X
                                 (Linear)    (Quad)   (Total)
    R1        1.41000   0.00000   0.00000   0.00000   0.00000   1.41000
         Item               Value     Threshold  Converged?
 Maximum Force            0.000000     0.000450     YES
 RMS     Force            0.000000     0.000300     YES
 Maximum Displacement     0.000001     0.001800     YES
 RMS     Displacement     0.000001     0.001200     YES
 Predicted change in Energy=-2.790554D-13
 Optimization completed.
    -- Stationary point found.
                           ----------------------------
                           !   Optimized Parameters   !
                           ! (Angstroms and Degrees)  !
 --------------------------                            --------------------------
 ! Name  Definition              Value          Derivative Info.                !
 --------------------------------------------------------------------------------
 ! R1    R(1,2)                  0.7461         -DE/DX =    0.0                 !
 --------------------------------------------------------------------------------
 GradGradGradGradGradGradGradGradGradGradGradGradGradGradGradGradGradGrad

 Dipole is zero, so no output in dipole orientation.

 ----------------------------------------------------------------------

 Electric dipole moment (input orientation):
 (Debye = 10**-18 statcoulomb cm , SI units = C m)
                  (au)            (Debye)         (10**-30 SI)
   Tot        0.000000D+00      0.000000D+00      0.000000D+00
   x          0.000000D+00      0.000000D+00      0.000000D+00
   y          0.000000D+00      0.000000D+00      0.000000D+00
   z          0.000000D+00      0.000000D+00      0.000000D+00

 Dipole polarizability, Alpha (input orientation).
 (esu units = cm**3 , SI units = C**2 m**2 J**-1)
 Alpha(0;0):
               (au)            (10**-24 esu)      (10**-40 SI)
   iso        0.295758D+01      0.438268D+00      0.487639D+00
   aniso      0.586719D+01      0.869428D+00      0.967369D+00
   xx         0.686904D+01      0.101789D+01      0.113255D+01
   yx         0.000000D+00      0.000000D+00      0.000000D+00
   yy         0.100185D+01      0.148459D+00      0.165183D+00
   zx         0.000000D+00      0.000000D+00      0.000000D+00
   zy         0.000000D+00      0.000000D+00      0.000000D+00
   zz         0.100185D+01      0.148459D+00      0.165183D+00

 ----------------------------------------------------------------------
 1\1\GINC-ASUS\Freq\RPBE1PBE\def2TZVP\H2\ASUS\09-May-2024\0\\#N Geom=Al
 lCheck Guess=TCheck SCRF=Check GenChk RPBE1PBE/def2TZVP Freq\\Title Ca
 rd Required\\0,1\H,-1.1085389779,1.2643678,0.\H,-1.8546795221,1.264367
 8,0.\\Version=ES64L-G16RevA.03\State=1-SGG\HF=-1.1682786\RMSD=0.000e+0
 0\RMSF=2.628e-07\ZeroPoint=0.0100536\Thermal=0.012414\Dipole=0.,0.,0.\
 DipoleDeriv=0.,0.,0.,0.,0.,0.,0.,0.,0.,0.,0.,0.,0.,0.,0.,0.,0.,0.\Pola
 r=6.8690399,0.,1.0018513,0.,0.,1.0018513\Quadrupole=0.276909,-0.138454
 5,-0.1384545,0.,0.,0.\PG=D*H [C*(H1.H1)]\NImag=0\\0.37137842,0.,-0.000
 00032,0.,0.,-0.00000032,-0.37137842,0.,0.,0.37137842,0.,0.00000032,0.,
 0.,-0.00000032,0.,0.,0.00000032,0.,0.,-0.00000032\\-0.00000046,0.,0.,0
 .00000046,0.,0.\\\@


 THESE ARE THE TIMES THAT TRY MENS SOULS.
 THE SUMMER SOLDIER AND THE SUNSHINE PATRIOT WILL IN THIS CRISIS,
 SHRINK FROM THE SERVICE OF HIS COUNTRY.  BUT HE THAT STANDS NOW,
 DESERVES THE LOVE AND THANKS OF MAN AND WOMAN.
 TYRANNY, LIKE HELL, IS NOT EASILY CONQUERED,
 YET WE HAVE THIS CONSOLATION WITH US,
 THAT THE HARDER THE CONFLICT, THE MORE GLORIOUS THE TRIUMPH.
 WHAT WE OBTAIN TOO CHEAP, WE ESTEEM TOO LIGHTLY, 
 'TIS DEARNESS ONLY THAT GIVES EVERYTHING ITS VALUE.

                                              -- TOM PAINE
 Job cpu time:       0 days  0 hours  0 minutes 29.3 seconds.
 Elapsed time:       0 days  0 hours  0 minutes  1.7 seconds.
 File lengths (MBytes):  RWF=      6 Int=      0 D2E=      0 Chk=      1 Scr=      1
 Normal termination of Gaussian 16 at Thu May  9 16:43:00 2024.
