# Supplementary material for: A DFT Study on Ben(n = 10–12) Clusters with Hydrogen Storage Capacity
Source: Molecules. 2026 Feb 6;31(3):566. doi: 10.3390/molecules31030566 (PMC12899933; doi:10.3390/molecules31030566)
Supplement: Supplementary file 1 [file molecules-31-00566-s001.zip › Supplementary Information/Stable Structures/Be10.gjf]

%chk=/home/asus/YCY/Be10/Be10.chk
# opt freq  def2tzvp pbe1pbe

Title Card Required

0 1
 Be                 0.00000000   -1.62374115   -0.77040099
 Be                -1.62374115   -0.00000000   -0.77040099
 Be                 1.62374115    0.00000000   -0.77040099
 Be                -0.00000000    1.62374115   -0.77040099
 Be                 0.00000000    0.00000000   -1.79665200
 Be                -1.14815838   -1.14815838    0.77040099
 Be                 1.14815838   -1.14815838    0.77040099
 Be                -1.14815838    1.14815838    0.77040099
 Be                 1.14815838    1.14815838    0.77040099
 Be                 0.00000000    0.00000000    1.79665200

 1 3 1.0 2 1.0 5 1.0 6 1.0 7 1.0
 2 4 1.0 5 1.0 8 1.0 6 1.0
 3 4 1.0 5 1.0 9 1.0 7 1.0
 4 5 1.0 9 1.0 8 1.0
 5
 6 8 1.0 7 1.0 10 1.0
 7 9 1.0 10 1.0
 8 9 1.0 10 1.0
 9 10 1.0
 10
