# Supplementary material for: A DFT Study on Ben(n = 10–12) Clusters with Hydrogen Storage Capacity
Source: Molecules. 2026 Feb 6;31(3):566. doi: 10.3390/molecules31030566 (PMC12899933; doi:10.3390/molecules31030566)
Supplement: Supplementary file 1 [file molecules-31-00566-s001.zip › Supplementary Information/Stable Structures/Be10.out]

 Entering Gaussian System, Link 0=g16
 Initial command:
 /home/asus/g16/l1.exe "/home/asus/g16/scratch/Gau-589027.inp" -scrdir="/home/asus/g16/scratch/"
 Default is to use a total of  18 processors:
                               18 via shared-memory
                                1 via Linda
 Entering Link 1 = /home/asus/g16/l1.exe PID=    589029.
  
 Copyright (c) 1988,1990,1992,1993,1995,1998,2003,2009,2016,
            Gaussian, Inc.  All Rights Reserved.
  
 This is part of the Gaussian(R) 16 program.  It is based on
 the Gaussian(R) 09 system (copyright 2009, Gaussian, Inc.),
 the Gaussian(R) 03 system (copyright 2003, Gaussian, Inc.),
 the Gaussian(R) 98 system (copyright 1998, Gaussian, Inc.),
 the Gaussian(R) 94 system (copyright 1995, Gaussian, Inc.),
 the Gaussian 92(TM) system (copyright 1992, Gaussian, Inc.),
 the Gaussian 90(TM) system (copyright 1990, Gaussian, Inc.),
 the Gaussian 88(TM) system (copyright 1988, Gaussian, Inc.),
 the Gaussian 86(TM) system (copyright 1986, Carnegie Mellon
 University), and the Gaussian 82(TM) system (copyright 1983,
 Carnegie Mellon University). Gaussian is a federally registered
 trademark of Gaussian, Inc.
  
 This software contains proprietary and confidential information,
 including trade secrets, belonging to Gaussian, Inc.
  
 This software is provided under written license and may be
 used, copied, transmitted, or stored only in accord with that
 written license.
  
 The following legend is applicable only to US Government
 contracts under FAR:
  
                    RESTRICTED RIGHTS LEGEND
  
 Use, reproduction and disclosure by the US Government is
 subject to restrictions as set forth in subparagraphs (a)
 and (c) of the Commercial Computer Software - Restricted
 Rights clause in FAR 52.227-19.
  
 Gaussian, Inc.
 340 Quinnipiac St., Bldg. 40, Wallingford CT 06492
  
  
 ---------------------------------------------------------------
 Warning -- This program may not be used in any manner that
 competes with the business of Gaussian, Inc. or will provide
 assistance to any competitor of Gaussian, Inc.  The licensee
 of this program is prohibited from giving any competitor of
 Gaussian, Inc. access to this program.  By using this program,
 the user acknowledges that Gaussian, Inc. is engaged in the
 business of creating and licensing software in the field of
 computational chemistry and represents and warrants to the
 licensee that it is not a competitor of Gaussian, Inc. and that
 it will not use this program in any manner prohibited above.
 ---------------------------------------------------------------
  

 Cite this work as:
 Gaussian 16, Revision A.03,
 M. J. Frisch, G. W. Trucks, H. B. Schlegel, G. E. Scuseria, 
 M. A. Robb, J. R. Cheeseman, G. Scalmani, V. Barone, 
 G. A. Petersson, H. Nakatsuji, X. Li, M. Caricato, A. V. Marenich, 
 J. Bloino, B. G. Janesko, R. Gomperts, B. Mennucci, H. P. Hratchian, 
 J. V. Ortiz, A. F. Izmaylov, J. L. Sonnenberg, D. Williams-Young, 
 F. Ding, F. Lipparini, F. Egidi, J. Goings, B. Peng, A. Petrone, 
 T. Henderson, D. Ranasinghe, V. G. Zakrzewski, J. Gao, N. Rega, 
 G. Zheng, W. Liang, M. Hada, M. Ehara, K. Toyota, R. Fukuda, 
 J. Hasegawa, M. Ishida, T. Nakajima, Y. Honda, O. Kitao, H. Nakai, 
 T. Vreven, K. Throssell, J. A. Montgomery, Jr., J. E. Peralta, 
 F. Ogliaro, M. J. Bearpark, J. J. Heyd, E. N. Brothers, K. N. Kudin, 
 V. N. Staroverov, T. A. Keith, R. Kobayashi, J. Normand, 
 K. Raghavachari, A. P. Rendell, J. C. Burant, S. S. Iyengar, 
 J. Tomasi, M. Cossi, J. M. Millam, M. Klene, C. Adamo, R. Cammi, 
 J. W. Ochterski, R. L. Martin, K. Morokuma, O. Farkas, 
 J. B. Foresman, and D. J. Fox, Gaussian, Inc., Wallingford CT, 2016.
 
 ******************************************
 Gaussian 16:  ES64L-G16RevA.03 25-Dec-2016
                17-May-2023 
 ******************************************
 %chk=/home/asus/YCY/Be10/Be10.chk
 ---------------------------
 # opt freq def2tzvp pbe1pbe
 ---------------------------
 1/18=20,19=15,26=3,38=1/1,3;
 2/9=110,12=2,17=6,18=5,40=1/2;
 3/5=44,7=101,11=2,25=1,30=1,71=1,74=-13/1,2,3;
 4//1;
 5/5=2,38=5/2;
 6/7=2,8=2,9=2,10=2,28=1/1;
 7//1,2,3,16;
 1/18=20,19=15,26=3/3(2);
 2/9=110/2;
 99//99;
 2/9=110/2;
 3/5=44,7=101,11=2,25=1,30=1,71=1,74=-13/1,2,3;
 4/5=5,16=3,69=1/1;
 5/5=2,38=5/2;
 7//1,2,3,16;
 1/18=20,19=15,26=3/3(-5);
 2/9=110/2;
 6/7=2,8=2,9=2,10=2,19=2,28=1/1;
 99/9=1/99;
 -------------------
 Title Card Required
 -------------------
 Symbolic Z-matrix:
 Charge =  0 Multiplicity = 1
 Be                    0.       -1.62374  -0.7704 
 Be                   -1.62374   0.       -0.7704 
 Be                    1.62374   0.       -0.7704 
 Be                    0.        1.62374  -0.7704 
 Be                    0.        0.       -1.79665 
 Be                   -1.14816  -1.14816   0.7704 
 Be                    1.14816  -1.14816   0.7704 
 Be                   -1.14816   1.14816   0.7704 
 Be                    1.14816   1.14816   0.7704 
 Be                    0.        0.        1.79665 
 

 GradGradGradGradGradGradGradGradGradGradGradGradGradGradGradGradGradGrad
 Berny optimization.
 Initialization pass.
                           ----------------------------
                           !    Initial Parameters    !
                           ! (Angstroms and Degrees)  !
 --------------------------                            --------------------------
 ! Name  Definition              Value          Derivative Info.                !
 --------------------------------------------------------------------------------
 ! R1    R(1,2)                  2.2963         estimate D2E/DX2                !
 ! R2    R(1,3)                  2.2963         estimate D2E/DX2                !
 ! R3    R(1,5)                  1.9209         estimate D2E/DX2                !
 ! R4    R(1,6)                  1.9795         estimate D2E/DX2                !
 ! R5    R(1,7)                  1.9795         estimate D2E/DX2                !
 ! R6    R(2,4)                  2.2963         estimate D2E/DX2                !
 ! R7    R(2,5)                  1.9209         estimate D2E/DX2                !
 ! R8    R(2,6)                  1.9795         estimate D2E/DX2                !
 ! R9    R(2,8)                  1.9795         estimate D2E/DX2                !
 ! R10   R(3,4)                  2.2963         estimate D2E/DX2                !
 ! R11   R(3,5)                  1.9209         estimate D2E/DX2                !
 ! R12   R(3,7)                  1.9795         estimate D2E/DX2                !
 ! R13   R(3,9)                  1.9795         estimate D2E/DX2                !
 ! R14   R(4,5)                  1.9209         estimate D2E/DX2                !
 ! R15   R(4,8)                  1.9795         estimate D2E/DX2                !
 ! R16   R(4,9)                  1.9795         estimate D2E/DX2                !
 ! R17   R(6,7)                  2.2963         estimate D2E/DX2                !
 ! R18   R(6,8)                  2.2963         estimate D2E/DX2                !
 ! R19   R(6,10)                 1.9209         estimate D2E/DX2                !
 ! R20   R(7,9)                  2.2963         estimate D2E/DX2                !
 ! R21   R(7,10)                 1.9209         estimate D2E/DX2                !
 ! R22   R(8,9)                  2.2963         estimate D2E/DX2                !
 ! R23   R(8,10)                 1.9209         estimate D2E/DX2                !
 ! R24   R(9,10)                 1.9209         estimate D2E/DX2                !
 ! A1    A(2,1,3)               90.0            estimate D2E/DX2                !
 ! A2    A(2,1,7)              103.9014         estimate D2E/DX2                !
 ! A3    A(3,1,6)              103.9014         estimate D2E/DX2                !
 ! A4    A(5,1,6)              102.2846         estimate D2E/DX2                !
 ! A5    A(5,1,7)              102.2846         estimate D2E/DX2                !
 ! A6    A(1,2,4)               90.0            estimate D2E/DX2                !
 ! A7    A(1,2,8)              103.9014         estimate D2E/DX2                !
 ! A8    A(4,2,6)              103.9014         estimate D2E/DX2                !
 ! A9    A(5,2,6)              102.2846         estimate D2E/DX2                !
 ! A10   A(5,2,8)              102.2846         estimate D2E/DX2                !
 ! A11   A(1,3,4)               90.0            estimate D2E/DX2                !
 ! A12   A(1,3,9)              103.9014         estimate D2E/DX2                !
 ! A13   A(4,3,7)              103.9014         estimate D2E/DX2                !
 ! A14   A(5,3,7)              102.2846         estimate D2E/DX2                !
 ! A15   A(5,3,9)              102.2846         estimate D2E/DX2                !
 ! A16   A(2,4,3)               90.0            estimate D2E/DX2                !
 ! A17   A(2,4,9)              103.9014         estimate D2E/DX2                !
 ! A18   A(3,4,8)              103.9014         estimate D2E/DX2                !
 ! A19   A(5,4,8)              102.2846         estimate D2E/DX2                !
 ! A20   A(5,4,9)              102.2846         estimate D2E/DX2                !
 ! A21   A(1,5,4)              115.4119         estimate D2E/DX2                !
 ! A22   A(2,5,3)              115.4119         estimate D2E/DX2                !
 ! A23   A(1,6,8)              103.9014         estimate D2E/DX2                !
 ! A24   A(1,6,10)             102.2846         estimate D2E/DX2                !
 ! A25   A(2,6,7)              103.9014         estimate D2E/DX2                !
 ! A26   A(2,6,10)             102.2846         estimate D2E/DX2                !
 ! A27   A(7,6,8)               90.0            estimate D2E/DX2                !
 ! A28   A(1,7,9)              103.9014         estimate D2E/DX2                !
 ! A29   A(1,7,10)             102.2846         estimate D2E/DX2                !
 ! A30   A(3,7,6)              103.9014         estimate D2E/DX2                !
 ! A31   A(3,7,10)             102.2846         estimate D2E/DX2                !
 ! A32   A(6,7,9)               90.0            estimate D2E/DX2                !
 ! A33   A(2,8,9)              103.9014         estimate D2E/DX2                !
 ! A34   A(2,8,10)             102.2846         estimate D2E/DX2                !
 ! A35   A(4,8,6)              103.9014         estimate D2E/DX2                !
 ! A36   A(4,8,10)             102.2846         estimate D2E/DX2                !
 ! A37   A(6,8,9)               90.0            estimate D2E/DX2                !
 ! A38   A(3,9,8)              103.9014         estimate D2E/DX2                !
 ! A39   A(3,9,10)             102.2846         estimate D2E/DX2                !
 ! A40   A(4,9,7)              103.9014         estimate D2E/DX2                !
 ! A41   A(4,9,10)             102.2846         estimate D2E/DX2                !
 ! A42   A(7,9,8)               90.0            estimate D2E/DX2                !
 ! A43   A(6,10,9)             115.4119         estimate D2E/DX2                !
 ! A44   A(7,10,8)             115.4119         estimate D2E/DX2                !
 ! D1    D(3,1,2,4)              0.0            estimate D2E/DX2                !
 ! D2    D(3,1,2,8)            -53.3077         estimate D2E/DX2                !
 ! D3    D(7,1,2,4)             53.3077         estimate D2E/DX2                !
 ! D4    D(7,1,2,8)              0.0            estimate D2E/DX2                !
 ! D5    D(2,1,3,4)              0.0            estimate D2E/DX2                !
 ! D6    D(2,1,3,9)             53.3077         estimate D2E/DX2                !
 ! D7    D(6,1,3,4)            -53.3077         estimate D2E/DX2                !
 ! D8    D(6,1,3,9)              0.0            estimate D2E/DX2                !
 ! D9    D(6,1,5,4)             36.4135         estimate D2E/DX2                !
 ! D10   D(7,1,5,4)            -36.4135         estimate D2E/DX2                !
 ! D11   D(3,1,6,8)             35.7398         estimate D2E/DX2                !
 ! D12   D(3,1,6,10)           -19.0694         estimate D2E/DX2                !
 ! D13   D(5,1,6,8)            -19.0694         estimate D2E/DX2                !
 ! D14   D(5,1,6,10)           -73.8787         estimate D2E/DX2                !
 ! D15   D(2,1,7,9)            -35.7398         estimate D2E/DX2                !
 ! D16   D(2,1,7,10)            19.0694         estimate D2E/DX2                !
 ! D17   D(5,1,7,9)             19.0694         estimate D2E/DX2                !
 ! D18   D(5,1,7,10)            73.8787         estimate D2E/DX2                !
 ! D19   D(1,2,4,3)              0.0            estimate D2E/DX2                !
 ! D20   D(1,2,4,9)            -53.3077         estimate D2E/DX2                !
 ! D21   D(6,2,4,3)             53.3077         estimate D2E/DX2                !
 ! D22   D(6,2,4,9)              0.0            estimate D2E/DX2                !
 ! D23   D(6,2,5,3)            -36.4135         estimate D2E/DX2                !
 ! D24   D(8,2,5,3)             36.4135         estimate D2E/DX2                !
 ! D25   D(4,2,6,7)            -35.7398         estimate D2E/DX2                !
 ! D26   D(4,2,6,10)            19.0694         estimate D2E/DX2                !
 ! D27   D(5,2,6,7)             19.0694         estimate D2E/DX2                !
 ! D28   D(5,2,6,10)            73.8787         estimate D2E/DX2                !
 ! D29   D(1,2,8,9)             35.7398         estimate D2E/DX2                !
 ! D30   D(1,2,8,10)           -19.0694         estimate D2E/DX2                !
 ! D31   D(5,2,8,9)            -19.0694         estimate D2E/DX2                !
 ! D32   D(5,2,8,10)           -73.8787         estimate D2E/DX2                !
 ! D33   D(1,3,4,2)              0.0            estimate D2E/DX2                !
 ! D34   D(1,3,4,8)             53.3077         estimate D2E/DX2                !
 ! D35   D(7,3,4,2)            -53.3077         estimate D2E/DX2                !
 ! D36   D(7,3,4,8)              0.0            estimate D2E/DX2                !
 ! D37   D(7,3,5,2)             36.4135         estimate D2E/DX2                !
 ! D38   D(9,3,5,2)            -36.4135         estimate D2E/DX2                !
 ! D39   D(4,3,7,6)             35.7398         estimate D2E/DX2                !
 ! D40   D(4,3,7,10)           -19.0694         estimate D2E/DX2                !
 ! D41   D(5,3,7,6)            -19.0694         estimate D2E/DX2                !
 ! D42   D(5,3,7,10)           -73.8787         estimate D2E/DX2                !
 ! D43   D(1,3,9,8)            -35.7398         estimate D2E/DX2                !
 ! D44   D(1,3,9,10)            19.0694         estimate D2E/DX2                !
 ! D45   D(5,3,9,8)             19.0694         estimate D2E/DX2                !
 ! D46   D(5,3,9,10)            73.8787         estimate D2E/DX2                !
 ! D47   D(8,4,5,1)            -36.4135         estimate D2E/DX2                !
 ! D48   D(9,4,5,1)             36.4135         estimate D2E/DX2                !
 ! D49   D(3,4,8,6)            -35.7398         estimate D2E/DX2                !
 ! D50   D(3,4,8,10)            19.0694         estimate D2E/DX2                !
 ! D51   D(5,4,8,6)             19.0694         estimate D2E/DX2                !
 ! D52   D(5,4,8,10)            73.8787         estimate D2E/DX2                !
 ! D53   D(2,4,9,7)             35.7398         estimate D2E/DX2                !
 ! D54   D(2,4,9,10)           -19.0694         estimate D2E/DX2                !
 ! D55   D(5,4,9,7)            -19.0694         estimate D2E/DX2                !
 ! D56   D(5,4,9,10)           -73.8787         estimate D2E/DX2                !
 ! D57   D(2,6,7,3)              0.0            estimate D2E/DX2                !
 ! D58   D(2,6,7,9)             53.3077         estimate D2E/DX2                !
 ! D59   D(8,6,7,3)            -53.3077         estimate D2E/DX2                !
 ! D60   D(8,6,7,9)              0.0            estimate D2E/DX2                !
 ! D61   D(1,6,8,4)              0.0            estimate D2E/DX2                !
 ! D62   D(1,6,8,9)            -53.3077         estimate D2E/DX2                !
 ! D63   D(7,6,8,4)             53.3077         estimate D2E/DX2                !
 ! D64   D(7,6,8,9)              0.0            estimate D2E/DX2                !
 ! D65   D(1,6,10,9)            36.4135         estimate D2E/DX2                !
 ! D66   D(2,6,10,9)           -36.4135         estimate D2E/DX2                !
 ! D67   D(1,7,9,4)              0.0            estimate D2E/DX2                !
 ! D68   D(1,7,9,8)             53.3077         estimate D2E/DX2                !
 ! D69   D(6,7,9,4)            -53.3077         estimate D2E/DX2                !
 ! D70   D(6,7,9,8)              0.0            estimate D2E/DX2                !
 ! D71   D(1,7,10,8)           -36.4135         estimate D2E/DX2                !
 ! D72   D(3,7,10,8)            36.4135         estimate D2E/DX2                !
 ! D73   D(2,8,9,3)              0.0            estimate D2E/DX2                !
 ! D74   D(2,8,9,7)            -53.3077         estimate D2E/DX2                !
 ! D75   D(6,8,9,3)             53.3077         estimate D2E/DX2                !
 ! D76   D(6,8,9,7)              0.0            estimate D2E/DX2                !
 ! D77   D(2,8,10,7)            36.4135         estimate D2E/DX2                !
 ! D78   D(4,8,10,7)           -36.4135         estimate D2E/DX2                !
 ! D79   D(3,9,10,6)           -36.4135         estimate D2E/DX2                !
 ! D80   D(4,9,10,6)            36.4135         estimate D2E/DX2                !
 --------------------------------------------------------------------------------
 Trust Radius=3.00D-01 FncErr=1.00D-07 GrdErr=1.00D-06 EigMax=2.50D+02 EigMin=1.00D-04
 Number of steps in this run=    100 maximum allowed number of steps=    100.
 GradGradGradGradGradGradGradGradGradGradGradGradGradGradGradGradGradGrad

                          Input orientation:                          
 ---------------------------------------------------------------------
 Center     Atomic      Atomic             Coordinates (Angstroms)
 Number     Number       Type             X           Y           Z
 ---------------------------------------------------------------------
      1          4           0        0.000000   -1.623741   -0.770401
      2          4           0       -1.623741    0.000000   -0.770401
      3          4           0        1.623741    0.000000   -0.770401
      4          4           0        0.000000    1.623741   -0.770401
      5          4           0        0.000000    0.000000   -1.796652
      6          4           0       -1.148158   -1.148158    0.770401
      7          4           0        1.148158   -1.148158    0.770401
      8          4           0       -1.148158    1.148158    0.770401
      9          4           0        1.148158    1.148158    0.770401
     10          4           0        0.000000    0.000000    1.796652
 ---------------------------------------------------------------------
                    Distance matrix (angstroms):
                    1          2          3          4          5
     1  Be   0.000000
     2  Be   2.296317   0.000000
     3  Be   2.296317   3.247482   0.000000
     4  Be   3.247482   2.296317   2.296317   0.000000
     5  Be   1.920866   1.920866   1.920866   1.920866   0.000000
     6  Be   1.979525   1.979525   3.372798   3.372798   3.037482
     7  Be   1.979525   3.372798   1.979525   3.372798   3.037482
     8  Be   3.372798   1.979525   3.372798   1.979525   3.037482
     9  Be   3.372798   3.372798   1.979525   1.979525   3.037482
    10  Be   3.037482   3.037482   3.037482   3.037482   3.593304
                    6          7          8          9         10
     6  Be   0.000000
     7  Be   2.296317   0.000000
     8  Be   2.296317   3.247482   0.000000
     9  Be   3.247482   2.296317   2.296317   0.000000
    10  Be   1.920866   1.920866   1.920866   1.920866   0.000000
 Stoichiometry    Be10
 Framework group  D4D[C4(Be.Be),4SGD(Be2)]
 Deg. of freedom     3
 Full point group                 D4D     NOp  16
 Largest Abelian subgroup         C2V     NOp   4
 Largest concise Abelian subgroup C2V     NOp   4
                         Standard orientation:                         
 ---------------------------------------------------------------------
 Center     Atomic      Atomic             Coordinates (Angstroms)
 Number     Number       Type             X           Y           Z
 ---------------------------------------------------------------------
      1          4           0        0.000000    1.623741    0.770401
      2          4           0       -1.623741    0.000000    0.770401
      3          4           0        1.623741   -0.000000    0.770401
      4          4           0       -0.000000   -1.623741    0.770401
      5          4           0        0.000000    0.000000    1.796652
      6          4           0       -1.148158    1.148158   -0.770401
      7          4           0        1.148158    1.148158   -0.770401
      8          4           0       -1.148158   -1.148158   -0.770401
      9          4           0        1.148158   -1.148158   -0.770401
     10          4           0        0.000000    0.000000   -1.796652
 ---------------------------------------------------------------------
 Rotational constants (GHZ):           2.6586651           2.5782438           2.5782438
 Standard basis: def2TZVP (5D, 7F)
 There are    72 symmetry adapted cartesian basis functions of A1  symmetry.
 There are    32 symmetry adapted cartesian basis functions of A2  symmetry.
 There are    48 symmetry adapted cartesian basis functions of B1  symmetry.
 There are    48 symmetry adapted cartesian basis functions of B2  symmetry.
 There are    67 symmetry adapted basis functions of A1  symmetry.
 There are    31 symmetry adapted basis functions of A2  symmetry.
 There are    46 symmetry adapted basis functions of B1  symmetry.
 There are    46 symmetry adapted basis functions of B2  symmetry.
   190 basis functions,   290 primitive gaussians,   200 cartesian basis functions
    20 alpha electrons       20 beta electrons
       nuclear repulsion energy       154.1446634586 Hartrees.
 NAtoms=   10 NActive=   10 NUniq=    2 SFac= 4.00D+00 NAtFMM=   60 NAOKFM=F Big=F
 Integral buffers will be    131072 words long.
 Raffenetti 2 integral format.
 Two-electron integral symmetry is turned on.
 One-electron integrals computed using PRISM.
  16 Symmetry operations used in ECPInt.
 ECPInt:  NShTT=    4095 NPrTT=   13050 LenC2=    4020 LenP2D=   10927.
 LDataN:  DoStor=T MaxTD1= 4 Len=   56
 NBasis=   190 RedAO= T EigKep=  2.09D-04  NBF=    67    31    46    46
 NBsUse=   190 1.00D-06 EigRej= -1.00D+00 NBFU=    67    31    46    46
 ExpMin= 3.27D-02 ExpMax= 4.70D+03 ExpMxC= 1.60D+02 IAcc=3 IRadAn=         5 AccDes= 0.00D+00
 Harris functional with IExCor= 1009 and IRadAn=       5 diagonalized for initial guess.
 HarFok:  IExCor= 1009 AccDes= 0.00D+00 IRadAn=         5 IDoV= 1 UseB2=F ITyADJ=14
 ICtDFT=  3500011 ScaDFX=  1.000000  1.000000  1.000000  1.000000
 FoFCou: FMM=F IPFlag=           0 FMFlag=      100000 FMFlg1=           0
         NFxFlg=           0 DoJE=T BraDBF=F KetDBF=T FulRan=T
         wScrn=  0.000000 ICntrl=       500 IOpCl=  0 I1Cent=   200000004 NGrid=           0
         NMat0=    1 NMatS0=      1 NMatT0=    0 NMatD0=    1 NMtDS0=    0 NMtDT0=    0
 Petite list used in FoFCou.
 Initial guess orbital symmetries:
       Occupied  (A1) (B2) (A1) (E1) (E1) (E2) (E2) (E3) (E3) (B2)
                 (A1) (B2) (E1) (E1) (E3) (E3) (E2) (E2) (A1) (A1)
       Virtual   (E1) (E1) (B2) (E1) (E1) (E3) (E3) (E2) (E2) (B2)
                 (A1) (E3) (E3) (A1) (B1) (B2) (E1) (E1) (E2) (E2)
                 (A1) (E2) (E2) (E3) (E3) (B2) (E1) (E1) (E2) (E2)
                 (B2) (E3) (E3) (E1) (E1) (A1) (E3) (E3) (E2) (E2)
                 (A2) (E1) (E1) (B1) (A1) (E3) (E3) (B2) (E1) (E1)
                 (E2) (E2) (A1) (E3) (E3) (B2) (E2) (E2) (E1) (E1)
                 (B2) (E3) (E3) (A2) (A1) (E1) (E1) (B2) (E3) (E3)
                 (A1) (E2) (E2) (E3) (E3) (A1) (E1) (E1) (E2) (E2)
                 (B2) (E3) (E3) (E1) (E1) (B2) (E3) (E3) (A1) (E2)
                 (E2) (E1) (E1) (B2) (B1) (E2) (E2) (B1) (A1) (E1)
                 (E1) (E3) (E3) (B2) (E2) (E2) (E2) (E2) (E3) (E3)
                 (E1) (E1) (A2) (A1) (B2) (E2) (E2) (E3) (E3) (E1)
                 (E1) (E3) (E3) (B2) (A2) (E1) (E1) (A1) (E2) (E2)
                 (E3) (E3) (E1) (E1) (B2) (A1) (A1) (E1) (E1) (E2)
                 (E2) (E3) (E3) (B1) (E2) (E2) (E1) (E1) (E3) (E3)
                 (A1) (B2) (E2) (E2) (A2) (B2) (E1) (E1) (E3) (E3)
                 (A1) (B2) (E1) (E1) (E2) (E2) (E3) (E3) (A1) (B2)
 The electronic state of the initial guess is 1-A1.
 Keep R1 ints in memory in symmetry-blocked form, NReq=205977093.
 Requested convergence on RMS density matrix=1.00D-08 within 128 cycles.
 Requested convergence on MAX density matrix=1.00D-06.
 Requested convergence on             energy=1.00D-06.
 No special actions if energy rises.
 SCF Done:  E(RPBE1PBE) =  -147.075452726     A.U. after    9 cycles
            NFock=  9  Conv=0.48D-08     -V/T= 2.0037

 **********************************************************************

            Population analysis using the SCF density.

 **********************************************************************

 Orbital symmetries:
       Occupied  (A1) (E1) (E1) (E2) (E2) (B2) (E3) (E3) (A1) (B2)
                 (A1) (B2) (E1) (E1) (E3) (E3) (A1) (E2) (E2) (A1)
       Virtual   (E1) (E1) (B2) (E1) (E1) (E3) (E3) (E2) (E2) (B2)
                 (A1) (A1) (E3) (E3) (B2) (E1) (E1) (E2) (E2) (A1)
                 (E3) (E3) (B2) (B1) (E2) (E2) (E1) (E1) (E2) (E2)
                 (B2) (E3) (E3) (E1) (E1) (A1) (E3) (E3) (A2) (E1)
                 (E1) (E2) (E2) (E3) (E3) (B2) (B1) (E1) (E1) (A1)
                 (B2) (A1) (E3) (E3) (E2) (E2) (E1) (E1) (B2) (E2)
                 (E2) (A2) (E3) (E3) (E1) (E1) (B2) (A1) (E3) (E3)
                 (A1) (E2) (E2) (E3) (E3) (E1) (E1) (A1) (E2) (E2)
                 (E3) (E3) (E1) (E1) (B2) (B2) (E3) (E3) (A1) (E2)
                 (E2) (B2) (E1) (E1) (B1) (E2) (E2) (A1) (E1) (E1)
                 (E3) (E3) (B1) (E2) (E2) (E2) (E2) (E3) (E3) (B2)
                 (E1) (E1) (A2) (B2) (E2) (E2) (E3) (E3) (A2) (E1)
                 (E1) (A1) (E3) (E3) (A1) (E2) (E2) (E1) (E1) (B2)
                 (E3) (E3) (E1) (E1) (B2) (A1) (A1) (E2) (E2) (E1)
                 (E1) (E3) (E3) (B1) (E2) (E2) (E1) (E1) (E3) (E3)
                 (A1) (B2) (E2) (E2) (A2) (B2) (E1) (E1) (E3) (E3)
                 (A1) (B2) (E1) (E1) (E2) (E2) (E3) (E3) (A1) (B2)
 The electronic state is 1-A1.
 Alpha  occ. eigenvalues --   -4.03987  -4.03935  -4.03935  -4.03878  -4.03878
 Alpha  occ. eigenvalues --   -4.03875  -4.03848  -4.03848  -4.03630  -4.03621
 Alpha  occ. eigenvalues --   -0.51171  -0.37427  -0.36337  -0.36337  -0.24632
 Alpha  occ. eigenvalues --   -0.24632  -0.23028  -0.22900  -0.22900  -0.20955
 Alpha virt. eigenvalues --   -0.09822  -0.09822  -0.07455  -0.06410  -0.06410
 Alpha virt. eigenvalues --   -0.03952  -0.03952  -0.02972  -0.02972  -0.00230
 Alpha virt. eigenvalues --    0.01789   0.04037   0.04292   0.04292   0.05365
 Alpha virt. eigenvalues --    0.05571   0.05571   0.05979   0.05979   0.08368
 Alpha virt. eigenvalues --    0.09779   0.09779   0.09876   0.10083   0.12706
 Alpha virt. eigenvalues --    0.12706   0.14807   0.14807   0.15255   0.15255
 Alpha virt. eigenvalues --    0.15874   0.16254   0.16254   0.16768   0.16768
 Alpha virt. eigenvalues --    0.18106   0.21033   0.21033   0.23258   0.23624
 Alpha virt. eigenvalues --    0.23624   0.23865   0.23865   0.24593   0.24593
 Alpha virt. eigenvalues --    0.25672   0.26010   0.26260   0.26260   0.26843
 Alpha virt. eigenvalues --    0.27022   0.27436   0.27540   0.27540   0.28856
 Alpha virt. eigenvalues --    0.28856   0.34489   0.34489   0.35082   0.36308
 Alpha virt. eigenvalues --    0.36308   0.39355   0.40530   0.40530   0.42637
 Alpha virt. eigenvalues --    0.42637   0.43133   0.43510   0.43696   0.43696
 Alpha virt. eigenvalues --    0.45621   0.48053   0.48053   0.49822   0.49822
 Alpha virt. eigenvalues --    0.56897   0.56897   0.59525   0.62035   0.62035
 Alpha virt. eigenvalues --    0.62169   0.62169   0.62423   0.62423   0.62557
 Alpha virt. eigenvalues --    0.63011   0.66342   0.66342   0.66413   0.67561
 Alpha virt. eigenvalues --    0.67561   0.67597   0.67849   0.67849   0.68615
 Alpha virt. eigenvalues --    0.69605   0.69605   0.70421   0.70704   0.70704
 Alpha virt. eigenvalues --    0.71423   0.71423   0.71767   0.77386   0.77386
 Alpha virt. eigenvalues --    0.81519   0.81519   0.84669   0.84669   0.84874
 Alpha virt. eigenvalues --    0.86661   0.86661   0.88004   0.89334   0.90225
 Alpha virt. eigenvalues --    0.90225   0.93098   0.93098   0.93884   0.94028
 Alpha virt. eigenvalues --    0.94028   0.94476   0.95518   0.95518   0.96171
 Alpha virt. eigenvalues --    0.98015   0.98015   1.00420   1.00420   1.00831
 Alpha virt. eigenvalues --    5.26933   5.26933   5.27914   5.27914   5.30616
 Alpha virt. eigenvalues --    5.40690   5.44076   5.45143   5.45143   5.45393
 Alpha virt. eigenvalues --    5.45393   5.66859   5.66859   5.71875   5.85176
 Alpha virt. eigenvalues --    5.85176   5.93571   5.93571   5.95872   5.95872
 Alpha virt. eigenvalues --    5.98207   6.03504   6.03857   6.03857   6.12231
 Alpha virt. eigenvalues --    6.12927   6.21868   6.21868   6.31373   6.31373
 Alpha virt. eigenvalues --    7.22292   7.71693   7.72375   7.72375   7.77004
 Alpha virt. eigenvalues --    7.77004   7.87459   7.87459   7.98224   8.08734
          Condensed to atoms (all electrons):
               1          2          3          4          5          6
     1  Be   2.800992   0.181110   0.181110   0.019915   0.254655   0.257907
     2  Be   0.181110   2.800992   0.019915   0.181110   0.254655   0.257907
     3  Be   0.181110   0.019915   2.800992   0.181110   0.254655   0.004713
     4  Be   0.019915   0.181110   0.181110   2.800992   0.254655   0.004713
     5  Be   0.254655   0.254655   0.254655   0.254655   2.820631   0.039814
     6  Be   0.257907   0.257907   0.004713   0.004713   0.039814   2.800992
     7  Be   0.257907   0.004713   0.257907   0.004713   0.039814   0.181110
     8  Be   0.004713   0.257907   0.004713   0.257907   0.039814   0.181110
     9  Be   0.004713   0.004713   0.257907   0.257907   0.039814   0.019915
    10  Be   0.039814   0.039814   0.039814   0.039814  -0.009853   0.254655
               7          8          9         10
     1  Be   0.257907   0.004713   0.004713   0.039814
     2  Be   0.004713   0.257907   0.004713   0.039814
     3  Be   0.257907   0.004713   0.257907   0.039814
     4  Be   0.004713   0.257907   0.257907   0.039814
     5  Be   0.039814   0.039814   0.039814  -0.009853
     6  Be   0.181110   0.181110   0.019915   0.254655
     7  Be   2.800992   0.019915   0.181110   0.254655
     8  Be   0.019915   2.800992   0.181110   0.254655
     9  Be   0.181110   0.181110   2.800992   0.254655
    10  Be   0.254655   0.254655   0.254655   2.820631
 Mulliken charges:
               1
     1  Be  -0.002836
     2  Be  -0.002836
     3  Be  -0.002836
     4  Be  -0.002836
     5  Be   0.011345
     6  Be  -0.002836
     7  Be  -0.002836
     8  Be  -0.002836
     9  Be  -0.002836
    10  Be   0.011345
 Sum of Mulliken charges =  -0.00000
 Mulliken charges with hydrogens summed into heavy atoms:
               1
     1  Be  -0.002836
     2  Be  -0.002836
     3  Be  -0.002836
     4  Be  -0.002836
     5  Be   0.011345
     6  Be  -0.002836
     7  Be  -0.002836
     8  Be  -0.002836
     9  Be  -0.002836
    10  Be   0.011345
 Electronic spatial extent (au):  <R**2>=            584.9734
 Charge=              0.0000 electrons
 Dipole moment (field-independent basis, Debye):
    X=              0.0000    Y=              0.0000    Z=              0.0000  Tot=              0.0000
 Quadrupole moment (field-independent basis, Debye-Ang):
   XX=            -55.9237   YY=            -55.9237   ZZ=            -54.4581
   XY=              0.0000   XZ=              0.0000   YZ=             -0.0000
 Traceless Quadrupole moment (field-independent basis, Debye-Ang):
   XX=             -0.4885   YY=             -0.4885   ZZ=              0.9770
   XY=              0.0000   XZ=              0.0000   YZ=             -0.0000
 Octapole moment (field-independent basis, Debye-Ang**2):
  XXX=              0.0000  YYY=              0.0000  ZZZ=              0.0000  XYY=             -0.0000
  XXY=              0.0000  XXZ=             -0.0000  XZZ=              0.0000  YZZ=             -0.0000
  YYZ=             -0.0000  XYZ=             -0.0000
 Hexadecapole moment (field-independent basis, Debye-Ang**3):
 XXXX=           -490.0311 YYYY=           -490.0311 ZZZZ=           -504.7720 XXXY=              0.0000
 XXXZ=              0.0000 YYYX=              0.0000 YYYZ=              0.0000 ZZZX=              0.0000
 ZZZY=             -0.0000 XXYY=           -163.3437 XXZZ=           -164.7960 YYZZ=           -164.7960
 XXYZ=             -0.0000 YYXZ=              0.0000 ZZXY=              0.0000
 N-N= 1.541446634586D+02 E-N=-6.465911235156D+02  KE= 1.465364962418D+02
 Symmetry A1   KE= 7.314526827975D+01
 Symmetry A2   KE= 1.456747731041D+01
 Symmetry B1   KE= 2.941187532581D+01
 Symmetry B2   KE= 2.941187532581D+01
  16 Symmetry operations used in ECPInt.
 ECPInt:  NShTT=    4095 NPrTT=   13050 LenC2=    4020 LenP2D=   10927.
 LDataN:  DoStor=T MaxTD1= 5 Len=  102
 Calling FoFJK, ICntrl=      2127 FMM=F ISym2X=1 I1Cent= 0 IOpClX= 0 NMat=1 NMatS=1 NMatT=0.
 ***** Axes restored to original set *****
 -------------------------------------------------------------------
 Center     Atomic                   Forces (Hartrees/Bohr)
 Number     Number              X              Y              Z
 -------------------------------------------------------------------
      1        4           0.000000000   -0.008231446   -0.004533133
      2        4          -0.008231446    0.000000000   -0.004533133
      3        4           0.008231446   -0.000000000   -0.004533133
      4        4           0.000000000    0.008231446   -0.004533133
      5        4           0.000000000   -0.000000000   -0.040617467
      6        4          -0.005820511   -0.005820511    0.004533133
      7        4           0.005820511   -0.005820511    0.004533133
      8        4          -0.005820511    0.005820511    0.004533133
      9        4           0.005820511    0.005820511    0.004533133
     10        4          -0.000000000    0.000000000    0.040617467
 -------------------------------------------------------------------
 Cartesian Forces:  Max     0.040617467 RMS     0.011555670

 GradGradGradGradGradGradGradGradGradGradGradGradGradGradGradGradGradGrad
 Berny optimization.
 FormGI is forming the generalized inverse of G from B-inverse, IUseBI=4.
 Internal  Forces:  Max     0.009531291 RMS     0.003684847
 Search for a local minimum.
 Step number   1 out of a maximum of  100
 All quantities printed in internal units (Hartrees-Bohrs-Radians)
 Mixed Optimization -- RFO/linear search
 Second derivative matrix not updated -- first step.
 ITU=  0
     Eigenvalues ---    0.03720   0.03720   0.03846   0.03846   0.05216
     Eigenvalues ---    0.05973   0.05973   0.07109   0.07245   0.07245
     Eigenvalues ---    0.08179   0.08179   0.08314   0.08405   0.08405
     Eigenvalues ---    0.09835   0.09877   0.09877   0.14285   0.14864
     Eigenvalues ---    0.14864   0.16217   0.16395   0.16395
 RFO step:  Lambda=-1.46050669D-02 EMin= 3.72020626D-02
 Linear search not attempted -- first point.
 Maximum step size (   0.300) exceeded in Quadratic search.
    -- Step size scaled by   0.930
 Iteration  1 RMS(Cart)=  0.01855464 RMS(Int)=  0.00031687
 Iteration  2 RMS(Cart)=  0.00011522 RMS(Int)=  0.00026820
 Iteration  3 RMS(Cart)=  0.00000004 RMS(Int)=  0.00026820
 ClnCor:  largest displacement from symmetrization is 4.88D-09 for atom     4.
 Variable       Old X    -DE/DX   Delta X   Delta X   Delta X     New X
                                 (Linear)    (Quad)   (Total)
    R1        4.33941   0.00051   0.00000   0.02220   0.02160   4.36101
    R2        4.33941   0.00051   0.00000   0.02220   0.02160   4.36101
    R3        3.62991   0.00953   0.00000   0.06696   0.06758   3.69749
    R4        3.74076   0.00789   0.00000   0.06557   0.06565   3.80641
    R5        3.74076   0.00789   0.00000   0.06557   0.06565   3.80641
    R6        4.33941   0.00051   0.00000   0.02220   0.02160   4.36101
    R7        3.62991   0.00953   0.00000   0.06696   0.06758   3.69749
    R8        3.74076   0.00789   0.00000   0.06557   0.06565   3.80641
    R9        3.74076   0.00789   0.00000   0.06557   0.06565   3.80641
   R10        4.33941   0.00051   0.00000   0.02220   0.02160   4.36101
   R11        3.62991   0.00953   0.00000   0.06696   0.06758   3.69749
   R12        3.74076   0.00789   0.00000   0.06557   0.06565   3.80641
   R13        3.74076   0.00789   0.00000   0.06557   0.06565   3.80641
   R14        3.62991   0.00953   0.00000   0.06696   0.06758   3.69749
   R15        3.74076   0.00789   0.00000   0.06557   0.06565   3.80641
   R16        3.74076   0.00789   0.00000   0.06557   0.06565   3.80641
   R17        4.33941   0.00051   0.00000   0.02220   0.02160   4.36101
   R18        4.33941   0.00051   0.00000   0.02220   0.02160   4.36101
   R19        3.62991   0.00953   0.00000   0.06696   0.06758   3.69749
   R20        4.33941   0.00051   0.00000   0.02220   0.02160   4.36101
   R21        3.62991   0.00953   0.00000   0.06696   0.06758   3.69749
   R22        4.33941   0.00051   0.00000   0.02220   0.02160   4.36101
   R23        3.62991   0.00953   0.00000   0.06696   0.06758   3.69749
   R24        3.62991   0.00953   0.00000   0.06696   0.06758   3.69749
    A1        1.57080  -0.00000   0.00000  -0.00000   0.00000   1.57080
    A2        1.81342  -0.00049   0.00000  -0.00307  -0.00306   1.81036
    A3        1.81342  -0.00049   0.00000  -0.00307  -0.00306   1.81036
    A4        1.78520   0.00416   0.00000   0.02299   0.02282   1.80802
    A5        1.78520   0.00416   0.00000   0.02299   0.02282   1.80802
    A6        1.57080  -0.00000   0.00000  -0.00000   0.00000   1.57080
    A7        1.81342  -0.00049   0.00000  -0.00307  -0.00306   1.81036
    A8        1.81342  -0.00049   0.00000  -0.00307  -0.00306   1.81036
    A9        1.78520   0.00416   0.00000   0.02299   0.02282   1.80802
   A10        1.78520   0.00416   0.00000   0.02299   0.02282   1.80802
   A11        1.57080   0.00000   0.00000   0.00000   0.00000   1.57080
   A12        1.81342  -0.00049   0.00000  -0.00307  -0.00306   1.81036
   A13        1.81342  -0.00049   0.00000  -0.00307  -0.00306   1.81036
   A14        1.78520   0.00416   0.00000   0.02299   0.02282   1.80802
   A15        1.78520   0.00416   0.00000   0.02299   0.02282   1.80802
   A16        1.57080  -0.00000   0.00000  -0.00000   0.00000   1.57080
   A17        1.81342  -0.00049   0.00000  -0.00307  -0.00306   1.81036
   A18        1.81342  -0.00049   0.00000  -0.00307  -0.00306   1.81036
   A19        1.78520   0.00416   0.00000   0.02299   0.02282   1.80802
   A20        1.78520   0.00416   0.00000   0.02299   0.02282   1.80802
   A21        2.01432  -0.00794   0.00000  -0.04218  -0.04169   1.97263
   A22        2.01432  -0.00794   0.00000  -0.04218  -0.04169   1.97263
   A23        1.81342  -0.00049   0.00000  -0.00307  -0.00306   1.81036
   A24        1.78520   0.00416   0.00000   0.02299   0.02282   1.80802
   A25        1.81342  -0.00049   0.00000  -0.00307  -0.00306   1.81036
   A26        1.78520   0.00416   0.00000   0.02299   0.02282   1.80802
   A27        1.57080  -0.00000   0.00000  -0.00000   0.00000   1.57080
   A28        1.81342  -0.00049   0.00000  -0.00307  -0.00306   1.81036
   A29        1.78520   0.00416   0.00000   0.02299   0.02282   1.80802
   A30        1.81342  -0.00049   0.00000  -0.00307  -0.00306   1.81036
   A31        1.78520   0.00416   0.00000   0.02299   0.02282   1.80802
   A32        1.57080   0.00000   0.00000   0.00000   0.00000   1.57080
   A33        1.81342  -0.00049   0.00000  -0.00307  -0.00306   1.81036
   A34        1.78520   0.00416   0.00000   0.02299   0.02282   1.80802
   A35        1.81342  -0.00049   0.00000  -0.00307  -0.00306   1.81036
   A36        1.78520   0.00416   0.00000   0.02299   0.02282   1.80802
   A37        1.57080  -0.00000   0.00000  -0.00000   0.00000   1.57080
   A38        1.81342  -0.00049   0.00000  -0.00307  -0.00306   1.81036
   A39        1.78520   0.00416   0.00000   0.02299   0.02282   1.80802
   A40        1.81342  -0.00049   0.00000  -0.00307  -0.00306   1.81036
   A41        1.78520   0.00416   0.00000   0.02299   0.02282   1.80802
   A42        1.57080  -0.00000   0.00000   0.00000   0.00000   1.57080
   A43        2.01432  -0.00794   0.00000  -0.04218  -0.04169   1.97263
   A44        2.01432  -0.00794   0.00000  -0.04218  -0.04169   1.97263
    D1        0.00000   0.00000   0.00000   0.00000   0.00000   0.00000
    D2       -0.93039  -0.00158   0.00000  -0.00982  -0.00972  -0.94012
    D3        0.93039   0.00158   0.00000   0.00982   0.00972   0.94012
    D4       -0.00000   0.00000   0.00000   0.00000   0.00000   0.00000
    D5        0.00000  -0.00000   0.00000  -0.00000   0.00000   0.00000
    D6        0.93039   0.00158   0.00000   0.00982   0.00972   0.94012
    D7       -0.93039  -0.00158   0.00000  -0.00982  -0.00972  -0.94012
    D8        0.00000   0.00000   0.00000   0.00000   0.00000   0.00000
    D9        0.63554  -0.00080   0.00000  -0.00546  -0.00527   0.63026
   D10       -0.63554   0.00080   0.00000   0.00546   0.00527  -0.63026
   D11        0.62378   0.00076   0.00000   0.00472   0.00464   0.62842
   D12       -0.33282  -0.00175   0.00000  -0.00871  -0.00851  -0.34134
   D13       -0.33282  -0.00175   0.00000  -0.00871  -0.00851  -0.34134
   D14       -1.28943  -0.00426   0.00000  -0.02214  -0.02167  -1.31110
   D15       -0.62378  -0.00076   0.00000  -0.00472  -0.00464  -0.62842
   D16        0.33282   0.00175   0.00000   0.00871   0.00851   0.34134
   D17        0.33282   0.00175   0.00000   0.00871   0.00851   0.34134
   D18        1.28943   0.00426   0.00000   0.02214   0.02167   1.31110
   D19        0.00000  -0.00000   0.00000  -0.00000   0.00000   0.00000
   D20       -0.93039  -0.00158   0.00000  -0.00982  -0.00972  -0.94012
   D21        0.93039   0.00158   0.00000   0.00982   0.00972   0.94012
   D22        0.00000  -0.00000   0.00000  -0.00000   0.00000   0.00000
   D23       -0.63554   0.00080   0.00000   0.00546   0.00527  -0.63026
   D24        0.63554  -0.00080   0.00000  -0.00546  -0.00527   0.63026
   D25       -0.62378  -0.00076   0.00000  -0.00472  -0.00464  -0.62842
   D26        0.33282   0.00175   0.00000   0.00871   0.00851   0.34134
   D27        0.33282   0.00175   0.00000   0.00871   0.00851   0.34134
   D28        1.28943   0.00426   0.00000   0.02214   0.02167   1.31110
   D29        0.62378   0.00076   0.00000   0.00472   0.00464   0.62842
   D30       -0.33282  -0.00175   0.00000  -0.00871  -0.00851  -0.34134
   D31       -0.33282  -0.00175   0.00000  -0.00871  -0.00851  -0.34134
   D32       -1.28943  -0.00426   0.00000  -0.02214  -0.02167  -1.31110
   D33        0.00000   0.00000   0.00000   0.00000   0.00000   0.00000
   D34        0.93039   0.00158   0.00000   0.00982   0.00972   0.94012
   D35       -0.93039  -0.00158   0.00000  -0.00982  -0.00972  -0.94012
   D36        0.00000   0.00000   0.00000   0.00000  -0.00000   0.00000
   D37        0.63554  -0.00080   0.00000  -0.00546  -0.00527   0.63026
   D38       -0.63554   0.00080   0.00000   0.00546   0.00527  -0.63026
   D39        0.62378   0.00076   0.00000   0.00472   0.00464   0.62842
   D40       -0.33282  -0.00175   0.00000  -0.00871  -0.00851  -0.34134
   D41       -0.33282  -0.00175   0.00000  -0.00871  -0.00851  -0.34134
   D42       -1.28943  -0.00426   0.00000  -0.02214  -0.02167  -1.31110
   D43       -0.62378  -0.00076   0.00000  -0.00472  -0.00464  -0.62842
   D44        0.33282   0.00175   0.00000   0.00871   0.00851   0.34134
   D45        0.33282   0.00175   0.00000   0.00871   0.00851   0.34134
   D46        1.28943   0.00426   0.00000   0.02214   0.02167   1.31110
   D47       -0.63554   0.00080   0.00000   0.00546   0.00527  -0.63026
   D48        0.63554  -0.00080   0.00000  -0.00546  -0.00527   0.63026
   D49       -0.62378  -0.00076   0.00000  -0.00472  -0.00464  -0.62842
   D50        0.33282   0.00175   0.00000   0.00871   0.00851   0.34134
   D51        0.33282   0.00175   0.00000   0.00871   0.00851   0.34134
   D52        1.28943   0.00426   0.00000   0.02214   0.02167   1.31110
   D53        0.62378   0.00076   0.00000   0.00472   0.00464   0.62842
   D54       -0.33282  -0.00175   0.00000  -0.00871  -0.00851  -0.34134
   D55       -0.33282  -0.00175   0.00000  -0.00871  -0.00851  -0.34134
   D56       -1.28943  -0.00426   0.00000  -0.02214  -0.02167  -1.31110
   D57        0.00000  -0.00000   0.00000  -0.00000   0.00000   0.00000
   D58        0.93039   0.00158   0.00000   0.00982   0.00972   0.94012
   D59       -0.93039  -0.00158   0.00000  -0.00982  -0.00972  -0.94012
   D60        0.00000  -0.00000   0.00000  -0.00000   0.00000   0.00000
   D61        0.00000   0.00000   0.00000   0.00000   0.00000   0.00000
   D62       -0.93039  -0.00158   0.00000  -0.00982  -0.00972  -0.94012
   D63        0.93039   0.00158   0.00000   0.00982   0.00972   0.94012
   D64        0.00000   0.00000   0.00000   0.00000   0.00000   0.00000
   D65        0.63554  -0.00080   0.00000  -0.00546  -0.00527   0.63026
   D66       -0.63554   0.00080   0.00000   0.00546   0.00527  -0.63026
   D67       -0.00000   0.00000   0.00000   0.00000   0.00000   0.00000
   D68        0.93039   0.00158   0.00000   0.00982   0.00972   0.94012
   D69       -0.93039  -0.00158   0.00000  -0.00982  -0.00972  -0.94012
   D70        0.00000   0.00000   0.00000   0.00000   0.00000   0.00000
   D71       -0.63554   0.00080   0.00000   0.00546   0.00527  -0.63026
   D72        0.63554  -0.00080   0.00000  -0.00546  -0.00527   0.63026
   D73        0.00000   0.00000   0.00000   0.00000   0.00000   0.00000
   D74       -0.93039  -0.00158   0.00000  -0.00982  -0.00972  -0.94012
   D75        0.93039   0.00158   0.00000   0.00982   0.00972   0.94012
   D76        0.00000  -0.00000   0.00000  -0.00000   0.00000   0.00000
   D77        0.63554  -0.00080   0.00000  -0.00546  -0.00527   0.63026
   D78       -0.63554   0.00080   0.00000   0.00546   0.00527  -0.63026
   D79       -0.63554   0.00080   0.00000   0.00546   0.00527  -0.63026
   D80        0.63554  -0.00080   0.00000  -0.00546  -0.00527   0.63026
         Item               Value     Threshold  Converged?
 Maximum Force            0.009531     0.000450     NO 
 RMS     Force            0.003685     0.000300     NO 
 Maximum Displacement     0.138160     0.001800     NO 
 RMS     Displacement     0.018599     0.001200     NO 
 Predicted change in Energy=-7.978011D-03
 GradGradGradGradGradGradGradGradGradGradGradGradGradGradGradGradGradGrad

                          Input orientation:                          
 ---------------------------------------------------------------------
 Center     Atomic      Atomic             Coordinates (Angstroms)
 Number     Number       Type             X           Y           Z
 ---------------------------------------------------------------------
      1          4           0       -0.000000   -1.631824   -0.790158
      2          4           0       -1.631824   -0.000000   -0.790158
      3          4           0        1.631824    0.000000   -0.790158
      4          4           0       -0.000000    1.631824   -0.790158
      5          4           0       -0.000000    0.000000   -1.869763
      6          4           0       -1.153874   -1.153874    0.790158
      7          4           0        1.153874   -1.153874    0.790158
      8          4           0       -1.153874    1.153874    0.790158
      9          4           0        1.153874    1.153874    0.790158
     10          4           0        0.000000   -0.000000    1.869763
 ---------------------------------------------------------------------
                    Distance matrix (angstroms):
                    1          2          3          4          5
     1  Be   0.000000
     2  Be   2.307748   0.000000
     3  Be   2.307748   3.263648   0.000000
     4  Be   3.263648   2.307748   2.307748   0.000000
     5  Be   1.956629   1.956629   1.956629   1.956629   0.000000
     6  Be   2.014264   2.014264   3.404253   3.404253   3.120582
     7  Be   2.014264   3.404253   2.014264   3.404253   3.120582
     8  Be   3.404253   2.014264   3.404253   2.014264   3.120582
     9  Be   3.404253   3.404253   2.014264   2.014264   3.120582
    10  Be   3.120582   3.120582   3.120582   3.120582   3.739526
                    6          7          8          9         10
     6  Be   0.000000
     7  Be   2.307748   0.000000
     8  Be   2.307748   3.263648   0.000000
     9  Be   3.263648   2.307748   2.307748   0.000000
    10  Be   1.956629   1.956629   1.956629   1.956629   0.000000
 Stoichiometry    Be10
 Framework group  D4D[C4(Be.Be),4SGD(Be2)]
 Deg. of freedom     3
 Full point group                 D4D     NOp  16
 Largest Abelian subgroup         C2V     NOp   4
 Largest concise Abelian subgroup C2V     NOp   4
                         Standard orientation:                         
 ---------------------------------------------------------------------
 Center     Atomic      Atomic             Coordinates (Angstroms)
 Number     Number       Type             X           Y           Z
 ---------------------------------------------------------------------
      1          4           0       -0.000000    1.631824    0.790158
      2          4           0       -1.631824    0.000000    0.790158
      3          4           0        1.631824   -0.000000    0.790158
      4          4           0       -0.000000   -1.631824    0.790158
      5          4           0        0.000000    0.000000    1.869763
      6          4           0       -1.153874    1.153874   -0.790158
      7          4           0        1.153874    1.153874   -0.790158
      8          4           0       -1.153874   -1.153874   -0.790158
      9          4           0        1.153874   -1.153874   -0.790158
     10          4           0        0.000000    0.000000   -1.869763
 ---------------------------------------------------------------------
 Rotational constants (GHZ):           2.6323915           2.4771070           2.4771070
 Standard basis: def2TZVP (5D, 7F)
 There are    72 symmetry adapted cartesian basis functions of A1  symmetry.
 There are    32 symmetry adapted cartesian basis functions of A2  symmetry.
 There are    48 symmetry adapted cartesian basis functions of B1  symmetry.
 There are    48 symmetry adapted cartesian basis functions of B2  symmetry.
 There are    67 symmetry adapted basis functions of A1  symmetry.
 There are    31 symmetry adapted basis functions of A2  symmetry.
 There are    46 symmetry adapted basis functions of B1  symmetry.
 There are    46 symmetry adapted basis functions of B2  symmetry.
   190 basis functions,   290 primitive gaussians,   200 cartesian basis functions
    20 alpha electrons       20 beta electrons
       nuclear repulsion energy       151.8406908494 Hartrees.
 NAtoms=   10 NActive=   10 NUniq=    2 SFac= 4.00D+00 NAtFMM=   60 NAOKFM=F Big=F
 Integral buffers will be    131072 words long.
 Raffenetti 2 integral format.
 Two-electron integral symmetry is turned on.
 One-electron integrals computed using PRISM.
  16 Symmetry operations used in ECPInt.
 ECPInt:  NShTT=    4095 NPrTT=   13050 LenC2=    4012 LenP2D=   10895.
 LDataN:  DoStor=T MaxTD1= 4 Len=   56
 NBasis=   190 RedAO= T EigKep=  2.46D-04  NBF=    67    31    46    46
 NBsUse=   190 1.00D-06 EigRej= -1.00D+00 NBFU=    67    31    46    46
 Initial guess from the checkpoint file:  "/home/asus/YCY/Be10/Be10.chk"
 B after Tr=    -0.000000   -0.000000   -0.000000
         Rot=    1.000000    0.000000    0.000000    0.000000 Ang=   0.00 deg.
 Initial guess orbital symmetries:
       Occupied  (A1) (E1) (E1) (E2) (E2) (B2) (E3) (E3) (A1) (B2)
                 (A1) (B2) (E1) (E1) (E3) (E3) (A1) (E2) (E2) (A1)
       Virtual   (E1) (E1) (B2) (E1) (E1) (E3) (E3) (E2) (E2) (B2)
                 (A1) (A1) (E3) (E3) (B2) (E1) (E1) (E2) (E2) (A1)
                 (E3) (E3) (B2) (B1) (E2) (E2) (E1) (E1) (E2) (E2)
                 (B2) (E3) (E3) (E1) (E1) (A1) (E3) (E3) (A2) (E1)
                 (E1) (E2) (E2) (E3) (E3) (B2) (B1) (E1) (E1) (A1)
                 (B2) (A1) (E3) (E3) (E2) (E2) (E1) (E1) (B2) (E2)
                 (E2) (A2) (E3) (E3) (E1) (E1) (B2) (A1) (E3) (E3)
                 (A1) (E2) (E2) (E3) (E3) (E1) (E1) (A1) (E2) (E2)
                 (E3) (E3) (E1) (E1) (B2) (B2) (E3) (E3) (A1) (E2)
                 (E2) (B2) (E1) (E1) (B1) (E2) (E2) (A1) (E1) (E1)
                 (E3) (E3) (B1) (E2) (E2) (E2) (E2) (E3) (E3) (B2)
                 (E1) (E1) (A2) (B2) (E2) (E2) (E3) (E3) (A2) (E1)
                 (E1) (A1) (E3) (E3) (A1) (E2) (E2) (E1) (E1) (B2)
                 (E3) (E3) (E1) (E1) (B2) (A1) (A1) (E2) (E2) (E1)
                 (E1) (E3) (E3) (B1) (E2) (E2) (E1) (E1) (E3) (E3)
                 (A1) (B2) (E2) (E2) (A2) (B2) (E1) (E1) (E3) (E3)
                 (A1) (B2) (E1) (E1) (E2) (E2) (E3) (E3) (A1) (B2)
 ExpMin= 3.27D-02 ExpMax= 4.70D+03 ExpMxC= 1.60D+02 IAcc=3 IRadAn=         5 AccDes= 0.00D+00
 Harris functional with IExCor= 1009 and IRadAn=       5 diagonalized for initial guess.
 HarFok:  IExCor= 1009 AccDes= 0.00D+00 IRadAn=         5 IDoV= 1 UseB2=F ITyADJ=14
 ICtDFT=  3500011 ScaDFX=  1.000000  1.000000  1.000000  1.000000
 FoFCou: FMM=F IPFlag=           0 FMFlag=      100000 FMFlg1=           0
         NFxFlg=           0 DoJE=T BraDBF=F KetDBF=T FulRan=T
         wScrn=  0.000000 ICntrl=       500 IOpCl=  0 I1Cent=   200000004 NGrid=           0
         NMat0=    1 NMatS0=      1 NMatT0=    0 NMatD0=    1 NMtDS0=    0 NMtDT0=    0
 Petite list used in FoFCou.
 Keep R1 ints in memory in symmetry-blocked form, NReq=205977093.
 Requested convergence on RMS density matrix=1.00D-08 within 128 cycles.
 Requested convergence on MAX density matrix=1.00D-06.
 Requested convergence on             energy=1.00D-06.
 No special actions if energy rises.
 SCF Done:  E(RPBE1PBE) =  -147.086763712     A.U. after    8 cycles
            NFock=  8  Conv=0.59D-08     -V/T= 2.0053
  16 Symmetry operations used in ECPInt.
 ECPInt:  NShTT=    4095 NPrTT=   13050 LenC2=    4012 LenP2D=   10895.
 LDataN:  DoStor=T MaxTD1= 5 Len=  102
 Calling FoFJK, ICntrl=      2127 FMM=F ISym2X=1 I1Cent= 0 IOpClX= 0 NMat=1 NMatS=1 NMatT=0.
 ***** Axes restored to original set *****
 -------------------------------------------------------------------
 Center     Atomic                   Forces (Hartrees/Bohr)
 Number     Number              X              Y              Z
 -------------------------------------------------------------------
      1        4           0.000000000   -0.002460208   -0.000382366
      2        4          -0.002460208    0.000000000   -0.000382366
      3        4           0.002460208   -0.000000000   -0.000382366
      4        4           0.000000000    0.002460208   -0.000382366
      5        4           0.000000000   -0.000000000   -0.031355114
      6        4          -0.001739630   -0.001739630    0.000382366
      7        4           0.001739630   -0.001739630    0.000382366
      8        4          -0.001739630    0.001739630    0.000382366
      9        4           0.001739630    0.001739630    0.000382366
     10        4           0.000000000    0.000000000    0.031355114
 -------------------------------------------------------------------
 Cartesian Forces:  Max     0.031355114 RMS     0.008197310

 GradGradGradGradGradGradGradGradGradGradGradGradGradGradGradGradGradGrad
 Berny optimization.
 Using GEDIIS/GDIIS optimizer.
 FormGI is forming the generalized inverse of G from B-inverse, IUseBI=4.
 Internal  Forces:  Max     0.006883127 RMS     0.002662788
 Search for a local minimum.
 Step number   2 out of a maximum of  100
 All quantities printed in internal units (Hartrees-Bohrs-Radians)
 Mixed Optimization -- RFO/linear search
 Update second derivatives using D2CorX and points    1    2
 DE= -1.13D-02 DEPred=-7.98D-03 R= 1.42D+00
 TightC=F SS=  1.41D+00  RLast= 3.12D-01 DXNew= 5.0454D-01 9.3544D-01
 Trust test= 1.42D+00 RLast= 3.12D-01 DXMaxT set to 5.05D-01
 ITU=  1  0
 Use linear search instead of GDIIS.
 Linear search step of   0.601 exceeds DXMaxT=   0.505 but not scaled.
 Quartic linear search produced a step of  2.00000.
 Iteration  1 RMS(Cart)=  0.03716496 RMS(Int)=  0.00167082
 Iteration  2 RMS(Cart)=  0.00040126 RMS(Int)=  0.00156265
 Iteration  3 RMS(Cart)=  0.00000062 RMS(Int)=  0.00156265
 ClnCor:  largest displacement from symmetrization is 8.60D-09 for atom     4.
 Variable       Old X    -DE/DX   Delta X   Delta X   Delta X     New X
                                 (Linear)    (Quad)   (Total)
    R1        4.36101  -0.00132   0.04320   0.00000   0.03981   4.40082
    R2        4.36101  -0.00132   0.04320   0.00000   0.03981   4.40082
    R3        3.69749   0.00688   0.13516   0.00000   0.13862   3.83611
    R4        3.80641   0.00425   0.13130   0.00000   0.13173   3.93814
    R5        3.80641   0.00425   0.13130   0.00000   0.13173   3.93814
    R6        4.36101  -0.00132   0.04320   0.00000   0.03981   4.40082
    R7        3.69749   0.00688   0.13516   0.00000   0.13862   3.83611
    R8        3.80641   0.00425   0.13130   0.00000   0.13173   3.93814
    R9        3.80641   0.00425   0.13130   0.00000   0.13173   3.93814
   R10        4.36101  -0.00132   0.04320   0.00000   0.03981   4.40082
   R11        3.69749   0.00688   0.13516   0.00000   0.13862   3.83611
   R12        3.80641   0.00425   0.13130   0.00000   0.13173   3.93814
   R13        3.80641   0.00425   0.13130   0.00000   0.13173   3.93814
   R14        3.69749   0.00688   0.13516   0.00000   0.13862   3.83611
   R15        3.80641   0.00425   0.13130   0.00000   0.13173   3.93814
   R16        3.80641   0.00425   0.13130   0.00000   0.13173   3.93814
   R17        4.36101  -0.00132   0.04320   0.00000   0.03981   4.40082
   R18        4.36101  -0.00132   0.04320   0.00000   0.03981   4.40082
   R19        3.69749   0.00688   0.13516   0.00000   0.13862   3.83611
   R20        4.36101  -0.00132   0.04320   0.00000   0.03981   4.40082
   R21        3.69749   0.00688   0.13516   0.00000   0.13862   3.83611
   R22        4.36101  -0.00132   0.04320   0.00000   0.03981   4.40082
   R23        3.69749   0.00688   0.13516   0.00000   0.13862   3.83611
   R24        3.69749   0.00688   0.13516   0.00000   0.13862   3.83611
    A1        1.57080  -0.00000   0.00000   0.00000   0.00000   1.57080
    A2        1.81036  -0.00035  -0.00611   0.00000  -0.00601   1.80435
    A3        1.81036  -0.00035  -0.00611   0.00000  -0.00601   1.80435
    A4        1.80802   0.00333   0.04563   0.00000   0.04445   1.85247
    A5        1.80802   0.00333   0.04563   0.00000   0.04445   1.85247
    A6        1.57080   0.00000   0.00000   0.00000   0.00000   1.57080
    A7        1.81036  -0.00035  -0.00611   0.00000  -0.00601   1.80435
    A8        1.81036  -0.00035  -0.00611   0.00000  -0.00601   1.80435
    A9        1.80802   0.00333   0.04563   0.00000   0.04445   1.85247
   A10        1.80802   0.00333   0.04563   0.00000   0.04445   1.85247
   A11        1.57080   0.00000   0.00000   0.00000  -0.00000   1.57080
   A12        1.81036  -0.00035  -0.00611   0.00000  -0.00601   1.80435
   A13        1.81036  -0.00035  -0.00611   0.00000  -0.00601   1.80435
   A14        1.80802   0.00333   0.04563   0.00000   0.04445   1.85247
   A15        1.80802   0.00333   0.04563   0.00000   0.04445   1.85247
   A16        1.57080  -0.00000   0.00000   0.00000   0.00000   1.57080
   A17        1.81036  -0.00035  -0.00611   0.00000  -0.00601   1.80435
   A18        1.81036  -0.00035  -0.00611   0.00000  -0.00601   1.80435
   A19        1.80802   0.00333   0.04563   0.00000   0.04445   1.85247
   A20        1.80802   0.00333   0.04563   0.00000   0.04445   1.85247
   A21        1.97263  -0.00655  -0.08338   0.00000  -0.08023   1.89240
   A22        1.97263  -0.00655  -0.08338   0.00000  -0.08023   1.89240
   A23        1.81036  -0.00035  -0.00611   0.00000  -0.00601   1.80435
   A24        1.80802   0.00333   0.04563   0.00000   0.04445   1.85247
   A25        1.81036  -0.00035  -0.00611   0.00000  -0.00601   1.80435
   A26        1.80802   0.00333   0.04563   0.00000   0.04445   1.85247
   A27        1.57080   0.00000  -0.00000   0.00000   0.00000   1.57080
   A28        1.81036  -0.00035  -0.00611   0.00000  -0.00601   1.80435
   A29        1.80802   0.00333   0.04563   0.00000   0.04445   1.85247
   A30        1.81036  -0.00035  -0.00611   0.00000  -0.00601   1.80435
   A31        1.80802   0.00333   0.04563   0.00000   0.04445   1.85247
   A32        1.57080  -0.00000   0.00000   0.00000   0.00000   1.57080
   A33        1.81036  -0.00035  -0.00611   0.00000  -0.00601   1.80435
   A34        1.80802   0.00333   0.04563   0.00000   0.04445   1.85247
   A35        1.81036  -0.00035  -0.00611   0.00000  -0.00601   1.80435
   A36        1.80802   0.00333   0.04563   0.00000   0.04445   1.85247
   A37        1.57080  -0.00000   0.00000   0.00000   0.00000   1.57080
   A38        1.81036  -0.00035  -0.00611   0.00000  -0.00601   1.80435
   A39        1.80802   0.00333   0.04563   0.00000   0.04445   1.85247
   A40        1.81036  -0.00035  -0.00611   0.00000  -0.00601   1.80435
   A41        1.80802   0.00333   0.04563   0.00000   0.04445   1.85247
   A42        1.57080   0.00000  -0.00000   0.00000   0.00000   1.57080
   A43        1.97263  -0.00655  -0.08338   0.00000  -0.08023   1.89240
   A44        1.97263  -0.00655  -0.08338   0.00000  -0.08023   1.89240
    D1        0.00000   0.00000   0.00000   0.00000   0.00000   0.00000
    D2       -0.94012  -0.00110  -0.01945   0.00000  -0.01888  -0.95900
    D3        0.94012   0.00110   0.01945   0.00000   0.01888   0.95900
    D4       -0.00000  -0.00000   0.00000   0.00000   0.00000   0.00000
    D5        0.00000  -0.00000   0.00000   0.00000   0.00000   0.00000
    D6        0.94012   0.00110   0.01945   0.00000   0.01888   0.95900
    D7       -0.94012  -0.00110  -0.01945   0.00000  -0.01888  -0.95900
    D8       -0.00000   0.00000  -0.00000   0.00000   0.00000   0.00000
    D9        0.63026  -0.00045  -0.01055   0.00000  -0.00949   0.62078
   D10       -0.63026   0.00045   0.01055   0.00000   0.00949  -0.62078
   D11        0.62842   0.00052   0.00929   0.00000   0.00885   0.63727
   D12       -0.34134  -0.00151  -0.01703   0.00000  -0.01584  -0.35718
   D13       -0.34134  -0.00151  -0.01703   0.00000  -0.01584  -0.35718
   D14       -1.31110  -0.00354  -0.04334   0.00000  -0.04054  -1.35163
   D15       -0.62842  -0.00052  -0.00929   0.00000  -0.00885  -0.63727
   D16        0.34134   0.00151   0.01703   0.00000   0.01584   0.35718
   D17        0.34134   0.00151   0.01703   0.00000   0.01584   0.35718
   D18        1.31110   0.00354   0.04334   0.00000   0.04054   1.35163
   D19        0.00000  -0.00000   0.00000   0.00000   0.00000   0.00000
   D20       -0.94012  -0.00110  -0.01945   0.00000  -0.01888  -0.95900
   D21        0.94012   0.00110   0.01945   0.00000   0.01888   0.95900
   D22        0.00000   0.00000   0.00000   0.00000   0.00000   0.00000
   D23       -0.63026   0.00045   0.01055   0.00000   0.00949  -0.62078
   D24        0.63026  -0.00045  -0.01055   0.00000  -0.00949   0.62078
   D25       -0.62842  -0.00052  -0.00929   0.00000  -0.00885  -0.63727
   D26        0.34134   0.00151   0.01703   0.00000   0.01584   0.35718
   D27        0.34134   0.00151   0.01703   0.00000   0.01584   0.35718
   D28        1.31110   0.00354   0.04334   0.00000   0.04054   1.35163
   D29        0.62842   0.00052   0.00929   0.00000   0.00885   0.63727
   D30       -0.34134  -0.00151  -0.01703   0.00000  -0.01584  -0.35718
   D31       -0.34134  -0.00151  -0.01703   0.00000  -0.01584  -0.35718
   D32       -1.31110  -0.00354  -0.04334   0.00000  -0.04054  -1.35163
   D33        0.00000   0.00000   0.00000   0.00000   0.00000   0.00000
   D34        0.94012   0.00110   0.01945   0.00000   0.01888   0.95900
   D35       -0.94012  -0.00110  -0.01945   0.00000  -0.01888  -0.95900
   D36        0.00000  -0.00000  -0.00000   0.00000   0.00000   0.00000
   D37        0.63026  -0.00045  -0.01055   0.00000  -0.00949   0.62078
   D38       -0.63026   0.00045   0.01055   0.00000   0.00949  -0.62078
   D39        0.62842   0.00052   0.00929   0.00000   0.00885   0.63727
   D40       -0.34134  -0.00151  -0.01703   0.00000  -0.01584  -0.35718
   D41       -0.34134  -0.00151  -0.01703   0.00000  -0.01584  -0.35718
   D42       -1.31110  -0.00354  -0.04334   0.00000  -0.04054  -1.35163
   D43       -0.62842  -0.00052  -0.00929   0.00000  -0.00885  -0.63727
   D44        0.34134   0.00151   0.01703   0.00000   0.01584   0.35718
   D45        0.34134   0.00151   0.01703   0.00000   0.01584   0.35718
   D46        1.31110   0.00354   0.04334   0.00000   0.04054   1.35163
   D47       -0.63026   0.00045   0.01055   0.00000   0.00949  -0.62078
   D48        0.63026  -0.00045  -0.01055   0.00000  -0.00949   0.62078
   D49       -0.62842  -0.00052  -0.00929   0.00000  -0.00885  -0.63727
   D50        0.34134   0.00151   0.01703   0.00000   0.01584   0.35718
   D51        0.34134   0.00151   0.01703   0.00000   0.01584   0.35718
   D52        1.31110   0.00354   0.04334   0.00000   0.04054   1.35163
   D53        0.62842   0.00052   0.00929   0.00000   0.00885   0.63727
   D54       -0.34134  -0.00151  -0.01703   0.00000  -0.01584  -0.35718
   D55       -0.34134  -0.00151  -0.01703   0.00000  -0.01584  -0.35718
   D56       -1.31110  -0.00354  -0.04334   0.00000  -0.04054  -1.35163
   D57        0.00000   0.00000   0.00000   0.00000  -0.00000   0.00000
   D58        0.94012   0.00110   0.01945   0.00000   0.01888   0.95900
   D59       -0.94012  -0.00110  -0.01945   0.00000  -0.01888  -0.95900
   D60        0.00000  -0.00000   0.00000   0.00000   0.00000   0.00000
   D61        0.00000   0.00000   0.00000   0.00000  -0.00000   0.00000
   D62       -0.94012  -0.00110  -0.01945   0.00000  -0.01888  -0.95900
   D63        0.94012   0.00110   0.01945   0.00000   0.01888   0.95900
   D64       -0.00000   0.00000   0.00000   0.00000   0.00000   0.00000
   D65        0.63026  -0.00045  -0.01055   0.00000  -0.00949   0.62078
   D66       -0.63026   0.00045   0.01055   0.00000   0.00949  -0.62078
   D67       -0.00000  -0.00000   0.00000   0.00000  -0.00000  -0.00000
   D68        0.94012   0.00110   0.01945   0.00000   0.01888   0.95900
   D69       -0.94012  -0.00110  -0.01945   0.00000  -0.01888  -0.95900
   D70       -0.00000   0.00000   0.00000   0.00000   0.00000   0.00000
   D71       -0.63026   0.00045   0.01055   0.00000   0.00949  -0.62078
   D72        0.63026  -0.00045  -0.01055   0.00000  -0.00949   0.62078
   D73        0.00000   0.00000   0.00000   0.00000  -0.00000   0.00000
   D74       -0.94012  -0.00110  -0.01945   0.00000  -0.01888  -0.95900
   D75        0.94012   0.00110   0.01945   0.00000   0.01888   0.95900
   D76        0.00000  -0.00000   0.00000   0.00000   0.00000   0.00000
   D77        0.63026  -0.00045  -0.01055   0.00000  -0.00949   0.62078
   D78       -0.63026   0.00045   0.01055   0.00000   0.00949  -0.62078
   D79       -0.63026   0.00045   0.01055   0.00000   0.00949  -0.62078
   D80        0.63026  -0.00045  -0.01055   0.00000  -0.00949   0.62078
         Item               Value     Threshold  Converged?
 Maximum Force            0.006883     0.000450     NO 
 RMS     Force            0.002663     0.000300     NO 
 Maximum Displacement     0.278052     0.001800     NO 
 RMS     Displacement     0.037301     0.001200     NO 
 Predicted change in Energy=-9.246669D-03
 GradGradGradGradGradGradGradGradGradGradGradGradGradGradGradGradGradGrad

                          Input orientation:                          
 ---------------------------------------------------------------------
 Center     Atomic      Atomic             Coordinates (Angstroms)
 Number     Number       Type             X           Y           Z
 ---------------------------------------------------------------------
      1          4           0        0.000000   -1.646720   -0.829830
      2          4           0       -1.646720   -0.000000   -0.829830
      3          4           0        1.646720    0.000000   -0.829830
      4          4           0       -0.000000    1.646720   -0.829830
      5          4           0        0.000000    0.000000   -2.016902
      6          4           0       -1.164407   -1.164407    0.829830
      7          4           0        1.164407   -1.164407    0.829830
      8          4           0       -1.164407    1.164407    0.829830
      9          4           0        1.164407    1.164407    0.829830
     10          4           0        0.000000   -0.000000    2.016902
 ---------------------------------------------------------------------
                    Distance matrix (angstroms):
                    1          2          3          4          5
     1  Be   0.000000
     2  Be   2.328814   0.000000
     3  Be   2.328814   3.293440   0.000000
     4  Be   3.293440   2.328814   2.328814   0.000000
     5  Be   2.029982   2.029982   2.029982   2.029982   0.000000
     6  Be   2.083972   2.083972   3.465941   3.465941   3.288703
     7  Be   2.083972   3.465941   2.083972   3.465941   3.288703
     8  Be   3.465941   2.083972   3.465941   2.083972   3.288703
     9  Be   3.465941   3.465941   2.083972   2.083972   3.288703
    10  Be   3.288703   3.288703   3.288703   3.288703   4.033804
                    6          7          8          9         10
     6  Be   0.000000
     7  Be   2.328814   0.000000
     8  Be   2.328814   3.293440   0.000000
     9  Be   3.293440   2.328814   2.328814   0.000000
    10  Be   2.029982   2.029982   2.029982   2.029982   0.000000
 Stoichiometry    Be10
 Framework group  D4D[C4(Be.Be),4SGD(Be2)]
 Deg. of freedom     3
 Full point group                 D4D     NOp  16
 Largest Abelian subgroup         C2V     NOp   4
 Largest concise Abelian subgroup C2V     NOp   4
                         Standard orientation:                         
 ---------------------------------------------------------------------
 Center     Atomic      Atomic             Coordinates (Angstroms)
 Number     Number       Type             X           Y           Z
 ---------------------------------------------------------------------
      1          4           0       -0.000000    1.646720    0.829830
      2          4           0       -1.646720    0.000000    0.829830
      3          4           0        1.646720   -0.000000    0.829830
      4          4           0       -0.000000   -1.646720    0.829830
      5          4           0        0.000000    0.000000    2.016902
      6          4           0       -1.164407    1.164407   -0.829830
      7          4           0        1.164407    1.164407   -0.829830
      8          4           0       -1.164407   -1.164407   -0.829830
      9          4           0        1.164407   -1.164407   -0.829830
     10          4           0        0.000000    0.000000   -2.016902
 ---------------------------------------------------------------------
 Rotational constants (GHZ):           2.5849826           2.2896670           2.2896670
 Standard basis: def2TZVP (5D, 7F)
 There are    72 symmetry adapted cartesian basis functions of A1  symmetry.
 There are    32 symmetry adapted cartesian basis functions of A2  symmetry.
 There are    48 symmetry adapted cartesian basis functions of B1  symmetry.
 There are    48 symmetry adapted cartesian basis functions of B2  symmetry.
 There are    67 symmetry adapted basis functions of A1  symmetry.
 There are    31 symmetry adapted basis functions of A2  symmetry.
 There are    46 symmetry adapted basis functions of B1  symmetry.
 There are    46 symmetry adapted basis functions of B2  symmetry.
   190 basis functions,   290 primitive gaussians,   200 cartesian basis functions
    20 alpha electrons       20 beta electrons
       nuclear repulsion energy       147.4766552956 Hartrees.
 NAtoms=   10 NActive=   10 NUniq=    2 SFac= 4.00D+00 NAtFMM=   60 NAOKFM=F Big=F
 Integral buffers will be    131072 words long.
 Raffenetti 2 integral format.
 Two-electron integral symmetry is turned on.
 One-electron integrals computed using PRISM.
  16 Symmetry operations used in ECPInt.
 ECPInt:  NShTT=    4095 NPrTT=   13050 LenC2=    4012 LenP2D=   10808.
 LDataN:  DoStor=T MaxTD1= 4 Len=   56
 NBasis=   190 RedAO= T EigKep=  3.34D-04  NBF=    67    31    46    46
 NBsUse=   190 1.00D-06 EigRej= -1.00D+00 NBFU=    67    31    46    46
 Initial guess from the checkpoint file:  "/home/asus/YCY/Be10/Be10.chk"
 B after Tr=     0.000000    0.000000    0.000000
         Rot=    1.000000    0.000000    0.000000    0.000000 Ang=   0.00 deg.
 Initial guess orbital symmetries:
       Occupied  (A1) (B2) (E1) (E1) (A1) (E2) (E2) (E3) (E3) (B2)
                 (A1) (B2) (E1) (E1) (E3) (E3) (A1) (E2) (E2) (A1)
       Virtual   (E1) (E1) (B2) (E1) (E1) (E3) (E3) (E2) (E2) (B2)
                 (A1) (A1) (E3) (E3) (B2) (E1) (E1) (E2) (E2) (A1)
                 (E3) (E3) (B2) (B1) (E2) (E2) (E1) (E1) (E2) (E2)
                 (B2) (E3) (E3) (E1) (E1) (A1) (E3) (E3) (E1) (E1)
                 (A2) (E2) (E2) (E3) (E3) (B2) (B1) (E1) (E1) (B2)
                 (A1) (A1) (E3) (E3) (E2) (E2) (E1) (E1) (B2) (E2)
                 (E2) (A2) (E3) (E3) (E1) (E1) (B2) (E3) (E3) (A1)
                 (A1) (E2) (E2) (E3) (E3) (E1) (E1) (A1) (B2) (E2)
                 (E2) (E3) (E3) (E1) (E1) (B2) (A1) (E3) (E3) (E2)
                 (E2) (B1) (E1) (E1) (B2) (E2) (E2) (E1) (E1) (A1)
                 (E3) (E3) (B1) (E2) (E2) (E2) (E2) (B2) (E3) (E3)
                 (E1) (E1) (B2) (A2) (E2) (E2) (E3) (E3) (E1) (E1)
                 (A2) (A1) (E3) (E3) (A1) (E2) (E2) (E1) (E1) (B2)
                 (E3) (E3) (E1) (E1) (B2) (A1) (A1) (E2) (E2) (E1)
                 (E1) (E3) (E3) (B1) (E2) (E2) (E1) (E1) (E3) (E3)
                 (A1) (B2) (E2) (E2) (B2) (A2) (E1) (E1) (E3) (E3)
                 (A1) (B2) (E1) (E1) (E2) (E2) (E3) (E3) (A1) (B2)
 ExpMin= 3.27D-02 ExpMax= 4.70D+03 ExpMxC= 1.60D+02 IAcc=3 IRadAn=         5 AccDes= 0.00D+00
 Harris functional with IExCor= 1009 and IRadAn=       5 diagonalized for initial guess.
 HarFok:  IExCor= 1009 AccDes= 0.00D+00 IRadAn=         5 IDoV= 1 UseB2=F ITyADJ=14
 ICtDFT=  3500011 ScaDFX=  1.000000  1.000000  1.000000  1.000000
 FoFCou: FMM=F IPFlag=           0 FMFlag=      100000 FMFlg1=           0
         NFxFlg=           0 DoJE=T BraDBF=F KetDBF=T FulRan=T
         wScrn=  0.000000 ICntrl=       500 IOpCl=  0 I1Cent=   200000004 NGrid=           0
         NMat0=    1 NMatS0=      1 NMatT0=    0 NMatD0=    1 NMtDS0=    0 NMtDT0=    0
 Petite list used in FoFCou.
 Keep R1 ints in memory in symmetry-blocked form, NReq=205977093.
 Requested convergence on RMS density matrix=1.00D-08 within 128 cycles.
 Requested convergence on MAX density matrix=1.00D-06.
 Requested convergence on             energy=1.00D-06.
 No special actions if energy rises.
 SCF Done:  E(RPBE1PBE) =  -147.096640354     A.U. after    9 cycles
            NFock=  9  Conv=0.13D-08     -V/T= 2.0082
  16 Symmetry operations used in ECPInt.
 ECPInt:  NShTT=    4095 NPrTT=   13050 LenC2=    4012 LenP2D=   10808.
 LDataN:  DoStor=T MaxTD1= 5 Len=  102
 Calling FoFJK, ICntrl=      2127 FMM=F ISym2X=1 I1Cent= 0 IOpClX= 0 NMat=1 NMatS=1 NMatT=0.
 ***** Axes restored to original set *****
 -------------------------------------------------------------------
 Center     Atomic                   Forces (Hartrees/Bohr)
 Number     Number              X              Y              Z
 -------------------------------------------------------------------
      1        4          -0.000000000    0.007015740    0.006375845
      2        4           0.007015740    0.000000000    0.006375845
      3        4          -0.007015740   -0.000000000    0.006375845
      4        4           0.000000000   -0.007015740    0.006375845
      5        4          -0.000000000    0.000000000   -0.013031496
      6        4           0.004960877    0.004960877   -0.006375845
      7        4          -0.004960877    0.004960877   -0.006375845
      8        4           0.004960877   -0.004960877   -0.006375845
      9        4          -0.004960877   -0.004960877   -0.006375845
     10        4          -0.000000000    0.000000000    0.013031496
 -------------------------------------------------------------------
 Cartesian Forces:  Max     0.013031496 RMS     0.005940302

 GradGradGradGradGradGradGradGradGradGradGradGradGradGradGradGradGradGrad
 Berny optimization.
 Using GEDIIS/GDIIS optimizer.
 FormGI is forming the generalized inverse of G from B-inverse, IUseBI=4.
 Internal  Forces:  Max     0.004050040 RMS     0.001548116
 Search for a local minimum.
 Step number   3 out of a maximum of  100
 All quantities printed in internal units (Hartrees-Bohrs-Radians)
 Mixed Optimization -- RFO/linear search
 Update second derivatives using D2CorX and points    2    3
 ITU=  0  1  0
 Use linear search instead of GDIIS.
     Eigenvalues ---    0.03812   0.03812   0.04013   0.04013   0.04060
     Eigenvalues ---    0.05119   0.06064   0.06064   0.07218   0.07218
     Eigenvalues ---    0.07511   0.08494   0.08494   0.08508   0.08508
     Eigenvalues ---    0.09642   0.09840   0.09840   0.09876   0.14404
     Eigenvalues ---    0.14404   0.15239   0.16108   0.16108
 RFO step:  Lambda=-3.74120120D-03 EMin= 3.81195681D-02
 Quartic linear search produced a step of  0.12974.
 Iteration  1 RMS(Cart)=  0.01392193 RMS(Int)=  0.00041582
 Iteration  2 RMS(Cart)=  0.00010141 RMS(Int)=  0.00036960
 Iteration  3 RMS(Cart)=  0.00000002 RMS(Int)=  0.00036960
 ClnCor:  largest displacement from symmetrization is 5.22D-09 for atom     3.
 Variable       Old X    -DE/DX   Delta X   Delta X   Delta X     New X
                                 (Linear)    (Quad)   (Total)
    R1        4.40082  -0.00405   0.00516  -0.04475  -0.04033   4.36049
    R2        4.40082  -0.00405   0.00516  -0.04475  -0.04033   4.36049
    R3        3.83611   0.00175   0.01798   0.01646   0.03528   3.87139
    R4        3.93814  -0.00211   0.01709  -0.01969  -0.00259   3.93554
    R5        3.93814  -0.00211   0.01709  -0.01969  -0.00259   3.93554
    R6        4.40082  -0.00405   0.00516  -0.04475  -0.04033   4.36049
    R7        3.83611   0.00175   0.01798   0.01646   0.03528   3.87139
    R8        3.93814  -0.00211   0.01709  -0.01969  -0.00259   3.93554
    R9        3.93814  -0.00211   0.01709  -0.01969  -0.00259   3.93554
   R10        4.40082  -0.00405   0.00516  -0.04475  -0.04033   4.36049
   R11        3.83611   0.00175   0.01798   0.01646   0.03528   3.87139
   R12        3.93814  -0.00211   0.01709  -0.01969  -0.00259   3.93554
   R13        3.93814  -0.00211   0.01709  -0.01969  -0.00259   3.93554
   R14        3.83611   0.00175   0.01798   0.01646   0.03528   3.87139
   R15        3.93814  -0.00211   0.01709  -0.01969  -0.00259   3.93554
   R16        3.93814  -0.00211   0.01709  -0.01969  -0.00259   3.93554
   R17        4.40082  -0.00405   0.00516  -0.04475  -0.04033   4.36049
   R18        4.40082  -0.00405   0.00516  -0.04475  -0.04033   4.36049
   R19        3.83611   0.00175   0.01798   0.01646   0.03528   3.87139
   R20        4.40082  -0.00405   0.00516  -0.04475  -0.04033   4.36049
   R21        3.83611   0.00175   0.01798   0.01646   0.03528   3.87139
   R22        4.40082  -0.00405   0.00516  -0.04475  -0.04033   4.36049
   R23        3.83611   0.00175   0.01798   0.01646   0.03528   3.87139
   R24        3.83611   0.00175   0.01798   0.01646   0.03528   3.87139
    A1        1.57080  -0.00000  -0.00000   0.00000   0.00000   1.57080
    A2        1.80435  -0.00009  -0.00078  -0.00123  -0.00202   1.80233
    A3        1.80435  -0.00009  -0.00078  -0.00123  -0.00202   1.80233
    A4        1.85247   0.00174   0.00577   0.01877   0.02426   1.87673
    A5        1.85247   0.00174   0.00577   0.01877   0.02426   1.87673
    A6        1.57080   0.00000  -0.00000  -0.00000   0.00000   1.57080
    A7        1.80435  -0.00009  -0.00078  -0.00123  -0.00202   1.80233
    A8        1.80435  -0.00009  -0.00078  -0.00123  -0.00202   1.80233
    A9        1.85247   0.00174   0.00577   0.01877   0.02426   1.87673
   A10        1.85247   0.00174   0.00577   0.01877   0.02426   1.87673
   A11        1.57080   0.00000   0.00000   0.00000   0.00000   1.57080
   A12        1.80435  -0.00009  -0.00078  -0.00123  -0.00202   1.80233
   A13        1.80435  -0.00009  -0.00078  -0.00123  -0.00202   1.80233
   A14        1.85247   0.00174   0.00577   0.01877   0.02426   1.87673
   A15        1.85247   0.00174   0.00577   0.01877   0.02426   1.87673
   A16        1.57080  -0.00000   0.00000  -0.00000   0.00000   1.57080
   A17        1.80435  -0.00009  -0.00078  -0.00123  -0.00202   1.80233
   A18        1.80435  -0.00009  -0.00078  -0.00123  -0.00202   1.80233
   A19        1.85247   0.00174   0.00577   0.01877   0.02426   1.87673
   A20        1.85247   0.00174   0.00577   0.01877   0.02426   1.87673
   A21        1.89240  -0.00382  -0.01041  -0.04011  -0.04963   1.84277
   A22        1.89240  -0.00382  -0.01041  -0.04011  -0.04963   1.84277
   A23        1.80435  -0.00009  -0.00078  -0.00123  -0.00202   1.80233
   A24        1.85247   0.00174   0.00577   0.01877   0.02426   1.87673
   A25        1.80435  -0.00009  -0.00078  -0.00123  -0.00202   1.80233
   A26        1.85247   0.00174   0.00577   0.01877   0.02426   1.87673
   A27        1.57080   0.00000   0.00000   0.00000   0.00000   1.57080
   A28        1.80435  -0.00009  -0.00078  -0.00123  -0.00202   1.80233
   A29        1.85247   0.00174   0.00577   0.01877   0.02426   1.87673
   A30        1.80435  -0.00009  -0.00078  -0.00123  -0.00202   1.80233
   A31        1.85247   0.00174   0.00577   0.01877   0.02426   1.87673
   A32        1.57080  -0.00000  -0.00000   0.00000  -0.00000   1.57080
   A33        1.80435  -0.00009  -0.00078  -0.00123  -0.00202   1.80233
   A34        1.85247   0.00174   0.00577   0.01877   0.02426   1.87673
   A35        1.80435  -0.00009  -0.00078  -0.00123  -0.00202   1.80233
   A36        1.85247   0.00174   0.00577   0.01877   0.02426   1.87673
   A37        1.57080  -0.00000  -0.00000  -0.00000  -0.00000   1.57080
   A38        1.80435  -0.00009  -0.00078  -0.00123  -0.00202   1.80233
   A39        1.85247   0.00174   0.00577   0.01877   0.02426   1.87673
   A40        1.80435  -0.00009  -0.00078  -0.00123  -0.00202   1.80233
   A41        1.85247   0.00174   0.00577   0.01877   0.02426   1.87673
   A42        1.57080   0.00000   0.00000  -0.00000   0.00000   1.57080
   A43        1.89240  -0.00382  -0.01041  -0.04011  -0.04963   1.84277
   A44        1.89240  -0.00382  -0.01041  -0.04011  -0.04963   1.84277
    D1        0.00000   0.00000   0.00000   0.00000   0.00000   0.00000
    D2       -0.95900  -0.00028  -0.00245  -0.00383  -0.00629  -0.96529
    D3        0.95900   0.00028   0.00245   0.00383   0.00629   0.96529
    D4       -0.00000  -0.00000   0.00000   0.00000   0.00000   0.00000
    D5        0.00000  -0.00000   0.00000  -0.00000   0.00000   0.00000
    D6        0.95900   0.00028   0.00245   0.00383   0.00629   0.96529
    D7       -0.95900  -0.00028  -0.00245  -0.00383  -0.00629  -0.96529
    D8        0.00000   0.00000   0.00000  -0.00000   0.00000   0.00000
    D9        0.62078   0.00008  -0.00123   0.00019  -0.00086   0.61991
   D10       -0.62078  -0.00008   0.00123  -0.00019   0.00086  -0.61991
   D11        0.63727   0.00013   0.00115   0.00177   0.00290   0.64017
   D12       -0.35718  -0.00103  -0.00206  -0.01037  -0.01211  -0.36929
   D13       -0.35718  -0.00103  -0.00206  -0.01037  -0.01211  -0.36929
   D14       -1.35163  -0.00218  -0.00526  -0.02252  -0.02712  -1.37875
   D15       -0.63727  -0.00013  -0.00115  -0.00177  -0.00290  -0.64017
   D16        0.35718   0.00103   0.00206   0.01037   0.01211   0.36929
   D17        0.35718   0.00103   0.00206   0.01037   0.01211   0.36929
   D18        1.35163   0.00218   0.00526   0.02252   0.02712   1.37875
   D19        0.00000  -0.00000   0.00000  -0.00000   0.00000   0.00000
   D20       -0.95900  -0.00028  -0.00245  -0.00383  -0.00629  -0.96529
   D21        0.95900   0.00028   0.00245   0.00383   0.00629   0.96529
   D22        0.00000   0.00000   0.00000   0.00000   0.00000   0.00000
   D23       -0.62078  -0.00008   0.00123  -0.00019   0.00086  -0.61991
   D24        0.62078   0.00008  -0.00123   0.00019  -0.00086   0.61991
   D25       -0.63727  -0.00013  -0.00115  -0.00177  -0.00290  -0.64017
   D26        0.35718   0.00103   0.00206   0.01037   0.01211   0.36929
   D27        0.35718   0.00103   0.00206   0.01037   0.01211   0.36929
   D28        1.35163   0.00218   0.00526   0.02252   0.02712   1.37875
   D29        0.63727   0.00013   0.00115   0.00177   0.00290   0.64017
   D30       -0.35718  -0.00103  -0.00206  -0.01037  -0.01211  -0.36929
   D31       -0.35718  -0.00103  -0.00206  -0.01037  -0.01211  -0.36929
   D32       -1.35163  -0.00218  -0.00526  -0.02252  -0.02712  -1.37875
   D33        0.00000   0.00000   0.00000   0.00000   0.00000   0.00000
   D34        0.95900   0.00028   0.00245   0.00383   0.00629   0.96529
   D35       -0.95900  -0.00028  -0.00245  -0.00383  -0.00629  -0.96529
   D36        0.00000  -0.00000   0.00000  -0.00000   0.00000   0.00000
   D37        0.62078   0.00008  -0.00123   0.00019  -0.00086   0.61991
   D38       -0.62078  -0.00008   0.00123  -0.00019   0.00086  -0.61991
   D39        0.63727   0.00013   0.00115   0.00177   0.00290   0.64017
   D40       -0.35718  -0.00103  -0.00206  -0.01037  -0.01211  -0.36929
   D41       -0.35718  -0.00103  -0.00206  -0.01037  -0.01211  -0.36929
   D42       -1.35163  -0.00218  -0.00526  -0.02252  -0.02712  -1.37875
   D43       -0.63727  -0.00013  -0.00115  -0.00177  -0.00290  -0.64017
   D44        0.35718   0.00103   0.00206   0.01037   0.01211   0.36929
   D45        0.35718   0.00103   0.00206   0.01037   0.01211   0.36929
   D46        1.35163   0.00218   0.00526   0.02252   0.02712   1.37875
   D47       -0.62078  -0.00008   0.00123  -0.00019   0.00086  -0.61991
   D48        0.62078   0.00008  -0.00123   0.00019  -0.00086   0.61991
   D49       -0.63727  -0.00013  -0.00115  -0.00177  -0.00290  -0.64017
   D50        0.35718   0.00103   0.00206   0.01037   0.01211   0.36929
   D51        0.35718   0.00103   0.00206   0.01037   0.01211   0.36929
   D52        1.35163   0.00218   0.00526   0.02252   0.02712   1.37875
   D53        0.63727   0.00013   0.00115   0.00177   0.00290   0.64017
   D54       -0.35718  -0.00103  -0.00206  -0.01037  -0.01211  -0.36929
   D55       -0.35718  -0.00103  -0.00206  -0.01037  -0.01211  -0.36929
   D56       -1.35163  -0.00218  -0.00526  -0.02252  -0.02712  -1.37875
   D57        0.00000   0.00000   0.00000  -0.00000   0.00000   0.00000
   D58        0.95900   0.00028   0.00245   0.00383   0.00629   0.96529
   D59       -0.95900  -0.00028  -0.00245  -0.00383  -0.00629  -0.96529
   D60        0.00000  -0.00000   0.00000   0.00000   0.00000   0.00000
   D61       -0.00000  -0.00000  -0.00000  -0.00000   0.00000   0.00000
   D62       -0.95900  -0.00028  -0.00245  -0.00383  -0.00629  -0.96529
   D63        0.95900   0.00028   0.00245   0.00383   0.00629   0.96529
   D64        0.00000   0.00000   0.00000  -0.00000   0.00000   0.00000
   D65        0.62078   0.00008  -0.00123   0.00019  -0.00086   0.61991
   D66       -0.62078  -0.00008   0.00123  -0.00019   0.00086  -0.61991
   D67       -0.00000  -0.00000   0.00000   0.00000   0.00000   0.00000
   D68        0.95900   0.00028   0.00245   0.00383   0.00629   0.96529
   D69       -0.95900  -0.00028  -0.00245  -0.00383  -0.00629  -0.96529
   D70        0.00000   0.00000   0.00000  -0.00000   0.00000   0.00000
   D71       -0.62078  -0.00008   0.00123  -0.00019   0.00086  -0.61991
   D72        0.62078   0.00008  -0.00123   0.00019  -0.00086   0.61991
   D73        0.00000   0.00000  -0.00000   0.00000   0.00000   0.00000
   D74       -0.95900  -0.00028  -0.00245  -0.00383  -0.00629  -0.96529
   D75        0.95900   0.00028   0.00245   0.00383   0.00629   0.96529
   D76        0.00000  -0.00000   0.00000   0.00000   0.00000   0.00000
   D77        0.62078   0.00008  -0.00123   0.00019  -0.00086   0.61991
   D78       -0.62078  -0.00008   0.00123  -0.00019   0.00086  -0.61991
   D79       -0.62078  -0.00008   0.00123  -0.00019   0.00086  -0.61991
   D80        0.62078   0.00008  -0.00123   0.00019  -0.00086   0.61991
         Item               Value     Threshold  Converged?
 Maximum Force            0.004050     0.000450     NO 
 RMS     Force            0.001548     0.000300     NO 
 Maximum Displacement     0.104470     0.001800     NO 
 RMS     Displacement     0.013922     0.001200     NO 
 Predicted change in Energy=-2.078786D-03
 GradGradGradGradGradGradGradGradGradGradGradGradGradGradGradGradGradGrad

                          Input orientation:                          
 ---------------------------------------------------------------------
 Center     Atomic      Atomic             Coordinates (Angstroms)
 Number     Number       Type             X           Y           Z
 ---------------------------------------------------------------------
      1          4           0        0.000000   -1.631628   -0.833327
      2          4           0       -1.631628   -0.000000   -0.833327
      3          4           0        1.631628    0.000000   -0.833327
      4          4           0       -0.000000    1.631628   -0.833327
      5          4           0       -0.000000    0.000000   -2.072185
      6          4           0       -1.153735   -1.153735    0.833327
      7          4           0        1.153735   -1.153735    0.833327
      8          4           0       -1.153735    1.153735    0.833327
      9          4           0        1.153735    1.153735    0.833327
     10          4           0        0.000000   -0.000000    2.072185
 ---------------------------------------------------------------------
                    Distance matrix (angstroms):
                    1          2          3          4          5
     1  Be   0.000000
     2  Be   2.307470   0.000000
     3  Be   2.307470   3.263255   0.000000
     4  Be   3.263255   2.307470   2.307470   0.000000
     5  Be   2.048653   2.048653   2.048653   2.048653   0.000000
     6  Be   2.082599   2.082599   3.444863   3.444863   3.332298
     7  Be   2.082599   3.444863   2.082599   3.444863   3.332298
     8  Be   3.444863   2.082599   3.444863   2.082599   3.332298
     9  Be   3.444863   3.444863   2.082599   2.082599   3.332298
    10  Be   3.332298   3.332298   3.332298   3.332298   4.144370
                    6          7          8          9         10
     6  Be   0.000000
     7  Be   2.307470   0.000000
     8  Be   2.307470   3.263255   0.000000
     9  Be   3.263255   2.307470   2.307470   0.000000
    10  Be   2.048653   2.048653   2.048653   2.048653   0.000000
 Stoichiometry    Be10
 Framework group  D4D[C4(Be.Be),4SGD(Be2)]
 Deg. of freedom     3
 Full point group                 D4D     NOp  16
 Largest Abelian subgroup         C2V     NOp   4
 Largest concise Abelian subgroup C2V     NOp   4
                         Standard orientation:                         
 ---------------------------------------------------------------------
 Center     Atomic      Atomic             Coordinates (Angstroms)
 Number     Number       Type             X           Y           Z
 ---------------------------------------------------------------------
      1          4           0        0.000000    1.631628    0.833327
      2          4           0       -1.631628    0.000000    0.833327
      3          4           0        1.631628   -0.000000    0.833327
      4          4           0       -0.000000   -1.631628    0.833327
      5          4           0        0.000000    0.000000    2.072185
      6          4           0       -1.153735    1.153735   -0.833327
      7          4           0        1.153735    1.153735   -0.833327
      8          4           0       -1.153735   -1.153735   -0.833327
      9          4           0        1.153735   -1.153735   -0.833327
     10          4           0        0.000000    0.000000   -2.072185
 ---------------------------------------------------------------------
 Rotational constants (GHZ):           2.6330262           2.2618932           2.2618932
 Standard basis: def2TZVP (5D, 7F)
 There are    72 symmetry adapted cartesian basis functions of A1  symmetry.
 There are    32 symmetry adapted cartesian basis functions of A2  symmetry.
 There are    48 symmetry adapted cartesian basis functions of B1  symmetry.
 There are    48 symmetry adapted cartesian basis functions of B2  symmetry.
 There are    67 symmetry adapted basis functions of A1  symmetry.
 There are    31 symmetry adapted basis functions of A2  symmetry.
 There are    46 symmetry adapted basis functions of B1  symmetry.
 There are    46 symmetry adapted basis functions of B2  symmetry.
   190 basis functions,   290 primitive gaussians,   200 cartesian basis functions
    20 alpha electrons       20 beta electrons
       nuclear repulsion energy       147.3522753678 Hartrees.
 NAtoms=   10 NActive=   10 NUniq=    2 SFac= 4.00D+00 NAtFMM=   60 NAOKFM=F Big=F
 Integral buffers will be    131072 words long.
 Raffenetti 2 integral format.
 Two-electron integral symmetry is turned on.
 One-electron integrals computed using PRISM.
  16 Symmetry operations used in ECPInt.
 ECPInt:  NShTT=    4095 NPrTT=   13050 LenC2=    4012 LenP2D=   10806.
 LDataN:  DoStor=T MaxTD1= 4 Len=   56
 NBasis=   190 RedAO= T EigKep=  3.65D-04  NBF=    67    31    46    46
 NBsUse=   190 1.00D-06 EigRej= -1.00D+00 NBFU=    67    31    46    46
 Initial guess from the checkpoint file:  "/home/asus/YCY/Be10/Be10.chk"
 B after Tr=     0.000000   -0.000000   -0.000000
         Rot=    1.000000   -0.000000    0.000000   -0.000000 Ang=   0.00 deg.
 Initial guess orbital symmetries:
       Occupied  (A1) (B2) (A1) (E1) (E1) (E2) (E2) (B2) (E3) (E3)
                 (A1) (B2) (E1) (E1) (A1) (E3) (E3) (E2) (E2) (A1)
       Virtual   (E1) (E1) (B2) (E1) (E1) (E3) (E3) (E2) (E2) (B2)
                 (A1) (E3) (E3) (A1) (B2) (E1) (E1) (E2) (E2) (A1)
                 (E3) (E3) (B2) (B1) (E2) (E2) (E1) (E1) (E2) (E2)
                 (E3) (E3) (B2) (E1) (E1) (A1) (E3) (E3) (E1) (E1)
                 (A2) (E2) (E2) (E3) (E3) (B2) (A1) (B1) (B2) (E1)
                 (E1) (E3) (E3) (A1) (E2) (E2) (E1) (E1) (B2) (E2)
                 (E2) (E3) (E3) (A2) (E1) (E1) (B2) (E3) (E3) (A1)
                 (A1) (E2) (E2) (E3) (E3) (A1) (B2) (E1) (E1) (E2)
                 (E2) (E3) (E3) (B2) (E1) (E1) (A1) (E3) (E3) (E2)
                 (E2) (B1) (E1) (E1) (E1) (E1) (B2) (E2) (E2) (A1)
                 (E3) (E3) (B1) (E2) (E2) (B2) (E2) (E2) (E3) (E3)
                 (B2) (E1) (E1) (A2) (E2) (E2) (E1) (E1) (E3) (E3)
                 (A2) (A1) (E3) (E3) (E2) (E2) (A1) (E1) (E1) (B2)
                 (E3) (E3) (E1) (E1) (B2) (A1) (E2) (E2) (E1) (E1)
                 (A1) (E3) (E3) (B1) (E2) (E2) (E3) (E3) (E1) (E1)
                 (B2) (A1) (E2) (E2) (B2) (A2) (E1) (E1) (E3) (E3)
                 (A1) (B2) (E2) (E2) (E1) (E1) (E3) (E3) (A1) (B2)
 ExpMin= 3.27D-02 ExpMax= 4.70D+03 ExpMxC= 1.60D+02 IAcc=3 IRadAn=         5 AccDes= 0.00D+00
 Harris functional with IExCor= 1009 and IRadAn=       5 diagonalized for initial guess.
 HarFok:  IExCor= 1009 AccDes= 0.00D+00 IRadAn=         5 IDoV= 1 UseB2=F ITyADJ=14
 ICtDFT=  3500011 ScaDFX=  1.000000  1.000000  1.000000  1.000000
 FoFCou: FMM=F IPFlag=           0 FMFlag=      100000 FMFlg1=           0
         NFxFlg=           0 DoJE=T BraDBF=F KetDBF=T FulRan=T
         wScrn=  0.000000 ICntrl=       500 IOpCl=  0 I1Cent=   200000004 NGrid=           0
         NMat0=    1 NMatS0=      1 NMatT0=    0 NMatD0=    1 NMtDS0=    0 NMtDT0=    0
 Petite list used in FoFCou.
 Keep R1 ints in memory in symmetry-blocked form, NReq=205977093.
 Requested convergence on RMS density matrix=1.00D-08 within 128 cycles.
 Requested convergence on MAX density matrix=1.00D-06.
 Requested convergence on             energy=1.00D-06.
 No special actions if energy rises.
 SCF Done:  E(RPBE1PBE) =  -147.100157497     A.U. after    8 cycles
            NFock=  8  Conv=0.20D-08     -V/T= 2.0084
  16 Symmetry operations used in ECPInt.
 ECPInt:  NShTT=    4095 NPrTT=   13050 LenC2=    4012 LenP2D=   10806.
 LDataN:  DoStor=T MaxTD1= 5 Len=  102
 Calling FoFJK, ICntrl=      2127 FMM=F ISym2X=1 I1Cent= 0 IOpClX= 0 NMat=1 NMatS=1 NMatT=0.
 ***** Axes restored to original set *****
 -------------------------------------------------------------------
 Center     Atomic                   Forces (Hartrees/Bohr)
 Number     Number              X              Y              Z
 -------------------------------------------------------------------
      1        4           0.000000000    0.007124272    0.005573711
      2        4           0.007124272    0.000000000    0.005573711
      3        4          -0.007124272   -0.000000000    0.005573711
      4        4          -0.000000000   -0.007124272    0.005573711
      5        4          -0.000000000    0.000000000   -0.008118855
      6        4           0.005037621    0.005037621   -0.005573711
      7        4          -0.005037621    0.005037621   -0.005573711
      8        4           0.005037621   -0.005037621   -0.005573711
      9        4          -0.005037621   -0.005037621   -0.005573711
     10        4          -0.000000000    0.000000000    0.008118855
 -------------------------------------------------------------------
 Cartesian Forces:  Max     0.008118855 RMS     0.005119908

 GradGradGradGradGradGradGradGradGradGradGradGradGradGradGradGradGradGrad
 Berny optimization.
 Using GEDIIS/GDIIS optimizer.
 FormGI is forming the generalized inverse of G from B-inverse, IUseBI=4.
 Internal  Forces:  Max     0.003790222 RMS     0.001296169
 Search for a local minimum.
 Step number   4 out of a maximum of  100
 All quantities printed in internal units (Hartrees-Bohrs-Radians)
 Mixed Optimization -- RFO/linear search
 Update second derivatives using D2CorX and points    3    4
 DE= -3.52D-03 DEPred=-2.08D-03 R= 1.69D+00
 TightC=F SS=  1.41D+00  RLast= 2.27D-01 DXNew= 8.4853D-01 6.7951D-01
 Trust test= 1.69D+00 RLast= 2.27D-01 DXMaxT set to 6.80D-01
 ITU=  1  0  1  0
 Use linear search instead of GDIIS.
     Eigenvalues ---    0.01671   0.03828   0.03828   0.04045   0.04045
     Eigenvalues ---    0.05074   0.05670   0.06102   0.06102   0.07206
     Eigenvalues ---    0.07206   0.07872   0.08520   0.08520   0.08562
     Eigenvalues ---    0.08562   0.09632   0.09857   0.09857   0.14307
     Eigenvalues ---    0.14307   0.14901   0.16061   0.16061
 RFO step:  Lambda=-2.51358612D-03 EMin= 1.67090342D-02
 Quartic linear search produced a step of  2.00000.
 Iteration  1 RMS(Cart)=  0.03165687 RMS(Int)=  0.00181273
 Iteration  2 RMS(Cart)=  0.00059581 RMS(Int)=  0.00145526
 Iteration  3 RMS(Cart)=  0.00000099 RMS(Int)=  0.00145526
 ClnCor:  largest displacement from symmetrization is 2.73D-09 for atom     2.
 Variable       Old X    -DE/DX   Delta X   Delta X   Delta X     New X
                                 (Linear)    (Quad)   (Total)
    R1        4.36049  -0.00379  -0.08067  -0.05515  -0.13846   4.22202
    R2        4.36049  -0.00379  -0.08067  -0.05515  -0.13846   4.22202
    R3        3.87139   0.00073   0.07056  -0.02860   0.04511   3.91650
    R4        3.93554  -0.00231  -0.00519  -0.04918  -0.05466   3.88088
    R5        3.93554  -0.00231  -0.00519  -0.04918  -0.05466   3.88088
    R6        4.36049  -0.00379  -0.08067  -0.05515  -0.13846   4.22202
    R7        3.87139   0.00073   0.07056  -0.02860   0.04511   3.91650
    R8        3.93554  -0.00231  -0.00519  -0.04918  -0.05466   3.88088
    R9        3.93554  -0.00231  -0.00519  -0.04918  -0.05466   3.88088
   R10        4.36049  -0.00379  -0.08067  -0.05515  -0.13846   4.22202
   R11        3.87139   0.00073   0.07056  -0.02860   0.04511   3.91650
   R12        3.93554  -0.00231  -0.00519  -0.04918  -0.05466   3.88088
   R13        3.93554  -0.00231  -0.00519  -0.04918  -0.05466   3.88088
   R14        3.87139   0.00073   0.07056  -0.02860   0.04511   3.91650
   R15        3.93554  -0.00231  -0.00519  -0.04918  -0.05466   3.88088
   R16        3.93554  -0.00231  -0.00519  -0.04918  -0.05466   3.88088
   R17        4.36049  -0.00379  -0.08067  -0.05515  -0.13846   4.22202
   R18        4.36049  -0.00379  -0.08067  -0.05515  -0.13846   4.22202
   R19        3.87139   0.00073   0.07056  -0.02860   0.04511   3.91650
   R20        4.36049  -0.00379  -0.08067  -0.05515  -0.13846   4.22202
   R21        3.87139   0.00073   0.07056  -0.02860   0.04511   3.91650
   R22        4.36049  -0.00379  -0.08067  -0.05515  -0.13846   4.22202
   R23        3.87139   0.00073   0.07056  -0.02860   0.04511   3.91650
   R24        3.87139   0.00073   0.07056  -0.02860   0.04511   3.91650
    A1        1.57080  -0.00000   0.00000   0.00000   0.00000   1.57080
    A2        1.80233  -0.00007  -0.00405  -0.00004  -0.00427   1.79806
    A3        1.80233  -0.00007  -0.00405  -0.00004  -0.00427   1.79806
    A4        1.87673   0.00127   0.04852   0.00571   0.05317   1.92990
    A5        1.87673   0.00127   0.04852   0.00571   0.05317   1.92990
    A6        1.57080   0.00000   0.00000  -0.00000  -0.00000   1.57080
    A7        1.80233  -0.00007  -0.00405  -0.00004  -0.00427   1.79806
    A8        1.80233  -0.00007  -0.00405  -0.00004  -0.00427   1.79806
    A9        1.87673   0.00127   0.04852   0.00571   0.05317   1.92990
   A10        1.87673   0.00127   0.04852   0.00571   0.05317   1.92990
   A11        1.57080   0.00000   0.00000  -0.00000   0.00000   1.57080
   A12        1.80233  -0.00007  -0.00405  -0.00004  -0.00427   1.79806
   A13        1.80233  -0.00007  -0.00405  -0.00004  -0.00427   1.79806
   A14        1.87673   0.00127   0.04852   0.00571   0.05317   1.92990
   A15        1.87673   0.00127   0.04852   0.00571   0.05317   1.92990
   A16        1.57080  -0.00000  -0.00000  -0.00000   0.00000   1.57080
   A17        1.80233  -0.00007  -0.00405  -0.00004  -0.00427   1.79806
   A18        1.80233  -0.00007  -0.00405  -0.00004  -0.00427   1.79806
   A19        1.87673   0.00127   0.04852   0.00571   0.05317   1.92990
   A20        1.87673   0.00127   0.04852   0.00571   0.05317   1.92990
   A21        1.84277  -0.00278  -0.09926  -0.01386  -0.10915   1.73362
   A22        1.84277  -0.00278  -0.09926  -0.01386  -0.10915   1.73362
   A23        1.80233  -0.00007  -0.00405  -0.00004  -0.00427   1.79806
   A24        1.87673   0.00127   0.04852   0.00571   0.05317   1.92990
   A25        1.80233  -0.00007  -0.00405  -0.00004  -0.00427   1.79806
   A26        1.87673   0.00127   0.04852   0.00571   0.05317   1.92990
   A27        1.57080  -0.00000   0.00000  -0.00000  -0.00000   1.57080
   A28        1.80233  -0.00007  -0.00405  -0.00004  -0.00427   1.79806
   A29        1.87673   0.00127   0.04852   0.00571   0.05317   1.92990
   A30        1.80233  -0.00007  -0.00405  -0.00004  -0.00427   1.79806
   A31        1.87673   0.00127   0.04852   0.00571   0.05317   1.92990
   A32        1.57080   0.00000  -0.00000   0.00000   0.00000   1.57080
   A33        1.80233  -0.00007  -0.00405  -0.00004  -0.00427   1.79806
   A34        1.87673   0.00127   0.04852   0.00571   0.05317   1.92990
   A35        1.80233  -0.00007  -0.00405  -0.00004  -0.00427   1.79806
   A36        1.87673   0.00127   0.04852   0.00571   0.05317   1.92990
   A37        1.57080   0.00000  -0.00000  -0.00000   0.00000   1.57080
   A38        1.80233  -0.00007  -0.00405  -0.00004  -0.00427   1.79806
   A39        1.87673   0.00127   0.04852   0.00571   0.05317   1.92990
   A40        1.80233  -0.00007  -0.00405  -0.00004  -0.00427   1.79806
   A41        1.87673   0.00127   0.04852   0.00571   0.05317   1.92990
   A42        1.57080  -0.00000   0.00000   0.00000  -0.00000   1.57080
   A43        1.84277  -0.00278  -0.09926  -0.01386  -0.10915   1.73362
   A44        1.84277  -0.00278  -0.09926  -0.01386  -0.10915   1.73362
    D1        0.00000   0.00000   0.00000   0.00000   0.00000   0.00000
    D2       -0.96529  -0.00021  -0.01258  -0.00011  -0.01316  -0.97845
    D3        0.96529   0.00021   0.01258   0.00011   0.01316   0.97845
    D4       -0.00000  -0.00000   0.00000   0.00000   0.00000   0.00000
    D5        0.00000  -0.00000   0.00000  -0.00000   0.00000   0.00000
    D6        0.96529   0.00021   0.01258   0.00011   0.01316   0.97845
    D7       -0.96529  -0.00021  -0.01258  -0.00011  -0.01316  -0.97845
    D8        0.00000   0.00000   0.00000  -0.00000   0.00000   0.00000
    D9        0.61991   0.00008  -0.00173   0.00118   0.00006   0.61997
   D10       -0.61991  -0.00008   0.00173  -0.00118  -0.00006  -0.61997
   D11        0.64017   0.00009   0.00580   0.00005   0.00598   0.64616
   D12       -0.36929  -0.00075  -0.02422  -0.00417  -0.02700  -0.39628
   D13       -0.36929  -0.00075  -0.02422  -0.00417  -0.02700  -0.39628
   D14       -1.37875  -0.00159  -0.05423  -0.00839  -0.05998  -1.43872
   D15       -0.64017  -0.00009  -0.00580  -0.00005  -0.00598  -0.64616
   D16        0.36929   0.00075   0.02422   0.00417   0.02700   0.39628
   D17        0.36929   0.00075   0.02422   0.00417   0.02700   0.39628
   D18        1.37875   0.00159   0.05423   0.00839   0.05998   1.43872
   D19        0.00000  -0.00000   0.00000  -0.00000   0.00000   0.00000
   D20       -0.96529  -0.00021  -0.01258  -0.00011  -0.01316  -0.97845
   D21        0.96529   0.00021   0.01258   0.00011   0.01316   0.97845
   D22        0.00000   0.00000   0.00000  -0.00000   0.00000   0.00000
   D23       -0.61991  -0.00008   0.00173  -0.00118  -0.00006  -0.61997
   D24        0.61991   0.00008  -0.00173   0.00118   0.00006   0.61997
   D25       -0.64017  -0.00009  -0.00580  -0.00005  -0.00598  -0.64616
   D26        0.36929   0.00075   0.02422   0.00417   0.02700   0.39628
   D27        0.36929   0.00075   0.02422   0.00417   0.02700   0.39628
   D28        1.37875   0.00159   0.05423   0.00839   0.05998   1.43872
   D29        0.64017   0.00009   0.00580   0.00005   0.00598   0.64616
   D30       -0.36929  -0.00075  -0.02422  -0.00417  -0.02700  -0.39628
   D31       -0.36929  -0.00075  -0.02422  -0.00417  -0.02700  -0.39628
   D32       -1.37875  -0.00159  -0.05423  -0.00839  -0.05998  -1.43872
   D33        0.00000   0.00000   0.00000   0.00000   0.00000   0.00000
   D34        0.96529   0.00021   0.01258   0.00011   0.01316   0.97845
   D35       -0.96529  -0.00021  -0.01258  -0.00011  -0.01316  -0.97845
   D36        0.00000  -0.00000   0.00000   0.00000   0.00000   0.00000
   D37        0.61991   0.00008  -0.00173   0.00118   0.00006   0.61997
   D38       -0.61991  -0.00008   0.00173  -0.00118  -0.00006  -0.61997
   D39        0.64017   0.00009   0.00580   0.00005   0.00598   0.64616
   D40       -0.36929  -0.00075  -0.02422  -0.00417  -0.02700  -0.39628
   D41       -0.36929  -0.00075  -0.02422  -0.00417  -0.02700  -0.39628
   D42       -1.37875  -0.00159  -0.05423  -0.00839  -0.05998  -1.43872
   D43       -0.64017  -0.00009  -0.00580  -0.00005  -0.00598  -0.64616
   D44        0.36929   0.00075   0.02422   0.00417   0.02700   0.39628
   D45        0.36929   0.00075   0.02422   0.00417   0.02700   0.39628
   D46        1.37875   0.00159   0.05423   0.00839   0.05998   1.43872
   D47       -0.61991  -0.00008   0.00173  -0.00118  -0.00006  -0.61997
   D48        0.61991   0.00008  -0.00173   0.00118   0.00006   0.61997
   D49       -0.64017  -0.00009  -0.00580  -0.00005  -0.00598  -0.64616
   D50        0.36929   0.00075   0.02422   0.00417   0.02700   0.39628
   D51        0.36929   0.00075   0.02422   0.00417   0.02700   0.39628
   D52        1.37875   0.00159   0.05423   0.00839   0.05998   1.43872
   D53        0.64017   0.00009   0.00580   0.00005   0.00598   0.64616
   D54       -0.36929  -0.00075  -0.02422  -0.00417  -0.02700  -0.39628
   D55       -0.36929  -0.00075  -0.02422  -0.00417  -0.02700  -0.39628
   D56       -1.37875  -0.00159  -0.05423  -0.00839  -0.05998  -1.43872
   D57        0.00000   0.00000   0.00000  -0.00000   0.00000   0.00000
   D58        0.96529   0.00021   0.01258   0.00011   0.01316   0.97845
   D59       -0.96529  -0.00021  -0.01258  -0.00011  -0.01316  -0.97845
   D60        0.00000   0.00000   0.00000  -0.00000   0.00000   0.00000
   D61       -0.00000   0.00000   0.00000   0.00000   0.00000   0.00000
   D62       -0.96529  -0.00021  -0.01258  -0.00011  -0.01316  -0.97845
   D63        0.96529   0.00021   0.01258   0.00011   0.01316   0.97845
   D64        0.00000  -0.00000   0.00000   0.00000  -0.00000   0.00000
   D65        0.61991   0.00008  -0.00173   0.00118   0.00006   0.61997
   D66       -0.61991  -0.00008   0.00173  -0.00118  -0.00006  -0.61997
   D67       -0.00000   0.00000   0.00000   0.00000   0.00000   0.00000
   D68        0.96529   0.00021   0.01258   0.00011   0.01316   0.97845
   D69       -0.96529  -0.00021  -0.01258  -0.00011  -0.01316  -0.97845
   D70        0.00000  -0.00000   0.00000   0.00000  -0.00000   0.00000
   D71       -0.61991  -0.00008   0.00173  -0.00118  -0.00006  -0.61997
   D72        0.61991   0.00008  -0.00173   0.00118   0.00006   0.61997
   D73        0.00000  -0.00000   0.00000   0.00000   0.00000   0.00000
   D74       -0.96529  -0.00021  -0.01258  -0.00011  -0.01316  -0.97845
   D75        0.96529   0.00021   0.01258   0.00011   0.01316   0.97845
   D76        0.00000   0.00000   0.00000  -0.00000   0.00000   0.00000
   D77        0.61991   0.00008  -0.00173   0.00118   0.00006   0.61997
   D78       -0.61991  -0.00008   0.00173  -0.00118  -0.00006  -0.61997
   D79       -0.61991  -0.00008   0.00173  -0.00118  -0.00006  -0.61997
   D80        0.61991   0.00008  -0.00173   0.00118   0.00006   0.61997
         Item               Value     Threshold  Converged?
 Maximum Force            0.003790     0.000450     NO 
 RMS     Force            0.001296     0.000300     NO 
 Maximum Displacement     0.187604     0.001800     NO 
 RMS     Displacement     0.031558     0.001200     NO 
 Predicted change in Energy=-5.927507D-03
 GradGradGradGradGradGradGradGradGradGradGradGradGradGradGradGradGradGrad

                          Input orientation:                          
 ---------------------------------------------------------------------
 Center     Atomic      Atomic             Coordinates (Angstroms)
 Number     Number       Type             X           Y           Z
 ---------------------------------------------------------------------
      1          4           0        0.000000   -1.579817   -0.829994
      2          4           0       -1.579817   -0.000000   -0.829994
      3          4           0        1.579817    0.000000   -0.829994
      4          4           0       -0.000000    1.579817   -0.829994
      5          4           0       -0.000000   -0.000000   -2.171461
      6          4           0       -1.117099   -1.117099    0.829994
      7          4           0        1.117099   -1.117099    0.829994
      8          4           0       -1.117099    1.117099    0.829994
      9          4           0        1.117099    1.117099    0.829994
     10          4           0        0.000000   -0.000000    2.171461
 ---------------------------------------------------------------------
                    Distance matrix (angstroms):
                    1          2          3          4          5
     1  Be   0.000000
     2  Be   2.234198   0.000000
     3  Be   2.234198   3.159633   0.000000
     4  Be   3.159633   2.234198   2.234198   0.000000
     5  Be   2.072523   2.072523   2.072523   2.072523   0.000000
     6  Be   2.053675   2.053675   3.358099   3.358099   3.391836
     7  Be   2.053675   3.358099   2.053675   3.358099   3.391836
     8  Be   3.358099   2.053675   3.358099   2.053675   3.391836
     9  Be   3.358099   3.358099   2.053675   2.053675   3.391836
    10  Be   3.391836   3.391836   3.391836   3.391836   4.342921
                    6          7          8          9         10
     6  Be   0.000000
     7  Be   2.234198   0.000000
     8  Be   2.234198   3.159633   0.000000
     9  Be   3.159633   2.234198   2.234198   0.000000
    10  Be   2.072523   2.072523   2.072523   2.072523   0.000000
 Stoichiometry    Be10
 Framework group  D4D[C4(Be.Be),4SGD(Be2)]
 Deg. of freedom     3
 Full point group                 D4D     NOp  16
 Largest Abelian subgroup         C2V     NOp   4
 Largest concise Abelian subgroup C2V     NOp   4
                         Standard orientation:                         
 ---------------------------------------------------------------------
 Center     Atomic      Atomic             Coordinates (Angstroms)
 Number     Number       Type             X           Y           Z
 ---------------------------------------------------------------------
      1          4           0        0.000000    1.579817    0.829994
      2          4           0       -1.579817    0.000000    0.829994
      3          4           0        1.579817   -0.000000    0.829994
      4          4           0       -0.000000   -1.579817    0.829994
      5          4           0        0.000000    0.000000    2.171461
      6          4           0       -1.117099    1.117099   -0.829994
      7          4           0        1.117099    1.117099   -0.829994
      8          4           0       -1.117099   -1.117099   -0.829994
      9          4           0        1.117099   -1.117099   -0.829994
     10          4           0        0.000000    0.000000   -2.171461
 ---------------------------------------------------------------------
 Rotational constants (GHZ):           2.8085608           2.2498521           2.2498521
 Standard basis: def2TZVP (5D, 7F)
 There are    72 symmetry adapted cartesian basis functions of A1  symmetry.
 There are    32 symmetry adapted cartesian basis functions of A2  symmetry.
 There are    48 symmetry adapted cartesian basis functions of B1  symmetry.
 There are    48 symmetry adapted cartesian basis functions of B2  symmetry.
 There are    67 symmetry adapted basis functions of A1  symmetry.
 There are    31 symmetry adapted basis functions of A2  symmetry.
 There are    46 symmetry adapted basis functions of B1  symmetry.
 There are    46 symmetry adapted basis functions of B2  symmetry.
   190 basis functions,   290 primitive gaussians,   200 cartesian basis functions
    20 alpha electrons       20 beta electrons
       nuclear repulsion energy       148.7904264970 Hartrees.
 NAtoms=   10 NActive=   10 NUniq=    2 SFac= 4.00D+00 NAtFMM=   60 NAOKFM=F Big=F
 Integral buffers will be    131072 words long.
 Raffenetti 2 integral format.
 Two-electron integral symmetry is turned on.
 One-electron integrals computed using PRISM.
  16 Symmetry operations used in ECPInt.
 ECPInt:  NShTT=    4095 NPrTT=   13050 LenC2=    4012 LenP2D=   10812.
 LDataN:  DoStor=T MaxTD1= 4 Len=   56
 NBasis=   190 RedAO= T EigKep=  4.21D-04  NBF=    67    31    46    46
 NBsUse=   190 1.00D-06 EigRej= -1.00D+00 NBFU=    67    31    46    46
 Initial guess from the checkpoint file:  "/home/asus/YCY/Be10/Be10.chk"
 B after Tr=     0.000000    0.000000    0.000000
         Rot=    1.000000   -0.000000   -0.000000   -0.000000 Ang=   0.00 deg.
 Initial guess orbital symmetries:
       Occupied  (A1) (B2) (A1) (E1) (E1) (E2) (E2) (B2) (E3) (E3)
                 (A1) (B2) (E1) (E1) (A1) (E3) (E3) (E2) (E2) (A1)
       Virtual   (E1) (E1) (B2) (E1) (E1) (E3) (E3) (E2) (E2) (B2)
                 (A1) (A1) (E3) (E3) (B2) (E1) (E1) (E2) (E2) (A1)
                 (E3) (E3) (B2) (B1) (E2) (E2) (E1) (E1) (E3) (E3)
                 (E2) (E2) (B2) (E1) (E1) (A1) (E3) (E3) (E1) (E1)
                 (A2) (B2) (E2) (E2) (E3) (E3) (A1) (B1) (E1) (E1)
                 (B2) (E3) (E3) (A1) (E2) (E2) (E1) (E1) (B2) (E2)
                 (E2) (E3) (E3) (E1) (E1) (A2) (B2) (A1) (E3) (E3)
                 (A1) (E2) (E2) (E3) (E3) (B2) (A1) (E1) (E1) (E2)
                 (E2) (E3) (E3) (B2) (E1) (E1) (A1) (E3) (E3) (E2)
                 (E2) (B1) (E1) (E1) (E1) (E1) (B2) (E2) (E2) (A1)
                 (E3) (E3) (B1) (E2) (E2) (B2) (E3) (E3) (E2) (E2)
                 (B2) (E1) (E1) (A2) (E2) (E2) (E1) (E1) (A1) (E3)
                 (E3) (A2) (E3) (E3) (E2) (E2) (A1) (E1) (E1) (B2)
                 (E3) (E3) (E1) (E1) (B2) (A1) (E2) (E2) (E1) (E1)
                 (A1) (E3) (E3) (B1) (E3) (E3) (E2) (E2) (E1) (E1)
                 (B2) (A1) (E2) (E2) (E1) (E1) (B2) (A2) (E3) (E3)
                 (A1) (B2) (E2) (E2) (E1) (E1) (E3) (E3) (A1) (B2)
 ExpMin= 3.27D-02 ExpMax= 4.70D+03 ExpMxC= 1.60D+02 IAcc=3 IRadAn=         5 AccDes= 0.00D+00
 Harris functional with IExCor= 1009 and IRadAn=       5 diagonalized for initial guess.
 HarFok:  IExCor= 1009 AccDes= 0.00D+00 IRadAn=         5 IDoV= 1 UseB2=F ITyADJ=14
 ICtDFT=  3500011 ScaDFX=  1.000000  1.000000  1.000000  1.000000
 FoFCou: FMM=F IPFlag=           0 FMFlag=      100000 FMFlg1=           0
         NFxFlg=           0 DoJE=T BraDBF=F KetDBF=T FulRan=T
         wScrn=  0.000000 ICntrl=       500 IOpCl=  0 I1Cent=   200000004 NGrid=           0
         NMat0=    1 NMatS0=      1 NMatT0=    0 NMatD0=    1 NMtDS0=    0 NMtDT0=    0
 Petite list used in FoFCou.
 Keep R1 ints in memory in symmetry-blocked form, NReq=205977093.
 Requested convergence on RMS density matrix=1.00D-08 within 128 cycles.
 Requested convergence on MAX density matrix=1.00D-06.
 Requested convergence on             energy=1.00D-06.
 No special actions if energy rises.
 SCF Done:  E(RPBE1PBE) =  -147.106044129     A.U. after    8 cycles
            NFock=  8  Conv=0.46D-08     -V/T= 2.0077
  16 Symmetry operations used in ECPInt.
 ECPInt:  NShTT=    4095 NPrTT=   13050 LenC2=    4012 LenP2D=   10812.
 LDataN:  DoStor=T MaxTD1= 5 Len=  102
 Calling FoFJK, ICntrl=      2127 FMM=F ISym2X=1 I1Cent= 0 IOpClX= 0 NMat=1 NMatS=1 NMatT=0.
 ***** Axes restored to original set *****
 -------------------------------------------------------------------
 Center     Atomic                   Forces (Hartrees/Bohr)
 Number     Number              X              Y              Z
 -------------------------------------------------------------------
      1        4          -0.000000000    0.002944290    0.001130865
      2        4           0.002944290    0.000000000    0.001130865
      3        4          -0.002944290    0.000000000    0.001130865
      4        4           0.000000000   -0.002944290    0.001130865
      5        4           0.000000000   -0.000000000   -0.000408912
      6        4           0.002081928    0.002081928   -0.001130865
      7        4          -0.002081928    0.002081928   -0.001130865
      8        4           0.002081928   -0.002081928   -0.001130865
      9        4          -0.002081928   -0.002081928   -0.001130865
     10        4          -0.000000000    0.000000000    0.000408912
 -------------------------------------------------------------------
 Cartesian Forces:  Max     0.002944290 RMS     0.001632136

 GradGradGradGradGradGradGradGradGradGradGradGradGradGradGradGradGradGrad
 Berny optimization.
 Using GEDIIS/GDIIS optimizer.
 FormGI is forming the generalized inverse of G from B-inverse, IUseBI=4.
 Internal  Forces:  Max     0.001433760 RMS     0.000417061
 Search for a local minimum.
 Step number   5 out of a maximum of  100
 All quantities printed in internal units (Hartrees-Bohrs-Radians)
 Mixed Optimization -- En-DIIS/RFO-DIIS
 Update second derivatives using D2CorX and points    4    5
 DE= -5.89D-03 DEPred=-5.93D-03 R= 9.93D-01
 TightC=F SS=  1.41D+00  RLast= 5.75D-01 DXNew= 1.1428D+00 1.7240D+00
 Trust test= 9.93D-01 RLast= 5.75D-01 DXMaxT set to 1.14D+00
 ITU=  1  1  0  1  0
 Use linear search instead of GDIIS.
     Eigenvalues ---    0.01899   0.03849   0.03849   0.04097   0.04097
     Eigenvalues ---    0.04957   0.05265   0.06163   0.06163   0.07177
     Eigenvalues ---    0.07177   0.08038   0.08515   0.08515   0.08680
     Eigenvalues ---    0.08680   0.09636   0.09910   0.09910   0.14129
     Eigenvalues ---    0.14129   0.14223   0.15963   0.15963
 RFO step:  Lambda=-1.16681147D-04 EMin= 1.89880827D-02
 Quartic linear search produced a step of  0.32887.
 Iteration  1 RMS(Cart)=  0.01028739 RMS(Int)=  0.00038928
 Iteration  2 RMS(Cart)=  0.00006059 RMS(Int)=  0.00037606
 Iteration  3 RMS(Cart)=  0.00000003 RMS(Int)=  0.00037606
 ClnCor:  largest displacement from symmetrization is 4.03D-09 for atom     8.
 Variable       Old X    -DE/DX   Delta X   Delta X   Delta X     New X
                                 (Linear)    (Quad)   (Total)
    R1        4.22202  -0.00143  -0.04554  -0.00722  -0.05341   4.16861
    R2        4.22202  -0.00143  -0.04554  -0.00722  -0.05341   4.16861
    R3        3.91650  -0.00034   0.01483  -0.01228   0.00335   3.91985
    R4        3.88088  -0.00071  -0.01798  -0.00475  -0.02282   3.85807
    R5        3.88088  -0.00071  -0.01798  -0.00475  -0.02282   3.85807
    R6        4.22202  -0.00143  -0.04554  -0.00722  -0.05341   4.16861
    R7        3.91650  -0.00034   0.01483  -0.01228   0.00335   3.91985
    R8        3.88088  -0.00071  -0.01798  -0.00475  -0.02282   3.85807
    R9        3.88088  -0.00071  -0.01798  -0.00475  -0.02282   3.85807
   R10        4.22202  -0.00143  -0.04554  -0.00722  -0.05341   4.16861
   R11        3.91650  -0.00034   0.01483  -0.01228   0.00335   3.91985
   R12        3.88088  -0.00071  -0.01798  -0.00475  -0.02282   3.85807
   R13        3.88088  -0.00071  -0.01798  -0.00475  -0.02282   3.85807
   R14        3.91650  -0.00034   0.01483  -0.01228   0.00335   3.91985
   R15        3.88088  -0.00071  -0.01798  -0.00475  -0.02282   3.85807
   R16        3.88088  -0.00071  -0.01798  -0.00475  -0.02282   3.85807
   R17        4.22202  -0.00143  -0.04554  -0.00722  -0.05341   4.16861
   R18        4.22202  -0.00143  -0.04554  -0.00722  -0.05341   4.16861
   R19        3.91650  -0.00034   0.01483  -0.01228   0.00335   3.91985
   R20        4.22202  -0.00143  -0.04554  -0.00722  -0.05341   4.16861
   R21        3.91650  -0.00034   0.01483  -0.01228   0.00335   3.91985
   R22        4.22202  -0.00143  -0.04554  -0.00722  -0.05341   4.16861
   R23        3.91650  -0.00034   0.01483  -0.01228   0.00335   3.91985
   R24        3.91650  -0.00034   0.01483  -0.01228   0.00335   3.91985
    A1        1.57080  -0.00000   0.00000   0.00000   0.00000   1.57080
    A2        1.79806  -0.00004  -0.00140  -0.00011  -0.00158   1.79648
    A3        1.79806  -0.00004  -0.00140  -0.00011  -0.00158   1.79648
    A4        1.92990   0.00032   0.01749  -0.00113   0.01610   1.94600
    A5        1.92990   0.00032   0.01749  -0.00113   0.01610   1.94600
    A6        1.57080   0.00000  -0.00000  -0.00000   0.00000   1.57080
    A7        1.79806  -0.00004  -0.00140  -0.00011  -0.00158   1.79648
    A8        1.79806  -0.00004  -0.00140  -0.00011  -0.00158   1.79648
    A9        1.92990   0.00032   0.01749  -0.00113   0.01610   1.94600
   A10        1.92990   0.00032   0.01749  -0.00113   0.01610   1.94600
   A11        1.57080   0.00000   0.00000   0.00000   0.00000   1.57080
   A12        1.79806  -0.00004  -0.00140  -0.00011  -0.00158   1.79648
   A13        1.79806  -0.00004  -0.00140  -0.00011  -0.00158   1.79648
   A14        1.92990   0.00032   0.01749  -0.00113   0.01610   1.94600
   A15        1.92990   0.00032   0.01749  -0.00113   0.01610   1.94600
   A16        1.57080  -0.00000   0.00000  -0.00000   0.00000   1.57080
   A17        1.79806  -0.00004  -0.00140  -0.00011  -0.00158   1.79648
   A18        1.79806  -0.00004  -0.00140  -0.00011  -0.00158   1.79648
   A19        1.92990   0.00032   0.01749  -0.00113   0.01610   1.94600
   A20        1.92990   0.00032   0.01749  -0.00113   0.01610   1.94600
   A21        1.73362  -0.00060  -0.03590   0.00335  -0.03149   1.70212
   A22        1.73362  -0.00060  -0.03590   0.00335  -0.03149   1.70212
   A23        1.79806  -0.00004  -0.00140  -0.00011  -0.00158   1.79648
   A24        1.92990   0.00032   0.01749  -0.00113   0.01610   1.94600
   A25        1.79806  -0.00004  -0.00140  -0.00011  -0.00158   1.79648
   A26        1.92990   0.00032   0.01749  -0.00113   0.01610   1.94600
   A27        1.57080  -0.00000  -0.00000  -0.00000   0.00000   1.57080
   A28        1.79806  -0.00004  -0.00140  -0.00011  -0.00158   1.79648
   A29        1.92990   0.00032   0.01749  -0.00113   0.01610   1.94600
   A30        1.79806  -0.00004  -0.00140  -0.00011  -0.00158   1.79648
   A31        1.92990   0.00032   0.01749  -0.00113   0.01610   1.94600
   A32        1.57080   0.00000   0.00000   0.00000   0.00000   1.57080
   A33        1.79806  -0.00004  -0.00140  -0.00011  -0.00158   1.79648
   A34        1.92990   0.00032   0.01749  -0.00113   0.01610   1.94600
   A35        1.79806  -0.00004  -0.00140  -0.00011  -0.00158   1.79648
   A36        1.92990   0.00032   0.01749  -0.00113   0.01610   1.94600
   A37        1.57080   0.00000   0.00000   0.00000   0.00000   1.57080
   A38        1.79806  -0.00004  -0.00140  -0.00011  -0.00158   1.79648
   A39        1.92990   0.00032   0.01749  -0.00113   0.01610   1.94600
   A40        1.79806  -0.00004  -0.00140  -0.00011  -0.00158   1.79648
   A41        1.92990   0.00032   0.01749  -0.00113   0.01610   1.94600
   A42        1.57080  -0.00000  -0.00000  -0.00000   0.00000   1.57080
   A43        1.73362  -0.00060  -0.03590   0.00335  -0.03149   1.70212
   A44        1.73362  -0.00060  -0.03590   0.00335  -0.03149   1.70212
    D1        0.00000   0.00000   0.00000  -0.00000   0.00000   0.00000
    D2       -0.97845  -0.00011  -0.00433  -0.00035  -0.00482  -0.98327
    D3        0.97845   0.00011   0.00433   0.00035   0.00482   0.98327
    D4        0.00000   0.00000   0.00000  -0.00000   0.00000   0.00000
    D5        0.00000  -0.00000   0.00000   0.00000   0.00000   0.00000
    D6        0.97845   0.00011   0.00433   0.00035   0.00482   0.98327
    D7       -0.97845  -0.00011  -0.00433  -0.00035  -0.00482  -0.98327
    D8        0.00000  -0.00000   0.00000  -0.00000   0.00000   0.00000
    D9        0.61997  -0.00003   0.00002  -0.00065  -0.00046   0.61951
   D10       -0.61997   0.00003  -0.00002   0.00065   0.00046  -0.61951
   D11        0.64616   0.00005   0.00197   0.00016   0.00216   0.64832
   D12       -0.39628  -0.00013  -0.00888   0.00122  -0.00729  -0.40357
   D13       -0.39628  -0.00013  -0.00888   0.00122  -0.00729  -0.40357
   D14       -1.43872  -0.00031  -0.01972   0.00228  -0.01674  -1.45547
   D15       -0.64616  -0.00005  -0.00197  -0.00016  -0.00216  -0.64832
   D16        0.39628   0.00013   0.00888  -0.00122   0.00729   0.40357
   D17        0.39628   0.00013   0.00888  -0.00122   0.00729   0.40357
   D18        1.43872   0.00031   0.01972  -0.00228   0.01674   1.45547
   D19        0.00000  -0.00000   0.00000   0.00000   0.00000   0.00000
   D20       -0.97845  -0.00011  -0.00433  -0.00035  -0.00482  -0.98327
   D21        0.97845   0.00011   0.00433   0.00035   0.00482   0.98327
   D22        0.00000  -0.00000   0.00000  -0.00000   0.00000   0.00000
   D23       -0.61997   0.00003  -0.00002   0.00065   0.00046  -0.61951
   D24        0.61997  -0.00003   0.00002  -0.00065  -0.00046   0.61951
   D25       -0.64616  -0.00005  -0.00197  -0.00016  -0.00216  -0.64832
   D26        0.39628   0.00013   0.00888  -0.00122   0.00729   0.40357
   D27        0.39628   0.00013   0.00888  -0.00122   0.00729   0.40357
   D28        1.43872   0.00031   0.01972  -0.00228   0.01674   1.45547
   D29        0.64616   0.00005   0.00197   0.00016   0.00216   0.64832
   D30       -0.39628  -0.00013  -0.00888   0.00122  -0.00729  -0.40357
   D31       -0.39628  -0.00013  -0.00888   0.00122  -0.00729  -0.40357
   D32       -1.43872  -0.00031  -0.01972   0.00228  -0.01674  -1.45547
   D33        0.00000   0.00000   0.00000  -0.00000   0.00000   0.00000
   D34        0.97845   0.00011   0.00433   0.00035   0.00482   0.98327
   D35       -0.97845  -0.00011  -0.00433  -0.00035  -0.00482  -0.98327
   D36        0.00000   0.00000   0.00000  -0.00000  -0.00000   0.00000
   D37        0.61997  -0.00003   0.00002  -0.00065  -0.00046   0.61951
   D38       -0.61997   0.00003  -0.00002   0.00065   0.00046  -0.61951
   D39        0.64616   0.00005   0.00197   0.00016   0.00216   0.64832
   D40       -0.39628  -0.00013  -0.00888   0.00122  -0.00729  -0.40357
   D41       -0.39628  -0.00013  -0.00888   0.00122  -0.00729  -0.40357
   D42       -1.43872  -0.00031  -0.01972   0.00228  -0.01674  -1.45547
   D43       -0.64616  -0.00005  -0.00197  -0.00016  -0.00216  -0.64832
   D44        0.39628   0.00013   0.00888  -0.00122   0.00729   0.40357
   D45        0.39628   0.00013   0.00888  -0.00122   0.00729   0.40357
   D46        1.43872   0.00031   0.01972  -0.00228   0.01674   1.45547
   D47       -0.61997   0.00003  -0.00002   0.00065   0.00046  -0.61951
   D48        0.61997  -0.00003   0.00002  -0.00065  -0.00046   0.61951
   D49       -0.64616  -0.00005  -0.00197  -0.00016  -0.00216  -0.64832
   D50        0.39628   0.00013   0.00888  -0.00122   0.00729   0.40357
   D51        0.39628   0.00013   0.00888  -0.00122   0.00729   0.40357
   D52        1.43872   0.00031   0.01972  -0.00228   0.01674   1.45547
   D53        0.64616   0.00005   0.00197   0.00016   0.00216   0.64832
   D54       -0.39628  -0.00013  -0.00888   0.00122  -0.00729  -0.40357
   D55       -0.39628  -0.00013  -0.00888   0.00122  -0.00729  -0.40357
   D56       -1.43872  -0.00031  -0.01972   0.00228  -0.01674  -1.45547
   D57        0.00000  -0.00000   0.00000  -0.00000  -0.00000   0.00000
   D58        0.97845   0.00011   0.00433   0.00035   0.00482   0.98327
   D59       -0.97845  -0.00011  -0.00433  -0.00035  -0.00482  -0.98327
   D60        0.00000   0.00000   0.00000  -0.00000   0.00000   0.00000
   D61        0.00000   0.00000   0.00000  -0.00000   0.00000   0.00000
   D62       -0.97845  -0.00011  -0.00433  -0.00035  -0.00482  -0.98327
   D63        0.97845   0.00011   0.00433   0.00035   0.00482   0.98327
   D64       -0.00000  -0.00000   0.00000   0.00000   0.00000   0.00000
   D65        0.61997  -0.00003   0.00002  -0.00065  -0.00046   0.61951
   D66       -0.61997   0.00003  -0.00002   0.00065   0.00046  -0.61951
   D67        0.00000  -0.00000   0.00000   0.00000   0.00000   0.00000
   D68        0.97845   0.00011   0.00433   0.00035   0.00482   0.98327
   D69       -0.97845  -0.00011  -0.00433  -0.00035  -0.00482  -0.98327
   D70       -0.00000  -0.00000   0.00000   0.00000   0.00000   0.00000
   D71       -0.61997   0.00003  -0.00002   0.00065   0.00046  -0.61951
   D72        0.61997  -0.00003   0.00002  -0.00065  -0.00046   0.61951
   D73        0.00000  -0.00000   0.00000  -0.00000  -0.00000   0.00000
   D74       -0.97845  -0.00011  -0.00433  -0.00035  -0.00482  -0.98327
   D75        0.97845   0.00011   0.00433   0.00035   0.00482   0.98327
   D76        0.00000   0.00000   0.00000  -0.00000   0.00000   0.00000
   D77        0.61997  -0.00003   0.00002  -0.00065  -0.00046   0.61951
   D78       -0.61997   0.00003  -0.00002   0.00065   0.00046  -0.61951
   D79       -0.61997   0.00003  -0.00002   0.00065   0.00046  -0.61951
   D80        0.61997  -0.00003   0.00002  -0.00065  -0.00046   0.61951
         Item               Value     Threshold  Converged?
 Maximum Force            0.001434     0.000450     NO 
 RMS     Force            0.000417     0.000300     NO 
 Maximum Displacement     0.045288     0.001800     NO 
 RMS     Displacement     0.010273     0.001200     NO 
 Predicted change in Energy=-5.552200D-04
 GradGradGradGradGradGradGradGradGradGradGradGradGradGradGradGradGradGrad

                          Input orientation:                          
 ---------------------------------------------------------------------
 Center     Atomic      Atomic             Coordinates (Angstroms)
 Number     Number       Type             X           Y           Z
 ---------------------------------------------------------------------
      1          4           0        0.000000   -1.559830   -0.828081
      2          4           0       -1.559830   -0.000000   -0.828081
      3          4           0        1.559830    0.000000   -0.828081
      4          4           0       -0.000000    1.559830   -0.828081
      5          4           0        0.000000   -0.000000   -2.195426
      6          4           0       -1.102966   -1.102966    0.828081
      7          4           0        1.102966   -1.102966    0.828081
      8          4           0       -1.102966    1.102966    0.828081
      9          4           0        1.102966    1.102966    0.828081
     10          4           0        0.000000   -0.000000    2.195426
 ---------------------------------------------------------------------
                    Distance matrix (angstroms):
                    1          2          3          4          5
     1  Be   0.000000
     2  Be   2.205932   0.000000
     3  Be   2.205932   3.119660   0.000000
     4  Be   3.119660   2.205932   2.205932   0.000000
     5  Be   2.074295   2.074295   2.074295   2.074295   0.000000
     6  Be   2.041601   2.041601   3.324138   3.324138   3.402156
     7  Be   2.041601   3.324138   2.041601   3.324138   3.402156
     8  Be   3.324138   2.041601   3.324138   2.041601   3.402156
     9  Be   3.324138   3.324138   2.041601   2.041601   3.402156
    10  Be   3.402156   3.402156   3.402156   3.402156   4.390852
                    6          7          8          9         10
     6  Be   0.000000
     7  Be   2.205932   0.000000
     8  Be   2.205932   3.119660   0.000000
     9  Be   3.119660   2.205932   2.205932   0.000000
    10  Be   2.074295   2.074295   2.074295   2.074295   0.000000
 Stoichiometry    Be10
 Framework group  D4D[C4(Be.Be),4SGD(Be2)]
 Deg. of freedom     3
 Full point group                 D4D     NOp  16
 Largest Abelian subgroup         C2V     NOp   4
 Largest concise Abelian subgroup C2V     NOp   4
                         Standard orientation:                         
 ---------------------------------------------------------------------
 Center     Atomic      Atomic             Coordinates (Angstroms)
 Number     Number       Type             X           Y           Z
 ---------------------------------------------------------------------
      1          4           0        0.000000    1.559830    0.828081
      2          4           0       -1.559830    0.000000    0.828081
      3          4           0        1.559830   -0.000000    0.828081
      4          4           0       -0.000000   -1.559830    0.828081
      5          4           0        0.000000    0.000000    2.195426
      6          4           0       -1.102966    1.102966   -0.828081
      7          4           0        1.102966    1.102966   -0.828081
      8          4           0       -1.102966   -1.102966   -0.828081
      9          4           0        1.102966   -1.102966   -0.828081
     10          4           0        0.000000    0.000000   -2.195426
 ---------------------------------------------------------------------
 Rotational constants (GHZ):           2.8809970           2.2559226           2.2559226
 Standard basis: def2TZVP (5D, 7F)
 There are    72 symmetry adapted cartesian basis functions of A1  symmetry.
 There are    32 symmetry adapted cartesian basis functions of A2  symmetry.
 There are    48 symmetry adapted cartesian basis functions of B1  symmetry.
 There are    48 symmetry adapted cartesian basis functions of B2  symmetry.
 There are    67 symmetry adapted basis functions of A1  symmetry.
 There are    31 symmetry adapted basis functions of A2  symmetry.
 There are    46 symmetry adapted basis functions of B1  symmetry.
 There are    46 symmetry adapted basis functions of B2  symmetry.
   190 basis functions,   290 primitive gaussians,   200 cartesian basis functions
    20 alpha electrons       20 beta electrons
       nuclear repulsion energy       149.6075893925 Hartrees.
 NAtoms=   10 NActive=   10 NUniq=    2 SFac= 4.00D+00 NAtFMM=   60 NAOKFM=F Big=F
 Integral buffers will be    131072 words long.
 Raffenetti 2 integral format.
 Two-electron integral symmetry is turned on.
 One-electron integrals computed using PRISM.
  16 Symmetry operations used in ECPInt.
 ECPInt:  NShTT=    4095 NPrTT=   13050 LenC2=    4012 LenP2D=   10810.
 LDataN:  DoStor=T MaxTD1= 4 Len=   56
 NBasis=   190 RedAO= T EigKep=  4.34D-04  NBF=    67    31    46    46
 NBsUse=   190 1.00D-06 EigRej= -1.00D+00 NBFU=    67    31    46    46
 Initial guess from the checkpoint file:  "/home/asus/YCY/Be10/Be10.chk"
 B after Tr=     0.000000   -0.000000    0.000000
         Rot=    1.000000    0.000000    0.000000    0.000000 Ang=   0.00 deg.
 Initial guess orbital symmetries:
       Occupied  (A1) (B2) (A1) (E1) (E1) (E2) (E2) (B2) (E3) (E3)
                 (A1) (B2) (E1) (E1) (A1) (E3) (E3) (E2) (E2) (A1)
       Virtual   (E1) (E1) (B2) (E1) (E1) (E3) (E3) (E2) (E2) (A1)
                 (B2) (A1) (E3) (E3) (B2) (E1) (E1) (E2) (E2) (A1)
                 (E3) (E3) (B2) (E2) (E2) (B1) (E1) (E1) (E3) (E3)
                 (E1) (E1) (E2) (E2) (B2) (A1) (E1) (E1) (E3) (E3)
                 (B2) (A2) (E2) (E2) (E3) (E3) (A1) (E1) (E1) (B2)
                 (B1) (A1) (E3) (E3) (E2) (E2) (B2) (E1) (E1) (E1)
                 (E1) (E2) (E2) (E3) (E3) (A2) (B2) (A1) (E3) (E3)
                 (A1) (E2) (E2) (E3) (E3) (B2) (A1) (E1) (E1) (E2)
                 (E2) (E3) (E3) (B2) (E1) (E1) (A1) (E3) (E3) (E2)
                 (E2) (E1) (E1) (B1) (B2) (A1) (E1) (E1) (E2) (E2)
                 (E3) (E3) (B1) (B2) (E2) (E2) (E3) (E3) (B2) (E2)
                 (E2) (E1) (E1) (E2) (E2) (A2) (A1) (E1) (E1) (E3)
                 (E3) (E3) (E3) (A2) (E2) (E2) (E1) (E1) (A1) (B2)
                 (A1) (E1) (E1) (E3) (E3) (B2) (E2) (E2) (A1) (E1)
                 (E1) (E3) (E3) (B1) (B2) (E3) (E3) (E2) (E2) (E1)
                 (E1) (A1) (E2) (E2) (E1) (E1) (B2) (A2) (E3) (E3)
                 (A1) (B2) (E1) (E1) (E2) (E2) (E3) (E3) (A1) (B2)
 ExpMin= 3.27D-02 ExpMax= 4.70D+03 ExpMxC= 1.60D+02 IAcc=3 IRadAn=         5 AccDes= 0.00D+00
 Harris functional with IExCor= 1009 and IRadAn=       5 diagonalized for initial guess.
 HarFok:  IExCor= 1009 AccDes= 0.00D+00 IRadAn=         5 IDoV= 1 UseB2=F ITyADJ=14
 ICtDFT=  3500011 ScaDFX=  1.000000  1.000000  1.000000  1.000000
 FoFCou: FMM=F IPFlag=           0 FMFlag=      100000 FMFlg1=           0
         NFxFlg=           0 DoJE=T BraDBF=F KetDBF=T FulRan=T
         wScrn=  0.000000 ICntrl=       500 IOpCl=  0 I1Cent=   200000004 NGrid=           0
         NMat0=    1 NMatS0=      1 NMatT0=    0 NMatD0=    1 NMtDS0=    0 NMtDT0=    0
 Petite list used in FoFCou.
 Keep R1 ints in memory in symmetry-blocked form, NReq=205977093.
 Requested convergence on RMS density matrix=1.00D-08 within 128 cycles.
 Requested convergence on MAX density matrix=1.00D-06.
 Requested convergence on             energy=1.00D-06.
 No special actions if energy rises.
 SCF Done:  E(RPBE1PBE) =  -147.106544228     A.U. after    8 cycles
            NFock=  8  Conv=0.22D-08     -V/T= 2.0072
  16 Symmetry operations used in ECPInt.
 ECPInt:  NShTT=    4095 NPrTT=   13050 LenC2=    4012 LenP2D=   10810.
 LDataN:  DoStor=T MaxTD1= 5 Len=  102
 Calling FoFJK, ICntrl=      2127 FMM=F ISym2X=1 I1Cent= 0 IOpClX= 0 NMat=1 NMatS=1 NMatT=0.
 ***** Axes restored to original set *****
 -------------------------------------------------------------------
 Center     Atomic                   Forces (Hartrees/Bohr)
 Number     Number              X              Y              Z
 -------------------------------------------------------------------
      1        4           0.000000000    0.000419570   -0.000458395
      2        4           0.000419570    0.000000000   -0.000458395
      3        4          -0.000419570   -0.000000000   -0.000458395
      4        4           0.000000000   -0.000419570   -0.000458395
      5        4           0.000000000   -0.000000000    0.000965937
      6        4           0.000296681    0.000296681    0.000458395
      7        4          -0.000296681    0.000296681    0.000458395
      8        4           0.000296681   -0.000296681    0.000458395
      9        4          -0.000296681   -0.000296681    0.000458395
     10        4          -0.000000000    0.000000000   -0.000965937
 -------------------------------------------------------------------
 Cartesian Forces:  Max     0.000965937 RMS     0.000406423

 GradGradGradGradGradGradGradGradGradGradGradGradGradGradGradGradGradGrad
 Berny optimization.
 Using GEDIIS/GDIIS optimizer.
 FormGI is forming the generalized inverse of G from B-inverse, IUseBI=4.
 Internal  Forces:  Max     0.000292251 RMS     0.000087789
 Search for a local minimum.
 Step number   6 out of a maximum of  100
 All quantities printed in internal units (Hartrees-Bohrs-Radians)
 Mixed Optimization -- En-DIIS/RFO-DIIS
 Swapping is turned off.
 Update second derivatives using D2CorX and points    5    6
 DE= -5.00D-04 DEPred=-5.55D-04 R= 9.01D-01
 TightC=F SS=  1.41D+00  RLast= 1.97D-01 DXNew= 1.9219D+00 5.9046D-01
 Trust test= 9.01D-01 RLast= 1.97D-01 DXMaxT set to 1.14D+00
 ITU=  1  1  1  0  1  0
     Eigenvalues ---    0.02330   0.03851   0.03851   0.04109   0.04109
     Eigenvalues ---    0.04911   0.04988   0.06169   0.06169   0.07168
     Eigenvalues ---    0.07168   0.08028   0.08503   0.08503   0.08713
     Eigenvalues ---    0.08713   0.09639   0.09928   0.09928   0.14046
     Eigenvalues ---    0.14081   0.14081   0.15930   0.15930
 En-DIIS/RFO-DIIS/Sim-DIIS IScMMF=       -3 using points:     6    5
 RFO step:  Lambda=-1.65477030D-05.
 DidBck=F Rises=F RFO-DIIS coefs:    1.02540   -0.02540
 Iteration  1 RMS(Cart)=  0.00067750 RMS(Int)=  0.00000188
 Iteration  2 RMS(Cart)=  0.00000011 RMS(Int)=  0.00000187
 ClnCor:  largest displacement from symmetrization is 2.10D-09 for atom     6.
 Variable       Old X    -DE/DX   Delta X   Delta X   Delta X     New X
                                 (Linear)    (Quad)   (Total)
    R1        4.16861  -0.00017  -0.00136  -0.00175  -0.00311   4.16549
    R2        4.16861  -0.00017  -0.00136  -0.00175  -0.00311   4.16549
    R3        3.91985  -0.00029   0.00009  -0.00452  -0.00444   3.91541
    R4        3.85807   0.00008  -0.00058   0.00053  -0.00005   3.85802
    R5        3.85807   0.00008  -0.00058   0.00053  -0.00005   3.85802
    R6        4.16861  -0.00017  -0.00136  -0.00175  -0.00311   4.16549
    R7        3.91985  -0.00029   0.00009  -0.00452  -0.00444   3.91541
    R8        3.85807   0.00008  -0.00058   0.00053  -0.00005   3.85802
    R9        3.85807   0.00008  -0.00058   0.00053  -0.00005   3.85802
   R10        4.16861  -0.00017  -0.00136  -0.00175  -0.00311   4.16549
   R11        3.91985  -0.00029   0.00009  -0.00452  -0.00444   3.91541
   R12        3.85807   0.00008  -0.00058   0.00053  -0.00005   3.85802
   R13        3.85807   0.00008  -0.00058   0.00053  -0.00005   3.85802
   R14        3.91985  -0.00029   0.00009  -0.00452  -0.00444   3.91541
   R15        3.85807   0.00008  -0.00058   0.00053  -0.00005   3.85802
   R16        3.85807   0.00008  -0.00058   0.00053  -0.00005   3.85802
   R17        4.16861  -0.00017  -0.00136  -0.00175  -0.00311   4.16549
   R18        4.16861  -0.00017  -0.00136  -0.00175  -0.00311   4.16549
   R19        3.91985  -0.00029   0.00009  -0.00452  -0.00444   3.91541
   R20        4.16861  -0.00017  -0.00136  -0.00175  -0.00311   4.16549
   R21        3.91985  -0.00029   0.00009  -0.00452  -0.00444   3.91541
   R22        4.16861  -0.00017  -0.00136  -0.00175  -0.00311   4.16549
   R23        3.91985  -0.00029   0.00009  -0.00452  -0.00444   3.91541
   R24        3.91985  -0.00029   0.00009  -0.00452  -0.00444   3.91541
    A1        1.57080   0.00000   0.00000   0.00000   0.00000   1.57080
    A2        1.79648  -0.00001  -0.00004  -0.00013  -0.00017   1.79632
    A3        1.79648  -0.00001  -0.00004  -0.00013  -0.00017   1.79632
    A4        1.94600  -0.00000   0.00041  -0.00041  -0.00001   1.94599
    A5        1.94600  -0.00000   0.00041  -0.00041  -0.00001   1.94599
    A6        1.57080  -0.00000   0.00000  -0.00000   0.00000   1.57080
    A7        1.79648  -0.00001  -0.00004  -0.00013  -0.00017   1.79632
    A8        1.79648  -0.00001  -0.00004  -0.00013  -0.00017   1.79632
    A9        1.94600  -0.00000   0.00041  -0.00041  -0.00001   1.94599
   A10        1.94600  -0.00000   0.00041  -0.00041  -0.00001   1.94599
   A11        1.57080  -0.00000   0.00000   0.00000   0.00000   1.57080
   A12        1.79648  -0.00001  -0.00004  -0.00013  -0.00017   1.79632
   A13        1.79648  -0.00001  -0.00004  -0.00013  -0.00017   1.79632
   A14        1.94600  -0.00000   0.00041  -0.00041  -0.00001   1.94599
   A15        1.94600  -0.00000   0.00041  -0.00041  -0.00001   1.94599
   A16        1.57080   0.00000   0.00000  -0.00000   0.00000   1.57080
   A17        1.79648  -0.00001  -0.00004  -0.00013  -0.00017   1.79632
   A18        1.79648  -0.00001  -0.00004  -0.00013  -0.00017   1.79632
   A19        1.94600  -0.00000   0.00041  -0.00041  -0.00001   1.94599
   A20        1.94600  -0.00000   0.00041  -0.00041  -0.00001   1.94599
   A21        1.70212   0.00008  -0.00080   0.00167   0.00088   1.70300
   A22        1.70212   0.00008  -0.00080   0.00167   0.00088   1.70300
   A23        1.79648  -0.00001  -0.00004  -0.00013  -0.00017   1.79632
   A24        1.94600  -0.00000   0.00041  -0.00041  -0.00001   1.94599
   A25        1.79648  -0.00001  -0.00004  -0.00013  -0.00017   1.79632
   A26        1.94600  -0.00000   0.00041  -0.00041  -0.00001   1.94599
   A27        1.57080  -0.00000   0.00000  -0.00000   0.00000   1.57080
   A28        1.79648  -0.00001  -0.00004  -0.00013  -0.00017   1.79632
   A29        1.94600  -0.00000   0.00041  -0.00041  -0.00001   1.94599
   A30        1.79648  -0.00001  -0.00004  -0.00013  -0.00017   1.79632
   A31        1.94600  -0.00000   0.00041  -0.00041  -0.00001   1.94599
   A32        1.57080   0.00000   0.00000   0.00000   0.00000   1.57080
   A33        1.79648  -0.00001  -0.00004  -0.00013  -0.00017   1.79632
   A34        1.94600  -0.00000   0.00041  -0.00041  -0.00001   1.94599
   A35        1.79648  -0.00001  -0.00004  -0.00013  -0.00017   1.79632
   A36        1.94600  -0.00000   0.00041  -0.00041  -0.00001   1.94599
   A37        1.57080   0.00000   0.00000   0.00000   0.00000   1.57080
   A38        1.79648  -0.00001  -0.00004  -0.00013  -0.00017   1.79632
   A39        1.94600  -0.00000   0.00041  -0.00041  -0.00001   1.94599
   A40        1.79648  -0.00001  -0.00004  -0.00013  -0.00017   1.79632
   A41        1.94600  -0.00000   0.00041  -0.00041  -0.00001   1.94599
   A42        1.57080  -0.00000   0.00000  -0.00000   0.00000   1.57080
   A43        1.70212   0.00008  -0.00080   0.00167   0.00088   1.70300
   A44        1.70212   0.00008  -0.00080   0.00167   0.00088   1.70300
    D1        0.00000  -0.00000   0.00000  -0.00000   0.00000   0.00000
    D2       -0.98327  -0.00004  -0.00012  -0.00039  -0.00052  -0.98379
    D3        0.98327   0.00004   0.00012   0.00039   0.00052   0.98379
    D4        0.00000  -0.00000   0.00000  -0.00000   0.00000   0.00000
    D5        0.00000   0.00000   0.00000   0.00000   0.00000   0.00000
    D6        0.98327   0.00004   0.00012   0.00039   0.00052   0.98379
    D7       -0.98327  -0.00004  -0.00012  -0.00039  -0.00052  -0.98379
    D8        0.00000  -0.00000   0.00000  -0.00000   0.00000   0.00000
    D9        0.61951  -0.00004  -0.00001  -0.00051  -0.00053   0.61899
   D10       -0.61951   0.00004   0.00001   0.00051   0.00053  -0.61899
   D11        0.64832   0.00002   0.00005   0.00018   0.00023   0.64855
   D12       -0.40357   0.00005  -0.00019   0.00073   0.00055  -0.40303
   D13       -0.40357   0.00005  -0.00019   0.00073   0.00055  -0.40303
   D14       -1.45547   0.00008  -0.00043   0.00128   0.00086  -1.45461
   D15       -0.64832  -0.00002  -0.00005  -0.00018  -0.00023  -0.64855
   D16        0.40357  -0.00005   0.00019  -0.00073  -0.00055   0.40303
   D17        0.40357  -0.00005   0.00019  -0.00073  -0.00055   0.40303
   D18        1.45547  -0.00008   0.00043  -0.00128  -0.00086   1.45461
   D19        0.00000   0.00000   0.00000   0.00000   0.00000   0.00000
   D20       -0.98327  -0.00004  -0.00012  -0.00039  -0.00052  -0.98379
   D21        0.98327   0.00004   0.00012   0.00039   0.00052   0.98379
   D22        0.00000  -0.00000   0.00000  -0.00000   0.00000   0.00000
   D23       -0.61951   0.00004   0.00001   0.00051   0.00053  -0.61899
   D24        0.61951  -0.00004  -0.00001  -0.00051  -0.00053   0.61899
   D25       -0.64832  -0.00002  -0.00005  -0.00018  -0.00023  -0.64855
   D26        0.40357  -0.00005   0.00019  -0.00073  -0.00055   0.40303
   D27        0.40357  -0.00005   0.00019  -0.00073  -0.00055   0.40303
   D28        1.45547  -0.00008   0.00043  -0.00128  -0.00086   1.45461
   D29        0.64832   0.00002   0.00005   0.00018   0.00023   0.64855
   D30       -0.40357   0.00005  -0.00019   0.00073   0.00055  -0.40303
   D31       -0.40357   0.00005  -0.00019   0.00073   0.00055  -0.40303
   D32       -1.45547   0.00008  -0.00043   0.00128   0.00086  -1.45461
   D33        0.00000  -0.00000   0.00000  -0.00000   0.00000   0.00000
   D34        0.98327   0.00004   0.00012   0.00039   0.00052   0.98379
   D35       -0.98327  -0.00004  -0.00012  -0.00039  -0.00052  -0.98379
   D36        0.00000   0.00000  -0.00000  -0.00000   0.00000   0.00000
   D37        0.61951  -0.00004  -0.00001  -0.00051  -0.00053   0.61899
   D38       -0.61951   0.00004   0.00001   0.00051   0.00053  -0.61899
   D39        0.64832   0.00002   0.00005   0.00018   0.00023   0.64855
   D40       -0.40357   0.00005  -0.00019   0.00073   0.00055  -0.40303
   D41       -0.40357   0.00005  -0.00019   0.00073   0.00055  -0.40303
   D42       -1.45547   0.00008  -0.00043   0.00128   0.00086  -1.45461
   D43       -0.64832  -0.00002  -0.00005  -0.00018  -0.00023  -0.64855
   D44        0.40357  -0.00005   0.00019  -0.00073  -0.00055   0.40303
   D45        0.40357  -0.00005   0.00019  -0.00073  -0.00055   0.40303
   D46        1.45547  -0.00008   0.00043  -0.00128  -0.00086   1.45461
   D47       -0.61951   0.00004   0.00001   0.00051   0.00053  -0.61899
   D48        0.61951  -0.00004  -0.00001  -0.00051  -0.00053   0.61899
   D49       -0.64832  -0.00002  -0.00005  -0.00018  -0.00023  -0.64855
   D50        0.40357  -0.00005   0.00019  -0.00073  -0.00055   0.40303
   D51        0.40357  -0.00005   0.00019  -0.00073  -0.00055   0.40303
   D52        1.45547  -0.00008   0.00043  -0.00128  -0.00086   1.45461
   D53        0.64832   0.00002   0.00005   0.00018   0.00023   0.64855
   D54       -0.40357   0.00005  -0.00019   0.00073   0.00055  -0.40303
   D55       -0.40357   0.00005  -0.00019   0.00073   0.00055  -0.40303
   D56       -1.45547   0.00008  -0.00043   0.00128   0.00086  -1.45461
   D57        0.00000  -0.00000  -0.00000  -0.00000   0.00000   0.00000
   D58        0.98327   0.00004   0.00012   0.00039   0.00052   0.98379
   D59       -0.98327  -0.00004  -0.00012  -0.00039  -0.00052  -0.98379
   D60        0.00000   0.00000   0.00000  -0.00000   0.00000   0.00000
   D61        0.00000   0.00000   0.00000  -0.00000   0.00000   0.00000
   D62       -0.98327  -0.00004  -0.00012  -0.00039  -0.00052  -0.98379
   D63        0.98327   0.00004   0.00012   0.00039   0.00052   0.98379
   D64       -0.00000  -0.00000   0.00000   0.00000   0.00000   0.00000
   D65        0.61951  -0.00004  -0.00001  -0.00051  -0.00053   0.61899
   D66       -0.61951   0.00004   0.00001   0.00051   0.00053  -0.61899
   D67       -0.00000   0.00000   0.00000   0.00000   0.00000   0.00000
   D68        0.98327   0.00004   0.00012   0.00039   0.00052   0.98379
   D69       -0.98327  -0.00004  -0.00012  -0.00039  -0.00052  -0.98379
   D70       -0.00000  -0.00000   0.00000   0.00000   0.00000   0.00000
   D71       -0.61951   0.00004   0.00001   0.00051   0.00053  -0.61899
   D72        0.61951  -0.00004  -0.00001  -0.00051  -0.00053   0.61899
   D73        0.00000  -0.00000  -0.00000  -0.00000   0.00000   0.00000
   D74       -0.98327  -0.00004  -0.00012  -0.00039  -0.00052  -0.98379
   D75        0.98327   0.00004   0.00012   0.00039   0.00052   0.98379
   D76        0.00000   0.00000   0.00000  -0.00000   0.00000   0.00000
   D77        0.61951  -0.00004  -0.00001  -0.00051  -0.00053   0.61899
   D78       -0.61951   0.00004   0.00001   0.00051   0.00053  -0.61899
   D79       -0.61951   0.00004   0.00001   0.00051   0.00053  -0.61899
   D80        0.61951  -0.00004  -0.00001  -0.00051  -0.00053   0.61899
         Item               Value     Threshold  Converged?
 Maximum Force            0.000292     0.000450     YES
 RMS     Force            0.000088     0.000300     YES
 Maximum Displacement     0.003639     0.001800     NO 
 RMS     Displacement     0.000678     0.001200     YES
 Predicted change in Energy=-8.276557D-06
 GradGradGradGradGradGradGradGradGradGradGradGradGradGradGradGradGradGrad

                          Input orientation:                          
 ---------------------------------------------------------------------
 Center     Atomic      Atomic             Coordinates (Angstroms)
 Number     Number       Type             X           Y           Z
 ---------------------------------------------------------------------
      1          4           0        0.000000   -1.558665   -0.828387
      2          4           0       -1.558665   -0.000000   -0.828387
      3          4           0        1.558665    0.000000   -0.828387
      4          4           0       -0.000000    1.558665   -0.828387
      5          4           0        0.000000   -0.000000   -2.193500
      6          4           0       -1.102142   -1.102142    0.828387
      7          4           0        1.102142   -1.102142    0.828387
      8          4           0       -1.102142    1.102142    0.828387
      9          4           0        1.102142    1.102142    0.828387
     10          4           0        0.000000   -0.000000    2.193500
 ---------------------------------------------------------------------
                    Distance matrix (angstroms):
                    1          2          3          4          5
     1  Be   0.000000
     2  Be   2.204285   0.000000
     3  Be   2.204285   3.117330   0.000000
     4  Be   3.117330   2.204285   2.204285   0.000000
     5  Be   2.071948   2.071948   2.071948   2.071948   0.000000
     6  Be   2.041576   2.041576   3.322577   3.322577   3.400183
     7  Be   2.041576   3.322577   2.041576   3.322577   3.400183
     8  Be   3.322577   2.041576   3.322577   2.041576   3.400183
     9  Be   3.322577   3.322577   2.041576   2.041576   3.400183
    10  Be   3.400183   3.400183   3.400183   3.400183   4.387001
                    6          7          8          9         10
     6  Be   0.000000
     7  Be   2.204285   0.000000
     8  Be   2.204285   3.117330   0.000000
     9  Be   3.117330   2.204285   2.204285   0.000000
    10  Be   2.071948   2.071948   2.071948   2.071948   0.000000
 Stoichiometry    Be10
 Framework group  D4D[C4(Be.Be),4SGD(Be2)]
 Deg. of freedom     3
 Full point group                 D4D     NOp  16
 Largest Abelian subgroup         C2V     NOp   4
 Largest concise Abelian subgroup C2V     NOp   4
                         Standard orientation:                         
 ---------------------------------------------------------------------
 Center     Atomic      Atomic             Coordinates (Angstroms)
 Number     Number       Type             X           Y           Z
 ---------------------------------------------------------------------
      1          4           0        0.000000    1.558665    0.828387
      2          4           0       -1.558665    0.000000    0.828387
      3          4           0        1.558665   -0.000000    0.828387
      4          4           0       -0.000000   -1.558665    0.828387
      5          4           0        0.000000    0.000000    2.193500
      6          4           0       -1.102142    1.102142   -0.828387
      7          4           0        1.102142    1.102142   -0.828387
      8          4           0       -1.102142   -1.102142   -0.828387
      9          4           0        1.102142   -1.102142   -0.828387
     10          4           0        0.000000    0.000000   -2.193500
 ---------------------------------------------------------------------
 Rotational constants (GHZ):           2.8853051           2.2584102           2.2584102
 Standard basis: def2TZVP (5D, 7F)
 There are    72 symmetry adapted cartesian basis functions of A1  symmetry.
 There are    32 symmetry adapted cartesian basis functions of A2  symmetry.
 There are    48 symmetry adapted cartesian basis functions of B1  symmetry.
 There are    48 symmetry adapted cartesian basis functions of B2  symmetry.
 There are    67 symmetry adapted basis functions of A1  symmetry.
 There are    31 symmetry adapted basis functions of A2  symmetry.
 There are    46 symmetry adapted basis functions of B1  symmetry.
 There are    46 symmetry adapted basis functions of B2  symmetry.
   190 basis functions,   290 primitive gaussians,   200 cartesian basis functions
    20 alpha electrons       20 beta electrons
       nuclear repulsion energy       149.6988654713 Hartrees.
 NAtoms=   10 NActive=   10 NUniq=    2 SFac= 4.00D+00 NAtFMM=   60 NAOKFM=F Big=F
 Integral buffers will be    131072 words long.
 Raffenetti 2 integral format.
 Two-electron integral symmetry is turned on.
 One-electron integrals computed using PRISM.
  16 Symmetry operations used in ECPInt.
 ECPInt:  NShTT=    4095 NPrTT=   13050 LenC2=    4012 LenP2D=   10810.
 LDataN:  DoStor=T MaxTD1= 4 Len=   56
 NBasis=   190 RedAO= T EigKep=  4.33D-04  NBF=    67    31    46    46
 NBsUse=   190 1.00D-06 EigRej= -1.00D+00 NBFU=    67    31    46    46
 Initial guess from the checkpoint file:  "/home/asus/YCY/Be10/Be10.chk"
 B after Tr=    -0.000000   -0.000000    0.000000
         Rot=    1.000000    0.000000    0.000000   -0.000000 Ang=   0.00 deg.
 Initial guess orbital symmetries:
       Occupied  (A1) (B2) (A1) (E1) (E1) (E2) (E2) (B2) (E3) (E3)
                 (A1) (B2) (E1) (E1) (A1) (E3) (E3) (E2) (E2) (A1)
       Virtual   (E1) (E1) (B2) (E1) (E1) (A1) (E3) (E3) (E2) (E2)
                 (B2) (A1) (B2) (E3) (E3) (E1) (E1) (E2) (E2) (A1)
                 (E3) (E3) (B2) (E2) (E2) (B1) (E1) (E1) (E3) (E3)
                 (E1) (E1) (E2) (E2) (B2) (A1) (E1) (E1) (E3) (E3)
                 (B2) (A2) (E2) (E2) (E3) (E3) (A1) (E1) (E1) (B2)
                 (A1) (E3) (E3) (B1) (E2) (E2) (B2) (E1) (E1) (E1)
                 (E1) (E3) (E3) (E2) (E2) (A2) (B2) (A1) (E3) (E3)
                 (A1) (E2) (E2) (B2) (E3) (E3) (A1) (E2) (E2) (E1)
                 (E1) (E3) (E3) (B2) (E1) (E1) (A1) (E3) (E3) (E2)
                 (E2) (E1) (E1) (B1) (A1) (B2) (E2) (E2) (E1) (E1)
                 (E3) (E3) (B2) (B1) (E2) (E2) (E3) (E3) (B2) (E2)
                 (E2) (E1) (E1) (E2) (E2) (A1) (A2) (E1) (E1) (E3)
                 (E3) (E3) (E3) (A2) (E2) (E2) (E1) (E1) (A1) (B2)
                 (A1) (E1) (E1) (E3) (E3) (B2) (E2) (E2) (A1) (E1)
                 (E1) (E3) (E3) (B2) (B1) (E3) (E3) (E2) (E2) (A1)
                 (E1) (E1) (E1) (E1) (E2) (E2) (B2) (A2) (E3) (E3)
                 (A1) (B2) (E1) (E1) (E3) (E3) (E2) (E2) (A1) (B2)
 Keep R1 ints in memory in symmetry-blocked form, NReq=205977093.
 Requested convergence on RMS density matrix=1.00D-08 within 128 cycles.
 Requested convergence on MAX density matrix=1.00D-06.
 Requested convergence on             energy=1.00D-06.
 No special actions if energy rises.
 SCF Done:  E(RPBE1PBE) =  -147.106556134     A.U. after    7 cycles
            NFock=  7  Conv=0.25D-08     -V/T= 2.0072
  16 Symmetry operations used in ECPInt.
 ECPInt:  NShTT=    4095 NPrTT=   13050 LenC2=    4012 LenP2D=   10810.
 LDataN:  DoStor=T MaxTD1= 5 Len=  102
 Calling FoFJK, ICntrl=      2127 FMM=F ISym2X=1 I1Cent= 0 IOpClX= 0 NMat=1 NMatS=1 NMatT=0.
 ***** Axes restored to original set *****
 -------------------------------------------------------------------
 Center     Atomic                   Forces (Hartrees/Bohr)
 Number     Number              X              Y              Z
 -------------------------------------------------------------------
      1        4           0.000000000    0.000152896   -0.000296283
      2        4           0.000152896    0.000000000   -0.000296283
      3        4          -0.000152896   -0.000000000   -0.000296283
      4        4           0.000000000   -0.000152896   -0.000296283
      5        4           0.000000000    0.000000000    0.000439008
      6        4           0.000108114    0.000108114    0.000296283
      7        4          -0.000108114    0.000108114    0.000296283
      8        4           0.000108114   -0.000108114    0.000296283
      9        4          -0.000108114   -0.000108114    0.000296283
     10        4          -0.000000000   -0.000000000   -0.000439008
 -------------------------------------------------------------------
 Cartesian Forces:  Max     0.000439008 RMS     0.000206134

 GradGradGradGradGradGradGradGradGradGradGradGradGradGradGradGradGradGrad
 Berny optimization.
 Using GEDIIS/GDIIS optimizer.
 FormGI is forming the generalized inverse of G from B-inverse, IUseBI=4.
 Internal  Forces:  Max     0.000128284 RMS     0.000043377
 Search for a local minimum.
 Step number   7 out of a maximum of  100
 All quantities printed in internal units (Hartrees-Bohrs-Radians)
 Mixed Optimization -- En-DIIS/RFO-DIIS
 Swapping is turned off.
 Update second derivatives using D2CorX and points    5    6    7
 DE= -1.19D-05 DEPred=-8.28D-06 R= 1.44D+00
 TightC=F SS=  1.41D+00  RLast= 1.61D-02 DXNew= 1.9219D+00 4.8209D-02
 Trust test= 1.44D+00 RLast= 1.61D-02 DXMaxT set to 1.14D+00
 ITU=  1  1  1  1  0  1  0
     Eigenvalues ---    0.02429   0.03638   0.03851   0.03851   0.04109
     Eigenvalues ---    0.04109   0.04906   0.06108   0.06164   0.06164
     Eigenvalues ---    0.07167   0.07167   0.08500   0.08500   0.08713
     Eigenvalues ---    0.08713   0.09639   0.09928   0.09928   0.14058
     Eigenvalues ---    0.14085   0.14085   0.15931   0.15931
 En-DIIS/RFO-DIIS/Sim-DIIS IScMMF=       -3 using points:     7    6    5
 RFO step:  Lambda=-6.99509034D-06.
 DidBck=F Rises=F RFO-DIIS coefs:    1.85106   -0.87312    0.02206
 Iteration  1 RMS(Cart)=  0.00052741 RMS(Int)=  0.00000106
 Iteration  2 RMS(Cart)=  0.00000013 RMS(Int)=  0.00000104
 ClnCor:  largest displacement from symmetrization is 3.45D-09 for atom     4.
 Variable       Old X    -DE/DX   Delta X   Delta X   Delta X     New X
                                 (Linear)    (Quad)   (Total)
    R1        4.16549  -0.00006  -0.00147  -0.00016  -0.00163   4.16387
    R2        4.16549  -0.00006  -0.00147  -0.00016  -0.00163   4.16387
    R3        3.91541  -0.00013  -0.00385   0.00020  -0.00365   3.91176
    R4        3.85802   0.00009   0.00046   0.00111   0.00157   3.85959
    R5        3.85802   0.00009   0.00046   0.00111   0.00157   3.85959
    R6        4.16549  -0.00006  -0.00147  -0.00016  -0.00163   4.16387
    R7        3.91541  -0.00013  -0.00385   0.00020  -0.00365   3.91176
    R8        3.85802   0.00009   0.00046   0.00111   0.00157   3.85959
    R9        3.85802   0.00009   0.00046   0.00111   0.00157   3.85959
   R10        4.16549  -0.00006  -0.00147  -0.00016  -0.00163   4.16387
   R11        3.91541  -0.00013  -0.00385   0.00020  -0.00365   3.91176
   R12        3.85802   0.00009   0.00046   0.00111   0.00157   3.85959
   R13        3.85802   0.00009   0.00046   0.00111   0.00157   3.85959
   R14        3.91541  -0.00013  -0.00385   0.00020  -0.00365   3.91176
   R15        3.85802   0.00009   0.00046   0.00111   0.00157   3.85959
   R16        3.85802   0.00009   0.00046   0.00111   0.00157   3.85959
   R17        4.16549  -0.00006  -0.00147  -0.00016  -0.00163   4.16387
   R18        4.16549  -0.00006  -0.00147  -0.00016  -0.00163   4.16387
   R19        3.91541  -0.00013  -0.00385   0.00020  -0.00365   3.91176
   R20        4.16549  -0.00006  -0.00147  -0.00016  -0.00163   4.16387
   R21        3.91541  -0.00013  -0.00385   0.00020  -0.00365   3.91176
   R22        4.16549  -0.00006  -0.00147  -0.00016  -0.00163   4.16387
   R23        3.91541  -0.00013  -0.00385   0.00020  -0.00365   3.91176
   R24        3.91541  -0.00013  -0.00385   0.00020  -0.00365   3.91176
    A1        1.57080  -0.00000   0.00000  -0.00000   0.00000   1.57080
    A2        1.79632  -0.00001  -0.00011  -0.00007  -0.00018   1.79613
    A3        1.79632  -0.00001  -0.00011  -0.00007  -0.00018   1.79613
    A4        1.94599   0.00000  -0.00036   0.00024  -0.00012   1.94587
    A5        1.94599   0.00000  -0.00036   0.00024  -0.00012   1.94587
    A6        1.57080   0.00000   0.00000   0.00000   0.00000   1.57080
    A7        1.79632  -0.00001  -0.00011  -0.00007  -0.00018   1.79613
    A8        1.79632  -0.00001  -0.00011  -0.00007  -0.00018   1.79613
    A9        1.94599   0.00000  -0.00036   0.00024  -0.00012   1.94587
   A10        1.94599   0.00000  -0.00036   0.00024  -0.00012   1.94587
   A11        1.57080   0.00000   0.00000  -0.00000   0.00000   1.57080
   A12        1.79632  -0.00001  -0.00011  -0.00007  -0.00018   1.79613
   A13        1.79632  -0.00001  -0.00011  -0.00007  -0.00018   1.79613
   A14        1.94599   0.00000  -0.00036   0.00024  -0.00012   1.94587
   A15        1.94599   0.00000  -0.00036   0.00024  -0.00012   1.94587
   A16        1.57080  -0.00000   0.00000   0.00000   0.00000   1.57080
   A17        1.79632  -0.00001  -0.00011  -0.00007  -0.00018   1.79613
   A18        1.79632  -0.00001  -0.00011  -0.00007  -0.00018   1.79613
   A19        1.94599   0.00000  -0.00036   0.00024  -0.00012   1.94587
   A20        1.94599   0.00000  -0.00036   0.00024  -0.00012   1.94587
   A21        1.70300   0.00004   0.00144  -0.00020   0.00124   1.70424
   A22        1.70300   0.00004   0.00144  -0.00020   0.00124   1.70424
   A23        1.79632  -0.00001  -0.00011  -0.00007  -0.00018   1.79613
   A24        1.94599   0.00000  -0.00036   0.00024  -0.00012   1.94587
   A25        1.79632  -0.00001  -0.00011  -0.00007  -0.00018   1.79613
   A26        1.94599   0.00000  -0.00036   0.00024  -0.00012   1.94587
   A27        1.57080  -0.00000   0.00000   0.00000   0.00000   1.57080
   A28        1.79632  -0.00001  -0.00011  -0.00007  -0.00018   1.79613
   A29        1.94599   0.00000  -0.00036   0.00024  -0.00012   1.94587
   A30        1.79632  -0.00001  -0.00011  -0.00007  -0.00018   1.79613
   A31        1.94599   0.00000  -0.00036   0.00024  -0.00012   1.94587
   A32        1.57080   0.00000   0.00000  -0.00000   0.00000   1.57080
   A33        1.79632  -0.00001  -0.00011  -0.00007  -0.00018   1.79613
   A34        1.94599   0.00000  -0.00036   0.00024  -0.00012   1.94587
   A35        1.79632  -0.00001  -0.00011  -0.00007  -0.00018   1.79613
   A36        1.94599   0.00000  -0.00036   0.00024  -0.00012   1.94587
   A37        1.57080   0.00000   0.00000  -0.00000   0.00000   1.57080
   A38        1.79632  -0.00001  -0.00011  -0.00007  -0.00018   1.79613
   A39        1.94599   0.00000  -0.00036   0.00024  -0.00012   1.94587
   A40        1.79632  -0.00001  -0.00011  -0.00007  -0.00018   1.79613
   A41        1.94599   0.00000  -0.00036   0.00024  -0.00012   1.94587
   A42        1.57080  -0.00000   0.00000  -0.00000   0.00000   1.57080
   A43        1.70300   0.00004   0.00144  -0.00020   0.00124   1.70424
   A44        1.70300   0.00004   0.00144  -0.00020   0.00124   1.70424
    D1        0.00000   0.00000   0.00000   0.00000   0.00000   0.00000
    D2       -0.98379  -0.00003  -0.00033  -0.00023  -0.00056  -0.98435
    D3        0.98379   0.00003   0.00033   0.00023   0.00056   0.98435
    D4        0.00000  -0.00000   0.00000   0.00000   0.00000   0.00000
    D5        0.00000  -0.00000   0.00000  -0.00000   0.00000   0.00000
    D6        0.98379   0.00003   0.00033   0.00023   0.00056   0.98435
    D7       -0.98379  -0.00003  -0.00033  -0.00023  -0.00056  -0.98435
    D8        0.00000   0.00000   0.00000   0.00000   0.00000   0.00000
    D9        0.61899  -0.00003  -0.00044  -0.00017  -0.00060   0.61838
   D10       -0.61899   0.00003   0.00044   0.00017   0.00060  -0.61838
   D11        0.64855   0.00001   0.00015   0.00010   0.00025   0.64880
   D12       -0.40303   0.00003   0.00062   0.00006   0.00068  -0.40235
   D13       -0.40303   0.00003   0.00062   0.00006   0.00068  -0.40235
   D14       -1.45461   0.00004   0.00110   0.00001   0.00111  -1.45350
   D15       -0.64855  -0.00001  -0.00015  -0.00010  -0.00025  -0.64880
   D16        0.40303  -0.00003  -0.00062  -0.00006  -0.00068   0.40235
   D17        0.40303  -0.00003  -0.00062  -0.00006  -0.00068   0.40235
   D18        1.45461  -0.00004  -0.00110  -0.00001  -0.00111   1.45350
   D19        0.00000  -0.00000   0.00000  -0.00000   0.00000   0.00000
   D20       -0.98379  -0.00003  -0.00033  -0.00023  -0.00056  -0.98435
   D21        0.98379   0.00003   0.00033   0.00023   0.00056   0.98435
   D22        0.00000   0.00000   0.00000   0.00000   0.00000   0.00000
   D23       -0.61899   0.00003   0.00044   0.00017   0.00060  -0.61838
   D24        0.61899  -0.00003  -0.00044  -0.00017  -0.00060   0.61838
   D25       -0.64855  -0.00001  -0.00015  -0.00010  -0.00025  -0.64880
   D26        0.40303  -0.00003  -0.00062  -0.00006  -0.00068   0.40235
   D27        0.40303  -0.00003  -0.00062  -0.00006  -0.00068   0.40235
   D28        1.45461  -0.00004  -0.00110  -0.00001  -0.00111   1.45350
   D29        0.64855   0.00001   0.00015   0.00010   0.00025   0.64880
   D30       -0.40303   0.00003   0.00062   0.00006   0.00068  -0.40235
   D31       -0.40303   0.00003   0.00062   0.00006   0.00068  -0.40235
   D32       -1.45461   0.00004   0.00110   0.00001   0.00111  -1.45350
   D33        0.00000   0.00000   0.00000   0.00000   0.00000   0.00000
   D34        0.98379   0.00003   0.00033   0.00023   0.00056   0.98435
   D35       -0.98379  -0.00003  -0.00033  -0.00023  -0.00056  -0.98435
   D36        0.00000  -0.00000   0.00000   0.00000   0.00000   0.00000
   D37        0.61899  -0.00003  -0.00044  -0.00017  -0.00060   0.61838
   D38       -0.61899   0.00003   0.00044   0.00017   0.00060  -0.61838
   D39        0.64855   0.00001   0.00015   0.00010   0.00025   0.64880
   D40       -0.40303   0.00003   0.00062   0.00006   0.00068  -0.40235
   D41       -0.40303   0.00003   0.00062   0.00006   0.00068  -0.40235
   D42       -1.45461   0.00004   0.00110   0.00001   0.00111  -1.45350
   D43       -0.64855  -0.00001  -0.00015  -0.00010  -0.00025  -0.64880
   D44        0.40303  -0.00003  -0.00062  -0.00006  -0.00068   0.40235
   D45        0.40303  -0.00003  -0.00062  -0.00006  -0.00068   0.40235
   D46        1.45461  -0.00004  -0.00110  -0.00001  -0.00111   1.45350
   D47       -0.61899   0.00003   0.00044   0.00017   0.00060  -0.61838
   D48        0.61899  -0.00003  -0.00044  -0.00017  -0.00060   0.61838
   D49       -0.64855  -0.00001  -0.00015  -0.00010  -0.00025  -0.64880
   D50        0.40303  -0.00003  -0.00062  -0.00006  -0.00068   0.40235
   D51        0.40303  -0.00003  -0.00062  -0.00006  -0.00068   0.40235
   D52        1.45461  -0.00004  -0.00110  -0.00001  -0.00111   1.45350
   D53        0.64855   0.00001   0.00015   0.00010   0.00025   0.64880
   D54       -0.40303   0.00003   0.00062   0.00006   0.00068  -0.40235
   D55       -0.40303   0.00003   0.00062   0.00006   0.00068  -0.40235
   D56       -1.45461   0.00004   0.00110   0.00001   0.00111  -1.45350
   D57        0.00000  -0.00000   0.00000   0.00000   0.00000   0.00000
   D58        0.98379   0.00003   0.00033   0.00023   0.00056   0.98435
   D59       -0.98379  -0.00003  -0.00033  -0.00023  -0.00056  -0.98435
   D60        0.00000  -0.00000   0.00000   0.00000   0.00000   0.00000
   D61        0.00000  -0.00000   0.00000   0.00000   0.00000   0.00000
   D62       -0.98379  -0.00003  -0.00033  -0.00023  -0.00056  -0.98435
   D63        0.98379   0.00003   0.00033   0.00023   0.00056   0.98435
   D64       -0.00000   0.00000   0.00000  -0.00000   0.00000   0.00000
   D65        0.61899  -0.00003  -0.00044  -0.00017  -0.00060   0.61838
   D66       -0.61899   0.00003   0.00044   0.00017   0.00060  -0.61838
   D67        0.00000   0.00000   0.00000   0.00000  -0.00000  -0.00000
   D68        0.98379   0.00003   0.00033   0.00023   0.00056   0.98435
   D69       -0.98379  -0.00003  -0.00033  -0.00023  -0.00056  -0.98435
   D70       -0.00000   0.00000   0.00000  -0.00000   0.00000   0.00000
   D71       -0.61899   0.00003   0.00044   0.00017   0.00060  -0.61838
   D72        0.61899  -0.00003  -0.00044  -0.00017  -0.00060   0.61838
   D73        0.00000  -0.00000   0.00000   0.00000   0.00000   0.00000
   D74       -0.98379  -0.00003  -0.00033  -0.00023  -0.00056  -0.98435
   D75        0.98379   0.00003   0.00033   0.00023   0.00056   0.98435
   D76        0.00000  -0.00000   0.00000   0.00000   0.00000   0.00000
   D77        0.61899  -0.00003  -0.00044  -0.00017  -0.00060   0.61838
   D78       -0.61899   0.00003   0.00044   0.00017   0.00060  -0.61838
   D79       -0.61899   0.00003   0.00044   0.00017   0.00060  -0.61838
   D80        0.61899  -0.00003  -0.00044  -0.00017  -0.00060   0.61838
         Item               Value     Threshold  Converged?
 Maximum Force            0.000128     0.000450     YES
 RMS     Force            0.000043     0.000300     YES
 Maximum Displacement     0.002943     0.001800     NO 
 RMS     Displacement     0.000527     0.001200     YES
 Predicted change in Energy=-3.496018D-06
 GradGradGradGradGradGradGradGradGradGradGradGradGradGradGradGradGradGrad

                          Input orientation:                          
 ---------------------------------------------------------------------
 Center     Atomic      Atomic             Coordinates (Angstroms)
 Number     Number       Type             X           Y           Z
 ---------------------------------------------------------------------
      1          4           0        0.000000   -1.558055   -0.829068
      2          4           0       -1.558055   -0.000000   -0.829068
      3          4           0        1.558055    0.000000   -0.829068
      4          4           0       -0.000000    1.558055   -0.829068
      5          4           0        0.000000   -0.000000   -2.191943
      6          4           0       -1.101712   -1.101712    0.829068
      7          4           0        1.101712   -1.101712    0.829068
      8          4           0       -1.101712    1.101712    0.829068
      9          4           0        1.101712    1.101712    0.829068
     10          4           0        0.000000   -0.000000    2.191943
 ---------------------------------------------------------------------
                    Distance matrix (angstroms):
                    1          2          3          4          5
     1  Be   0.000000
     2  Be   2.203423   0.000000
     3  Be   2.203423   3.116111   0.000000
     4  Be   3.116111   2.203423   2.203423   0.000000
     5  Be   2.070016   2.070016   2.070016   2.070016   0.000000
     6  Be   2.042409   2.042409   3.322280   3.322280   3.399124
     7  Be   2.042409   3.322280   2.042409   3.322280   3.399124
     8  Be   3.322280   2.042409   3.322280   2.042409   3.399124
     9  Be   3.322280   3.322280   2.042409   2.042409   3.399124
    10  Be   3.399124   3.399124   3.399124   3.399124   4.383886
                    6          7          8          9         10
     6  Be   0.000000
     7  Be   2.203423   0.000000
     8  Be   2.203423   3.116111   0.000000
     9  Be   3.116111   2.203423   2.203423   0.000000
    10  Be   2.070016   2.070016   2.070016   2.070016   0.000000
 Stoichiometry    Be10
 Framework group  D4D[C4(Be.Be),4SGD(Be2)]
 Deg. of freedom     3
 Full point group                 D4D     NOp  16
 Largest Abelian subgroup         C2V     NOp   4
 Largest concise Abelian subgroup C2V     NOp   4
                         Standard orientation:                         
 ---------------------------------------------------------------------
 Center     Atomic      Atomic             Coordinates (Angstroms)
 Number     Number       Type             X           Y           Z
 ---------------------------------------------------------------------
      1          4           0        0.000000    1.558055    0.829068
      2          4           0       -1.558055    0.000000    0.829068
      3          4           0        1.558055   -0.000000    0.829068
      4          4           0       -0.000000   -1.558055    0.829068
      5          4           0        0.000000    0.000000    2.191943
      6          4           0       -1.101712    1.101712   -0.829068
      7          4           0        1.101712    1.101712   -0.829068
      8          4           0       -1.101712   -1.101712   -0.829068
      9          4           0        1.101712   -1.101712   -0.829068
     10          4           0        0.000000    0.000000   -2.191943
 ---------------------------------------------------------------------
 Rotational constants (GHZ):           2.8875630           2.2595232           2.2595232
 Standard basis: def2TZVP (5D, 7F)
 There are    72 symmetry adapted cartesian basis functions of A1  symmetry.
 There are    32 symmetry adapted cartesian basis functions of A2  symmetry.
 There are    48 symmetry adapted cartesian basis functions of B1  symmetry.
 There are    48 symmetry adapted cartesian basis functions of B2  symmetry.
 There are    67 symmetry adapted basis functions of A1  symmetry.
 There are    31 symmetry adapted basis functions of A2  symmetry.
 There are    46 symmetry adapted basis functions of B1  symmetry.
 There are    46 symmetry adapted basis functions of B2  symmetry.
   190 basis functions,   290 primitive gaussians,   200 cartesian basis functions
    20 alpha electrons       20 beta electrons
       nuclear repulsion energy       149.7415271985 Hartrees.
 NAtoms=   10 NActive=   10 NUniq=    2 SFac= 4.00D+00 NAtFMM=   60 NAOKFM=F Big=F
 Integral buffers will be    131072 words long.
 Raffenetti 2 integral format.
 Two-electron integral symmetry is turned on.
 One-electron integrals computed using PRISM.
  16 Symmetry operations used in ECPInt.
 ECPInt:  NShTT=    4095 NPrTT=   13050 LenC2=    4012 LenP2D=   10810.
 LDataN:  DoStor=T MaxTD1= 4 Len=   56
 NBasis=   190 RedAO= T EigKep=  4.33D-04  NBF=    67    31    46    46
 NBsUse=   190 1.00D-06 EigRej= -1.00D+00 NBFU=    67    31    46    46
 Initial guess from the checkpoint file:  "/home/asus/YCY/Be10/Be10.chk"
 B after Tr=    -0.000000   -0.000000   -0.000000
         Rot=    1.000000   -0.000000    0.000000   -0.000000 Ang=   0.00 deg.
 Initial guess orbital symmetries:
       Occupied  (A1) (B2) (A1) (E1) (E1) (E2) (E2) (B2) (E3) (E3)
                 (A1) (B2) (E1) (E1) (A1) (E3) (E3) (E2) (E2) (A1)
       Virtual   (E1) (E1) (B2) (E1) (E1) (A1) (E3) (E3) (E2) (E2)
                 (B2) (A1) (B2) (E3) (E3) (E1) (E1) (E2) (E2) (A1)
                 (E3) (E3) (B2) (E2) (E2) (B1) (E1) (E1) (E3) (E3)
                 (E1) (E1) (E2) (E2) (B2) (A1) (E1) (E1) (E3) (E3)
                 (B2) (A2) (E2) (E2) (E3) (E3) (A1) (E1) (E1) (B2)
                 (A1) (E3) (E3) (B1) (E2) (E2) (B2) (E1) (E1) (E1)
                 (E1) (E3) (E3) (E2) (E2) (A2) (B2) (A1) (E3) (E3)
                 (A1) (E2) (E2) (B2) (E3) (E3) (A1) (E2) (E2) (E1)
                 (E1) (E3) (E3) (B2) (E1) (E1) (A1) (E3) (E3) (E2)
                 (E2) (E1) (E1) (B1) (A1) (B2) (E2) (E2) (E1) (E1)
                 (E3) (E3) (B2) (B1) (E2) (E2) (E3) (E3) (B2) (E2)
                 (E2) (E1) (E1) (E2) (E2) (A1) (A2) (E1) (E1) (E3)
                 (E3) (E3) (E3) (A2) (E2) (E2) (E1) (E1) (A1) (B2)
                 (A1) (E1) (E1) (E3) (E3) (B2) (E2) (E2) (A1) (E1)
                 (E1) (E3) (E3) (B2) (B1) (E3) (E3) (E2) (E2) (A1)
                 (E1) (E1) (E1) (E1) (E2) (E2) (B2) (A2) (E3) (E3)
                 (A1) (B2) (E1) (E1) (E3) (E3) (E2) (E2) (A1) (B2)
 Keep R1 ints in memory in symmetry-blocked form, NReq=205977093.
 Requested convergence on RMS density matrix=1.00D-08 within 128 cycles.
 Requested convergence on MAX density matrix=1.00D-06.
 Requested convergence on             energy=1.00D-06.
 No special actions if energy rises.
 SCF Done:  E(RPBE1PBE) =  -147.106559746     A.U. after    6 cycles
            NFock=  6  Conv=0.93D-08     -V/T= 2.0072
  16 Symmetry operations used in ECPInt.
 ECPInt:  NShTT=    4095 NPrTT=   13050 LenC2=    4012 LenP2D=   10810.
 LDataN:  DoStor=T MaxTD1= 5 Len=  102
 Calling FoFJK, ICntrl=      2127 FMM=F ISym2X=1 I1Cent= 0 IOpClX= 0 NMat=1 NMatS=1 NMatT=0.
 ***** Axes restored to original set *****
 -------------------------------------------------------------------
 Center     Atomic                   Forces (Hartrees/Bohr)
 Number     Number              X              Y              Z
 -------------------------------------------------------------------
      1        4           0.000000000   -0.000003808   -0.000025979
      2        4          -0.000003808    0.000000000   -0.000025979
      3        4           0.000003808   -0.000000000   -0.000025979
      4        4           0.000000000    0.000003808   -0.000025979
      5        4           0.000000000    0.000000000   -0.000009347
      6        4          -0.000002693   -0.000002693    0.000025979
      7        4           0.000002693   -0.000002693    0.000025979
      8        4          -0.000002693    0.000002693    0.000025979
      9        4           0.000002693    0.000002693    0.000025979
     10        4          -0.000000000   -0.000000000    0.000009347
 -------------------------------------------------------------------
 Cartesian Forces:  Max     0.000025979 RMS     0.000013772

 GradGradGradGradGradGradGradGradGradGradGradGradGradGradGradGradGradGrad
 Berny optimization.
 Using GEDIIS/GDIIS optimizer.
 FormGI is forming the generalized inverse of G from B-inverse, IUseBI=4.
 Internal  Forces:  Max     0.000014665 RMS     0.000003816
 Search for a local minimum.
 Step number   8 out of a maximum of  100
 All quantities printed in internal units (Hartrees-Bohrs-Radians)
 Mixed Optimization -- En-DIIS/RFO-DIIS
 Swapping is turned off.
 Update second derivatives using D2CorX and points    5    6    7    8
 DE= -3.61D-06 DEPred=-3.50D-06 R= 1.03D+00
 TightC=F SS=  1.41D+00  RLast= 1.35D-02 DXNew= 1.9219D+00 4.0610D-02
 Trust test= 1.03D+00 RLast= 1.35D-02 DXMaxT set to 1.14D+00
 ITU=  1  1  1  1  1  0  1  0
     Eigenvalues ---    0.02332   0.03703   0.03851   0.03851   0.04109
     Eigenvalues ---    0.04109   0.04901   0.05760   0.06160   0.06160
     Eigenvalues ---    0.07167   0.07167   0.08498   0.08498   0.08714
     Eigenvalues ---    0.08714   0.09638   0.09928   0.09928   0.14070
     Eigenvalues ---    0.14087   0.14087   0.15931   0.15931
 En-DIIS/RFO-DIIS/Sim-DIIS IScMMF=       -3 using points:     8    7    6    5
 RFO step:  Lambda=-3.78085886D-08.
 DidBck=F Rises=F RFO-DIIS coefs:    1.27392   -0.50872    0.24111   -0.00630
 Iteration  1 RMS(Cart)=  0.00005981 RMS(Int)=  0.00000026
 Iteration  2 RMS(Cart)=  0.00000000 RMS(Int)=  0.00000026
 ClnCor:  largest displacement from symmetrization is 3.51D-09 for atom     8.
 Variable       Old X    -DE/DX   Delta X   Delta X   Delta X     New X
                                 (Linear)    (Quad)   (Total)
    R1        4.16387  -0.00000  -0.00005  -0.00000  -0.00005   4.16381
    R2        4.16387  -0.00000  -0.00005  -0.00000  -0.00005   4.16381
    R3        3.91176   0.00000   0.00006  -0.00000   0.00006   3.91182
    R4        3.85959   0.00001   0.00030   0.00000   0.00030   3.85989
    R5        3.85959   0.00001   0.00030   0.00000   0.00030   3.85989
    R6        4.16387  -0.00000  -0.00005  -0.00000  -0.00005   4.16381
    R7        3.91176   0.00000   0.00006   0.00000   0.00006   3.91182
    R8        3.85959   0.00001   0.00030   0.00000   0.00030   3.85989
    R9        3.85959   0.00001   0.00030  -0.00000   0.00030   3.85989
   R10        4.16387  -0.00000  -0.00005  -0.00000  -0.00005   4.16381
   R11        3.91176   0.00000   0.00006   0.00000   0.00006   3.91182
   R12        3.85959   0.00001   0.00030  -0.00000   0.00030   3.85989
   R13        3.85959   0.00001   0.00030   0.00000   0.00030   3.85989
   R14        3.91176   0.00000   0.00006  -0.00000   0.00006   3.91182
   R15        3.85959   0.00001   0.00030  -0.00000   0.00030   3.85989
   R16        3.85959   0.00001   0.00030   0.00000   0.00030   3.85989
   R17        4.16387  -0.00000  -0.00005   0.00000  -0.00005   4.16381
   R18        4.16387  -0.00000  -0.00005   0.00000  -0.00005   4.16381
   R19        3.91176   0.00000   0.00006  -0.00000   0.00006   3.91182
   R20        4.16387  -0.00000  -0.00005   0.00000  -0.00005   4.16381
   R21        3.91176   0.00000   0.00006   0.00000   0.00006   3.91182
   R22        4.16387  -0.00000  -0.00005   0.00000  -0.00005   4.16381
   R23        3.91176   0.00000   0.00006   0.00000   0.00006   3.91182
   R24        3.91176   0.00000   0.00006   0.00000   0.00006   3.91182
    A1        1.57080   0.00000   0.00000   0.00000   0.00000   1.57080
    A2        1.79613  -0.00000  -0.00002   0.00000  -0.00002   1.79611
    A3        1.79613  -0.00000  -0.00002   0.00000  -0.00002   1.79611
    A4        1.94587   0.00000   0.00007   0.00000   0.00007   1.94594
    A5        1.94587   0.00000   0.00007   0.00000   0.00007   1.94594
    A6        1.57080  -0.00000   0.00000  -0.00000   0.00000   1.57080
    A7        1.79613  -0.00000  -0.00002  -0.00000  -0.00002   1.79611
    A8        1.79613  -0.00000  -0.00002  -0.00000  -0.00002   1.79611
    A9        1.94587   0.00000   0.00007   0.00000   0.00007   1.94594
   A10        1.94587   0.00000   0.00007  -0.00000   0.00007   1.94594
   A11        1.57080  -0.00000   0.00000  -0.00000   0.00000   1.57080
   A12        1.79613  -0.00000  -0.00002   0.00000  -0.00002   1.79611
   A13        1.79613  -0.00000  -0.00002   0.00000  -0.00002   1.79611
   A14        1.94587   0.00000   0.00007   0.00000   0.00007   1.94594
   A15        1.94587   0.00000   0.00007   0.00000   0.00007   1.94594
   A16        1.57080   0.00000   0.00000   0.00000   0.00000   1.57080
   A17        1.79613  -0.00000  -0.00002   0.00000  -0.00002   1.79611
   A18        1.79613  -0.00000  -0.00002   0.00000  -0.00002   1.79611
   A19        1.94587   0.00000   0.00007   0.00000   0.00007   1.94594
   A20        1.94587   0.00000   0.00007   0.00000   0.00007   1.94594
   A21        1.70424  -0.00000  -0.00007  -0.00000  -0.00007   1.70418
   A22        1.70424  -0.00000  -0.00007  -0.00000  -0.00007   1.70418
   A23        1.79613  -0.00000  -0.00002  -0.00000  -0.00002   1.79611
   A24        1.94587   0.00000   0.00007  -0.00000   0.00007   1.94594
   A25        1.79613  -0.00000  -0.00002  -0.00000  -0.00002   1.79611
   A26        1.94587   0.00000   0.00007   0.00000   0.00007   1.94594
   A27        1.57080  -0.00000   0.00000   0.00000   0.00000   1.57080
   A28        1.79613  -0.00000  -0.00002  -0.00000  -0.00002   1.79611
   A29        1.94587   0.00000   0.00007  -0.00000   0.00007   1.94594
   A30        1.79613  -0.00000  -0.00002  -0.00000  -0.00002   1.79611
   A31        1.94587   0.00000   0.00007  -0.00000   0.00007   1.94594
   A32        1.57080   0.00000   0.00000  -0.00000   0.00000   1.57080
   A33        1.79613  -0.00000  -0.00002   0.00000  -0.00002   1.79611
   A34        1.94587   0.00000   0.00007  -0.00000   0.00007   1.94594
   A35        1.79613  -0.00000  -0.00002   0.00000  -0.00002   1.79611
   A36        1.94587   0.00000   0.00007  -0.00000   0.00007   1.94594
   A37        1.57080   0.00000   0.00000   0.00000  -0.00000   1.57080
   A38        1.79613  -0.00000  -0.00002  -0.00000  -0.00002   1.79611
   A39        1.94587   0.00000   0.00007  -0.00000   0.00007   1.94594
   A40        1.79613  -0.00000  -0.00002  -0.00000  -0.00002   1.79611
   A41        1.94587   0.00000   0.00007  -0.00000   0.00007   1.94594
   A42        1.57080  -0.00000   0.00000  -0.00000   0.00000   1.57080
   A43        1.70424  -0.00000  -0.00007   0.00000  -0.00007   1.70418
   A44        1.70424  -0.00000  -0.00007   0.00000  -0.00007   1.70418
    D1        0.00000   0.00000   0.00000   0.00000   0.00000   0.00000
    D2       -0.98435  -0.00000  -0.00006   0.00000  -0.00006  -0.98441
    D3        0.98435   0.00000   0.00006   0.00000   0.00006   0.98441
    D4        0.00000   0.00000   0.00000   0.00000   0.00000   0.00000
    D5        0.00000  -0.00000   0.00000  -0.00000   0.00000   0.00000
    D6        0.98435   0.00000   0.00006  -0.00000   0.00006   0.98441
    D7       -0.98435  -0.00000  -0.00006  -0.00000  -0.00006  -0.98441
    D8        0.00000  -0.00000   0.00000  -0.00000   0.00000   0.00000
    D9        0.61838  -0.00000  -0.00004   0.00000  -0.00004   0.61834
   D10       -0.61838   0.00000   0.00004  -0.00000   0.00004  -0.61834
   D11        0.64880   0.00000   0.00003   0.00000   0.00003   0.64883
   D12       -0.40235   0.00000   0.00001   0.00000   0.00001  -0.40234
   D13       -0.40235   0.00000   0.00001   0.00000   0.00001  -0.40234
   D14       -1.45350   0.00000  -0.00000   0.00000  -0.00000  -1.45350
   D15       -0.64880  -0.00000  -0.00003  -0.00000  -0.00003  -0.64883
   D16        0.40235  -0.00000  -0.00001  -0.00000  -0.00001   0.40234
   D17        0.40235  -0.00000  -0.00001   0.00000  -0.00001   0.40234
   D18        1.45350  -0.00000   0.00000   0.00000   0.00000   1.45350
   D19        0.00000  -0.00000   0.00000  -0.00000   0.00000   0.00000
   D20       -0.98435  -0.00000  -0.00006  -0.00000  -0.00006  -0.98441
   D21        0.98435   0.00000   0.00006  -0.00000   0.00006   0.98441
   D22        0.00000  -0.00000   0.00000  -0.00000   0.00000   0.00000
   D23       -0.61838   0.00000   0.00004   0.00000   0.00004  -0.61834
   D24        0.61838  -0.00000  -0.00004   0.00000  -0.00004   0.61834
   D25       -0.64880  -0.00000  -0.00003   0.00000  -0.00003  -0.64883
   D26        0.40235  -0.00000  -0.00001   0.00000  -0.00001   0.40234
   D27        0.40235  -0.00000  -0.00001  -0.00000  -0.00001   0.40234
   D28        1.45350  -0.00000   0.00000  -0.00000   0.00000   1.45350
   D29        0.64880   0.00000   0.00003  -0.00000   0.00003   0.64883
   D30       -0.40235   0.00000   0.00001  -0.00000   0.00001  -0.40234
   D31       -0.40235   0.00000   0.00001  -0.00000   0.00001  -0.40234
   D32       -1.45350   0.00000  -0.00000  -0.00000  -0.00000  -1.45350
   D33        0.00000   0.00000   0.00000   0.00000   0.00000   0.00000
   D34        0.98435   0.00000   0.00006   0.00000   0.00006   0.98441
   D35       -0.98435  -0.00000  -0.00006   0.00000  -0.00006  -0.98441
   D36        0.00000  -0.00000  -0.00000  -0.00000   0.00000   0.00000
   D37        0.61838  -0.00000  -0.00004   0.00000  -0.00004   0.61834
   D38       -0.61838   0.00000   0.00004  -0.00000   0.00004  -0.61834
   D39        0.64880   0.00000   0.00003  -0.00000   0.00003   0.64883
   D40       -0.40235   0.00000   0.00001   0.00000   0.00001  -0.40234
   D41       -0.40235   0.00000   0.00001  -0.00000   0.00001  -0.40234
   D42       -1.45350   0.00000  -0.00000   0.00000  -0.00000  -1.45350
   D43       -0.64880  -0.00000  -0.00003   0.00000  -0.00003  -0.64883
   D44        0.40235  -0.00000  -0.00001   0.00000  -0.00001   0.40234
   D45        0.40235  -0.00000  -0.00001   0.00000  -0.00001   0.40234
   D46        1.45350  -0.00000   0.00000   0.00000   0.00000   1.45350
   D47       -0.61838   0.00000   0.00004  -0.00000   0.00004  -0.61834
   D48        0.61838  -0.00000  -0.00004   0.00000  -0.00004   0.61834
   D49       -0.64880  -0.00000  -0.00003   0.00000  -0.00003  -0.64883
   D50        0.40235  -0.00000  -0.00001  -0.00000  -0.00001   0.40234
   D51        0.40235  -0.00000  -0.00001   0.00000  -0.00001   0.40234
   D52        1.45350  -0.00000   0.00000   0.00000   0.00000   1.45350
   D53        0.64880   0.00000   0.00003   0.00000   0.00003   0.64883
   D54       -0.40235   0.00000   0.00001   0.00000   0.00001  -0.40234
   D55       -0.40235   0.00000   0.00001   0.00000   0.00001  -0.40234
   D56       -1.45350   0.00000  -0.00000   0.00000  -0.00000  -1.45350
   D57        0.00000   0.00000  -0.00000   0.00000   0.00000   0.00000
   D58        0.98435   0.00000   0.00006   0.00000   0.00006   0.98441
   D59       -0.98435  -0.00000  -0.00006   0.00000  -0.00006  -0.98441
   D60        0.00000   0.00000   0.00000   0.00000   0.00000   0.00000
   D61        0.00000  -0.00000   0.00000  -0.00000  -0.00000   0.00000
   D62       -0.98435  -0.00000  -0.00006  -0.00000  -0.00006  -0.98441
   D63        0.98435   0.00000   0.00006  -0.00000   0.00006   0.98441
   D64        0.00000  -0.00000   0.00000  -0.00000   0.00000   0.00000
   D65        0.61838  -0.00000  -0.00004  -0.00000  -0.00004   0.61834
   D66       -0.61838   0.00000   0.00004   0.00000   0.00004  -0.61834
   D67       -0.00000   0.00000  -0.00000  -0.00000   0.00000  -0.00000
   D68        0.98435   0.00000   0.00006  -0.00000   0.00006   0.98441
   D69       -0.98435  -0.00000  -0.00006  -0.00000  -0.00006  -0.98441
   D70        0.00000  -0.00000   0.00000  -0.00000   0.00000   0.00000
   D71       -0.61838   0.00000   0.00004   0.00000   0.00004  -0.61834
   D72        0.61838  -0.00000  -0.00004  -0.00000  -0.00004   0.61834
   D73        0.00000  -0.00000  -0.00000  -0.00000   0.00000   0.00000
   D74       -0.98435  -0.00000  -0.00006   0.00000  -0.00006  -0.98441
   D75        0.98435   0.00000   0.00006   0.00000   0.00006   0.98441
   D76        0.00000   0.00000   0.00000   0.00000   0.00000   0.00000
   D77        0.61838  -0.00000  -0.00004   0.00000  -0.00004   0.61834
   D78       -0.61838   0.00000   0.00004   0.00000   0.00004  -0.61834
   D79       -0.61838   0.00000   0.00004  -0.00000   0.00004  -0.61834
   D80        0.61838  -0.00000  -0.00004  -0.00000  -0.00004   0.61834
         Item               Value     Threshold  Converged?
 Maximum Force            0.000015     0.000450     YES
 RMS     Force            0.000004     0.000300     YES
 Maximum Displacement     0.000331     0.001800     YES
 RMS     Displacement     0.000060     0.001200     YES
 Predicted change in Energy=-1.793146D-08
 Optimization completed.
    -- Stationary point found.
                           ----------------------------
                           !   Optimized Parameters   !
                           ! (Angstroms and Degrees)  !
 --------------------------                            --------------------------
 ! Name  Definition              Value          Derivative Info.                !
 --------------------------------------------------------------------------------
 ! R1    R(1,2)                  2.2034         -DE/DX =    0.0                 !
 ! R2    R(1,3)                  2.2034         -DE/DX =    0.0                 !
 ! R3    R(1,5)                  2.07           -DE/DX =    0.0                 !
 ! R4    R(1,6)                  2.0424         -DE/DX =    0.0                 !
 ! R5    R(1,7)                  2.0424         -DE/DX =    0.0                 !
 ! R6    R(2,4)                  2.2034         -DE/DX =    0.0                 !
 ! R7    R(2,5)                  2.07           -DE/DX =    0.0                 !
 ! R8    R(2,6)                  2.0424         -DE/DX =    0.0                 !
 ! R9    R(2,8)                  2.0424         -DE/DX =    0.0                 !
 ! R10   R(3,4)                  2.2034         -DE/DX =    0.0                 !
 ! R11   R(3,5)                  2.07           -DE/DX =    0.0                 !
 ! R12   R(3,7)                  2.0424         -DE/DX =    0.0                 !
 ! R13   R(3,9)                  2.0424         -DE/DX =    0.0                 !
 ! R14   R(4,5)                  2.07           -DE/DX =    0.0                 !
 ! R15   R(4,8)                  2.0424         -DE/DX =    0.0                 !
 ! R16   R(4,9)                  2.0424         -DE/DX =    0.0                 !
 ! R17   R(6,7)                  2.2034         -DE/DX =    0.0                 !
 ! R18   R(6,8)                  2.2034         -DE/DX =    0.0                 !
 ! R19   R(6,10)                 2.07           -DE/DX =    0.0                 !
 ! R20   R(7,9)                  2.2034         -DE/DX =    0.0                 !
 ! R21   R(7,10)                 2.07           -DE/DX =    0.0                 !
 ! R22   R(8,9)                  2.2034         -DE/DX =    0.0                 !
 ! R23   R(8,10)                 2.07           -DE/DX =    0.0                 !
 ! R24   R(9,10)                 2.07           -DE/DX =    0.0                 !
 ! A1    A(2,1,3)               90.0            -DE/DX =    0.0                 !
 ! A2    A(2,1,7)              102.9108         -DE/DX =    0.0                 !
 ! A3    A(3,1,6)              102.9108         -DE/DX =    0.0                 !
 ! A4    A(5,1,6)              111.4901         -DE/DX =    0.0                 !
 ! A5    A(5,1,7)              111.4901         -DE/DX =    0.0                 !
 ! A6    A(1,2,4)               90.0            -DE/DX =    0.0                 !
 ! A7    A(1,2,8)              102.9108         -DE/DX =    0.0                 !
 ! A8    A(4,2,6)              102.9108         -DE/DX =    0.0                 !
 ! A9    A(5,2,6)              111.4901         -DE/DX =    0.0                 !
 ! A10   A(5,2,8)              111.4901         -DE/DX =    0.0                 !
 ! A11   A(1,3,4)               90.0            -DE/DX =    0.0                 !
 ! A12   A(1,3,9)              102.9108         -DE/DX =    0.0                 !
 ! A13   A(4,3,7)              102.9108         -DE/DX =    0.0                 !
 ! A14   A(5,3,7)              111.4901         -DE/DX =    0.0                 !
 ! A15   A(5,3,9)              111.4901         -DE/DX =    0.0                 !
 ! A16   A(2,4,3)               90.0            -DE/DX =    0.0                 !
 ! A17   A(2,4,9)              102.9108         -DE/DX =    0.0                 !
 ! A18   A(3,4,8)              102.9108         -DE/DX =    0.0                 !
 ! A19   A(5,4,8)              111.4901         -DE/DX =    0.0                 !
 ! A20   A(5,4,9)              111.4901         -DE/DX =    0.0                 !
 ! A21   A(1,5,4)               97.6458         -DE/DX =    0.0                 !
 ! A22   A(2,5,3)               97.6458         -DE/DX =    0.0                 !
 ! A23   A(1,6,8)              102.9108         -DE/DX =    0.0                 !
 ! A24   A(1,6,10)             111.4901         -DE/DX =    0.0                 !
 ! A25   A(2,6,7)              102.9108         -DE/DX =    0.0                 !
 ! A26   A(2,6,10)             111.4901         -DE/DX =    0.0                 !
 ! A27   A(7,6,8)               90.0            -DE/DX =    0.0                 !
 ! A28   A(1,7,9)              102.9108         -DE/DX =    0.0                 !
 ! A29   A(1,7,10)             111.4901         -DE/DX =    0.0                 !
 ! A30   A(3,7,6)              102.9108         -DE/DX =    0.0                 !
 ! A31   A(3,7,10)             111.4901         -DE/DX =    0.0                 !
 ! A32   A(6,7,9)               90.0            -DE/DX =    0.0                 !
 ! A33   A(2,8,9)              102.9108         -DE/DX =    0.0                 !
 ! A34   A(2,8,10)             111.4901         -DE/DX =    0.0                 !
 ! A35   A(4,8,6)              102.9108         -DE/DX =    0.0                 !
 ! A36   A(4,8,10)             111.4901         -DE/DX =    0.0                 !
 ! A37   A(6,8,9)               90.0            -DE/DX =    0.0                 !
 ! A38   A(3,9,8)              102.9108         -DE/DX =    0.0                 !
 ! A39   A(3,9,10)             111.4901         -DE/DX =    0.0                 !
 ! A40   A(4,9,7)              102.9108         -DE/DX =    0.0                 !
 ! A41   A(4,9,10)             111.4901         -DE/DX =    0.0                 !
 ! A42   A(7,9,8)               90.0            -DE/DX =    0.0                 !
 ! A43   A(6,10,9)              97.6458         -DE/DX =    0.0                 !
 ! A44   A(7,10,8)              97.6458         -DE/DX =    0.0                 !
 ! D1    D(3,1,2,4)              0.0            -DE/DX =    0.0                 !
 ! D2    D(3,1,2,8)            -56.3988         -DE/DX =    0.0                 !
 ! D3    D(7,1,2,4)             56.3988         -DE/DX =    0.0                 !
 ! D4    D(7,1,2,8)              0.0            -DE/DX =    0.0                 !
 ! D5    D(2,1,3,4)              0.0            -DE/DX =    0.0                 !
 ! D6    D(2,1,3,9)             56.3988         -DE/DX =    0.0                 !
 ! D7    D(6,1,3,4)            -56.3988         -DE/DX =    0.0                 !
 ! D8    D(6,1,3,9)              0.0            -DE/DX =    0.0                 !
 ! D9    D(6,1,5,4)             35.4308         -DE/DX =    0.0                 !
 ! D10   D(7,1,5,4)            -35.4308         -DE/DX =    0.0                 !
 ! D11   D(3,1,6,8)             37.1736         -DE/DX =    0.0                 !
 ! D12   D(3,1,6,10)           -23.0529         -DE/DX =    0.0                 !
 ! D13   D(5,1,6,8)            -23.0529         -DE/DX =    0.0                 !
 ! D14   D(5,1,6,10)           -83.2793         -DE/DX =    0.0                 !
 ! D15   D(2,1,7,9)            -37.1736         -DE/DX =    0.0                 !
 ! D16   D(2,1,7,10)            23.0529         -DE/DX =    0.0                 !
 ! D17   D(5,1,7,9)             23.0529         -DE/DX =    0.0                 !
 ! D18   D(5,1,7,10)            83.2793         -DE/DX =    0.0                 !
 ! D19   D(1,2,4,3)              0.0            -DE/DX =    0.0                 !
 ! D20   D(1,2,4,9)            -56.3988         -DE/DX =    0.0                 !
 ! D21   D(6,2,4,3)             56.3988         -DE/DX =    0.0                 !
 ! D22   D(6,2,4,9)              0.0            -DE/DX =    0.0                 !
 ! D23   D(6,2,5,3)            -35.4308         -DE/DX =    0.0                 !
 ! D24   D(8,2,5,3)             35.4308         -DE/DX =    0.0                 !
 ! D25   D(4,2,6,7)            -37.1736         -DE/DX =    0.0                 !
 ! D26   D(4,2,6,10)            23.0529         -DE/DX =    0.0                 !
 ! D27   D(5,2,6,7)             23.0529         -DE/DX =    0.0                 !
 ! D28   D(5,2,6,10)            83.2793         -DE/DX =    0.0                 !
 ! D29   D(1,2,8,9)             37.1736         -DE/DX =    0.0                 !
 ! D30   D(1,2,8,10)           -23.0529         -DE/DX =    0.0                 !
 ! D31   D(5,2,8,9)            -23.0529         -DE/DX =    0.0                 !
 ! D32   D(5,2,8,10)           -83.2793         -DE/DX =    0.0                 !
 ! D33   D(1,3,4,2)              0.0            -DE/DX =    0.0                 !
 ! D34   D(1,3,4,8)             56.3988         -DE/DX =    0.0                 !
 ! D35   D(7,3,4,2)            -56.3988         -DE/DX =    0.0                 !
 ! D36   D(7,3,4,8)              0.0            -DE/DX =    0.0                 !
 ! D37   D(7,3,5,2)             35.4308         -DE/DX =    0.0                 !
 ! D38   D(9,3,5,2)            -35.4308         -DE/DX =    0.0                 !
 ! D39   D(4,3,7,6)             37.1736         -DE/DX =    0.0                 !
 ! D40   D(4,3,7,10)           -23.0529         -DE/DX =    0.0                 !
 ! D41   D(5,3,7,6)            -23.0529         -DE/DX =    0.0                 !
 ! D42   D(5,3,7,10)           -83.2793         -DE/DX =    0.0                 !
 ! D43   D(1,3,9,8)            -37.1736         -DE/DX =    0.0                 !
 ! D44   D(1,3,9,10)            23.0529         -DE/DX =    0.0                 !
 ! D45   D(5,3,9,8)             23.0529         -DE/DX =    0.0                 !
 ! D46   D(5,3,9,10)            83.2793         -DE/DX =    0.0                 !
 ! D47   D(8,4,5,1)            -35.4308         -DE/DX =    0.0                 !
 ! D48   D(9,4,5,1)             35.4308         -DE/DX =    0.0                 !
 ! D49   D(3,4,8,6)            -37.1736         -DE/DX =    0.0                 !
 ! D50   D(3,4,8,10)            23.0529         -DE/DX =    0.0                 !
 ! D51   D(5,4,8,6)             23.0529         -DE/DX =    0.0                 !
 ! D52   D(5,4,8,10)            83.2793         -DE/DX =    0.0                 !
 ! D53   D(2,4,9,7)             37.1736         -DE/DX =    0.0                 !
 ! D54   D(2,4,9,10)           -23.0529         -DE/DX =    0.0                 !
 ! D55   D(5,4,9,7)            -23.0529         -DE/DX =    0.0                 !
 ! D56   D(5,4,9,10)           -83.2793         -DE/DX =    0.0                 !
 ! D57   D(2,6,7,3)              0.0            -DE/DX =    0.0                 !
 ! D58   D(2,6,7,9)             56.3988         -DE/DX =    0.0                 !
 ! D59   D(8,6,7,3)            -56.3988         -DE/DX =    0.0                 !
 ! D60   D(8,6,7,9)              0.0            -DE/DX =    0.0                 !
 ! D61   D(1,6,8,4)              0.0            -DE/DX =    0.0                 !
 ! D62   D(1,6,8,9)            -56.3988         -DE/DX =    0.0                 !
 ! D63   D(7,6,8,4)             56.3988         -DE/DX =    0.0                 !
 ! D64   D(7,6,8,9)              0.0            -DE/DX =    0.0                 !
 ! D65   D(1,6,10,9)            35.4308         -DE/DX =    0.0                 !
 ! D66   D(2,6,10,9)           -35.4308         -DE/DX =    0.0                 !
 ! D67   D(1,7,9,4)              0.0            -DE/DX =    0.0                 !
 ! D68   D(1,7,9,8)             56.3988         -DE/DX =    0.0                 !
 ! D69   D(6,7,9,4)            -56.3988         -DE/DX =    0.0                 !
 ! D70   D(6,7,9,8)              0.0            -DE/DX =    0.0                 !
 ! D71   D(1,7,10,8)           -35.4308         -DE/DX =    0.0                 !
 ! D72   D(3,7,10,8)            35.4308         -DE/DX =    0.0                 !
 ! D73   D(2,8,9,3)              0.0            -DE/DX =    0.0                 !
 ! D74   D(2,8,9,7)            -56.3988         -DE/DX =    0.0                 !
 ! D75   D(6,8,9,3)             56.3988         -DE/DX =    0.0                 !
 ! D76   D(6,8,9,7)              0.0            -DE/DX =    0.0                 !
 ! D77   D(2,8,10,7)            35.4308         -DE/DX =    0.0                 !
 ! D78   D(4,8,10,7)           -35.4308         -DE/DX =    0.0                 !
 ! D79   D(3,9,10,6)           -35.4308         -DE/DX =    0.0                 !
 ! D80   D(4,9,10,6)            35.4308         -DE/DX =    0.0                 !
 --------------------------------------------------------------------------------
 GradGradGradGradGradGradGradGradGradGradGradGradGradGradGradGradGradGrad

                          Input orientation:                          
 ---------------------------------------------------------------------
 Center     Atomic      Atomic             Coordinates (Angstroms)
 Number     Number       Type             X           Y           Z
 ---------------------------------------------------------------------
      1          4           0        0.000000   -1.558055   -0.829068
      2          4           0       -1.558055   -0.000000   -0.829068
      3          4           0        1.558055    0.000000   -0.829068
      4          4           0       -0.000000    1.558055   -0.829068
      5          4           0        0.000000   -0.000000   -2.191943
      6          4           0       -1.101712   -1.101712    0.829068
      7          4           0        1.101712   -1.101712    0.829068
      8          4           0       -1.101712    1.101712    0.829068
      9          4           0        1.101712    1.101712    0.829068
     10          4           0        0.000000   -0.000000    2.191943
 ---------------------------------------------------------------------
                    Distance matrix (angstroms):
                    1          2          3          4          5
     1  Be   0.000000
     2  Be   2.203423   0.000000
     3  Be   2.203423   3.116111   0.000000
     4  Be   3.116111   2.203423   2.203423   0.000000
     5  Be   2.070016   2.070016   2.070016   2.070016   0.000000
     6  Be   2.042409   2.042409   3.322280   3.322280   3.399124
     7  Be   2.042409   3.322280   2.042409   3.322280   3.399124
     8  Be   3.322280   2.042409   3.322280   2.042409   3.399124
     9  Be   3.322280   3.322280   2.042409   2.042409   3.399124
    10  Be   3.399124   3.399124   3.399124   3.399124   4.383886
                    6          7          8          9         10
     6  Be   0.000000
     7  Be   2.203423   0.000000
     8  Be   2.203423   3.116111   0.000000
     9  Be   3.116111   2.203423   2.203423   0.000000
    10  Be   2.070016   2.070016   2.070016   2.070016   0.000000
 Stoichiometry    Be10
 Framework group  D4D[C4(Be.Be),4SGD(Be2)]
 Deg. of freedom     3
 Full point group                 D4D     NOp  16
 Largest Abelian subgroup         C2V     NOp   4
 Largest concise Abelian subgroup C2V     NOp   4
                         Standard orientation:                         
 ---------------------------------------------------------------------
 Center     Atomic      Atomic             Coordinates (Angstroms)
 Number     Number       Type             X           Y           Z
 ---------------------------------------------------------------------
      1          4           0        0.000000    1.558055    0.829068
      2          4           0       -1.558055    0.000000    0.829068
      3          4           0        1.558055   -0.000000    0.829068
      4          4           0       -0.000000   -1.558055    0.829068
      5          4           0        0.000000    0.000000    2.191943
      6          4           0       -1.101712    1.101712   -0.829068
      7          4           0        1.101712    1.101712   -0.829068
      8          4           0       -1.101712   -1.101712   -0.829068
      9          4           0        1.101712   -1.101712   -0.829068
     10          4           0        0.000000    0.000000   -2.191943
 ---------------------------------------------------------------------
 Rotational constants (GHZ):           2.8875630           2.2595232           2.2595232

 **********************************************************************

            Population analysis using the SCF density.

 **********************************************************************

 Orbital symmetries:
       Occupied  (A1) (B2) (A1) (E1) (E1) (E2) (E2) (B2) (E3) (E3)
                 (A1) (B2) (E1) (E1) (A1) (E3) (E3) (E2) (E2) (A1)
       Virtual   (E1) (E1) (B2) (E1) (E1) (A1) (E3) (E3) (E2) (E2)
                 (B2) (A1) (B2) (E3) (E3) (E1) (E1) (E2) (E2) (A1)
                 (E3) (E3) (B2) (E2) (E2) (B1) (E1) (E1) (E3) (E3)
                 (E1) (E1) (E2) (E2) (B2) (A1) (E1) (E1) (E3) (E3)
                 (B2) (A2) (E2) (E2) (E3) (E3) (A1) (E1) (E1) (B2)
                 (A1) (E3) (E3) (B1) (E2) (E2) (B2) (E1) (E1) (E1)
                 (E1) (E3) (E3) (E2) (E2) (A2) (B2) (A1) (E3) (E3)
                 (A1) (E2) (E2) (E3) (E3) (B2) (A1) (E2) (E2) (E1)
                 (E1) (E3) (E3) (B2) (E1) (E1) (A1) (E3) (E3) (E2)
                 (E2) (E1) (E1) (B1) (A1) (B2) (E2) (E2) (E1) (E1)
                 (E3) (E3) (B2) (B1) (E2) (E2) (E3) (E3) (B2) (E2)
                 (E2) (E1) (E1) (E2) (E2) (A1) (A2) (E1) (E1) (E3)
                 (E3) (E3) (E3) (A2) (E2) (E2) (E1) (E1) (A1) (B2)
                 (A1) (E1) (E1) (E3) (E3) (B2) (E2) (E2) (A1) (E1)
                 (E1) (E3) (E3) (B2) (B1) (E3) (E3) (E2) (E2) (A1)
                 (E1) (E1) (E1) (E1) (E2) (E2) (B2) (A2) (E3) (E3)
                 (A1) (B2) (E1) (E1) (E3) (E3) (E2) (E2) (A1) (B2)
 The electronic state is 1-A1.
 Alpha  occ. eigenvalues --   -4.07627  -4.07626  -4.03546  -4.03512  -4.03512
 Alpha  occ. eigenvalues --   -4.03460  -4.03460  -4.03458  -4.03449  -4.03449
 Alpha  occ. eigenvalues --   -0.49967  -0.38978  -0.34583  -0.34583  -0.25940
 Alpha  occ. eigenvalues --   -0.23737  -0.23737  -0.21469  -0.21469  -0.19912
 Alpha virt. eigenvalues --   -0.11066  -0.11066  -0.10370  -0.04694  -0.04694
 Alpha virt. eigenvalues --   -0.03232  -0.02650  -0.02650  -0.02616  -0.02616
 Alpha virt. eigenvalues --   -0.01751   0.04130   0.04797   0.04837   0.04837
 Alpha virt. eigenvalues --    0.05945   0.05945   0.06303   0.06303   0.06745
 Alpha virt. eigenvalues --    0.08153   0.08153   0.09758   0.12152   0.12152
 Alpha virt. eigenvalues --    0.12698   0.14950   0.14950   0.15424   0.15424
 Alpha virt. eigenvalues --    0.15430   0.15430   0.15978   0.15978   0.17153
 Alpha virt. eigenvalues --    0.17235   0.21678   0.21678   0.21816   0.21816
 Alpha virt. eigenvalues --    0.22137   0.23833   0.24521   0.24521   0.24599
 Alpha virt. eigenvalues --    0.24599   0.24974   0.26713   0.26713   0.27274
 Alpha virt. eigenvalues --    0.27793   0.27970   0.27970   0.28206   0.28678
 Alpha virt. eigenvalues --    0.28678   0.33317   0.34071   0.34071   0.36379
 Alpha virt. eigenvalues --    0.36379   0.37204   0.37204   0.37430   0.37430
 Alpha virt. eigenvalues --    0.40367   0.40645   0.41090   0.42831   0.42831
 Alpha virt. eigenvalues --    0.44920   0.47780   0.47780   0.50701   0.50701
 Alpha virt. eigenvalues --    0.50723   0.52379   0.58038   0.58038   0.58079
 Alpha virt. eigenvalues --    0.58079   0.58718   0.58718   0.61043   0.64478
 Alpha virt. eigenvalues --    0.64478   0.65006   0.66805   0.66805   0.66948
 Alpha virt. eigenvalues --    0.66948   0.68487   0.68487   0.69320   0.69435
 Alpha virt. eigenvalues --    0.69491   0.71212   0.71212   0.71406   0.71406
 Alpha virt. eigenvalues --    0.72481   0.72481   0.75395   0.75842   0.76191
 Alpha virt. eigenvalues --    0.76191   0.79878   0.79878   0.80343   0.81143
 Alpha virt. eigenvalues --    0.81143   0.81371   0.81371   0.86119   0.86119
 Alpha virt. eigenvalues --    0.88769   0.89554   0.89638   0.89638   0.91686
 Alpha virt. eigenvalues --    0.91686   0.92714   0.92714   0.92842   0.94183
 Alpha virt. eigenvalues --    0.94183   0.95073   0.95073   0.95895   1.02115
 Alpha virt. eigenvalues --    5.24652   5.26387   5.26387   5.27130   5.27130
 Alpha virt. eigenvalues --    5.28685   5.42259   5.42259   5.43283   5.45557
 Alpha virt. eigenvalues --    5.45557   5.67953   5.67953   5.79636   5.81758
 Alpha virt. eigenvalues --    5.81956   5.81956   5.87879   5.87879   5.90746
 Alpha virt. eigenvalues --    5.91050   5.91050   5.95594   5.95594   5.95994
 Alpha virt. eigenvalues --    5.95994   6.09779   6.13854   6.22012   6.22012
 Alpha virt. eigenvalues --    7.18498   7.58765   7.71860   7.71860   7.77981
 Alpha virt. eigenvalues --    7.77981   7.79342   7.79342   7.80535   7.89268
          Condensed to atoms (all electrons):
               1          2          3          4          5          6
     1  Be   2.783220   0.183991   0.183991   0.005978   0.250576   0.254873
     2  Be   0.183991   2.783220   0.005978   0.183991   0.250576   0.254873
     3  Be   0.183991   0.005978   2.783220   0.183991   0.250576   0.002745
     4  Be   0.005978   0.183991   0.183991   2.783220   0.250576   0.002745
     5  Be   0.250576   0.250576   0.250576   0.250576   2.979068   0.041915
     6  Be   0.254873   0.254873   0.002745   0.002745   0.041915   2.783220
     7  Be   0.254873   0.002745   0.254873   0.002745   0.041915   0.183991
     8  Be   0.002745   0.254873   0.002745   0.254873   0.041915   0.183991
     9  Be   0.002745   0.002745   0.254873   0.254873   0.041915   0.005978
    10  Be   0.041915   0.041915   0.041915   0.041915  -0.008655   0.250576
               7          8          9         10
     1  Be   0.254873   0.002745   0.002745   0.041915
     2  Be   0.002745   0.254873   0.002745   0.041915
     3  Be   0.254873   0.002745   0.254873   0.041915
     4  Be   0.002745   0.254873   0.254873   0.041915
     5  Be   0.041915   0.041915   0.041915  -0.008655
     6  Be   0.183991   0.183991   0.005978   0.250576
     7  Be   2.783220   0.005978   0.183991   0.250576
     8  Be   0.005978   2.783220   0.183991   0.250576
     9  Be   0.183991   0.183991   2.783220   0.250576
    10  Be   0.250576   0.250576   0.250576   2.979068
 Mulliken charges:
               1
     1  Be   0.035094
     2  Be   0.035094
     3  Be   0.035094
     4  Be   0.035094
     5  Be  -0.140375
     6  Be   0.035094
     7  Be   0.035094
     8  Be   0.035094
     9  Be   0.035094
    10  Be  -0.140375
 Sum of Mulliken charges =  -0.00000
 Mulliken charges with hydrogens summed into heavy atoms:
               1
     1  Be   0.035094
     2  Be   0.035094
     3  Be   0.035094
     4  Be   0.035094
     5  Be  -0.140375
     6  Be   0.035094
     7  Be   0.035094
     8  Be   0.035094
     9  Be   0.035094
    10  Be  -0.140375
 Electronic spatial extent (au):  <R**2>=            617.5906
 Charge=             -0.0000 electrons
 Dipole moment (field-independent basis, Debye):
    X=              0.0000    Y=             -0.0000    Z=             -0.0000  Tot=              0.0000
 Quadrupole moment (field-independent basis, Debye-Ang):
   XX=            -60.8616   YY=            -60.8616   ZZ=            -45.5703
   XY=              0.0000   XZ=             -0.0000   YZ=             -0.0000
 Traceless Quadrupole moment (field-independent basis, Debye-Ang):
   XX=             -5.0971   YY=             -5.0971   ZZ=             10.1943
   XY=              0.0000   XZ=             -0.0000   YZ=             -0.0000
 Octapole moment (field-independent basis, Debye-Ang**2):
  XXX=              0.0000  YYY=              0.0000  ZZZ=              0.0000  XYY=             -0.0000
  XXY=              0.0000  XXZ=              0.0000  XZZ=              0.0000  YZZ=              0.0000
  YYZ=              0.0000  XYZ=             -0.0000
 Hexadecapole moment (field-independent basis, Debye-Ang**3):
 XXXX=           -498.6262 YYYY=           -498.6262 ZZZZ=           -521.8135 XXXY=             -0.0000
 XXXZ=              0.0000 YYYX=              0.0000 YYYZ=              0.0000 ZZZX=              0.0000
 ZZZY=             -0.0000 XXYY=           -166.2087 XXZZ=           -191.8185 YYZZ=           -191.8185
 XXYZ=             -0.0000 YYXZ=              0.0000 ZZXY=              0.0000
 N-N= 1.497415271985D+02 E-N=-6.374639746507D+02  KE= 1.460620189507D+02
 Symmetry A1   KE= 7.289581509377D+01
 Symmetry A2   KE= 1.452817422851D+01
 Symmetry B1   KE= 2.931901481420D+01
 Symmetry B2   KE= 2.931901481420D+01
 1\1\GINC-ASUS\FOpt\RPBE1PBE\def2TZVP\Be10\ASUS\17-May-2023\0\\# opt fr
 eq def2tzvp pbe1pbe\\Title Card Required\\0,1\Be,0.,-1.5580553624,-0.8
 290682587\Be,-1.5580553624,0.,-0.8290682587\Be,1.5580553624,0.,-0.8290
 682587\Be,0.,1.5580553624,-0.8290682587\Be,0.,0.,-2.1919430486\Be,-1.1
 017115122,-1.1017115122,0.8290682587\Be,1.1017115122,-1.1017115122,0.8
 290682587\Be,-1.1017115122,1.1017115122,0.8290682587\Be,1.1017115122,1
 .1017115122,0.8290682587\Be,0.,0.,2.1919430486\\Version=ES64L-G16RevA.
 03\State=1-A1\HF=-147.1065597\RMSD=9.257e-09\RMSF=1.377e-05\Dipole=0.,
 0.,0.\Quadrupole=-3.7895897,-3.7895897,7.5791794,0.,0.,0.\PG=D04D [C4(
 Be1.Be1),4SGD(Be2)]\\@


 A MAN BEGINS CUTTING HIS WISDOM TEETH THE 1ST
 TIME HE BITES OFF MORE THAN HE CAN CHEW.
 Job cpu time:       0 days  0 hours  5 minutes 35.3 seconds.
 Elapsed time:       0 days  0 hours  0 minutes 20.0 seconds.
 File lengths (MBytes):  RWF=     20 Int=      0 D2E=      0 Chk=      4 Scr=      1
 Normal termination of Gaussian 16 at Wed May 17 16:16:41 2023.
 Link1:  Proceeding to internal job step number  2.
 ----------------------------------------------------------------------
 #N Geom=AllCheck Guess=TCheck SCRF=Check GenChk RPBE1PBE/def2TZVP Freq
 ----------------------------------------------------------------------
 1/10=4,29=7,30=1,38=1,40=1/1,3;
 2/12=2,40=1/2;
 3/5=44,7=101,11=2,14=-4,25=1,30=1,70=2,71=2,74=-13,116=1,140=1/1,2,3;
 4/5=101/1;
 5/5=2,38=6,98=1/2;
 8/6=4,10=90,11=11/1;
 11/6=1,8=1,9=11,15=111,16=1/1,2,10;
 10/6=1/2;
 6/7=2,8=2,9=2,10=2,28=1/1;
 7/8=1,10=1,25=1/1,2,3,16;
 1/10=4,30=1/3;
 99//99;
 Structure from the checkpoint file:  "/home/asus/YCY/Be10/Be10.chk"
 -------------------
 Title Card Required
 -------------------
 Charge =  0 Multiplicity = 1
 Redundant internal coordinates found in file.  (old form).
 Be,0,0.,-1.5580553624,-0.8290682587
 Be,0,-1.5580553624,0.,-0.8290682587
 Be,0,1.5580553624,0.,-0.8290682587
 Be,0,0.,1.5580553624,-0.8290682587
 Be,0,0.,0.,-2.1919430486
 Be,0,-1.1017115122,-1.1017115122,0.8290682587
 Be,0,1.1017115122,-1.1017115122,0.8290682587
 Be,0,-1.1017115122,1.1017115122,0.8290682587
 Be,0,1.1017115122,1.1017115122,0.8290682587
 Be,0,0.,0.,2.1919430486
 Recover connectivity data from disk.

 GradGradGradGradGradGradGradGradGradGradGradGradGradGradGradGradGradGrad
 Berny optimization.
 Initialization pass.
                           ----------------------------
                           !    Initial Parameters    !
                           ! (Angstroms and Degrees)  !
 --------------------------                            --------------------------
 ! Name  Definition              Value          Derivative Info.                !
 --------------------------------------------------------------------------------
 ! R1    R(1,2)                  2.2034         calculate D2E/DX2 analytically  !
 ! R2    R(1,3)                  2.2034         calculate D2E/DX2 analytically  !
 ! R3    R(1,5)                  2.07           calculate D2E/DX2 analytically  !
 ! R4    R(1,6)                  2.0424         calculate D2E/DX2 analytically  !
 ! R5    R(1,7)                  2.0424         calculate D2E/DX2 analytically  !
 ! R6    R(2,4)                  2.2034         calculate D2E/DX2 analytically  !
 ! R7    R(2,5)                  2.07           calculate D2E/DX2 analytically  !
 ! R8    R(2,6)                  2.0424         calculate D2E/DX2 analytically  !
 ! R9    R(2,8)                  2.0424         calculate D2E/DX2 analytically  !
 ! R10   R(3,4)                  2.2034         calculate D2E/DX2 analytically  !
 ! R11   R(3,5)                  2.07           calculate D2E/DX2 analytically  !
 ! R12   R(3,7)                  2.0424         calculate D2E/DX2 analytically  !
 ! R13   R(3,9)                  2.0424         calculate D2E/DX2 analytically  !
 ! R14   R(4,5)                  2.07           calculate D2E/DX2 analytically  !
 ! R15   R(4,8)                  2.0424         calculate D2E/DX2 analytically  !
 ! R16   R(4,9)                  2.0424         calculate D2E/DX2 analytically  !
 ! R17   R(6,7)                  2.2034         calculate D2E/DX2 analytically  !
 ! R18   R(6,8)                  2.2034         calculate D2E/DX2 analytically  !
 ! R19   R(6,10)                 2.07           calculate D2E/DX2 analytically  !
 ! R20   R(7,9)                  2.2034         calculate D2E/DX2 analytically  !
 ! R21   R(7,10)                 2.07           calculate D2E/DX2 analytically  !
 ! R22   R(8,9)                  2.2034         calculate D2E/DX2 analytically  !
 ! R23   R(8,10)                 2.07           calculate D2E/DX2 analytically  !
 ! R24   R(9,10)                 2.07           calculate D2E/DX2 analytically  !
 ! A1    A(2,1,3)               90.0            calculate D2E/DX2 analytically  !
 ! A2    A(2,1,7)              102.9108         calculate D2E/DX2 analytically  !
 ! A3    A(3,1,6)              102.9108         calculate D2E/DX2 analytically  !
 ! A4    A(5,1,6)              111.4901         calculate D2E/DX2 analytically  !
 ! A5    A(5,1,7)              111.4901         calculate D2E/DX2 analytically  !
 ! A6    A(1,2,4)               90.0            calculate D2E/DX2 analytically  !
 ! A7    A(1,2,8)              102.9108         calculate D2E/DX2 analytically  !
 ! A8    A(4,2,6)              102.9108         calculate D2E/DX2 analytically  !
 ! A9    A(5,2,6)              111.4901         calculate D2E/DX2 analytically  !
 ! A10   A(5,2,8)              111.4901         calculate D2E/DX2 analytically  !
 ! A11   A(1,3,4)               90.0            calculate D2E/DX2 analytically  !
 ! A12   A(1,3,9)              102.9108         calculate D2E/DX2 analytically  !
 ! A13   A(4,3,7)              102.9108         calculate D2E/DX2 analytically  !
 ! A14   A(5,3,7)              111.4901         calculate D2E/DX2 analytically  !
 ! A15   A(5,3,9)              111.4901         calculate D2E/DX2 analytically  !
 ! A16   A(2,4,3)               90.0            calculate D2E/DX2 analytically  !
 ! A17   A(2,4,9)              102.9108         calculate D2E/DX2 analytically  !
 ! A18   A(3,4,8)              102.9108         calculate D2E/DX2 analytically  !
 ! A19   A(5,4,8)              111.4901         calculate D2E/DX2 analytically  !
 ! A20   A(5,4,9)              111.4901         calculate D2E/DX2 analytically  !
 ! A21   A(1,5,4)               97.6458         calculate D2E/DX2 analytically  !
 ! A22   A(2,5,3)               97.6458         calculate D2E/DX2 analytically  !
 ! A23   A(1,6,8)              102.9108         calculate D2E/DX2 analytically  !
 ! A24   A(1,6,10)             111.4901         calculate D2E/DX2 analytically  !
 ! A25   A(2,6,7)              102.9108         calculate D2E/DX2 analytically  !
 ! A26   A(2,6,10)             111.4901         calculate D2E/DX2 analytically  !
 ! A27   A(7,6,8)               90.0            calculate D2E/DX2 analytically  !
 ! A28   A(1,7,9)              102.9108         calculate D2E/DX2 analytically  !
 ! A29   A(1,7,10)             111.4901         calculate D2E/DX2 analytically  !
 ! A30   A(3,7,6)              102.9108         calculate D2E/DX2 analytically  !
 ! A31   A(3,7,10)             111.4901         calculate D2E/DX2 analytically  !
 ! A32   A(6,7,9)               90.0            calculate D2E/DX2 analytically  !
 ! A33   A(2,8,9)              102.9108         calculate D2E/DX2 analytically  !
 ! A34   A(2,8,10)             111.4901         calculate D2E/DX2 analytically  !
 ! A35   A(4,8,6)              102.9108         calculate D2E/DX2 analytically  !
 ! A36   A(4,8,10)             111.4901         calculate D2E/DX2 analytically  !
 ! A37   A(6,8,9)               90.0            calculate D2E/DX2 analytically  !
 ! A38   A(3,9,8)              102.9108         calculate D2E/DX2 analytically  !
 ! A39   A(3,9,10)             111.4901         calculate D2E/DX2 analytically  !
 ! A40   A(4,9,7)              102.9108         calculate D2E/DX2 analytically  !
 ! A41   A(4,9,10)             111.4901         calculate D2E/DX2 analytically  !
 ! A42   A(7,9,8)               90.0            calculate D2E/DX2 analytically  !
 ! A43   A(6,10,9)              97.6458         calculate D2E/DX2 analytically  !
 ! A44   A(7,10,8)              97.6458         calculate D2E/DX2 analytically  !
 ! D1    D(3,1,2,4)              0.0            calculate D2E/DX2 analytically  !
 ! D2    D(3,1,2,8)            -56.3988         calculate D2E/DX2 analytically  !
 ! D3    D(7,1,2,4)             56.3988         calculate D2E/DX2 analytically  !
 ! D4    D(7,1,2,8)              0.0            calculate D2E/DX2 analytically  !
 ! D5    D(2,1,3,4)              0.0            calculate D2E/DX2 analytically  !
 ! D6    D(2,1,3,9)             56.3988         calculate D2E/DX2 analytically  !
 ! D7    D(6,1,3,4)            -56.3988         calculate D2E/DX2 analytically  !
 ! D8    D(6,1,3,9)              0.0            calculate D2E/DX2 analytically  !
 ! D9    D(6,1,5,4)             35.4308         calculate D2E/DX2 analytically  !
 ! D10   D(7,1,5,4)            -35.4308         calculate D2E/DX2 analytically  !
 ! D11   D(3,1,6,8)             37.1736         calculate D2E/DX2 analytically  !
 ! D12   D(3,1,6,10)           -23.0529         calculate D2E/DX2 analytically  !
 ! D13   D(5,1,6,8)            -23.0529         calculate D2E/DX2 analytically  !
 ! D14   D(5,1,6,10)           -83.2793         calculate D2E/DX2 analytically  !
 ! D15   D(2,1,7,9)            -37.1736         calculate D2E/DX2 analytically  !
 ! D16   D(2,1,7,10)            23.0529         calculate D2E/DX2 analytically  !
 ! D17   D(5,1,7,9)             23.0529         calculate D2E/DX2 analytically  !
 ! D18   D(5,1,7,10)            83.2793         calculate D2E/DX2 analytically  !
 ! D19   D(1,2,4,3)              0.0            calculate D2E/DX2 analytically  !
 ! D20   D(1,2,4,9)            -56.3988         calculate D2E/DX2 analytically  !
 ! D21   D(6,2,4,3)             56.3988         calculate D2E/DX2 analytically  !
 ! D22   D(6,2,4,9)              0.0            calculate D2E/DX2 analytically  !
 ! D23   D(6,2,5,3)            -35.4308         calculate D2E/DX2 analytically  !
 ! D24   D(8,2,5,3)             35.4308         calculate D2E/DX2 analytically  !
 ! D25   D(4,2,6,7)            -37.1736         calculate D2E/DX2 analytically  !
 ! D26   D(4,2,6,10)            23.0529         calculate D2E/DX2 analytically  !
 ! D27   D(5,2,6,7)             23.0529         calculate D2E/DX2 analytically  !
 ! D28   D(5,2,6,10)            83.2793         calculate D2E/DX2 analytically  !
 ! D29   D(1,2,8,9)             37.1736         calculate D2E/DX2 analytically  !
 ! D30   D(1,2,8,10)           -23.0529         calculate D2E/DX2 analytically  !
 ! D31   D(5,2,8,9)            -23.0529         calculate D2E/DX2 analytically  !
 ! D32   D(5,2,8,10)           -83.2793         calculate D2E/DX2 analytically  !
 ! D33   D(1,3,4,2)              0.0            calculate D2E/DX2 analytically  !
 ! D34   D(1,3,4,8)             56.3988         calculate D2E/DX2 analytically  !
 ! D35   D(7,3,4,2)            -56.3988         calculate D2E/DX2 analytically  !
 ! D36   D(7,3,4,8)              0.0            calculate D2E/DX2 analytically  !
 ! D37   D(7,3,5,2)             35.4308         calculate D2E/DX2 analytically  !
 ! D38   D(9,3,5,2)            -35.4308         calculate D2E/DX2 analytically  !
 ! D39   D(4,3,7,6)             37.1736         calculate D2E/DX2 analytically  !
 ! D40   D(4,3,7,10)           -23.0529         calculate D2E/DX2 analytically  !
 ! D41   D(5,3,7,6)            -23.0529         calculate D2E/DX2 analytically  !
 ! D42   D(5,3,7,10)           -83.2793         calculate D2E/DX2 analytically  !
 ! D43   D(1,3,9,8)            -37.1736         calculate D2E/DX2 analytically  !
 ! D44   D(1,3,9,10)            23.0529         calculate D2E/DX2 analytically  !
 ! D45   D(5,3,9,8)             23.0529         calculate D2E/DX2 analytically  !
 ! D46   D(5,3,9,10)            83.2793         calculate D2E/DX2 analytically  !
 ! D47   D(8,4,5,1)            -35.4308         calculate D2E/DX2 analytically  !
 ! D48   D(9,4,5,1)             35.4308         calculate D2E/DX2 analytically  !
 ! D49   D(3,4,8,6)            -37.1736         calculate D2E/DX2 analytically  !
 ! D50   D(3,4,8,10)            23.0529         calculate D2E/DX2 analytically  !
 ! D51   D(5,4,8,6)             23.0529         calculate D2E/DX2 analytically  !
 ! D52   D(5,4,8,10)            83.2793         calculate D2E/DX2 analytically  !
 ! D53   D(2,4,9,7)             37.1736         calculate D2E/DX2 analytically  !
 ! D54   D(2,4,9,10)           -23.0529         calculate D2E/DX2 analytically  !
 ! D55   D(5,4,9,7)            -23.0529         calculate D2E/DX2 analytically  !
 ! D56   D(5,4,9,10)           -83.2793         calculate D2E/DX2 analytically  !
 ! D57   D(2,6,7,3)              0.0            calculate D2E/DX2 analytically  !
 ! D58   D(2,6,7,9)             56.3988         calculate D2E/DX2 analytically  !
 ! D59   D(8,6,7,3)            -56.3988         calculate D2E/DX2 analytically  !
 ! D60   D(8,6,7,9)              0.0            calculate D2E/DX2 analytically  !
 ! D61   D(1,6,8,4)              0.0            calculate D2E/DX2 analytically  !
 ! D62   D(1,6,8,9)            -56.3988         calculate D2E/DX2 analytically  !
 ! D63   D(7,6,8,4)             56.3988         calculate D2E/DX2 analytically  !
 ! D64   D(7,6,8,9)              0.0            calculate D2E/DX2 analytically  !
 ! D65   D(1,6,10,9)            35.4308         calculate D2E/DX2 analytically  !
 ! D66   D(2,6,10,9)           -35.4308         calculate D2E/DX2 analytically  !
 ! D67   D(1,7,9,4)              0.0            calculate D2E/DX2 analytically  !
 ! D68   D(1,7,9,8)             56.3988         calculate D2E/DX2 analytically  !
 ! D69   D(6,7,9,4)            -56.3988         calculate D2E/DX2 analytically  !
 ! D70   D(6,7,9,8)              0.0            calculate D2E/DX2 analytically  !
 ! D71   D(1,7,10,8)           -35.4308         calculate D2E/DX2 analytically  !
 ! D72   D(3,7,10,8)            35.4308         calculate D2E/DX2 analytically  !
 ! D73   D(2,8,9,3)              0.0            calculate D2E/DX2 analytically  !
 ! D74   D(2,8,9,7)            -56.3988         calculate D2E/DX2 analytically  !
 ! D75   D(6,8,9,3)             56.3988         calculate D2E/DX2 analytically  !
 ! D76   D(6,8,9,7)              0.0            calculate D2E/DX2 analytically  !
 ! D77   D(2,8,10,7)            35.4308         calculate D2E/DX2 analytically  !
 ! D78   D(4,8,10,7)           -35.4308         calculate D2E/DX2 analytically  !
 ! D79   D(3,9,10,6)           -35.4308         calculate D2E/DX2 analytically  !
 ! D80   D(4,9,10,6)            35.4308         calculate D2E/DX2 analytically  !
 --------------------------------------------------------------------------------
 Trust Radius=3.00D-01 FncErr=1.00D-07 GrdErr=1.00D-07 EigMax=2.50D+02 EigMin=1.00D-04
 Number of steps in this run=      2 maximum allowed number of steps=      2.
 GradGradGradGradGradGradGradGradGradGradGradGradGradGradGradGradGradGrad

                          Input orientation:                          
 ---------------------------------------------------------------------
 Center     Atomic      Atomic             Coordinates (Angstroms)
 Number     Number       Type             X           Y           Z
 ---------------------------------------------------------------------
      1          4           0        0.000000   -1.558055   -0.829068
      2          4           0       -1.558055   -0.000000   -0.829068
      3          4           0        1.558055    0.000000   -0.829068
      4          4           0       -0.000000    1.558055   -0.829068
      5          4           0        0.000000   -0.000000   -2.191943
      6          4           0       -1.101712   -1.101712    0.829068
      7          4           0        1.101712   -1.101712    0.829068
      8          4           0       -1.101712    1.101712    0.829068
      9          4           0        1.101712    1.101712    0.829068
     10          4           0        0.000000   -0.000000    2.191943
 ---------------------------------------------------------------------
                    Distance matrix (angstroms):
                    1          2          3          4          5
     1  Be   0.000000
     2  Be   2.203423   0.000000
     3  Be   2.203423   3.116111   0.000000
     4  Be   3.116111   2.203423   2.203423   0.000000
     5  Be   2.070016   2.070016   2.070016   2.070016   0.000000
     6  Be   2.042409   2.042409   3.322280   3.322280   3.399124
     7  Be   2.042409   3.322280   2.042409   3.322280   3.399124
     8  Be   3.322280   2.042409   3.322280   2.042409   3.399124
     9  Be   3.322280   3.322280   2.042409   2.042409   3.399124
    10  Be   3.399124   3.399124   3.399124   3.399124   4.383886
                    6          7          8          9         10
     6  Be   0.000000
     7  Be   2.203423   0.000000
     8  Be   2.203423   3.116111   0.000000
     9  Be   3.116111   2.203423   2.203423   0.000000
    10  Be   2.070016   2.070016   2.070016   2.070016   0.000000
 Stoichiometry    Be10
 Framework group  D4D[C4(Be.Be),4SGD(Be2)]
 Deg. of freedom     3
 Full point group                 D4D     NOp  16
 Largest Abelian subgroup         C2V     NOp   4
 Largest concise Abelian subgroup C2V     NOp   4
                         Standard orientation:                         
 ---------------------------------------------------------------------
 Center     Atomic      Atomic             Coordinates (Angstroms)
 Number     Number       Type             X           Y           Z
 ---------------------------------------------------------------------
      1          4           0        0.000000    1.558055    0.829068
      2          4           0       -1.558055    0.000000    0.829068
      3          4           0        1.558055   -0.000000    0.829068
      4          4           0       -0.000000   -1.558055    0.829068
      5          4           0        0.000000    0.000000    2.191943
      6          4           0       -1.101712    1.101712   -0.829068
      7          4           0        1.101712    1.101712   -0.829068
      8          4           0       -1.101712   -1.101712   -0.829068
      9          4           0        1.101712   -1.101712   -0.829068
     10          4           0        0.000000    0.000000   -2.191943
 ---------------------------------------------------------------------
 Rotational constants (GHZ):           2.8875630           2.2595232           2.2595232
 Standard basis: def2TZVP (5D, 7F)
 There are    72 symmetry adapted cartesian basis functions of A1  symmetry.
 There are    32 symmetry adapted cartesian basis functions of A2  symmetry.
 There are    48 symmetry adapted cartesian basis functions of B1  symmetry.
 There are    48 symmetry adapted cartesian basis functions of B2  symmetry.
 There are    67 symmetry adapted basis functions of A1  symmetry.
 There are    31 symmetry adapted basis functions of A2  symmetry.
 There are    46 symmetry adapted basis functions of B1  symmetry.
 There are    46 symmetry adapted basis functions of B2  symmetry.
   190 basis functions,   290 primitive gaussians,   200 cartesian basis functions
    20 alpha electrons       20 beta electrons
       nuclear repulsion energy       149.7415271985 Hartrees.
 NAtoms=   10 NActive=   10 NUniq=    2 SFac= 4.00D+00 NAtFMM=   60 NAOKFM=F Big=F
 Integral buffers will be    131072 words long.
 Raffenetti 2 integral format.
 Two-electron integral symmetry is turned on.
 One-electron integrals computed using PRISM.
  16 Symmetry operations used in ECPInt.
 ECPInt:  NShTT=    4095 NPrTT=   13050 LenC2=    4012 LenP2D=   10810.
 LDataN:  DoStor=T MaxTD1= 4 Len=   56
 NBasis=   190 RedAO= T EigKep=  4.33D-04  NBF=    67    31    46    46
 NBsUse=   190 1.00D-06 EigRej= -1.00D+00 NBFU=    67    31    46    46
 Initial guess from the checkpoint file:  "/home/asus/YCY/Be10/Be10.chk"
 B after Tr=    -0.000000    0.000000    0.000000
         Rot=    1.000000    0.000000    0.000000    0.000000 Ang=   0.00 deg.
 Initial guess orbital symmetries:
       Occupied  (A1) (B2) (A1) (E1) (E1) (E2) (E2) (B2) (E3) (E3)
                 (A1) (B2) (E1) (E1) (A1) (E3) (E3) (E2) (E2) (A1)
       Virtual   (E1) (E1) (B2) (E1) (E1) (A1) (E3) (E3) (E2) (E2)
                 (B2) (A1) (B2) (E3) (E3) (E1) (E1) (E2) (E2) (A1)
                 (E3) (E3) (B2) (E2) (E2) (B1) (E1) (E1) (E3) (E3)
                 (E1) (E1) (E2) (E2) (B2) (A1) (E1) (E1) (E3) (E3)
                 (B2) (A2) (E2) (E2) (E3) (E3) (A1) (E1) (E1) (B2)
                 (A1) (E3) (E3) (B1) (E2) (E2) (B2) (E1) (E1) (E1)
                 (E1) (E3) (E3) (E2) (E2) (A2) (B2) (A1) (E3) (E3)
                 (A1) (E2) (E2) (E3) (E3) (B2) (A1) (E2) (E2) (E1)
                 (E1) (E3) (E3) (B2) (E1) (E1) (A1) (E3) (E3) (E2)
                 (E2) (E1) (E1) (B1) (A1) (B2) (E2) (E2) (E1) (E1)
                 (E3) (E3) (B2) (B1) (E2) (E2) (E3) (E3) (B2) (E2)
                 (E2) (E1) (E1) (E2) (E2) (A1) (A2) (E1) (E1) (E3)
                 (E3) (E3) (E3) (A2) (E2) (E2) (E1) (E1) (A1) (B2)
                 (A1) (E1) (E1) (E3) (E3) (B2) (E2) (E2) (A1) (E1)
                 (E1) (E3) (E3) (B2) (B1) (E3) (E3) (E2) (E2) (A1)
                 (E1) (E1) (E1) (E1) (E2) (E2) (B2) (A2) (E3) (E3)
                 (A1) (B2) (E1) (E1) (E3) (E3) (E2) (E2) (A1) (B2)
 Keep R1 ints in memory in symmetry-blocked form, NReq=205977093.
 Requested convergence on RMS density matrix=1.00D-08 within 128 cycles.
 Requested convergence on MAX density matrix=1.00D-06.
 Requested convergence on             energy=1.00D-06.
 No special actions if energy rises.
 SCF Done:  E(RPBE1PBE) =  -147.106559746     A.U. after    1 cycles
            NFock=  1  Conv=0.17D-08     -V/T= 2.0072
 DoSCS=F DFT=T ScalE2(SS,OS)=  1.000000  1.000000
 Range of M.O.s used for correlation:     1   190
 NBasis=   190 NAE=    20 NBE=    20 NFC=     0 NFV=     0
 NROrb=    190 NOA=    20 NOB=    20 NVA=   170 NVB=   170

 **** Warning!!: The largest alpha MO coefficient is  0.12699259D+02


 **** Warning!!: The smallest alpha delta epsilon is  0.88459863D-01

  16 Symmetry operations used in ECPInt.
 ECPInt:  NShTT=    4095 NPrTT=   13050 LenC2=    4012 LenP2D=   10810.
 LDataN:  DoStor=T MaxTD1= 5 Len=  102
 Symmetrizing basis deriv contribution to polar:
 IMax=3 JMax=2 DiffMx= 0.00D+00
 G2DrvN: will do    11 centers at a time, making    1 passes.
 Calling FoFCou, ICntrl=  3107 FMM=F I1Cent=   0 AccDes= 0.00D+00.
 End of G2Drv F.D. properties file   721 does not exist.
 End of G2Drv F.D. properties file   722 does not exist.
 End of G2Drv F.D. properties file   788 does not exist.
          IDoAtm=1111111111
          Differentiating once with respect to electric field.
                with respect to dipole field.
          Differentiating once with respect to nuclear coordinates.
 Keep R1 ints in memory in symmetry-blocked form, NReq=205981688.
          There are     9 degrees of freedom in the 1st order CPHF.  IDoFFX=4 NUNeed=     9.
      9 vectors produced by pass  0 Test12= 3.78D-14 1.11D-08 XBig12= 1.85D+03 2.33D+01.
 AX will form     9 AO Fock derivatives at one time.
      9 vectors produced by pass  1 Test12= 3.78D-14 1.11D-08 XBig12= 1.58D+03 1.19D+01.
      9 vectors produced by pass  2 Test12= 3.78D-14 1.11D-08 XBig12= 2.75D+02 9.39D+00.
      9 vectors produced by pass  3 Test12= 3.78D-14 1.11D-08 XBig12= 8.44D+00 9.58D-01.
      9 vectors produced by pass  4 Test12= 3.78D-14 1.11D-08 XBig12= 1.43D-01 1.19D-01.
      9 vectors produced by pass  5 Test12= 3.78D-14 1.11D-08 XBig12= 3.27D-03 1.65D-02.
      9 vectors produced by pass  6 Test12= 3.78D-14 1.11D-08 XBig12= 3.70D-05 1.69D-03.
      9 vectors produced by pass  7 Test12= 3.78D-14 1.11D-08 XBig12= 5.71D-07 2.12D-04.
      8 vectors produced by pass  8 Test12= 3.78D-14 1.11D-08 XBig12= 8.57D-09 2.18D-05.
      5 vectors produced by pass  9 Test12= 3.78D-14 1.11D-08 XBig12= 9.47D-11 4.61D-06.
      3 vectors produced by pass 10 Test12= 3.78D-14 1.11D-08 XBig12= 1.25D-12 4.70D-07.
      2 vectors produced by pass 11 Test12= 3.78D-14 1.11D-08 XBig12= 1.33D-14 2.62D-08.
 InvSVY:  IOpt=1 It=  1 EMax= 2.84D-14
 Solved reduced A of dimension    90 with     9 vectors.
 Isotropic polarizability for W=    0.000000      245.41 Bohr**3.
 End of Minotr F.D. properties file   721 does not exist.
 End of Minotr F.D. properties file   722 does not exist.
 End of Minotr F.D. properties file   788 does not exist.

 **********************************************************************

            Population analysis using the SCF density.

 **********************************************************************

 Orbital symmetries:
       Occupied  (A1) (B2) (A1) (E1) (E1) (E2) (E2) (B2) (E3) (E3)
                 (A1) (B2) (E1) (E1) (A1) (E3) (E3) (E2) (E2) (A1)
       Virtual   (E1) (E1) (B2) (E1) (E1) (A1) (E3) (E3) (E2) (E2)
                 (B2) (A1) (B2) (E3) (E3) (E1) (E1) (E2) (E2) (A1)
                 (E3) (E3) (B2) (E2) (E2) (B1) (E1) (E1) (E3) (E3)
                 (E1) (E1) (E2) (E2) (B2) (A1) (E1) (E1) (E3) (E3)
                 (B2) (A2) (E2) (E2) (E3) (E3) (A1) (E1) (E1) (B2)
                 (A1) (E3) (E3) (B1) (E2) (E2) (B2) (E1) (E1) (E1)
                 (E1) (E3) (E3) (E2) (E2) (A2) (B2) (A1) (E3) (E3)
                 (A1) (E2) (E2) (E3) (E3) (B2) (A1) (E2) (E2) (E1)
                 (E1) (E3) (E3) (B2) (E1) (E1) (A1) (E3) (E3) (E2)
                 (E2) (E1) (E1) (B1) (A1) (B2) (E2) (E2) (E1) (E1)
                 (E3) (E3) (B2) (B1) (E2) (E2) (E3) (E3) (B2) (E2)
                 (E2) (E1) (E1) (E2) (E2) (A1) (A2) (E1) (E1) (E3)
                 (E3) (E3) (E3) (A2) (E2) (E2) (E1) (E1) (A1) (B2)
                 (A1) (E1) (E1) (E3) (E3) (B2) (E2) (E2) (A1) (E1)
                 (E1) (E3) (E3) (B2) (B1) (E3) (E3) (E2) (E2) (A1)
                 (E1) (E1) (E1) (E1) (E2) (E2) (B2) (A2) (E3) (E3)
                 (A1) (B2) (E1) (E1) (E3) (E3) (E2) (E2) (A1) (B2)
 The electronic state is 1-A1.
 Alpha  occ. eigenvalues --   -4.07627  -4.07626  -4.03546  -4.03512  -4.03512
 Alpha  occ. eigenvalues --   -4.03460  -4.03460  -4.03458  -4.03449  -4.03449
 Alpha  occ. eigenvalues --   -0.49967  -0.38978  -0.34583  -0.34583  -0.25940
 Alpha  occ. eigenvalues --   -0.23737  -0.23737  -0.21469  -0.21469  -0.19912
 Alpha virt. eigenvalues --   -0.11066  -0.11066  -0.10370  -0.04694  -0.04694
 Alpha virt. eigenvalues --   -0.03232  -0.02650  -0.02650  -0.02616  -0.02616
 Alpha virt. eigenvalues --   -0.01751   0.04130   0.04797   0.04837   0.04837
 Alpha virt. eigenvalues --    0.05945   0.05945   0.06303   0.06303   0.06745
 Alpha virt. eigenvalues --    0.08153   0.08153   0.09758   0.12152   0.12152
 Alpha virt. eigenvalues --    0.12698   0.14950   0.14950   0.15424   0.15424
 Alpha virt. eigenvalues --    0.15430   0.15430   0.15978   0.15978   0.17153
 Alpha virt. eigenvalues --    0.17235   0.21678   0.21678   0.21816   0.21816
 Alpha virt. eigenvalues --    0.22137   0.23833   0.24521   0.24521   0.24599
 Alpha virt. eigenvalues --    0.24599   0.24974   0.26713   0.26713   0.27274
 Alpha virt. eigenvalues --    0.27793   0.27970   0.27970   0.28206   0.28678
 Alpha virt. eigenvalues --    0.28678   0.33317   0.34071   0.34071   0.36379
 Alpha virt. eigenvalues --    0.36379   0.37204   0.37204   0.37430   0.37430
 Alpha virt. eigenvalues --    0.40367   0.40645   0.41090   0.42831   0.42831
 Alpha virt. eigenvalues --    0.44920   0.47780   0.47780   0.50701   0.50701
 Alpha virt. eigenvalues --    0.50723   0.52379   0.58038   0.58038   0.58079
 Alpha virt. eigenvalues --    0.58079   0.58718   0.58718   0.61043   0.64478
 Alpha virt. eigenvalues --    0.64478   0.65006   0.66805   0.66805   0.66948
 Alpha virt. eigenvalues --    0.66948   0.68487   0.68487   0.69320   0.69435
 Alpha virt. eigenvalues --    0.69491   0.71212   0.71212   0.71406   0.71406
 Alpha virt. eigenvalues --    0.72481   0.72481   0.75395   0.75842   0.76191
 Alpha virt. eigenvalues --    0.76191   0.79878   0.79878   0.80343   0.81143
 Alpha virt. eigenvalues --    0.81143   0.81371   0.81371   0.86119   0.86119
 Alpha virt. eigenvalues --    0.88769   0.89554   0.89638   0.89638   0.91686
 Alpha virt. eigenvalues --    0.91686   0.92714   0.92714   0.92842   0.94183
 Alpha virt. eigenvalues --    0.94183   0.95073   0.95073   0.95895   1.02115
 Alpha virt. eigenvalues --    5.24652   5.26387   5.26387   5.27130   5.27130
 Alpha virt. eigenvalues --    5.28685   5.42259   5.42259   5.43283   5.45557
 Alpha virt. eigenvalues --    5.45557   5.67953   5.67953   5.79636   5.81758
 Alpha virt. eigenvalues --    5.81957   5.81957   5.87879   5.87879   5.90746
 Alpha virt. eigenvalues --    5.91050   5.91050   5.95594   5.95594   5.95994
 Alpha virt. eigenvalues --    5.95994   6.09779   6.13854   6.22012   6.22012
 Alpha virt. eigenvalues --    7.18498   7.58765   7.71860   7.71860   7.77981
 Alpha virt. eigenvalues --    7.77981   7.79342   7.79342   7.80535   7.89268
          Condensed to atoms (all electrons):
               1          2          3          4          5          6
     1  Be   2.783220   0.183991   0.183991   0.005978   0.250576   0.254873
     2  Be   0.183991   2.783220   0.005978   0.183991   0.250576   0.254873
     3  Be   0.183991   0.005978   2.783220   0.183991   0.250576   0.002745
     4  Be   0.005978   0.183991   0.183991   2.783220   0.250576   0.002745
     5  Be   0.250576   0.250576   0.250576   0.250576   2.979068   0.041915
     6  Be   0.254873   0.254873   0.002745   0.002745   0.041915   2.783220
     7  Be   0.254873   0.002745   0.254873   0.002745   0.041915   0.183991
     8  Be   0.002745   0.254873   0.002745   0.254873   0.041915   0.183991
     9  Be   0.002745   0.002745   0.254873   0.254873   0.041915   0.005978
    10  Be   0.041915   0.041915   0.041915   0.041915  -0.008655   0.250576
               7          8          9         10
     1  Be   0.254873   0.002745   0.002745   0.041915
     2  Be   0.002745   0.254873   0.002745   0.041915
     3  Be   0.254873   0.002745   0.254873   0.041915
     4  Be   0.002745   0.254873   0.254873   0.041915
     5  Be   0.041915   0.041915   0.041915  -0.008655
     6  Be   0.183991   0.183991   0.005978   0.250576
     7  Be   2.783220   0.005978   0.183991   0.250576
     8  Be   0.005978   2.783220   0.183991   0.250576
     9  Be   0.183991   0.183991   2.783220   0.250576
    10  Be   0.250576   0.250576   0.250576   2.979068
 Mulliken charges:
               1
     1  Be   0.035094
     2  Be   0.035094
     3  Be   0.035094
     4  Be   0.035094
     5  Be  -0.140375
     6  Be   0.035094
     7  Be   0.035094
     8  Be   0.035094
     9  Be   0.035094
    10  Be  -0.140375
 Sum of Mulliken charges =   0.00000
 Mulliken charges with hydrogens summed into heavy atoms:
               1
     1  Be   0.035094
     2  Be   0.035094
     3  Be   0.035094
     4  Be   0.035094
     5  Be  -0.140375
     6  Be   0.035094
     7  Be   0.035094
     8  Be   0.035094
     9  Be   0.035094
    10  Be  -0.140375
 APT charges:
               1
     1  Be  -0.028256
     2  Be  -0.028256
     3  Be  -0.028256
     4  Be  -0.028256
     5  Be   0.112998
     6  Be  -0.028251
     7  Be  -0.028251
     8  Be  -0.028251
     9  Be  -0.028251
    10  Be   0.113006
 Sum of APT charges =  -0.00003
 APT charges with hydrogens summed into heavy atoms:
               1
     1  Be  -0.028256
     2  Be  -0.028256
     3  Be  -0.028256
     4  Be  -0.028256
     5  Be   0.112998
     6  Be  -0.028251
     7  Be  -0.028251
     8  Be  -0.028251
     9  Be  -0.028251
    10  Be   0.113006
 Electronic spatial extent (au):  <R**2>=            617.5906
 Charge=              0.0000 electrons
 Dipole moment (field-independent basis, Debye):
    X=              0.0000    Y=             -0.0000    Z=              0.0000  Tot=              0.0000
 Quadrupole moment (field-independent basis, Debye-Ang):
   XX=            -60.8617   YY=            -60.8617   ZZ=            -45.5703
   XY=             -0.0000   XZ=             -0.0000   YZ=             -0.0000
 Traceless Quadrupole moment (field-independent basis, Debye-Ang):
   XX=             -5.0971   YY=             -5.0971   ZZ=             10.1943
   XY=             -0.0000   XZ=             -0.0000   YZ=             -0.0000
 Octapole moment (field-independent basis, Debye-Ang**2):
  XXX=              0.0000  YYY=              0.0000  ZZZ=             -0.0000  XYY=             -0.0000
  XXY=              0.0000  XXZ=              0.0000  XZZ=              0.0000  YZZ=              0.0000
  YYZ=              0.0000  XYZ=             -0.0000
 Hexadecapole moment (field-independent basis, Debye-Ang**3):
 XXXX=           -498.6263 YYYY=           -498.6263 ZZZZ=           -521.8137 XXXY=             -0.0000
 XXXZ=              0.0000 YYYX=              0.0000 YYYZ=              0.0000 ZZZX=              0.0000
 ZZZY=             -0.0000 XXYY=           -166.2088 XXZZ=           -191.8186 YYZZ=           -191.8186
 XXYZ=             -0.0000 YYXZ=              0.0000 ZZXY=             -0.0000
 N-N= 1.497415271985D+02 E-N=-6.374639696680D+02  KE= 1.460620182288D+02
 Symmetry A1   KE= 7.289581480870D+01
 Symmetry A2   KE= 1.452817415941D+01
 Symmetry B1   KE= 2.931901463034D+01
 Symmetry B2   KE= 2.931901463034D+01
  Exact polarizability: 228.615  -0.000 228.615   0.000   0.000 279.005
 Approx polarizability: 560.399   0.000 560.399   0.000  -0.000 958.528
  16 Symmetry operations used in ECPInt.
 ECPInt:  NShTT=    4095 NPrTT=   13050 LenC2=    4012 LenP2D=   10810.
 LDataN:  DoStor=T MaxTD1= 6 Len=  172
 Calling FoFJK, ICntrl=    100127 FMM=F ISym2X=1 I1Cent= 0 IOpClX= 0 NMat=1 NMatS=1 NMatT=0.
 Full mass-weighted force constant matrix:
 Low frequencies ---   -0.0035   -0.0000    0.0001   17.1844   17.1844   37.9875
 Low frequencies ---  273.0960  273.0960  336.5260
 Diagonal vibrational polarizability:
        0.7712642       0.7712642       8.5396508
 Harmonic frequencies (cm**-1), IR intensities (KM/Mole), Raman scattering
 activities (A**4/AMU), depolarization ratios for plane and unpolarized
 incident light, reduced masses (AMU), force constants (mDyne/A),
 and normal coordinates:
                      1                      2                      3
                     E1                     E1                     E3
 Frequencies --    273.0960               273.0960               336.5239
 Red. masses --      9.0122                 9.0122                 9.0122
 Frc consts  --      0.3960                 0.3960                 0.6013
 IR Inten    --      0.0835                 0.0835                 0.0000
  Atom  AN      X      Y      Z        X      Y      Z        X      Y      Z
     1   4     0.12   0.09  -0.16    -0.30   0.04  -0.07     0.09   0.29   0.22
     2   4    -0.04  -0.30  -0.07     0.09  -0.12   0.16    -0.12  -0.22   0.09
     3   4    -0.04  -0.30   0.07     0.09  -0.12  -0.16    -0.12  -0.22  -0.09
     4   4     0.12   0.09   0.16    -0.30   0.04   0.07     0.09   0.29  -0.22
     5   4    -0.18   0.42  -0.00     0.42   0.18  -0.00    -0.11   0.27  -0.00
     6   4    -0.15  -0.03   0.16    -0.19  -0.24  -0.07     0.27  -0.14   0.22
     7   4     0.24  -0.19   0.07    -0.03   0.15   0.16    -0.24   0.07   0.09
     8   4     0.24  -0.19  -0.07    -0.03   0.15  -0.16    -0.24   0.07  -0.09
     9   4    -0.15  -0.03  -0.16    -0.19  -0.24   0.07     0.27  -0.14  -0.22
    10   4    -0.18   0.42   0.00     0.42   0.18  -0.00     0.11  -0.27  -0.00
                      4                      5                      6
                     E3                     B2                     A1
 Frequencies --    336.5239               351.2370               359.9896
 Red. masses --      9.0122                 9.0122                 9.0122
 Frc consts  --      0.6013                 0.6551                 0.6881
 IR Inten    --      0.0000                 0.9606                 0.0000
  Atom  AN      X      Y      Z        X      Y      Z        X      Y      Z
     1   4    -0.22   0.12   0.09     0.00  -0.29  -0.09    -0.00  -0.21   0.09
     2   4     0.29  -0.09  -0.22     0.29  -0.00  -0.09     0.21   0.00   0.09
     3   4     0.29  -0.09   0.22    -0.29  -0.00  -0.09    -0.21  -0.00   0.09
     4   4    -0.22   0.12  -0.09    -0.00   0.29  -0.09     0.00   0.21   0.09
     5   4     0.27   0.11  -0.00    -0.00   0.00   0.37     0.00   0.00   0.53
     6   4     0.07   0.24  -0.09    -0.20   0.20  -0.09     0.15  -0.15  -0.09
     7   4    -0.14  -0.27   0.22     0.20   0.20  -0.09    -0.15  -0.15  -0.09
     8   4    -0.14  -0.27  -0.22    -0.20  -0.20  -0.09     0.15   0.15  -0.09
     9   4     0.07   0.24   0.09     0.20  -0.20  -0.09    -0.15   0.15  -0.09
    10   4    -0.27  -0.11   0.00     0.00  -0.00   0.37    -0.00   0.00  -0.53
                      7                      8                      9
                     E2                     E2                     E2
 Frequencies --    363.3904               363.3904               430.7936
 Red. masses --      9.0122                 9.0122                 9.0122
 Frc consts  --      0.7012                 0.7012                 0.9854
 IR Inten    --      0.0000                 0.0000                 0.0000
  Atom  AN      X      Y      Z        X      Y      Z        X      Y      Z
     1   4     0.14   0.31   0.15    -0.16   0.26   0.12    -0.11  -0.27   0.25
     2   4     0.31  -0.14  -0.15     0.26   0.16  -0.12    -0.27   0.11  -0.25
     3   4    -0.31   0.14  -0.15    -0.26  -0.16  -0.12     0.27  -0.11  -0.25
     4   4    -0.14  -0.31   0.15     0.16  -0.26   0.12     0.11   0.27   0.25
     5   4     0.00   0.00  -0.00    -0.00   0.00  -0.00    -0.00  -0.00  -0.00
     6   4     0.30  -0.07   0.12    -0.13   0.32  -0.15     0.28   0.14  -0.09
     7   4     0.07   0.30  -0.12    -0.32  -0.13   0.15    -0.14   0.28   0.09
     8   4    -0.07  -0.30  -0.12     0.32   0.13   0.15     0.14  -0.28   0.09
     9   4    -0.30   0.07   0.12     0.13  -0.32  -0.15    -0.28  -0.14  -0.09
    10   4     0.00  -0.00  -0.00    -0.00   0.00   0.00     0.00   0.00   0.00
                     10                     11                     12
                     E2                     E3                     E3
 Frequencies --    430.7936               452.2670               452.2670
 Red. masses --      9.0122                 9.0122                 9.0122
 Frc consts  --      0.9854                 1.0861                 1.0861
 IR Inten    --      0.0000                 0.0000                 0.0000
  Atom  AN      X      Y      Z        X      Y      Z        X      Y      Z
     1   4     0.30  -0.10   0.09     0.30   0.11   0.05    -0.13   0.27   0.12
     2   4    -0.10  -0.30  -0.09     0.27   0.13  -0.12    -0.11   0.30   0.05
     3   4     0.10   0.30  -0.09     0.27   0.13   0.12    -0.11   0.30  -0.05
     4   4    -0.30   0.10   0.09     0.30   0.11  -0.05    -0.13   0.27  -0.12
     5   4     0.00  -0.00   0.00    -0.27  -0.11   0.00     0.11  -0.27   0.00
     6   4    -0.11   0.26   0.25    -0.29  -0.14  -0.05     0.10  -0.28   0.12
     7   4    -0.26  -0.11  -0.25    -0.28  -0.10   0.12     0.14  -0.29   0.05
     8   4     0.26   0.11  -0.25    -0.28  -0.10  -0.12     0.14  -0.29  -0.05
     9   4     0.11  -0.26   0.25    -0.29  -0.14   0.05     0.10  -0.28  -0.12
    10   4    -0.00   0.00  -0.00     0.27   0.11  -0.00    -0.11   0.27   0.00
                     13                     14                     15
                     B1                     E1                     E1
 Frequencies --    501.8413               529.6154               529.6154
 Red. masses --      9.0122                 9.0122                 9.0122
 Frc consts  --      1.3373                 1.4894                 1.4894
 IR Inten    --      0.0000                 6.3074                 6.3074
  Atom  AN      X      Y      Z        X      Y      Z        X      Y      Z
     1   4     0.35   0.00  -0.00     0.13  -0.14   0.05    -0.05  -0.33   0.11
     2   4    -0.00   0.35  -0.00    -0.33   0.05  -0.11     0.14   0.13   0.05
     3   4    -0.00  -0.35   0.00    -0.33   0.05   0.11     0.14   0.13  -0.05
     4   4    -0.35   0.00   0.00     0.13  -0.14  -0.05    -0.05  -0.33  -0.11
     5   4    -0.00  -0.00  -0.00     0.40   0.17  -0.00    -0.17   0.40  -0.00
     6   4    -0.25  -0.25   0.00    -0.00   0.18   0.04     0.27  -0.19  -0.11
     7   4    -0.25   0.25   0.00    -0.19  -0.27  -0.11    -0.18  -0.00  -0.04
     8   4     0.25  -0.25  -0.00    -0.19  -0.27   0.11    -0.18  -0.00   0.04
     9   4     0.25   0.25  -0.00    -0.00   0.18  -0.04     0.27  -0.19   0.11
    10   4     0.00  -0.00  -0.00     0.40   0.17  -0.00    -0.17   0.40   0.00
                     16                     17                     18
                     A1                     B2                     E1
 Frequencies --    586.4713               616.9194               641.6577
 Red. masses --      9.0122                 9.0122                 9.0122
 Frc consts  --      1.8263                 2.0209                 2.1862
 IR Inten    --      0.0000               117.8078                 2.0803
  Atom  AN      X      Y      Z        X      Y      Z        X      Y      Z
     1   4     0.00   0.28   0.13    -0.00   0.20  -0.13     0.15  -0.05  -0.17
     2   4    -0.28  -0.00   0.13    -0.20  -0.00  -0.13    -0.12   0.06   0.42
     3   4     0.28  -0.00   0.13     0.20  -0.00  -0.13    -0.12   0.06  -0.42
     4   4    -0.00  -0.28   0.13     0.00  -0.20  -0.13     0.15  -0.05   0.17
     5   4    -0.00   0.00   0.35     0.00   0.00   0.52    -0.06  -0.02   0.00
     6   4    -0.20   0.20  -0.13     0.14  -0.14  -0.13     0.07   0.14  -0.17
     7   4     0.20   0.20  -0.13    -0.14  -0.14  -0.13    -0.04  -0.13   0.42
     8   4    -0.20  -0.20  -0.13     0.14   0.14  -0.13    -0.04  -0.13  -0.42
     9   4     0.20  -0.20  -0.13    -0.14   0.14  -0.13     0.07   0.14   0.17
    10   4    -0.00   0.00  -0.35     0.00   0.00   0.52    -0.06  -0.02   0.00
                     19                     20                     21
                     E1                     E3                     E3
 Frequencies --    641.6577               688.1520               688.1520
 Red. masses --      9.0122                 9.0122                 9.0122
 Frc consts  --      2.1862                 2.5145                 2.5145
 IR Inten    --      2.0803                 0.0000                 0.0000
  Atom  AN      X      Y      Z        X      Y      Z        X      Y      Z
     1   4     0.06   0.12   0.42     0.22  -0.08   0.11    -0.09  -0.19   0.26
     2   4    -0.05  -0.15   0.17    -0.19   0.09  -0.26     0.08   0.22   0.11
     3   4    -0.05  -0.15  -0.17    -0.19   0.09   0.26     0.08   0.22  -0.11
     4   4     0.06   0.12  -0.42     0.22  -0.08  -0.11    -0.09  -0.19  -0.26
     5   4    -0.02   0.06  -0.00     0.35   0.14   0.00    -0.14   0.35   0.00
     6   4    -0.13   0.04  -0.42    -0.10  -0.21  -0.11    -0.20   0.07   0.26
     7   4     0.14  -0.07  -0.17     0.07   0.20   0.26     0.21  -0.10   0.11
     8   4     0.14  -0.07   0.17     0.07   0.20  -0.26     0.21  -0.10  -0.11
     9   4    -0.13   0.04   0.42    -0.10  -0.21   0.11    -0.20   0.07  -0.26
    10   4    -0.02   0.06   0.00    -0.35  -0.14  -0.00     0.14  -0.35   0.00
                     22                     23                     24
                     E2                     E2                     A1
 Frequencies --    695.1880               695.1880               737.3161
 Red. masses --      9.0122                 9.0122                 9.0122
 Frc consts  --      2.5662                 2.5662                 2.8866
 IR Inten    --      0.0000                 0.0000                 0.0000
  Atom  AN      X      Y      Z        X      Y      Z        X      Y      Z
     1   4    -0.15  -0.01   0.34    -0.29   0.00  -0.17     0.00  -0.05   0.32
     2   4    -0.01   0.15  -0.34     0.00   0.29   0.17     0.05  -0.00   0.32
     3   4     0.01  -0.15  -0.34    -0.00  -0.29   0.17    -0.05   0.00   0.32
     4   4     0.15   0.01   0.34     0.29  -0.00  -0.17    -0.00   0.05   0.32
     5   4    -0.00   0.00  -0.00    -0.00   0.00  -0.00     0.00   0.00  -0.30
     6   4    -0.21  -0.20   0.17     0.10   0.11   0.34     0.04  -0.04  -0.32
     7   4     0.20  -0.21  -0.17    -0.11   0.10  -0.34    -0.04  -0.04  -0.32
     8   4    -0.20   0.21  -0.17     0.11  -0.10  -0.34     0.04   0.04  -0.32
     9   4     0.21   0.20   0.17    -0.10  -0.11   0.34    -0.04   0.04  -0.32
    10   4     0.00  -0.00  -0.00     0.00  -0.00  -0.00    -0.00  -0.00   0.30

 -------------------
 - Thermochemistry -
 -------------------
 Temperature   298.150 Kelvin.  Pressure   1.00000 Atm.
 Atom     1 has atomic number  4 and mass   9.01218
 Atom     2 has atomic number  4 and mass   9.01218
 Atom     3 has atomic number  4 and mass   9.01218
 Atom     4 has atomic number  4 and mass   9.01218
 Atom     5 has atomic number  4 and mass   9.01218
 Atom     6 has atomic number  4 and mass   9.01218
 Atom     7 has atomic number  4 and mass   9.01218
 Atom     8 has atomic number  4 and mass   9.01218
 Atom     9 has atomic number  4 and mass   9.01218
 Atom    10 has atomic number  4 and mass   9.01218
 Molecular mass:    90.12182 amu.
 Principal axes and moments of inertia in atomic units:
                           1         2         3
     Eigenvalues --   625.00497 798.72657 798.72657
           X            0.00000   0.99773  -0.06735
           Y            0.00000   0.06735   0.99773
           Z            1.00000   0.00000  -0.00000
 This molecule is a prolate symmetric top.
 Rotational symmetry number  8.
 Warning -- assumption of classical behavior for rotation
           may cause significant error
 Rotational temperatures (Kelvin)      0.13858     0.10844     0.10844
 Rotational constants (GHZ):           2.88756     2.25952     2.25952
 Zero-point vibrational energy      71627.3 (Joules/Mol)
                                   17.11933 (Kcal/Mol)
 Warning -- explicit consideration of  17 degrees of freedom as
           vibrations may cause significant error
 Vibrational temperatures:    392.92   392.92   484.18   484.18   505.35
          (Kelvin)            517.94   522.84   522.84   619.82   619.82
                              650.71   650.71   722.04   762.00   762.00
                              843.80   887.61   923.20   923.20   990.10
                              990.10  1000.22  1000.22  1060.83
 
 Zero-point correction=                           0.027281 (Hartree/Particle)
 Thermal correction to Energy=                    0.036052
 Thermal correction to Enthalpy=                  0.036997
 Thermal correction to Gibbs Free Energy=        -0.001572
 Sum of electronic and zero-point Energies=           -147.079278
 Sum of electronic and thermal Energies=              -147.070507
 Sum of electronic and thermal Enthalpies=            -147.069563
 Sum of electronic and thermal Free Energies=         -147.108132
 
                     E (Thermal)             CV                S
                      KCal/Mol        Cal/Mol-Kelvin    Cal/Mol-Kelvin
 Total                   22.623             36.055             81.174
 Electronic               0.000              0.000              0.000
 Translational            0.889              2.981             39.408
 Rotational               0.889              2.981             23.348
 Vibrational             20.846             30.094             18.419
 Vibration     1          0.676              1.723              1.577
 Vibration     2          0.676              1.723              1.577
 Vibration     3          0.717              1.603              1.229
 Vibration     4          0.717              1.603              1.229
 Vibration     5          0.728              1.573              1.161
 Vibration     6          0.734              1.555              1.122
 Vibration     7          0.737              1.548              1.108
 Vibration     8          0.737              1.548              1.108
 Vibration     9          0.792              1.403              0.856
 Vibration    10          0.792              1.403              0.856
 Vibration    11          0.811              1.356              0.789
 Vibration    12          0.811              1.356              0.789
 Vibration    13          0.857              1.246              0.654
 Vibration    14          0.885              1.184              0.588
 Vibration    15          0.885              1.184              0.588
 Vibration    16          0.944              1.061              0.474
 Vibration    17          0.977              0.996              0.421
                       Q            Log10(Q)             Ln(Q)
 Total Bot       0.528582D+01          0.723113          1.665028
 Total V=0       0.186925D+14         13.271666         30.559141
 Vib (Bot)       0.556312D-11        -11.254682        -25.914863
 Vib (Bot)    1  0.706546D+00         -0.150860         -0.347367
 Vib (Bot)    2  0.706546D+00         -0.150860         -0.347367
 Vib (Bot)    3  0.552981D+00         -0.257290         -0.592432
 Vib (Bot)    4  0.552981D+00         -0.257290         -0.592432
 Vib (Bot)    5  0.524862D+00         -0.279955         -0.644619
 Vib (Bot)    6  0.509158D+00         -0.293147         -0.674996
 Vib (Bot)    7  0.503247D+00         -0.298218         -0.686673
 Vib (Bot)    8  0.503247D+00         -0.298218         -0.686673
 Vib (Bot)    9  0.404209D+00         -0.393394         -0.905824
 Vib (Bot)   10  0.404209D+00         -0.393394         -0.905824
 Vib (Bot)   11  0.378474D+00         -0.421964         -0.971609
 Vib (Bot)   12  0.378474D+00         -0.421964         -0.971609
 Vib (Bot)   13  0.326964D+00         -0.485500         -1.117905
 Vib (Bot)   14  0.302080D+00         -0.519879         -1.197065
 Vib (Bot)   15  0.302080D+00         -0.519879         -1.197065
 Vib (Bot)   16  0.258142D+00         -0.588141         -1.354244
 Vib (Bot)   17  0.237820D+00         -0.623752         -1.436242
 Vib (V=0)       0.196731D+02          1.293872          2.979250
 Vib (V=0)    1  0.136557D+01          0.135313          0.311570
 Vib (V=0)    2  0.136557D+01          0.135313          0.311570
 Vib (V=0)    3  0.124551D+01          0.095348          0.219546
 Vib (V=0)    4  0.124551D+01          0.095348          0.219546
 Vib (V=0)    5  0.122490D+01          0.088101          0.202859
 Vib (V=0)    6  0.121361D+01          0.084080          0.193601
 Vib (V=0)    7  0.120941D+01          0.082572          0.190130
 Vib (V=0)    8  0.120941D+01          0.082572          0.190130
 Vib (V=0)    9  0.114295D+01          0.058027          0.133613
 Vib (V=0)   10  0.114295D+01          0.058027          0.133613
 Vib (V=0)   11  0.112709D+01          0.051959          0.119639
 Vib (V=0)   12  0.112709D+01          0.051959          0.119639
 Vib (V=0)   13  0.109742D+01          0.040371          0.092958
 Vib (V=0)   14  0.108417D+01          0.035097          0.080813
 Vib (V=0)   15  0.108417D+01          0.035097          0.080813
 Vib (V=0)   16  0.106271D+01          0.026413          0.060818
 Vib (V=0)   17  0.105368D+01          0.022707          0.052286
 Electronic      0.100000D+01          0.000000          0.000000
 Translational   0.336278D+08          7.526699         17.330865
 Rotational      0.282550D+05          4.451095         10.249026
 ***** Axes restored to original set *****
 -------------------------------------------------------------------
 Center     Atomic                   Forces (Hartrees/Bohr)
 Number     Number              X              Y              Z
 -------------------------------------------------------------------
      1        4           0.000000000   -0.000003752   -0.000025945
      2        4          -0.000003752   -0.000000000   -0.000025945
      3        4           0.000003752   -0.000000000   -0.000025945
      4        4          -0.000000000    0.000003752   -0.000025945
      5        4           0.000000000    0.000000000   -0.000009259
      6        4          -0.000002653   -0.000002653    0.000025945
      7        4           0.000002653   -0.000002653    0.000025945
      8        4          -0.000002653    0.000002653    0.000025945
      9        4           0.000002653    0.000002653    0.000025945
     10        4          -0.000000000    0.000000000    0.000009259
 -------------------------------------------------------------------
 Cartesian Forces:  Max     0.000025945 RMS     0.000013747
 FormGI is forming the generalized inverse of G from B-inverse, IUseBI=4.

 GradGradGradGradGradGradGradGradGradGradGradGradGradGradGradGradGradGrad
 Berny optimization.
 Internal  Forces:  Max     0.000014633 RMS     0.000003808
 Search for a local minimum.
 Step number   1 out of a maximum of    2
 All quantities printed in internal units (Hartrees-Bohrs-Radians)
 Second derivative matrix not updated -- analytic derivatives used.
 ITU=  0
     Eigenvalues ---    0.00619   0.00619   0.00936   0.00936   0.01224
     Eigenvalues ---    0.01224   0.01263   0.01800   0.01853   0.01853
     Eigenvalues ---    0.01894   0.01894   0.02436   0.02631   0.02631
     Eigenvalues ---    0.03404   0.03404   0.03671   0.03717   0.04181
     Eigenvalues ---    0.04181   0.04790   0.05631   0.05631
 Angle between quadratic step and forces=   3.52 degrees.
 Linear search not attempted -- first point.
 Iteration  1 RMS(Cart)=  0.00005765 RMS(Int)=  0.00000000
 Iteration  2 RMS(Cart)=  0.00000000 RMS(Int)=  0.00000000
 ClnCor:  largest displacement from symmetrization is 2.69D-09 for atom     8.
 Variable       Old X    -DE/DX   Delta X   Delta X   Delta X     New X
                                 (Linear)    (Quad)   (Total)
    R1        4.16387  -0.00000   0.00000  -0.00004  -0.00004   4.16383
    R2        4.16387  -0.00000   0.00000  -0.00004  -0.00004   4.16383
    R3        3.91176   0.00000   0.00000   0.00005   0.00005   3.91182
    R4        3.85959   0.00001   0.00000   0.00030   0.00030   3.85990
    R5        3.85959   0.00001   0.00000   0.00030   0.00030   3.85990
    R6        4.16387  -0.00000   0.00000  -0.00004  -0.00004   4.16383
    R7        3.91176   0.00000   0.00000   0.00005   0.00005   3.91182
    R8        3.85959   0.00001   0.00000   0.00030   0.00030   3.85990
    R9        3.85959   0.00001   0.00000   0.00030   0.00030   3.85990
   R10        4.16387  -0.00000   0.00000  -0.00004  -0.00004   4.16383
   R11        3.91176   0.00000   0.00000   0.00005   0.00005   3.91182
   R12        3.85959   0.00001   0.00000   0.00030   0.00030   3.85990
   R13        3.85959   0.00001   0.00000   0.00030   0.00030   3.85990
   R14        3.91176   0.00000   0.00000   0.00005   0.00005   3.91182
   R15        3.85959   0.00001   0.00000   0.00030   0.00030   3.85990
   R16        3.85959   0.00001   0.00000   0.00030   0.00030   3.85990
   R17        4.16387  -0.00000   0.00000  -0.00004  -0.00004   4.16383
   R18        4.16387  -0.00000   0.00000  -0.00004  -0.00004   4.16383
   R19        3.91176   0.00000   0.00000   0.00005   0.00005   3.91182
   R20        4.16387  -0.00000   0.00000  -0.00004  -0.00004   4.16383
   R21        3.91176   0.00000   0.00000   0.00005   0.00005   3.91182
   R22        4.16387  -0.00000   0.00000  -0.00004  -0.00004   4.16383
   R23        3.91176   0.00000   0.00000   0.00005   0.00005   3.91182
   R24        3.91176   0.00000   0.00000   0.00005   0.00005   3.91182
    A1        1.57080  -0.00000   0.00000   0.00000  -0.00000   1.57080
    A2        1.79613  -0.00000   0.00000  -0.00002  -0.00002   1.79611
    A3        1.79613  -0.00000   0.00000  -0.00002  -0.00002   1.79611
    A4        1.94587   0.00000   0.00000   0.00006   0.00006   1.94593
    A5        1.94587   0.00000   0.00000   0.00006   0.00006   1.94593
    A6        1.57080   0.00000   0.00000  -0.00000   0.00000   1.57080
    A7        1.79613  -0.00000   0.00000  -0.00002  -0.00002   1.79611
    A8        1.79613  -0.00000   0.00000  -0.00002  -0.00002   1.79611
    A9        1.94587   0.00000   0.00000   0.00006   0.00006   1.94593
   A10        1.94587   0.00000   0.00000   0.00006   0.00006   1.94593
   A11        1.57080   0.00000   0.00000   0.00000   0.00000   1.57080
   A12        1.79613  -0.00000   0.00000  -0.00002  -0.00002   1.79611
   A13        1.79613  -0.00000   0.00000  -0.00002  -0.00002   1.79611
   A14        1.94587   0.00000   0.00000   0.00006   0.00006   1.94593
   A15        1.94587   0.00000   0.00000   0.00006   0.00006   1.94593
   A16        1.57080  -0.00000   0.00000  -0.00000  -0.00000   1.57080
   A17        1.79613  -0.00000   0.00000  -0.00002  -0.00002   1.79611
   A18        1.79613  -0.00000   0.00000  -0.00002  -0.00002   1.79611
   A19        1.94587   0.00000   0.00000   0.00006   0.00006   1.94593
   A20        1.94587   0.00000   0.00000   0.00006   0.00006   1.94593
   A21        1.70424  -0.00000   0.00000  -0.00005  -0.00005   1.70419
   A22        1.70424  -0.00000   0.00000  -0.00005  -0.00005   1.70419
   A23        1.79613  -0.00000   0.00000  -0.00002  -0.00002   1.79611
   A24        1.94587   0.00000   0.00000   0.00006   0.00006   1.94593
   A25        1.79613  -0.00000   0.00000  -0.00002  -0.00002   1.79611
   A26        1.94587   0.00000   0.00000   0.00006   0.00006   1.94593
   A27        1.57080   0.00000   0.00000   0.00000  -0.00000   1.57080
   A28        1.79613  -0.00000   0.00000  -0.00002  -0.00002   1.79611
   A29        1.94587   0.00000   0.00000   0.00006   0.00006   1.94593
   A30        1.79613  -0.00000   0.00000  -0.00002  -0.00002   1.79611
   A31        1.94587   0.00000   0.00000   0.00006   0.00006   1.94593
   A32        1.57080  -0.00000   0.00000  -0.00000   0.00000   1.57080
   A33        1.79613  -0.00000   0.00000  -0.00002  -0.00002   1.79611
   A34        1.94587   0.00000   0.00000   0.00006   0.00006   1.94593
   A35        1.79613  -0.00000   0.00000  -0.00002  -0.00002   1.79611
   A36        1.94587   0.00000   0.00000   0.00006   0.00006   1.94593
   A37        1.57080   0.00000   0.00000   0.00000   0.00000   1.57080
   A38        1.79613  -0.00000   0.00000  -0.00002  -0.00002   1.79611
   A39        1.94587   0.00000   0.00000   0.00006   0.00006   1.94593
   A40        1.79613  -0.00000   0.00000  -0.00002  -0.00002   1.79611
   A41        1.94587   0.00000   0.00000   0.00006   0.00006   1.94593
   A42        1.57080   0.00000   0.00000  -0.00000   0.00000   1.57080
   A43        1.70424  -0.00000   0.00000  -0.00005  -0.00005   1.70419
   A44        1.70424  -0.00000   0.00000  -0.00005  -0.00005   1.70419
    D1        0.00000   0.00000   0.00000   0.00000   0.00000   0.00000
    D2       -0.98435  -0.00000   0.00000  -0.00006  -0.00006  -0.98441
    D3        0.98435   0.00000   0.00000   0.00006   0.00006   0.98441
    D4        0.00000  -0.00000   0.00000   0.00000   0.00000   0.00000
    D5        0.00000  -0.00000   0.00000  -0.00000   0.00000   0.00000
    D6        0.98435   0.00000   0.00000   0.00006   0.00006   0.98441
    D7       -0.98435  -0.00000   0.00000  -0.00006  -0.00006  -0.98441
    D8        0.00000   0.00000   0.00000  -0.00000   0.00000   0.00000
    D9        0.61838  -0.00000   0.00000  -0.00004  -0.00004   0.61834
   D10       -0.61838   0.00000   0.00000   0.00004   0.00004  -0.61834
   D11        0.64880   0.00000   0.00000   0.00003   0.00003   0.64883
   D12       -0.40235   0.00000   0.00000   0.00002   0.00002  -0.40233
   D13       -0.40235   0.00000   0.00000   0.00002   0.00002  -0.40233
   D14       -1.45350   0.00000   0.00000   0.00000   0.00000  -1.45349
   D15       -0.64880  -0.00000   0.00000  -0.00003  -0.00003  -0.64883
   D16        0.40235  -0.00000   0.00000  -0.00002  -0.00002   0.40233
   D17        0.40235  -0.00000   0.00000  -0.00002  -0.00002   0.40233
   D18        1.45350  -0.00000   0.00000  -0.00000  -0.00000   1.45349
   D19        0.00000  -0.00000   0.00000  -0.00000   0.00000   0.00000
   D20       -0.98435  -0.00000   0.00000  -0.00006  -0.00006  -0.98441
   D21        0.98435   0.00000   0.00000   0.00006   0.00006   0.98441
   D22        0.00000   0.00000   0.00000   0.00000   0.00000   0.00000
   D23       -0.61838   0.00000   0.00000   0.00004   0.00004  -0.61834
   D24        0.61838  -0.00000   0.00000  -0.00004  -0.00004   0.61834
   D25       -0.64880  -0.00000   0.00000  -0.00003  -0.00003  -0.64883
   D26        0.40235  -0.00000   0.00000  -0.00002  -0.00002   0.40233
   D27        0.40235  -0.00000   0.00000  -0.00002  -0.00002   0.40233
   D28        1.45350  -0.00000   0.00000  -0.00000  -0.00000   1.45349
   D29        0.64880   0.00000   0.00000   0.00003   0.00003   0.64883
   D30       -0.40235   0.00000   0.00000   0.00002   0.00002  -0.40233
   D31       -0.40235   0.00000   0.00000   0.00002   0.00002  -0.40233
   D32       -1.45350   0.00000   0.00000   0.00000   0.00000  -1.45349
   D33        0.00000   0.00000   0.00000   0.00000   0.00000   0.00000
   D34        0.98435   0.00000   0.00000   0.00006   0.00006   0.98441
   D35       -0.98435  -0.00000   0.00000  -0.00006  -0.00006  -0.98441
   D36        0.00000  -0.00000   0.00000  -0.00000   0.00000   0.00000
   D37        0.61838  -0.00000   0.00000  -0.00004  -0.00004   0.61834
   D38       -0.61838   0.00000   0.00000   0.00004   0.00004  -0.61834
   D39        0.64880   0.00000   0.00000   0.00003   0.00003   0.64883
   D40       -0.40235   0.00000   0.00000   0.00002   0.00002  -0.40233
   D41       -0.40235   0.00000   0.00000   0.00002   0.00002  -0.40233
   D42       -1.45350   0.00000   0.00000   0.00000   0.00000  -1.45349
   D43       -0.64880  -0.00000   0.00000  -0.00003  -0.00003  -0.64883
   D44        0.40235  -0.00000   0.00000  -0.00002  -0.00002   0.40233
   D45        0.40235  -0.00000   0.00000  -0.00002  -0.00002   0.40233
   D46        1.45350  -0.00000   0.00000  -0.00000  -0.00000   1.45349
   D47       -0.61838   0.00000   0.00000   0.00004   0.00004  -0.61834
   D48        0.61838  -0.00000   0.00000  -0.00004  -0.00004   0.61834
   D49       -0.64880  -0.00000   0.00000  -0.00003  -0.00003  -0.64883
   D50        0.40235  -0.00000   0.00000  -0.00002  -0.00002   0.40233
   D51        0.40235  -0.00000   0.00000  -0.00002  -0.00002   0.40233
   D52        1.45350  -0.00000   0.00000  -0.00000  -0.00000   1.45349
   D53        0.64880   0.00000   0.00000   0.00003   0.00003   0.64883
   D54       -0.40235   0.00000   0.00000   0.00002   0.00002  -0.40233
   D55       -0.40235   0.00000   0.00000   0.00002   0.00002  -0.40233
   D56       -1.45350   0.00000   0.00000   0.00000   0.00000  -1.45349
   D57        0.00000   0.00000   0.00000   0.00000  -0.00000   0.00000
   D58        0.98435   0.00000   0.00000   0.00006   0.00006   0.98441
   D59       -0.98435  -0.00000   0.00000  -0.00006  -0.00006  -0.98441
   D60        0.00000   0.00000   0.00000   0.00000   0.00000   0.00000
   D61        0.00000   0.00000   0.00000  -0.00000   0.00000   0.00000
   D62       -0.98435  -0.00000   0.00000  -0.00006  -0.00006  -0.98441
   D63        0.98435   0.00000   0.00000   0.00006   0.00006   0.98441
   D64        0.00000  -0.00000   0.00000  -0.00000  -0.00000   0.00000
   D65        0.61838  -0.00000   0.00000  -0.00004  -0.00004   0.61834
   D66       -0.61838   0.00000   0.00000   0.00004   0.00004  -0.61834
   D67       -0.00000  -0.00000   0.00000   0.00000   0.00000   0.00000
   D68        0.98435   0.00000   0.00000   0.00006   0.00006   0.98441
   D69       -0.98435  -0.00000   0.00000  -0.00006  -0.00006  -0.98441
   D70        0.00000  -0.00000   0.00000  -0.00000  -0.00000   0.00000
   D71       -0.61838   0.00000   0.00000   0.00004   0.00004  -0.61834
   D72        0.61838  -0.00000   0.00000  -0.00004  -0.00004   0.61834
   D73        0.00000   0.00000   0.00000  -0.00000  -0.00000   0.00000
   D74       -0.98435  -0.00000   0.00000  -0.00006  -0.00006  -0.98441
   D75        0.98435   0.00000   0.00000   0.00006   0.00006   0.98441
   D76        0.00000   0.00000   0.00000   0.00000   0.00000   0.00000
   D77        0.61838  -0.00000   0.00000  -0.00004  -0.00004   0.61834
   D78       -0.61838   0.00000   0.00000   0.00004   0.00004  -0.61834
   D79       -0.61838   0.00000   0.00000   0.00004   0.00004  -0.61834
   D80        0.61838  -0.00000   0.00000  -0.00004  -0.00004   0.61834
         Item               Value     Threshold  Converged?
 Maximum Force            0.000015     0.000450     YES
 RMS     Force            0.000004     0.000300     YES
 Maximum Displacement     0.000306     0.001800     YES
 RMS     Displacement     0.000058     0.001200     YES
 Predicted change in Energy=-2.248817D-08
 Optimization completed.
    -- Stationary point found.
                           ----------------------------
                           !   Optimized Parameters   !
                           ! (Angstroms and Degrees)  !
 --------------------------                            --------------------------
 ! Name  Definition              Value          Derivative Info.                !
 --------------------------------------------------------------------------------
 ! R1    R(1,2)                  2.2034         -DE/DX =    0.0                 !
 ! R2    R(1,3)                  2.2034         -DE/DX =    0.0                 !
 ! R3    R(1,5)                  2.07           -DE/DX =    0.0                 !
 ! R4    R(1,6)                  2.0424         -DE/DX =    0.0                 !
 ! R5    R(1,7)                  2.0424         -DE/DX =    0.0                 !
 ! R6    R(2,4)                  2.2034         -DE/DX =    0.0                 !
 ! R7    R(2,5)                  2.07           -DE/DX =    0.0                 !
 ! R8    R(2,6)                  2.0424         -DE/DX =    0.0                 !
 ! R9    R(2,8)                  2.0424         -DE/DX =    0.0                 !
 ! R10   R(3,4)                  2.2034         -DE/DX =    0.0                 !
 ! R11   R(3,5)                  2.07           -DE/DX =    0.0                 !
 ! R12   R(3,7)                  2.0424         -DE/DX =    0.0                 !
 ! R13   R(3,9)                  2.0424         -DE/DX =    0.0                 !
 ! R14   R(4,5)                  2.07           -DE/DX =    0.0                 !
 ! R15   R(4,8)                  2.0424         -DE/DX =    0.0                 !
 ! R16   R(4,9)                  2.0424         -DE/DX =    0.0                 !
 ! R17   R(6,7)                  2.2034         -DE/DX =    0.0                 !
 ! R18   R(6,8)                  2.2034         -DE/DX =    0.0                 !
 ! R19   R(6,10)                 2.07           -DE/DX =    0.0                 !
 ! R20   R(7,9)                  2.2034         -DE/DX =    0.0                 !
 ! R21   R(7,10)                 2.07           -DE/DX =    0.0                 !
 ! R22   R(8,9)                  2.2034         -DE/DX =    0.0                 !
 ! R23   R(8,10)                 2.07           -DE/DX =    0.0                 !
 ! R24   R(9,10)                 2.07           -DE/DX =    0.0                 !
 ! A1    A(2,1,3)               90.0            -DE/DX =    0.0                 !
 ! A2    A(2,1,7)              102.9108         -DE/DX =    0.0                 !
 ! A3    A(3,1,6)              102.9108         -DE/DX =    0.0                 !
 ! A4    A(5,1,6)              111.4901         -DE/DX =    0.0                 !
 ! A5    A(5,1,7)              111.4901         -DE/DX =    0.0                 !
 ! A6    A(1,2,4)               90.0            -DE/DX =    0.0                 !
 ! A7    A(1,2,8)              102.9108         -DE/DX =    0.0                 !
 ! A8    A(4,2,6)              102.9108         -DE/DX =    0.0                 !
 ! A9    A(5,2,6)              111.4901         -DE/DX =    0.0                 !
 ! A10   A(5,2,8)              111.4901         -DE/DX =    0.0                 !
 ! A11   A(1,3,4)               90.0            -DE/DX =    0.0                 !
 ! A12   A(1,3,9)              102.9108         -DE/DX =    0.0                 !
 ! A13   A(4,3,7)              102.9108         -DE/DX =    0.0                 !
 ! A14   A(5,3,7)              111.4901         -DE/DX =    0.0                 !
 ! A15   A(5,3,9)              111.4901         -DE/DX =    0.0                 !
 ! A16   A(2,4,3)               90.0            -DE/DX =    0.0                 !
 ! A17   A(2,4,9)              102.9108         -DE/DX =    0.0                 !
 ! A18   A(3,4,8)              102.9108         -DE/DX =    0.0                 !
 ! A19   A(5,4,8)              111.4901         -DE/DX =    0.0                 !
 ! A20   A(5,4,9)              111.4901         -DE/DX =    0.0                 !
 ! A21   A(1,5,4)               97.6458         -DE/DX =    0.0                 !
 ! A22   A(2,5,3)               97.6458         -DE/DX =    0.0                 !
 ! A23   A(1,6,8)              102.9108         -DE/DX =    0.0                 !
 ! A24   A(1,6,10)             111.4901         -DE/DX =    0.0                 !
 ! A25   A(2,6,7)              102.9108         -DE/DX =    0.0                 !
 ! A26   A(2,6,10)             111.4901         -DE/DX =    0.0                 !
 ! A27   A(7,6,8)               90.0            -DE/DX =    0.0                 !
 ! A28   A(1,7,9)              102.9108         -DE/DX =    0.0                 !
 ! A29   A(1,7,10)             111.4901         -DE/DX =    0.0                 !
 ! A30   A(3,7,6)              102.9108         -DE/DX =    0.0                 !
 ! A31   A(3,7,10)             111.4901         -DE/DX =    0.0                 !
 ! A32   A(6,7,9)               90.0            -DE/DX =    0.0                 !
 ! A33   A(2,8,9)              102.9108         -DE/DX =    0.0                 !
 ! A34   A(2,8,10)             111.4901         -DE/DX =    0.0                 !
 ! A35   A(4,8,6)              102.9108         -DE/DX =    0.0                 !
 ! A36   A(4,8,10)             111.4901         -DE/DX =    0.0                 !
 ! A37   A(6,8,9)               90.0            -DE/DX =    0.0                 !
 ! A38   A(3,9,8)              102.9108         -DE/DX =    0.0                 !
 ! A39   A(3,9,10)             111.4901         -DE/DX =    0.0                 !
 ! A40   A(4,9,7)              102.9108         -DE/DX =    0.0                 !
 ! A41   A(4,9,10)             111.4901         -DE/DX =    0.0                 !
 ! A42   A(7,9,8)               90.0            -DE/DX =    0.0                 !
 ! A43   A(6,10,9)              97.6458         -DE/DX =    0.0                 !
 ! A44   A(7,10,8)              97.6458         -DE/DX =    0.0                 !
 ! D1    D(3,1,2,4)              0.0            -DE/DX =    0.0                 !
 ! D2    D(3,1,2,8)            -56.3988         -DE/DX =    0.0                 !
 ! D3    D(7,1,2,4)             56.3988         -DE/DX =    0.0                 !
 ! D4    D(7,1,2,8)              0.0            -DE/DX =    0.0                 !
 ! D5    D(2,1,3,4)              0.0            -DE/DX =    0.0                 !
 ! D6    D(2,1,3,9)             56.3988         -DE/DX =    0.0                 !
 ! D7    D(6,1,3,4)            -56.3988         -DE/DX =    0.0                 !
 ! D8    D(6,1,3,9)              0.0            -DE/DX =    0.0                 !
 ! D9    D(6,1,5,4)             35.4308         -DE/DX =    0.0                 !
 ! D10   D(7,1,5,4)            -35.4308         -DE/DX =    0.0                 !
 ! D11   D(3,1,6,8)             37.1736         -DE/DX =    0.0                 !
 ! D12   D(3,1,6,10)           -23.0529         -DE/DX =    0.0                 !
 ! D13   D(5,1,6,8)            -23.0529         -DE/DX =    0.0                 !
 ! D14   D(5,1,6,10)           -83.2793         -DE/DX =    0.0                 !
 ! D15   D(2,1,7,9)            -37.1736         -DE/DX =    0.0                 !
 ! D16   D(2,1,7,10)            23.0529         -DE/DX =    0.0                 !
 ! D17   D(5,1,7,9)             23.0529         -DE/DX =    0.0                 !
 ! D18   D(5,1,7,10)            83.2793         -DE/DX =    0.0                 !
 ! D19   D(1,2,4,3)              0.0            -DE/DX =    0.0                 !
 ! D20   D(1,2,4,9)            -56.3988         -DE/DX =    0.0                 !
 ! D21   D(6,2,4,3)             56.3988         -DE/DX =    0.0                 !
 ! D22   D(6,2,4,9)              0.0            -DE/DX =    0.0                 !
 ! D23   D(6,2,5,3)            -35.4308         -DE/DX =    0.0                 !
 ! D24   D(8,2,5,3)             35.4308         -DE/DX =    0.0                 !
 ! D25   D(4,2,6,7)            -37.1736         -DE/DX =    0.0                 !
 ! D26   D(4,2,6,10)            23.0529         -DE/DX =    0.0                 !
 ! D27   D(5,2,6,7)             23.0529         -DE/DX =    0.0                 !
 ! D28   D(5,2,6,10)            83.2793         -DE/DX =    0.0                 !
 ! D29   D(1,2,8,9)             37.1736         -DE/DX =    0.0                 !
 ! D30   D(1,2,8,10)           -23.0529         -DE/DX =    0.0                 !
 ! D31   D(5,2,8,9)            -23.0529         -DE/DX =    0.0                 !
 ! D32   D(5,2,8,10)           -83.2793         -DE/DX =    0.0                 !
 ! D33   D(1,3,4,2)              0.0            -DE/DX =    0.0                 !
 ! D34   D(1,3,4,8)             56.3988         -DE/DX =    0.0                 !
 ! D35   D(7,3,4,2)            -56.3988         -DE/DX =    0.0                 !
 ! D36   D(7,3,4,8)              0.0            -DE/DX =    0.0                 !
 ! D37   D(7,3,5,2)             35.4308         -DE/DX =    0.0                 !
 ! D38   D(9,3,5,2)            -35.4308         -DE/DX =    0.0                 !
 ! D39   D(4,3,7,6)             37.1736         -DE/DX =    0.0                 !
 ! D40   D(4,3,7,10)           -23.0529         -DE/DX =    0.0                 !
 ! D41   D(5,3,7,6)            -23.0529         -DE/DX =    0.0                 !
 ! D42   D(5,3,7,10)           -83.2793         -DE/DX =    0.0                 !
 ! D43   D(1,3,9,8)            -37.1736         -DE/DX =    0.0                 !
 ! D44   D(1,3,9,10)            23.0529         -DE/DX =    0.0                 !
 ! D45   D(5,3,9,8)             23.0529         -DE/DX =    0.0                 !
 ! D46   D(5,3,9,10)            83.2793         -DE/DX =    0.0                 !
 ! D47   D(8,4,5,1)            -35.4308         -DE/DX =    0.0                 !
 ! D48   D(9,4,5,1)             35.4308         -DE/DX =    0.0                 !
 ! D49   D(3,4,8,6)            -37.1736         -DE/DX =    0.0                 !
 ! D50   D(3,4,8,10)            23.0529         -DE/DX =    0.0                 !
 ! D51   D(5,4,8,6)             23.0529         -DE/DX =    0.0                 !
 ! D52   D(5,4,8,10)            83.2793         -DE/DX =    0.0                 !
 ! D53   D(2,4,9,7)             37.1736         -DE/DX =    0.0                 !
 ! D54   D(2,4,9,10)           -23.0529         -DE/DX =    0.0                 !
 ! D55   D(5,4,9,7)            -23.0529         -DE/DX =    0.0                 !
 ! D56   D(5,4,9,10)           -83.2793         -DE/DX =    0.0                 !
 ! D57   D(2,6,7,3)              0.0            -DE/DX =    0.0                 !
 ! D58   D(2,6,7,9)             56.3988         -DE/DX =    0.0                 !
 ! D59   D(8,6,7,3)            -56.3988         -DE/DX =    0.0                 !
 ! D60   D(8,6,7,9)              0.0            -DE/DX =    0.0                 !
 ! D61   D(1,6,8,4)              0.0            -DE/DX =    0.0                 !
 ! D62   D(1,6,8,9)            -56.3988         -DE/DX =    0.0                 !
 ! D63   D(7,6,8,4)             56.3988         -DE/DX =    0.0                 !
 ! D64   D(7,6,8,9)              0.0            -DE/DX =    0.0                 !
 ! D65   D(1,6,10,9)            35.4308         -DE/DX =    0.0                 !
 ! D66   D(2,6,10,9)           -35.4308         -DE/DX =    0.0                 !
 ! D67   D(1,7,9,4)              0.0            -DE/DX =    0.0                 !
 ! D68   D(1,7,9,8)             56.3988         -DE/DX =    0.0                 !
 ! D69   D(6,7,9,4)            -56.3988         -DE/DX =    0.0                 !
 ! D70   D(6,7,9,8)              0.0            -DE/DX =    0.0                 !
 ! D71   D(1,7,10,8)           -35.4308         -DE/DX =    0.0                 !
 ! D72   D(3,7,10,8)            35.4308         -DE/DX =    0.0                 !
 ! D73   D(2,8,9,3)              0.0            -DE/DX =    0.0                 !
 ! D74   D(2,8,9,7)            -56.3988         -DE/DX =    0.0                 !
 ! D75   D(6,8,9,3)             56.3988         -DE/DX =    0.0                 !
 ! D76   D(6,8,9,7)              0.0            -DE/DX =    0.0                 !
 ! D77   D(2,8,10,7)            35.4308         -DE/DX =    0.0                 !
 ! D78   D(4,8,10,7)           -35.4308         -DE/DX =    0.0                 !
 ! D79   D(3,9,10,6)           -35.4308         -DE/DX =    0.0                 !
 ! D80   D(4,9,10,6)            35.4308         -DE/DX =    0.0                 !
 --------------------------------------------------------------------------------
 GradGradGradGradGradGradGradGradGradGradGradGradGradGradGradGradGradGrad

 Dipole is zero, so no output in dipole orientation.

 ----------------------------------------------------------------------

 Electric dipole moment (input orientation):
 (Debye = 10**-18 statcoulomb cm , SI units = C m)
                  (au)            (Debye)         (10**-30 SI)
   Tot        0.000000D+00      0.000000D+00      0.000000D+00
   x          0.000000D+00      0.000000D+00      0.000000D+00
   y          0.000000D+00      0.000000D+00      0.000000D+00
   z          0.000000D+00      0.000000D+00      0.000000D+00

 Dipole polarizability, Alpha (input orientation).
 (esu units = cm**3 , SI units = C**2 m**2 J**-1)
 Alpha(0;0):
               (au)            (10**-24 esu)      (10**-40 SI)
   iso        0.245412D+03      0.363663D+02      0.404629D+02
   aniso      0.503904D+02      0.746709D+01      0.830825D+01
   xx         0.228615D+03      0.338772D+02      0.376935D+02
   yx         0.000000D+00      0.000000D+00      0.000000D+00
   yy         0.228615D+03      0.338772D+02      0.376935D+02
   zx         0.000000D+00      0.000000D+00      0.000000D+00
   zy         0.000000D+00      0.000000D+00      0.000000D+00
   zz         0.279005D+03      0.413443D+02      0.460017D+02

 ----------------------------------------------------------------------
 1\1\GINC-ASUS\Freq\RPBE1PBE\def2TZVP\Be10\ASUS\17-May-2023\0\\#N Geom=
 AllCheck Guess=TCheck SCRF=Check GenChk RPBE1PBE/def2TZVP Freq\\Title 
 Card Required\\0,1\Be,0.,-1.5580553624,-0.8290682587\Be,-1.5580553624,
 0.,-0.8290682587\Be,1.5580553624,0.,-0.8290682587\Be,0.,1.5580553624,-
 0.8290682587\Be,0.,0.,-2.1919430486\Be,-1.1017115122,-1.1017115122,0.8
 290682587\Be,1.1017115122,-1.1017115122,0.8290682587\Be,-1.1017115122,
 1.1017115122,0.8290682587\Be,1.1017115122,1.1017115122,0.8290682587\Be
 ,0.,0.,2.1919430486\\Version=ES64L-G16RevA.03\State=1-A1\HF=-147.10655
 97\RMSD=1.667e-09\RMSF=1.375e-05\ZeroPoint=0.0272814\Thermal=0.0360523
 \Dipole=0.,0.,0.\DipoleDeriv=-0.0644946,0.,0.,0.,0.105622,0.2408423,0.
 ,0.0296508,-0.1258945,0.105622,0.,0.2408423,0.,-0.0644946,0.,0.0296508
 ,0.,-0.1258945,0.105622,0.,-0.2408423,0.,-0.0644946,0.,-0.0296508,0.,-
 0.1258945,-0.0644946,0.,0.,0.,0.105622,-0.2408423,0.,-0.0296508,-0.125
 8945,-0.0822583,0.,0.,0.,-0.0822583,0.,0.,0.,0.5035096,0.0205652,0.085
 0575,-0.170317,0.0850575,0.0205652,-0.170317,-0.0209664,-0.0209664,-0.
 1258849,0.0205652,-0.0850575,0.170317,-0.0850575,0.0205652,-0.170317,0
 .0209664,-0.0209664,-0.1258849,0.0205652,-0.0850575,-0.170317,-0.08505
 75,0.0205652,0.170317,-0.0209664,0.0209664,-0.1258849,0.0205652,0.0850
 575,0.170317,0.0850575,0.0205652,0.170317,0.0209664,0.0209664,-0.12588
 49,-0.0822609,0.,0.,0.,-0.0822609,0.,0.,0.,0.5035397\Polar=228.6148401
 ,0.,228.6148404,0.,0.,279.0052316\Quadrupole=-3.7895895,-3.7895895,7.5
 79179,0.,0.,0.\PG=D04D [C4(Be1.Be1),4SGD(Be2)]\NImag=0\\0.06393615,0.,
 0.06422719,0.,-0.00401313,0.09994278,-0.01260643,0.00771870,-0.0001819
 3,0.06422719,0.01511350,-0.01260643,0.00430494,0.,0.06393615,0.0043049
 4,-0.00018193,-0.00630551,-0.00401313,0.,0.09994278,-0.01260643,-0.007
 71870,0.00018193,-0.00217896,0.,0.00341600,0.06422719,-0.01511350,-0.0
 1260643,0.00430494,0.,-0.00948307,0.,0.,0.06393615,-0.00430494,-0.0001
 8193,-0.00630551,-0.00341600,0.,0.00598781,0.00401313,0.,0.09994278,-0
 .00948307,0.,0.,-0.01260643,-0.01511350,0.00430494,-0.01260643,0.01511
 350,-0.00430494,0.06393615,0.,-0.00217896,0.00341600,-0.00771870,-0.01
 260643,0.00018193,0.00771870,-0.01260643,0.00018193,0.,0.06422719,0.,-
 0.00341600,0.00598781,-0.00018193,-0.00430494,-0.00630551,0.00018193,-
 0.00430494,-0.00630551,0.,0.00401313,0.09994278,0.00571378,0.,0.,-0.02
 734397,0.,0.02396410,-0.02734397,0.,-0.02396410,0.00571378,0.,0.,0.055
 29922,0.,-0.02734397,0.02396410,0.,0.00571378,0.,0.,0.00571378,0.,0.,-
 0.02734397,-0.02396410,0.,0.05529922,0.,0.01858924,-0.02015322,0.01858
 924,0.,-0.02015322,-0.01858924,0.,-0.02015322,0.,-0.01858924,-0.020153
 22,0.,0.,0.08423011,-0.01598548,0.00369192,0.02459555,-0.00216405,0.01
 012951,-0.01297125,-0.00399171,-0.00313858,-0.00203708,0.00093994,-0.0
 0179308,-0.00199990,-0.00102141,0.00384155,0.00004652,0.06408167,0.010
 12951,-0.00216405,-0.01297125,0.00369192,-0.01598548,0.02459555,-0.001
 79308,0.00093994,-0.00199990,-0.00313858,-0.00399171,-0.00203708,0.003
 84155,-0.00102141,0.00004652,0.00014552,0.06408167,0.02656374,-0.00821
 962,-0.02892120,-0.00821962,0.02656374,-0.02892120,-0.00285457,-0.0000
 2629,-0.00770109,-0.00002629,-0.00285457,-0.00770109,0.00714777,0.0071
 4777,0.00007835,0.00283771,0.00283771,0.09994278,-0.01598548,-0.003691
 92,-0.02459555,-0.00399171,0.00313858,0.00203708,-0.00216405,-0.010129
 51,0.01297125,0.00093994,0.00179308,0.00199990,-0.00102141,-0.00384155
 ,-0.00004652,-0.02402253,0.00369740,-0.00317269,0.06408167,-0.01012951
 ,-0.00216405,-0.01297125,0.00179308,0.00093994,-0.00199990,-0.00369192
 ,-0.01598548,0.02459555,0.00313858,-0.00399171,-0.00203708,-0.00384155
 ,-0.00102141,0.00004652,-0.00369740,-0.00119033,-0.00291541,-0.0001455
 2,0.06408167,-0.02656374,-0.00821962,-0.02892120,0.00285457,-0.0000262
 9,-0.00770109,0.00821962,0.02656374,-0.02892120,0.00002629,-0.00285457
 ,-0.00770109,-0.00714777,0.00714777,0.00007835,0.00317269,-0.00291541,
 -0.00630551,-0.00283771,0.00283771,0.09994278,0.00093994,0.00179308,-0
 .00199990,-0.00216405,-0.01012951,-0.01297125,-0.00399171,0.00313858,-
 0.00203708,-0.01598548,-0.00369192,0.02459555,-0.00102141,-0.00384155,
 0.00004652,-0.00119033,-0.00369740,-0.00291541,-0.00583102,-0.00365205
 ,0.00241548,0.06408167,0.00313858,-0.00399171,0.00203708,-0.00369192,-
 0.01598548,-0.02459555,0.00179308,0.00093994,0.00199990,-0.01012951,-0
 .00216405,0.01297125,-0.00384155,-0.00102141,-0.00004652,0.00369740,-0
 .02402253,-0.00317269,-0.00365205,-0.00583102,-0.00241548,-0.00014552,
 0.06408167,-0.00002629,0.00285457,-0.00770109,-0.00821962,-0.02656374,
 -0.02892120,-0.00285457,0.00002629,-0.00770109,0.02656374,0.00821962,-
 0.02892120,0.00714777,-0.00714777,0.00007835,-0.00291541,0.00317269,-0
 .00630551,-0.00241548,0.00241548,0.00598781,0.00283771,-0.00283771,0.0
 9994278,0.00093994,-0.00179308,0.00199990,-0.00399171,-0.00313858,0.00
 203708,-0.00216405,0.01012951,0.01297125,-0.01598548,0.00369192,-0.024
 59555,-0.00102141,0.00384155,-0.00004652,-0.00583102,0.00365205,-0.002
 41548,-0.00119033,0.00369740,0.00291541,-0.02402253,-0.00369740,-0.003
 17269,0.06408167,-0.00313858,-0.00399171,0.00203708,-0.00179308,0.0009
 3994,0.00199990,0.00369192,-0.01598548,-0.02459555,0.01012951,-0.00216
 405,0.01297125,0.00384155,-0.00102141,-0.00004652,0.00365205,-0.005831
 02,-0.00241548,-0.00369740,-0.02402253,-0.00317269,0.00369740,-0.00119
 033,0.00291541,0.00014552,0.06408167,0.00002629,0.00285457,-0.00770109
 ,0.00285457,0.00002629,-0.00770109,0.00821962,-0.02656374,-0.02892120,
 -0.02656374,0.00821962,-0.02892120,-0.00714777,-0.00714777,0.00007835,
 0.00241548,0.00241548,0.00598781,0.00291541,0.00317269,-0.00630551,0.0
 0317269,0.00291541,-0.00630551,-0.00283771,-0.00283771,0.09994278,-0.0
 0486296,0.,0.,0.00282015,0.,-0.01010847,0.00282015,0.,0.01010847,-0.00
 486296,0.,0.,-0.00795325,0.,0.,-0.01081509,-0.01652888,-0.01694518,-0.
 01081509,0.01652888,0.01694518,-0.01081509,0.01652888,-0.01694518,-0.0
 1081509,-0.01652888,0.01694518,0.05529922,0.,0.00282015,-0.01010847,0.
 ,-0.00486296,0.,0.,-0.00486296,0.,0.,0.00282015,0.01010847,0.,-0.00795
 325,0.,-0.01652888,-0.01081509,-0.01694518,0.01652888,-0.01081509,-0.0
 1694518,0.01652888,-0.01081509,0.01694518,-0.01652888,-0.01081509,0.01
 694518,0.,0.05529922,0.,-0.00006579,0.00007835,-0.00006579,0.,0.000078
 35,0.00006579,0.,0.00007835,0.,0.00006579,0.00007835,0.,0.,-0.00393111
 ,-0.01314458,-0.01314458,-0.02015322,0.01314458,-0.01314458,-0.0201532
 2,-0.01314458,0.01314458,-0.02015322,0.01314458,0.01314458,-0.02015322
 ,0.,0.,0.08423011\\0.,0.00000375,0.00002595,0.00000375,0.,0.00002595,-
 0.00000375,0.,0.00002595,0.,-0.00000375,0.00002595,0.,0.,0.00000926,0.
 00000265,0.00000265,-0.00002595,-0.00000265,0.00000265,-0.00002595,0.0
 0000265,-0.00000265,-0.00002595,-0.00000265,-0.00000265,-0.00002595,0.
 ,0.,-0.00000926\\\@


 ERWIN WITH HIS PSI CAN DO
 CALCULATIONS QUITE A FEW.
 BUT ONE THING HAS NOT BEEN SEEN
 JUST WHAT DOES PSI REALLY MEAN.
 -- WALTER HUCKEL, TRANS. BY FELIX BLOCH
 Job cpu time:       0 days  0 hours  4 minutes 40.2 seconds.
 Elapsed time:       0 days  0 hours  0 minutes 15.6 seconds.
 File lengths (MBytes):  RWF=     24 Int=      0 D2E=      0 Chk=      5 Scr=      1
 Normal termination of Gaussian 16 at Wed May 17 16:16:57 2023.
