# Supplementary material for: A DFT Study on Ben(n = 10–12) Clusters with Hydrogen Storage Capacity
Source: Molecules. 2026 Feb 6;31(3):566. doi: 10.3390/molecules31030566 (PMC12899933; doi:10.3390/molecules31030566)
Supplement: Supplementary file 1 [file molecules-31-00566-s001.zip › Supplementary Information/Stable Structures/Be11.gjf]

%chk=/home/asus/YCY/Be11/Be11.chk
# opt freq  def2tzvp pbe1pbe 

Title Card Required

0 1
Be 7.960552 7.634018 5.942116
Be 9.510305 6.308206 7.231419
Be 7.505785 5.955659 7.037812
Be 8.141979 6.621725 8.864327
Be 5.956144 7.227540 6.338032
Be 9.699201 8.011579 8.357094
Be 8.412522 9.309572 7.044002
Be 7.779145 8.637279 8.867595
Be 6.409714 8.958053 7.237829
Be 6.220903 7.249217 8.354867
Be 9.965228 8.042474 6.340714
