# Supplementary material for: A DFT Study on Ben(n = 10–12) Clusters with Hydrogen Storage Capacity
Source: Molecules. 2026 Feb 6;31(3):566. doi: 10.3390/molecules31030566 (PMC12899933; doi:10.3390/molecules31030566)
Supplement: Supplementary file 1 [file molecules-31-00566-s001.zip › Supplementary Information/Stable Structures/Be11.out]

 Entering Gaussian System, Link 0=g16
 Initial command:
 /home/asus/g16/l1.exe "/home/asus/g16/scratch/Gau-516887.inp" -scrdir="/home/asus/g16/scratch/"
 Default is to use a total of  18 processors:
                               18 via shared-memory
                                1 via Linda
 Entering Link 1 = /home/asus/g16/l1.exe PID=    516888.
  
 Copyright (c) 1988,1990,1992,1993,1995,1998,2003,2009,2016,
            Gaussian, Inc.  All Rights Reserved.
  
 This is part of the Gaussian(R) 16 program.  It is based on
 the Gaussian(R) 09 system (copyright 2009, Gaussian, Inc.),
 the Gaussian(R) 03 system (copyright 2003, Gaussian, Inc.),
 the Gaussian(R) 98 system (copyright 1998, Gaussian, Inc.),
 the Gaussian(R) 94 system (copyright 1995, Gaussian, Inc.),
 the Gaussian 92(TM) system (copyright 1992, Gaussian, Inc.),
 the Gaussian 90(TM) system (copyright 1990, Gaussian, Inc.),
 the Gaussian 88(TM) system (copyright 1988, Gaussian, Inc.),
 the Gaussian 86(TM) system (copyright 1986, Carnegie Mellon
 University), and the Gaussian 82(TM) system (copyright 1983,
 Carnegie Mellon University). Gaussian is a federally registered
 trademark of Gaussian, Inc.
  
 This software contains proprietary and confidential information,
 including trade secrets, belonging to Gaussian, Inc.
  
 This software is provided under written license and may be
 used, copied, transmitted, or stored only in accord with that
 written license.
  
 The following legend is applicable only to US Government
 contracts under FAR:
  
                    RESTRICTED RIGHTS LEGEND
  
 Use, reproduction and disclosure by the US Government is
 subject to restrictions as set forth in subparagraphs (a)
 and (c) of the Commercial Computer Software - Restricted
 Rights clause in FAR 52.227-19.
  
 Gaussian, Inc.
 340 Quinnipiac St., Bldg. 40, Wallingford CT 06492
  
  
 ---------------------------------------------------------------
 Warning -- This program may not be used in any manner that
 competes with the business of Gaussian, Inc. or will provide
 assistance to any competitor of Gaussian, Inc.  The licensee
 of this program is prohibited from giving any competitor of
 Gaussian, Inc. access to this program.  By using this program,
 the user acknowledges that Gaussian, Inc. is engaged in the
 business of creating and licensing software in the field of
 computational chemistry and represents and warrants to the
 licensee that it is not a competitor of Gaussian, Inc. and that
 it will not use this program in any manner prohibited above.
 ---------------------------------------------------------------
  

 Cite this work as:
 Gaussian 16, Revision A.03,
 M. J. Frisch, G. W. Trucks, H. B. Schlegel, G. E. Scuseria, 
 M. A. Robb, J. R. Cheeseman, G. Scalmani, V. Barone, 
 G. A. Petersson, H. Nakatsuji, X. Li, M. Caricato, A. V. Marenich, 
 J. Bloino, B. G. Janesko, R. Gomperts, B. Mennucci, H. P. Hratchian, 
 J. V. Ortiz, A. F. Izmaylov, J. L. Sonnenberg, D. Williams-Young, 
 F. Ding, F. Lipparini, F. Egidi, J. Goings, B. Peng, A. Petrone, 
 T. Henderson, D. Ranasinghe, V. G. Zakrzewski, J. Gao, N. Rega, 
 G. Zheng, W. Liang, M. Hada, M. Ehara, K. Toyota, R. Fukuda, 
 J. Hasegawa, M. Ishida, T. Nakajima, Y. Honda, O. Kitao, H. Nakai, 
 T. Vreven, K. Throssell, J. A. Montgomery, Jr., J. E. Peralta, 
 F. Ogliaro, M. J. Bearpark, J. J. Heyd, E. N. Brothers, K. N. Kudin, 
 V. N. Staroverov, T. A. Keith, R. Kobayashi, J. Normand, 
 K. Raghavachari, A. P. Rendell, J. C. Burant, S. S. Iyengar, 
 J. Tomasi, M. Cossi, J. M. Millam, M. Klene, C. Adamo, R. Cammi, 
 J. W. Ochterski, R. L. Martin, K. Morokuma, O. Farkas, 
 J. B. Foresman, and D. J. Fox, Gaussian, Inc., Wallingford CT, 2016.
 
 ******************************************
 Gaussian 16:  ES64L-G16RevA.03 25-Dec-2016
                11-Sep-2023 
 ******************************************
 %chk=/home/asus/YCY/Be11/Be11.chk
 ---------------------------
 # opt freq def2tzvp pbe1pbe
 ---------------------------
 1/18=20,19=15,26=3,38=1/1,3;
 2/9=110,12=2,17=6,18=5,40=1/2;
 3/5=44,7=101,11=2,25=1,30=1,71=1,74=-13/1,2,3;
 4//1;
 5/5=2,38=5/2;
 6/7=2,8=2,9=2,10=2,28=1/1;
 7//1,2,3,16;
 1/18=20,19=15,26=3/3(2);
 2/9=110/2;
 99//99;
 2/9=110/2;
 3/5=44,7=101,11=2,25=1,30=1,71=1,74=-13/1,2,3;
 4/5=5,16=3,69=1/1;
 5/5=2,38=5/2;
 7//1,2,3,16;
 1/18=20,19=15,26=3/3(-5);
 2/9=110/2;
 6/7=2,8=2,9=2,10=2,19=2,28=1/1;
 99/9=1/99;
 -------------------
 Title Card Required
 -------------------
 Symbolic Z-matrix:
 Charge =  0 Multiplicity = 1
 Be                    7.96055   7.63402   5.94212 
 Be                    9.51031   6.30821   7.23142 
 Be                    7.50579   5.95566   7.03781 
 Be                    8.14198   6.62173   8.86433 
 Be                    5.95614   7.22754   6.33803 
 Be                    9.6992    8.01158   8.35709 
 Be                    8.41252   9.30957   7.044 
 Be                    7.77915   8.63728   8.86759 
 Be                    6.40971   8.95805   7.23783 
 Be                    6.2209    7.24922   8.35487 
 Be                    9.96523   8.04247   6.34071 
 

 GradGradGradGradGradGradGradGradGradGradGradGradGradGradGradGradGradGrad
 Berny optimization.
 Initialization pass.
                           ----------------------------
                           !    Initial Parameters    !
                           ! (Angstroms and Degrees)  !
 --------------------------                            --------------------------
 ! Name  Definition              Value          Derivative Info.                !
 --------------------------------------------------------------------------------
 ! R1    R(1,2)                  2.4128         estimate D2E/DX2                !
 ! R2    R(1,3)                  2.0553         estimate D2E/DX2                !
 ! R3    R(1,5)                  2.0832         estimate D2E/DX2                !
 ! R4    R(1,7)                  2.0557         estimate D2E/DX2                !
 ! R5    R(1,9)                  2.416          estimate D2E/DX2                !
 ! R6    R(1,11)                 2.0843         estimate D2E/DX2                !
 ! R7    R(2,3)                  2.0445         estimate D2E/DX2                !
 ! R8    R(2,4)                  2.1534         estimate D2E/DX2                !
 ! R9    R(2,6)                  2.0504         estimate D2E/DX2                !
 ! R10   R(2,11)                 2.002          estimate D2E/DX2                !
 ! R11   R(3,4)                  2.0456         estimate D2E/DX2                !
 ! R12   R(3,5)                  2.1234         estimate D2E/DX2                !
 ! R13   R(3,10)                 2.2492         estimate D2E/DX2                !
 ! R14   R(4,6)                  2.148          estimate D2E/DX2                !
 ! R15   R(4,8)                  2.048          estimate D2E/DX2                !
 ! R16   R(4,10)                 2.0842         estimate D2E/DX2                !
 ! R17   R(5,9)                  2.0025         estimate D2E/DX2                !
 ! R18   R(5,10)                 2.0343         estimate D2E/DX2                !
 ! R19   R(6,7)                  2.2505         estimate D2E/DX2                !
 ! R20   R(6,8)                  2.083          estimate D2E/DX2                !
 ! R21   R(6,11)                 2.0341         estimate D2E/DX2                !
 ! R22   R(7,8)                  2.0442         estimate D2E/DX2                !
 ! R23   R(7,9)                  2.0426         estimate D2E/DX2                !
 ! R24   R(7,11)                 2.1239         estimate D2E/DX2                !
 ! R25   R(8,9)                  2.1528         estimate D2E/DX2                !
 ! R26   R(8,10)                 2.1489         estimate D2E/DX2                !
 ! R27   R(9,10)                 2.0503         estimate D2E/DX2                !
 ! A1    A(2,1,5)              114.1568         estimate D2E/DX2                !
 ! A2    A(2,1,7)               91.1594         estimate D2E/DX2                !
 ! A3    A(2,1,9)              115.2676         estimate D2E/DX2                !
 ! A4    A(3,1,7)              115.3715         estimate D2E/DX2                !
 ! A5    A(3,1,9)               91.1219         estimate D2E/DX2                !
 ! A6    A(3,1,11)             105.717          estimate D2E/DX2                !
 ! A7    A(5,1,7)              105.588          estimate D2E/DX2                !
 ! A8    A(5,1,11)             158.0191         estimate D2E/DX2                !
 ! A9    A(9,1,11)             114.0427         estimate D2E/DX2                !
 ! A10   A(1,2,4)               85.2426         estimate D2E/DX2                !
 ! A11   A(1,2,6)               84.0334         estimate D2E/DX2                !
 ! A12   A(3,2,6)              106.5925         estimate D2E/DX2                !
 ! A13   A(3,2,11)             109.2712         estimate D2E/DX2                !
 ! A14   A(4,2,11)             110.8329         estimate D2E/DX2                !
 ! A15   A(1,3,4)               98.1233         estimate D2E/DX2                !
 ! A16   A(1,3,10)              88.2194         estimate D2E/DX2                !
 ! A17   A(2,3,5)              130.05           estimate D2E/DX2                !
 ! A18   A(2,3,10)             113.9209         estimate D2E/DX2                !
 ! A19   A(4,3,5)              109.0381         estimate D2E/DX2                !
 ! A20   A(2,4,8)              104.8969         estimate D2E/DX2                !
 ! A21   A(2,4,10)             116.3709         estimate D2E/DX2                !
 ! A22   A(3,4,6)              103.0205         estimate D2E/DX2                !
 ! A23   A(3,4,8)              105.4727         estimate D2E/DX2                !
 ! A24   A(6,4,10)             114.5632         estimate D2E/DX2                !
 ! A25   A(1,5,10)              93.504          estimate D2E/DX2                !
 ! A26   A(3,5,9)              101.7854         estimate D2E/DX2                !
 ! A27   A(2,6,7)               96.0932         estimate D2E/DX2                !
 ! A28   A(2,6,8)              107.408          estimate D2E/DX2                !
 ! A29   A(4,6,7)               95.5369         estimate D2E/DX2                !
 ! A30   A(4,6,11)             109.7994         estimate D2E/DX2                !
 ! A31   A(8,6,11)             111.0354         estimate D2E/DX2                !
 ! A32   A(1,7,6)               88.1861         estimate D2E/DX2                !
 ! A33   A(1,7,8)               98.1629         estimate D2E/DX2                !
 ! A34   A(6,7,9)              113.9519         estimate D2E/DX2                !
 ! A35   A(8,7,11)             109.0083         estimate D2E/DX2                !
 ! A36   A(9,7,11)             130.2073         estimate D2E/DX2                !
 ! A37   A(4,8,7)              105.5073         estimate D2E/DX2                !
 ! A38   A(4,8,9)              104.9599         estimate D2E/DX2                !
 ! A39   A(6,8,9)              116.4614         estimate D2E/DX2                !
 ! A40   A(6,8,10)             114.5769         estimate D2E/DX2                !
 ! A41   A(7,8,10)             102.9597         estimate D2E/DX2                !
 ! A42   A(1,9,8)               85.1828         estimate D2E/DX2                !
 ! A43   A(1,9,10)              83.9464         estimate D2E/DX2                !
 ! A44   A(5,9,7)              109.1573         estimate D2E/DX2                !
 ! A45   A(5,9,8)              110.8235         estimate D2E/DX2                !
 ! A46   A(7,9,10)             106.5844         estimate D2E/DX2                !
 ! A47   A(3,10,8)              95.5646         estimate D2E/DX2                !
 ! A48   A(3,10,9)              96.1831         estimate D2E/DX2                !
 ! A49   A(4,10,5)             111.0452         estimate D2E/DX2                !
 ! A50   A(4,10,9)             107.4114         estimate D2E/DX2                !
 ! A51   A(5,10,8)             109.744          estimate D2E/DX2                !
 ! A52   A(1,11,6)              93.4862         estimate D2E/DX2                !
 ! A53   A(2,11,7)             101.7335         estimate D2E/DX2                !
 ! D1    D(5,1,2,4)            -40.3299         estimate D2E/DX2                !
 ! D2    D(5,1,2,6)           -102.0169         estimate D2E/DX2                !
 ! D3    D(7,1,2,4)             67.3468         estimate D2E/DX2                !
 ! D4    D(7,1,2,6)              5.6598         estimate D2E/DX2                !
 ! D5    D(9,1,2,4)             17.6134         estimate D2E/DX2                !
 ! D6    D(9,1,2,6)            -44.0736         estimate D2E/DX2                !
 ! D7    D(7,1,3,4)            -12.6055         estimate D2E/DX2                !
 ! D8    D(7,1,3,10)            44.5377         estimate D2E/DX2                !
 ! D9    D(9,1,3,4)            -62.2773         estimate D2E/DX2                !
 ! D10   D(9,1,3,10)            -5.1341         estimate D2E/DX2                !
 ! D11   D(11,1,3,4)            53.1163         estimate D2E/DX2                !
 ! D12   D(11,1,3,10)          110.2595         estimate D2E/DX2                !
 ! D13   D(2,1,5,10)            46.0102         estimate D2E/DX2                !
 ! D14   D(7,1,5,10)           -52.5094         estimate D2E/DX2                !
 ! D15   D(11,1,5,10)           -1.0239         estimate D2E/DX2                !
 ! D16   D(2,1,7,6)             -5.1299         estimate D2E/DX2                !
 ! D17   D(2,1,7,8)            -62.2196         estimate D2E/DX2                !
 ! D18   D(3,1,7,6)             44.6948         estimate D2E/DX2                !
 ! D19   D(3,1,7,8)            -12.395          estimate D2E/DX2                !
 ! D20   D(5,1,7,6)            110.3754         estimate D2E/DX2                !
 ! D21   D(5,1,7,8)             53.2857         estimate D2E/DX2                !
 ! D22   D(2,1,9,8)             17.5585         estimate D2E/DX2                !
 ! D23   D(2,1,9,10)           -44.1781         estimate D2E/DX2                !
 ! D24   D(3,1,9,8)             67.3993         estimate D2E/DX2                !
 ! D25   D(3,1,9,10)             5.6628         estimate D2E/DX2                !
 ! D26   D(11,1,9,8)           -40.3837         estimate D2E/DX2                !
 ! D27   D(11,1,9,10)         -102.1203         estimate D2E/DX2                !
 ! D28   D(3,1,11,6)           -52.3974         estimate D2E/DX2                !
 ! D29   D(5,1,11,6)            -0.506          estimate D2E/DX2                !
 ! D30   D(9,1,11,6)            46.1029         estimate D2E/DX2                !
 ! D31   D(6,2,3,5)             53.8081         estimate D2E/DX2                !
 ! D32   D(6,2,3,10)           -10.1217         estimate D2E/DX2                !
 ! D33   D(11,2,3,5)            -9.8038         estimate D2E/DX2                !
 ! D34   D(11,2,3,10)          -73.7336         estimate D2E/DX2                !
 ! D35   D(1,2,4,8)            -48.954          estimate D2E/DX2                !
 ! D36   D(1,2,4,10)            17.5614         estimate D2E/DX2                !
 ! D37   D(11,2,4,8)             1.1594         estimate D2E/DX2                !
 ! D38   D(11,2,4,10)           67.6748         estimate D2E/DX2                !
 ! D39   D(1,2,6,7)             -5.197          estimate D2E/DX2                !
 ! D40   D(1,2,6,8)             51.1695         estimate D2E/DX2                !
 ! D41   D(3,2,6,7)            -54.9934         estimate D2E/DX2                !
 ! D42   D(3,2,6,8)              1.373          estimate D2E/DX2                !
 ! D43   D(3,2,11,7)            45.3394         estimate D2E/DX2                !
 ! D44   D(4,2,11,7)           -17.062          estimate D2E/DX2                !
 ! D45   D(1,3,4,6)            -28.6392         estimate D2E/DX2                !
 ! D46   D(1,3,4,8)             32.8717         estimate D2E/DX2                !
 ! D47   D(5,3,4,6)            -89.3897         estimate D2E/DX2                !
 ! D48   D(5,3,4,8)            -27.8788         estimate D2E/DX2                !
 ! D49   D(2,3,5,9)            -43.3321         estimate D2E/DX2                !
 ! D50   D(4,3,5,9)             27.6554         estimate D2E/DX2                !
 ! D51   D(1,3,10,8)           -55.901          estimate D2E/DX2                !
 ! D52   D(1,3,10,9)             6.0875         estimate D2E/DX2                !
 ! D53   D(2,3,10,8)            13.6058         estimate D2E/DX2                !
 ! D54   D(2,3,10,9)            75.5943         estimate D2E/DX2                !
 ! D55   D(3,4,6,7)             56.677          estimate D2E/DX2                !
 ! D56   D(3,4,6,11)            -2.5104         estimate D2E/DX2                !
 ! D57   D(10,4,6,7)           -12.6219         estimate D2E/DX2                !
 ! D58   D(10,4,6,11)          -71.8093         estimate D2E/DX2                !
 ! D59   D(2,4,8,7)             16.2045         estimate D2E/DX2                !
 ! D60   D(2,4,8,9)             76.7158         estimate D2E/DX2                !
 ! D61   D(3,4,8,7)            -44.3197         estimate D2E/DX2                !
 ! D62   D(3,4,8,9)             16.1916         estimate D2E/DX2                !
 ! D63   D(2,4,10,5)             6.8735         estimate D2E/DX2                !
 ! D64   D(2,4,10,9)           -55.5802         estimate D2E/DX2                !
 ! D65   D(6,4,10,5)            70.5858         estimate D2E/DX2                !
 ! D66   D(6,4,10,9)             8.1321         estimate D2E/DX2                !
 ! D67   D(3,5,9,7)             45.4909         estimate D2E/DX2                !
 ! D68   D(3,5,9,8)            -16.8701         estimate D2E/DX2                !
 ! D69   D(1,5,10,4)           -30.3813         estimate D2E/DX2                !
 ! D70   D(1,5,10,8)            31.7275         estimate D2E/DX2                !
 ! D71   D(2,6,7,1)              6.0729         estimate D2E/DX2                !
 ! D72   D(2,6,7,9)             75.7108         estimate D2E/DX2                !
 ! D73   D(4,6,7,1)            -55.9411         estimate D2E/DX2                !
 ! D74   D(4,6,7,9)             13.6968         estimate D2E/DX2                !
 ! D75   D(2,6,8,9)            -55.5077         estimate D2E/DX2                !
 ! D76   D(2,6,8,10)             8.2221         estimate D2E/DX2                !
 ! D77   D(11,6,8,9)             6.9254         estimate D2E/DX2                !
 ! D78   D(11,6,8,10)           70.6552         estimate D2E/DX2                !
 ! D79   D(4,6,11,1)            31.6466         estimate D2E/DX2                !
 ! D80   D(8,6,11,1)           -30.5079         estimate D2E/DX2                !
 ! D81   D(1,7,8,4)             32.7684         estimate D2E/DX2                !
 ! D82   D(1,7,8,10)           -28.7596         estimate D2E/DX2                !
 ! D83   D(11,7,8,4)           -28.0184         estimate D2E/DX2                !
 ! D84   D(11,7,8,10)          -89.5464         estimate D2E/DX2                !
 ! D85   D(6,7,9,5)            -73.8602         estimate D2E/DX2                !
 ! D86   D(6,7,9,10)           -10.2679         estimate D2E/DX2                !
 ! D87   D(11,7,9,5)            -9.9356         estimate D2E/DX2                !
 ! D88   D(11,7,9,10)           53.6567         estimate D2E/DX2                !
 ! D89   D(8,7,11,2)            27.8565         estimate D2E/DX2                !
 ! D90   D(9,7,11,2)           -43.1678         estimate D2E/DX2                !
 ! D91   D(4,8,9,1)            -48.9466         estimate D2E/DX2                !
 ! D92   D(4,8,9,5)              1.0249         estimate D2E/DX2                !
 ! D93   D(6,8,9,1)             17.5939         estimate D2E/DX2                !
 ! D94   D(6,8,9,5)             67.5654         estimate D2E/DX2                !
 ! D95   D(6,8,10,3)           -12.6371         estimate D2E/DX2                !
 ! D96   D(6,8,10,5)           -71.8438         estimate D2E/DX2                !
 ! D97   D(7,8,10,3)            56.7376         estimate D2E/DX2                !
 ! D98   D(7,8,10,5)            -2.4691         estimate D2E/DX2                !
 ! D99   D(1,9,10,3)            -5.2026         estimate D2E/DX2                !
 ! D100  D(1,9,10,4)            51.2423         estimate D2E/DX2                !
 ! D101  D(7,9,10,3)           -54.9309         estimate D2E/DX2                !
 ! D102  D(7,9,10,4)             1.514          estimate D2E/DX2                !
 --------------------------------------------------------------------------------
 Trust Radius=3.00D-01 FncErr=1.00D-07 GrdErr=1.00D-06 EigMax=2.50D+02 EigMin=1.00D-04
 Number of steps in this run=    100 maximum allowed number of steps=    100.
 GradGradGradGradGradGradGradGradGradGradGradGradGradGradGradGradGradGrad

                          Input orientation:                          
 ---------------------------------------------------------------------
 Center     Atomic      Atomic             Coordinates (Angstroms)
 Number     Number       Type             X           Y           Z
 ---------------------------------------------------------------------
      1          4           0        7.960552    7.634018    5.942116
      2          4           0        9.510305    6.308206    7.231419
      3          4           0        7.505785    5.955659    7.037812
      4          4           0        8.141979    6.621725    8.864327
      5          4           0        5.956144    7.227540    6.338032
      6          4           0        9.699201    8.011579    8.357094
      7          4           0        8.412522    9.309572    7.044002
      8          4           0        7.779145    8.637279    8.867595
      9          4           0        6.409714    8.958053    7.237829
     10          4           0        6.220903    7.249217    8.354867
     11          4           0        9.965228    8.042474    6.340714
 ---------------------------------------------------------------------
                    Distance matrix (angstroms):
                    1          2          3          4          5
     1  Be   0.000000
     2  Be   2.412844   0.000000
     3  Be   2.055298   2.044474   0.000000
     4  Be   3.097898   2.153369   2.045616   0.000000
     5  Be   2.083177   3.778277   2.123384   3.395151   0.000000
     6  Be   2.999595   2.050440   3.283045   2.148004   4.324558
     7  Be   2.055702   3.201320   3.474326   3.257499   3.296520
     8  Be   3.098043   3.331451   3.257901   2.047954   3.421898
     9  Be   2.415997   4.078651   3.202460   3.332366   2.002507
    10  Be   2.999303   3.601084   2.249188   2.084185   2.034254
    11  Be   2.084333   2.001998   3.299940   3.422190   4.091073
                    6          7          8          9         10
     6  Be   0.000000
     7  Be   2.250453   0.000000
     8  Be   2.082961   2.044171   0.000000
     9  Be   3.601290   2.042639   2.152760   0.000000
    10  Be   3.560865   3.281253   2.148889   2.050255   0.000000
    11  Be   2.034088   2.123923   3.393800   3.779521   4.325048
                   11
    11  Be   0.000000
 Stoichiometry    Be11
 Framework group  C1[X(Be11)]
 Deg. of freedom    27
 Full point group                 C1      NOp   1
 Largest Abelian subgroup         C1      NOp   1
 Largest concise Abelian subgroup C1      NOp   1
                         Standard orientation:                         
 ---------------------------------------------------------------------
 Center     Atomic      Atomic             Coordinates (Angstroms)
 Number     Number       Type             X           Y           Z
 ---------------------------------------------------------------------
      1          4           0       -0.000144    0.003592   -1.477500
      2          4           0       -1.549037    1.326050   -0.183726
      3          4           0        0.455811    1.677626   -0.375699
      4          4           0       -0.181275    1.005532    1.448296
      5          4           0        2.004527    0.406980   -1.079759
      6          4           0       -1.739555   -0.381198    0.935789
      7          4           0       -0.453709   -1.675534   -0.381722
      8          4           0        0.179886   -1.010322    1.444390
      9          4           0        1.549354   -1.326376   -0.186267
     10          4           0        1.739375    0.378279    0.936936
     11          4           0       -2.005233   -0.404629   -1.080738
 ---------------------------------------------------------------------
 Rotational constants (GHZ):           2.4814388           1.8581587           1.7997407
 Standard basis: def2TZVP (5D, 7F)
 There are   220 symmetry adapted cartesian basis functions of A   symmetry.
 There are   209 symmetry adapted basis functions of A   symmetry.
   209 basis functions,   319 primitive gaussians,   220 cartesian basis functions
    22 alpha electrons       22 beta electrons
       nuclear repulsion energy       177.4653936520 Hartrees.
 NAtoms=   11 NActive=   11 NUniq=   11 SFac= 1.00D+00 NAtFMM=   60 NAOKFM=F Big=F
 Integral buffers will be    131072 words long.
 Raffenetti 2 integral format.
 Two-electron integral symmetry is turned on.
 One-electron integrals computed using PRISM.
   1 Symmetry operations used in ECPInt.
 ECPInt:  NShTT=    4950 NPrTT=   15763 LenC2=    4841 LenP2D=   12954.
 LDataN:  DoStor=T MaxTD1= 4 Len=   56
 NBasis=   209 RedAO= T EigKep=  2.95D-04  NBF=   209
 NBsUse=   209 1.00D-06 EigRej= -1.00D+00 NBFU=   209
 ExpMin= 3.27D-02 ExpMax= 4.70D+03 ExpMxC= 1.60D+02 IAcc=3 IRadAn=         5 AccDes= 0.00D+00
 Harris functional with IExCor= 1009 and IRadAn=       5 diagonalized for initial guess.
 HarFok:  IExCor= 1009 AccDes= 0.00D+00 IRadAn=         5 IDoV= 1 UseB2=F ITyADJ=14
 ICtDFT=  3500011 ScaDFX=  1.000000  1.000000  1.000000  1.000000
 FoFCou: FMM=F IPFlag=           0 FMFlag=      100000 FMFlg1=           0
         NFxFlg=           0 DoJE=T BraDBF=F KetDBF=T FulRan=T
         wScrn=  0.000000 ICntrl=       500 IOpCl=  0 I1Cent=   200000004 NGrid=           0
         NMat0=    1 NMatS0=      1 NMatT0=    0 NMatD0=    1 NMtDS0=    0 NMtDT0=    0
 Petite list used in FoFCou.
 Keep R1 ints in memory in canonical form, NReq=259703204.
 Requested convergence on RMS density matrix=1.00D-08 within 128 cycles.
 Requested convergence on MAX density matrix=1.00D-06.
 Requested convergence on             energy=1.00D-06.
 No special actions if energy rises.
 SCF Done:  E(RPBE1PBE) =  -161.834540928     A.U. after   17 cycles
            NFock= 17  Conv=0.56D-08     -V/T= 2.0071

 **********************************************************************

            Population analysis using the SCF density.

 **********************************************************************

 Orbital symmetries:
       Occupied  (A) (A) (A) (A) (A) (A) (A) (A) (A) (A) (A) (A)
                 (A) (A) (A) (A) (A) (A) (A) (A) (A) (A)
       Virtual   (A) (A) (A) (A) (A) (A) (A) (A) (A) (A) (A) (A)
                 (A) (A) (A) (A) (A) (A) (A) (A) (A) (A) (A) (A)
                 (A) (A) (A) (A) (A) (A) (A) (A) (A) (A) (A) (A)
                 (A) (A) (A) (A) (A) (A) (A) (A) (A) (A) (A) (A)
                 (A) (A) (A) (A) (A) (A) (A) (A) (A) (A) (A) (A)
                 (A) (A) (A) (A) (A) (A) (A) (A) (A) (A) (A) (A)
                 (A) (A) (A) (A) (A) (A) (A) (A) (A) (A) (A) (A)
                 (A) (A) (A) (A) (A) (A) (A) (A) (A) (A) (A) (A)
                 (A) (A) (A) (A) (A) (A) (A) (A) (A) (A) (A) (A)
                 (A) (A) (A) (A) (A) (A) (A) (A) (A) (A) (A) (A)
                 (A) (A) (A) (A) (A) (A) (A) (A) (A) (A) (A) (A)
                 (A) (A) (A) (A) (A) (A) (A) (A) (A) (A) (A) (A)
                 (A) (A) (A) (A) (A) (A) (A) (A) (A) (A) (A) (A)
                 (A) (A) (A) (A) (A) (A) (A) (A) (A) (A) (A) (A)
                 (A) (A) (A) (A) (A) (A) (A) (A) (A) (A) (A) (A)
                 (A) (A) (A) (A) (A) (A) (A)
 The electronic state is 1-A.
 Alpha  occ. eigenvalues --   -4.05641  -4.05635  -4.04188  -4.04186  -4.03775
 Alpha  occ. eigenvalues --   -4.03773  -4.03207  -4.03198  -4.02840  -4.02796
 Alpha  occ. eigenvalues --   -4.02769  -0.49983  -0.40241  -0.35899  -0.35106
 Alpha  occ. eigenvalues --   -0.26978  -0.25316  -0.25254  -0.22505  -0.22348
 Alpha  occ. eigenvalues --   -0.20422  -0.19068
 Alpha virt. eigenvalues --   -0.11377  -0.09696  -0.09420  -0.06854  -0.06540
 Alpha virt. eigenvalues --   -0.04186  -0.02674  -0.01953  -0.01867  -0.01296
 Alpha virt. eigenvalues --   -0.00945   0.00929   0.03698   0.04464   0.04710
 Alpha virt. eigenvalues --    0.05256   0.05976   0.06228   0.06824   0.06937
 Alpha virt. eigenvalues --    0.07242   0.07392   0.07466   0.09230   0.09542
 Alpha virt. eigenvalues --    0.10232   0.11056   0.13889   0.14146   0.14556
 Alpha virt. eigenvalues --    0.14645   0.15247   0.15884   0.15920   0.16244
 Alpha virt. eigenvalues --    0.16731   0.17076   0.19721   0.19959   0.20254
 Alpha virt. eigenvalues --    0.20897   0.21146   0.22182   0.22328   0.23317
 Alpha virt. eigenvalues --    0.24029   0.24840   0.25288   0.25342   0.25742
 Alpha virt. eigenvalues --    0.26145   0.26554   0.26845   0.26869   0.27089
 Alpha virt. eigenvalues --    0.27604   0.27649   0.28650   0.29280   0.30572
 Alpha virt. eigenvalues --    0.31094   0.31308   0.32434   0.34055   0.34348
 Alpha virt. eigenvalues --    0.34614   0.37135   0.37786   0.38138   0.39010
 Alpha virt. eigenvalues --    0.39754   0.41113   0.41268   0.42360   0.43015
 Alpha virt. eigenvalues --    0.43670   0.45657   0.46086   0.47645   0.48094
 Alpha virt. eigenvalues --    0.51878   0.52829   0.53802   0.54612   0.56017
 Alpha virt. eigenvalues --    0.56572   0.56657   0.56998   0.59795   0.60140
 Alpha virt. eigenvalues --    0.62181   0.62928   0.64260   0.64420   0.65232
 Alpha virt. eigenvalues --    0.65790   0.66434   0.67384   0.67548   0.68716
 Alpha virt. eigenvalues --    0.68949   0.69475   0.69943   0.70189   0.70467
 Alpha virt. eigenvalues --    0.71286   0.71575   0.73029   0.73104   0.74604
 Alpha virt. eigenvalues --    0.74911   0.75344   0.75842   0.76406   0.76654
 Alpha virt. eigenvalues --    0.77944   0.78682   0.80232   0.81035   0.81711
 Alpha virt. eigenvalues --    0.82715   0.82853   0.82940   0.84389   0.85618
 Alpha virt. eigenvalues --    0.86584   0.88635   0.88894   0.89687   0.91136
 Alpha virt. eigenvalues --    0.92056   0.93156   0.93736   0.94697   0.95072
 Alpha virt. eigenvalues --    0.95601   0.97347   0.99845   1.00013   1.00778
 Alpha virt. eigenvalues --    1.02316   1.06136   1.15109   5.26115   5.26766
 Alpha virt. eigenvalues --    5.28566   5.29365   5.30923   5.32471   5.36524
 Alpha virt. eigenvalues --    5.37527   5.41769   5.43059   5.47890   5.53106
 Alpha virt. eigenvalues --    5.66412   5.71324   5.78346   5.80414   5.84318
 Alpha virt. eigenvalues --    5.84860   5.87480   5.88459   5.88600   5.90896
 Alpha virt. eigenvalues --    5.92027   5.94983   5.97004   5.97494   5.98816
 Alpha virt. eigenvalues --    6.05510   6.07618   6.09466   6.18119   6.21789
 Alpha virt. eigenvalues --    6.23189   7.23351   7.62046   7.66132   7.74620
 Alpha virt. eigenvalues --    7.77415   7.80195   7.80468   7.82213   7.82763
 Alpha virt. eigenvalues --    7.87029   7.93309
          Condensed to atoms (all electrons):
               1          2          3          4          5          6
     1  Be   2.711331   0.069199   0.163801  -0.001865   0.189803   0.003595
     2  Be   0.069199   2.844683   0.274178   0.204569   0.038221   0.233368
     3  Be   0.163801   0.274178   2.811226   0.238113   0.235552   0.012651
     4  Be  -0.001865   0.204569   0.238113   2.793394   0.036376   0.187670
     5  Be   0.189803   0.038221   0.235552   0.036376   3.107079  -0.012190
     6  Be   0.003595   0.233368   0.012651   0.187670  -0.012190   2.807836
     7  Be   0.163751   0.016726   0.005726   0.023517   0.079441   0.141708
     8  Be  -0.001908   0.010896   0.023619   0.243968   0.018298   0.243923
     9  Be   0.068734  -0.004329   0.016693   0.010933   0.294196   0.022366
    10  Be   0.003672   0.022240   0.142066   0.243909   0.275038   0.033739
    11  Be   0.189641   0.294304   0.079145   0.018292   0.002934   0.275213
               7          8          9         10         11
     1  Be   0.163751  -0.001908   0.068734   0.003672   0.189641
     2  Be   0.016726   0.010896  -0.004329   0.022240   0.294304
     3  Be   0.005726   0.023619   0.016693   0.142066   0.079145
     4  Be   0.023517   0.243968   0.010933   0.243909   0.018292
     5  Be   0.079441   0.018298   0.294196   0.275038   0.002934
     6  Be   0.141708   0.243923   0.022366   0.033739   0.275213
     7  Be   2.810762   0.238003   0.274369   0.012786   0.235243
     8  Be   0.238003   2.793008   0.204660   0.187238   0.036569
     9  Be   0.274369   0.204660   2.845217   0.233617   0.038222
    10  Be   0.012786   0.187238   0.233617   2.807721  -0.012251
    11  Be   0.235243   0.036569   0.038222  -0.012251   3.107849
 Mulliken charges:
               1
     1  Be   0.440246
     2  Be  -0.004054
     3  Be  -0.002770
     4  Be   0.001125
     5  Be  -0.264749
     6  Be   0.050120
     7  Be  -0.002031
     8  Be   0.001727
     9  Be  -0.004679
    10  Be   0.050227
    11  Be  -0.265161
 Sum of Mulliken charges =  -0.00000
 Mulliken charges with hydrogens summed into heavy atoms:
               1
     1  Be   0.440246
     2  Be  -0.004054
     3  Be  -0.002770
     4  Be   0.001125
     5  Be  -0.264749
     6  Be   0.050120
     7  Be  -0.002031
     8  Be   0.001727
     9  Be  -0.004679
    10  Be   0.050227
    11  Be  -0.265161
 Electronic spatial extent (au):  <R**2>=            735.3231
 Charge=             -0.0000 electrons
 Dipole moment (field-independent basis, Debye):
    X=             -0.0010    Y=              0.0013    Z=             -0.4235  Tot=              0.4235
 Quadrupole moment (field-independent basis, Debye-Ang):
   XX=            -58.6123   YY=            -61.6495   ZZ=            -62.4472
   XY=              2.3503   XZ=              0.0037   YZ=             -0.0012
 Traceless Quadrupole moment (field-independent basis, Debye-Ang):
   XX=              2.2907   YY=             -0.7465   ZZ=             -1.5442
   XY=              2.3503   XZ=              0.0037   YZ=             -0.0012
 Octapole moment (field-independent basis, Debye-Ang**2):
  XXX=             -0.0252  YYY=              0.0184  ZZZ=              3.9340  XYY=              0.0160
  XXY=              0.0002  XXZ=             -9.4495  XZZ=             -0.0081  YZZ=             -0.0086
  YYZ=             -0.7823  XYZ=             -2.3066
 Hexadecapole moment (field-independent basis, Debye-Ang**3):
 XXXX=           -833.9836 YYYY=           -551.3638 ZZZZ=           -537.1976 XXXY=             30.4390
 XXXZ=              0.0549 YYYX=            -11.3887 YYYZ=             -0.0132 ZZZX=              0.0216
 ZZZY=             -0.0006 XXYY=           -209.6561 XXZZ=           -186.9526 YYZZ=           -184.5413
 XXYZ=             -0.0305 YYXZ=             -0.0449 ZZXY=             10.5097
 N-N= 1.774653936520D+02 E-N=-7.268739104406D+02  KE= 1.606984632805D+02
   1 Symmetry operations used in ECPInt.
 ECPInt:  NShTT=    4950 NPrTT=   15763 LenC2=    4841 LenP2D=   12954.
 LDataN:  DoStor=T MaxTD1= 5 Len=  102
 Calling FoFJK, ICntrl=      2127 FMM=F ISym2X=0 I1Cent= 0 IOpClX= 0 NMat=1 NMatS=1 NMatT=0.
 ***** Axes restored to original set *****
 -------------------------------------------------------------------
 Center     Atomic                   Forces (Hartrees/Bohr)
 Number     Number              X              Y              Z
 -------------------------------------------------------------------
      1        4           0.000076002    0.000054098    0.000259485
      2        4           0.000446790   -0.000515218   -0.000154940
      3        4           0.001410755   -0.000410405    0.000081414
      4        4          -0.002025899   -0.000009496    0.000153120
      5        4          -0.001108442    0.000041423   -0.000522733
      6        4           0.001009099    0.000229154    0.000340675
      7        4          -0.001095065    0.000410444   -0.000073278
      8        4           0.001846852   -0.000039699    0.000322854
      9        4          -0.000640049    0.000406034   -0.000223422
     10        4          -0.000910905   -0.000226800    0.000403879
     11        4           0.000990862    0.000060466   -0.000587054
 -------------------------------------------------------------------
 Cartesian Forces:  Max     0.002025899 RMS     0.000726911

 GradGradGradGradGradGradGradGradGradGradGradGradGradGradGradGradGradGrad
 Berny optimization.
 FormGI is forming the generalized inverse of G from B-inverse, IUseBI=4.
 Internal  Forces:  Max     0.000558223 RMS     0.000147063
 Search for a local minimum.
 Step number   1 out of a maximum of  100
 All quantities printed in internal units (Hartrees-Bohrs-Radians)
 Mixed Optimization -- En-DIIS/RFO-DIIS
 Second derivative matrix not updated -- first step.
 ITU=  0
     Eigenvalues ---    0.02416   0.02800   0.03043   0.03411   0.03665
     Eigenvalues ---    0.03807   0.04080   0.05541   0.05982   0.06308
     Eigenvalues ---    0.06379   0.06565   0.06711   0.07046   0.07151
     Eigenvalues ---    0.07294   0.07808   0.08569   0.08847   0.08895
     Eigenvalues ---    0.11755   0.12084   0.12651   0.13575   0.13683
     Eigenvalues ---    0.14030   0.14581
 RFO step:  Lambda=-6.86976754D-05 EMin= 2.41557301D-02
 Linear search not attempted -- first point.
 Iteration  1 RMS(Cart)=  0.00128552 RMS(Int)=  0.00000519
 Iteration  2 RMS(Cart)=  0.00000228 RMS(Int)=  0.00000346
 Iteration  3 RMS(Cart)=  0.00000000 RMS(Int)=  0.00000346
 Variable       Old X    -DE/DX   Delta X   Delta X   Delta X     New X
                                 (Linear)    (Quad)   (Total)
    R1        4.55961   0.00014   0.00000   0.00351   0.00352   4.56313
    R2        3.88395   0.00002   0.00000   0.00087   0.00087   3.88482
    R3        3.93663   0.00045   0.00000   0.00513   0.00513   3.94177
    R4        3.88471  -0.00001   0.00000   0.00046   0.00046   3.88517
    R5        4.56557   0.00016   0.00000   0.00374   0.00374   4.56931
    R6        3.93882   0.00039   0.00000   0.00422   0.00423   3.94304
    R7        3.86350   0.00005   0.00000  -0.00053  -0.00053   3.86297
    R8        4.06928   0.00040   0.00000   0.00793   0.00793   4.07720
    R9        3.87477   0.00020   0.00000   0.00063   0.00062   3.87539
   R10        3.78323   0.00022   0.00000   0.00392   0.00392   3.78715
   R11        3.86565  -0.00017   0.00000  -0.00205  -0.00205   3.86360
   R12        4.01261   0.00056   0.00000   0.00795   0.00795   4.02056
   R13        4.25035   0.00031   0.00000   0.00691   0.00691   4.25726
   R14        4.05914   0.00053   0.00000   0.01000   0.01000   4.06914
   R15        3.87007  -0.00015   0.00000  -0.00148  -0.00148   3.86859
   R16        3.93854  -0.00002   0.00000  -0.00210  -0.00210   3.93644
   R17        3.78419   0.00016   0.00000   0.00296   0.00296   3.78715
   R18        3.84418   0.00023   0.00000   0.00240   0.00239   3.84658
   R19        4.25274   0.00030   0.00000   0.00660   0.00660   4.25934
   R20        3.93623   0.00005   0.00000  -0.00111  -0.00111   3.93511
   R21        3.84387   0.00024   0.00000   0.00253   0.00253   3.84640
   R22        3.86292  -0.00004   0.00000  -0.00051  -0.00051   3.86241
   R23        3.86003   0.00017   0.00000   0.00116   0.00116   3.86119
   R24        4.01363   0.00049   0.00000   0.00665   0.00666   4.02029
   R25        4.06813   0.00043   0.00000   0.00821   0.00821   4.07633
   R26        4.06081   0.00048   0.00000   0.00920   0.00920   4.07001
   R27        3.87442   0.00020   0.00000   0.00082   0.00081   3.87523
    A1        1.99241   0.00010   0.00000   0.00072   0.00072   1.99313
    A2        1.59103   0.00006   0.00000   0.00079   0.00079   1.59182
    A3        2.01180   0.00010   0.00000   0.00050   0.00050   2.01230
    A4        2.01361   0.00003   0.00000   0.00021   0.00021   2.01382
    A5        1.59038   0.00004   0.00000   0.00073   0.00072   1.59110
    A6        1.84511   0.00000   0.00000  -0.00052  -0.00052   1.84459
    A7        1.84286   0.00001   0.00000  -0.00043  -0.00043   1.84243
    A8        2.75795   0.00015   0.00000   0.00133   0.00133   2.75928
    A9        1.99042   0.00012   0.00000   0.00100   0.00100   1.99142
   A10        1.48776  -0.00013   0.00000  -0.00189  -0.00189   1.48588
   A11        1.46666  -0.00001   0.00000   0.00011   0.00011   1.46677
   A12        1.86039   0.00001   0.00000   0.00067   0.00067   1.86106
   A13        1.90714   0.00005   0.00000   0.00005   0.00005   1.90719
   A14        1.93440   0.00002   0.00000   0.00028   0.00028   1.93468
   A15        1.71257   0.00001   0.00000   0.00097   0.00097   1.71354
   A16        1.53972   0.00000   0.00000  -0.00060  -0.00060   1.53912
   A17        2.26980   0.00009   0.00000   0.00127   0.00127   2.27107
   A18        1.98830   0.00012   0.00000   0.00126   0.00126   1.98955
   A19        1.90307  -0.00006   0.00000  -0.00186  -0.00187   1.90121
   A20        1.83080  -0.00007   0.00000  -0.00220  -0.00220   1.82859
   A21        2.03105   0.00012   0.00000   0.00153   0.00153   2.03259
   A22        1.79805  -0.00003   0.00000  -0.00193  -0.00193   1.79612
   A23        1.84085   0.00012   0.00000   0.00254   0.00253   1.84337
   A24        1.99950   0.00014   0.00000   0.00146   0.00146   2.00097
   A25        1.63195  -0.00009   0.00000  -0.00062  -0.00062   1.63134
   A26        1.77649  -0.00012   0.00000  -0.00121  -0.00121   1.77528
   A27        1.67714  -0.00004   0.00000  -0.00008  -0.00008   1.67706
   A28        1.87462  -0.00006   0.00000   0.00013   0.00013   1.87475
   A29        1.66743  -0.00019   0.00000  -0.00305  -0.00305   1.66438
   A30        1.91636  -0.00003   0.00000   0.00004   0.00004   1.91640
   A31        1.93793   0.00001   0.00000   0.00013   0.00013   1.93806
   A32        1.53914  -0.00000   0.00000  -0.00062  -0.00062   1.53852
   A33        1.71327  -0.00000   0.00000   0.00071   0.00070   1.71397
   A34        1.98884   0.00010   0.00000   0.00100   0.00100   1.98983
   A35        1.90255  -0.00004   0.00000  -0.00158  -0.00159   1.90097
   A36        2.27255   0.00008   0.00000   0.00111   0.00111   2.27366
   A37        1.84145   0.00010   0.00000   0.00227   0.00226   1.84371
   A38        1.83190  -0.00008   0.00000  -0.00235  -0.00235   1.82954
   A39        2.03263   0.00010   0.00000   0.00129   0.00129   2.03392
   A40        1.99974   0.00014   0.00000   0.00139   0.00139   2.00114
   A41        1.79699  -0.00002   0.00000  -0.00169  -0.00169   1.79530
   A42        1.48672  -0.00014   0.00000  -0.00193  -0.00193   1.48479
   A43        1.46514   0.00001   0.00000   0.00020   0.00020   1.46534
   A44        1.90515   0.00005   0.00000   0.00005   0.00005   1.90520
   A45        1.93423   0.00002   0.00000   0.00021   0.00020   1.93444
   A46        1.86025   0.00000   0.00000   0.00051   0.00051   1.86076
   A47        1.66792  -0.00020   0.00000  -0.00314  -0.00314   1.66477
   A48        1.67871  -0.00005   0.00000  -0.00013  -0.00013   1.67858
   A49        1.93810   0.00001   0.00000   0.00018   0.00018   1.93828
   A50        1.87468  -0.00005   0.00000   0.00036   0.00035   1.87503
   A51        1.91539  -0.00003   0.00000   0.00007   0.00007   1.91547
   A52        1.63164  -0.00010   0.00000  -0.00061  -0.00061   1.63103
   A53        1.77558  -0.00012   0.00000  -0.00119  -0.00119   1.77439
    D1       -0.70389  -0.00001   0.00000   0.00072   0.00071  -0.70318
    D2       -1.78053  -0.00009   0.00000  -0.00101  -0.00101  -1.78154
    D3        1.17542   0.00004   0.00000   0.00074   0.00074   1.17616
    D4        0.09878  -0.00003   0.00000  -0.00098  -0.00098   0.09780
    D5        0.30741   0.00001   0.00000   0.00082   0.00082   0.30823
    D6       -0.76923  -0.00006   0.00000  -0.00090  -0.00090  -0.77013
    D7       -0.22001   0.00011   0.00000   0.00271   0.00271  -0.21730
    D8        0.77733   0.00007   0.00000   0.00099   0.00099   0.77832
    D9       -1.08694   0.00007   0.00000   0.00271   0.00272  -1.08423
   D10       -0.08961   0.00003   0.00000   0.00100   0.00100  -0.08861
   D11        0.92705   0.00021   0.00000   0.00392   0.00392   0.93097
   D12        1.92439   0.00018   0.00000   0.00220   0.00220   1.92659
   D13        0.80303   0.00003   0.00000   0.00056   0.00056   0.80359
   D14       -0.91646  -0.00007   0.00000  -0.00039  -0.00038  -0.91685
   D15       -0.01787  -0.00002   0.00000   0.00013   0.00013  -0.01774
   D16       -0.08953   0.00003   0.00000   0.00101   0.00101  -0.08852
   D17       -1.08594   0.00006   0.00000   0.00254   0.00255  -1.08339
   D18        0.78007   0.00005   0.00000   0.00051   0.00051   0.78058
   D19       -0.21633   0.00008   0.00000   0.00204   0.00204  -0.21429
   D20        1.92641   0.00016   0.00000   0.00196   0.00195   1.92837
   D21        0.93001   0.00019   0.00000   0.00349   0.00349   0.93350
   D22        0.30645   0.00004   0.00000   0.00110   0.00109   0.30755
   D23       -0.77105  -0.00001   0.00000  -0.00032  -0.00032  -0.77137
   D24        1.17634   0.00002   0.00000   0.00045   0.00044   1.17678
   D25        0.09883  -0.00003   0.00000  -0.00097  -0.00097   0.09786
   D26       -0.70483  -0.00002   0.00000   0.00051   0.00051  -0.70432
   D27       -1.78234  -0.00008   0.00000  -0.00090  -0.00090  -1.78324
   D28       -0.91451  -0.00006   0.00000  -0.00020  -0.00020  -0.91470
   D29       -0.00883  -0.00001   0.00000   0.00064   0.00065  -0.00819
   D30        0.80465   0.00003   0.00000   0.00073   0.00073   0.80538
   D31        0.93913   0.00004   0.00000  -0.00051  -0.00051   0.93862
   D32       -0.17666   0.00000   0.00000   0.00007   0.00007  -0.17658
   D33       -0.17111   0.00002   0.00000  -0.00078  -0.00078  -0.17189
   D34       -1.28689  -0.00002   0.00000  -0.00020  -0.00019  -1.28709
   D35       -0.85441  -0.00015   0.00000  -0.00379  -0.00378  -0.85819
   D36        0.30650   0.00002   0.00000  -0.00089  -0.00089   0.30561
   D37        0.02024  -0.00016   0.00000  -0.00469  -0.00469   0.01555
   D38        1.18115   0.00001   0.00000  -0.00180  -0.00180   1.17935
   D39       -0.09070   0.00004   0.00000   0.00103   0.00103  -0.08967
   D40        0.89308  -0.00003   0.00000  -0.00005  -0.00005   0.89303
   D41       -0.95982   0.00007   0.00000   0.00156   0.00156  -0.95826
   D42        0.02396  -0.00001   0.00000   0.00048   0.00048   0.02444
   D43        0.79132  -0.00007   0.00000  -0.00029  -0.00029   0.79103
   D44       -0.29779   0.00004   0.00000   0.00153   0.00153  -0.29626
   D45       -0.49985  -0.00019   0.00000  -0.00424  -0.00423  -0.50408
   D46        0.57372  -0.00023   0.00000  -0.00606  -0.00607   0.56765
   D47       -1.56014  -0.00024   0.00000  -0.00477  -0.00476  -1.56491
   D48       -0.48658  -0.00029   0.00000  -0.00660  -0.00660  -0.49318
   D49       -0.75629  -0.00002   0.00000   0.00038   0.00037  -0.75591
   D50        0.48268   0.00013   0.00000   0.00274   0.00273   0.48541
   D51       -0.97566  -0.00004   0.00000  -0.00173  -0.00172  -0.97738
   D52        0.10625  -0.00004   0.00000  -0.00113  -0.00113   0.10512
   D53        0.23747  -0.00003   0.00000  -0.00109  -0.00109   0.23638
   D54        1.31937  -0.00003   0.00000  -0.00049  -0.00049   1.31888
   D55        0.98920   0.00014   0.00000   0.00354   0.00354   0.99274
   D56       -0.04381   0.00014   0.00000   0.00408   0.00408  -0.03974
   D57       -0.22029   0.00001   0.00000   0.00112   0.00111  -0.21918
   D58       -1.25331   0.00001   0.00000   0.00166   0.00166  -1.25165
   D59        0.28282   0.00026   0.00000   0.00663   0.00663   0.28945
   D60        1.33894   0.00026   0.00000   0.00569   0.00568   1.34462
   D61       -0.77353   0.00028   0.00000   0.00777   0.00778  -0.76574
   D62        0.28260   0.00027   0.00000   0.00683   0.00683   0.28943
   D63        0.11997  -0.00001   0.00000   0.00146   0.00146   0.12143
   D64       -0.97006   0.00002   0.00000   0.00089   0.00089  -0.96917
   D65        1.23196  -0.00001   0.00000  -0.00019  -0.00019   1.23176
   D66        0.14193   0.00002   0.00000  -0.00077  -0.00077   0.14117
   D67        0.79397  -0.00007   0.00000  -0.00049  -0.00048   0.79348
   D68       -0.29444   0.00003   0.00000   0.00115   0.00115  -0.29329
   D69       -0.53025   0.00005   0.00000  -0.00065  -0.00065  -0.53090
   D70        0.55375  -0.00008   0.00000  -0.00221  -0.00222   0.55154
   D71        0.10599  -0.00004   0.00000  -0.00114  -0.00114   0.10486
   D72        1.32140  -0.00004   0.00000  -0.00065  -0.00065   1.32076
   D73       -0.97636  -0.00003   0.00000  -0.00156  -0.00156  -0.97792
   D74        0.23905  -0.00003   0.00000  -0.00107  -0.00107   0.23798
   D75       -0.96879   0.00000   0.00000   0.00059   0.00058  -0.96821
   D76        0.14350  -0.00000   0.00000  -0.00102  -0.00102   0.14249
   D77        0.12087  -0.00001   0.00000   0.00141   0.00141   0.12228
   D78        1.23317  -0.00001   0.00000  -0.00019  -0.00019   1.23297
   D79        0.55234  -0.00009   0.00000  -0.00249  -0.00249   0.54984
   D80       -0.53246   0.00005   0.00000  -0.00064  -0.00064  -0.53311
   D81        0.57192  -0.00023   0.00000  -0.00583  -0.00584   0.56608
   D82       -0.50195  -0.00017   0.00000  -0.00385  -0.00384  -0.50579
   D83       -0.48901  -0.00027   0.00000  -0.00626  -0.00627  -0.49528
   D84       -1.56288  -0.00021   0.00000  -0.00428  -0.00427  -1.56715
   D85       -1.28910  -0.00002   0.00000  -0.00014  -0.00014  -1.28924
   D86       -0.17921   0.00001   0.00000   0.00017   0.00017  -0.17904
   D87       -0.17341   0.00002   0.00000  -0.00062  -0.00062  -0.17403
   D88        0.93649   0.00004   0.00000  -0.00032  -0.00032   0.93617
   D89        0.48619   0.00011   0.00000   0.00224   0.00223   0.48842
   D90       -0.75342  -0.00001   0.00000   0.00024   0.00023  -0.75319
   D91       -0.85428  -0.00016   0.00000  -0.00385  -0.00384  -0.85812
   D92        0.01789  -0.00014   0.00000  -0.00441  -0.00441   0.01348
   D93        0.30707   0.00001   0.00000  -0.00094  -0.00094   0.30613
   D94        1.17924   0.00002   0.00000  -0.00151  -0.00150   1.17773
   D95       -0.22056   0.00003   0.00000   0.00135   0.00135  -0.21921
   D96       -1.25391   0.00001   0.00000   0.00156   0.00156  -1.25235
   D97        0.99026   0.00013   0.00000   0.00330   0.00329   0.99355
   D98       -0.04309   0.00011   0.00000   0.00351   0.00351  -0.03958
   D99       -0.09080   0.00004   0.00000   0.00102   0.00102  -0.08978
   D100       0.89435  -0.00007   0.00000  -0.00047  -0.00047   0.89387
   D101      -0.95872   0.00008   0.00000   0.00176   0.00176  -0.95696
   D102       0.02642  -0.00002   0.00000   0.00027   0.00027   0.02669
         Item               Value     Threshold  Converged?
 Maximum Force            0.000558     0.000450     NO 
 RMS     Force            0.000147     0.000300     YES
 Maximum Displacement     0.007914     0.001800     NO 
 RMS     Displacement     0.001286     0.001200     NO 
 Predicted change in Energy=-3.439187D-05
 GradGradGradGradGradGradGradGradGradGradGradGradGradGradGradGradGradGrad

                          Input orientation:                          
 ---------------------------------------------------------------------
 Center     Atomic      Atomic             Coordinates (Angstroms)
 Number     Number       Type             X           Y           Z
 ---------------------------------------------------------------------
      1          4           0        7.960702    7.634113    5.941912
      2          4           0        9.512184    6.307510    7.231804
      3          4           0        7.508034    5.954724    7.037762
      4          4           0        8.137791    6.621330    8.865096
      5          4           0        5.953435    7.227081    6.337071
      6          4           0        9.701958    8.011342    8.357230
      7          4           0        8.410883    9.310538    7.043656
      8          4           0        7.782909    8.637505    8.868542
      9          4           0        6.407573    8.958633    7.238075
     10          4           0        6.218226    7.249379    8.355172
     11          4           0        9.967784    8.043166    6.339488
 ---------------------------------------------------------------------
                    Distance matrix (angstroms):
                    1          2          3          4          5
     1  Be   0.000000
     2  Be   2.414704   0.000000
     3  Be   2.055758   2.044193   0.000000
     4  Be   3.098725   2.157564   2.044530   0.000000
     5  Be   2.085892   3.782969   2.127590   3.395476   0.000000
     6  Be   3.001340   2.050767   3.283896   2.153295   4.329843
     7  Be   2.055944   3.204129   3.475149   3.259457   3.298349
     8  Be   3.098963   3.331393   3.259543   2.047172   3.427042
     9  Be   2.417975   4.082536   3.205403   3.332242   2.004076
    10  Be   3.001345   3.605445   2.252844   2.083074   2.035521
    11  Be   2.086568   2.004071   3.301446   3.427708   4.096462
                    6          7          8          9         10
     6  Be   0.000000
     7  Be   2.253944   0.000000
     8  Be   2.082372   2.043902   0.000000
     9  Be   3.605946   2.043254   2.157103   0.000000
    10  Be   3.566088   3.282712   2.153758   2.050684   0.000000
    11  Be   2.035426   2.127445   3.394559   3.784262   4.330388
                   11
    11  Be   0.000000
 Stoichiometry    Be11
 Framework group  C1[X(Be11)]
 Deg. of freedom    27
 Full point group                 C1      NOp   1
 Largest Abelian subgroup         C1      NOp   1
 Largest concise Abelian subgroup C1      NOp   1
                         Standard orientation:                         
 ---------------------------------------------------------------------
 Center     Atomic      Atomic             Coordinates (Angstroms)
 Number     Number       Type             X           Y           Z
 ---------------------------------------------------------------------
      1          4           0       -0.000563    0.001429   -1.477708
      2          4           0       -1.550821    1.326638   -0.184914
      3          4           0        0.453656    1.677991   -0.378177
      4          4           0       -0.176726    1.007964    1.447689
      5          4           0        2.007079    0.405734   -1.081652
      6          4           0       -1.742179   -0.379481    0.936774
      7          4           0       -0.452302   -1.676990   -0.379643
      8          4           0        0.176288   -1.008541    1.446716
      9          4           0        1.551333   -1.327367   -0.184448
     10          4           0        1.742259    0.379256    0.936395
     11          4           0       -2.008024   -0.406635   -1.081034
 ---------------------------------------------------------------------
 Rotational constants (GHZ):           2.4789343           1.8546352           1.7964096
 Standard basis: def2TZVP (5D, 7F)
 There are   220 symmetry adapted cartesian basis functions of A   symmetry.
 There are   209 symmetry adapted basis functions of A   symmetry.
   209 basis functions,   319 primitive gaussians,   220 cartesian basis functions
    22 alpha electrons       22 beta electrons
       nuclear repulsion energy       177.3301172611 Hartrees.
 NAtoms=   11 NActive=   11 NUniq=   11 SFac= 1.00D+00 NAtFMM=   60 NAOKFM=F Big=F
 Integral buffers will be    131072 words long.
 Raffenetti 2 integral format.
 Two-electron integral symmetry is turned on.
 One-electron integrals computed using PRISM.
   1 Symmetry operations used in ECPInt.
 ECPInt:  NShTT=    4950 NPrTT=   15763 LenC2=    4841 LenP2D=   12954.
 LDataN:  DoStor=T MaxTD1= 4 Len=   56
 NBasis=   209 RedAO= T EigKep=  2.96D-04  NBF=   209
 NBsUse=   209 1.00D-06 EigRej= -1.00D+00 NBFU=   209
 Initial guess from the checkpoint file:  "/home/asus/YCY/Be11/Be11.chk"
 B after Tr=    -0.000000    0.000000    0.000000
         Rot=    1.000000    0.000700   -0.000091    0.000048 Ang=   0.08 deg.
 Keep R1 ints in memory in canonical form, NReq=259703204.
 Requested convergence on RMS density matrix=1.00D-08 within 128 cycles.
 Requested convergence on MAX density matrix=1.00D-06.
 Requested convergence on             energy=1.00D-06.
 No special actions if energy rises.
 SCF Done:  E(RPBE1PBE) =  -161.834595629     A.U. after   12 cycles
            NFock= 12  Conv=0.54D-08     -V/T= 2.0071
   1 Symmetry operations used in ECPInt.
 ECPInt:  NShTT=    4950 NPrTT=   15763 LenC2=    4841 LenP2D=   12954.
 LDataN:  DoStor=T MaxTD1= 5 Len=  102
 Calling FoFJK, ICntrl=      2127 FMM=F ISym2X=0 I1Cent= 0 IOpClX= 0 NMat=1 NMatS=1 NMatT=0.
 ***** Axes restored to original set *****
 -------------------------------------------------------------------
 Center     Atomic                   Forces (Hartrees/Bohr)
 Number     Number              X              Y              Z
 -------------------------------------------------------------------
      1        4           0.000016464    0.000034202    0.000311241
      2        4           0.000268616   -0.000259050   -0.000070964
      3        4           0.000888019   -0.000191502   -0.000073748
      4        4          -0.001272717    0.000074907    0.000017654
      5        4          -0.000502624    0.000022058   -0.000296949
      6        4           0.000635485    0.000095576    0.000253014
      7        4          -0.000739925    0.000203752   -0.000129391
      8        4           0.001192371   -0.000088851    0.000109433
      9        4          -0.000349053    0.000208234   -0.000100553
     10        4          -0.000591081   -0.000086146    0.000291189
     11        4           0.000454446   -0.000013181   -0.000310924
 -------------------------------------------------------------------
 Cartesian Forces:  Max     0.001272717 RMS     0.000443299

 GradGradGradGradGradGradGradGradGradGradGradGradGradGradGradGradGradGrad
 Berny optimization.
 Using GEDIIS/GDIIS optimizer.
 FormGI is forming the generalized inverse of G from B-inverse, IUseBI=4.
 Internal  Forces:  Max     0.000293545 RMS     0.000086276
 Search for a local minimum.
 Step number   2 out of a maximum of  100
 All quantities printed in internal units (Hartrees-Bohrs-Radians)
 Mixed Optimization -- En-DIIS/RFO-DIIS
 Swapping is turned off.
 Update second derivatives using D2CorX and points    1    2
 DE= -5.47D-05 DEPred=-3.44D-05 R= 1.59D+00
 TightC=F SS=  1.41D+00  RLast= 3.74D-02 DXNew= 5.0454D-01 1.1234D-01
 Trust test= 1.59D+00 RLast= 3.74D-02 DXMaxT set to 3.00D-01
 ITU=  1  0
     Eigenvalues ---    0.01720   0.02412   0.02805   0.03043   0.03421
     Eigenvalues ---    0.03805   0.04084   0.05405   0.05983   0.06175
     Eigenvalues ---    0.06310   0.06396   0.06569   0.06981   0.07154
     Eigenvalues ---    0.07293   0.07820   0.08564   0.08872   0.08899
     Eigenvalues ---    0.11343   0.12038   0.12647   0.13586   0.13683
     Eigenvalues ---    0.14028   0.14576
 En-DIIS/RFO-DIIS/Sim-DIIS IScMMF=       -3 using points:     2    1
 RFO step:  Lambda=-6.30300670D-05.
 DidBck=F Rises=F RFO-DIIS coefs:    2.56032   -1.56032
 Iteration  1 RMS(Cart)=  0.00194430 RMS(Int)=  0.00001788
 Iteration  2 RMS(Cart)=  0.00000609 RMS(Int)=  0.00001451
 Iteration  3 RMS(Cart)=  0.00000000 RMS(Int)=  0.00001451
 Variable       Old X    -DE/DX   Delta X   Delta X   Delta X     New X
                                 (Linear)    (Quad)   (Total)
    R1        4.56313   0.00006   0.00548  -0.00064   0.00485   4.56798
    R2        3.88482  -0.00004   0.00136  -0.00198  -0.00063   3.88419
    R3        3.94177   0.00019   0.00801  -0.00246   0.00556   3.94732
    R4        3.88517  -0.00005   0.00071  -0.00168  -0.00097   3.88420
    R5        4.56931   0.00007   0.00583  -0.00096   0.00487   4.57418
    R6        3.94304   0.00017   0.00659  -0.00191   0.00469   3.94774
    R7        3.86297   0.00001  -0.00083  -0.00087  -0.00168   3.86128
    R8        4.07720   0.00022   0.01237  -0.00076   0.01161   4.08882
    R9        3.87539   0.00010   0.00096  -0.00108  -0.00015   3.87524
   R10        3.78715   0.00009   0.00611  -0.00134   0.00477   3.79192
   R11        3.86360  -0.00010  -0.00320   0.00009  -0.00309   3.86051
   R12        4.02056   0.00028   0.01240  -0.00201   0.01040   4.03096
   R13        4.25726   0.00022   0.01078   0.00081   0.01159   4.26885
   R14        4.06914   0.00029   0.01560  -0.00094   0.01466   4.08380
   R15        3.86859  -0.00013  -0.00231  -0.00109  -0.00338   3.86521
   R16        3.93644  -0.00002  -0.00328  -0.00087  -0.00416   3.93228
   R17        3.78715   0.00007   0.00463  -0.00051   0.00412   3.79127
   R18        3.84658   0.00013   0.00373  -0.00013   0.00359   3.85017
   R19        4.25934   0.00021   0.01029   0.00077   0.01107   4.27041
   R20        3.93511   0.00001  -0.00174  -0.00120  -0.00294   3.93217
   R21        3.84640   0.00013   0.00395  -0.00037   0.00356   3.84996
   R22        3.86241  -0.00005  -0.00079  -0.00064  -0.00143   3.86099
   R23        3.86119   0.00007   0.00181  -0.00144   0.00038   3.86157
   R24        4.02029   0.00026   0.01039  -0.00111   0.00929   4.02957
   R25        4.07633   0.00024   0.01281  -0.00082   0.01199   4.08832
   R26        4.07001   0.00028   0.01436  -0.00056   0.01379   4.08380
   R27        3.87523   0.00010   0.00127  -0.00127  -0.00004   3.87519
    A1        1.99313   0.00006   0.00113   0.00007   0.00120   1.99433
    A2        1.59182   0.00004   0.00123   0.00023   0.00146   1.59328
    A3        2.01230   0.00007   0.00078   0.00000   0.00078   2.01307
    A4        2.01382   0.00003   0.00033   0.00055   0.00087   2.01469
    A5        1.59110   0.00004   0.00113   0.00032   0.00144   1.59255
    A6        1.84459   0.00000  -0.00081  -0.00003  -0.00084   1.84375
    A7        1.84243   0.00001  -0.00067   0.00014  -0.00053   1.84191
    A8        2.75928   0.00010   0.00207   0.00019   0.00226   2.76154
    A9        1.99142   0.00007   0.00156   0.00005   0.00161   1.99303
   A10        1.48588  -0.00009  -0.00294  -0.00023  -0.00318   1.48269
   A11        1.46677  -0.00000   0.00018   0.00010   0.00028   1.46706
   A12        1.86106   0.00001   0.00104   0.00023   0.00126   1.86232
   A13        1.90719   0.00001   0.00007  -0.00063  -0.00056   1.90663
   A14        1.93468  -0.00000   0.00043  -0.00015   0.00027   1.93495
   A15        1.71354   0.00000   0.00151  -0.00010   0.00139   1.71493
   A16        1.53912  -0.00000  -0.00094  -0.00014  -0.00108   1.53804
   A17        2.27107   0.00006   0.00198   0.00013   0.00211   2.27318
   A18        1.98955   0.00007   0.00196  -0.00033   0.00163   1.99119
   A19        1.90121  -0.00005  -0.00291  -0.00028  -0.00321   1.89800
   A20        1.82859  -0.00004  -0.00344  -0.00010  -0.00357   1.82503
   A21        2.03259   0.00008   0.00239   0.00031   0.00271   2.03530
   A22        1.79612  -0.00002  -0.00301  -0.00015  -0.00317   1.79295
   A23        1.84337   0.00007   0.00394   0.00007   0.00397   1.84735
   A24        2.00097   0.00010   0.00228   0.00022   0.00251   2.00348
   A25        1.63134  -0.00004  -0.00096   0.00029  -0.00067   1.63066
   A26        1.77528  -0.00005  -0.00189   0.00035  -0.00154   1.77374
   A27        1.67706  -0.00004  -0.00013  -0.00027  -0.00040   1.67666
   A28        1.87475  -0.00004   0.00020   0.00005   0.00024   1.87499
   A29        1.66438  -0.00013  -0.00476  -0.00036  -0.00512   1.65927
   A30        1.91640  -0.00004   0.00007  -0.00043  -0.00037   1.91603
   A31        1.93806  -0.00002   0.00020  -0.00052  -0.00033   1.93773
   A32        1.53852  -0.00000  -0.00097  -0.00008  -0.00106   1.53746
   A33        1.71397  -0.00001   0.00109   0.00003   0.00110   1.71507
   A34        1.98983   0.00006   0.00156  -0.00020   0.00136   1.99119
   A35        1.90097  -0.00004  -0.00247  -0.00044  -0.00293   1.89803
   A36        2.27366   0.00005   0.00174   0.00003   0.00177   2.27543
   A37        1.84371   0.00006   0.00353   0.00012   0.00360   1.84731
   A38        1.82954  -0.00005  -0.00367  -0.00014  -0.00383   1.82571
   A39        2.03392   0.00007   0.00201   0.00036   0.00238   2.03630
   A40        2.00114   0.00009   0.00217   0.00020   0.00238   2.00352
   A41        1.79530  -0.00001  -0.00263  -0.00024  -0.00288   1.79242
   A42        1.48479  -0.00009  -0.00302  -0.00015  -0.00317   1.48162
   A43        1.46534   0.00000   0.00032   0.00011   0.00043   1.46577
   A44        1.90520   0.00001   0.00007  -0.00062  -0.00055   1.90465
   A45        1.93444  -0.00000   0.00032  -0.00011   0.00019   1.93463
   A46        1.86076   0.00001   0.00079   0.00028   0.00107   1.86182
   A47        1.66477  -0.00013  -0.00490  -0.00030  -0.00520   1.65957
   A48        1.67858  -0.00004  -0.00020  -0.00030  -0.00050   1.67808
   A49        1.93828  -0.00002   0.00028  -0.00063  -0.00037   1.93791
   A50        1.87503  -0.00004   0.00055  -0.00005   0.00048   1.87552
   A51        1.91547  -0.00004   0.00011  -0.00034  -0.00023   1.91523
   A52        1.63103  -0.00004  -0.00096   0.00033  -0.00063   1.63040
   A53        1.77439  -0.00005  -0.00186   0.00040  -0.00146   1.77293
    D1       -0.70318  -0.00001   0.00111  -0.00014   0.00096  -0.70221
    D2       -1.78154  -0.00006  -0.00157  -0.00015  -0.00172  -1.78326
    D3        1.17616   0.00003   0.00115   0.00014   0.00128   1.17744
    D4        0.09780  -0.00002  -0.00153   0.00013  -0.00141   0.09639
    D5        0.30823   0.00001   0.00127   0.00012   0.00138   0.30960
    D6       -0.77013  -0.00003  -0.00141   0.00011  -0.00131  -0.77144
    D7       -0.21730   0.00007   0.00423   0.00020   0.00444  -0.21286
    D8        0.77832   0.00004   0.00155  -0.00021   0.00134   0.77966
    D9       -1.08423   0.00005   0.00424   0.00033   0.00458  -1.07965
   D10       -0.08861   0.00002   0.00156  -0.00008   0.00148  -0.08712
   D11        0.93097   0.00014   0.00611   0.00048   0.00660   0.93758
   D12        1.92659   0.00011   0.00344   0.00007   0.00351   1.93010
   D13        0.80359   0.00003   0.00088   0.00037   0.00126   0.80485
   D14       -0.91685  -0.00005  -0.00060   0.00001  -0.00058  -0.91743
   D15       -0.01774  -0.00000   0.00021   0.00081   0.00102  -0.01671
   D16       -0.08852   0.00002   0.00158  -0.00008   0.00150  -0.08703
   D17       -1.08339   0.00004   0.00397   0.00034   0.00431  -1.07908
   D18        0.78058   0.00003   0.00079  -0.00011   0.00068   0.78126
   D19       -0.21429   0.00005   0.00319   0.00031   0.00350  -0.21079
   D20        1.92837   0.00010   0.00305   0.00009   0.00314   1.93150
   D21        0.93350   0.00013   0.00544   0.00051   0.00595   0.93945
   D22        0.30755   0.00002   0.00171   0.00006   0.00175   0.30930
   D23       -0.77137  -0.00001  -0.00050  -0.00009  -0.00059  -0.77197
   D24        1.17678   0.00002   0.00069   0.00029   0.00096   1.17775
   D25        0.09786  -0.00002  -0.00151   0.00014  -0.00138   0.09648
   D26       -0.70432  -0.00001   0.00079   0.00016   0.00094  -0.70338
   D27       -1.78324  -0.00005  -0.00141   0.00001  -0.00140  -1.78464
   D28       -0.91470  -0.00005  -0.00030  -0.00034  -0.00063  -0.91533
   D29       -0.00819  -0.00001   0.00101  -0.00047   0.00054  -0.00765
   D30        0.80538   0.00003   0.00114   0.00003   0.00118   0.80656
   D31        0.93862   0.00001  -0.00079  -0.00053  -0.00132   0.93730
   D32       -0.17658  -0.00001   0.00012  -0.00041  -0.00029  -0.17688
   D33       -0.17189  -0.00000  -0.00121  -0.00076  -0.00196  -0.17385
   D34       -1.28709  -0.00002  -0.00030  -0.00064  -0.00094  -1.28803
   D35       -0.85819  -0.00009  -0.00590  -0.00030  -0.00617  -0.86436
   D36        0.30561   0.00002  -0.00139  -0.00017  -0.00154   0.30407
   D37        0.01555  -0.00011  -0.00731  -0.00072  -0.00802   0.00753
   D38        1.17935  -0.00000  -0.00280  -0.00059  -0.00339   1.17597
   D39       -0.08967   0.00002   0.00161  -0.00006   0.00155  -0.08813
   D40        0.89303  -0.00003  -0.00007  -0.00032  -0.00040   0.89263
   D41       -0.95826   0.00005   0.00243   0.00038   0.00281  -0.95545
   D42        0.02444  -0.00000   0.00074   0.00013   0.00087   0.02531
   D43        0.79103  -0.00003  -0.00045   0.00041  -0.00004   0.79100
   D44       -0.29626   0.00004   0.00239   0.00032   0.00271  -0.29355
   D45       -0.50408  -0.00013  -0.00661  -0.00052  -0.00712  -0.51120
   D46        0.56765  -0.00015  -0.00947  -0.00060  -0.01012   0.55752
   D47       -1.56491  -0.00015  -0.00743  -0.00035  -0.00775  -1.57266
   D48       -0.49318  -0.00018  -0.01030  -0.00044  -0.01076  -0.50394
   D49       -0.75591  -0.00000   0.00058   0.00026   0.00082  -0.75509
   D50        0.48541   0.00007   0.00426  -0.00009   0.00414   0.48955
   D51       -0.97738  -0.00002  -0.00269   0.00011  -0.00256  -0.97994
   D52        0.10512  -0.00002  -0.00176   0.00010  -0.00166   0.10346
   D53        0.23638  -0.00001  -0.00170   0.00048  -0.00121   0.23517
   D54        1.31888  -0.00001  -0.00077   0.00047  -0.00030   1.31857
   D55        0.99274   0.00009   0.00552   0.00003   0.00553   0.99827
   D56       -0.03974   0.00011   0.00637   0.00054   0.00690  -0.03284
   D57       -0.21918  -0.00001   0.00174  -0.00035   0.00137  -0.21781
   D58       -1.25165   0.00001   0.00259   0.00016   0.00274  -1.24891
   D59        0.28945   0.00017   0.01035   0.00076   0.01111   0.30056
   D60        1.34462   0.00016   0.00886   0.00053   0.00934   1.35396
   D61       -0.76574   0.00019   0.01214   0.00092   0.01313  -0.75261
   D62        0.28943   0.00018   0.01065   0.00069   0.01136   0.30079
   D63        0.12143  -0.00002   0.00228   0.00013   0.00240   0.12383
   D64       -0.96917   0.00001   0.00139   0.00018   0.00156  -0.96761
   D65        1.23176  -0.00001  -0.00030   0.00020  -0.00010   1.23167
   D66        0.14117   0.00002  -0.00120   0.00025  -0.00094   0.14023
   D67        0.79348  -0.00003  -0.00076   0.00040  -0.00036   0.79313
   D68       -0.29329   0.00003   0.00179   0.00044   0.00223  -0.29106
   D69       -0.53090   0.00003  -0.00101  -0.00026  -0.00126  -0.53217
   D70        0.55154  -0.00006  -0.00346  -0.00059  -0.00405   0.54749
   D71        0.10486  -0.00002  -0.00177   0.00011  -0.00167   0.10319
   D72        1.32076  -0.00001  -0.00101   0.00042  -0.00060   1.32016
   D73       -0.97792  -0.00002  -0.00243   0.00007  -0.00235  -0.98027
   D74        0.23798  -0.00001  -0.00167   0.00038  -0.00128   0.23670
   D75       -0.96821   0.00001   0.00091   0.00034   0.00124  -0.96696
   D76        0.14249   0.00001  -0.00158   0.00031  -0.00127   0.14122
   D77        0.12228  -0.00002   0.00220   0.00008   0.00226   0.12454
   D78        1.23297  -0.00001  -0.00030   0.00004  -0.00026   1.23272
   D79        0.54984  -0.00007  -0.00389  -0.00027  -0.00415   0.54569
   D80       -0.53311   0.00004  -0.00100  -0.00003  -0.00103  -0.53414
   D81        0.56608  -0.00015  -0.00911  -0.00062  -0.00977   0.55630
   D82       -0.50579  -0.00012  -0.00600  -0.00056  -0.00655  -0.51235
   D83       -0.49528  -0.00017  -0.00978  -0.00048  -0.01027  -0.50555
   D84       -1.56715  -0.00014  -0.00666  -0.00042  -0.00705  -1.57420
   D85       -1.28924  -0.00002  -0.00021  -0.00055  -0.00076  -1.29000
   D86       -0.17904  -0.00000   0.00026  -0.00033  -0.00007  -0.17911
   D87       -0.17403  -0.00000  -0.00097  -0.00080  -0.00176  -0.17579
   D88        0.93617   0.00001  -0.00049  -0.00058  -0.00107   0.93510
   D89        0.48842   0.00006   0.00348   0.00007   0.00351   0.49193
   D90       -0.75319   0.00000   0.00037   0.00030   0.00065  -0.75253
   D91       -0.85812  -0.00009  -0.00600  -0.00026  -0.00622  -0.86435
   D92        0.01348  -0.00010  -0.00688  -0.00084  -0.00769   0.00579
   D93        0.30613   0.00001  -0.00147  -0.00020  -0.00166   0.30448
   D94        1.17773  -0.00000  -0.00235  -0.00079  -0.00313   1.17461
   D95       -0.21921   0.00000   0.00210  -0.00046   0.00162  -0.21759
   D96       -1.25235   0.00001   0.00244   0.00035   0.00279  -1.24956
   D97        0.99355   0.00008   0.00514   0.00006   0.00518   0.99873
   D98       -0.03958   0.00009   0.00548   0.00087   0.00634  -0.03324
   D99       -0.08978   0.00002   0.00159  -0.00006   0.00153  -0.08825
   D100       0.89387  -0.00005  -0.00074  -0.00014  -0.00089   0.89299
   D101      -0.95696   0.00006   0.00275   0.00020   0.00295  -0.95401
   D102       0.02669  -0.00001   0.00042   0.00011   0.00053   0.02723
         Item               Value     Threshold  Converged?
 Maximum Force            0.000294     0.000450     YES
 RMS     Force            0.000086     0.000300     YES
 Maximum Displacement     0.012769     0.001800     NO 
 RMS     Displacement     0.001945     0.001200     NO 
 Predicted change in Energy=-3.161702D-05
 GradGradGradGradGradGradGradGradGradGradGradGradGradGradGradGradGradGrad

                          Input orientation:                          
 ---------------------------------------------------------------------
 Center     Atomic      Atomic             Coordinates (Angstroms)
 Number     Number       Type             X           Y           Z
 ---------------------------------------------------------------------
      1          4           0        7.960808    7.634276    5.942127
      2          4           0        9.514930    6.306721    7.232668
      3          4           0        7.511873    5.953725    7.037107
      4          4           0        8.131034    6.621059    8.865964
      5          4           0        5.950335    7.226351    6.335603
      6          4           0        9.706055    8.010661    8.357558
      7          4           0        8.407781    9.311645    7.042784
      8          4           0        7.789187    8.637669    8.869678
      9          4           0        6.404503    8.959271    7.238810
     10          4           0        6.214241    7.250024    8.355721
     11          4           0        9.970730    8.043921    6.337786
 ---------------------------------------------------------------------
                    Distance matrix (angstroms):
                    1          2          3          4          5
     1  Be   0.000000
     2  Be   2.417270   0.000000
     3  Be   2.055426   2.043303   0.000000
     4  Be   3.099098   2.163708   2.042894   0.000000
     5  Be   2.088834   3.789035   2.133093   3.394784   0.000000
     6  Be   3.003641   2.050687   3.284663   2.161055   4.336920
     7  Be   2.055431   3.208022   3.475386   3.261875   3.299636
     8  Be   3.099484   3.330361   3.261713   2.045382   3.434346
     9  Be   2.420554   4.087886   3.209401   3.331032   2.006256
    10  Be   3.003928   3.611872   2.258979   2.080875   2.037422
    11  Be   2.089052   2.006597   3.302112   3.435215   4.102682
                    6          7          8          9         10
     6  Be   0.000000
     7  Be   2.259802   0.000000
     8  Be   2.080814   2.043146   0.000000
     9  Be   3.612714   2.043457   2.163448   0.000000
    10  Be   3.573700   3.284160   2.161056   2.050662   0.000000
    11  Be   2.037312   2.132359   3.394428   3.790472   4.337458
                   11
    11  Be   0.000000
 Stoichiometry    Be11
 Framework group  C1[X(Be11)]
 Deg. of freedom    27
 Full point group                 C1      NOp   1
 Largest Abelian subgroup         C1      NOp   1
 Largest concise Abelian subgroup C1      NOp   1
                         Standard orientation:                         
 ---------------------------------------------------------------------
 Center     Atomic      Atomic             Coordinates (Angstroms)
 Number     Number       Type             X           Y           Z
 ---------------------------------------------------------------------
      1          4           0       -0.000942   -0.000113   -1.477493
      2          4           0       -1.553842    1.326973   -0.184999
      3          4           0        0.449442    1.678723   -0.380480
      4          4           0       -0.169885    1.009548    1.447648
      5          4           0        2.009905    0.405819   -1.083869
      6          4           0       -1.746032   -0.378239    0.937780
      7          4           0       -0.448966   -1.678533   -0.378867
      8          4           0        0.170460   -1.007319    1.448761
      9          4           0        1.554609   -1.327898   -0.182762
     10          4           0        1.746347    0.379799    0.936266
     11          4           0       -2.011097   -0.408759   -1.081985
 ---------------------------------------------------------------------
 Rotational constants (GHZ):           2.4760690           1.8501072           1.7922932
 Standard basis: def2TZVP (5D, 7F)
 There are   220 symmetry adapted cartesian basis functions of A   symmetry.
 There are   209 symmetry adapted basis functions of A   symmetry.
   209 basis functions,   319 primitive gaussians,   220 cartesian basis functions
    22 alpha electrons       22 beta electrons
       nuclear repulsion energy       177.1637530237 Hartrees.
 NAtoms=   11 NActive=   11 NUniq=   11 SFac= 1.00D+00 NAtFMM=   60 NAOKFM=F Big=F
 Integral buffers will be    131072 words long.
 Raffenetti 2 integral format.
 Two-electron integral symmetry is turned on.
 One-electron integrals computed using PRISM.
   1 Symmetry operations used in ECPInt.
 ECPInt:  NShTT=    4950 NPrTT=   15763 LenC2=    4841 LenP2D=   12954.
 LDataN:  DoStor=T MaxTD1= 4 Len=   56
 NBasis=   209 RedAO= T EigKep=  2.97D-04  NBF=   209
 NBsUse=   209 1.00D-06 EigRej= -1.00D+00 NBFU=   209
 Initial guess from the checkpoint file:  "/home/asus/YCY/Be11/Be11.chk"
 B after Tr=    -0.000000   -0.000000   -0.000000
         Rot=    1.000000    0.000467   -0.000092   -0.000091 Ang=   0.06 deg.
 Keep R1 ints in memory in canonical form, NReq=259703204.
 Requested convergence on RMS density matrix=1.00D-08 within 128 cycles.
 Requested convergence on MAX density matrix=1.00D-06.
 Requested convergence on             energy=1.00D-06.
 No special actions if energy rises.
 SCF Done:  E(RPBE1PBE) =  -161.834628839     A.U. after   12 cycles
            NFock= 12  Conv=0.80D-08     -V/T= 2.0072
   1 Symmetry operations used in ECPInt.
 ECPInt:  NShTT=    4950 NPrTT=   15763 LenC2=    4841 LenP2D=   12954.
 LDataN:  DoStor=T MaxTD1= 5 Len=  102
 Calling FoFJK, ICntrl=      2127 FMM=F ISym2X=0 I1Cent= 0 IOpClX= 0 NMat=1 NMatS=1 NMatT=0.
 ***** Axes restored to original set *****
 -------------------------------------------------------------------
 Center     Atomic                   Forces (Hartrees/Bohr)
 Number     Number              X              Y              Z
 -------------------------------------------------------------------
      1        4          -0.000037228    0.000016308    0.000261966
      2        4           0.000035937    0.000031614    0.000054758
      3        4           0.000060064    0.000035685   -0.000230396
      4        4          -0.000109998    0.000114295   -0.000154311
      5        4           0.000256749    0.000001427    0.000054516
      6        4           0.000132940   -0.000047118    0.000115214
      7        4          -0.000098684   -0.000021985   -0.000187097
      8        4           0.000140828   -0.000095703   -0.000150448
      9        4           0.000014053   -0.000031805    0.000045901
     10        4          -0.000152894    0.000057221    0.000117301
     11        4          -0.000241768   -0.000059939    0.000072597
 -------------------------------------------------------------------
 Cartesian Forces:  Max     0.000261966 RMS     0.000122160

 GradGradGradGradGradGradGradGradGradGradGradGradGradGradGradGradGradGrad
 Berny optimization.
 Using GEDIIS/GDIIS optimizer.
 FormGI is forming the generalized inverse of G from B-inverse, IUseBI=4.
 Internal  Forces:  Max     0.000113076 RMS     0.000027923
 Search for a local minimum.
 Step number   3 out of a maximum of  100
 All quantities printed in internal units (Hartrees-Bohrs-Radians)
 Mixed Optimization -- En-DIIS/RFO-DIIS
 Swapping is turned off.
 Update second derivatives using D2CorX and points    1    2    3
 DE= -3.32D-05 DEPred=-3.16D-05 R= 1.05D+00
 TightC=F SS=  1.41D+00  RLast= 5.89D-02 DXNew= 5.0454D-01 1.7680D-01
 Trust test= 1.05D+00 RLast= 5.89D-02 DXMaxT set to 3.00D-01
 ITU=  1  1  0
     Eigenvalues ---    0.01545   0.02404   0.02798   0.03040   0.03428
     Eigenvalues ---    0.03801   0.04089   0.05455   0.05987   0.06283
     Eigenvalues ---    0.06323   0.06401   0.06574   0.07129   0.07187
     Eigenvalues ---    0.07293   0.07841   0.08559   0.08892   0.08941
     Eigenvalues ---    0.11294   0.12044   0.12643   0.13682   0.13693
     Eigenvalues ---    0.14028   0.14572
 En-DIIS/RFO-DIIS/Sim-DIIS IScMMF=       -3 using points:     3    2    1
 RFO step:  Lambda=-1.90149797D-06.
 DidBck=F Rises=F RFO-DIIS coefs:    1.69209   -2.00000    1.30791
 Iteration  1 RMS(Cart)=  0.00041419 RMS(Int)=  0.00001268
 Iteration  2 RMS(Cart)=  0.00000023 RMS(Int)=  0.00001267
 Variable       Old X    -DE/DX   Delta X   Delta X   Delta X     New X
                                 (Linear)    (Quad)   (Total)
    R1        4.56798  -0.00002  -0.00124   0.00150   0.00025   4.56823
    R2        3.88419  -0.00008  -0.00157  -0.00061  -0.00218   3.88201
    R3        3.94732  -0.00011  -0.00287   0.00102  -0.00186   3.94547
    R4        3.88420  -0.00007  -0.00127  -0.00080  -0.00207   3.88214
    R5        4.57418  -0.00003  -0.00152   0.00118  -0.00034   4.57385
    R6        3.94774  -0.00010  -0.00228   0.00072  -0.00156   3.94617
    R7        3.86128  -0.00001  -0.00047  -0.00020  -0.00068   3.86061
    R8        4.08882  -0.00003  -0.00233   0.00260   0.00027   4.08909
    R9        3.87524  -0.00000  -0.00091  -0.00011  -0.00099   3.87425
   R10        3.79192  -0.00006  -0.00182   0.00119  -0.00064   3.79128
   R11        3.86051  -0.00001   0.00054  -0.00072  -0.00019   3.86032
   R12        4.03096  -0.00008  -0.00320   0.00212  -0.00109   4.02987
   R13        4.26885   0.00008  -0.00101   0.00380   0.00278   4.27164
   R14        4.08380  -0.00001  -0.00293   0.00409   0.00116   4.08496
   R15        3.86521  -0.00006  -0.00041  -0.00077  -0.00119   3.86402
   R16        3.93228  -0.00000  -0.00013  -0.00099  -0.00111   3.93117
   R17        3.79127  -0.00004  -0.00103   0.00088  -0.00015   3.79113
   R18        3.85017  -0.00003  -0.00064   0.00063   0.00001   3.85017
   R19        4.27041   0.00007  -0.00097   0.00365   0.00268   4.27308
   R20        3.93217  -0.00001  -0.00058  -0.00071  -0.00128   3.93089
   R21        3.84996  -0.00004  -0.00084   0.00072  -0.00011   3.84986
   R22        3.86099  -0.00003  -0.00032  -0.00023  -0.00056   3.86043
   R23        3.86157  -0.00003  -0.00125   0.00029  -0.00098   3.86060
   R24        4.02957  -0.00007  -0.00228   0.00175  -0.00053   4.02904
   R25        4.08832  -0.00003  -0.00244   0.00285   0.00041   4.08873
   R26        4.08380   0.00000  -0.00249   0.00387   0.00138   4.08519
   R27        3.87519  -0.00001  -0.00109  -0.00001  -0.00107   3.87412
    A1        1.99433   0.00001  -0.00012   0.00028   0.00017   1.99450
    A2        1.59328   0.00002  -0.00002   0.00052   0.00051   1.59379
    A3        2.01307   0.00002  -0.00011   0.00027   0.00015   2.01322
    A4        2.01469   0.00004   0.00033   0.00067   0.00101   2.01570
    A5        1.59255   0.00003   0.00005   0.00056   0.00061   1.59316
    A6        1.84375   0.00000   0.00009  -0.00015  -0.00005   1.84369
    A7        1.84191   0.00001   0.00019  -0.00002   0.00017   1.84208
    A8        2.76154   0.00000  -0.00018   0.00056   0.00038   2.76193
    A9        1.99303   0.00000  -0.00019   0.00045   0.00026   1.99329
   A10        1.48269  -0.00003   0.00026  -0.00103  -0.00076   1.48193
   A11        1.46706   0.00000   0.00005   0.00006   0.00011   1.46716
   A12        1.86232   0.00001   0.00000   0.00051   0.00052   1.86284
   A13        1.90663  -0.00004  -0.00045  -0.00048  -0.00092   1.90571
   A14        1.93495  -0.00003  -0.00018  -0.00007  -0.00024   1.93471
   A15        1.71493  -0.00002  -0.00030   0.00018  -0.00010   1.71482
   A16        1.53804  -0.00001   0.00004  -0.00035  -0.00032   1.53772
   A17        2.27318  -0.00000  -0.00020   0.00062   0.00042   2.27360
   A18        1.99119  -0.00000  -0.00051   0.00026  -0.00026   1.99093
   A19        1.89800  -0.00003   0.00022  -0.00109  -0.00085   1.89715
   A20        1.82503   0.00001   0.00041  -0.00095  -0.00052   1.82451
   A21        2.03530   0.00004  -0.00013   0.00107   0.00093   2.03623
   A22        1.79295   0.00002   0.00033  -0.00071  -0.00037   1.79258
   A23        1.84735   0.00001  -0.00056   0.00106   0.00054   1.84788
   A24        2.00348   0.00004  -0.00017   0.00085   0.00067   2.00414
   A25        1.63066   0.00003   0.00034   0.00005   0.00039   1.63105
   A26        1.77374   0.00004   0.00052  -0.00009   0.00044   1.77418
   A27        1.67666  -0.00002  -0.00017  -0.00022  -0.00039   1.67628
   A28        1.87499  -0.00002  -0.00000  -0.00007  -0.00006   1.87493
   A29        1.65927  -0.00003   0.00045  -0.00152  -0.00107   1.65819
   A30        1.91603  -0.00005  -0.00031  -0.00044  -0.00074   1.91529
   A31        1.93773  -0.00005  -0.00040  -0.00048  -0.00086   1.93686
   A32        1.53746  -0.00001   0.00008  -0.00031  -0.00023   1.53723
   A33        1.71507  -0.00002  -0.00015   0.00011  -0.00002   1.71504
   A34        1.99119   0.00000  -0.00036   0.00020  -0.00017   1.99103
   A35        1.89803  -0.00003   0.00004  -0.00100  -0.00094   1.89709
   A36        2.27543  -0.00001  -0.00023   0.00047   0.00024   2.27566
   A37        1.84731   0.00001  -0.00046   0.00095   0.00052   1.84784
   A38        1.82571   0.00000   0.00042  -0.00105  -0.00061   1.82510
   A39        2.03630   0.00003  -0.00004   0.00093   0.00088   2.03718
   A40        2.00352   0.00003  -0.00017   0.00082   0.00064   2.00416
   A41        1.79242   0.00001   0.00021  -0.00065  -0.00043   1.79199
   A42        1.48162  -0.00002   0.00034  -0.00099  -0.00065   1.48097
   A43        1.46577   0.00000   0.00003   0.00015   0.00018   1.46595
   A44        1.90465  -0.00003  -0.00044  -0.00037  -0.00081   1.90384
   A45        1.93463  -0.00003  -0.00013  -0.00009  -0.00021   1.93442
   A46        1.86182   0.00002   0.00007   0.00047   0.00054   1.86236
   A47        1.65957  -0.00003   0.00051  -0.00155  -0.00104   1.65853
   A48        1.67808  -0.00002  -0.00018  -0.00029  -0.00047   1.67761
   A49        1.93791  -0.00005  -0.00049  -0.00047  -0.00094   1.93697
   A50        1.87552  -0.00002  -0.00013  -0.00002  -0.00014   1.87538
   A51        1.91523  -0.00004  -0.00026  -0.00036  -0.00061   1.91462
   A52        1.63040   0.00003   0.00037   0.00006   0.00043   1.63084
   A53        1.77293   0.00004   0.00055  -0.00005   0.00050   1.77343
    D1       -0.70221  -0.00001  -0.00027   0.00033   0.00007  -0.70214
    D2       -1.78326  -0.00001   0.00013  -0.00054  -0.00041  -1.78367
    D3        1.17744   0.00001  -0.00008   0.00061   0.00054   1.17798
    D4        0.09639   0.00001   0.00031  -0.00026   0.00005   0.09645
    D5        0.30960   0.00000  -0.00011   0.00044   0.00034   0.30994
    D6       -0.77144  -0.00000   0.00028  -0.00043  -0.00014  -0.77158
    D7       -0.21286   0.00001  -0.00047   0.00125   0.00076  -0.21210
    D8        0.77966  -0.00000  -0.00037   0.00034  -0.00003   0.77963
    D9       -1.07965   0.00001  -0.00038   0.00121   0.00082  -1.07883
   D10       -0.08712  -0.00000  -0.00028   0.00031   0.00002  -0.08710
   D11        0.93758   0.00002  -0.00055   0.00184   0.00128   0.93885
   D12        1.93010   0.00001  -0.00045   0.00093   0.00048   1.93058
   D13        0.80485   0.00002   0.00013   0.00041   0.00054   0.80538
   D14       -0.91743  -0.00001   0.00010  -0.00028  -0.00019  -0.91762
   D15       -0.01671   0.00001   0.00054   0.00041   0.00095  -0.01577
   D16       -0.08703  -0.00001  -0.00029   0.00031   0.00003  -0.08700
   D17       -1.07908   0.00000  -0.00034   0.00115   0.00080  -1.07827
   D18        0.78126   0.00000  -0.00019   0.00009  -0.00010   0.78117
   D19       -0.21079   0.00001  -0.00025   0.00094   0.00068  -0.21011
   D20        1.93150   0.00001  -0.00039   0.00077   0.00039   1.93190
   D21        0.93945   0.00002  -0.00044   0.00161   0.00117   0.94062
   D22        0.30930  -0.00000  -0.00022   0.00053   0.00033   0.30963
   D23       -0.77197  -0.00001   0.00001  -0.00021  -0.00020  -0.77217
   D24        1.17775   0.00001   0.00009   0.00049   0.00059   1.17834
   D25        0.09648   0.00001   0.00031  -0.00025   0.00006   0.09654
   D26       -0.70338  -0.00000  -0.00001   0.00031   0.00031  -0.70306
   D27       -1.78464  -0.00001   0.00021  -0.00043  -0.00022  -1.78486
   D28       -0.91533  -0.00002  -0.00018  -0.00033  -0.00052  -0.91585
   D29       -0.00765  -0.00000  -0.00047   0.00010  -0.00038  -0.00802
   D30        0.80656   0.00001  -0.00014   0.00039   0.00025   0.80681
   D31        0.93730  -0.00003  -0.00025  -0.00095  -0.00121   0.93609
   D32       -0.17688  -0.00002  -0.00030  -0.00041  -0.00071  -0.17758
   D33       -0.17385  -0.00003  -0.00034  -0.00106  -0.00141  -0.17526
   D34       -1.28803  -0.00001  -0.00039  -0.00052  -0.00091  -1.28894
   D35       -0.86436  -0.00001   0.00067  -0.00173  -0.00108  -0.86544
   D36        0.30407   0.00001   0.00010  -0.00045  -0.00036   0.30371
   D37        0.00753  -0.00004   0.00058  -0.00246  -0.00190   0.00564
   D38        1.17597  -0.00002   0.00001  -0.00118  -0.00118   1.17479
   D39       -0.08813  -0.00000  -0.00028   0.00034   0.00006  -0.08807
   D40        0.89263  -0.00003  -0.00021  -0.00028  -0.00049   0.89214
   D41       -0.95545   0.00002  -0.00009   0.00094   0.00085  -0.95460
   D42        0.02531  -0.00000  -0.00002   0.00033   0.00031   0.02561
   D43        0.79100   0.00001   0.00035   0.00013   0.00048   0.79148
   D44       -0.29355   0.00002  -0.00013   0.00089   0.00076  -0.29278
   D45       -0.51120  -0.00003   0.00061  -0.00203  -0.00143  -0.51263
   D46        0.55752  -0.00002   0.00093  -0.00283  -0.00186   0.55566
   D47       -1.57266  -0.00002   0.00087  -0.00217  -0.00133  -1.57399
   D48       -0.50394  -0.00001   0.00119  -0.00297  -0.00177  -0.50570
   D49       -0.75509   0.00002   0.00008   0.00071   0.00081  -0.75428
   D50        0.48955  -0.00001  -0.00071   0.00115   0.00047   0.49001
   D51       -0.97994   0.00002   0.00048  -0.00042   0.00004  -0.97990
   D52        0.10346   0.00000   0.00033  -0.00034  -0.00001   0.10345
   D53        0.23517   0.00003   0.00059   0.00006   0.00063   0.23580
   D54        1.31857   0.00001   0.00044   0.00014   0.00058   1.31915
   D55        0.99827   0.00001  -0.00080   0.00135   0.00057   0.99883
   D56       -0.03284   0.00004  -0.00056   0.00204   0.00149  -0.03135
   D57       -0.21781  -0.00003  -0.00050  -0.00003  -0.00052  -0.21832
   D58       -1.24891   0.00001  -0.00027   0.00067   0.00041  -1.24850
   D59        0.30056   0.00003  -0.00098   0.00321   0.00222   0.30279
   D60        1.35396   0.00003  -0.00096   0.00282   0.00190   1.35586
   D61       -0.75261   0.00002  -0.00109   0.00362   0.00247  -0.75015
   D62        0.30079   0.00002  -0.00107   0.00322   0.00214   0.30293
   D63        0.12383  -0.00002  -0.00025   0.00064   0.00039   0.12422
   D64       -0.96761   0.00000  -0.00008   0.00053   0.00046  -0.96716
   D65        1.23167   0.00001   0.00019   0.00015   0.00033   1.23200
   D66        0.14023   0.00003   0.00035   0.00005   0.00039   0.14062
   D67        0.79313   0.00001   0.00039  -0.00006   0.00032   0.79345
   D68       -0.29106   0.00002   0.00004   0.00063   0.00067  -0.29039
   D69       -0.53217   0.00001  -0.00002  -0.00036  -0.00039  -0.53256
   D70        0.54749  -0.00003   0.00009  -0.00126  -0.00116   0.54632
   D71        0.10319   0.00001   0.00033  -0.00034  -0.00000   0.10318
   D72        1.32016   0.00001   0.00043   0.00000   0.00044   1.32060
   D73       -0.98027   0.00002   0.00041  -0.00034   0.00006  -0.98021
   D74        0.23670   0.00002   0.00051   0.00000   0.00050   0.23721
   D75       -0.96696   0.00001   0.00010   0.00038   0.00049  -0.96647
   D76        0.14122   0.00003   0.00045  -0.00012   0.00033   0.14154
   D77        0.12454  -0.00002  -0.00028   0.00058   0.00031   0.12485
   D78        1.23272   0.00000   0.00008   0.00008   0.00015   1.23286
   D79        0.54569  -0.00003   0.00039  -0.00125  -0.00086   0.54483
   D80       -0.53414   0.00001   0.00013  -0.00026  -0.00013  -0.53427
   D81        0.55630  -0.00002   0.00088  -0.00271  -0.00180   0.55450
   D82       -0.51235  -0.00003   0.00049  -0.00185  -0.00137  -0.51371
   D83       -0.50555  -0.00001   0.00109  -0.00282  -0.00172  -0.50727
   D84       -1.57420  -0.00002   0.00070  -0.00196  -0.00128  -1.57548
   D85       -1.29000  -0.00001  -0.00035  -0.00038  -0.00073  -1.29073
   D86       -0.17911  -0.00001  -0.00027  -0.00026  -0.00053  -0.17964
   D87       -0.17579  -0.00003  -0.00041  -0.00087  -0.00129  -0.17707
   D88        0.93510  -0.00003  -0.00033  -0.00075  -0.00108   0.93401
   D89        0.49193  -0.00001  -0.00048   0.00087   0.00042   0.49235
   D90       -0.75253   0.00002   0.00014   0.00049   0.00065  -0.75188
   D91       -0.86435  -0.00000   0.00072  -0.00172  -0.00103  -0.86537
   D92        0.00579  -0.00003   0.00044  -0.00224  -0.00182   0.00396
   D93        0.30448   0.00001   0.00008  -0.00048  -0.00040   0.30407
   D94        1.17461  -0.00002  -0.00020  -0.00099  -0.00120   1.17341
   D95       -0.21759  -0.00003  -0.00064   0.00006  -0.00056  -0.21815
   D96       -1.24956   0.00001  -0.00012   0.00069   0.00057  -1.24899
   D97        0.99873   0.00001  -0.00073   0.00127   0.00056   0.99929
   D98       -0.03324   0.00005  -0.00021   0.00189   0.00169  -0.03155
   D99       -0.08825  -0.00000  -0.00028   0.00033   0.00006  -0.08820
   D100       0.89299  -0.00002   0.00000  -0.00045  -0.00044   0.89255
   D101      -0.95401   0.00001  -0.00026   0.00092   0.00066  -0.95336
   D102       0.02723  -0.00001   0.00002   0.00015   0.00016   0.02739
         Item               Value     Threshold  Converged?
 Maximum Force            0.000113     0.000450     YES
 RMS     Force            0.000028     0.000300     YES
 Maximum Displacement     0.002173     0.001800     NO 
 RMS     Displacement     0.000414     0.001200     YES
 Predicted change in Energy=-3.023225D-07
 GradGradGradGradGradGradGradGradGradGradGradGradGradGradGradGradGradGrad

                          Input orientation:                          
 ---------------------------------------------------------------------
 Center     Atomic      Atomic             Coordinates (Angstroms)
 Number     Number       Type             X           Y           Z
 ---------------------------------------------------------------------
      1          4           0        7.960693    7.634351    5.942796
      2          4           0        9.515184    6.306841    7.233190
      3          4           0        7.512612    5.953961    7.036201
      4          4           0        8.129996    6.621240    8.865569
      5          4           0        5.951158    7.226258    6.335668
      6          4           0        9.706541    8.010304    8.357813
      7          4           0        8.406968    9.311473    7.042070
      8          4           0        7.790337    8.637581    8.869328
      9          4           0        6.404328    8.959134    7.239288
     10          4           0        6.213753    7.250440    8.355955
     11          4           0        9.969909    8.043739    6.337929
 ---------------------------------------------------------------------
                    Distance matrix (angstroms):
                    1          2          3          4          5
     1  Be   0.000000
     2  Be   2.417404   0.000000
     3  Be   2.054270   2.042945   0.000000
     4  Be   3.098009   2.163852   2.042795   0.000000
     5  Be   2.087851   3.788556   2.132516   3.393196   0.000000
     6  Be   3.003603   2.050166   3.284590   2.161668   4.336669
     7  Be   2.054338   3.208190   3.474593   3.261782   3.298202
     8  Be   3.098400   3.329323   3.261794   2.044753   3.434217
     9  Be   2.420375   4.088046   3.209456   3.329935   2.006179
    10  Be   3.003752   3.612538   2.260452   2.080285   2.037425
    11  Be   2.088224   2.006260   3.300465   3.434785   4.101054
                    6          7          8          9         10
     6  Be   0.000000
     7  Be   2.261218   0.000000
     8  Be   2.080135   2.042851   0.000000
     9  Be   3.613306   2.042940   2.163665   0.000000
    10  Be   3.574488   3.283953   2.161788   2.050098   0.000000
    11  Be   2.037256   2.132076   3.392811   3.789956   4.337103
                   11
    11  Be   0.000000
 Stoichiometry    Be11
 Framework group  C1[X(Be11)]
 Deg. of freedom    27
 Full point group                 C1      NOp   1
 Largest Abelian subgroup         C1      NOp   1
 Largest concise Abelian subgroup C1      NOp   1
                         Standard orientation:                         
 ---------------------------------------------------------------------
 Center     Atomic      Atomic             Coordinates (Angstroms)
 Number     Number       Type             X           Y           Z
 ---------------------------------------------------------------------
      1          4           0       -0.000710    0.000876   -1.476824
      2          4           0       -1.554520    1.326471   -0.183643
      3          4           0        0.448178    1.678912   -0.380139
      4          4           0       -0.169295    1.008267    1.447967
      5          4           0        2.009034    0.407359   -1.083351
      6          4           0       -1.746467   -0.379137    0.937624
      7          4           0       -0.447568   -1.678235   -0.380827
      8          4           0        0.169530   -1.008218    1.447698
      9          4           0        1.555238   -1.327116   -0.183119
     10          4           0        1.746635    0.379284    0.936911
     11          4           0       -2.010056   -0.408462   -1.082296
 ---------------------------------------------------------------------
 Rotational constants (GHZ):           2.4767310           1.8505230           1.7927088
 Standard basis: def2TZVP (5D, 7F)
 There are   220 symmetry adapted cartesian basis functions of A   symmetry.
 There are   209 symmetry adapted basis functions of A   symmetry.
   209 basis functions,   319 primitive gaussians,   220 cartesian basis functions
    22 alpha electrons       22 beta electrons
       nuclear repulsion energy       177.1848175298 Hartrees.
 NAtoms=   11 NActive=   11 NUniq=   11 SFac= 1.00D+00 NAtFMM=   60 NAOKFM=F Big=F
 Integral buffers will be    131072 words long.
 Raffenetti 2 integral format.
 Two-electron integral symmetry is turned on.
 One-electron integrals computed using PRISM.
   1 Symmetry operations used in ECPInt.
 ECPInt:  NShTT=    4950 NPrTT=   15763 LenC2=    4841 LenP2D=   12954.
 LDataN:  DoStor=T MaxTD1= 4 Len=   56
 NBasis=   209 RedAO= T EigKep=  2.97D-04  NBF=   209
 NBsUse=   209 1.00D-06 EigRej= -1.00D+00 NBFU=   209
 Initial guess from the checkpoint file:  "/home/asus/YCY/Be11/Be11.chk"
 B after Tr=    -0.000000    0.000000   -0.000000
         Rot=    1.000000   -0.000361    0.000039   -0.000165 Ang=  -0.05 deg.
 Keep R1 ints in memory in canonical form, NReq=259703204.
 Requested convergence on RMS density matrix=1.00D-08 within 128 cycles.
 Requested convergence on MAX density matrix=1.00D-06.
 Requested convergence on             energy=1.00D-06.
 No special actions if energy rises.
 SCF Done:  E(RPBE1PBE) =  -161.834631280     A.U. after   10 cycles
            NFock= 10  Conv=0.54D-08     -V/T= 2.0072
   1 Symmetry operations used in ECPInt.
 ECPInt:  NShTT=    4950 NPrTT=   15763 LenC2=    4841 LenP2D=   12954.
 LDataN:  DoStor=T MaxTD1= 5 Len=  102
 Calling FoFJK, ICntrl=      2127 FMM=F ISym2X=0 I1Cent= 0 IOpClX= 0 NMat=1 NMatS=1 NMatT=0.
 ***** Axes restored to original set *****
 -------------------------------------------------------------------
 Center     Atomic                   Forces (Hartrees/Bohr)
 Number     Number              X              Y              Z
 -------------------------------------------------------------------
      1        4          -0.000012851    0.000020419    0.000113564
      2        4           0.000033561   -0.000027111    0.000055025
      3        4          -0.000038237   -0.000039801   -0.000142905
      4        4           0.000015912    0.000066353   -0.000139923
      5        4           0.000158248   -0.000002839    0.000067392
      6        4           0.000108308   -0.000011771    0.000102602
      7        4           0.000039174    0.000046176   -0.000128742
      8        4          -0.000013471   -0.000058955   -0.000123669
      9        4          -0.000006646    0.000004636    0.000030971
     10        4          -0.000116110    0.000015886    0.000106415
     11        4          -0.000167888   -0.000012993    0.000059272
 -------------------------------------------------------------------
 Cartesian Forces:  Max     0.000167888 RMS     0.000080754

 GradGradGradGradGradGradGradGradGradGradGradGradGradGradGradGradGradGrad
 Berny optimization.
 Using GEDIIS/GDIIS optimizer.
 FormGI is forming the generalized inverse of G from B-inverse, IUseBI=4.
 Internal  Forces:  Max     0.000058275 RMS     0.000018891
 Search for a local minimum.
 Step number   4 out of a maximum of  100
 All quantities printed in internal units (Hartrees-Bohrs-Radians)
 Mixed Optimization -- En-DIIS/RFO-DIIS
 Swapping is turned off.
 Update second derivatives using D2CorX and points    1    2    3    4
 DE= -2.44D-06 DEPred=-3.02D-07 R= 8.08D+00
 TightC=F SS=  1.41D+00  RLast= 1.21D-02 DXNew= 5.0454D-01 3.6183D-02
 Trust test= 8.08D+00 RLast= 1.21D-02 DXMaxT set to 3.00D-01
 ITU=  1  1  1  0
     Eigenvalues ---    0.01118   0.02394   0.02771   0.03041   0.03119
     Eigenvalues ---    0.03799   0.04091   0.04382   0.05548   0.05991
     Eigenvalues ---    0.06297   0.06386   0.06575   0.06592   0.07158
     Eigenvalues ---    0.07308   0.07851   0.08238   0.08559   0.08899
     Eigenvalues ---    0.11149   0.11734   0.12214   0.12653   0.13685
     Eigenvalues ---    0.14033   0.14573
 En-DIIS/RFO-DIIS/Sim-DIIS IScMMF=       -3 using points:     4    3    2    1
 RFO step:  Lambda=-1.96783927D-06.
 DIIS inversion failure, remove point   4.
 RFO-DIIS uses    3 points instead of    4
 DidBck=F Rises=F RFO-DIIS coefs:    2.06319   -1.13091    0.06772    0.00000
 Iteration  1 RMS(Cart)=  0.00040309 RMS(Int)=  0.00000076
 Iteration  2 RMS(Cart)=  0.00000018 RMS(Int)=  0.00000070
 Variable       Old X    -DE/DX   Delta X   Delta X   Delta X     New X
                                 (Linear)    (Quad)   (Total)
    R1        4.56823   0.00000  -0.00006   0.00048   0.00042   4.56866
    R2        3.88201  -0.00002  -0.00228   0.00033  -0.00195   3.88005
    R3        3.94547  -0.00006  -0.00235   0.00038  -0.00198   3.94349
    R4        3.88214  -0.00002  -0.00213   0.00018  -0.00195   3.88019
    R5        4.57385  -0.00001  -0.00069   0.00026  -0.00043   4.57341
    R6        3.94617  -0.00006  -0.00198   0.00014  -0.00184   3.94433
    R7        3.86061   0.00002  -0.00061   0.00055  -0.00006   3.86055
    R8        4.08909  -0.00004  -0.00050  -0.00036  -0.00086   4.08823
    R9        3.87425   0.00002  -0.00104   0.00043  -0.00061   3.87364
   R10        3.79128  -0.00002  -0.00100   0.00039  -0.00061   3.79067
   R11        3.86032  -0.00000   0.00001   0.00008   0.00009   3.86041
   R12        4.02987  -0.00006  -0.00186  -0.00001  -0.00187   4.02800
   R13        4.27164   0.00006   0.00218   0.00060   0.00277   4.27441
   R14        4.08496  -0.00000   0.00024   0.00026   0.00050   4.08546
   R15        3.86402  -0.00003  -0.00104   0.00035  -0.00068   3.86334
   R16        3.93117   0.00001  -0.00090   0.00031  -0.00060   3.93057
   R17        3.79113  -0.00002  -0.00043   0.00010  -0.00034   3.79079
   R18        3.85017  -0.00003  -0.00024  -0.00011  -0.00035   3.84983
   R19        4.27308   0.00006   0.00210   0.00054   0.00263   4.27572
   R20        3.93089   0.00001  -0.00117   0.00044  -0.00072   3.93016
   R21        3.84986  -0.00003  -0.00035   0.00003  -0.00032   3.84954
   R22        3.86043  -0.00000  -0.00050   0.00033  -0.00017   3.86026
   R23        3.86060   0.00001  -0.00106   0.00071  -0.00036   3.86024
   R24        4.02904  -0.00006  -0.00120  -0.00027  -0.00147   4.02757
   R25        4.08873  -0.00003  -0.00038  -0.00028  -0.00065   4.08808
   R26        4.08519   0.00000   0.00054   0.00013   0.00067   4.08585
   R27        3.87412   0.00002  -0.00113   0.00051  -0.00062   3.87350
    A1        1.99450  -0.00000   0.00010  -0.00010  -0.00001   1.99449
    A2        1.59379   0.00001   0.00044   0.00006   0.00050   1.59429
    A3        2.01322   0.00001   0.00011   0.00004   0.00015   2.01337
    A4        2.01570   0.00003   0.00102   0.00027   0.00129   2.01699
    A5        1.59316   0.00002   0.00056   0.00007   0.00063   1.59379
    A6        1.84369   0.00001  -0.00000   0.00007   0.00007   1.84376
    A7        1.84208   0.00001   0.00022   0.00009   0.00031   1.84239
    A8        2.76193  -0.00001   0.00026  -0.00014   0.00011   2.76204
    A9        1.99329  -0.00000   0.00016  -0.00003   0.00014   1.99343
   A10        1.48193  -0.00002  -0.00059  -0.00013  -0.00072   1.48122
   A11        1.46716  -0.00000   0.00009  -0.00005   0.00005   1.46721
   A12        1.86284   0.00001   0.00047   0.00010   0.00056   1.86340
   A13        1.90571  -0.00002  -0.00094  -0.00011  -0.00105   1.90466
   A14        1.93471  -0.00003  -0.00027  -0.00015  -0.00041   1.93430
   A15        1.71482  -0.00003  -0.00020  -0.00023  -0.00043   1.71439
   A16        1.53772  -0.00001  -0.00026  -0.00004  -0.00030   1.53742
   A17        2.27360  -0.00001   0.00031  -0.00000   0.00030   2.27391
   A18        1.99093  -0.00001  -0.00039  -0.00013  -0.00052   1.99041
   A19        1.89715  -0.00002  -0.00069  -0.00018  -0.00086   1.89628
   A20        1.82451   0.00001  -0.00031   0.00012  -0.00019   1.82433
   A21        2.03623   0.00003   0.00081   0.00034   0.00115   2.03738
   A22        1.79258   0.00003  -0.00018   0.00030   0.00012   1.79270
   A23        1.84788   0.00001   0.00030   0.00003   0.00033   1.84821
   A24        2.00414   0.00003   0.00054   0.00018   0.00071   2.00485
   A25        1.63105   0.00003   0.00046   0.00013   0.00059   1.63164
   A26        1.77418   0.00003   0.00057   0.00023   0.00080   1.77497
   A27        1.67628  -0.00001  -0.00038  -0.00002  -0.00040   1.67588
   A28        1.87493  -0.00002  -0.00008  -0.00018  -0.00026   1.87468
   A29        1.65819  -0.00002  -0.00079  -0.00003  -0.00082   1.65737
   A30        1.91529  -0.00003  -0.00076  -0.00024  -0.00100   1.91428
   A31        1.93686  -0.00004  -0.00090  -0.00027  -0.00117   1.93570
   A32        1.53723  -0.00001  -0.00017  -0.00002  -0.00019   1.53704
   A33        1.71504  -0.00003  -0.00010  -0.00027  -0.00037   1.71468
   A34        1.99103  -0.00001  -0.00027  -0.00016  -0.00043   1.99059
   A35        1.89709  -0.00002  -0.00080  -0.00011  -0.00091   1.89618
   A36        2.27566  -0.00001   0.00013  -0.00007   0.00006   2.27573
   A37        1.84784   0.00001   0.00031  -0.00001   0.00030   1.84814
   A38        1.82510   0.00001  -0.00039   0.00009  -0.00030   1.82480
   A39        2.03718   0.00003   0.00078   0.00026   0.00104   2.03822
   A40        2.00416   0.00003   0.00052   0.00017   0.00070   2.00486
   A41        1.79199   0.00002  -0.00026   0.00034   0.00008   1.79207
   A42        1.48097  -0.00002  -0.00048  -0.00010  -0.00057   1.48040
   A43        1.46595   0.00000   0.00016   0.00002   0.00018   1.46613
   A44        1.90384  -0.00002  -0.00082   0.00000  -0.00082   1.90302
   A45        1.93442  -0.00002  -0.00024  -0.00015  -0.00039   1.93403
   A46        1.86236   0.00001   0.00050   0.00010   0.00060   1.86296
   A47        1.65853  -0.00002  -0.00076  -0.00005  -0.00081   1.65772
   A48        1.67761  -0.00001  -0.00047  -0.00007  -0.00054   1.67706
   A49        1.93697  -0.00004  -0.00098  -0.00023  -0.00121   1.93576
   A50        1.87538  -0.00002  -0.00018  -0.00017  -0.00035   1.87503
   A51        1.91462  -0.00003  -0.00063  -0.00022  -0.00085   1.91377
   A52        1.63084   0.00003   0.00050   0.00013   0.00063   1.63147
   A53        1.77343   0.00004   0.00063   0.00024   0.00087   1.77429
    D1       -0.70214  -0.00000   0.00001   0.00008   0.00009  -0.70205
    D2       -1.78367  -0.00001  -0.00032  -0.00001  -0.00033  -1.78400
    D3        1.17798   0.00001   0.00049   0.00019   0.00067   1.17865
    D4        0.09645   0.00001   0.00015   0.00010   0.00026   0.09670
    D5        0.30994  -0.00000   0.00027   0.00001   0.00027   0.31022
    D6       -0.77158  -0.00000  -0.00007  -0.00008  -0.00015  -0.77173
    D7       -0.21210   0.00000   0.00051   0.00000   0.00051  -0.21159
    D8        0.77963  -0.00000  -0.00013   0.00001  -0.00012   0.77951
    D9       -1.07883  -0.00000   0.00056  -0.00010   0.00046  -1.07837
   D10       -0.08710  -0.00001  -0.00008  -0.00009  -0.00017  -0.08727
   D11        0.93885   0.00000   0.00091  -0.00009   0.00082   0.93967
   D12        1.93058  -0.00000   0.00027  -0.00008   0.00019   1.93077
   D13        0.80538   0.00001   0.00048  -0.00001   0.00048   0.80586
   D14       -0.91762  -0.00001  -0.00017  -0.00009  -0.00026  -0.91788
   D15       -0.01577   0.00001   0.00094  -0.00000   0.00094  -0.01483
   D16       -0.08700  -0.00001  -0.00007  -0.00009  -0.00016  -0.08716
   D17       -1.07827  -0.00000   0.00056  -0.00013   0.00044  -1.07784
   D18        0.78117  -0.00000  -0.00015  -0.00010  -0.00025   0.78092
   D19       -0.21011   0.00000   0.00049  -0.00014   0.00035  -0.20976
   D20        1.93190  -0.00000   0.00021  -0.00016   0.00004   1.93194
   D21        0.94062   0.00000   0.00084  -0.00020   0.00064   0.94126
   D22        0.30963   0.00000   0.00023   0.00004   0.00027   0.30989
   D23       -0.77217  -0.00000  -0.00017   0.00002  -0.00015  -0.77232
   D24        1.17834   0.00001   0.00056   0.00012   0.00068   1.17902
   D25        0.09654   0.00001   0.00016   0.00010   0.00026   0.09680
   D26       -0.70306  -0.00000   0.00027   0.00001   0.00028  -0.70278
   D27       -1.78486  -0.00001  -0.00013  -0.00000  -0.00014  -1.78499
   D28       -0.91585  -0.00001  -0.00052  -0.00007  -0.00059  -0.91645
   D29       -0.00802   0.00000  -0.00044   0.00000  -0.00043  -0.00846
   D30        0.80681   0.00001   0.00018   0.00004   0.00022   0.80702
   D31        0.93609  -0.00003  -0.00120  -0.00042  -0.00162   0.93447
   D32       -0.17758  -0.00001  -0.00073  -0.00018  -0.00091  -0.17850
   D33       -0.17526  -0.00002  -0.00137  -0.00031  -0.00168  -0.17694
   D34       -1.28894  -0.00000  -0.00091  -0.00006  -0.00097  -1.28991
   D35       -0.86544   0.00000  -0.00073   0.00006  -0.00066  -0.86610
   D36        0.30371   0.00001  -0.00028   0.00007  -0.00021   0.30350
   D37        0.00564  -0.00002  -0.00147  -0.00003  -0.00151   0.00413
   D38        1.17479  -0.00001  -0.00103  -0.00003  -0.00106   1.17373
   D39       -0.08807  -0.00001  -0.00004  -0.00009  -0.00013  -0.08820
   D40        0.89214  -0.00002  -0.00049  -0.00012  -0.00061   0.89154
   D41       -0.95460   0.00001   0.00072   0.00001   0.00073  -0.95387
   D42        0.02561  -0.00000   0.00027  -0.00002   0.00025   0.02587
   D43        0.79148   0.00001   0.00051   0.00003   0.00054   0.79202
   D44       -0.29278   0.00001   0.00063   0.00008   0.00070  -0.29208
   D45       -0.51263  -0.00001  -0.00103   0.00002  -0.00102  -0.51364
   D46        0.55566  -0.00000  -0.00129   0.00012  -0.00116   0.55450
   D47       -1.57399  -0.00000  -0.00089   0.00001  -0.00088  -1.57487
   D48       -0.50570   0.00001  -0.00115   0.00012  -0.00103  -0.50673
   D49       -0.75428   0.00002   0.00080   0.00044   0.00124  -0.75304
   D50        0.49001  -0.00001   0.00022   0.00002   0.00024   0.49025
   D51       -0.97990   0.00002   0.00022   0.00028   0.00050  -0.97941
   D52        0.10345   0.00001   0.00010   0.00010   0.00020   0.10365
   D53        0.23580   0.00002   0.00075   0.00028   0.00103   0.23683
   D54        1.31915   0.00000   0.00063   0.00010   0.00073   1.31988
   D55        0.99883   0.00000   0.00023  -0.00011   0.00012   0.99895
   D56       -0.03135   0.00003   0.00112   0.00005   0.00117  -0.03018
   D57       -0.21832  -0.00003  -0.00064  -0.00038  -0.00102  -0.21935
   D58       -1.24850  -0.00000   0.00025  -0.00021   0.00003  -1.24847
   D59        0.30279   0.00000   0.00161  -0.00009   0.00152   0.30431
   D60        1.35586   0.00002   0.00139   0.00014   0.00153   1.35739
   D61       -0.75015  -0.00001   0.00173  -0.00033   0.00140  -0.74875
   D62        0.30293   0.00000   0.00151  -0.00010   0.00141   0.30434
   D63        0.12422  -0.00002   0.00026  -0.00008   0.00018   0.12440
   D64       -0.96716  -0.00000   0.00038   0.00004   0.00042  -0.96674
   D65        1.23200   0.00001   0.00036   0.00023   0.00058   1.23258
   D66        0.14062   0.00003   0.00048   0.00034   0.00082   0.14144
   D67        0.79345   0.00000   0.00036  -0.00010   0.00027   0.79371
   D68       -0.29039   0.00001   0.00056  -0.00012   0.00044  -0.28995
   D69       -0.53256   0.00001  -0.00033   0.00004  -0.00029  -0.53285
   D70        0.54632  -0.00002  -0.00096  -0.00001  -0.00098   0.54535
   D71        0.10318   0.00001   0.00011   0.00011   0.00021   0.10340
   D72        1.32060   0.00000   0.00051   0.00004   0.00054   1.32114
   D73       -0.98021   0.00002   0.00022   0.00032   0.00054  -0.97967
   D74        0.23721   0.00002   0.00062   0.00025   0.00087   0.23808
   D75       -0.96647  -0.00000   0.00044  -0.00006   0.00038  -0.96609
   D76        0.14154   0.00002   0.00043   0.00026   0.00069   0.14223
   D77        0.12485  -0.00002   0.00018  -0.00010   0.00008   0.12493
   D78        1.23286   0.00001   0.00017   0.00022   0.00039   1.23325
   D79        0.54483  -0.00002  -0.00064  -0.00004  -0.00068   0.54415
   D80       -0.53427   0.00001  -0.00007   0.00006  -0.00001  -0.53428
   D81        0.55450  -0.00000  -0.00125   0.00019  -0.00106   0.55344
   D82       -0.51371  -0.00001  -0.00101   0.00009  -0.00092  -0.51463
   D83       -0.50727   0.00001  -0.00113   0.00021  -0.00092  -0.50819
   D84       -1.57548   0.00000  -0.00089   0.00011  -0.00077  -1.57626
   D85       -1.29073   0.00000  -0.00073   0.00002  -0.00071  -1.29144
   D86       -0.17964  -0.00001  -0.00056  -0.00010  -0.00066  -0.18030
   D87       -0.17707  -0.00002  -0.00125  -0.00016  -0.00140  -0.17847
   D88        0.93401  -0.00003  -0.00108  -0.00027  -0.00135   0.93266
   D89        0.49235  -0.00002   0.00021  -0.00016   0.00005   0.49240
   D90       -0.75188   0.00002   0.00065   0.00026   0.00091  -0.75098
   D91       -0.86537   0.00000  -0.00067   0.00006  -0.00061  -0.86599
   D92        0.00396  -0.00001  -0.00142   0.00013  -0.00129   0.00267
   D93        0.30407   0.00001  -0.00032   0.00006  -0.00026   0.30381
   D94        1.17341  -0.00000  -0.00106   0.00013  -0.00093   1.17248
   D95       -0.21815  -0.00003  -0.00071  -0.00033  -0.00104  -0.21919
   D96       -1.24899  -0.00000   0.00042  -0.00025   0.00017  -1.24883
   D97        0.99929   0.00000   0.00024  -0.00014   0.00010   0.99939
   D98       -0.03155   0.00003   0.00137  -0.00006   0.00131  -0.03024
   D99       -0.08820  -0.00000  -0.00004  -0.00009  -0.00013  -0.08833
   D100       0.89255  -0.00002  -0.00041  -0.00020  -0.00061   0.89194
   D101      -0.95336   0.00000   0.00050   0.00000   0.00050  -0.95285
   D102       0.02739  -0.00001   0.00014  -0.00011   0.00002   0.02741
         Item               Value     Threshold  Converged?
 Maximum Force            0.000058     0.000450     YES
 RMS     Force            0.000019     0.000300     YES
 Maximum Displacement     0.002032     0.001800     NO 
 RMS     Displacement     0.000403     0.001200     YES
 Predicted change in Energy=-9.752717D-07
 GradGradGradGradGradGradGradGradGradGradGradGradGradGradGradGradGradGrad

                          Input orientation:                          
 ---------------------------------------------------------------------
 Center     Atomic      Atomic             Coordinates (Angstroms)
 Number     Number       Type             X           Y           Z
 ---------------------------------------------------------------------
      1          4           0        7.960579    7.634466    5.943483
      2          4           0        9.515405    6.306858    7.233795
      3          4           0        7.513016    5.954054    7.035126
      4          4           0        8.129411    6.621348    8.864872
      5          4           0        5.952112    7.226170    6.336051
      6          4           0        9.706995    8.010043    8.358212
      7          4           0        8.406539    9.311446    7.041177
      8          4           0        7.791000    8.637532    8.868695
      9          4           0        6.404233    8.959069    7.239756
     10          4           0        6.213292    7.250748    8.356330
     11          4           0        9.968895    8.043589    6.338309
 ---------------------------------------------------------------------
                    Distance matrix (angstroms):
                    1          2          3          4          5
     1  Be   0.000000
     2  Be   2.417629   0.000000
     3  Be   2.053236   2.042915   0.000000
     4  Be   3.096680   2.163399   2.042840   0.000000
     5  Be   2.086805   3.787893   2.131526   3.391368   0.000000
     6  Be   3.003654   2.049843   3.284994   2.161931   4.336212
     7  Be   2.053308   3.208463   3.474262   3.261792   3.296936
     8  Be   3.097057   3.328440   3.261948   2.044391   3.433328
     9  Be   2.420147   4.088233   3.209577   3.328991   2.006000
    10  Be   3.003678   3.613165   2.261919   2.079969   2.037240
    11  Be   2.087248   2.005937   3.298947   3.433656   4.099113
                    6          7          8          9         10
     6  Be   0.000000
     7  Be   2.262613   0.000000
     8  Be   2.079753   2.042760   0.000000
     9  Be   3.613839   2.042751   2.163320   0.000000
    10  Be   3.575261   3.284270   2.162140   2.049770   0.000000
    11  Be   2.037087   2.131301   3.390995   3.789133   4.336538
                   11
    11  Be   0.000000
 Stoichiometry    Be11
 Framework group  C1[X(Be11)]
 Deg. of freedom    27
 Full point group                 C1      NOp   1
 Largest Abelian subgroup         C1      NOp   1
 Largest concise Abelian subgroup C1      NOp   1
                         Standard orientation:                         
 ---------------------------------------------------------------------
 Center     Atomic      Atomic             Coordinates (Angstroms)
 Number     Number       Type             X           Y           Z
 ---------------------------------------------------------------------
      1          4           0       -0.000486    0.001355   -1.476136
      2          4           0       -1.555079    1.326114   -0.182620
      3          4           0        0.447356    1.679093   -0.380504
      4          4           0       -0.169087    1.007531    1.447664
      5          4           0        2.008052    0.408416   -1.082653
      6          4           0       -1.746891   -0.379718    0.937738
      7          4           0       -0.446663   -1.678171   -0.382431
      8          4           0        0.169025   -1.008706    1.446672
      9          4           0        1.555700   -1.326565   -0.183068
     10          4           0        1.746924    0.379062    0.937569
     11          4           0       -2.008852   -0.408411   -1.082231
 ---------------------------------------------------------------------
 Rotational constants (GHZ):           2.4774311           1.8511263           1.7930713
 Standard basis: def2TZVP (5D, 7F)
 There are   220 symmetry adapted cartesian basis functions of A   symmetry.
 There are   209 symmetry adapted basis functions of A   symmetry.
   209 basis functions,   319 primitive gaussians,   220 cartesian basis functions
    22 alpha electrons       22 beta electrons
       nuclear repulsion energy       177.2077397624 Hartrees.
 NAtoms=   11 NActive=   11 NUniq=   11 SFac= 1.00D+00 NAtFMM=   60 NAOKFM=F Big=F
 Integral buffers will be    131072 words long.
 Raffenetti 2 integral format.
 Two-electron integral symmetry is turned on.
 One-electron integrals computed using PRISM.
   1 Symmetry operations used in ECPInt.
 ECPInt:  NShTT=    4950 NPrTT=   15763 LenC2=    4841 LenP2D=   12958.
 LDataN:  DoStor=T MaxTD1= 4 Len=   56
 NBasis=   209 RedAO= T EigKep=  2.97D-04  NBF=   209
 NBsUse=   209 1.00D-06 EigRej= -1.00D+00 NBFU=   209
 Initial guess from the checkpoint file:  "/home/asus/YCY/Be11/Be11.chk"
 B after Tr=    -0.000000    0.000000    0.000000
         Rot=    1.000000   -0.000202    0.000038   -0.000133 Ang=  -0.03 deg.
 Keep R1 ints in memory in canonical form, NReq=259703204.
 Requested convergence on RMS density matrix=1.00D-08 within 128 cycles.
 Requested convergence on MAX density matrix=1.00D-06.
 Requested convergence on             energy=1.00D-06.
 No special actions if energy rises.
 SCF Done:  E(RPBE1PBE) =  -161.834632544     A.U. after   10 cycles
            NFock= 10  Conv=0.46D-08     -V/T= 2.0072
   1 Symmetry operations used in ECPInt.
 ECPInt:  NShTT=    4950 NPrTT=   15763 LenC2=    4841 LenP2D=   12958.
 LDataN:  DoStor=T MaxTD1= 5 Len=  102
 Calling FoFJK, ICntrl=      2127 FMM=F ISym2X=0 I1Cent= 0 IOpClX= 0 NMat=1 NMatS=1 NMatT=0.
 ***** Axes restored to original set *****
 -------------------------------------------------------------------
 Center     Atomic                   Forces (Hartrees/Bohr)
 Number     Number              X              Y              Z
 -------------------------------------------------------------------
      1        4           0.000004061    0.000018964   -0.000023975
      2        4           0.000026664   -0.000075193    0.000031883
      3        4          -0.000057011   -0.000109234   -0.000034729
      4        4           0.000050610    0.000041966   -0.000102161
      5        4           0.000016995   -0.000004054    0.000036605
      6        4           0.000076730    0.000021456    0.000089071
      7        4           0.000090367    0.000114146   -0.000038645
      8        4          -0.000072434   -0.000042103   -0.000081531
      9        4          -0.000020277    0.000040002    0.000007370
     10        4          -0.000073427   -0.000018502    0.000098425
     11        4          -0.000042277    0.000012551    0.000017688
 -------------------------------------------------------------------
 Cartesian Forces:  Max     0.000114146 RMS     0.000058129

 GradGradGradGradGradGradGradGradGradGradGradGradGradGradGradGradGradGrad
 Berny optimization.
 Using GEDIIS/GDIIS optimizer.
 FormGI is forming the generalized inverse of G from B-inverse, IUseBI=4.
 Internal  Forces:  Max     0.000040184 RMS     0.000013729
 Search for a local minimum.
 Step number   5 out of a maximum of  100
 All quantities printed in internal units (Hartrees-Bohrs-Radians)
 Mixed Optimization -- En-DIIS/RFO-DIIS
 Swapping is turned off.
 Update second derivatives using D2CorX and points    1    2    3    4    5
 DE= -1.26D-06 DEPred=-9.75D-07 R= 1.30D+00
 TightC=F SS=  1.41D+00  RLast= 1.09D-02 DXNew= 5.0454D-01 3.2707D-02
 Trust test= 1.30D+00 RLast= 1.09D-02 DXMaxT set to 3.00D-01
 ITU=  1  1  1  1  0
     Eigenvalues ---    0.00998   0.02280   0.02513   0.02828   0.03046
     Eigenvalues ---    0.03799   0.04088   0.04266   0.05549   0.05992
     Eigenvalues ---    0.06295   0.06397   0.06574   0.06654   0.07163
     Eigenvalues ---    0.07323   0.07948   0.08206   0.08560   0.08903
     Eigenvalues ---    0.11027   0.11471   0.12623   0.12696   0.13685
     Eigenvalues ---    0.14046   0.14573
 En-DIIS/RFO-DIIS/Sim-DIIS IScMMF=       -3 using points:     5    4    3    2    1
 RFO step:  Lambda=-5.42236398D-07.
 DIIS inversion failure, remove point   5.
 DIIS inversion failure, remove point   4.
 RFO-DIIS uses    3 points instead of    5
 DidBck=F Rises=F RFO-DIIS coefs:    1.72525   -1.03593    0.31068    0.00000    0.00000
 Iteration  1 RMS(Cart)=  0.00020276 RMS(Int)=  0.00000018
 Iteration  2 RMS(Cart)=  0.00000005 RMS(Int)=  0.00000016
 Variable       Old X    -DE/DX   Delta X   Delta X   Delta X     New X
                                 (Linear)    (Quad)   (Total)
    R1        4.56866   0.00002   0.00023   0.00036   0.00059   4.56925
    R2        3.88005   0.00004  -0.00074   0.00045  -0.00029   3.87976
    R3        3.94349   0.00001  -0.00086   0.00043  -0.00043   3.94306
    R4        3.88019   0.00003  -0.00077   0.00040  -0.00037   3.87982
    R5        4.57341   0.00001  -0.00021   0.00024   0.00003   4.57344
    R6        3.94433  -0.00000  -0.00085   0.00029  -0.00056   3.94376
    R7        3.86055   0.00003   0.00017   0.00028   0.00045   3.86100
    R8        4.08823  -0.00002  -0.00070  -0.00007  -0.00077   4.08746
    R9        3.87364   0.00004  -0.00014   0.00042   0.00029   3.87393
   R10        3.79067   0.00002  -0.00024   0.00032   0.00008   3.79075
   R11        3.86041  -0.00000   0.00012  -0.00000   0.00012   3.86052
   R12        4.02800  -0.00001  -0.00102   0.00031  -0.00070   4.02730
   R13        4.27441   0.00004   0.00114   0.00044   0.00158   4.27599
   R14        4.08546   0.00001   0.00000   0.00015   0.00016   4.08561
   R15        3.86334  -0.00001  -0.00013   0.00006  -0.00007   3.86327
   R16        3.93057   0.00001  -0.00009   0.00008  -0.00000   3.93057
   R17        3.79079   0.00001  -0.00020   0.00021   0.00001   3.79080
   R18        3.84983  -0.00001  -0.00025   0.00013  -0.00013   3.84970
   R19        4.27572   0.00004   0.00108   0.00035   0.00143   4.27715
   R20        3.93016   0.00002  -0.00013   0.00020   0.00007   3.93024
   R21        3.84954  -0.00001  -0.00020   0.00017  -0.00003   3.84951
   R22        3.86026   0.00001   0.00005   0.00012   0.00017   3.86043
   R23        3.86024   0.00004   0.00004   0.00041   0.00046   3.86070
   R24        4.02757  -0.00001  -0.00090   0.00019  -0.00070   4.02687
   R25        4.08808  -0.00002  -0.00060  -0.00007  -0.00067   4.08741
   R26        4.08585   0.00001   0.00005   0.00005   0.00011   4.08596
   R27        3.87350   0.00003  -0.00012   0.00043   0.00031   3.87382
    A1        1.99449  -0.00001  -0.00006  -0.00007  -0.00013   1.99437
    A2        1.59429   0.00001   0.00021   0.00003   0.00024   1.59453
    A3        2.01337   0.00000   0.00006   0.00001   0.00007   2.01344
    A4        2.01699   0.00002   0.00062   0.00008   0.00071   2.01770
    A5        1.59379   0.00001   0.00027   0.00004   0.00030   1.59409
    A6        1.84376   0.00001   0.00007  -0.00001   0.00006   1.84381
    A7        1.84239   0.00001   0.00017   0.00002   0.00019   1.84258
    A8        2.76204  -0.00001  -0.00004  -0.00009  -0.00013   2.76191
    A9        1.99343  -0.00000   0.00002  -0.00002   0.00000   1.99343
   A10        1.48122  -0.00001  -0.00028  -0.00009  -0.00037   1.48085
   A11        1.46721  -0.00000   0.00000  -0.00003  -0.00003   1.46719
   A12        1.86340   0.00001   0.00025   0.00004   0.00029   1.86369
   A13        1.90466  -0.00000  -0.00047   0.00003  -0.00044   1.90422
   A14        1.93430  -0.00002  -0.00023  -0.00010  -0.00033   1.93397
   A15        1.71439  -0.00002  -0.00028  -0.00015  -0.00044   1.71395
   A16        1.53742  -0.00001  -0.00012  -0.00004  -0.00016   1.53726
   A17        2.27391  -0.00001   0.00009  -0.00003   0.00006   2.27397
   A18        1.99041  -0.00001  -0.00029  -0.00006  -0.00035   1.99006
   A19        1.89628  -0.00002  -0.00036  -0.00014  -0.00050   1.89578
   A20        1.82433   0.00001   0.00003   0.00009   0.00012   1.82445
   A21        2.03738   0.00003   0.00055   0.00022   0.00076   2.03815
   A22        1.79270   0.00003   0.00020   0.00022   0.00042   1.79312
   A23        1.84821   0.00001   0.00007   0.00009   0.00016   1.84838
   A24        2.00485   0.00002   0.00031   0.00015   0.00046   2.00531
   A25        1.63164   0.00001   0.00031   0.00003   0.00034   1.63197
   A26        1.77497   0.00002   0.00044   0.00007   0.00052   1.77549
   A27        1.67588   0.00000  -0.00017   0.00002  -0.00015   1.67573
   A28        1.87468  -0.00002  -0.00017  -0.00012  -0.00029   1.87439
   A29        1.65737  -0.00000  -0.00026  -0.00003  -0.00029   1.65708
   A30        1.91428  -0.00002  -0.00050  -0.00012  -0.00062   1.91366
   A31        1.93570  -0.00002  -0.00058  -0.00012  -0.00069   1.93501
   A32        1.53704  -0.00001  -0.00007  -0.00003  -0.00010   1.53695
   A33        1.71468  -0.00003  -0.00026  -0.00018  -0.00044   1.71424
   A34        1.99059  -0.00001  -0.00026  -0.00008  -0.00034   1.99025
   A35        1.89618  -0.00001  -0.00037  -0.00009  -0.00046   1.89572
   A36        2.27573  -0.00002  -0.00003  -0.00009  -0.00012   2.27561
   A37        1.84814   0.00001   0.00006   0.00007   0.00012   1.84826
   A38        1.82480   0.00001  -0.00003   0.00007   0.00004   1.82484
   A39        2.03822   0.00002   0.00048   0.00017   0.00064   2.03886
   A40        2.00486   0.00002   0.00030   0.00014   0.00044   2.00530
   A41        1.79207   0.00003   0.00019   0.00026   0.00045   1.79252
   A42        1.48040  -0.00001  -0.00021  -0.00006  -0.00027   1.48013
   A43        1.46613   0.00000   0.00007   0.00002   0.00009   1.46622
   A44        1.90302   0.00000  -0.00035   0.00010  -0.00025   1.90277
   A45        1.93403  -0.00001  -0.00021  -0.00009  -0.00030   1.93373
   A46        1.86296   0.00001   0.00027   0.00004   0.00031   1.86327
   A47        1.65772  -0.00001  -0.00026  -0.00004  -0.00030   1.65742
   A48        1.67706  -0.00000  -0.00025  -0.00002  -0.00027   1.67680
   A49        1.93576  -0.00002  -0.00059  -0.00011  -0.00069   1.93507
   A50        1.87503  -0.00002  -0.00021  -0.00011  -0.00032   1.87471
   A51        1.91377  -0.00002  -0.00043  -0.00010  -0.00053   1.91323
   A52        1.63147   0.00001   0.00032   0.00003   0.00036   1.63182
   A53        1.77429   0.00002   0.00047   0.00009   0.00057   1.77486
    D1       -0.70205  -0.00000   0.00004   0.00001   0.00005  -0.70200
    D2       -1.78400  -0.00000  -0.00011   0.00001  -0.00010  -1.78410
    D3        1.17865   0.00001   0.00032   0.00004   0.00036   1.17901
    D4        0.09670   0.00000   0.00017   0.00003   0.00020   0.09691
    D5        0.31022  -0.00000   0.00009  -0.00002   0.00007   0.31029
    D6       -0.77173  -0.00001  -0.00006  -0.00003  -0.00009  -0.77182
    D7       -0.21159  -0.00000   0.00013   0.00004   0.00017  -0.21141
    D8        0.77951  -0.00000  -0.00007   0.00001  -0.00007   0.77944
    D9       -1.07837  -0.00000   0.00008  -0.00000   0.00008  -1.07829
   D10       -0.08727  -0.00000  -0.00013  -0.00003  -0.00016  -0.08743
   D11        0.93967  -0.00001   0.00020  -0.00001   0.00019   0.93986
   D12        1.93077  -0.00001  -0.00001  -0.00004  -0.00005   1.93072
   D13        0.80586   0.00000   0.00018  -0.00000   0.00018   0.80604
   D14       -0.91788  -0.00000  -0.00013  -0.00002  -0.00015  -0.91802
   D15       -0.01483   0.00000   0.00039   0.00004   0.00043  -0.01440
   D16       -0.08716  -0.00000  -0.00013  -0.00003  -0.00016  -0.08732
   D17       -1.07784  -0.00000   0.00007  -0.00004   0.00003  -1.07781
   D18        0.78092  -0.00000  -0.00015  -0.00007  -0.00022   0.78070
   D19       -0.20976  -0.00000   0.00004  -0.00007  -0.00003  -0.20979
   D20        1.93194  -0.00001  -0.00009  -0.00010  -0.00019   1.93175
   D21        0.94126  -0.00001   0.00010  -0.00010  -0.00000   0.94126
   D22        0.30989   0.00000   0.00009   0.00001   0.00010   0.31000
   D23       -0.77232  -0.00000  -0.00005   0.00004  -0.00001  -0.77233
   D24        1.17902   0.00001   0.00031   0.00001   0.00032   1.17934
   D25        0.09680   0.00000   0.00017   0.00004   0.00021   0.09701
   D26       -0.70278  -0.00000   0.00011   0.00000   0.00011  -0.70267
   D27       -1.78499  -0.00000  -0.00003   0.00003  -0.00000  -1.78500
   D28       -0.91645  -0.00000  -0.00027  -0.00004  -0.00031  -0.91675
   D29       -0.00846   0.00000  -0.00020  -0.00006  -0.00026  -0.00871
   D30        0.80702   0.00000   0.00008  -0.00001   0.00007   0.80709
   D31        0.93447  -0.00002  -0.00080  -0.00014  -0.00094   0.93354
   D32       -0.17850  -0.00000  -0.00044  -0.00001  -0.00045  -0.17895
   D33       -0.17694  -0.00001  -0.00078  -0.00009  -0.00087  -0.17780
   D34       -1.28991   0.00001  -0.00042   0.00004  -0.00038  -1.29029
   D35       -0.86610   0.00000  -0.00015   0.00003  -0.00011  -0.86621
   D36        0.30350   0.00001  -0.00004   0.00008   0.00004   0.30354
   D37        0.00413  -0.00000  -0.00050   0.00002  -0.00049   0.00364
   D38        1.17373   0.00001  -0.00040   0.00007  -0.00033   1.17339
   D39       -0.08820  -0.00000  -0.00011  -0.00003  -0.00015  -0.08834
   D40        0.89154  -0.00001  -0.00029  -0.00006  -0.00035   0.89119
   D41       -0.95387  -0.00000   0.00027  -0.00005   0.00022  -0.95365
   D42        0.02587  -0.00001   0.00009  -0.00008   0.00001   0.02588
   D43        0.79202   0.00000   0.00024  -0.00000   0.00024   0.79226
   D44       -0.29208   0.00001   0.00027   0.00004   0.00031  -0.29177
   D45       -0.51364  -0.00000  -0.00029  -0.00004  -0.00034  -0.51398
   D46        0.55450   0.00001  -0.00027   0.00003  -0.00023   0.55427
   D47       -1.57487   0.00000  -0.00022  -0.00002  -0.00024  -1.57512
   D48       -0.50673   0.00002  -0.00020   0.00006  -0.00014  -0.50687
   D49       -0.75304   0.00002   0.00065   0.00020   0.00085  -0.75219
   D50        0.49025  -0.00001   0.00003   0.00001   0.00004   0.49029
   D51       -0.97941   0.00002   0.00035   0.00013   0.00047  -0.97893
   D52        0.10365   0.00000   0.00015   0.00003   0.00018   0.10383
   D53        0.23683   0.00001   0.00055   0.00009   0.00064   0.23747
   D54        1.31988  -0.00000   0.00035   0.00000   0.00035   1.32023
   D55        0.99895   0.00001  -0.00009   0.00005  -0.00005   0.99890
   D56       -0.03018   0.00001   0.00038   0.00006   0.00045  -0.02973
   D57       -0.21935  -0.00002  -0.00058  -0.00019  -0.00077  -0.22011
   D58       -1.24847  -0.00001  -0.00010  -0.00017  -0.00027  -1.24874
   D59        0.30431  -0.00001   0.00041  -0.00007   0.00035   0.30465
   D60        1.35739   0.00001   0.00052   0.00007   0.00059   1.35798
   D61       -0.74875  -0.00003   0.00025  -0.00019   0.00006  -0.74869
   D62        0.30434  -0.00001   0.00036  -0.00005   0.00030   0.30464
   D63        0.12440  -0.00002   0.00001  -0.00007  -0.00006   0.12434
   D64       -0.96674  -0.00001   0.00016  -0.00000   0.00016  -0.96658
   D65        1.23258   0.00001   0.00032   0.00015   0.00048   1.23306
   D66        0.14144   0.00002   0.00047   0.00022   0.00070   0.14214
   D67        0.79371   0.00000   0.00009  -0.00008   0.00001   0.79373
   D68       -0.28995   0.00000   0.00011  -0.00008   0.00003  -0.28992
   D69       -0.53285   0.00001  -0.00009   0.00003  -0.00006  -0.53290
   D70        0.54535  -0.00001  -0.00035  -0.00001  -0.00036   0.54499
   D71        0.10340   0.00000   0.00016   0.00004   0.00019   0.10359
   D72        1.32114  -0.00001   0.00026  -0.00005   0.00021   1.32135
   D73       -0.97967   0.00002   0.00037   0.00014   0.00051  -0.97915
   D74        0.23808   0.00001   0.00047   0.00005   0.00053   0.23861
   D75       -0.96609  -0.00001   0.00012  -0.00006   0.00007  -0.96602
   D76        0.14223   0.00002   0.00040   0.00018   0.00057   0.14280
   D77        0.12493  -0.00001  -0.00004  -0.00010  -0.00013   0.12480
   D78        1.23325   0.00001   0.00024   0.00013   0.00037   1.23363
   D79        0.54415  -0.00001  -0.00023  -0.00002  -0.00024   0.54391
   D80       -0.53428   0.00001   0.00003   0.00007   0.00010  -0.53418
   D81        0.55344   0.00001  -0.00021   0.00009  -0.00013   0.55331
   D82       -0.51463  -0.00000  -0.00024   0.00002  -0.00022  -0.51485
   D83       -0.50819   0.00002  -0.00014   0.00014   0.00000  -0.50819
   D84       -1.57626   0.00001  -0.00016   0.00007  -0.00009  -1.57635
   D85       -1.29144   0.00001  -0.00029   0.00009  -0.00020  -1.29164
   D86       -0.18030   0.00000  -0.00031   0.00005  -0.00026  -0.18056
   D87       -0.17847  -0.00001  -0.00062  -0.00001  -0.00063  -0.17910
   D88        0.93266  -0.00001  -0.00064  -0.00005  -0.00069   0.93197
   D89        0.49240  -0.00002  -0.00010  -0.00012  -0.00021   0.49219
   D90       -0.75098   0.00001   0.00045   0.00010   0.00056  -0.75042
   D91       -0.86599   0.00000  -0.00013   0.00003  -0.00010  -0.86609
   D92        0.00267   0.00000  -0.00037   0.00010  -0.00026   0.00241
   D93        0.30381   0.00001  -0.00006   0.00007   0.00001   0.30383
   D94        1.17248   0.00001  -0.00030   0.00015  -0.00015   1.17232
   D95       -0.21919  -0.00002  -0.00058  -0.00017  -0.00075  -0.21994
   D96       -1.24883  -0.00001  -0.00006  -0.00017  -0.00023  -1.24906
   D97        0.99939   0.00000  -0.00010   0.00000  -0.00009   0.99930
   D98       -0.03024   0.00001   0.00042   0.00000   0.00043  -0.02982
   D99       -0.08833  -0.00000  -0.00011  -0.00003  -0.00015  -0.08847
   D100       0.89194  -0.00001  -0.00030  -0.00011  -0.00041   0.89153
   D101      -0.95285  -0.00000   0.00016  -0.00007   0.00009  -0.95276
   D102       0.02741  -0.00001  -0.00003  -0.00014  -0.00018   0.02724
         Item               Value     Threshold  Converged?
 Maximum Force            0.000040     0.000450     YES
 RMS     Force            0.000014     0.000300     YES
 Maximum Displacement     0.000996     0.001800     YES
 RMS     Displacement     0.000203     0.001200     YES
 Predicted change in Energy=-2.542633D-07
 Optimization completed.
    -- Stationary point found.
                           ----------------------------
                           !   Optimized Parameters   !
                           ! (Angstroms and Degrees)  !
 --------------------------                            --------------------------
 ! Name  Definition              Value          Derivative Info.                !
 --------------------------------------------------------------------------------
 ! R1    R(1,2)                  2.4176         -DE/DX =    0.0                 !
 ! R2    R(1,3)                  2.0532         -DE/DX =    0.0                 !
 ! R3    R(1,5)                  2.0868         -DE/DX =    0.0                 !
 ! R4    R(1,7)                  2.0533         -DE/DX =    0.0                 !
 ! R5    R(1,9)                  2.4201         -DE/DX =    0.0                 !
 ! R6    R(1,11)                 2.0872         -DE/DX =    0.0                 !
 ! R7    R(2,3)                  2.0429         -DE/DX =    0.0                 !
 ! R8    R(2,4)                  2.1634         -DE/DX =    0.0                 !
 ! R9    R(2,6)                  2.0498         -DE/DX =    0.0                 !
 ! R10   R(2,11)                 2.0059         -DE/DX =    0.0                 !
 ! R11   R(3,4)                  2.0428         -DE/DX =    0.0                 !
 ! R12   R(3,5)                  2.1315         -DE/DX =    0.0                 !
 ! R13   R(3,10)                 2.2619         -DE/DX =    0.0                 !
 ! R14   R(4,6)                  2.1619         -DE/DX =    0.0                 !
 ! R15   R(4,8)                  2.0444         -DE/DX =    0.0                 !
 ! R16   R(4,10)                 2.08           -DE/DX =    0.0                 !
 ! R17   R(5,9)                  2.006          -DE/DX =    0.0                 !
 ! R18   R(5,10)                 2.0372         -DE/DX =    0.0                 !
 ! R19   R(6,7)                  2.2626         -DE/DX =    0.0                 !
 ! R20   R(6,8)                  2.0798         -DE/DX =    0.0                 !
 ! R21   R(6,11)                 2.0371         -DE/DX =    0.0                 !
 ! R22   R(7,8)                  2.0428         -DE/DX =    0.0                 !
 ! R23   R(7,9)                  2.0428         -DE/DX =    0.0                 !
 ! R24   R(7,11)                 2.1313         -DE/DX =    0.0                 !
 ! R25   R(8,9)                  2.1633         -DE/DX =    0.0                 !
 ! R26   R(8,10)                 2.1621         -DE/DX =    0.0                 !
 ! R27   R(9,10)                 2.0498         -DE/DX =    0.0                 !
 ! A1    A(2,1,5)              114.2761         -DE/DX =    0.0                 !
 ! A2    A(2,1,7)               91.3461         -DE/DX =    0.0                 !
 ! A3    A(2,1,9)              115.3577         -DE/DX =    0.0                 !
 ! A4    A(3,1,7)              115.565          -DE/DX =    0.0                 !
 ! A5    A(3,1,9)               91.3174         -DE/DX =    0.0                 !
 ! A6    A(3,1,11)             105.6395         -DE/DX =    0.0                 !
 ! A7    A(5,1,7)              105.5611         -DE/DX =    0.0                 !
 ! A8    A(5,1,11)             158.2531         -DE/DX =    0.0                 !
 ! A9    A(9,1,11)             114.215          -DE/DX =    0.0                 !
 ! A10   A(1,2,4)               84.8675         -DE/DX =    0.0                 !
 ! A11   A(1,2,6)               84.065          -DE/DX =    0.0                 !
 ! A12   A(3,2,6)              106.765          -DE/DX =    0.0                 !
 ! A13   A(3,2,11)             109.129          -DE/DX =    0.0                 !
 ! A14   A(4,2,11)             110.8271         -DE/DX =    0.0                 !
 ! A15   A(1,3,4)               98.2273         -DE/DX =    0.0                 !
 ! A16   A(1,3,10)              88.0876         -DE/DX =    0.0                 !
 ! A17   A(2,3,5)              130.2854         -DE/DX =    0.0                 !
 ! A18   A(2,3,10)             114.0421         -DE/DX =    0.0                 !
 ! A19   A(4,3,5)              108.6489         -DE/DX =    0.0                 !
 ! A20   A(2,4,8)              104.5261         -DE/DX =    0.0                 !
 ! A21   A(2,4,10)             116.7335         -DE/DX =    0.0                 !
 ! A22   A(3,4,6)              102.7143         -DE/DX =    0.0                 !
 ! A23   A(3,4,8)              105.8948         -DE/DX =    0.0                 !
 ! A24   A(6,4,10)             114.8697         -DE/DX =    0.0                 !
 ! A25   A(1,5,10)              93.4859         -DE/DX =    0.0                 !
 ! A26   A(3,5,9)              101.6985         -DE/DX =    0.0                 !
 ! A27   A(2,6,7)               96.0208         -DE/DX =    0.0                 !
 ! A28   A(2,6,8)              107.411          -DE/DX =    0.0                 !
 ! A29   A(4,6,7)               94.9604         -DE/DX =    0.0                 !
 ! A30   A(4,6,11)             109.6804         -DE/DX =    0.0                 !
 ! A31   A(8,6,11)             110.9074         -DE/DX =    0.0                 !
 ! A32   A(1,7,6)               88.0662         -DE/DX =    0.0                 !
 ! A33   A(1,7,8)               98.2437         -DE/DX =    0.0                 !
 ! A34   A(6,7,9)              114.0526         -DE/DX =    0.0                 !
 ! A35   A(8,7,11)             108.6431         -DE/DX =    0.0                 !
 ! A36   A(9,7,11)             130.3896         -DE/DX =    0.0                 !
 ! A37   A(4,8,7)              105.8905         -DE/DX =    0.0                 !
 ! A38   A(4,8,9)              104.5535         -DE/DX =    0.0                 !
 ! A39   A(6,8,9)              116.7811         -DE/DX =    0.0                 !
 ! A40   A(6,8,10)             114.8699         -DE/DX =    0.0                 !
 ! A41   A(7,8,10)             102.6781         -DE/DX =    0.0                 !
 ! A42   A(1,9,8)               84.8205         -DE/DX =    0.0                 !
 ! A43   A(1,9,10)              84.0029         -DE/DX =    0.0                 !
 ! A44   A(5,9,7)              109.0349         -DE/DX =    0.0                 !
 ! A45   A(5,9,8)              110.812          -DE/DX =    0.0                 !
 ! A46   A(7,9,10)             106.7399         -DE/DX =    0.0                 !
 ! A47   A(3,10,8)              94.9805         -DE/DX =    0.0                 !
 ! A48   A(3,10,9)              96.0887         -DE/DX =    0.0                 !
 ! A49   A(4,10,5)             110.9107         -DE/DX =    0.0                 !
 ! A50   A(4,10,9)             107.4314         -DE/DX =    0.0                 !
 ! A51   A(5,10,8)             109.6507         -DE/DX =    0.0                 !
 ! A52   A(1,11,6)              93.4762         -DE/DX =    0.0                 !
 ! A53   A(2,11,7)             101.6594         -DE/DX =    0.0                 !
 ! D1    D(5,1,2,4)            -40.2246         -DE/DX =    0.0                 !
 ! D2    D(5,1,2,6)           -102.2155         -DE/DX =    0.0                 !
 ! D3    D(7,1,2,4)             67.5317         -DE/DX =    0.0                 !
 ! D4    D(7,1,2,6)              5.5407         -DE/DX =    0.0                 !
 ! D5    D(9,1,2,4)             17.7741         -DE/DX =    0.0                 !
 ! D6    D(9,1,2,6)            -44.2169         -DE/DX =    0.0                 !
 ! D7    D(7,1,3,4)            -12.1229         -DE/DX =    0.0                 !
 ! D8    D(7,1,3,10)            44.6628         -DE/DX =    0.0                 !
 ! D9    D(9,1,3,4)            -61.7858         -DE/DX =    0.0                 !
 ! D10   D(9,1,3,10)            -5.0001         -DE/DX =    0.0                 !
 ! D11   D(11,1,3,4)            53.8394         -DE/DX =    0.0                 !
 ! D12   D(11,1,3,10)          110.625          -DE/DX =    0.0                 !
 ! D13   D(2,1,5,10)            46.1724         -DE/DX =    0.0                 !
 ! D14   D(7,1,5,10)           -52.5905         -DE/DX =    0.0                 !
 ! D15   D(11,1,5,10)           -0.8497         -DE/DX =    0.0                 !
 ! D16   D(2,1,7,6)             -4.9942         -DE/DX =    0.0                 !
 ! D17   D(2,1,7,8)            -61.7556         -DE/DX =    0.0                 !
 ! D18   D(3,1,7,6)             44.7432         -DE/DX =    0.0                 !
 ! D19   D(3,1,7,8)            -12.0183         -DE/DX =    0.0                 !
 ! D20   D(5,1,7,6)            110.6919         -DE/DX =    0.0                 !
 ! D21   D(5,1,7,8)             53.9305         -DE/DX =    0.0                 !
 ! D22   D(2,1,9,8)             17.7556         -DE/DX =    0.0                 !
 ! D23   D(2,1,9,10)           -44.2507         -DE/DX =    0.0                 !
 ! D24   D(3,1,9,8)             67.5528         -DE/DX =    0.0                 !
 ! D25   D(3,1,9,10)             5.5465         -DE/DX =    0.0                 !
 ! D26   D(11,1,9,8)           -40.2663         -DE/DX =    0.0                 !
 ! D27   D(11,1,9,10)         -102.2727         -DE/DX =    0.0                 !
 ! D28   D(3,1,11,6)           -52.5084         -DE/DX =    0.0                 !
 ! D29   D(5,1,11,6)            -0.4846         -DE/DX =    0.0                 !
 ! D30   D(9,1,11,6)            46.2391         -DE/DX =    0.0                 !
 ! D31   D(6,2,3,5)             53.5414         -DE/DX =    0.0                 !
 ! D32   D(6,2,3,10)           -10.2271         -DE/DX =    0.0                 !
 ! D33   D(11,2,3,5)           -10.1379         -DE/DX =    0.0                 !
 ! D34   D(11,2,3,10)          -73.9064         -DE/DX =    0.0                 !
 ! D35   D(1,2,4,8)            -49.6239         -DE/DX =    0.0                 !
 ! D36   D(1,2,4,10)            17.3891         -DE/DX =    0.0                 !
 ! D37   D(11,2,4,8)             0.2366         -DE/DX =    0.0                 !
 ! D38   D(11,2,4,10)           67.2496         -DE/DX =    0.0                 !
 ! D39   D(1,2,6,7)             -5.0533         -DE/DX =    0.0                 !
 ! D40   D(1,2,6,8)             51.0812         -DE/DX =    0.0                 !
 ! D41   D(3,2,6,7)            -54.6525         -DE/DX =    0.0                 !
 ! D42   D(3,2,6,8)              1.482          -DE/DX =    0.0                 !
 ! D43   D(3,2,11,7)            45.3792         -DE/DX =    0.0                 !
 ! D44   D(4,2,11,7)           -16.735          -DE/DX =    0.0                 !
 ! D45   D(1,3,4,6)            -29.4295         -DE/DX =    0.0                 !
 ! D46   D(1,3,4,8)             31.7705         -DE/DX =    0.0                 !
 ! D47   D(5,3,4,6)            -90.2336         -DE/DX =    0.0                 !
 ! D48   D(5,3,4,8)            -29.0336         -DE/DX =    0.0                 !
 ! D49   D(2,3,5,9)            -43.146          -DE/DX =    0.0                 !
 ! D50   D(4,3,5,9)             28.0895         -DE/DX =    0.0                 !
 ! D51   D(1,3,10,8)           -56.1158         -DE/DX =    0.0                 !
 ! D52   D(1,3,10,9)             5.9386         -DE/DX =    0.0                 !
 ! D53   D(2,3,10,8)            13.5692         -DE/DX =    0.0                 !
 ! D54   D(2,3,10,9)            75.6236         -DE/DX =    0.0                 !
 ! D55   D(3,4,6,7)             57.2355         -DE/DX =    0.0                 !
 ! D56   D(3,4,6,11)            -1.7291         -DE/DX =    0.0                 !
 ! D57   D(10,4,6,7)           -12.5675         -DE/DX =    0.0                 !
 ! D58   D(10,4,6,11)          -71.5322         -DE/DX =    0.0                 !
 ! D59   D(2,4,8,7)             17.4356         -DE/DX =    0.0                 !
 ! D60   D(2,4,8,9)             77.7727         -DE/DX =    0.0                 !
 ! D61   D(3,4,8,7)            -42.9            -DE/DX =    0.0                 !
 ! D62   D(3,4,8,9)             17.4371         -DE/DX =    0.0                 !
 ! D63   D(2,4,10,5)             7.1278         -DE/DX =    0.0                 !
 ! D64   D(2,4,10,9)           -55.3901         -DE/DX =    0.0                 !
 ! D65   D(6,4,10,5)            70.6218         -DE/DX =    0.0                 !
 ! D66   D(6,4,10,9)             8.1039         -DE/DX =    0.0                 !
 ! D67   D(3,5,9,7)             45.4765         -DE/DX =    0.0                 !
 ! D68   D(3,5,9,8)            -16.6128         -DE/DX =    0.0                 !
 ! D69   D(1,5,10,4)           -30.53           -DE/DX =    0.0                 !
 ! D70   D(1,5,10,8)            31.2461         -DE/DX =    0.0                 !
 ! D71   D(2,6,7,1)              5.9243         -DE/DX =    0.0                 !
 ! D72   D(2,6,7,9)             75.696          -DE/DX =    0.0                 !
 ! D73   D(4,6,7,1)            -56.1308         -DE/DX =    0.0                 !
 ! D74   D(4,6,7,9)             13.6408         -DE/DX =    0.0                 !
 ! D75   D(2,6,8,9)            -55.3529         -DE/DX =    0.0                 !
 ! D76   D(2,6,8,10)             8.1492         -DE/DX =    0.0                 !
 ! D77   D(11,6,8,9)             7.1582         -DE/DX =    0.0                 !
 ! D78   D(11,6,8,10)           70.6603         -DE/DX =    0.0                 !
 ! D79   D(4,6,11,1)            31.1773         -DE/DX =    0.0                 !
 ! D80   D(8,6,11,1)           -30.6121         -DE/DX =    0.0                 !
 ! D81   D(1,7,8,4)             31.7097         -DE/DX =    0.0                 !
 ! D82   D(1,7,8,10)           -29.4861         -DE/DX =    0.0                 !
 ! D83   D(11,7,8,4)           -29.1172         -DE/DX =    0.0                 !
 ! D84   D(11,7,8,10)          -90.3129         -DE/DX =    0.0                 !
 ! D85   D(6,7,9,5)            -73.994          -DE/DX =    0.0                 !
 ! D86   D(6,7,9,10)           -10.3305         -DE/DX =    0.0                 !
 ! D87   D(11,7,9,5)           -10.2258         -DE/DX =    0.0                 !
 ! D88   D(11,7,9,10)           53.4376         -DE/DX =    0.0                 !
 ! D89   D(8,7,11,2)            28.2124         -DE/DX =    0.0                 !
 ! D90   D(9,7,11,2)           -43.0278         -DE/DX =    0.0                 !
 ! D91   D(4,8,9,1)            -49.6175         -DE/DX =    0.0                 !
 ! D92   D(4,8,9,5)              0.1532         -DE/DX =    0.0                 !
 ! D93   D(6,8,9,1)             17.4073         -DE/DX =    0.0                 !
 ! D94   D(6,8,9,5)             67.178          -DE/DX =    0.0                 !
 ! D95   D(6,8,10,3)           -12.5588         -DE/DX =    0.0                 !
 ! D96   D(6,8,10,5)           -71.5525         -DE/DX =    0.0                 !
 ! D97   D(7,8,10,3)            57.2609         -DE/DX =    0.0                 !
 ! D98   D(7,8,10,5)            -1.7329         -DE/DX =    0.0                 !
 ! D99   D(1,9,10,3)            -5.0607         -DE/DX =    0.0                 !
 ! D100  D(1,9,10,4)            51.1046         -DE/DX =    0.0                 !
 ! D101  D(7,9,10,3)           -54.5945         -DE/DX =    0.0                 !
 ! D102  D(7,9,10,4)             1.5707         -DE/DX =    0.0                 !
 --------------------------------------------------------------------------------
 GradGradGradGradGradGradGradGradGradGradGradGradGradGradGradGradGradGrad

                          Input orientation:                          
 ---------------------------------------------------------------------
 Center     Atomic      Atomic             Coordinates (Angstroms)
 Number     Number       Type             X           Y           Z
 ---------------------------------------------------------------------
      1          4           0        7.960579    7.634466    5.943483
      2          4           0        9.515405    6.306858    7.233795
      3          4           0        7.513016    5.954054    7.035126
      4          4           0        8.129411    6.621348    8.864872
      5          4           0        5.952112    7.226170    6.336051
      6          4           0        9.706995    8.010043    8.358212
      7          4           0        8.406539    9.311446    7.041177
      8          4           0        7.791000    8.637532    8.868695
      9          4           0        6.404233    8.959069    7.239756
     10          4           0        6.213292    7.250748    8.356330
     11          4           0        9.968895    8.043589    6.338309
 ---------------------------------------------------------------------
                    Distance matrix (angstroms):
                    1          2          3          4          5
     1  Be   0.000000
     2  Be   2.417629   0.000000
     3  Be   2.053236   2.042915   0.000000
     4  Be   3.096680   2.163399   2.042840   0.000000
     5  Be   2.086805   3.787893   2.131526   3.391368   0.000000
     6  Be   3.003654   2.049843   3.284994   2.161931   4.336212
     7  Be   2.053308   3.208463   3.474262   3.261792   3.296936
     8  Be   3.097057   3.328440   3.261948   2.044391   3.433328
     9  Be   2.420147   4.088233   3.209577   3.328991   2.006000
    10  Be   3.003678   3.613165   2.261919   2.079969   2.037240
    11  Be   2.087248   2.005937   3.298947   3.433656   4.099113
                    6          7          8          9         10
     6  Be   0.000000
     7  Be   2.262613   0.000000
     8  Be   2.079753   2.042760   0.000000
     9  Be   3.613839   2.042751   2.163320   0.000000
    10  Be   3.575261   3.284270   2.162140   2.049770   0.000000
    11  Be   2.037087   2.131301   3.390995   3.789133   4.336538
                   11
    11  Be   0.000000
 Stoichiometry    Be11
 Framework group  C1[X(Be11)]
 Deg. of freedom    27
 Full point group                 C1      NOp   1
 Largest Abelian subgroup         C1      NOp   1
 Largest concise Abelian subgroup C1      NOp   1
                         Standard orientation:                         
 ---------------------------------------------------------------------
 Center     Atomic      Atomic             Coordinates (Angstroms)
 Number     Number       Type             X           Y           Z
 ---------------------------------------------------------------------
      1          4           0       -0.000486    0.001355   -1.476136
      2          4           0       -1.555079    1.326114   -0.182620
      3          4           0        0.447356    1.679093   -0.380504
      4          4           0       -0.169087    1.007531    1.447664
      5          4           0        2.008052    0.408416   -1.082653
      6          4           0       -1.746891   -0.379718    0.937738
      7          4           0       -0.446663   -1.678171   -0.382431
      8          4           0        0.169025   -1.008706    1.446672
      9          4           0        1.555700   -1.326565   -0.183068
     10          4           0        1.746924    0.379062    0.937569
     11          4           0       -2.008852   -0.408411   -1.082231
 ---------------------------------------------------------------------
 Rotational constants (GHZ):           2.4774311           1.8511263           1.7930713

 **********************************************************************

            Population analysis using the SCF density.

 **********************************************************************

 Orbital symmetries:
       Occupied  (A) (A) (A) (A) (A) (A) (A) (A) (A) (A) (A) (A)
                 (A) (A) (A) (A) (A) (A) (A) (A) (A) (A)
       Virtual   (A) (A) (A) (A) (A) (A) (A) (A) (A) (A) (A) (A)
                 (A) (A) (A) (A) (A) (A) (A) (A) (A) (A) (A) (A)
                 (A) (A) (A) (A) (A) (A) (A) (A) (A) (A) (A) (A)
                 (A) (A) (A) (A) (A) (A) (A) (A) (A) (A) (A) (A)
                 (A) (A) (A) (A) (A) (A) (A) (A) (A) (A) (A) (A)
                 (A) (A) (A) (A) (A) (A) (A) (A) (A) (A) (A) (A)
                 (A) (A) (A) (A) (A) (A) (A) (A) (A) (A) (A) (A)
                 (A) (A) (A) (A) (A) (A) (A) (A) (A) (A) (A) (A)
                 (A) (A) (A) (A) (A) (A) (A) (A) (A) (A) (A) (A)
                 (A) (A) (A) (A) (A) (A) (A) (A) (A) (A) (A) (A)
                 (A) (A) (A) (A) (A) (A) (A) (A) (A) (A) (A) (A)
                 (A) (A) (A) (A) (A) (A) (A) (A) (A) (A) (A) (A)
                 (A) (A) (A) (A) (A) (A) (A) (A) (A) (A) (A) (A)
                 (A) (A) (A) (A) (A) (A) (A) (A) (A) (A) (A) (A)
                 (A) (A) (A) (A) (A) (A) (A) (A) (A) (A) (A) (A)
                 (A) (A) (A) (A) (A) (A) (A)
 The electronic state is 1-A.
 Alpha  occ. eigenvalues --   -4.05709  -4.05707  -4.04247  -4.04246  -4.03833
 Alpha  occ. eigenvalues --   -4.03828  -4.03218  -4.03216  -4.02846  -4.02802
 Alpha  occ. eigenvalues --   -4.02758  -0.49910  -0.40202  -0.35859  -0.35058
 Alpha  occ. eigenvalues --   -0.26990  -0.25290  -0.25215  -0.22476  -0.22322
 Alpha  occ. eigenvalues --   -0.20390  -0.19132
 Alpha virt. eigenvalues --   -0.11307  -0.09687  -0.09369  -0.06863  -0.06558
 Alpha virt. eigenvalues --   -0.04198  -0.02711  -0.01981  -0.01910  -0.01332
 Alpha virt. eigenvalues --   -0.00932   0.00897   0.03697   0.04471   0.04710
 Alpha virt. eigenvalues --    0.05259   0.05983   0.06232   0.06795   0.06921
 Alpha virt. eigenvalues --    0.07210   0.07266   0.07436   0.09218   0.09522
 Alpha virt. eigenvalues --    0.10257   0.11045   0.13870   0.14115   0.14533
 Alpha virt. eigenvalues --    0.14589   0.15254   0.15869   0.15917   0.16234
 Alpha virt. eigenvalues --    0.16719   0.17102   0.19619   0.19880   0.20218
 Alpha virt. eigenvalues --    0.20847   0.21125   0.22141   0.22293   0.23302
 Alpha virt. eigenvalues --    0.24036   0.24811   0.25226   0.25340   0.25701
 Alpha virt. eigenvalues --    0.26133   0.26525   0.26839   0.26875   0.27112
 Alpha virt. eigenvalues --    0.27621   0.27662   0.28651   0.29295   0.30588
 Alpha virt. eigenvalues --    0.31069   0.31273   0.32280   0.34001   0.34257
 Alpha virt. eigenvalues --    0.34535   0.37101   0.37640   0.38008   0.39017
 Alpha virt. eigenvalues --    0.39717   0.41092   0.41217   0.42289   0.42978
 Alpha virt. eigenvalues --    0.43607   0.45608   0.45988   0.47633   0.48028
 Alpha virt. eigenvalues --    0.51800   0.52726   0.53662   0.54481   0.55901
 Alpha virt. eigenvalues --    0.56483   0.56659   0.57009   0.59762   0.60088
 Alpha virt. eigenvalues --    0.62147   0.62884   0.64220   0.64379   0.65199
 Alpha virt. eigenvalues --    0.65709   0.66395   0.67291   0.67486   0.68548
 Alpha virt. eigenvalues --    0.68934   0.69501   0.69901   0.70135   0.70442
 Alpha virt. eigenvalues --    0.71188   0.71538   0.72869   0.73014   0.74638
 Alpha virt. eigenvalues --    0.74826   0.75283   0.75821   0.76456   0.76541
 Alpha virt. eigenvalues --    0.77808   0.78454   0.80056   0.80851   0.81624
 Alpha virt. eigenvalues --    0.82672   0.82822   0.82837   0.84218   0.85474
 Alpha virt. eigenvalues --    0.86457   0.88532   0.88734   0.89527   0.91050
 Alpha virt. eigenvalues --    0.92027   0.93046   0.93671   0.94678   0.95082
 Alpha virt. eigenvalues --    0.95592   0.97230   0.99754   1.00054   1.00603
 Alpha virt. eigenvalues --    1.02241   1.06046   1.15043   5.25917   5.26372
 Alpha virt. eigenvalues --    5.28517   5.29288   5.30870   5.32494   5.36699
 Alpha virt. eigenvalues --    5.37597   5.41681   5.42827   5.47696   5.52984
 Alpha virt. eigenvalues --    5.65828   5.70784   5.77809   5.79901   5.84296
 Alpha virt. eigenvalues --    5.84765   5.87469   5.88130   5.88616   5.90721
 Alpha virt. eigenvalues --    5.91799   5.94922   5.96581   5.97180   5.98501
 Alpha virt. eigenvalues --    6.05376   6.07340   6.09227   6.17660   6.21670
 Alpha virt. eigenvalues --    6.22673   7.23435   7.61573   7.65761   7.74388
 Alpha virt. eigenvalues --    7.76999   7.80105   7.80273   7.81746   7.82281
 Alpha virt. eigenvalues --    7.87182   7.93407
          Condensed to atoms (all electrons):
               1          2          3          4          5          6
     1  Be   2.709343   0.068965   0.164058  -0.001719   0.190528   0.003243
     2  Be   0.068965   2.845553   0.275330   0.202713   0.037673   0.235521
     3  Be   0.164058   0.275330   2.811907   0.238971   0.235105   0.012736
     4  Be  -0.001719   0.202713   0.238971   2.792762   0.036484   0.185902
     5  Be   0.190528   0.037673   0.235105   0.036484   3.106985  -0.011914
     6  Be   0.003243   0.235521   0.012736   0.185902  -0.011914   2.809700
     7  Be   0.164097   0.016753   0.006227   0.023046   0.080065   0.140590
     8  Be  -0.001750   0.011009   0.023116   0.244995   0.017793   0.245906
     9  Be   0.068634  -0.004536   0.016758   0.011045   0.292878   0.022054
    10  Be   0.003303   0.022027   0.140781   0.245831   0.274617   0.033034
    11  Be   0.190414   0.292819   0.079920   0.017792   0.002189   0.274802
               7          8          9         10         11
     1  Be   0.164097  -0.001750   0.068634   0.003303   0.190414
     2  Be   0.016753   0.011009  -0.004536   0.022027   0.292819
     3  Be   0.006227   0.023116   0.016758   0.140781   0.079920
     4  Be   0.023046   0.244995   0.011045   0.245831   0.017792
     5  Be   0.080065   0.017793   0.292878   0.274617   0.002189
     6  Be   0.140590   0.245906   0.022054   0.033034   0.274802
     7  Be   2.811634   0.238807   0.275346   0.012762   0.235062
     8  Be   0.238807   2.792635   0.202854   0.185722   0.036585
     9  Be   0.275346   0.202854   2.846035   0.235647   0.037635
    10  Be   0.012762   0.185722   0.235647   2.809520  -0.011936
    11  Be   0.235062   0.036585   0.037635  -0.011936   3.107348
 Mulliken charges:
               1
     1  Be   0.440885
     2  Be  -0.003829
     3  Be  -0.004907
     4  Be   0.002177
     5  Be  -0.262404
     6  Be   0.048426
     7  Be  -0.004389
     8  Be   0.002329
     9  Be  -0.004350
    10  Be   0.048694
    11  Be  -0.262630
 Sum of Mulliken charges =  -0.00000
 Mulliken charges with hydrogens summed into heavy atoms:
               1
     1  Be   0.440885
     2  Be  -0.003829
     3  Be  -0.004907
     4  Be   0.002177
     5  Be  -0.262404
     6  Be   0.048426
     7  Be  -0.004389
     8  Be   0.002329
     9  Be  -0.004350
    10  Be   0.048694
    11  Be  -0.262630
 Electronic spatial extent (au):  <R**2>=            737.2864
 Charge=             -0.0000 electrons
 Dipole moment (field-independent basis, Debye):
    X=              0.0004    Y=             -0.0003    Z=             -0.4287  Tot=              0.4287
 Quadrupole moment (field-independent basis, Debye-Ang):
   XX=            -58.4997   YY=            -61.7407   ZZ=            -62.5433
   XY=              2.3331   XZ=              0.0021   YZ=             -0.0005
 Traceless Quadrupole moment (field-independent basis, Debye-Ang):
   XX=              2.4282   YY=             -0.8128   ZZ=             -1.6154
   XY=              2.3331   XZ=              0.0021   YZ=             -0.0005
 Octapole moment (field-independent basis, Debye-Ang**2):
  XXX=             -0.0128  YYY=              0.0108  ZZZ=              3.8866  XYY=              0.0149
  XXY=             -0.0099  XXZ=             -9.5050  XZZ=             -0.0025  YZZ=             -0.0014
  YYZ=             -0.8294  XYZ=             -2.3175
 Hexadecapole moment (field-independent basis, Debye-Ang**3):
 XXXX=           -836.3159 YYYY=           -552.9858 ZZZZ=           -538.8386 XXXY=             30.3093
 XXXZ=              0.0425 YYYX=            -11.5760 YYYZ=             -0.0042 ZZZX=             -0.0057
 ZZZY=             -0.0048 XXYY=           -210.3997 XXZZ=           -187.3993 YYZZ=           -185.0661
 XXYZ=             -0.0008 YYXZ=             -0.0068 ZZXY=             10.7106
 N-N= 1.772077397624D+02 E-N=-7.263383792390D+02  KE= 1.606771389266D+02
 1\1\GINC-ASUS\FOpt\RPBE1PBE\def2TZVP\Be11\ASUS\11-Sep-2023\0\\# opt fr
 eq def2tzvp pbe1pbe\\Title Card Required\\0,1\Be,7.9605793866,7.634465
 7733,5.9434832958\Be,9.5154047275,6.3068576381,7.2337954305\Be,7.51301
 61815,5.9540543137,7.0351258641\Be,8.1294111081,6.6213480451,8.8648723
 347\Be,5.9521124527,7.2261699726,6.3360505329\Be,9.7069946883,8.010042
 7288,8.3582117737\Be,8.4065387132,9.3114456989,7.0411772111\Be,7.79100
 02448,8.6375320047,8.8686952574\Be,6.4042328485,8.9590688963,7.2397560
 7\Be,6.2132921642,7.2507480012,8.3563297928\Be,9.9688954846,8.04358892
 73,6.3383094368\\Version=ES64L-G16RevA.03\State=1-A\HF=-161.8346325\RM
 SD=4.569e-09\RMSF=5.813e-05\Dipole=-0.0001739,0.0005154,-0.1686557\Qua
 drupole=1.8047694,-0.6037818,-1.2009876,1.7349651,0.0024804,0.0017562\
 PG=C01 [X(Be11)]\\@


 A COMPLEXITY IS MERELY A DISARRANGEMENT OF SIMPLICITIES.

                                    -- G. O. ABELL IN "EXPLORATION OF THE UNIVERSE"
 Job cpu time:       0 days  0 hours  8 minutes 20.6 seconds.
 Elapsed time:       0 days  0 hours  0 minutes 49.0 seconds.
 File lengths (MBytes):  RWF=     22 Int=      0 D2E=      0 Chk=      5 Scr=      1
 Normal termination of Gaussian 16 at Mon Sep 11 18:03:12 2023.
 Link1:  Proceeding to internal job step number  2.
 ----------------------------------------------------------------------
 #N Geom=AllCheck Guess=TCheck SCRF=Check GenChk RPBE1PBE/def2TZVP Freq
 ----------------------------------------------------------------------
 1/10=4,29=7,30=1,38=1,40=1/1,3;
 2/12=2,40=1/2;
 3/5=44,7=101,11=2,14=-4,25=1,30=1,70=2,71=2,74=-13,116=1,140=1/1,2,3;
 4/5=101/1;
 5/5=2,38=6,98=1/2;
 8/6=4,10=90,11=11/1;
 11/6=1,8=1,9=11,15=111,16=1/1,2,10;
 10/6=1/2;
 6/7=2,8=2,9=2,10=2,28=1/1;
 7/8=1,10=1,25=1/1,2,3,16;
 1/10=4,30=1/3;
 99//99;
 Structure from the checkpoint file:  "/home/asus/YCY/Be11/Be11.chk"
 -------------------
 Title Card Required
 -------------------
 Charge =  0 Multiplicity = 1
 Redundant internal coordinates found in file.  (old form).
 Be,0,7.9605793866,7.6344657733,5.9434832958
 Be,0,9.5154047275,6.3068576381,7.2337954305
 Be,0,7.5130161815,5.9540543137,7.0351258641
 Be,0,8.1294111081,6.6213480451,8.8648723347
 Be,0,5.9521124527,7.2261699726,6.3360505329
 Be,0,9.7069946883,8.0100427288,8.3582117737
 Be,0,8.4065387132,9.3114456989,7.0411772111
 Be,0,7.7910002448,8.6375320047,8.8686952574
 Be,0,6.4042328485,8.9590688963,7.23975607
 Be,0,6.2132921642,7.2507480012,8.3563297928
 Be,0,9.9688954846,8.0435889273,6.3383094368
 Recover connectivity data from disk.

 GradGradGradGradGradGradGradGradGradGradGradGradGradGradGradGradGradGrad
 Berny optimization.
 Initialization pass.
                           ----------------------------
                           !    Initial Parameters    !
                           ! (Angstroms and Degrees)  !
 --------------------------                            --------------------------
 ! Name  Definition              Value          Derivative Info.                !
 --------------------------------------------------------------------------------
 ! R1    R(1,2)                  2.4176         calculate D2E/DX2 analytically  !
 ! R2    R(1,3)                  2.0532         calculate D2E/DX2 analytically  !
 ! R3    R(1,5)                  2.0868         calculate D2E/DX2 analytically  !
 ! R4    R(1,7)                  2.0533         calculate D2E/DX2 analytically  !
 ! R5    R(1,9)                  2.4201         calculate D2E/DX2 analytically  !
 ! R6    R(1,11)                 2.0872         calculate D2E/DX2 analytically  !
 ! R7    R(2,3)                  2.0429         calculate D2E/DX2 analytically  !
 ! R8    R(2,4)                  2.1634         calculate D2E/DX2 analytically  !
 ! R9    R(2,6)                  2.0498         calculate D2E/DX2 analytically  !
 ! R10   R(2,11)                 2.0059         calculate D2E/DX2 analytically  !
 ! R11   R(3,4)                  2.0428         calculate D2E/DX2 analytically  !
 ! R12   R(3,5)                  2.1315         calculate D2E/DX2 analytically  !
 ! R13   R(3,10)                 2.2619         calculate D2E/DX2 analytically  !
 ! R14   R(4,6)                  2.1619         calculate D2E/DX2 analytically  !
 ! R15   R(4,8)                  2.0444         calculate D2E/DX2 analytically  !
 ! R16   R(4,10)                 2.08           calculate D2E/DX2 analytically  !
 ! R17   R(5,9)                  2.006          calculate D2E/DX2 analytically  !
 ! R18   R(5,10)                 2.0372         calculate D2E/DX2 analytically  !
 ! R19   R(6,7)                  2.2626         calculate D2E/DX2 analytically  !
 ! R20   R(6,8)                  2.0798         calculate D2E/DX2 analytically  !
 ! R21   R(6,11)                 2.0371         calculate D2E/DX2 analytically  !
 ! R22   R(7,8)                  2.0428         calculate D2E/DX2 analytically  !
 ! R23   R(7,9)                  2.0428         calculate D2E/DX2 analytically  !
 ! R24   R(7,11)                 2.1313         calculate D2E/DX2 analytically  !
 ! R25   R(8,9)                  2.1633         calculate D2E/DX2 analytically  !
 ! R26   R(8,10)                 2.1621         calculate D2E/DX2 analytically  !
 ! R27   R(9,10)                 2.0498         calculate D2E/DX2 analytically  !
 ! A1    A(2,1,5)              114.2761         calculate D2E/DX2 analytically  !
 ! A2    A(2,1,7)               91.3461         calculate D2E/DX2 analytically  !
 ! A3    A(2,1,9)              115.3577         calculate D2E/DX2 analytically  !
 ! A4    A(3,1,7)              115.565          calculate D2E/DX2 analytically  !
 ! A5    A(3,1,9)               91.3174         calculate D2E/DX2 analytically  !
 ! A6    A(3,1,11)             105.6395         calculate D2E/DX2 analytically  !
 ! A7    A(5,1,7)              105.5611         calculate D2E/DX2 analytically  !
 ! A8    A(5,1,11)             158.2531         calculate D2E/DX2 analytically  !
 ! A9    A(9,1,11)             114.215          calculate D2E/DX2 analytically  !
 ! A10   A(1,2,4)               84.8675         calculate D2E/DX2 analytically  !
 ! A11   A(1,2,6)               84.065          calculate D2E/DX2 analytically  !
 ! A12   A(3,2,6)              106.765          calculate D2E/DX2 analytically  !
 ! A13   A(3,2,11)             109.129          calculate D2E/DX2 analytically  !
 ! A14   A(4,2,11)             110.8271         calculate D2E/DX2 analytically  !
 ! A15   A(1,3,4)               98.2273         calculate D2E/DX2 analytically  !
 ! A16   A(1,3,10)              88.0876         calculate D2E/DX2 analytically  !
 ! A17   A(2,3,5)              130.2854         calculate D2E/DX2 analytically  !
 ! A18   A(2,3,10)             114.0421         calculate D2E/DX2 analytically  !
 ! A19   A(4,3,5)              108.6489         calculate D2E/DX2 analytically  !
 ! A20   A(2,4,8)              104.5261         calculate D2E/DX2 analytically  !
 ! A21   A(2,4,10)             116.7335         calculate D2E/DX2 analytically  !
 ! A22   A(3,4,6)              102.7143         calculate D2E/DX2 analytically  !
 ! A23   A(3,4,8)              105.8948         calculate D2E/DX2 analytically  !
 ! A24   A(6,4,10)             114.8697         calculate D2E/DX2 analytically  !
 ! A25   A(1,5,10)              93.4859         calculate D2E/DX2 analytically  !
 ! A26   A(3,5,9)              101.6985         calculate D2E/DX2 analytically  !
 ! A27   A(2,6,7)               96.0208         calculate D2E/DX2 analytically  !
 ! A28   A(2,6,8)              107.411          calculate D2E/DX2 analytically  !
 ! A29   A(4,6,7)               94.9604         calculate D2E/DX2 analytically  !
 ! A30   A(4,6,11)             109.6804         calculate D2E/DX2 analytically  !
 ! A31   A(8,6,11)             110.9074         calculate D2E/DX2 analytically  !
 ! A32   A(1,7,6)               88.0662         calculate D2E/DX2 analytically  !
 ! A33   A(1,7,8)               98.2437         calculate D2E/DX2 analytically  !
 ! A34   A(6,7,9)              114.0526         calculate D2E/DX2 analytically  !
 ! A35   A(8,7,11)             108.6431         calculate D2E/DX2 analytically  !
 ! A36   A(9,7,11)             130.3896         calculate D2E/DX2 analytically  !
 ! A37   A(4,8,7)              105.8905         calculate D2E/DX2 analytically  !
 ! A38   A(4,8,9)              104.5535         calculate D2E/DX2 analytically  !
 ! A39   A(6,8,9)              116.7811         calculate D2E/DX2 analytically  !
 ! A40   A(6,8,10)             114.8699         calculate D2E/DX2 analytically  !
 ! A41   A(7,8,10)             102.6781         calculate D2E/DX2 analytically  !
 ! A42   A(1,9,8)               84.8205         calculate D2E/DX2 analytically  !
 ! A43   A(1,9,10)              84.0029         calculate D2E/DX2 analytically  !
 ! A44   A(5,9,7)              109.0349         calculate D2E/DX2 analytically  !
 ! A45   A(5,9,8)              110.812          calculate D2E/DX2 analytically  !
 ! A46   A(7,9,10)             106.7399         calculate D2E/DX2 analytically  !
 ! A47   A(3,10,8)              94.9805         calculate D2E/DX2 analytically  !
 ! A48   A(3,10,9)              96.0887         calculate D2E/DX2 analytically  !
 ! A49   A(4,10,5)             110.9107         calculate D2E/DX2 analytically  !
 ! A50   A(4,10,9)             107.4314         calculate D2E/DX2 analytically  !
 ! A51   A(5,10,8)             109.6507         calculate D2E/DX2 analytically  !
 ! A52   A(1,11,6)              93.4762         calculate D2E/DX2 analytically  !
 ! A53   A(2,11,7)             101.6594         calculate D2E/DX2 analytically  !
 ! D1    D(5,1,2,4)            -40.2246         calculate D2E/DX2 analytically  !
 ! D2    D(5,1,2,6)           -102.2155         calculate D2E/DX2 analytically  !
 ! D3    D(7,1,2,4)             67.5317         calculate D2E/DX2 analytically  !
 ! D4    D(7,1,2,6)              5.5407         calculate D2E/DX2 analytically  !
 ! D5    D(9,1,2,4)             17.7741         calculate D2E/DX2 analytically  !
 ! D6    D(9,1,2,6)            -44.2169         calculate D2E/DX2 analytically  !
 ! D7    D(7,1,3,4)            -12.1229         calculate D2E/DX2 analytically  !
 ! D8    D(7,1,3,10)            44.6628         calculate D2E/DX2 analytically  !
 ! D9    D(9,1,3,4)            -61.7858         calculate D2E/DX2 analytically  !
 ! D10   D(9,1,3,10)            -5.0001         calculate D2E/DX2 analytically  !
 ! D11   D(11,1,3,4)            53.8394         calculate D2E/DX2 analytically  !
 ! D12   D(11,1,3,10)          110.625          calculate D2E/DX2 analytically  !
 ! D13   D(2,1,5,10)            46.1724         calculate D2E/DX2 analytically  !
 ! D14   D(7,1,5,10)           -52.5905         calculate D2E/DX2 analytically  !
 ! D15   D(11,1,5,10)           -0.8497         calculate D2E/DX2 analytically  !
 ! D16   D(2,1,7,6)             -4.9942         calculate D2E/DX2 analytically  !
 ! D17   D(2,1,7,8)            -61.7556         calculate D2E/DX2 analytically  !
 ! D18   D(3,1,7,6)             44.7432         calculate D2E/DX2 analytically  !
 ! D19   D(3,1,7,8)            -12.0183         calculate D2E/DX2 analytically  !
 ! D20   D(5,1,7,6)            110.6919         calculate D2E/DX2 analytically  !
 ! D21   D(5,1,7,8)             53.9305         calculate D2E/DX2 analytically  !
 ! D22   D(2,1,9,8)             17.7556         calculate D2E/DX2 analytically  !
 ! D23   D(2,1,9,10)           -44.2507         calculate D2E/DX2 analytically  !
 ! D24   D(3,1,9,8)             67.5528         calculate D2E/DX2 analytically  !
 ! D25   D(3,1,9,10)             5.5465         calculate D2E/DX2 analytically  !
 ! D26   D(11,1,9,8)           -40.2663         calculate D2E/DX2 analytically  !
 ! D27   D(11,1,9,10)         -102.2727         calculate D2E/DX2 analytically  !
 ! D28   D(3,1,11,6)           -52.5084         calculate D2E/DX2 analytically  !
 ! D29   D(5,1,11,6)            -0.4846         calculate D2E/DX2 analytically  !
 ! D30   D(9,1,11,6)            46.2391         calculate D2E/DX2 analytically  !
 ! D31   D(6,2,3,5)             53.5414         calculate D2E/DX2 analytically  !
 ! D32   D(6,2,3,10)           -10.2271         calculate D2E/DX2 analytically  !
 ! D33   D(11,2,3,5)           -10.1379         calculate D2E/DX2 analytically  !
 ! D34   D(11,2,3,10)          -73.9064         calculate D2E/DX2 analytically  !
 ! D35   D(1,2,4,8)            -49.6239         calculate D2E/DX2 analytically  !
 ! D36   D(1,2,4,10)            17.3891         calculate D2E/DX2 analytically  !
 ! D37   D(11,2,4,8)             0.2366         calculate D2E/DX2 analytically  !
 ! D38   D(11,2,4,10)           67.2496         calculate D2E/DX2 analytically  !
 ! D39   D(1,2,6,7)             -5.0533         calculate D2E/DX2 analytically  !
 ! D40   D(1,2,6,8)             51.0812         calculate D2E/DX2 analytically  !
 ! D41   D(3,2,6,7)            -54.6525         calculate D2E/DX2 analytically  !
 ! D42   D(3,2,6,8)              1.482          calculate D2E/DX2 analytically  !
 ! D43   D(3,2,11,7)            45.3792         calculate D2E/DX2 analytically  !
 ! D44   D(4,2,11,7)           -16.735          calculate D2E/DX2 analytically  !
 ! D45   D(1,3,4,6)            -29.4295         calculate D2E/DX2 analytically  !
 ! D46   D(1,3,4,8)             31.7705         calculate D2E/DX2 analytically  !
 ! D47   D(5,3,4,6)            -90.2336         calculate D2E/DX2 analytically  !
 ! D48   D(5,3,4,8)            -29.0336         calculate D2E/DX2 analytically  !
 ! D49   D(2,3,5,9)            -43.146          calculate D2E/DX2 analytically  !
 ! D50   D(4,3,5,9)             28.0895         calculate D2E/DX2 analytically  !
 ! D51   D(1,3,10,8)           -56.1158         calculate D2E/DX2 analytically  !
 ! D52   D(1,3,10,9)             5.9386         calculate D2E/DX2 analytically  !
 ! D53   D(2,3,10,8)            13.5692         calculate D2E/DX2 analytically  !
 ! D54   D(2,3,10,9)            75.6236         calculate D2E/DX2 analytically  !
 ! D55   D(3,4,6,7)             57.2355         calculate D2E/DX2 analytically  !
 ! D56   D(3,4,6,11)            -1.7291         calculate D2E/DX2 analytically  !
 ! D57   D(10,4,6,7)           -12.5675         calculate D2E/DX2 analytically  !
 ! D58   D(10,4,6,11)          -71.5322         calculate D2E/DX2 analytically  !
 ! D59   D(2,4,8,7)             17.4356         calculate D2E/DX2 analytically  !
 ! D60   D(2,4,8,9)             77.7727         calculate D2E/DX2 analytically  !
 ! D61   D(3,4,8,7)            -42.9            calculate D2E/DX2 analytically  !
 ! D62   D(3,4,8,9)             17.4371         calculate D2E/DX2 analytically  !
 ! D63   D(2,4,10,5)             7.1278         calculate D2E/DX2 analytically  !
 ! D64   D(2,4,10,9)           -55.3901         calculate D2E/DX2 analytically  !
 ! D65   D(6,4,10,5)            70.6218         calculate D2E/DX2 analytically  !
 ! D66   D(6,4,10,9)             8.1039         calculate D2E/DX2 analytically  !
 ! D67   D(3,5,9,7)             45.4765         calculate D2E/DX2 analytically  !
 ! D68   D(3,5,9,8)            -16.6128         calculate D2E/DX2 analytically  !
 ! D69   D(1,5,10,4)           -30.53           calculate D2E/DX2 analytically  !
 ! D70   D(1,5,10,8)            31.2461         calculate D2E/DX2 analytically  !
 ! D71   D(2,6,7,1)              5.9243         calculate D2E/DX2 analytically  !
 ! D72   D(2,6,7,9)             75.696          calculate D2E/DX2 analytically  !
 ! D73   D(4,6,7,1)            -56.1308         calculate D2E/DX2 analytically  !
 ! D74   D(4,6,7,9)             13.6408         calculate D2E/DX2 analytically  !
 ! D75   D(2,6,8,9)            -55.3529         calculate D2E/DX2 analytically  !
 ! D76   D(2,6,8,10)             8.1492         calculate D2E/DX2 analytically  !
 ! D77   D(11,6,8,9)             7.1582         calculate D2E/DX2 analytically  !
 ! D78   D(11,6,8,10)           70.6603         calculate D2E/DX2 analytically  !
 ! D79   D(4,6,11,1)            31.1773         calculate D2E/DX2 analytically  !
 ! D80   D(8,6,11,1)           -30.6121         calculate D2E/DX2 analytically  !
 ! D81   D(1,7,8,4)             31.7097         calculate D2E/DX2 analytically  !
 ! D82   D(1,7,8,10)           -29.4861         calculate D2E/DX2 analytically  !
 ! D83   D(11,7,8,4)           -29.1172         calculate D2E/DX2 analytically  !
 ! D84   D(11,7,8,10)          -90.3129         calculate D2E/DX2 analytically  !
 ! D85   D(6,7,9,5)            -73.994          calculate D2E/DX2 analytically  !
 ! D86   D(6,7,9,10)           -10.3305         calculate D2E/DX2 analytically  !
 ! D87   D(11,7,9,5)           -10.2258         calculate D2E/DX2 analytically  !
 ! D88   D(11,7,9,10)           53.4376         calculate D2E/DX2 analytically  !
 ! D89   D(8,7,11,2)            28.2124         calculate D2E/DX2 analytically  !
 ! D90   D(9,7,11,2)           -43.0278         calculate D2E/DX2 analytically  !
 ! D91   D(4,8,9,1)            -49.6175         calculate D2E/DX2 analytically  !
 ! D92   D(4,8,9,5)              0.1532         calculate D2E/DX2 analytically  !
 ! D93   D(6,8,9,1)             17.4073         calculate D2E/DX2 analytically  !
 ! D94   D(6,8,9,5)             67.178          calculate D2E/DX2 analytically  !
 ! D95   D(6,8,10,3)           -12.5588         calculate D2E/DX2 analytically  !
 ! D96   D(6,8,10,5)           -71.5525         calculate D2E/DX2 analytically  !
 ! D97   D(7,8,10,3)            57.2609         calculate D2E/DX2 analytically  !
 ! D98   D(7,8,10,5)            -1.7329         calculate D2E/DX2 analytically  !
 ! D99   D(1,9,10,3)            -5.0607         calculate D2E/DX2 analytically  !
 ! D100  D(1,9,10,4)            51.1046         calculate D2E/DX2 analytically  !
 ! D101  D(7,9,10,3)           -54.5945         calculate D2E/DX2 analytically  !
 ! D102  D(7,9,10,4)             1.5707         calculate D2E/DX2 analytically  !
 --------------------------------------------------------------------------------
 Trust Radius=3.00D-01 FncErr=1.00D-07 GrdErr=1.00D-07 EigMax=2.50D+02 EigMin=1.00D-04
 Number of steps in this run=      2 maximum allowed number of steps=      2.
 GradGradGradGradGradGradGradGradGradGradGradGradGradGradGradGradGradGrad

                          Input orientation:                          
 ---------------------------------------------------------------------
 Center     Atomic      Atomic             Coordinates (Angstroms)
 Number     Number       Type             X           Y           Z
 ---------------------------------------------------------------------
      1          4           0        7.960579    7.634466    5.943483
      2          4           0        9.515405    6.306858    7.233795
      3          4           0        7.513016    5.954054    7.035126
      4          4           0        8.129411    6.621348    8.864872
      5          4           0        5.952112    7.226170    6.336051
      6          4           0        9.706995    8.010043    8.358212
      7          4           0        8.406539    9.311446    7.041177
      8          4           0        7.791000    8.637532    8.868695
      9          4           0        6.404233    8.959069    7.239756
     10          4           0        6.213292    7.250748    8.356330
     11          4           0        9.968895    8.043589    6.338309
 ---------------------------------------------------------------------
                    Distance matrix (angstroms):
                    1          2          3          4          5
     1  Be   0.000000
     2  Be   2.417629   0.000000
     3  Be   2.053236   2.042915   0.000000
     4  Be   3.096680   2.163399   2.042840   0.000000
     5  Be   2.086805   3.787893   2.131526   3.391368   0.000000
     6  Be   3.003654   2.049843   3.284994   2.161931   4.336212
     7  Be   2.053308   3.208463   3.474262   3.261792   3.296936
     8  Be   3.097057   3.328440   3.261948   2.044391   3.433328
     9  Be   2.420147   4.088233   3.209577   3.328991   2.006000
    10  Be   3.003678   3.613165   2.261919   2.079969   2.037240
    11  Be   2.087248   2.005937   3.298947   3.433656   4.099113
                    6          7          8          9         10
     6  Be   0.000000
     7  Be   2.262613   0.000000
     8  Be   2.079753   2.042760   0.000000
     9  Be   3.613839   2.042751   2.163320   0.000000
    10  Be   3.575261   3.284270   2.162140   2.049770   0.000000
    11  Be   2.037087   2.131301   3.390995   3.789133   4.336538
                   11
    11  Be   0.000000
 Stoichiometry    Be11
 Framework group  C1[X(Be11)]
 Deg. of freedom    27
 Full point group                 C1      NOp   1
 Largest Abelian subgroup         C1      NOp   1
 Largest concise Abelian subgroup C1      NOp   1
                         Standard orientation:                         
 ---------------------------------------------------------------------
 Center     Atomic      Atomic             Coordinates (Angstroms)
 Number     Number       Type             X           Y           Z
 ---------------------------------------------------------------------
      1          4           0       -0.000486    0.001355   -1.476136
      2          4           0       -1.555079    1.326114   -0.182620
      3          4           0        0.447356    1.679093   -0.380504
      4          4           0       -0.169087    1.007531    1.447664
      5          4           0        2.008052    0.408416   -1.082653
      6          4           0       -1.746891   -0.379718    0.937738
      7          4           0       -0.446663   -1.678171   -0.382431
      8          4           0        0.169025   -1.008706    1.446672
      9          4           0        1.555700   -1.326565   -0.183068
     10          4           0        1.746924    0.379062    0.937569
     11          4           0       -2.008852   -0.408411   -1.082231
 ---------------------------------------------------------------------
 Rotational constants (GHZ):           2.4774311           1.8511263           1.7930713
 Standard basis: def2TZVP (5D, 7F)
 There are   220 symmetry adapted cartesian basis functions of A   symmetry.
 There are   209 symmetry adapted basis functions of A   symmetry.
   209 basis functions,   319 primitive gaussians,   220 cartesian basis functions
    22 alpha electrons       22 beta electrons
       nuclear repulsion energy       177.2077397624 Hartrees.
 NAtoms=   11 NActive=   11 NUniq=   11 SFac= 1.00D+00 NAtFMM=   60 NAOKFM=F Big=F
 Integral buffers will be    131072 words long.
 Raffenetti 2 integral format.
 Two-electron integral symmetry is turned on.
 One-electron integrals computed using PRISM.
   1 Symmetry operations used in ECPInt.
 ECPInt:  NShTT=    4950 NPrTT=   15763 LenC2=    4841 LenP2D=   12958.
 LDataN:  DoStor=T MaxTD1= 4 Len=   56
 NBasis=   209 RedAO= T EigKep=  2.97D-04  NBF=   209
 NBsUse=   209 1.00D-06 EigRej= -1.00D+00 NBFU=   209
 Initial guess from the checkpoint file:  "/home/asus/YCY/Be11/Be11.chk"
 B after Tr=     0.000000    0.000000    0.000000
         Rot=    1.000000    0.000000    0.000000    0.000000 Ang=   0.00 deg.
 Keep R1 ints in memory in canonical form, NReq=259703204.
 Requested convergence on RMS density matrix=1.00D-08 within 128 cycles.
 Requested convergence on MAX density matrix=1.00D-06.
 Requested convergence on             energy=1.00D-06.
 No special actions if energy rises.
 SCF Done:  E(RPBE1PBE) =  -161.834632544     A.U. after    1 cycles
            NFock=  1  Conv=0.33D-08     -V/T= 2.0072
 DoSCS=F DFT=T ScalE2(SS,OS)=  1.000000  1.000000
 Range of M.O.s used for correlation:     1   209
 NBasis=   209 NAE=    22 NBE=    22 NFC=     0 NFV=     0
 NROrb=    209 NOA=    22 NOB=    22 NVA=   187 NVB=   187

 **** Warning!!: The largest alpha MO coefficient is  0.12361652D+02


 **** Warning!!: The smallest alpha delta epsilon is  0.78249200D-01

   1 Symmetry operations used in ECPInt.
 ECPInt:  NShTT=    4950 NPrTT=   15763 LenC2=    4841 LenP2D=   12958.
 LDataN:  DoStor=T MaxTD1= 5 Len=  102
 Symmetrizing basis deriv contribution to polar:
 IMax=3 JMax=2 DiffMx= 0.00D+00
 G2DrvN: will do    12 centers at a time, making    1 passes.
 Calling FoFCou, ICntrl=  3107 FMM=F I1Cent=   0 AccDes= 0.00D+00.
 End of G2Drv F.D. properties file   721 does not exist.
 End of G2Drv F.D. properties file   722 does not exist.
 End of G2Drv F.D. properties file   788 does not exist.
          IDoAtm=11111111111
          Differentiating once with respect to electric field.
                with respect to dipole field.
          Differentiating once with respect to nuclear coordinates.
 Keep R1 ints in memory in canonical form, NReq=259651049.
          There are    36 degrees of freedom in the 1st order CPHF.  IDoFFX=6 NUNeed=     3.
     33 vectors produced by pass  0 Test12= 1.14D-14 2.78D-09 XBig12= 1.55D+03 2.39D+01.
 AX will form    33 AO Fock derivatives at one time.
     33 vectors produced by pass  1 Test12= 1.14D-14 2.78D-09 XBig12= 6.51D+02 9.72D+00.
     33 vectors produced by pass  2 Test12= 1.14D-14 2.78D-09 XBig12= 8.42D+00 9.29D-01.
     33 vectors produced by pass  3 Test12= 1.14D-14 2.78D-09 XBig12= 5.76D-02 4.24D-02.
     33 vectors produced by pass  4 Test12= 1.14D-14 2.78D-09 XBig12= 4.37D-04 4.44D-03.
     33 vectors produced by pass  5 Test12= 1.14D-14 2.78D-09 XBig12= 2.89D-06 5.00D-04.
     31 vectors produced by pass  6 Test12= 1.14D-14 2.78D-09 XBig12= 1.33D-08 2.17D-05.
      7 vectors produced by pass  7 Test12= 1.14D-14 2.78D-09 XBig12= 4.03D-11 1.26D-06.
      3 vectors produced by pass  8 Test12= 1.14D-14 2.78D-09 XBig12= 9.73D-14 5.58D-08.
      1 vectors produced by pass  9 Test12= 1.14D-14 2.78D-09 XBig12= 2.45D-16 3.54D-09.
 InvSVY:  IOpt=1 It=  1 EMax= 1.07D-14
 Solved reduced A of dimension   240 with    36 vectors.
 Isotropic polarizability for W=    0.000000      260.92 Bohr**3.
 End of Minotr F.D. properties file   721 does not exist.
 End of Minotr F.D. properties file   722 does not exist.
 End of Minotr F.D. properties file   788 does not exist.

 **********************************************************************

            Population analysis using the SCF density.

 **********************************************************************

 Orbital symmetries:
       Occupied  (A) (A) (A) (A) (A) (A) (A) (A) (A) (A) (A) (A)
                 (A) (A) (A) (A) (A) (A) (A) (A) (A) (A)
       Virtual   (A) (A) (A) (A) (A) (A) (A) (A) (A) (A) (A) (A)
                 (A) (A) (A) (A) (A) (A) (A) (A) (A) (A) (A) (A)
                 (A) (A) (A) (A) (A) (A) (A) (A) (A) (A) (A) (A)
                 (A) (A) (A) (A) (A) (A) (A) (A) (A) (A) (A) (A)
                 (A) (A) (A) (A) (A) (A) (A) (A) (A) (A) (A) (A)
                 (A) (A) (A) (A) (A) (A) (A) (A) (A) (A) (A) (A)
                 (A) (A) (A) (A) (A) (A) (A) (A) (A) (A) (A) (A)
                 (A) (A) (A) (A) (A) (A) (A) (A) (A) (A) (A) (A)
                 (A) (A) (A) (A) (A) (A) (A) (A) (A) (A) (A) (A)
                 (A) (A) (A) (A) (A) (A) (A) (A) (A) (A) (A) (A)
                 (A) (A) (A) (A) (A) (A) (A) (A) (A) (A) (A) (A)
                 (A) (A) (A) (A) (A) (A) (A) (A) (A) (A) (A) (A)
                 (A) (A) (A) (A) (A) (A) (A) (A) (A) (A) (A) (A)
                 (A) (A) (A) (A) (A) (A) (A) (A) (A) (A) (A) (A)
                 (A) (A) (A) (A) (A) (A) (A) (A) (A) (A) (A) (A)
                 (A) (A) (A) (A) (A) (A) (A)
 The electronic state is 1-A.
 Alpha  occ. eigenvalues --   -4.05709  -4.05707  -4.04247  -4.04246  -4.03833
 Alpha  occ. eigenvalues --   -4.03828  -4.03218  -4.03216  -4.02846  -4.02802
 Alpha  occ. eigenvalues --   -4.02758  -0.49910  -0.40202  -0.35859  -0.35058
 Alpha  occ. eigenvalues --   -0.26990  -0.25290  -0.25215  -0.22476  -0.22322
 Alpha  occ. eigenvalues --   -0.20390  -0.19132
 Alpha virt. eigenvalues --   -0.11307  -0.09687  -0.09369  -0.06863  -0.06558
 Alpha virt. eigenvalues --   -0.04198  -0.02711  -0.01981  -0.01910  -0.01332
 Alpha virt. eigenvalues --   -0.00932   0.00897   0.03697   0.04471   0.04710
 Alpha virt. eigenvalues --    0.05259   0.05983   0.06232   0.06795   0.06921
 Alpha virt. eigenvalues --    0.07210   0.07266   0.07436   0.09218   0.09522
 Alpha virt. eigenvalues --    0.10257   0.11045   0.13870   0.14115   0.14533
 Alpha virt. eigenvalues --    0.14589   0.15254   0.15869   0.15917   0.16234
 Alpha virt. eigenvalues --    0.16719   0.17102   0.19619   0.19880   0.20218
 Alpha virt. eigenvalues --    0.20847   0.21125   0.22141   0.22293   0.23302
 Alpha virt. eigenvalues --    0.24036   0.24811   0.25226   0.25340   0.25701
 Alpha virt. eigenvalues --    0.26133   0.26525   0.26839   0.26875   0.27112
 Alpha virt. eigenvalues --    0.27621   0.27662   0.28651   0.29295   0.30588
 Alpha virt. eigenvalues --    0.31069   0.31273   0.32280   0.34001   0.34257
 Alpha virt. eigenvalues --    0.34535   0.37101   0.37640   0.38008   0.39017
 Alpha virt. eigenvalues --    0.39717   0.41092   0.41217   0.42289   0.42978
 Alpha virt. eigenvalues --    0.43607   0.45608   0.45988   0.47633   0.48028
 Alpha virt. eigenvalues --    0.51800   0.52726   0.53662   0.54481   0.55901
 Alpha virt. eigenvalues --    0.56483   0.56659   0.57009   0.59762   0.60088
 Alpha virt. eigenvalues --    0.62147   0.62884   0.64220   0.64379   0.65199
 Alpha virt. eigenvalues --    0.65709   0.66395   0.67291   0.67486   0.68548
 Alpha virt. eigenvalues --    0.68934   0.69501   0.69901   0.70135   0.70442
 Alpha virt. eigenvalues --    0.71188   0.71538   0.72869   0.73014   0.74638
 Alpha virt. eigenvalues --    0.74826   0.75283   0.75821   0.76456   0.76541
 Alpha virt. eigenvalues --    0.77808   0.78454   0.80056   0.80851   0.81624
 Alpha virt. eigenvalues --    0.82672   0.82822   0.82837   0.84218   0.85474
 Alpha virt. eigenvalues --    0.86457   0.88532   0.88734   0.89527   0.91050
 Alpha virt. eigenvalues --    0.92027   0.93046   0.93671   0.94678   0.95082
 Alpha virt. eigenvalues --    0.95592   0.97230   0.99754   1.00054   1.00603
 Alpha virt. eigenvalues --    1.02241   1.06046   1.15043   5.25917   5.26372
 Alpha virt. eigenvalues --    5.28517   5.29288   5.30870   5.32494   5.36699
 Alpha virt. eigenvalues --    5.37597   5.41681   5.42827   5.47696   5.52984
 Alpha virt. eigenvalues --    5.65828   5.70784   5.77809   5.79901   5.84296
 Alpha virt. eigenvalues --    5.84765   5.87469   5.88130   5.88616   5.90721
 Alpha virt. eigenvalues --    5.91799   5.94922   5.96581   5.97180   5.98501
 Alpha virt. eigenvalues --    6.05376   6.07340   6.09227   6.17660   6.21670
 Alpha virt. eigenvalues --    6.22673   7.23435   7.61573   7.65761   7.74388
 Alpha virt. eigenvalues --    7.76999   7.80105   7.80273   7.81746   7.82281
 Alpha virt. eigenvalues --    7.87182   7.93407
          Condensed to atoms (all electrons):
               1          2          3          4          5          6
     1  Be   2.709342   0.068965   0.164058  -0.001719   0.190528   0.003243
     2  Be   0.068965   2.845554   0.275330   0.202713   0.037673   0.235521
     3  Be   0.164058   0.275330   2.811907   0.238971   0.235105   0.012736
     4  Be  -0.001719   0.202713   0.238971   2.792762   0.036483   0.185902
     5  Be   0.190528   0.037673   0.235105   0.036483   3.106985  -0.011914
     6  Be   0.003243   0.235521   0.012736   0.185902  -0.011914   2.809700
     7  Be   0.164097   0.016753   0.006227   0.023046   0.080065   0.140590
     8  Be  -0.001750   0.011009   0.023116   0.244995   0.017793   0.245906
     9  Be   0.068634  -0.004536   0.016758   0.011045   0.292878   0.022054
    10  Be   0.003303   0.022027   0.140781   0.245831   0.274617   0.033034
    11  Be   0.190414   0.292819   0.079920   0.017792   0.002189   0.274802
               7          8          9         10         11
     1  Be   0.164097  -0.001750   0.068634   0.003303   0.190414
     2  Be   0.016753   0.011009  -0.004536   0.022027   0.292819
     3  Be   0.006227   0.023116   0.016758   0.140781   0.079920
     4  Be   0.023046   0.244995   0.011045   0.245831   0.017792
     5  Be   0.080065   0.017793   0.292878   0.274617   0.002189
     6  Be   0.140590   0.245906   0.022054   0.033034   0.274802
     7  Be   2.811634   0.238807   0.275345   0.012762   0.235062
     8  Be   0.238807   2.792634   0.202854   0.185722   0.036585
     9  Be   0.275345   0.202854   2.846034   0.235647   0.037635
    10  Be   0.012762   0.185722   0.235647   2.809520  -0.011936
    11  Be   0.235062   0.036585   0.037635  -0.011936   3.107348
 Mulliken charges:
               1
     1  Be   0.440885
     2  Be  -0.003830
     3  Be  -0.004909
     4  Be   0.002177
     5  Be  -0.262403
     6  Be   0.048426
     7  Be  -0.004389
     8  Be   0.002330
     9  Be  -0.004349
    10  Be   0.048694
    11  Be  -0.262630
 Sum of Mulliken charges =  -0.00000
 Mulliken charges with hydrogens summed into heavy atoms:
               1
     1  Be   0.440885
     2  Be  -0.003830
     3  Be  -0.004909
     4  Be   0.002177
     5  Be  -0.262403
     6  Be   0.048426
     7  Be  -0.004389
     8  Be   0.002330
     9  Be  -0.004349
    10  Be   0.048694
    11  Be  -0.262630
 APT charges:
               1
     1  Be  -0.199260
     2  Be   0.052688
     3  Be  -0.086065
     4  Be  -0.054397
     5  Be   0.122368
     6  Be   0.065051
     7  Be  -0.086434
     8  Be  -0.054383
     9  Be   0.052866
    10  Be   0.065088
    11  Be   0.122478
 Sum of APT charges =   0.00000
 APT charges with hydrogens summed into heavy atoms:
               1
     1  Be  -0.199260
     2  Be   0.052688
     3  Be  -0.086065
     4  Be  -0.054397
     5  Be   0.122368
     6  Be   0.065051
     7  Be  -0.086434
     8  Be  -0.054383
     9  Be   0.052866
    10  Be   0.065088
    11  Be   0.122478
 Electronic spatial extent (au):  <R**2>=            737.2864
 Charge=             -0.0000 electrons
 Dipole moment (field-independent basis, Debye):
    X=              0.0004    Y=             -0.0003    Z=             -0.4287  Tot=              0.4287
 Quadrupole moment (field-independent basis, Debye-Ang):
   XX=            -58.4997   YY=            -61.7407   ZZ=            -62.5433
   XY=              2.3331   XZ=              0.0021   YZ=             -0.0005
 Traceless Quadrupole moment (field-independent basis, Debye-Ang):
   XX=              2.4282   YY=             -0.8128   ZZ=             -1.6154
   XY=              2.3331   XZ=              0.0021   YZ=             -0.0005
 Octapole moment (field-independent basis, Debye-Ang**2):
  XXX=             -0.0128  YYY=              0.0106  ZZZ=              3.8867  XYY=              0.0149
  XXY=             -0.0099  XXZ=             -9.5050  XZZ=             -0.0025  YZZ=             -0.0015
  YYZ=             -0.8294  XYZ=             -2.3175
 Hexadecapole moment (field-independent basis, Debye-Ang**3):
 XXXX=           -836.3159 YYYY=           -552.9858 ZZZZ=           -538.8385 XXXY=             30.3093
 XXXZ=              0.0425 YYYX=            -11.5760 YYYZ=             -0.0042 ZZZX=             -0.0057
 ZZZY=             -0.0048 XXYY=           -210.3997 XXZZ=           -187.3993 YYZZ=           -185.0661
 XXYZ=             -0.0008 YYXZ=             -0.0068 ZZXY=             10.7106
 N-N= 1.772077397624D+02 E-N=-7.263383805860D+02  KE= 1.606771392045D+02
  Exact polarizability: 298.305   2.398 246.911   0.001   0.010 237.556
 Approx polarizability: 838.561  51.991 667.242   0.090   0.030 619.487
   1 Symmetry operations used in ECPInt.
 ECPInt:  NShTT=    4950 NPrTT=   15763 LenC2=    4841 LenP2D=   12958.
 LDataN:  DoStor=T MaxTD1= 6 Len=  172
 Calling FoFJK, ICntrl=    100127 FMM=F ISym2X=0 I1Cent= 0 IOpClX= 0 NMat=1 NMatS=1 NMatT=0.
 Full mass-weighted force constant matrix:
 Low frequencies ---  -18.4635  -12.9009   -0.0004   -0.0001   -0.0000    8.9625
 Low frequencies ---  172.2175  207.1911  269.7852
 Diagonal vibrational polarizability:
        9.3166812       3.0917834       3.8265640
 Harmonic frequencies (cm**-1), IR intensities (KM/Mole), Raman scattering
 activities (A**4/AMU), depolarization ratios for plane and unpolarized
 incident light, reduced masses (AMU), force constants (mDyne/A),
 and normal coordinates:
                      1                      2                      3
                      A                      A                      A
 Frequencies --    172.2062               207.1890               269.7851
 Red. masses --      9.0122                 9.0122                 9.0122
 Frc consts  --      0.1575                 0.2279                 0.3865
 IR Inten    --      1.1673                 1.5044                 1.8978
  Atom  AN      X      Y      Z        X      Y      Z        X      Y      Z
     1   4    -0.24   0.45  -0.01    -0.00   0.01   0.55    -0.00   0.00   0.50
     2   4     0.17  -0.14  -0.25     0.16  -0.10  -0.33    -0.08   0.12   0.13
     3   4     0.20   0.20   0.19     0.15   0.29   0.07     0.02   0.16   0.13
     4   4    -0.05  -0.02   0.00     0.00   0.01  -0.10    -0.11  -0.03   0.05
     5   4    -0.18  -0.29  -0.12     0.11   0.24   0.05    -0.05  -0.25  -0.27
     6   4    -0.02   0.03   0.04    -0.01   0.15   0.02     0.10  -0.21  -0.30
     7   4     0.20   0.21  -0.20    -0.14  -0.28   0.06    -0.02  -0.16   0.13
     8   4    -0.05  -0.02   0.00    -0.00  -0.02  -0.10     0.11   0.03   0.05
     9   4     0.18  -0.15   0.26    -0.15   0.09  -0.31     0.08  -0.12   0.13
    10   4    -0.02   0.03  -0.04     0.01  -0.14   0.02    -0.10   0.21  -0.29
    11   4    -0.18  -0.28   0.12    -0.12  -0.25   0.06     0.05   0.25  -0.27
                      4                      5                      6
                      A                      A                      A
 Frequencies --    303.3700               313.4615               345.0287
 Red. masses --      9.0122                 9.0122                 9.0122
 Frc consts  --      0.4887                 0.5217                 0.6321
 IR Inten    --      3.3208                 0.0056                 0.3407
  Atom  AN      X      Y      Z        X      Y      Z        X      Y      Z
     1   4     0.01   0.15  -0.00    -0.00  -0.00  -0.17    -0.20  -0.10  -0.00
     2   4    -0.02  -0.05   0.06     0.13  -0.15  -0.25    -0.08   0.16  -0.22
     3   4    -0.00   0.32  -0.28     0.09  -0.29   0.35    -0.07  -0.09   0.05
     4   4     0.05  -0.22  -0.43    -0.13  -0.03   0.32     0.16  -0.26  -0.07
     5   4    -0.01   0.06   0.08     0.09   0.06  -0.19    -0.25   0.04   0.11
     6   4    -0.02  -0.19  -0.03     0.01   0.00  -0.12     0.33   0.20  -0.23
     7   4    -0.01   0.33   0.29    -0.09   0.28   0.34    -0.07  -0.09  -0.05
     8   4     0.05  -0.22   0.44     0.13   0.04   0.30     0.16  -0.26   0.07
     9   4    -0.02  -0.05  -0.07    -0.13   0.15  -0.25    -0.08   0.16   0.22
    10   4    -0.02  -0.19   0.03    -0.01   0.00  -0.12     0.33   0.20   0.23
    11   4    -0.01   0.06  -0.09    -0.09  -0.06  -0.19    -0.25   0.04  -0.11
                      7                      8                      9
                      A                      A                      A
 Frequencies --    353.1676               366.2580               411.9615
 Red. masses --      9.0122                 9.0122                 9.0122
 Frc consts  --      0.6623                 0.7123                 0.9011
 IR Inten    --      0.0625                 0.1257                 0.8241
  Atom  AN      X      Y      Z        X      Y      Z        X      Y      Z
     1   4     0.00  -0.00  -0.00    -0.16   0.02   0.00     0.00  -0.00   0.02
     2   4    -0.27   0.32  -0.20     0.01  -0.19   0.11    -0.04   0.10  -0.07
     3   4    -0.21   0.00   0.08    -0.03   0.05  -0.05     0.08  -0.13  -0.08
     4   4    -0.06   0.09   0.11     0.11   0.40   0.09    -0.32   0.01  -0.14
     5   4    -0.16   0.06   0.09    -0.20  -0.01   0.23     0.41  -0.12   0.21
     6   4     0.26   0.31  -0.09     0.19  -0.26  -0.24     0.28  -0.16   0.07
     7   4     0.21  -0.00   0.08    -0.03   0.05   0.05    -0.08   0.13  -0.08
     8   4     0.06  -0.09   0.11     0.11   0.40  -0.09     0.32  -0.01  -0.14
     9   4     0.27  -0.32  -0.20     0.01  -0.19  -0.11     0.04  -0.10  -0.07
    10   4    -0.26  -0.31  -0.09     0.19  -0.26   0.24    -0.28   0.16   0.07
    11   4     0.16  -0.06   0.09    -0.20  -0.01  -0.23    -0.41   0.12   0.21
                     10                     11                     12
                      A                      A                      A
 Frequencies --    428.5653               441.4809               485.3167
 Red. masses --      9.0122                 9.0122                 9.0122
 Frc consts  --      0.9752                 1.0349                 1.2506
 IR Inten    --      0.0735                 4.7906                 5.5143
  Atom  AN      X      Y      Z        X      Y      Z        X      Y      Z
     1   4     0.00   0.00  -0.23    -0.25  -0.22  -0.00    -0.00   0.00  -0.23
     2   4     0.30  -0.10   0.04     0.41   0.11   0.04     0.14   0.08  -0.18
     3   4     0.03   0.24  -0.14     0.22  -0.17  -0.08     0.10   0.15   0.18
     4   4     0.08   0.23   0.23    -0.15  -0.01  -0.08    -0.28  -0.13  -0.16
     5   4    -0.07  -0.01   0.05    -0.21   0.26  -0.06    -0.39  -0.15   0.13
     6   4     0.40  -0.08  -0.07    -0.15  -0.08  -0.07    -0.05  -0.15   0.14
     7   4    -0.03  -0.24  -0.14     0.22  -0.17   0.08    -0.10  -0.16   0.18
     8   4    -0.08  -0.23   0.23    -0.15  -0.01   0.08     0.27   0.13  -0.15
     9   4    -0.30   0.10   0.04     0.41   0.11  -0.04    -0.15  -0.07  -0.18
    10   4    -0.40   0.08  -0.07    -0.15  -0.08   0.07     0.05   0.14   0.14
    11   4     0.07   0.01   0.05    -0.21   0.26   0.06     0.39   0.14   0.14
                     13                     14                     15
                      A                      A                      A
 Frequencies --    488.6453               541.3831               552.7211
 Red. masses --      9.0122                 9.0122                 9.0122
 Frc consts  --      1.2678                 1.5563                 1.6222
 IR Inten    --      7.1195                 0.4101                12.8391
  Atom  AN      X      Y      Z        X      Y      Z        X      Y      Z
     1   4    -0.10   0.15   0.00     0.00  -0.00   0.45    -0.31   0.41   0.00
     2   4    -0.23   0.30   0.06     0.13  -0.17  -0.06    -0.07  -0.15   0.14
     3   4     0.18  -0.16   0.09    -0.09  -0.40  -0.18     0.12  -0.34  -0.01
     4   4    -0.14   0.13  -0.21    -0.02   0.10  -0.08     0.04   0.03  -0.19
     5   4     0.13  -0.12  -0.25    -0.29  -0.10  -0.02     0.11   0.05   0.27
     6   4     0.12  -0.23  -0.19     0.15   0.02   0.12    -0.03   0.20   0.14
     7   4     0.18  -0.15  -0.10     0.09   0.40  -0.17     0.12  -0.34   0.01
     8   4    -0.15   0.12   0.21     0.02  -0.10  -0.09     0.04   0.03   0.19
     9   4    -0.23   0.30  -0.05    -0.13   0.17  -0.06    -0.07  -0.15  -0.14
    10   4     0.12  -0.23   0.19    -0.15  -0.02   0.12    -0.03   0.20  -0.14
    11   4     0.12  -0.12   0.25     0.29   0.10  -0.02     0.11   0.05  -0.27
                     16                     17                     18
                      A                      A                      A
 Frequencies --    556.7133               570.3543               587.8484
 Red. masses --      9.0122                 9.0122                 9.0122
 Frc consts  --      1.6457                 1.7273                 1.8349
 IR Inten    --      5.3301                11.4308                 0.0004
  Atom  AN      X      Y      Z        X      Y      Z        X      Y      Z
     1   4    -0.11   0.14  -0.00     0.00  -0.00   0.08     0.00   0.00  -0.12
     2   4     0.03   0.11   0.25    -0.10   0.07  -0.30    -0.23  -0.17   0.03
     3   4     0.08   0.03  -0.32    -0.11   0.09  -0.21     0.13   0.10   0.18
     4   4     0.03  -0.12   0.25    -0.00   0.21   0.31    -0.02   0.33  -0.16
     5   4     0.05  -0.27  -0.02     0.05  -0.21  -0.00     0.02  -0.10  -0.29
     6   4    -0.14   0.18  -0.30    -0.27  -0.19   0.17     0.11   0.11   0.30
     7   4     0.08   0.03   0.32     0.11  -0.09  -0.21    -0.14  -0.10   0.18
     8   4     0.03  -0.12  -0.25     0.00  -0.21   0.31     0.02  -0.33  -0.16
     9   4     0.04   0.11  -0.25     0.10  -0.07  -0.30     0.23   0.17   0.03
    10   4    -0.13   0.18   0.30     0.27   0.19   0.17    -0.11  -0.11   0.30
    11   4     0.04  -0.27   0.02    -0.05   0.21  -0.00    -0.02   0.10  -0.29
                     19                     20                     21
                      A                      A                      A
 Frequencies --    598.2012               630.0057               638.0313
 Red. masses --      9.0122                 9.0122                 9.0122
 Frc consts  --      1.9001                 2.1075                 2.1615
 IR Inten    --     55.0223                 0.0302                 9.2187
  Atom  AN      X      Y      Z        X      Y      Z        X      Y      Z
     1   4     0.19  -0.29  -0.00     0.00   0.00   0.02    -0.15   0.19   0.00
     2   4    -0.17   0.10   0.12     0.05   0.03   0.17    -0.09   0.25  -0.30
     3   4     0.29   0.07   0.21     0.10   0.07  -0.28     0.07  -0.08  -0.20
     4   4     0.28   0.05  -0.12    -0.43  -0.11   0.19     0.22  -0.02   0.23
     5   4    -0.21  -0.13   0.13    -0.03   0.12  -0.20     0.02   0.05   0.13
     6   4    -0.28   0.06   0.02    -0.06   0.25   0.11    -0.14  -0.29   0.19
     7   4     0.29   0.07  -0.20    -0.10  -0.07  -0.28     0.06  -0.08   0.20
     8   4     0.28   0.05   0.12     0.44   0.11   0.19     0.22  -0.03  -0.23
     9   4    -0.17   0.10  -0.12    -0.05  -0.03   0.18    -0.09   0.24   0.30
    10   4    -0.28   0.06  -0.02     0.06  -0.25   0.11    -0.14  -0.29  -0.19
    11   4    -0.21  -0.13  -0.13     0.03  -0.12  -0.20     0.02   0.05  -0.13
                     22                     23                     24
                      A                      A                      A
 Frequencies --    643.0875               658.1793               708.1891
 Red. masses --      9.0122                 9.0122                 9.0122
 Frc consts  --      2.1959                 2.3002                 2.6630
 IR Inten    --      3.1832                 7.3136                 0.5872
  Atom  AN      X      Y      Z        X      Y      Z        X      Y      Z
     1   4     0.00   0.00  -0.03     0.31   0.35   0.00    -0.00  -0.00   0.03
     2   4     0.01  -0.25  -0.09     0.15  -0.02  -0.06    -0.21   0.09  -0.11
     3   4    -0.29   0.14   0.01    -0.28  -0.22   0.05     0.33  -0.04  -0.12
     4   4     0.06  -0.38   0.03     0.28   0.06  -0.14     0.23  -0.32   0.13
     5   4     0.12  -0.31  -0.04    -0.08   0.02  -0.18    -0.09   0.10  -0.11
     6   4     0.13   0.18   0.11    -0.23  -0.02  -0.21     0.21  -0.17   0.19
     7   4     0.29  -0.15   0.01    -0.29  -0.21  -0.05    -0.33   0.04  -0.12
     8   4    -0.05   0.38   0.03     0.28   0.06   0.14    -0.23   0.32   0.13
     9   4    -0.01   0.25  -0.08     0.15  -0.02   0.06     0.21  -0.09  -0.11
    10   4    -0.13  -0.18   0.11    -0.22  -0.02   0.21    -0.21   0.17   0.19
    11   4    -0.12   0.31  -0.04    -0.08   0.02   0.18     0.09  -0.10  -0.10
                     25                     26                     27
                      A                      A                      A
 Frequencies --    718.8486               731.1667               749.5375
 Red. masses --      9.0122                 9.0122                 9.0122
 Frc consts  --      2.7438                 2.8387                 2.9831
 IR Inten    --     16.8765                22.6058                 3.5712
  Atom  AN      X      Y      Z        X      Y      Z        X      Y      Z
     1   4     0.59   0.27   0.00    -0.16  -0.08   0.00     0.00   0.00   0.01
     2   4     0.01   0.11   0.08     0.29   0.32   0.12     0.28   0.34   0.01
     3   4     0.07  -0.13  -0.14    -0.28   0.03   0.14    -0.28  -0.01   0.08
     4   4    -0.22  -0.02   0.03    -0.01   0.03  -0.12     0.06  -0.03  -0.08
     5   4    -0.33  -0.08   0.11     0.07  -0.29   0.23     0.10   0.15  -0.29
     6   4     0.17  -0.01   0.16     0.02  -0.05   0.15     0.06  -0.12   0.27
     7   4     0.07  -0.13   0.14    -0.29   0.03  -0.14     0.28   0.01   0.09
     8   4    -0.22  -0.02  -0.03    -0.01   0.04   0.12    -0.06   0.03  -0.08
     9   4     0.01   0.11  -0.08     0.29   0.32  -0.12    -0.28  -0.34   0.01
    10   4     0.17  -0.01  -0.16     0.02  -0.05  -0.15    -0.06   0.12   0.27
    11   4    -0.33  -0.08  -0.11     0.07  -0.30  -0.23    -0.10  -0.15  -0.29

 -------------------
 - Thermochemistry -
 -------------------
 Temperature   298.150 Kelvin.  Pressure   1.00000 Atm.
 Atom     1 has atomic number  4 and mass   9.01218
 Atom     2 has atomic number  4 and mass   9.01218
 Atom     3 has atomic number  4 and mass   9.01218
 Atom     4 has atomic number  4 and mass   9.01218
 Atom     5 has atomic number  4 and mass   9.01218
 Atom     6 has atomic number  4 and mass   9.01218
 Atom     7 has atomic number  4 and mass   9.01218
 Atom     8 has atomic number  4 and mass   9.01218
 Atom     9 has atomic number  4 and mass   9.01218
 Atom    10 has atomic number  4 and mass   9.01218
 Atom    11 has atomic number  4 and mass   9.01218
 Molecular mass:    99.13401 amu.
 Principal axes and moments of inertia in atomic units:
                           1         2         3
     Eigenvalues --   728.47282 974.942211006.50835
           X            1.00000  -0.00000   0.00000
           Y            0.00000   1.00000   0.00000
           Z           -0.00000  -0.00000   1.00000
 This molecule is an asymmetric top.
 Rotational symmetry number  1.
 Warning -- assumption of classical behavior for rotation
           may cause significant error
 Rotational temperatures (Kelvin)      0.11890     0.08884     0.08605
 Rotational constants (GHZ):           2.47743     1.85113     1.79307
 Zero-point vibrational energy      80572.7 (Joules/Mol)
                                   19.25734 (Kcal/Mol)
 Warning -- explicit consideration of  19 degrees of freedom as
           vibrations may cause significant error
 Vibrational temperatures:    247.77   298.10   388.16   436.48   451.00
          (Kelvin)            496.42   508.13   526.96   592.72   616.61
                              635.19   698.26   703.05   778.93   795.24
                              800.99   820.61   845.78   860.68   906.44
                              917.98   925.26   946.97  1018.93  1034.26
                             1051.99  1078.42
 
 Zero-point correction=                           0.030689 (Hartree/Particle)
 Thermal correction to Energy=                    0.040379
 Thermal correction to Enthalpy=                  0.041323
 Thermal correction to Gibbs Free Energy=        -0.001292
 Sum of electronic and zero-point Energies=           -161.803944
 Sum of electronic and thermal Energies=              -161.794254
 Sum of electronic and thermal Enthalpies=            -161.793310
 Sum of electronic and thermal Free Energies=         -161.835924
 
                     E (Thermal)             CV                S
                      KCal/Mol        Cal/Mol-Kelvin    Cal/Mol-Kelvin
 Total                   25.338             39.694             89.690
 Electronic               0.000              0.000              0.000
 Translational            0.889              2.981             39.692
 Rotational               0.889              2.981             28.060
 Vibrational             23.561             33.732             21.938
 Vibration     1          0.626              1.877              2.411
 Vibration     2          0.641              1.830              2.068
 Vibration     3          0.674              1.729              1.598
 Vibration     4          0.695              1.667              1.398
 Vibration     5          0.701              1.648              1.344
 Vibration     6          0.723              1.585              1.189
 Vibration     7          0.729              1.569              1.152
 Vibration     8          0.739              1.542              1.095
 Vibration     9          0.776              1.444              0.920
 Vibration    10          0.790              1.408              0.863
 Vibration    11          0.801              1.380              0.822
 Vibration    12          0.841              1.283              0.696
 Vibration    13          0.845              1.275              0.687
 Vibration    14          0.896              1.159              0.562
 Vibration    15          0.908              1.134              0.539
 Vibration    16          0.912              1.125              0.530
 Vibration    17          0.926              1.095              0.504
 Vibration    18          0.945              1.058              0.471
 Vibration    19          0.956              1.036              0.453
                       Q            Log10(Q)             Ln(Q)
 Total Bot       0.392724D+01          0.594088          1.367937
 Total V=0       0.512642D+15         14.709814         33.870599
 Vib (Bot)       0.334464D-12        -12.475651        -28.726247
 Vib (Bot)    1  0.116941D+01          0.067967          0.156500
 Vib (Bot)    2  0.959696D+00         -0.017866         -0.041139
 Vib (Bot)    3  0.716431D+00         -0.144826         -0.333473
 Vib (Bot)    4  0.625686D+00         -0.203644         -0.468907
 Vib (Bot)    5  0.602024D+00         -0.220386         -0.507459
 Vib (Bot)    6  0.536453D+00         -0.270469         -0.622777
 Vib (Bot)    7  0.521336D+00         -0.282883         -0.651361
 Vib (Bot)    8  0.498343D+00         -0.302471         -0.696466
 Vib (Bot)    9  0.428831D+00         -0.367714         -0.846692
 Vib (Bot)   10  0.407017D+00         -0.390388         -0.898901
 Vib (Bot)   11  0.391108D+00         -0.407703         -0.938770
 Vib (Bot)   12  0.343038D+00         -0.464658         -1.069915
 Vib (Bot)   13  0.339718D+00         -0.468881         -1.079640
 Vib (Bot)   14  0.292265D+00         -0.534223         -1.230094
 Vib (Bot)   15  0.283184D+00         -0.547931         -1.261657
 Vib (Bot)   16  0.280071D+00         -0.552732         -1.272712
 Vib (Bot)   17  0.269747D+00         -0.569044         -1.310272
 Vib (Bot)   18  0.257179D+00         -0.589764         -1.357982
 Vib (Bot)   19  0.250076D+00         -0.601928         -1.385991
 Vib (V=0)       0.436592D+02          1.640076          3.776415
 Vib (V=0)    1  0.177182D+01          0.248419          0.572006
 Vib (V=0)    2  0.158214D+01          0.199244          0.458775
 Vib (V=0)    3  0.137366D+01          0.137878          0.317475
 Vib (V=0)    4  0.130093D+01          0.114253          0.263076
 Vib (V=0)    5  0.128258D+01          0.108085          0.248874
 Vib (V=0)    6  0.123334D+01          0.091081          0.209723
 Vib (V=0)    7  0.122235D+01          0.087196          0.200776
 Vib (V=0)    8  0.120594D+01          0.081324          0.187256
 Vib (V=0)    9  0.115871D+01          0.063974          0.147306
 Vib (V=0)   10  0.114472D+01          0.058699          0.135159
 Vib (V=0)   11  0.113480D+01          0.054918          0.126453
 Vib (V=0)   12  0.110636D+01          0.043897          0.101077
 Vib (V=0)   13  0.110449D+01          0.043162          0.099384
 Vib (V=0)   14  0.107915D+01          0.033083          0.076177
 Vib (V=0)   15  0.107462D+01          0.031257          0.071971
 Vib (V=0)   16  0.107310D+01          0.030639          0.070549
 Vib (V=0)   17  0.106812D+01          0.028621          0.065903
 Vib (V=0)   18  0.106226D+01          0.026233          0.060403
 Vib (V=0)   19  0.105905D+01          0.024917          0.057373
 Electronic      0.100000D+01          0.000000          0.000000
 Translational   0.387961D+08          7.588788         17.473830
 Rotational      0.302657D+06          5.480950         12.620355
 ***** Axes restored to original set *****
 -------------------------------------------------------------------
 Center     Atomic                   Forces (Hartrees/Bohr)
 Number     Number              X              Y              Z
 -------------------------------------------------------------------
      1        4           0.000004079    0.000018978   -0.000024019
      2        4           0.000026744   -0.000075252    0.000031868
      3        4          -0.000057069   -0.000109321   -0.000034752
      4        4           0.000050611    0.000041994   -0.000102082
      5        4           0.000016956   -0.000003996    0.000036613
      6        4           0.000076700    0.000021492    0.000089113
      7        4           0.000090328    0.000114109   -0.000038612
      8        4          -0.000072427   -0.000042122   -0.000081581
      9        4          -0.000020242    0.000039961    0.000007397
     10        4          -0.000073433   -0.000018460    0.000098415
     11        4          -0.000042247    0.000012617    0.000017641
 -------------------------------------------------------------------
 Cartesian Forces:  Max     0.000114109 RMS     0.000058133
 FormGI is forming the generalized inverse of G from B-inverse, IUseBI=4.

 GradGradGradGradGradGradGradGradGradGradGradGradGradGradGradGradGradGrad
 Berny optimization.
 Internal  Forces:  Max     0.000040166 RMS     0.000013729
 Search for a local minimum.
 Step number   1 out of a maximum of    2
 All quantities printed in internal units (Hartrees-Bohrs-Radians)
 Second derivative matrix not updated -- analytic derivatives used.
 ITU=  0
     Eigenvalues ---    0.00137   0.00381   0.00677   0.00691   0.00888
     Eigenvalues ---    0.01063   0.01239   0.01313   0.01474   0.01794
     Eigenvalues ---    0.01834   0.01953   0.01955   0.02084   0.02348
     Eigenvalues ---    0.02504   0.03023   0.03299   0.03362   0.03410
     Eigenvalues ---    0.03697   0.03860   0.04018   0.04193   0.04521
     Eigenvalues ---    0.04685   0.05364
 Angle between quadratic step and forces=  41.55 degrees.
 Linear search not attempted -- first point.
 Iteration  1 RMS(Cart)=  0.00060480 RMS(Int)=  0.00000106
 Iteration  2 RMS(Cart)=  0.00000037 RMS(Int)=  0.00000086
 Variable       Old X    -DE/DX   Delta X   Delta X   Delta X     New X
                                 (Linear)    (Quad)   (Total)
    R1        4.56866   0.00002   0.00000   0.00177   0.00177   4.57043
    R2        3.88005   0.00004   0.00000   0.00098   0.00098   3.88103
    R3        3.94349   0.00001   0.00000   0.00041   0.00041   3.94390
    R4        3.88019   0.00003   0.00000   0.00084   0.00084   3.88103
    R5        4.57341   0.00001   0.00000  -0.00305  -0.00305   4.57037
    R6        3.94433  -0.00000   0.00000  -0.00043  -0.00044   3.94389
    R7        3.86055   0.00003   0.00000   0.00131   0.00131   3.86186
    R8        4.08823  -0.00002   0.00000  -0.00214  -0.00214   4.08609
    R9        3.87364   0.00004   0.00000   0.00132   0.00131   3.87496
   R10        3.79067   0.00002   0.00000   0.00033   0.00033   3.79100
   R11        3.86041  -0.00000   0.00000   0.00009   0.00009   3.86050
   R12        4.02800  -0.00001   0.00000  -0.00064  -0.00064   4.02736
   R13        4.27441   0.00004   0.00000   0.00442   0.00442   4.27883
   R14        4.08546   0.00001   0.00000  -0.00036  -0.00036   4.08510
   R15        3.86334  -0.00001   0.00000  -0.00086  -0.00086   3.86248
   R16        3.93057   0.00001   0.00000  -0.00009  -0.00009   3.93048
   R17        3.79079   0.00001   0.00000   0.00021   0.00021   3.79100
   R18        3.84983  -0.00001   0.00000   0.00001   0.00001   3.84984
   R19        4.27572   0.00004   0.00000   0.00311   0.00310   4.27882
   R20        3.93016   0.00002   0.00000   0.00033   0.00033   3.93049
   R21        3.84954  -0.00001   0.00000   0.00030   0.00030   3.84984
   R22        3.86026   0.00001   0.00000   0.00025   0.00025   3.86051
   R23        3.86024   0.00004   0.00000   0.00162   0.00162   3.86186
   R24        4.02757  -0.00001   0.00000  -0.00021  -0.00021   4.02737
   R25        4.08808  -0.00002   0.00000  -0.00199  -0.00199   4.08609
   R26        4.08585   0.00001   0.00000  -0.00075  -0.00075   4.08510
   R27        3.87350   0.00003   0.00000   0.00146   0.00146   3.87496
    A1        1.99449  -0.00001   0.00000  -0.00052  -0.00052   1.99397
    A2        1.59429   0.00001   0.00000   0.00067   0.00067   1.59496
    A3        2.01337   0.00000   0.00000   0.00066   0.00066   2.01403
    A4        2.01699   0.00002   0.00000   0.00214   0.00214   2.01913
    A5        1.59379   0.00001   0.00000   0.00118   0.00118   1.59497
    A6        1.84376   0.00001   0.00000  -0.00005  -0.00005   1.84370
    A7        1.84239   0.00001   0.00000   0.00133   0.00133   1.84372
    A8        2.76204  -0.00001   0.00000   0.00009   0.00008   2.76212
    A9        1.99343  -0.00000   0.00000   0.00056   0.00056   1.99398
   A10        1.48122  -0.00001   0.00000  -0.00122  -0.00122   1.48000
   A11        1.46721  -0.00000   0.00000  -0.00038  -0.00038   1.46684
   A12        1.86340   0.00001   0.00000   0.00075   0.00075   1.86415
   A13        1.90466  -0.00000   0.00000  -0.00047  -0.00047   1.90419
   A14        1.93430  -0.00002   0.00000  -0.00088  -0.00088   1.93342
   A15        1.71439  -0.00002   0.00000  -0.00188  -0.00188   1.71251
   A16        1.53742  -0.00001   0.00000  -0.00103  -0.00103   1.53639
   A17        2.27391  -0.00001   0.00000   0.00004   0.00004   2.27395
   A18        1.99041  -0.00001   0.00000  -0.00105  -0.00105   1.98936
   A19        1.89628  -0.00002   0.00000  -0.00142  -0.00142   1.89487
   A20        1.82433   0.00001   0.00000   0.00066   0.00066   1.82498
   A21        2.03738   0.00003   0.00000   0.00212   0.00212   2.03951
   A22        1.79270   0.00003   0.00000   0.00163   0.00163   1.79434
   A23        1.84821   0.00001   0.00000   0.00074   0.00074   1.84895
   A24        2.00485   0.00002   0.00000   0.00137   0.00137   2.00622
   A25        1.63164   0.00001   0.00000   0.00021   0.00021   1.63185
   A26        1.77497   0.00002   0.00000   0.00085   0.00085   1.77582
   A27        1.67588   0.00000   0.00000   0.00020   0.00020   1.67608
   A28        1.87468  -0.00002   0.00000  -0.00092  -0.00092   1.87376
   A29        1.65737  -0.00000   0.00000  -0.00024  -0.00024   1.65713
   A30        1.91428  -0.00002   0.00000  -0.00151  -0.00151   1.91278
   A31        1.93570  -0.00002   0.00000  -0.00159  -0.00159   1.93411
   A32        1.53704  -0.00001   0.00000  -0.00065  -0.00065   1.53640
   A33        1.71468  -0.00003   0.00000  -0.00216  -0.00216   1.71251
   A34        1.99059  -0.00001   0.00000  -0.00124  -0.00124   1.98935
   A35        1.89618  -0.00001   0.00000  -0.00131  -0.00132   1.89486
   A36        2.27573  -0.00002   0.00000  -0.00180  -0.00180   2.27392
   A37        1.84814   0.00001   0.00000   0.00081   0.00081   1.84895
   A38        1.82480   0.00001   0.00000   0.00017   0.00017   1.82497
   A39        2.03822   0.00002   0.00000   0.00128   0.00128   2.03949
   A40        2.00486   0.00002   0.00000   0.00136   0.00136   2.00622
   A41        1.79207   0.00003   0.00000   0.00227   0.00227   1.79434
   A42        1.48040  -0.00001   0.00000  -0.00038  -0.00038   1.48001
   A43        1.46613   0.00000   0.00000   0.00072   0.00072   1.46685
   A44        1.90302   0.00000   0.00000   0.00119   0.00119   1.90421
   A45        1.93403  -0.00001   0.00000  -0.00061  -0.00061   1.93342
   A46        1.86296   0.00001   0.00000   0.00119   0.00119   1.86415
   A47        1.65772  -0.00001   0.00000  -0.00059  -0.00059   1.65713
   A48        1.67706  -0.00000   0.00000  -0.00100  -0.00100   1.67606
   A49        1.93576  -0.00002   0.00000  -0.00165  -0.00165   1.93411
   A50        1.87503  -0.00002   0.00000  -0.00128  -0.00128   1.87375
   A51        1.91377  -0.00002   0.00000  -0.00098  -0.00098   1.91278
   A52        1.63147   0.00001   0.00000   0.00039   0.00039   1.63185
   A53        1.77429   0.00002   0.00000   0.00154   0.00154   1.77583
    D1       -0.70205  -0.00000   0.00000  -0.00068  -0.00068  -0.70273
    D2       -1.78400  -0.00000   0.00000  -0.00084  -0.00084  -1.78484
    D3        1.17865   0.00001   0.00000   0.00103   0.00103   1.17968
    D4        0.09670   0.00000   0.00000   0.00087   0.00087   0.09757
    D5        0.31022  -0.00000   0.00000  -0.00012  -0.00012   0.31009
    D6       -0.77173  -0.00001   0.00000  -0.00028  -0.00028  -0.77201
    D7       -0.21159  -0.00000   0.00000   0.00096   0.00096  -0.21062
    D8        0.77951  -0.00000   0.00000   0.00027   0.00027   0.77978
    D9       -1.07837  -0.00000   0.00000   0.00005   0.00005  -1.07831
   D10       -0.08727  -0.00000   0.00000  -0.00064  -0.00064  -0.08791
   D11        0.93967  -0.00001   0.00000   0.00101   0.00101   0.94068
   D12        1.93077  -0.00001   0.00000   0.00031   0.00031   1.93108
   D13        0.80586   0.00000   0.00000   0.00128   0.00128   0.80714
   D14       -0.91788  -0.00000   0.00000   0.00003   0.00003  -0.91785
   D15       -0.01483   0.00000   0.00000   0.00347   0.00347  -0.01136
   D16       -0.08716  -0.00000   0.00000  -0.00075  -0.00075  -0.08791
   D17       -1.07784  -0.00000   0.00000  -0.00048  -0.00048  -1.07832
   D18        0.78092  -0.00000   0.00000  -0.00115  -0.00115   0.77977
   D19       -0.20976  -0.00000   0.00000  -0.00088  -0.00088  -0.21064
   D20        1.93194  -0.00001   0.00000  -0.00087  -0.00087   1.93107
   D21        0.94126  -0.00001   0.00000  -0.00060  -0.00060   0.94067
   D22        0.30989   0.00000   0.00000   0.00020   0.00020   0.31010
   D23       -0.77232  -0.00000   0.00000   0.00031   0.00031  -0.77201
   D24        1.17902   0.00001   0.00000   0.00066   0.00066   1.17968
   D25        0.09680   0.00000   0.00000   0.00077   0.00077   0.09757
   D26       -0.70278  -0.00000   0.00000   0.00006   0.00006  -0.70272
   D27       -1.78499  -0.00000   0.00000   0.00017   0.00017  -1.78483
   D28       -0.91645  -0.00000   0.00000  -0.00142  -0.00142  -0.91787
   D29       -0.00846   0.00000   0.00000  -0.00298  -0.00298  -0.01144
   D30        0.80702   0.00000   0.00000   0.00011   0.00011   0.80713
   D31        0.93447  -0.00002   0.00000  -0.00203  -0.00203   0.93245
   D32       -0.17850  -0.00000   0.00000  -0.00055  -0.00055  -0.17905
   D33       -0.17694  -0.00001   0.00000  -0.00195  -0.00195  -0.17889
   D34       -1.28991   0.00001   0.00000  -0.00048  -0.00048  -1.29039
   D35       -0.86610   0.00000   0.00000   0.00021   0.00021  -0.86589
   D36        0.30350   0.00001   0.00000   0.00056   0.00056   0.30405
   D37        0.00413  -0.00000   0.00000  -0.00062  -0.00062   0.00351
   D38        1.17373   0.00001   0.00000  -0.00027  -0.00027   1.17345
   D39       -0.08820  -0.00000   0.00000  -0.00075  -0.00075  -0.08895
   D40        0.89154  -0.00001   0.00000  -0.00106  -0.00106   0.89047
   D41       -0.95387  -0.00000   0.00000  -0.00013  -0.00013  -0.95400
   D42        0.02587  -0.00001   0.00000  -0.00044  -0.00044   0.02542
   D43        0.79202   0.00000   0.00000   0.00095   0.00095   0.79297
   D44       -0.29208   0.00001   0.00000   0.00103   0.00103  -0.29105
   D45       -0.51364  -0.00000   0.00000  -0.00114  -0.00114  -0.51478
   D46        0.55450   0.00001   0.00000  -0.00046  -0.00046   0.55404
   D47       -1.57487   0.00000   0.00000  -0.00069  -0.00069  -1.57556
   D48       -0.50673   0.00002   0.00000  -0.00001  -0.00001  -0.50674
   D49       -0.75304   0.00002   0.00000   0.00281   0.00281  -0.75023
   D50        0.49025  -0.00001   0.00000   0.00055   0.00055   0.49081
   D51       -0.97941   0.00002   0.00000   0.00140   0.00140  -0.97801
   D52        0.10365   0.00000   0.00000   0.00064   0.00064   0.10429
   D53        0.23683   0.00001   0.00000   0.00126   0.00126   0.23808
   D54        1.31988  -0.00000   0.00000   0.00050   0.00050   1.32038
   D55        0.99895   0.00001   0.00000   0.00053   0.00053   0.99948
   D56       -0.03018   0.00001   0.00000   0.00108   0.00108  -0.02909
   D57       -0.21935  -0.00002   0.00000  -0.00174  -0.00174  -0.22109
   D58       -1.24847  -0.00001   0.00000  -0.00118  -0.00119  -1.24966
   D59        0.30431  -0.00001   0.00000  -0.00019  -0.00019   0.30412
   D60        1.35739   0.00001   0.00000   0.00073   0.00073   1.35812
   D61       -0.74875  -0.00003   0.00000  -0.00114  -0.00114  -0.74988
   D62        0.30434  -0.00001   0.00000  -0.00022  -0.00022   0.30412
   D63        0.12440  -0.00002   0.00000  -0.00003  -0.00003   0.12437
   D64       -0.96674  -0.00001   0.00000   0.00073   0.00073  -0.96601
   D65        1.23258   0.00001   0.00000   0.00179   0.00179   1.23437
   D66        0.14144   0.00002   0.00000   0.00255   0.00255   0.14399
   D67        0.79371   0.00000   0.00000  -0.00076  -0.00076   0.79295
   D68       -0.28995   0.00000   0.00000  -0.00113  -0.00113  -0.29107
   D69       -0.53285   0.00001   0.00000  -0.00064  -0.00064  -0.53349
   D70        0.54535  -0.00001   0.00000  -0.00134  -0.00134   0.54401
   D71        0.10340   0.00000   0.00000   0.00089   0.00089   0.10429
   D72        1.32114  -0.00001   0.00000  -0.00078  -0.00078   1.32037
   D73       -0.97967   0.00002   0.00000   0.00166   0.00166  -0.97801
   D74        0.23808   0.00001   0.00000  -0.00001  -0.00001   0.23807
   D75       -0.96609  -0.00001   0.00000   0.00008   0.00007  -0.96602
   D76        0.14223   0.00002   0.00000   0.00175   0.00175   0.14398
   D77        0.12493  -0.00001   0.00000  -0.00057  -0.00057   0.12437
   D78        1.23325   0.00001   0.00000   0.00111   0.00111   1.23437
   D79        0.54415  -0.00001   0.00000  -0.00013  -0.00013   0.54402
   D80       -0.53428   0.00001   0.00000   0.00081   0.00081  -0.53347
   D81        0.55344   0.00001   0.00000   0.00061   0.00061   0.55405
   D82       -0.51463  -0.00000   0.00000  -0.00014  -0.00014  -0.51477
   D83       -0.50819   0.00002   0.00000   0.00146   0.00146  -0.50673
   D84       -1.57626   0.00001   0.00000   0.00072   0.00071  -1.57555
   D85       -1.29144   0.00001   0.00000   0.00107   0.00107  -1.29037
   D86       -0.18030   0.00000   0.00000   0.00127   0.00127  -0.17903
   D87       -0.17847  -0.00001   0.00000  -0.00040  -0.00040  -0.17888
   D88        0.93266  -0.00001   0.00000  -0.00020  -0.00020   0.93247
   D89        0.49240  -0.00002   0.00000  -0.00162  -0.00162   0.49078
   D90       -0.75098   0.00001   0.00000   0.00073   0.00073  -0.75025
   D91       -0.86599   0.00000   0.00000   0.00010   0.00010  -0.86588
   D92        0.00267   0.00000   0.00000   0.00086   0.00086   0.00353
   D93        0.30381   0.00001   0.00000   0.00023   0.00024   0.30405
   D94        1.17248   0.00001   0.00000   0.00099   0.00099   1.17347
   D95       -0.21919  -0.00002   0.00000  -0.00190  -0.00190  -0.22109
   D96       -1.24883  -0.00001   0.00000  -0.00082  -0.00083  -1.24965
   D97        0.99939   0.00000   0.00000   0.00008   0.00008   0.99947
   D98       -0.03024   0.00001   0.00000   0.00115   0.00115  -0.02909
   D99       -0.08833  -0.00000   0.00000  -0.00062  -0.00062  -0.08894
   D100       0.89194  -0.00001   0.00000  -0.00148  -0.00147   0.89047
   D101      -0.95285  -0.00000   0.00000  -0.00115  -0.00115  -0.95401
   D102       0.02741  -0.00001   0.00000  -0.00201  -0.00201   0.02540
         Item               Value     Threshold  Converged?
 Maximum Force            0.000040     0.000450     YES
 RMS     Force            0.000014     0.000300     YES
 Maximum Displacement     0.003423     0.001800     NO 
 RMS     Displacement     0.000605     0.001200     YES
 Predicted change in Energy=-1.100965D-06
                           ----------------------------
                           ! Non-Optimized Parameters !
                           ! (Angstroms and Degrees)  !
 --------------------------                            --------------------------
 ! Name  Definition              Value          Derivative Info.                !
 --------------------------------------------------------------------------------
 ! R1    R(1,2)                  2.4186         -DE/DX =    0.0                 !
 ! R2    R(1,3)                  2.0538         -DE/DX =    0.0                 !
 ! R3    R(1,5)                  2.087          -DE/DX =    0.0                 !
 ! R4    R(1,7)                  2.0538         -DE/DX =    0.0                 !
 ! R5    R(1,9)                  2.4185         -DE/DX =    0.0                 !
 ! R6    R(1,11)                 2.087          -DE/DX =    0.0                 !
 ! R7    R(2,3)                  2.0436         -DE/DX =    0.0                 !
 ! R8    R(2,4)                  2.1623         -DE/DX =    0.0                 !
 ! R9    R(2,6)                  2.0505         -DE/DX =    0.0                 !
 ! R10   R(2,11)                 2.0061         -DE/DX =    0.0                 !
 ! R11   R(3,4)                  2.0429         -DE/DX =    0.0                 !
 ! R12   R(3,5)                  2.1312         -DE/DX =    0.0                 !
 ! R13   R(3,10)                 2.2643         -DE/DX =    0.0                 !
 ! R14   R(4,6)                  2.1617         -DE/DX =    0.0                 !
 ! R15   R(4,8)                  2.0439         -DE/DX =    0.0                 !
 ! R16   R(4,10)                 2.0799         -DE/DX =    0.0                 !
 ! R17   R(5,9)                  2.0061         -DE/DX =    0.0                 !
 ! R18   R(5,10)                 2.0372         -DE/DX =    0.0                 !
 ! R19   R(6,7)                  2.2643         -DE/DX =    0.0                 !
 ! R20   R(6,8)                  2.0799         -DE/DX =    0.0                 !
 ! R21   R(6,11)                 2.0372         -DE/DX =    0.0                 !
 ! R22   R(7,8)                  2.0429         -DE/DX =    0.0                 !
 ! R23   R(7,9)                  2.0436         -DE/DX =    0.0                 !
 ! R24   R(7,11)                 2.1312         -DE/DX =    0.0                 !
 ! R25   R(8,9)                  2.1623         -DE/DX =    0.0                 !
 ! R26   R(8,10)                 2.1617         -DE/DX =    0.0                 !
 ! R27   R(9,10)                 2.0505         -DE/DX =    0.0                 !
 ! A1    A(2,1,5)              114.2462         -DE/DX =    0.0                 !
 ! A2    A(2,1,7)               91.3846         -DE/DX =    0.0                 !
 ! A3    A(2,1,9)              115.3956         -DE/DX =    0.0                 !
 ! A4    A(3,1,7)              115.6876         -DE/DX =    0.0                 !
 ! A5    A(3,1,9)               91.3849         -DE/DX =    0.0                 !
 ! A6    A(3,1,11)             105.6364         -DE/DX =    0.0                 !
 ! A7    A(5,1,7)              105.6374         -DE/DX =    0.0                 !
 ! A8    A(5,1,11)             158.258          -DE/DX =    0.0                 !
 ! A9    A(9,1,11)             114.2468         -DE/DX =    0.0                 !
 ! A10   A(1,2,4)               84.7977         -DE/DX =    0.0                 !
 ! A11   A(1,2,6)               84.0435         -DE/DX =    0.0                 !
 ! A12   A(3,2,6)              106.8077         -DE/DX =    0.0                 !
 ! A13   A(3,2,11)             109.102          -DE/DX =    0.0                 !
 ! A14   A(4,2,11)             110.7767         -DE/DX =    0.0                 !
 ! A15   A(1,3,4)               98.1198         -DE/DX =    0.0                 !
 ! A16   A(1,3,10)              88.0288         -DE/DX =    0.0                 !
 ! A17   A(2,3,5)              130.2876         -DE/DX =    0.0                 !
 ! A18   A(2,3,10)             113.9818         -DE/DX =    0.0                 !
 ! A19   A(4,3,5)              108.5678         -DE/DX =    0.0                 !
 ! A20   A(2,4,8)              104.5638         -DE/DX =    0.0                 !
 ! A21   A(2,4,10)             116.8551         -DE/DX =    0.0                 !
 ! A22   A(3,4,6)              102.8079         -DE/DX =    0.0                 !
 ! A23   A(3,4,8)              105.9371         -DE/DX =    0.0                 !
 ! A24   A(6,4,10)             114.9479         -DE/DX =    0.0                 !
 ! A25   A(1,5,10)              93.498          -DE/DX =    0.0                 !
 ! A26   A(3,5,9)              101.7471         -DE/DX =    0.0                 !
 ! A27   A(2,6,7)               96.0323         -DE/DX =    0.0                 !
 ! A28   A(2,6,8)              107.3585         -DE/DX =    0.0                 !
 ! A29   A(4,6,7)               94.9466         -DE/DX =    0.0                 !
 ! A30   A(4,6,11)             109.594          -DE/DX =    0.0                 !
 ! A31   A(8,6,11)             110.8161         -DE/DX =    0.0                 !
 ! A32   A(1,7,6)               88.029          -DE/DX =    0.0                 !
 ! A33   A(1,7,8)               98.1197         -DE/DX =    0.0                 !
 ! A34   A(6,7,9)              113.9816         -DE/DX =    0.0                 !
 ! A35   A(8,7,11)             108.5677         -DE/DX =    0.0                 !
 ! A36   A(9,7,11)             130.2863         -DE/DX =    0.0                 !
 ! A37   A(4,8,7)              105.9369         -DE/DX =    0.0                 !
 ! A38   A(4,8,9)              104.5633         -DE/DX =    0.0                 !
 ! A39   A(6,8,9)              116.8543         -DE/DX =    0.0                 !
 ! A40   A(6,8,10)             114.9477         -DE/DX =    0.0                 !
 ! A41   A(7,8,10)             102.8081         -DE/DX =    0.0                 !
 ! A42   A(1,9,8)               84.7984         -DE/DX =    0.0                 !
 ! A43   A(1,9,10)              84.0442         -DE/DX =    0.0                 !
 ! A44   A(5,9,7)              109.1034         -DE/DX =    0.0                 !
 ! A45   A(5,9,8)              110.777          -DE/DX =    0.0                 !
 ! A46   A(7,9,10)             106.8081         -DE/DX =    0.0                 !
 ! A47   A(3,10,8)              94.9465         -DE/DX =    0.0                 !
 ! A48   A(3,10,9)              96.0314         -DE/DX =    0.0                 !
 ! A49   A(4,10,5)             110.8161         -DE/DX =    0.0                 !
 ! A50   A(4,10,9)             107.3581         -DE/DX =    0.0                 !
 ! A51   A(5,10,8)             109.5944         -DE/DX =    0.0                 !
 ! A52   A(1,11,6)              93.4982         -DE/DX =    0.0                 !
 ! A53   A(2,11,7)             101.7477         -DE/DX =    0.0                 !
 ! D1    D(5,1,2,4)            -40.2635         -DE/DX =    0.0                 !
 ! D2    D(5,1,2,6)           -102.2638         -DE/DX =    0.0                 !
 ! D3    D(7,1,2,4)             67.5908         -DE/DX =    0.0                 !
 ! D4    D(7,1,2,6)              5.5906         -DE/DX =    0.0                 !
 ! D5    D(9,1,2,4)             17.7671         -DE/DX =    0.0                 !
 ! D6    D(9,1,2,6)            -44.2331         -DE/DX =    0.0                 !
 ! D7    D(7,1,3,4)            -12.0676         -DE/DX =    0.0                 !
 ! D8    D(7,1,3,10)            44.6782         -DE/DX =    0.0                 !
 ! D9    D(9,1,3,4)            -61.7828         -DE/DX =    0.0                 !
 ! D10   D(9,1,3,10)            -5.0369         -DE/DX =    0.0                 !
 ! D11   D(11,1,3,4)            53.8971         -DE/DX =    0.0                 !
 ! D12   D(11,1,3,10)          110.6429         -DE/DX =    0.0                 !
 ! D13   D(2,1,5,10)            46.2458         -DE/DX =    0.0                 !
 ! D14   D(7,1,5,10)           -52.589          -DE/DX =    0.0                 !
 ! D15   D(11,1,5,10)           -0.6511         -DE/DX =    0.0                 !
 ! D16   D(2,1,7,6)             -5.037          -DE/DX =    0.0                 !
 ! D17   D(2,1,7,8)            -61.7831         -DE/DX =    0.0                 !
 ! D18   D(3,1,7,6)             44.6773         -DE/DX =    0.0                 !
 ! D19   D(3,1,7,8)            -12.0687         -DE/DX =    0.0                 !
 ! D20   D(5,1,7,6)            110.6422         -DE/DX =    0.0                 !
 ! D21   D(5,1,7,8)             53.8962         -DE/DX =    0.0                 !
 ! D22   D(2,1,9,8)             17.7672         -DE/DX =    0.0                 !
 ! D23   D(2,1,9,10)           -44.2329         -DE/DX =    0.0                 !
 ! D24   D(3,1,9,8)             67.5905         -DE/DX =    0.0                 !
 ! D25   D(3,1,9,10)             5.5904         -DE/DX =    0.0                 !
 ! D26   D(11,1,9,8)           -40.263          -DE/DX =    0.0                 !
 ! D27   D(11,1,9,10)         -102.2631         -DE/DX =    0.0                 !
 ! D28   D(3,1,11,6)           -52.5898         -DE/DX =    0.0                 !
 ! D29   D(5,1,11,6)            -0.6552         -DE/DX =    0.0                 !
 ! D30   D(9,1,11,6)            46.2451         -DE/DX =    0.0                 !
 ! D31   D(6,2,3,5)             53.4252         -DE/DX =    0.0                 !
 ! D32   D(6,2,3,10)           -10.2589         -DE/DX =    0.0                 !
 ! D33   D(11,2,3,5)           -10.2498         -DE/DX =    0.0                 !
 ! D34   D(11,2,3,10)          -73.9339         -DE/DX =    0.0                 !
 ! D35   D(1,2,4,8)            -49.6116         -DE/DX =    0.0                 !
 ! D36   D(1,2,4,10)            17.421          -DE/DX =    0.0                 !
 ! D37   D(11,2,4,8)             0.2013         -DE/DX =    0.0                 !
 ! D38   D(11,2,4,10)           67.2339         -DE/DX =    0.0                 !
 ! D39   D(1,2,6,7)             -5.0962         -DE/DX =    0.0                 !
 ! D40   D(1,2,6,8)             51.0203         -DE/DX =    0.0                 !
 ! D41   D(3,2,6,7)            -54.6599         -DE/DX =    0.0                 !
 ! D42   D(3,2,6,8)              1.4566         -DE/DX =    0.0                 !
 ! D43   D(3,2,11,7)            45.4338         -DE/DX =    0.0                 !
 ! D44   D(4,2,11,7)           -16.6758         -DE/DX =    0.0                 !
 ! D45   D(1,3,4,6)            -29.4947         -DE/DX =    0.0                 !
 ! D46   D(1,3,4,8)             31.7441         -DE/DX =    0.0                 !
 ! D47   D(5,3,4,6)            -90.273          -DE/DX =    0.0                 !
 ! D48   D(5,3,4,8)            -29.0341         -DE/DX =    0.0                 !
 ! D49   D(2,3,5,9)            -42.9849         -DE/DX =    0.0                 !
 ! D50   D(4,3,5,9)             28.1212         -DE/DX =    0.0                 !
 ! D51   D(1,3,10,8)           -56.0358         -DE/DX =    0.0                 !
 ! D52   D(1,3,10,9)             5.9753         -DE/DX =    0.0                 !
 ! D53   D(2,3,10,8)            13.6413         -DE/DX =    0.0                 !
 ! D54   D(2,3,10,9)            75.6524         -DE/DX =    0.0                 !
 ! D55   D(3,4,6,7)             57.2657         -DE/DX =    0.0                 !
 ! D56   D(3,4,6,11)            -1.667          -DE/DX =    0.0                 !
 ! D57   D(10,4,6,7)           -12.6674         -DE/DX =    0.0                 !
 ! D58   D(10,4,6,11)          -71.6001         -DE/DX =    0.0                 !
 ! D59   D(2,4,8,7)             17.4248         -DE/DX =    0.0                 !
 ! D60   D(2,4,8,9)             77.8144         -DE/DX =    0.0                 !
 ! D61   D(3,4,8,7)            -42.9651         -DE/DX =    0.0                 !
 ! D62   D(3,4,8,9)             17.4245         -DE/DX =    0.0                 !
 ! D63   D(2,4,10,5)             7.1258         -DE/DX =    0.0                 !
 ! D64   D(2,4,10,9)           -55.3483         -DE/DX =    0.0                 !
 ! D65   D(6,4,10,5)            70.7243         -DE/DX =    0.0                 !
 ! D66   D(6,4,10,9)             8.2502         -DE/DX =    0.0                 !
 ! D67   D(3,5,9,7)             45.4327         -DE/DX =    0.0                 !
 ! D68   D(3,5,9,8)            -16.6774         -DE/DX =    0.0                 !
 ! D69   D(1,5,10,4)           -30.5665         -DE/DX =    0.0                 !
 ! D70   D(1,5,10,8)            31.1692         -DE/DX =    0.0                 !
 ! D71   D(2,6,7,1)              5.9755         -DE/DX =    0.0                 !
 ! D72   D(2,6,7,9)             75.6515         -DE/DX =    0.0                 !
 ! D73   D(4,6,7,1)            -56.0356         -DE/DX =    0.0                 !
 ! D74   D(4,6,7,9)             13.6403         -DE/DX =    0.0                 !
 ! D75   D(2,6,8,9)            -55.3487         -DE/DX =    0.0                 !
 ! D76   D(2,6,8,10)             8.2496         -DE/DX =    0.0                 !
 ! D77   D(11,6,8,9)             7.1257         -DE/DX =    0.0                 !
 ! D78   D(11,6,8,10)           70.7239         -DE/DX =    0.0                 !
 ! D79   D(4,6,11,1)            31.1699         -DE/DX =    0.0                 !
 ! D80   D(8,6,11,1)           -30.5657         -DE/DX =    0.0                 !
 ! D81   D(1,7,8,4)             31.7447         -DE/DX =    0.0                 !
 ! D82   D(1,7,8,10)           -29.4941         -DE/DX =    0.0                 !
 ! D83   D(11,7,8,4)           -29.0333         -DE/DX =    0.0                 !
 ! D84   D(11,7,8,10)          -90.2721         -DE/DX =    0.0                 !
 ! D85   D(6,7,9,5)            -73.9328         -DE/DX =    0.0                 !
 ! D86   D(6,7,9,10)           -10.2575         -DE/DX =    0.0                 !
 ! D87   D(11,7,9,5)           -10.2489         -DE/DX =    0.0                 !
 ! D88   D(11,7,9,10)           53.4263         -DE/DX =    0.0                 !
 ! D89   D(8,7,11,2)            28.1198         -DE/DX =    0.0                 !
 ! D90   D(9,7,11,2)           -42.9863         -DE/DX =    0.0                 !
 ! D91   D(4,8,9,1)            -49.6115         -DE/DX =    0.0                 !
 ! D92   D(4,8,9,5)              0.2025         -DE/DX =    0.0                 !
 ! D93   D(6,8,9,1)             17.4207         -DE/DX =    0.0                 !
 ! D94   D(6,8,9,5)             67.2348         -DE/DX =    0.0                 !
 ! D95   D(6,8,10,3)           -12.6675         -DE/DX =    0.0                 !
 ! D96   D(6,8,10,5)           -71.5999         -DE/DX =    0.0                 !
 ! D97   D(7,8,10,3)            57.2654         -DE/DX =    0.0                 !
 ! D98   D(7,8,10,5)            -1.667          -DE/DX =    0.0                 !
 ! D99   D(1,9,10,3)            -5.0961         -DE/DX =    0.0                 !
 ! D100  D(1,9,10,4)            51.0201         -DE/DX =    0.0                 !
 ! D101  D(7,9,10,3)           -54.6607         -DE/DX =    0.0                 !
 ! D102  D(7,9,10,4)             1.4555         -DE/DX =    0.0                 !
 --------------------------------------------------------------------------------
 GradGradGradGradGradGradGradGradGradGradGradGradGradGradGradGradGradGrad


 ----------------------------------------------------------------------

 Electric dipole moment (input orientation):
 (Debye = 10**-18 statcoulomb cm , SI units = C m)
                  (au)            (Debye)         (10**-30 SI)
   Tot        0.168653D+00      0.428672D+00      0.142990D+01
   x         -0.178442D-03     -0.453554D-03     -0.151289D-02
   y          0.527235D-03      0.134010D-02      0.447009D-02
   z         -0.168652D+00     -0.428670D+00     -0.142989D+01

 Dipole polarizability, Alpha (input orientation).
 (esu units = cm**3 , SI units = C**2 m**2 J**-1)
 Alpha(0;0):
               (au)            (10**-24 esu)      (10**-40 SI)
   iso        0.260924D+03      0.386649D+02      0.430206D+02
   aniso      0.568061D+02      0.841779D+01      0.936606D+01
   xx         0.298304D+03      0.442042D+02      0.491838D+02
   yx         0.240549D+01      0.356457D+00      0.396612D+00
   yy         0.246912D+03      0.365885D+02      0.407102D+02
   zx         0.307014D-02      0.454948D-03      0.506198D-03
   zy         0.123397D-01      0.182856D-02      0.203455D-02
   zz         0.237556D+03      0.352021D+02      0.391677D+02

 ----------------------------------------------------------------------

 Dipole orientation:
     4         15.03144680        -14.46211546        -11.20230969
     4         17.96705520        -11.96093943        -13.65158466
     4         14.18348749        -11.29306111        -13.27423625
     4         15.34464810        -12.56486867        -16.72922745
     4         11.23521030        -13.69286483        -11.94254650
     4         18.32686470        -15.18612025        -15.76673337
     4         15.87199781        -17.63761886        -13.26762401
     4         14.70514327        -16.37490708        -16.72386428
     4         12.08779208        -16.97289333        -13.64095988
     4         11.72472886        -13.75124615        -15.76067721
     4         18.82582393        -15.23758114        -11.95001742

 Electric dipole moment (dipole orientation):
 (Debye = 10**-18 statcoulomb cm , SI units = C m)
                  (au)            (Debye)         (10**-30 SI)
   Tot        0.168653D+00      0.428672D+00      0.142990D+01
   x          0.000000D+00      0.000000D+00      0.000000D+00
   y          0.000000D+00      0.000000D+00      0.000000D+00
   z          0.168653D+00      0.428672D+00      0.142990D+01

 Dipole polarizability, Alpha (dipole orientation).
 (esu units = cm**3 , SI units = C**2 m**2 J**-1)
 Alpha(0;0):
               (au)            (10**-24 esu)      (10**-40 SI)
   iso        0.260924D+03      0.386649D+02      0.430206D+02
   aniso      0.568061D+02      0.841779D+01      0.936606D+01
   xx         0.298304D+03      0.442041D+02      0.491837D+02
   yx        -0.240559D+01     -0.356472D+00     -0.396629D+00
   yy         0.246912D+03      0.365885D+02      0.407102D+02
   zx        -0.598248D-01     -0.886512D-02     -0.986377D-02
   zy        -0.143627D-01     -0.212833D-02     -0.236809D-02
   zz         0.237556D+03      0.352022D+02      0.391677D+02

 ----------------------------------------------------------------------
 1\1\GINC-ASUS\Freq\RPBE1PBE\def2TZVP\Be11\ASUS\11-Sep-2023\0\\#N Geom=
 AllCheck Guess=TCheck SCRF=Check GenChk RPBE1PBE/def2TZVP Freq\\Title 
 Card Required\\0,1\Be,7.9605793866,7.6344657733,5.9434832958\Be,9.5154
 047275,6.3068576381,7.2337954305\Be,7.5130161815,5.9540543137,7.035125
 8641\Be,8.1294111081,6.6213480451,8.8648723347\Be,5.9521124527,7.22616
 99726,6.3360505329\Be,9.7069946883,8.0100427288,8.3582117737\Be,8.4065
 387132,9.3114456989,7.0411772111\Be,7.7910002448,8.6375320047,8.868695
 2574\Be,6.4042328485,8.9590688963,7.23975607\Be,6.2132921642,7.2507480
 012,8.3563297928\Be,9.9688954846,8.0435889273,6.3383094368\\Version=ES
 64L-G16RevA.03\State=1-A\HF=-161.8346325\RMSD=3.312e-09\RMSF=5.813e-05
 \ZeroPoint=0.0306885\Thermal=0.0403787\Dipole=-0.0001784,0.0005272,-0.
 1686518\DipoleDeriv=-0.3871011,0.0317251,0.0000934,-0.0171681,-0.07302
 62,-0.0000545,-0.0001313,0.0000669,-0.1376525,0.1818109,-0.1717044,0.0
 309073,-0.0301614,0.0804881,0.0059084,0.0208685,-0.0023204,-0.1042362,
 -0.3279934,0.0591806,-0.0243847,0.2182969,0.1300076,0.0206651,-0.02579
 24,0.0761827,-0.0602103,-0.2487318,-0.0233238,0.0531601,-0.0261588,-0.
 0000959,-0.1504073,0.0911826,-0.1454444,0.0856363,0.328978,0.0830228,0
 .1673054,-0.0741414,-0.0730152,0.0728097,0.0889539,0.1271645,0.1111411
 ,0.2594401,0.0363697,0.1574131,-0.0794568,-0.1012191,0.0629326,0.03929
 12,0.1228115,0.036933,-0.3285936,0.058814,0.0247126,0.217829,0.1298784
 ,-0.0198266,0.0266882,-0.075181,-0.0605876,-0.2488198,-0.0230351,-0.05
 32636,-0.0255837,-0.0010539,0.1501089,-0.0914118,0.1449284,0.0867247,0
 .1819138,-0.171754,-0.03172,-0.0301698,0.0808141,-0.0049237,-0.0209232
 ,0.0032175,-0.1041296,0.2596764,0.0371714,-0.1571813,-0.0794472,-0.100
 5386,-0.0636235,-0.0394137,-0.1235115,0.0361268,0.3294203,0.0835336,-0
 .1670423,-0.0738385,-0.0722394,-0.0735893,-0.0893118,-0.1279144,0.1102
 543\Polar=298.3044404,2.4054937,246.9116044,0.0030701,0.0123397,237.55
 58786\Quadrupole=1.8047663,-0.6037872,-1.2009791,1.7349587,0.0024819,0
 .0017552\PG=C01 [X(Be11)]\NImag=0\\0.10747534,0.02245961,0.07466192,0.
 00006283,0.00003200,0.04202318,-0.00501365,-0.00246802,-0.00045941,0.0
 8398534,-0.00182796,-0.00184310,0.00103179,0.02001332,0.09187910,-0.00
 385946,0.00312538,-0.00259037,-0.01307452,0.00139976,0.05718401,-0.002
 24329,-0.00997415,0.00544031,-0.05116765,-0.01143008,-0.00643486,0.102
 26751,-0.00652796,-0.03264743,0.01987760,-0.00423997,-0.00392738,-0.00
 185536,-0.00215825,0.06479455,0.00336346,0.02220961,-0.01442810,-0.003
 55667,-0.00114716,0.00040531,0.01490468,-0.00574871,0.06862066,-0.0074
 8733,0.00202058,-0.00250400,-0.01329083,0.00089198,0.01926536,-0.00844
 011,-0.00477365,-0.01361854,0.09060720,0.00003252,0.00083548,-0.000686
 03,0.00062810,-0.00364326,-0.00630159,-0.00388017,-0.00665223,-0.01582
 843,-0.00419898,0.07879747,0.00078739,0.00097516,-0.00051880,0.0100056
 4,-0.00056595,-0.01764827,-0.01192997,-0.01226556,-0.04040735,0.002134
 32,0.01027963,0.06992424,-0.04249971,-0.00244997,0.00529804,-0.0035479
 9,0.00015583,-0.00134821,-0.02365841,0.01074800,-0.00635107,0.00320494
 ,0.00003000,-0.00038748,0.07463638,-0.00423347,-0.00106798,0.00117396,
 0.00186983,0.00027372,0.00572064,0.02117273,-0.01356077,0.00504676,0.0
 0326162,-0.00062747,-0.00052379,-0.00185545,0.06777451,0.01156457,-0.0
 0007357,-0.00281912,0.00057677,0.00019019,0.00091175,-0.00552822,0.002
 94493,-0.00369960,-0.00246938,-0.00201731,-0.00260708,0.01011348,0.020
 66800,0.07878236,0.00339989,0.00164985,0.00018316,-0.00307994,-0.00337
 597,-0.00096685,0.00214056,-0.00101086,0.00083013,-0.01687715,-0.01182
 612,0.00375356,-0.00364320,0.00025341,0.00190502,0.07673053,0.00133398
 ,-0.00270187,0.00105286,-0.00526411,-0.03354767,-0.02659504,-0.0051693
 9,0.00191112,-0.00156639,-0.01881009,-0.01109805,0.00286523,0.00023439
 ,-0.00538159,0.00118138,-0.00021583,0.06642066,-0.00491958,-0.00021465
 ,-0.00058524,-0.00189549,-0.01910817,-0.01554431,0.00138623,-0.0010308
 6,-0.00096235,0.00798344,0.00573765,-0.00249808,0.00131285,0.00178695,
 -0.00463342,-0.01417760,0.01255009,0.08401263,-0.00221542,-0.00993697,
 -0.00545810,0.00091561,0.00284025,-0.00158291,-0.00761765,0.00125919,0
 .00041340,-0.00413200,-0.00004472,0.00023997,0.00202071,-0.00271812,0.
 00427082,-0.01005185,0.01012265,-0.00541593,0.10231960,-0.00648295,-0.
 03251260,-0.01995795,-0.00039809,-0.00229847,0.00043936,0.00124981,-0.
 00144663,0.00091173,0.00117224,-0.00107389,-0.00087761,0.00033560,0.00
 103129,-0.00140285,0.00560726,-0.00609268,0.00283436,-0.00214577,0.064
 68636,-0.00335880,-0.02229062,-0.01458256,-0.00080285,-0.00168308,-0.0
 0310895,-0.00040402,-0.00091979,0.00168550,-0.00139786,0.00330396,-0.0
 0013402,0.00097052,-0.00277728,-0.00137998,-0.00271935,0.00502195,-0.0
 0655301,-0.01498415,0.00574563,0.06865596,-0.00749551,0.00201026,0.002
 50951,0.00239371,0.00024765,0.00272114,-0.00412343,0.00116230,0.001395
 59,-0.00792946,0.00906251,-0.00008878,-0.00060700,-0.00203290,-0.00338
 488,-0.03748446,0.01313417,0.01023158,-0.00841263,-0.00481686,0.013590
 04,0.09063954,0.00003148,0.00083897,0.00069049,-0.00011672,-0.00132292
 ,-0.00043054,-0.00004905,-0.00106696,-0.00331246,0.00906418,-0.0472867
 3,-0.00205817,-0.00022276,-0.00155561,0.00016334,0.01054535,-0.0063449
 5,-0.00338273,-0.00391608,-0.00675461,0.01595353,-0.00424376,0.0788488
 3,-0.00078736,-0.00096768,-0.00051425,0.00057749,-0.00009236,0.0009554
 5,-0.00023913,0.00087397,-0.00014653,0.00012093,0.00187839,-0.00132699
 ,-0.00065272,0.00019988,-0.00223730,0.00462713,-0.00231057,-0.00352251
 ,0.01189808,0.01240163,-0.04033745,-0.00213047,-0.01024467,0.06986052,
 -0.00493290,-0.00252318,0.00039806,-0.00457600,-0.00136886,-0.00009371
 ,0.00090162,-0.00039377,0.00079236,0.00239516,-0.00011135,-0.00057458,
 -0.00255377,-0.01354092,-0.00879770,-0.00403481,0.00495998,0.00022920,
 -0.05123575,-0.00425172,0.00355606,-0.01331511,0.00067274,-0.01000200,
 0.08396206,-0.00190716,-0.00178472,-0.00098671,-0.00137537,-0.00156926
 ,-0.00141054,0.00283246,-0.00231345,0.00168598,0.00026372,-0.00133018,
 0.00007952,-0.00643518,-0.04581758,-0.02007847,0.00034637,0.00200004,0
 .00138764,-0.01144066,-0.00392596,0.00113130,0.00096610,-0.00367320,0.
 00062555,0.01995646,0.09188253,0.00379933,-0.00307739,-0.00256871,0.00
 008823,0.00141978,-0.00374710,0.00158612,-0.00043602,-0.00310271,-0.00
 271684,0.00042354,0.00095567,-0.00550144,-0.02936041,-0.01444699,0.000
 10571,0.00331433,-0.00257469,0.00642367,0.00184711,0.00042051,-0.01926
 834,0.00635594,-0.01760711,0.01319206,-0.00128356,0.05712869,0.0034030
 6,0.00166002,-0.00017363,-0.00403958,0.00034478,-0.00010450,-0.0100709
 3,0.00561843,0.00277772,-0.03744138,0.01053855,-0.00458909,-0.00183737
 ,-0.00166068,-0.00988423,-0.00526398,-0.00027134,0.00343623,0.00214126
 ,-0.00101117,-0.00083998,-0.01687039,-0.01179793,-0.00379956,-0.003074
 24,-0.00336442,0.00094874,0.07669058,0.00132462,-0.00269397,-0.0010588
 9,0.00496184,0.00201551,-0.00329063,0.01013280,-0.00609557,-0.00504920
 ,0.01315250,-0.00636861,0.00229247,-0.00003655,-0.00123067,-0.00467088
 ,-0.00026258,-0.00391999,0.00038731,-0.00517471,0.00190119,0.00157832,
 -0.01875194,-0.01104311,-0.00289689,-0.00526864,-0.03377060,0.02651887
 ,-0.00031551,0.06657839,0.00493150,0.00020838,-0.00058583,-0.00021167,
 -0.00137321,-0.00259880,0.00549134,-0.00285630,-0.00659595,-0.01017673
 ,0.00336521,-0.00350711,-0.00181543,0.00118169,-0.05158078,-0.00344512
 ,-0.00041607,0.00446034,-0.00140662,0.00103548,-0.00095197,-0.00805230
 ,-0.00576528,-0.00252847,0.00186546,0.01902991,-0.01534571,0.01413025,
 -0.01261826,0.08388298,-0.04239049,-0.00244803,-0.00529678,-0.00257902
 ,-0.00649094,0.00547851,0.00201178,0.00031656,-0.00095106,-0.00060905,
 -0.00023035,0.00064903,-0.00151457,-0.00051605,0.00163376,-0.00183559,
 -0.00005440,0.00182909,-0.02373187,0.01074163,0.00639039,0.00320472,0.
 00003254,0.00038762,-0.00353626,0.00015770,0.00134277,-0.00363703,0.00
 023817,-0.00131067,0.07461738,-0.00420272,-0.00108470,-0.00116912,-0.0
 1361080,-0.04601626,0.02919857,-0.00272671,0.00100475,0.00279826,-0.00
 204411,-0.00155255,-0.00020094,-0.00050391,0.00016215,0.00309523,-0.00
 171087,-0.00124503,-0.00094760,0.02115494,-0.01351400,-0.00506392,0.00
 326248,-0.00063970,0.00053275,0.00186925,0.00030239,-0.00572219,0.0002
 5926,-0.00537257,-0.00179155,-0.00174683,0.06795551,-0.01158387,0.0000
 7338,-0.00283018,0.00875249,0.01992839,-0.01421874,-0.00427249,0.00141
 610,-0.00136887,0.00337930,-0.00015501,-0.00223221,-0.00163853,-0.0031
 1639,0.00371016,0.00990421,0.00490222,-0.05159937,0.00560177,-0.002976
 89,-0.00371403,0.00247691,0.00203055,-0.00259537,-0.00056521,-0.000180
 62,0.00088814,-0.00190194,-0.00119221,-0.00464869,-0.01015264,-0.02072
 951,0.07860916\\-0.00000408,-0.00001898,0.00002402,-0.00002674,0.00007
 525,-0.00003187,0.00005707,0.00010932,0.00003475,-0.00005061,-0.000041
 99,0.00010208,-0.00001696,0.00000400,-0.00003661,-0.00007670,-0.000021
 49,-0.00008911,-0.00009033,-0.00011411,0.00003861,0.00007243,0.0000421
 2,0.00008158,0.00002024,-0.00003996,-0.00000740,0.00007343,0.00001846,
 -0.00009842,0.00004225,-0.00001262,-0.00001764\\\@


 Ideas are like rabbits. You get a couple and learn
 how to handle them, and pretty soon you have a dozen.
                                    -- John Steinbeck
 Job cpu time:       0 days  0 hours 12 minutes 13.0 seconds.
 Elapsed time:       0 days  0 hours  0 minutes 41.4 seconds.
 File lengths (MBytes):  RWF=     47 Int=      0 D2E=      0 Chk=      5 Scr=      1
 Normal termination of Gaussian 16 at Mon Sep 11 18:03:54 2023.
