# Supplementary material for: A DFT Study on Ben(n = 10–12) Clusters with Hydrogen Storage Capacity
Source: Molecules. 2026 Feb 6;31(3):566. doi: 10.3390/molecules31030566 (PMC12899933; doi:10.3390/molecules31030566)
Supplement: Supplementary file 1 [file molecules-31-00566-s001.zip › Supplementary Information/Stable Structures/Be12.gjf]

%chk=/home/asus/YCY/Be12/Be12.chk
# opt freq  def2tzvp pbe1pbe 

Title Card Required

0 1
 Be                 1.26545437   -0.32718646   -0.41567890
 Be                 1.00446952    0.33574852    1.49830999
 Be                -1.26545437    0.32718646   -0.41567890
 Be                 1.18012304    1.82805392    0.03362909
 Be                 0.56257268   -2.52297579   -0.63739280
 Be                -0.56089336    1.67177797    1.21545709
 Be                -0.56257268    2.52297579   -0.63739280
 Be                -1.00446952   -0.33574852    1.49830999
 Be                -1.18012304   -1.82805392    0.03362909
 Be                 0.28033617    0.98465830   -1.69340918
 Be                 0.56089336   -1.67177797    1.21545709
 Be                -0.28033617   -0.98465830   -1.69340918
