# Supplementary material for: A DFT Study on Ben(n = 10–12) Clusters with Hydrogen Storage Capacity
Source: Molecules. 2026 Feb 6;31(3):566. doi: 10.3390/molecules31030566 (PMC12899933; doi:10.3390/molecules31030566)
Supplement: Supplementary file 1 [file molecules-31-00566-s001.zip › Supplementary Information/Stable Structures/Be12.out]

 Entering Gaussian System, Link 0=g16
 Initial command:
 /home/asus/g16/l1.exe "/home/asus/g16/scratch/Gau-521986.inp" -scrdir="/home/asus/g16/scratch/"
 Default is to use a total of  18 processors:
                               18 via shared-memory
                                1 via Linda
 Entering Link 1 = /home/asus/g16/l1.exe PID=    521987.
  
 Copyright (c) 1988,1990,1992,1993,1995,1998,2003,2009,2016,
            Gaussian, Inc.  All Rights Reserved.
  
 This is part of the Gaussian(R) 16 program.  It is based on
 the Gaussian(R) 09 system (copyright 2009, Gaussian, Inc.),
 the Gaussian(R) 03 system (copyright 2003, Gaussian, Inc.),
 the Gaussian(R) 98 system (copyright 1998, Gaussian, Inc.),
 the Gaussian(R) 94 system (copyright 1995, Gaussian, Inc.),
 the Gaussian 92(TM) system (copyright 1992, Gaussian, Inc.),
 the Gaussian 90(TM) system (copyright 1990, Gaussian, Inc.),
 the Gaussian 88(TM) system (copyright 1988, Gaussian, Inc.),
 the Gaussian 86(TM) system (copyright 1986, Carnegie Mellon
 University), and the Gaussian 82(TM) system (copyright 1983,
 Carnegie Mellon University). Gaussian is a federally registered
 trademark of Gaussian, Inc.
  
 This software contains proprietary and confidential information,
 including trade secrets, belonging to Gaussian, Inc.
  
 This software is provided under written license and may be
 used, copied, transmitted, or stored only in accord with that
 written license.
  
 The following legend is applicable only to US Government
 contracts under FAR:
  
                    RESTRICTED RIGHTS LEGEND
  
 Use, reproduction and disclosure by the US Government is
 subject to restrictions as set forth in subparagraphs (a)
 and (c) of the Commercial Computer Software - Restricted
 Rights clause in FAR 52.227-19.
  
 Gaussian, Inc.
 340 Quinnipiac St., Bldg. 40, Wallingford CT 06492
  
  
 ---------------------------------------------------------------
 Warning -- This program may not be used in any manner that
 competes with the business of Gaussian, Inc. or will provide
 assistance to any competitor of Gaussian, Inc.  The licensee
 of this program is prohibited from giving any competitor of
 Gaussian, Inc. access to this program.  By using this program,
 the user acknowledges that Gaussian, Inc. is engaged in the
 business of creating and licensing software in the field of
 computational chemistry and represents and warrants to the
 licensee that it is not a competitor of Gaussian, Inc. and that
 it will not use this program in any manner prohibited above.
 ---------------------------------------------------------------
  

 Cite this work as:
 Gaussian 16, Revision A.03,
 M. J. Frisch, G. W. Trucks, H. B. Schlegel, G. E. Scuseria, 
 M. A. Robb, J. R. Cheeseman, G. Scalmani, V. Barone, 
 G. A. Petersson, H. Nakatsuji, X. Li, M. Caricato, A. V. Marenich, 
 J. Bloino, B. G. Janesko, R. Gomperts, B. Mennucci, H. P. Hratchian, 
 J. V. Ortiz, A. F. Izmaylov, J. L. Sonnenberg, D. Williams-Young, 
 F. Ding, F. Lipparini, F. Egidi, J. Goings, B. Peng, A. Petrone, 
 T. Henderson, D. Ranasinghe, V. G. Zakrzewski, J. Gao, N. Rega, 
 G. Zheng, W. Liang, M. Hada, M. Ehara, K. Toyota, R. Fukuda, 
 J. Hasegawa, M. Ishida, T. Nakajima, Y. Honda, O. Kitao, H. Nakai, 
 T. Vreven, K. Throssell, J. A. Montgomery, Jr., J. E. Peralta, 
 F. Ogliaro, M. J. Bearpark, J. J. Heyd, E. N. Brothers, K. N. Kudin, 
 V. N. Staroverov, T. A. Keith, R. Kobayashi, J. Normand, 
 K. Raghavachari, A. P. Rendell, J. C. Burant, S. S. Iyengar, 
 J. Tomasi, M. Cossi, J. M. Millam, M. Klene, C. Adamo, R. Cammi, 
 J. W. Ochterski, R. L. Martin, K. Morokuma, O. Farkas, 
 J. B. Foresman, and D. J. Fox, Gaussian, Inc., Wallingford CT, 2016.
 
 ******************************************
 Gaussian 16:  ES64L-G16RevA.03 25-Dec-2016
                11-Sep-2023 
 ******************************************
 %chk=/home/asus/YCY/Be12/Be12.chk
 ---------------------------
 # opt freq def2tzvp pbe1pbe
 ---------------------------
 1/18=20,19=15,26=3,38=1/1,3;
 2/9=110,12=2,17=6,18=5,40=1/2;
 3/5=44,7=101,11=2,25=1,30=1,71=1,74=-13/1,2,3;
 4//1;
 5/5=2,38=5/2;
 6/7=2,8=2,9=2,10=2,28=1/1;
 7//1,2,3,16;
 1/18=20,19=15,26=3/3(2);
 2/9=110/2;
 99//99;
 2/9=110/2;
 3/5=44,7=101,11=2,25=1,30=1,71=1,74=-13/1,2,3;
 4/5=5,16=3,69=1/1;
 5/5=2,38=5/2;
 7//1,2,3,16;
 1/18=20,19=15,26=3/3(-5);
 2/9=110/2;
 6/7=2,8=2,9=2,10=2,19=2,28=1/1;
 99/9=1/99;
 -------------------
 Title Card Required
 -------------------
 Symbolic Z-matrix:
 Charge =  0 Multiplicity = 1
 Be                    1.26545  -0.32719  -0.41568 
 Be                    1.00447   0.33575   1.49831 
 Be                   -1.26545   0.32719  -0.41568 
 Be                    1.18012   1.82805   0.03363 
 Be                    0.56257  -2.52298  -0.63739 
 Be                   -0.56089   1.67178   1.21546 
 Be                   -0.56257   2.52298  -0.63739 
 Be                   -1.00447  -0.33575   1.49831 
 Be                   -1.18012  -1.82805   0.03363 
 Be                    0.28034   0.98466  -1.69341 
 Be                    0.56089  -1.67178   1.21546 
 Be                   -0.28034  -0.98466  -1.69341 
 

 GradGradGradGradGradGradGradGradGradGradGradGradGradGradGradGradGradGrad
 Berny optimization.
 Initialization pass.
                           ----------------------------
                           !    Initial Parameters    !
                           ! (Angstroms and Degrees)  !
 --------------------------                            --------------------------
 ! Name  Definition              Value          Derivative Info.                !
 --------------------------------------------------------------------------------
 ! R1    R(1,2)                  2.0423         estimate D2E/DX2                !
 ! R2    R(1,4)                  2.2032         estimate D2E/DX2                !
 ! R3    R(1,5)                  2.3162         estimate D2E/DX2                !
 ! R4    R(1,10)                 2.0794         estimate D2E/DX2                !
 ! R5    R(1,11)                 2.2282         estimate D2E/DX2                !
 ! R6    R(1,12)                 2.1105         estimate D2E/DX2                !
 ! R7    R(2,4)                  2.0984         estimate D2E/DX2                !
 ! R8    R(2,6)                  2.0773         estimate D2E/DX2                !
 ! R9    R(2,8)                  2.1182         estimate D2E/DX2                !
 ! R10   R(2,11)                 2.0753         estimate D2E/DX2                !
 ! R11   R(3,6)                  2.2282         estimate D2E/DX2                !
 ! R12   R(3,7)                  2.3162         estimate D2E/DX2                !
 ! R13   R(3,8)                  2.0423         estimate D2E/DX2                !
 ! R14   R(3,9)                  2.2032         estimate D2E/DX2                !
 ! R15   R(3,10)                 2.1105         estimate D2E/DX2                !
 ! R16   R(3,12)                 2.0794         estimate D2E/DX2                !
 ! R17   R(4,6)                  2.11           estimate D2E/DX2                !
 ! R18   R(4,7)                  1.9925         estimate D2E/DX2                !
 ! R19   R(4,10)                 2.1222         estimate D2E/DX2                !
 ! R20   R(5,9)                  1.9925         estimate D2E/DX2                !
 ! R21   R(5,11)                 2.039          estimate D2E/DX2                !
 ! R22   R(5,12)                 2.0475         estimate D2E/DX2                !
 ! R23   R(6,7)                  2.039          estimate D2E/DX2                !
 ! R24   R(6,8)                  2.0753         estimate D2E/DX2                !
 ! R25   R(7,10)                 2.0475         estimate D2E/DX2                !
 ! R26   R(8,9)                  2.0984         estimate D2E/DX2                !
 ! R27   R(8,11)                 2.0773         estimate D2E/DX2                !
 ! R28   R(9,11)                 2.11           estimate D2E/DX2                !
 ! R29   R(9,12)                 2.1222         estimate D2E/DX2                !
 ! R30   R(10,12)                2.0476         estimate D2E/DX2                !
 ! A1    A(2,1,5)              111.018          estimate D2E/DX2                !
 ! A2    A(2,1,10)             108.0917         estimate D2E/DX2                !
 ! A3    A(2,1,12)             125.0926         estimate D2E/DX2                !
 ! A4    A(4,1,5)              159.2509         estimate D2E/DX2                !
 ! A5    A(4,1,11)             115.3891         estimate D2E/DX2                !
 ! A6    A(4,1,12)             113.5675         estimate D2E/DX2                !
 ! A7    A(5,1,10)             113.2968         estimate D2E/DX2                !
 ! A8    A(10,1,11)            132.8987         estimate D2E/DX2                !
 ! A9    A(11,1,12)             91.3527         estimate D2E/DX2                !
 ! A10   A(1,2,6)              100.2216         estimate D2E/DX2                !
 ! A11   A(1,2,8)               91.0483         estimate D2E/DX2                !
 ! A12   A(4,2,8)              107.7488         estimate D2E/DX2                !
 ! A13   A(4,2,11)             127.6404         estimate D2E/DX2                !
 ! A14   A(6,2,11)             116.2646         estimate D2E/DX2                !
 ! A15   A(6,3,9)              115.3891         estimate D2E/DX2                !
 ! A16   A(6,3,10)              91.3527         estimate D2E/DX2                !
 ! A17   A(6,3,12)             132.8987         estimate D2E/DX2                !
 ! A18   A(7,3,8)              111.018          estimate D2E/DX2                !
 ! A19   A(7,3,9)              159.2509         estimate D2E/DX2                !
 ! A20   A(7,3,12)             113.2968         estimate D2E/DX2                !
 ! A21   A(8,3,10)             125.0926         estimate D2E/DX2                !
 ! A22   A(8,3,12)             108.0917         estimate D2E/DX2                !
 ! A23   A(9,3,10)             113.5675         estimate D2E/DX2                !
 ! A24   A(1,4,6)               94.2282         estimate D2E/DX2                !
 ! A25   A(1,4,7)              107.8402         estimate D2E/DX2                !
 ! A26   A(2,4,7)              114.1978         estimate D2E/DX2                !
 ! A27   A(2,4,10)             104.4727         estimate D2E/DX2                !
 ! A28   A(6,4,10)              94.3895         estimate D2E/DX2                !
 ! A29   A(1,5,9)               84.4073         estimate D2E/DX2                !
 ! A30   A(11,5,12)             98.899          estimate D2E/DX2                !
 ! A31   A(2,6,3)               87.1252         estimate D2E/DX2                !
 ! A32   A(2,6,7)              113.1309         estimate D2E/DX2                !
 ! A33   A(3,6,4)               84.0063         estimate D2E/DX2                !
 ! A34   A(4,6,8)              108.9256         estimate D2E/DX2                !
 ! A35   A(7,6,8)              121.8362         estimate D2E/DX2                !
 ! A36   A(3,7,4)               84.4073         estimate D2E/DX2                !
 ! A37   A(6,7,10)              98.899          estimate D2E/DX2                !
 ! A38   A(2,8,3)               91.0483         estimate D2E/DX2                !
 ! A39   A(2,8,9)              107.7488         estimate D2E/DX2                !
 ! A40   A(3,8,11)             100.2216         estimate D2E/DX2                !
 ! A41   A(6,8,9)              127.6404         estimate D2E/DX2                !
 ! A42   A(6,8,11)             116.2646         estimate D2E/DX2                !
 ! A43   A(3,9,5)              107.8402         estimate D2E/DX2                !
 ! A44   A(3,9,11)              94.2282         estimate D2E/DX2                !
 ! A45   A(5,9,8)              114.1978         estimate D2E/DX2                !
 ! A46   A(8,9,12)             104.4727         estimate D2E/DX2                !
 ! A47   A(11,9,12)             94.3895         estimate D2E/DX2                !
 ! A48   A(1,10,3)              77.1999         estimate D2E/DX2                !
 ! A49   A(1,10,7)             110.6161         estimate D2E/DX2                !
 ! A50   A(3,10,4)              86.6555         estimate D2E/DX2                !
 ! A51   A(4,10,12)            119.8897         estimate D2E/DX2                !
 ! A52   A(7,10,12)            127.5812         estimate D2E/DX2                !
 ! A53   A(1,11,8)              87.1252         estimate D2E/DX2                !
 ! A54   A(1,11,9)              84.0063         estimate D2E/DX2                !
 ! A55   A(2,11,5)             121.8362         estimate D2E/DX2                !
 ! A56   A(2,11,9)             108.9256         estimate D2E/DX2                !
 ! A57   A(5,11,8)             113.1309         estimate D2E/DX2                !
 ! A58   A(1,12,3)              77.1999         estimate D2E/DX2                !
 ! A59   A(1,12,9)              86.6555         estimate D2E/DX2                !
 ! A60   A(3,12,5)             110.6161         estimate D2E/DX2                !
 ! A61   A(5,12,10)            127.5812         estimate D2E/DX2                !
 ! A62   A(9,12,10)            119.8897         estimate D2E/DX2                !
 ! D1    D(5,1,2,6)           -109.3484         estimate D2E/DX2                !
 ! D2    D(5,1,2,8)            -50.4003         estimate D2E/DX2                !
 ! D3    D(10,1,2,6)            15.4884         estimate D2E/DX2                !
 ! D4    D(10,1,2,8)            74.4366         estimate D2E/DX2                !
 ! D5    D(12,1,2,6)           -48.2677         estimate D2E/DX2                !
 ! D6    D(12,1,2,8)            10.6804         estimate D2E/DX2                !
 ! D7    D(5,1,4,6)             18.0434         estimate D2E/DX2                !
 ! D8    D(5,1,4,7)            -41.2608         estimate D2E/DX2                !
 ! D9    D(11,1,4,6)           -33.9672         estimate D2E/DX2                !
 ! D10   D(11,1,4,7)           -93.2714         estimate D2E/DX2                !
 ! D11   D(12,1,4,6)            69.656          estimate D2E/DX2                !
 ! D12   D(12,1,4,7)            10.3519         estimate D2E/DX2                !
 ! D13   D(2,1,5,9)             57.0255         estimate D2E/DX2                !
 ! D14   D(4,1,5,9)             -0.3685         estimate D2E/DX2                !
 ! D15   D(10,1,5,9)           -64.8214         estimate D2E/DX2                !
 ! D16   D(2,1,10,3)           -58.0111         estimate D2E/DX2                !
 ! D17   D(2,1,10,7)             1.8888         estimate D2E/DX2                !
 ! D18   D(5,1,10,3)            65.4578         estimate D2E/DX2                !
 ! D19   D(5,1,10,7)           125.3576         estimate D2E/DX2                !
 ! D20   D(11,1,10,3)            4.706          estimate D2E/DX2                !
 ! D21   D(11,1,10,7)           64.6058         estimate D2E/DX2                !
 ! D22   D(4,1,11,8)            42.5607         estimate D2E/DX2                !
 ! D23   D(4,1,11,9)           102.8281         estimate D2E/DX2                !
 ! D24   D(10,1,11,8)          -28.1786         estimate D2E/DX2                !
 ! D25   D(10,1,11,9)           32.0888         estimate D2E/DX2                !
 ! D26   D(12,1,11,8)          -74.4338         estimate D2E/DX2                !
 ! D27   D(12,1,11,9)          -14.1664         estimate D2E/DX2                !
 ! D28   D(2,1,12,3)            26.5391         estimate D2E/DX2                !
 ! D29   D(2,1,12,9)           -36.7696         estimate D2E/DX2                !
 ! D30   D(4,1,12,3)           -41.2304         estimate D2E/DX2                !
 ! D31   D(4,1,12,9)          -104.5391         estimate D2E/DX2                !
 ! D32   D(11,1,12,3)           77.3383         estimate D2E/DX2                !
 ! D33   D(11,1,12,9)           14.0296         estimate D2E/DX2                !
 ! D34   D(8,2,4,7)             13.7313         estimate D2E/DX2                !
 ! D35   D(8,2,4,10)           -49.058          estimate D2E/DX2                !
 ! D36   D(11,2,4,7)            78.3553         estimate D2E/DX2                !
 ! D37   D(11,2,4,10)           15.566          estimate D2E/DX2                !
 ! D38   D(1,2,6,3)             32.1008         estimate D2E/DX2                !
 ! D39   D(1,2,6,7)            -29.753          estimate D2E/DX2                !
 ! D40   D(11,2,6,3)           -35.5282         estimate D2E/DX2                !
 ! D41   D(11,2,6,7)           -97.382          estimate D2E/DX2                !
 ! D42   D(1,2,8,3)            -40.7827         estimate D2E/DX2                !
 ! D43   D(1,2,8,9)             22.4789         estimate D2E/DX2                !
 ! D44   D(4,2,8,3)             22.4789         estimate D2E/DX2                !
 ! D45   D(4,2,8,9)             85.7405         estimate D2E/DX2                !
 ! D46   D(4,2,11,5)            11.3353         estimate D2E/DX2                !
 ! D47   D(4,2,11,9)           -51.4029         estimate D2E/DX2                !
 ! D48   D(6,2,11,5)            83.3633         estimate D2E/DX2                !
 ! D49   D(6,2,11,9)            20.6251         estimate D2E/DX2                !
 ! D50   D(9,3,6,2)             42.5607         estimate D2E/DX2                !
 ! D51   D(9,3,6,4)            102.8281         estimate D2E/DX2                !
 ! D52   D(10,3,6,2)           -74.4338         estimate D2E/DX2                !
 ! D53   D(10,3,6,4)           -14.1664         estimate D2E/DX2                !
 ! D54   D(12,3,6,2)           -28.1786         estimate D2E/DX2                !
 ! D55   D(12,3,6,4)            32.0888         estimate D2E/DX2                !
 ! D56   D(8,3,7,4)             57.0255         estimate D2E/DX2                !
 ! D57   D(9,3,7,4)             -0.3685         estimate D2E/DX2                !
 ! D58   D(12,3,7,4)           -64.8214         estimate D2E/DX2                !
 ! D59   D(7,3,8,2)            -50.4003         estimate D2E/DX2                !
 ! D60   D(7,3,8,11)          -109.3484         estimate D2E/DX2                !
 ! D61   D(10,3,8,2)            10.6804         estimate D2E/DX2                !
 ! D62   D(10,3,8,11)          -48.2677         estimate D2E/DX2                !
 ! D63   D(12,3,8,2)            74.4366         estimate D2E/DX2                !
 ! D64   D(12,3,8,11)           15.4884         estimate D2E/DX2                !
 ! D65   D(6,3,9,5)            -93.2714         estimate D2E/DX2                !
 ! D66   D(6,3,9,11)           -33.9672         estimate D2E/DX2                !
 ! D67   D(7,3,9,5)            -41.2608         estimate D2E/DX2                !
 ! D68   D(7,3,9,11)            18.0434         estimate D2E/DX2                !
 ! D69   D(10,3,9,5)            10.3519         estimate D2E/DX2                !
 ! D70   D(10,3,9,11)           69.656          estimate D2E/DX2                !
 ! D71   D(6,3,10,1)            77.3383         estimate D2E/DX2                !
 ! D72   D(6,3,10,4)            14.0296         estimate D2E/DX2                !
 ! D73   D(8,3,10,1)            26.5391         estimate D2E/DX2                !
 ! D74   D(8,3,10,4)           -36.7696         estimate D2E/DX2                !
 ! D75   D(9,3,10,1)           -41.2304         estimate D2E/DX2                !
 ! D76   D(9,3,10,4)          -104.5391         estimate D2E/DX2                !
 ! D77   D(6,3,12,1)             4.706          estimate D2E/DX2                !
 ! D78   D(6,3,12,5)            64.6058         estimate D2E/DX2                !
 ! D79   D(7,3,12,1)            65.4578         estimate D2E/DX2                !
 ! D80   D(7,3,12,5)           125.3576         estimate D2E/DX2                !
 ! D81   D(8,3,12,1)           -58.0111         estimate D2E/DX2                !
 ! D82   D(8,3,12,5)             1.8888         estimate D2E/DX2                !
 ! D83   D(1,4,6,3)            -43.484          estimate D2E/DX2                !
 ! D84   D(1,4,6,8)              8.0342         estimate D2E/DX2                !
 ! D85   D(10,4,6,3)            14.1254         estimate D2E/DX2                !
 ! D86   D(10,4,6,8)            65.6437         estimate D2E/DX2                !
 ! D87   D(1,4,7,3)             23.8862         estimate D2E/DX2                !
 ! D88   D(2,4,7,3)            -36.8437         estimate D2E/DX2                !
 ! D89   D(2,4,10,3)            44.38           estimate D2E/DX2                !
 ! D90   D(2,4,10,12)           -7.9236         estimate D2E/DX2                !
 ! D91   D(6,4,10,3)           -14.8733         estimate D2E/DX2                !
 ! D92   D(6,4,10,12)          -67.1769         estimate D2E/DX2                !
 ! D93   D(1,5,9,3)             23.8862         estimate D2E/DX2                !
 ! D94   D(1,5,9,8)            -36.8437         estimate D2E/DX2                !
 ! D95   D(12,5,11,2)          -39.2365         estimate D2E/DX2                !
 ! D96   D(12,5,11,8)           30.3565         estimate D2E/DX2                !
 ! D97   D(11,5,12,3)          -18.5641         estimate D2E/DX2                !
 ! D98   D(11,5,12,10)          50.7271         estimate D2E/DX2                !
 ! D99   D(2,6,7,10)            30.3565         estimate D2E/DX2                !
 ! D100  D(8,6,7,10)           -39.2365         estimate D2E/DX2                !
 ! D101  D(4,6,8,9)            -51.4029         estimate D2E/DX2                !
 ! D102  D(4,6,8,11)            20.6251         estimate D2E/DX2                !
 ! D103  D(7,6,8,9)             11.3353         estimate D2E/DX2                !
 ! D104  D(7,6,8,11)            83.3633         estimate D2E/DX2                !
 ! D105  D(6,7,10,1)           -18.5641         estimate D2E/DX2                !
 ! D106  D(6,7,10,12)           50.7271         estimate D2E/DX2                !
 ! D107  D(2,8,9,5)             13.7313         estimate D2E/DX2                !
 ! D108  D(2,8,9,12)           -49.058          estimate D2E/DX2                !
 ! D109  D(6,8,9,5)             78.3553         estimate D2E/DX2                !
 ! D110  D(6,8,9,12)            15.566          estimate D2E/DX2                !
 ! D111  D(3,8,11,1)            32.1008         estimate D2E/DX2                !
 ! D112  D(3,8,11,5)           -29.753          estimate D2E/DX2                !
 ! D113  D(6,8,11,1)           -35.5282         estimate D2E/DX2                !
 ! D114  D(6,8,11,5)           -97.382          estimate D2E/DX2                !
 ! D115  D(3,9,11,1)           -43.484          estimate D2E/DX2                !
 ! D116  D(3,9,11,2)             8.0342         estimate D2E/DX2                !
 ! D117  D(12,9,11,1)           14.1254         estimate D2E/DX2                !
 ! D118  D(12,9,11,2)           65.6437         estimate D2E/DX2                !
 ! D119  D(8,9,12,1)            44.38           estimate D2E/DX2                !
 ! D120  D(8,9,12,10)           -7.9236         estimate D2E/DX2                !
 ! D121  D(11,9,12,1)          -14.8733         estimate D2E/DX2                !
 ! D122  D(11,9,12,10)         -67.1769         estimate D2E/DX2                !
 ! D123  D(4,10,12,5)          -29.2248         estimate D2E/DX2                !
 ! D124  D(4,10,12,9)           40.3433         estimate D2E/DX2                !
 ! D125  D(7,10,12,5)          -98.7928         estimate D2E/DX2                !
 ! D126  D(7,10,12,9)          -29.2248         estimate D2E/DX2                !
 --------------------------------------------------------------------------------
 Trust Radius=3.00D-01 FncErr=1.00D-07 GrdErr=1.00D-06 EigMax=2.50D+02 EigMin=1.00D-04
 Number of steps in this run=    100 maximum allowed number of steps=    100.
 GradGradGradGradGradGradGradGradGradGradGradGradGradGradGradGradGradGrad

                          Input orientation:                          
 ---------------------------------------------------------------------
 Center     Atomic      Atomic             Coordinates (Angstroms)
 Number     Number       Type             X           Y           Z
 ---------------------------------------------------------------------
      1          4           0        1.265454   -0.327186   -0.415679
      2          4           0        1.004470    0.335749    1.498310
      3          4           0       -1.265454    0.327186   -0.415679
      4          4           0        1.180123    1.828054    0.033629
      5          4           0        0.562573   -2.522976   -0.637393
      6          4           0       -0.560893    1.671778    1.215457
      7          4           0       -0.562573    2.522976   -0.637393
      8          4           0       -1.004470   -0.335749    1.498310
      9          4           0       -1.180123   -1.828054    0.033629
     10          4           0        0.280336    0.984658   -1.693409
     11          4           0        0.560893   -1.671778    1.215457
     12          4           0       -0.280336   -0.984658   -1.693409
 ---------------------------------------------------------------------
                    Distance matrix (angstroms):
                    1          2          3          4          5
     1  Be   0.000000
     2  Be   2.042290   0.000000
     3  Be   2.614135   2.969172   0.000000
     4  Be   2.203229   2.098361   2.904364   0.000000
     5  Be   2.316180   3.595665   3.393268   4.445571   0.000000
     6  Be   3.161014   2.077340   2.228214   2.110042   4.721354
     7  Be   3.393268   3.435231   2.316180   1.992530   5.169872
     8  Be   2.969172   2.118194   2.042290   3.405844   3.435231
     9  Be   2.904364   3.405844   2.203229   4.351768   1.992530
    10  Be   2.079420   3.336544   2.110529   2.122167   3.674007
    11  Be   2.228214   2.075314   3.161014   3.745529   2.039018
    12  Be   2.110529   3.685278   2.079420   3.609287   2.047459
                    6          7          8          9         10
     6  Be   0.000000
     7  Be   2.039018   0.000000
     8  Be   2.075314   3.595665   0.000000
     9  Be   3.745529   4.445571   2.098361   0.000000
    10  Be   3.105045   2.047459   3.685278   3.609287   0.000000
    11  Be   3.526723   4.721354   2.077340   2.110042   3.949287
    12  Be   3.949287   3.674007   3.336544   2.122167   2.047575
                   11         12
    11  Be   0.000000
    12  Be   3.105045   0.000000
 Stoichiometry    Be12
 Framework group  C2[X(Be12)]
 Deg. of freedom    16
 Full point group                 C2      NOp   2
 Largest Abelian subgroup         C2      NOp   2
 Largest concise Abelian subgroup C2      NOp   2
                         Standard orientation:                         
 ---------------------------------------------------------------------
 Center     Atomic      Atomic             Coordinates (Angstroms)
 Number     Number       Type             X           Y           Z
 ---------------------------------------------------------------------
      1          4           0       -1.272753    0.297534    0.415831
      2          4           0       -0.733889    0.763605   -1.498157
      3          4           0        1.272753   -0.297534    0.415831
      4          4           0       -0.196843    2.166962   -0.033477
      5          4           0       -1.669312   -1.973649    0.637545
      6          4           0        1.272753    1.220469   -1.215305
      7          4           0        1.669312    1.973649    0.637545
      8          4           0        0.733889   -0.763605   -1.498157
      9          4           0        0.196843   -2.166962   -0.033477
     10          4           0        0.208705    1.002289    1.693562
     11          4           0       -1.272753   -1.220469   -1.215305
     12          4           0       -0.208705   -1.002289    1.693562
 ---------------------------------------------------------------------
 Rotational constants (GHZ):           2.3596013           1.5235038           1.3440415
 Standard basis: def2TZVP (5D, 7F)
 There are   120 symmetry adapted cartesian basis functions of A   symmetry.
 There are   120 symmetry adapted cartesian basis functions of B   symmetry.
 There are   114 symmetry adapted basis functions of A   symmetry.
 There are   114 symmetry adapted basis functions of B   symmetry.
   228 basis functions,   348 primitive gaussians,   240 cartesian basis functions
    24 alpha electrons       24 beta electrons
       nuclear repulsion energy       206.9908240980 Hartrees.
 NAtoms=   12 NActive=   12 NUniq=    6 SFac= 4.00D+00 NAtFMM=   60 NAOKFM=F Big=F
 Integral buffers will be    131072 words long.
 Raffenetti 2 integral format.
 Two-electron integral symmetry is turned on.
 One-electron integrals computed using PRISM.
   2 Symmetry operations used in ECPInt.
 ECPInt:  NShTT=    5886 NPrTT=   18732 LenC2=    5738 LenP2D=   15229.
 LDataN:  DoStor=T MaxTD1= 4 Len=   56
 NBasis=   228 RedAO= T EigKep=  2.54D-04  NBF=   114   114
 NBsUse=   228 1.00D-06 EigRej= -1.00D+00 NBFU=   114   114
 ExpMin= 3.27D-02 ExpMax= 4.70D+03 ExpMxC= 1.60D+02 IAcc=3 IRadAn=         5 AccDes= 0.00D+00
 Harris functional with IExCor= 1009 and IRadAn=       5 diagonalized for initial guess.
 HarFok:  IExCor= 1009 AccDes= 0.00D+00 IRadAn=         5 IDoV= 1 UseB2=F ITyADJ=14
 ICtDFT=  3500011 ScaDFX=  1.000000  1.000000  1.000000  1.000000
 FoFCou: FMM=F IPFlag=           0 FMFlag=      100000 FMFlg1=           0
         NFxFlg=           0 DoJE=T BraDBF=F KetDBF=T FulRan=T
         wScrn=  0.000000 ICntrl=       500 IOpCl=  0 I1Cent=   200000004 NGrid=           0
         NMat0=    1 NMatS0=      1 NMatT0=    0 NMatD0=    1 NMtDS0=    0 NMtDT0=    0
 Petite list used in FoFCou.
 Initial guess orbital symmetries:
       Occupied  (A) (B) (A) (B) (A) (B) (B) (A) (A) (B) (A) (B)
                 (A) (B) (A) (B) (A) (B) (A) (A) (B) (A) (B) (A)
       Virtual   (B) (A) (B) (A) (B) (A) (A) (B) (A) (B) (B) (B)
                 (A) (A) (B) (A) (B) (B) (A) (A) (B) (B) (A) (A)
                 (A) (B) (B) (A) (B) (B) (B) (A) (A) (A) (B) (A)
                 (B) (B) (A) (A) (A) (B) (A) (B) (A) (B) (B) (A)
                 (B) (A) (B) (B) (A) (A) (B) (A) (A) (B) (B) (A)
                 (B) (B) (A) (B) (B) (A) (B) (A) (B) (A) (A) (A)
                 (B) (A) (B) (B) (A) (A) (B) (A) (B) (A) (B) (B)
                 (A) (B) (A) (B) (A) (A) (B) (B) (A) (B) (A) (A)
                 (A) (B) (B) (A) (B) (A) (B) (A) (B) (B) (A) (A)
                 (B) (B) (A) (B) (A) (B) (A) (B) (B) (A) (A) (B)
                 (B) (B) (A) (A) (B) (A) (B) (A) (A) (B) (A) (B)
                 (A) (A) (B) (A) (B) (A) (B) (A) (B) (B) (A) (B)
                 (A) (B) (A) (B) (A) (B) (A) (B) (B) (A) (A) (B)
                 (A) (A) (B) (A) (A) (B) (B) (A) (B) (B) (A) (B)
                 (A) (B) (A) (B) (A) (A) (B) (A) (B) (B) (A) (B)
                 (A) (B) (A) (B) (A) (A) (B) (A) (A) (B) (B) (B)
                 (A) (B) (A) (B) (A) (B) (A) (B) (A) (B) (B) (A)
 The electronic state of the initial guess is 1-A.
 Keep R1 ints in memory in symmetry-blocked form, NReq=511227705.
 Requested convergence on RMS density matrix=1.00D-08 within 128 cycles.
 Requested convergence on MAX density matrix=1.00D-06.
 Requested convergence on             energy=1.00D-06.
 No special actions if energy rises.
 SCF Done:  E(RPBE1PBE) =  -176.554124232     A.U. after   16 cycles
            NFock= 16  Conv=0.47D-08     -V/T= 2.0071

 **********************************************************************

            Population analysis using the SCF density.

 **********************************************************************

 Orbital symmetries:
       Occupied  (A) (B) (A) (B) (B) (A) (A) (B) (A) (B) (A) (B)
                 (A) (B) (A) (B) (A) (B) (A) (A) (B) (A) (B) (A)
       Virtual   (B) (B) (A) (A) (A) (B) (B) (A) (B) (A) (B) (B)
                 (A) (A) (B) (A) (A) (B) (B) (A) (A) (B) (A) (B)
                 (B) (A) (B) (B) (A) (B) (B) (A) (A) (A) (B) (A)
                 (B) (A) (B) (A) (A) (B) (A) (A) (B) (B) (B) (A)
                 (B) (B) (A) (A) (B) (A) (B) (B) (A) (A) (B) (A)
                 (B) (B) (A) (B) (B) (B) (A) (A) (A) (A) (B) (B)
                 (A) (A) (B) (A) (B) (A) (A) (B) (B) (B) (A) (B)
                 (A) (B) (A) (B) (A) (A) (B) (A) (B) (B) (A) (A)
                 (A) (B) (B) (A) (B) (A) (B) (A) (B) (B) (A) (B)
                 (A) (B) (B) (A) (A) (B) (B) (A) (A) (B) (B) (A)
                 (B) (A) (A) (B) (B) (A) (B) (A) (A) (B) (B) (A)
                 (A) (A) (B) (A) (A) (B) (B) (A) (B) (B) (A) (B)
                 (A) (B) (B) (A) (A) (B) (A) (B) (A) (B) (B) (A)
                 (A) (B) (A) (A) (A) (B) (B) (A) (B) (B) (A) (B)
                 (A) (B) (A) (B) (A) (A) (B) (B) (A) (B) (A) (B)
                 (A) (A) (B) (B) (A) (A) (B) (A) (A) (B) (B) (B)
                 (A) (B) (A) (B) (A) (B) (B) (A) (A) (B) (B) (A)
 The electronic state is 1-A.
 Alpha  occ. eigenvalues --   -4.06552  -4.06552  -4.04077  -4.04076  -4.03684
 Alpha  occ. eigenvalues --   -4.03683  -4.02789  -4.02765  -4.02741  -4.02721
 Alpha  occ. eigenvalues --   -4.02620  -4.02584  -0.50650  -0.42463  -0.37654
 Alpha  occ. eigenvalues --   -0.33663  -0.30733  -0.27690  -0.25391  -0.22966
 Alpha  occ. eigenvalues --   -0.22308  -0.20308  -0.20170  -0.19787
 Alpha virt. eigenvalues --   -0.12719  -0.10611  -0.09909  -0.08043  -0.05812
 Alpha virt. eigenvalues --   -0.04979  -0.03638  -0.02869  -0.02226  -0.01699
 Alpha virt. eigenvalues --    0.00607   0.01555   0.01778   0.03301   0.04275
 Alpha virt. eigenvalues --    0.04558   0.05069   0.05742   0.06192   0.06223
 Alpha virt. eigenvalues --    0.06697   0.06926   0.07038   0.08114   0.08995
 Alpha virt. eigenvalues --    0.09008   0.09399   0.11301   0.12119   0.12395
 Alpha virt. eigenvalues --    0.13828   0.14186   0.14387   0.15397   0.15415
 Alpha virt. eigenvalues --    0.16231   0.16514   0.17789   0.17841   0.18074
 Alpha virt. eigenvalues --    0.19432   0.19441   0.20385   0.21221   0.21339
 Alpha virt. eigenvalues --    0.22120   0.22548   0.23016   0.23419   0.24363
 Alpha virt. eigenvalues --    0.24438   0.24848   0.25607   0.25963   0.26038
 Alpha virt. eigenvalues --    0.26966   0.27073   0.27387   0.27649   0.28194
 Alpha virt. eigenvalues --    0.28309   0.29196   0.29221   0.29569   0.30441
 Alpha virt. eigenvalues --    0.31345   0.31585   0.32431   0.33235   0.33913
 Alpha virt. eigenvalues --    0.34239   0.35376   0.36280   0.36677   0.37987
 Alpha virt. eigenvalues --    0.38975   0.39315   0.40175   0.42062   0.42080
 Alpha virt. eigenvalues --    0.43563   0.45137   0.45559   0.45947   0.46470
 Alpha virt. eigenvalues --    0.48854   0.49932   0.50143   0.50391   0.52232
 Alpha virt. eigenvalues --    0.53981   0.56827   0.57095   0.58329   0.58820
 Alpha virt. eigenvalues --    0.60358   0.60869   0.61398   0.62022   0.62639
 Alpha virt. eigenvalues --    0.63983   0.64653   0.65248   0.65635   0.66007
 Alpha virt. eigenvalues --    0.66846   0.67886   0.68300   0.68375   0.68913
 Alpha virt. eigenvalues --    0.69550   0.69634   0.70831   0.70991   0.71288
 Alpha virt. eigenvalues --    0.72803   0.73822   0.74173   0.75140   0.75383
 Alpha virt. eigenvalues --    0.75976   0.76093   0.77507   0.77682   0.77955
 Alpha virt. eigenvalues --    0.78567   0.79366   0.79652   0.81135   0.82788
 Alpha virt. eigenvalues --    0.83153   0.83416   0.83699   0.85201   0.85789
 Alpha virt. eigenvalues --    0.87107   0.89844   0.89846   0.90283   0.91220
 Alpha virt. eigenvalues --    0.91315   0.92708   0.93156   0.94249   0.94462
 Alpha virt. eigenvalues --    0.96283   0.97426   0.97738   0.98373   0.99519
 Alpha virt. eigenvalues --    1.02796   1.04670   1.07376   1.07709   1.13795
 Alpha virt. eigenvalues --    1.14584   5.22828   5.26747   5.27007   5.28462
 Alpha virt. eigenvalues --    5.32824   5.33801   5.36924   5.42665   5.44289
 Alpha virt. eigenvalues --    5.47092   5.55987   5.59940   5.61795   5.70228
 Alpha virt. eigenvalues --    5.73198   5.74859   5.76645   5.79061   5.82011
 Alpha virt. eigenvalues --    5.84748   5.84985   5.85344   5.88537   5.92016
 Alpha virt. eigenvalues --    5.94904   5.96947   5.97063   5.99847   6.01081
 Alpha virt. eigenvalues --    6.05775   6.08289   6.10991   6.13677   6.15932
 Alpha virt. eigenvalues --    6.18790   6.26653   7.30247   7.56718   7.70842
 Alpha virt. eigenvalues --    7.72469   7.75923   7.78519   7.81167   7.81404
 Alpha virt. eigenvalues --    7.82735   7.87060   7.92227   7.99279
          Condensed to atoms (all electrons):
               1          2          3          4          5          6
     1  Be   2.772229   0.149696   0.048381   0.178009   0.069227  -0.010627
     2  Be   0.149696   2.871113   0.001853   0.237007   0.072714   0.198406
     3  Be   0.048381   0.001853   2.772229  -0.029073   0.041225   0.103410
     4  Be   0.178009   0.237007  -0.029073   2.865420  -0.005430   0.202053
     5  Be   0.069227   0.072714   0.041225  -0.005430   3.183951  -0.009957
     6  Be  -0.010627   0.198406   0.103410   0.202053  -0.009957   2.850706
     7  Be   0.041225   0.024211   0.069227   0.307908  -0.013429   0.280443
     8  Be   0.001853   0.199364   0.149696   0.011891   0.024211   0.256987
     9  Be  -0.029073   0.011891   0.178009  -0.005875   0.307908   0.043485
    10  Be   0.113846   0.042294   0.127072   0.206844   0.058368   0.020003
    11  Be   0.103410   0.256987  -0.010627   0.043485   0.280443   0.049791
    12  Be   0.127072   0.006480   0.113846   0.031908   0.257878   0.010847
               7          8          9         10         11         12
     1  Be   0.041225   0.001853  -0.029073   0.113846   0.103410   0.127072
     2  Be   0.024211   0.199364   0.011891   0.042294   0.256987   0.006480
     3  Be   0.069227   0.149696   0.178009   0.127072  -0.010627   0.113846
     4  Be   0.307908   0.011891  -0.005875   0.206844   0.043485   0.031908
     5  Be  -0.013429   0.024211   0.307908   0.058368   0.280443   0.257878
     6  Be   0.280443   0.256987   0.043485   0.020003   0.049791   0.010847
     7  Be   3.183951   0.072714  -0.005430   0.257878  -0.009957   0.058368
     8  Be   0.072714   2.871113   0.237007   0.006480   0.198406   0.042294
     9  Be  -0.005430   0.237007   2.865420   0.031908   0.202053   0.206844
    10  Be   0.257878   0.006480   0.031908   2.880927   0.010847   0.299468
    11  Be  -0.009957   0.198406   0.202053   0.010847   2.850706   0.020003
    12  Be   0.058368   0.042294   0.206844   0.299468   0.020003   2.880927
 Mulliken charges:
               1
     1  Be   0.434751
     2  Be  -0.072015
     3  Be   0.434751
     4  Be  -0.044147
     5  Be  -0.267109
     6  Be   0.004454
     7  Be  -0.267109
     8  Be  -0.072015
     9  Be  -0.044147
    10  Be  -0.055934
    11  Be   0.004454
    12  Be  -0.055934
 Sum of Mulliken charges =   0.00000
 Mulliken charges with hydrogens summed into heavy atoms:
               1
     1  Be   0.434751
     2  Be  -0.072015
     3  Be   0.434751
     4  Be  -0.044147
     5  Be  -0.267109
     6  Be   0.004454
     7  Be  -0.267109
     8  Be  -0.072015
     9  Be  -0.044147
    10  Be  -0.055934
    11  Be   0.004454
    12  Be  -0.055934
 Electronic spatial extent (au):  <R**2>=            877.7942
 Charge=              0.0000 electrons
 Dipole moment (field-independent basis, Debye):
    X=             -0.0000    Y=             -0.0000    Z=              0.5184  Tot=              0.5184
 Quadrupole moment (field-independent basis, Debye-Ang):
   XX=            -65.2742   YY=            -68.2538   ZZ=            -64.4322
   XY=              4.9187   XZ=             -0.0000   YZ=              0.0000
 Traceless Quadrupole moment (field-independent basis, Debye-Ang):
   XX=              0.7125   YY=             -2.2671   ZZ=              1.5545
   XY=              4.9187   XZ=             -0.0000   YZ=              0.0000
 Octapole moment (field-independent basis, Debye-Ang**2):
  XXX=             -0.0000  YYY=              0.0000  ZZZ=              1.3220  XYY=              0.0000
  XXY=              0.0000  XXZ=              3.1315  XZZ=             -0.0000  YZZ=              0.0000
  YYZ=              7.7021  XYZ=              9.8736
 Hexadecapole moment (field-independent basis, Debye-Ang**3):
 XXXX=           -604.9785 YYYY=          -1009.9915 ZZZZ=           -611.2405 XXXY=            -69.5224
 XXXZ=             -0.0000 YYYX=           -144.7935 YYYZ=              0.0000 ZZZX=             -0.0000
 ZZZY=              0.0000 XXYY=           -236.1461 XXZZ=           -199.3779 YYZZ=           -272.8301
 XXYZ=             -0.0000 YYXZ=             -0.0000 ZZXY=            -29.3014
 N-N= 2.069908240980D+02 E-N=-8.197404517278D+02  KE= 1.753145588102D+02
 Symmetry A    KE= 8.862803023277D+01
 Symmetry B    KE= 8.668652857742D+01
   2 Symmetry operations used in ECPInt.
 ECPInt:  NShTT=    5886 NPrTT=   18732 LenC2=    5738 LenP2D=   15229.
 LDataN:  DoStor=T MaxTD1= 5 Len=  102
 Calling FoFJK, ICntrl=      2127 FMM=F ISym2X=1 I1Cent= 0 IOpClX= 0 NMat=1 NMatS=1 NMatT=0.
 ***** Axes restored to original set *****
 -------------------------------------------------------------------
 Center     Atomic                   Forces (Hartrees/Bohr)
 Number     Number              X              Y              Z
 -------------------------------------------------------------------
      1        4           0.000195337    0.001187866    0.001136063
      2        4           0.000175840   -0.002619917    0.000012531
      3        4          -0.000195337   -0.001187866    0.001136063
      4        4          -0.000722801    0.002022024   -0.001047505
      5        4          -0.000760239   -0.000697485    0.000053197
      6        4          -0.000579723    0.000735529    0.001143538
      7        4           0.000760239    0.000697485    0.000053197
      8        4          -0.000175840    0.002619917    0.000012531
      9        4           0.000722801   -0.002022024   -0.001047505
     10        4           0.000539236   -0.000984474   -0.001297823
     11        4           0.000579723   -0.000735529    0.001143538
     12        4          -0.000539236    0.000984474   -0.001297823
 -------------------------------------------------------------------
 Cartesian Forces:  Max     0.002619917 RMS     0.001093910

 GradGradGradGradGradGradGradGradGradGradGradGradGradGradGradGradGradGrad
 Berny optimization.
 FormGI is forming the generalized inverse of G from B-inverse, IUseBI=4.
 Internal  Forces:  Max     0.000801524 RMS     0.000198009
 Search for a local minimum.
 Step number   1 out of a maximum of  100
 All quantities printed in internal units (Hartrees-Bohrs-Radians)
 Mixed Optimization -- En-DIIS/RFO-DIIS
 Second derivative matrix not updated -- first step.
 ITU=  0
     Eigenvalues ---    0.02018   0.02043   0.02578   0.02831   0.02942
     Eigenvalues ---    0.03542   0.03608   0.04226   0.05349   0.05548
     Eigenvalues ---    0.05910   0.06055   0.06252   0.06473   0.06601
     Eigenvalues ---    0.06996   0.07148   0.07645   0.07668   0.07919
     Eigenvalues ---    0.08427   0.08687   0.10238   0.10686   0.11406
     Eigenvalues ---    0.11686   0.11834   0.12298   0.13054   0.13756
 RFO step:  Lambda=-1.41337658D-04 EMin= 2.01760120D-02
 Linear search not attempted -- first point.
 Iteration  1 RMS(Cart)=  0.00160700 RMS(Int)=  0.00000681
 Iteration  2 RMS(Cart)=  0.00000229 RMS(Int)=  0.00000501
 Iteration  3 RMS(Cart)=  0.00000000 RMS(Int)=  0.00000501
 ClnCor:  largest displacement from symmetrization is 1.72D-13 for atom     9.
 Variable       Old X    -DE/DX   Delta X   Delta X   Delta X     New X
                                 (Linear)    (Quad)   (Total)
    R1        3.85937  -0.00015   0.00000  -0.00388  -0.00388   3.85549
    R2        4.16350   0.00037   0.00000   0.00603   0.00604   4.16954
    R3        4.37695   0.00051   0.00000   0.00951   0.00951   4.38645
    R4        3.92954   0.00006   0.00000   0.00128   0.00129   3.93082
    R5        4.21071   0.00039   0.00000   0.00590   0.00590   4.21661
    R6        3.98832   0.00028   0.00000   0.00571   0.00571   3.99403
    R7        3.96533   0.00080   0.00000   0.01488   0.01488   3.98021
    R8        3.92560   0.00052   0.00000   0.00746   0.00746   3.93307
    R9        4.00281  -0.00036   0.00000  -0.00329  -0.00328   3.99952
   R10        3.92178  -0.00013   0.00000  -0.00217  -0.00217   3.91960
   R11        4.21071   0.00039   0.00000   0.00590   0.00590   4.21661
   R12        4.37695   0.00051   0.00000   0.00951   0.00951   4.38645
   R13        3.85937  -0.00015   0.00000  -0.00388  -0.00388   3.85549
   R14        4.16350   0.00037   0.00000   0.00603   0.00604   4.16954
   R15        3.98832   0.00028   0.00000   0.00571   0.00571   3.99403
   R16        3.92954   0.00006   0.00000   0.00128   0.00129   3.93082
   R17        3.98740   0.00032   0.00000   0.00188   0.00188   3.98928
   R18        3.76534  -0.00050   0.00000  -0.00710  -0.00711   3.75823
   R19        4.01031   0.00027   0.00000   0.00316   0.00317   4.01348
   R20        3.76534  -0.00050   0.00000  -0.00710  -0.00711   3.75823
   R21        3.85319   0.00020   0.00000   0.00527   0.00527   3.85845
   R22        3.86914   0.00051   0.00000   0.00612   0.00612   3.87525
   R23        3.85319   0.00020   0.00000   0.00527   0.00527   3.85845
   R24        3.92178  -0.00013   0.00000  -0.00217  -0.00217   3.91960
   R25        3.86914   0.00051   0.00000   0.00612   0.00612   3.87525
   R26        3.96533   0.00080   0.00000   0.01488   0.01488   3.98021
   R27        3.92560   0.00052   0.00000   0.00746   0.00746   3.93307
   R28        3.98740   0.00032   0.00000   0.00188   0.00188   3.98928
   R29        4.01031   0.00027   0.00000   0.00316   0.00317   4.01348
   R30        3.86936   0.00001   0.00000  -0.00134  -0.00134   3.86802
    A1        1.93763  -0.00014   0.00000  -0.00156  -0.00156   1.93607
    A2        1.88656   0.00022   0.00000   0.00366   0.00366   1.89022
    A3        2.18328   0.00006   0.00000   0.00054   0.00053   2.18381
    A4        2.77945   0.00000   0.00000  -0.00021  -0.00022   2.77923
    A5        2.01392   0.00012   0.00000   0.00241   0.00241   2.01633
    A6        1.98213  -0.00003   0.00000  -0.00148  -0.00148   1.98064
    A7        1.97740  -0.00001   0.00000  -0.00175  -0.00175   1.97566
    A8        2.31952   0.00019   0.00000   0.00109   0.00108   2.32060
    A9        1.59441   0.00011   0.00000   0.00031   0.00031   1.59471
   A10        1.74920   0.00002   0.00000  -0.00013  -0.00014   1.74906
   A11        1.58909   0.00009   0.00000   0.00195   0.00195   1.59104
   A12        1.88057  -0.00013   0.00000  -0.00296  -0.00296   1.87761
   A13        2.22775   0.00018   0.00000   0.00233   0.00233   2.23007
   A14        2.02920   0.00021   0.00000   0.00218   0.00218   2.03138
   A15        2.01392   0.00012   0.00000   0.00241   0.00241   2.01633
   A16        1.59441   0.00011   0.00000   0.00031   0.00031   1.59471
   A17        2.31952   0.00019   0.00000   0.00109   0.00108   2.32060
   A18        1.93763  -0.00014   0.00000  -0.00156  -0.00156   1.93607
   A19        2.77945   0.00000   0.00000  -0.00021  -0.00022   2.77923
   A20        1.97740  -0.00001   0.00000  -0.00175  -0.00175   1.97566
   A21        2.18328   0.00006   0.00000   0.00054   0.00053   2.18381
   A22        1.88656   0.00022   0.00000   0.00366   0.00366   1.89022
   A23        1.98213  -0.00003   0.00000  -0.00148  -0.00148   1.98064
   A24        1.64459  -0.00006   0.00000  -0.00122  -0.00122   1.64337
   A25        1.88217   0.00005   0.00000   0.00104   0.00104   1.88320
   A26        1.99313   0.00002   0.00000   0.00100   0.00100   1.99412
   A27        1.82339  -0.00017   0.00000  -0.00325  -0.00325   1.82014
   A28        1.64741   0.00014   0.00000   0.00202   0.00202   1.64942
   A29        1.47318   0.00001   0.00000   0.00029   0.00028   1.47347
   A30        1.72611   0.00011   0.00000   0.00021   0.00021   1.72632
   A31        1.52062  -0.00025   0.00000  -0.00302  -0.00302   1.51760
   A32        1.97451  -0.00014   0.00000  -0.00084  -0.00084   1.97367
   A33        1.46619  -0.00013   0.00000  -0.00059  -0.00059   1.46559
   A34        1.90111  -0.00004   0.00000   0.00113   0.00113   1.90224
   A35        2.12644  -0.00004   0.00000  -0.00071  -0.00071   2.12573
   A36        1.47318   0.00001   0.00000   0.00029   0.00028   1.47347
   A37        1.72611   0.00011   0.00000   0.00021   0.00021   1.72632
   A38        1.58909   0.00009   0.00000   0.00195   0.00195   1.59104
   A39        1.88057  -0.00013   0.00000  -0.00296  -0.00296   1.87761
   A40        1.74920   0.00002   0.00000  -0.00013  -0.00014   1.74906
   A41        2.22775   0.00018   0.00000   0.00233   0.00233   2.23007
   A42        2.02920   0.00021   0.00000   0.00218   0.00218   2.03138
   A43        1.88217   0.00005   0.00000   0.00104   0.00104   1.88320
   A44        1.64459  -0.00006   0.00000  -0.00122  -0.00122   1.64337
   A45        1.99313   0.00002   0.00000   0.00100   0.00100   1.99412
   A46        1.82339  -0.00017   0.00000  -0.00325  -0.00325   1.82014
   A47        1.64741   0.00014   0.00000   0.00202   0.00202   1.64942
   A48        1.34739  -0.00015   0.00000  -0.00151  -0.00151   1.34588
   A49        1.93061  -0.00019   0.00000  -0.00191  -0.00191   1.92871
   A50        1.51242  -0.00010   0.00000  -0.00089  -0.00089   1.51153
   A51        2.09247   0.00012   0.00000   0.00249   0.00249   2.09496
   A52        2.22671  -0.00000   0.00000   0.00053   0.00053   2.22724
   A53        1.52062  -0.00025   0.00000  -0.00302  -0.00302   1.51760
   A54        1.46619  -0.00013   0.00000  -0.00059  -0.00059   1.46559
   A55        2.12644  -0.00004   0.00000  -0.00071  -0.00071   2.12573
   A56        1.90111  -0.00004   0.00000   0.00113   0.00113   1.90224
   A57        1.97451  -0.00014   0.00000  -0.00084  -0.00084   1.97367
   A58        1.34739  -0.00015   0.00000  -0.00151  -0.00151   1.34588
   A59        1.51242  -0.00010   0.00000  -0.00089  -0.00089   1.51153
   A60        1.93061  -0.00019   0.00000  -0.00191  -0.00191   1.92871
   A61        2.22671  -0.00000   0.00000   0.00053   0.00053   2.22724
   A62        2.09247   0.00012   0.00000   0.00249   0.00249   2.09496
    D1       -1.90849  -0.00015   0.00000  -0.00234  -0.00234  -1.91083
    D2       -0.87965  -0.00019   0.00000  -0.00315  -0.00315  -0.88280
    D3        0.27032  -0.00011   0.00000  -0.00303  -0.00303   0.26729
    D4        1.29916  -0.00015   0.00000  -0.00383  -0.00384   1.29532
    D5       -0.84243  -0.00019   0.00000  -0.00362  -0.00362  -0.84605
    D6        0.18641  -0.00023   0.00000  -0.00442  -0.00443   0.18198
    D7        0.31492   0.00021   0.00000   0.00886   0.00885   0.32377
    D8       -0.72014   0.00015   0.00000   0.00702   0.00702  -0.71312
    D9       -0.59284   0.00002   0.00000   0.00282   0.00282  -0.59002
   D10       -1.62789  -0.00003   0.00000   0.00099   0.00099  -1.62690
   D11        1.21573   0.00021   0.00000   0.00368   0.00368   1.21941
   D12        0.18068   0.00016   0.00000   0.00185   0.00184   0.18252
   D13        0.99528   0.00009   0.00000   0.00061   0.00061   0.99589
   D14       -0.00643  -0.00009   0.00000  -0.00689  -0.00689  -0.01332
   D15       -1.13135  -0.00008   0.00000  -0.00175  -0.00175  -1.13310
   D16       -1.01248   0.00009   0.00000   0.00173   0.00173  -1.01076
   D17        0.03297   0.00012   0.00000   0.00284   0.00284   0.03581
   D18        1.14245   0.00006   0.00000   0.00123   0.00123   1.14369
   D19        2.18790   0.00009   0.00000   0.00235   0.00235   2.19025
   D20        0.08213   0.00015   0.00000   0.00333   0.00333   0.08547
   D21        1.12758   0.00019   0.00000   0.00444   0.00445   1.13203
   D22        0.74282  -0.00003   0.00000  -0.00246  -0.00246   0.74037
   D23        1.79469   0.00011   0.00000   0.00083   0.00083   1.79552
   D24       -0.49181  -0.00018   0.00000  -0.00437  -0.00437  -0.49618
   D25        0.56005  -0.00005   0.00000  -0.00107  -0.00108   0.55898
   D26       -1.29912  -0.00008   0.00000  -0.00158  -0.00158  -1.30070
   D27       -0.24725   0.00005   0.00000   0.00171   0.00171  -0.24554
   D28        0.46319   0.00007   0.00000   0.00094   0.00095   0.46414
   D29       -0.64175  -0.00001   0.00000  -0.00030  -0.00030  -0.64205
   D30       -0.71961  -0.00016   0.00000  -0.00300  -0.00300  -0.72261
   D31       -1.82455  -0.00023   0.00000  -0.00425  -0.00424  -1.82879
   D32        1.34981   0.00002   0.00000  -0.00053  -0.00053   1.34928
   D33        0.24486  -0.00005   0.00000  -0.00177  -0.00177   0.24309
   D34        0.23966  -0.00019   0.00000  -0.00458  -0.00458   0.23508
   D35       -0.85622  -0.00032   0.00000  -0.00591  -0.00589  -0.86211
   D36        1.36756  -0.00001   0.00000  -0.00295  -0.00295   1.36461
   D37        0.27168  -0.00013   0.00000  -0.00427  -0.00427   0.26741
   D38        0.56027   0.00008   0.00000   0.00283   0.00282   0.56309
   D39       -0.51929   0.00011   0.00000   0.00299   0.00298  -0.51630
   D40       -0.62008  -0.00011   0.00000  -0.00022  -0.00022  -0.62031
   D41       -1.69964  -0.00008   0.00000  -0.00006  -0.00006  -1.69970
   D42       -0.71179   0.00024   0.00000   0.00432   0.00433  -0.70747
   D43        0.39233   0.00029   0.00000   0.00536   0.00535   0.39768
   D44        0.39233   0.00029   0.00000   0.00536   0.00535   0.39768
   D45        1.49645   0.00035   0.00000   0.00641   0.00638   1.50283
   D46        0.19784  -0.00013   0.00000   0.00155   0.00155   0.19939
   D47       -0.89715   0.00015   0.00000   0.00459   0.00459  -0.89256
   D48        1.45496  -0.00008   0.00000   0.00001   0.00002   1.45498
   D49        0.35998   0.00020   0.00000   0.00305   0.00305   0.36303
   D50        0.74282  -0.00003   0.00000  -0.00246  -0.00246   0.74037
   D51        1.79469   0.00011   0.00000   0.00083   0.00083   1.79552
   D52       -1.29912  -0.00008   0.00000  -0.00158  -0.00158  -1.30070
   D53       -0.24725   0.00005   0.00000   0.00171   0.00171  -0.24554
   D54       -0.49181  -0.00018   0.00000  -0.00437  -0.00437  -0.49618
   D55        0.56005  -0.00005   0.00000  -0.00107  -0.00108   0.55898
   D56        0.99528   0.00009   0.00000   0.00061   0.00061   0.99589
   D57       -0.00643  -0.00009   0.00000  -0.00689  -0.00689  -0.01332
   D58       -1.13135  -0.00008   0.00000  -0.00175  -0.00175  -1.13310
   D59       -0.87965  -0.00019   0.00000  -0.00315  -0.00315  -0.88280
   D60       -1.90849  -0.00015   0.00000  -0.00234  -0.00234  -1.91083
   D61        0.18641  -0.00023   0.00000  -0.00442  -0.00443   0.18198
   D62       -0.84243  -0.00019   0.00000  -0.00362  -0.00362  -0.84605
   D63        1.29916  -0.00015   0.00000  -0.00383  -0.00384   1.29532
   D64        0.27032  -0.00011   0.00000  -0.00303  -0.00303   0.26729
   D65       -1.62789  -0.00003   0.00000   0.00099   0.00099  -1.62690
   D66       -0.59284   0.00002   0.00000   0.00282   0.00282  -0.59002
   D67       -0.72014   0.00015   0.00000   0.00702   0.00702  -0.71312
   D68        0.31492   0.00021   0.00000   0.00886   0.00885   0.32377
   D69        0.18068   0.00016   0.00000   0.00185   0.00184   0.18252
   D70        1.21573   0.00021   0.00000   0.00368   0.00368   1.21941
   D71        1.34981   0.00002   0.00000  -0.00053  -0.00053   1.34928
   D72        0.24486  -0.00005   0.00000  -0.00177  -0.00177   0.24309
   D73        0.46319   0.00007   0.00000   0.00094   0.00095   0.46414
   D74       -0.64175  -0.00001   0.00000  -0.00030  -0.00030  -0.64205
   D75       -0.71961  -0.00016   0.00000  -0.00300  -0.00300  -0.72261
   D76       -1.82455  -0.00023   0.00000  -0.00425  -0.00424  -1.82879
   D77        0.08213   0.00015   0.00000   0.00333   0.00333   0.08547
   D78        1.12758   0.00019   0.00000   0.00444   0.00445   1.13203
   D79        1.14245   0.00006   0.00000   0.00123   0.00123   1.14369
   D80        2.18790   0.00009   0.00000   0.00235   0.00235   2.19025
   D81       -1.01248   0.00009   0.00000   0.00173   0.00173  -1.01076
   D82        0.03297   0.00012   0.00000   0.00284   0.00284   0.03581
   D83       -0.75894   0.00002   0.00000  -0.00063  -0.00062  -0.75956
   D84        0.14022  -0.00013   0.00000  -0.00334  -0.00334   0.13689
   D85        0.24654  -0.00005   0.00000  -0.00150  -0.00151   0.24503
   D86        1.14570  -0.00019   0.00000  -0.00421  -0.00422   1.14148
   D87        0.41689  -0.00010   0.00000  -0.00064  -0.00064   0.41625
   D88       -0.64304   0.00009   0.00000   0.00304   0.00303  -0.64001
   D89        0.77458   0.00009   0.00000   0.00209   0.00208   0.77666
   D90       -0.13829   0.00026   0.00000   0.00447   0.00446  -0.13383
   D91       -0.25959   0.00005   0.00000   0.00160   0.00160  -0.25799
   D92       -1.17246   0.00022   0.00000   0.00397   0.00398  -1.16848
   D93        0.41689  -0.00010   0.00000  -0.00064  -0.00064   0.41625
   D94       -0.64304   0.00009   0.00000   0.00304   0.00303  -0.64001
   D95       -0.68481   0.00026   0.00000   0.00148   0.00148  -0.68333
   D96        0.52982  -0.00002   0.00000  -0.00123  -0.00123   0.52859
   D97       -0.32401  -0.00010   0.00000  -0.00134  -0.00134  -0.32534
   D98        0.88535  -0.00014   0.00000  -0.00043  -0.00042   0.88493
   D99        0.52982  -0.00002   0.00000  -0.00123  -0.00123   0.52859
   D100      -0.68481   0.00026   0.00000   0.00148   0.00148  -0.68333
   D101      -0.89715   0.00015   0.00000   0.00459   0.00459  -0.89256
   D102       0.35998   0.00020   0.00000   0.00305   0.00305   0.36303
   D103       0.19784  -0.00013   0.00000   0.00155   0.00155   0.19939
   D104       1.45496  -0.00008   0.00000   0.00001   0.00002   1.45498
   D105      -0.32401  -0.00010   0.00000  -0.00134  -0.00134  -0.32534
   D106       0.88535  -0.00014   0.00000  -0.00043  -0.00042   0.88493
   D107       0.23966  -0.00019   0.00000  -0.00458  -0.00458   0.23508
   D108      -0.85622  -0.00032   0.00000  -0.00591  -0.00589  -0.86211
   D109       1.36756  -0.00001   0.00000  -0.00295  -0.00295   1.36461
   D110       0.27168  -0.00013   0.00000  -0.00427  -0.00427   0.26741
   D111       0.56027   0.00008   0.00000   0.00283   0.00282   0.56309
   D112      -0.51929   0.00011   0.00000   0.00299   0.00298  -0.51630
   D113      -0.62008  -0.00011   0.00000  -0.00022  -0.00022  -0.62031
   D114      -1.69964  -0.00008   0.00000  -0.00006  -0.00006  -1.69970
   D115      -0.75894   0.00002   0.00000  -0.00063  -0.00062  -0.75956
   D116       0.14022  -0.00013   0.00000  -0.00334  -0.00334   0.13689
   D117       0.24654  -0.00005   0.00000  -0.00150  -0.00151   0.24503
   D118       1.14570  -0.00019   0.00000  -0.00421  -0.00422   1.14148
   D119       0.77458   0.00009   0.00000   0.00209   0.00208   0.77666
   D120      -0.13829   0.00026   0.00000   0.00447   0.00446  -0.13383
   D121      -0.25959   0.00005   0.00000   0.00160   0.00160  -0.25799
   D122      -1.17246   0.00022   0.00000   0.00397   0.00398  -1.16848
   D123      -0.51007  -0.00007   0.00000  -0.00220  -0.00221  -0.51228
   D124       0.70412  -0.00032   0.00000  -0.00483  -0.00484   0.69928
   D125      -1.72426   0.00019   0.00000   0.00042   0.00042  -1.72384
   D126      -0.51007  -0.00007   0.00000  -0.00220  -0.00221  -0.51228
         Item               Value     Threshold  Converged?
 Maximum Force            0.000802     0.000450     NO 
 RMS     Force            0.000198     0.000300     YES
 Maximum Displacement     0.009905     0.001800     NO 
 RMS     Displacement     0.001607     0.001200     NO 
 Predicted change in Energy=-7.084241D-05
 GradGradGradGradGradGradGradGradGradGradGradGradGradGradGradGradGradGrad

                          Input orientation:                          
 ---------------------------------------------------------------------
 Center     Atomic      Atomic             Coordinates (Angstroms)
 Number     Number       Type             X           Y           Z
 ---------------------------------------------------------------------
      1          4           0        1.265749   -0.325751   -0.414364
      2          4           0        1.004744    0.332170    1.499160
      3          4           0       -1.265749    0.325751   -0.414364
      4          4           0        1.178458    1.833296    0.031959
      5          4           0        0.561188   -2.526116   -0.637986
      6          4           0       -0.560891    1.674295    1.217645
      7          4           0       -0.561188    2.526116   -0.637986
      8          4           0       -1.004744   -0.332170    1.499160
      9          4           0       -1.178458   -1.833296    0.031959
     10          4           0        0.280972    0.984109   -1.695498
     11          4           0        0.560891   -1.674295    1.217645
     12          4           0       -0.280972   -0.984109   -1.695498
 ---------------------------------------------------------------------
                    Distance matrix (angstroms):
                    1          2          3          4          5
     1  Be   0.000000
     2  Be   2.040235   0.000000
     3  Be   2.613989   2.969302   0.000000
     4  Be   2.206423   2.106237   2.906208   0.000000
     5  Be   2.321211   3.596378   3.394238   4.453574   0.000000
     6  Be   3.162318   2.081289   2.231334   2.111036   4.727144
     7  Be   3.394238   3.439904   2.321211   1.988767   5.175401
     8  Be   2.969302   2.116457   2.040235   3.407095   3.439904
     9  Be   2.906208   3.407095   2.206423   4.358778   1.988767
    10  Be   2.080101   3.339867   2.113548   2.123842   3.676755
    11  Be   2.231334   2.074165   3.162318   3.753723   2.041805
    12  Be   2.113548   3.686665   2.080101   3.612729   2.050695
                    6          7          8          9         10
     6  Be   0.000000
     7  Be   2.041805   0.000000
     8  Be   2.074165   3.596378   0.000000
     9  Be   3.753723   4.453574   2.106237   0.000000
    10  Be   3.109903   2.050695   3.686665   3.612729   0.000000
    11  Be   3.531495   4.727144   2.081289   2.111036   3.953716
    12  Be   3.953716   3.676755   3.339867   2.123842   2.046866
                   11         12
    11  Be   0.000000
    12  Be   3.109903   0.000000
 Stoichiometry    Be12
 Framework group  C2[X(Be12)]
 Deg. of freedom    16
 Full point group                 C2      NOp   2
 Largest Abelian subgroup         C2      NOp   2
 Largest concise Abelian subgroup C2      NOp   2
                         Standard orientation:                         
 ---------------------------------------------------------------------
 Center     Atomic      Atomic             Coordinates (Angstroms)
 Number     Number       Type             X           Y           Z
 ---------------------------------------------------------------------
      1          4           0       -1.272656    0.297628    0.414517
      2          4           0       -0.736579    0.759802   -1.499008
      3          4           0        1.272656   -0.297628    0.414517
      4          4           0       -0.195178    2.170632   -0.031806
      5          4           0       -1.667500   -1.978797    0.638139
      6          4           0        1.272656    1.224015   -1.217493
      7          4           0        1.667500    1.978797    0.638139
      8          4           0        0.736579   -0.759802   -1.499008
      9          4           0        0.195178   -2.170632   -0.031806
     10          4           0        0.206851    1.002311    1.695651
     11          4           0       -1.272656   -1.224015   -1.217493
     12          4           0       -0.206851   -1.002311    1.695651
 ---------------------------------------------------------------------
 Rotational constants (GHZ):           2.3574828           1.5205929           1.3405991
 Standard basis: def2TZVP (5D, 7F)
 There are   120 symmetry adapted cartesian basis functions of A   symmetry.
 There are   120 symmetry adapted cartesian basis functions of B   symmetry.
 There are   114 symmetry adapted basis functions of A   symmetry.
 There are   114 symmetry adapted basis functions of B   symmetry.
   228 basis functions,   348 primitive gaussians,   240 cartesian basis functions
    24 alpha electrons       24 beta electrons
       nuclear repulsion energy       206.8185445127 Hartrees.
 NAtoms=   12 NActive=   12 NUniq=    6 SFac= 4.00D+00 NAtFMM=   60 NAOKFM=F Big=F
 Integral buffers will be    131072 words long.
 Raffenetti 2 integral format.
 Two-electron integral symmetry is turned on.
 One-electron integrals computed using PRISM.
   2 Symmetry operations used in ECPInt.
 ECPInt:  NShTT=    5886 NPrTT=   18732 LenC2=    5738 LenP2D=   15227.
 LDataN:  DoStor=T MaxTD1= 4 Len=   56
 NBasis=   228 RedAO= T EigKep=  2.56D-04  NBF=   114   114
 NBsUse=   228 1.00D-06 EigRej= -1.00D+00 NBFU=   114   114
 Initial guess from the checkpoint file:  "/home/asus/YCY/Be12/Be12.chk"
 B after Tr=     0.000000   -0.000000   -0.000000
         Rot=    1.000000    0.000000    0.000000   -0.000517 Ang=  -0.06 deg.
 Initial guess orbital symmetries:
       Occupied  (A) (B) (A) (B) (B) (A) (A) (B) (A) (B) (A) (B)
                 (A) (B) (A) (B) (A) (B) (A) (A) (B) (A) (B) (A)
       Virtual   (B) (B) (A) (A) (A) (B) (B) (A) (B) (A) (B) (B)
                 (A) (A) (B) (A) (A) (B) (B) (A) (A) (B) (A) (B)
                 (B) (A) (B) (B) (A) (B) (B) (A) (A) (A) (B) (A)
                 (B) (A) (B) (A) (A) (B) (A) (A) (B) (B) (B) (A)
                 (B) (B) (A) (A) (B) (A) (B) (B) (A) (A) (B) (A)
                 (B) (B) (A) (B) (B) (B) (A) (A) (A) (A) (B) (B)
                 (A) (A) (B) (A) (B) (A) (A) (B) (B) (B) (A) (B)
                 (A) (B) (A) (B) (A) (A) (B) (A) (B) (B) (A) (A)
                 (A) (B) (B) (A) (B) (A) (B) (A) (B) (B) (A) (B)
                 (A) (B) (B) (A) (A) (B) (B) (A) (A) (B) (B) (A)
                 (B) (A) (A) (B) (B) (A) (B) (A) (A) (B) (B) (A)
                 (A) (A) (B) (A) (A) (B) (B) (A) (B) (B) (A) (B)
                 (A) (B) (B) (A) (A) (B) (A) (B) (A) (B) (B) (A)
                 (A) (B) (A) (A) (A) (B) (B) (A) (B) (B) (A) (B)
                 (A) (B) (A) (B) (A) (A) (B) (B) (A) (B) (A) (B)
                 (A) (A) (B) (B) (A) (A) (B) (A) (A) (B) (B) (B)
                 (A) (B) (A) (B) (A) (B) (B) (A) (A) (B) (B) (A)
 Keep R1 ints in memory in symmetry-blocked form, NReq=511227705.
 Requested convergence on RMS density matrix=1.00D-08 within 128 cycles.
 Requested convergence on MAX density matrix=1.00D-06.
 Requested convergence on             energy=1.00D-06.
 No special actions if energy rises.
 SCF Done:  E(RPBE1PBE) =  -176.554236244     A.U. after   11 cycles
            NFock= 11  Conv=0.95D-08     -V/T= 2.0071
   2 Symmetry operations used in ECPInt.
 ECPInt:  NShTT=    5886 NPrTT=   18732 LenC2=    5738 LenP2D=   15227.
 LDataN:  DoStor=T MaxTD1= 5 Len=  102
 Calling FoFJK, ICntrl=      2127 FMM=F ISym2X=1 I1Cent= 0 IOpClX= 0 NMat=1 NMatS=1 NMatT=0.
 ***** Axes restored to original set *****
 -------------------------------------------------------------------
 Center     Atomic                   Forces (Hartrees/Bohr)
 Number     Number              X              Y              Z
 -------------------------------------------------------------------
      1        4           0.000091369    0.000906004    0.000875507
      2        4           0.000164819   -0.001685632   -0.000196263
      3        4          -0.000091369   -0.000906004    0.000875507
      4        4          -0.000401605    0.000993277   -0.000494442
      5        4          -0.000372352   -0.000286281    0.000030513
      6        4          -0.000358328    0.000647794    0.000670263
      7        4           0.000372352    0.000286281    0.000030513
      8        4          -0.000164819    0.001685632   -0.000196263
      9        4           0.000401605   -0.000993277   -0.000494442
     10        4           0.000286678   -0.000596992   -0.000885579
     11        4           0.000358328   -0.000647794    0.000670263
     12        4          -0.000286678    0.000596992   -0.000885579
 -------------------------------------------------------------------
 Cartesian Forces:  Max     0.001685632 RMS     0.000680554

 GradGradGradGradGradGradGradGradGradGradGradGradGradGradGradGradGradGrad
 Berny optimization.
 Using GEDIIS/GDIIS optimizer.
 FormGI is forming the generalized inverse of G from B-inverse, IUseBI=4.
 Internal  Forces:  Max     0.000392800 RMS     0.000118862
 Search for a local minimum.
 Step number   2 out of a maximum of  100
 All quantities printed in internal units (Hartrees-Bohrs-Radians)
 Mixed Optimization -- En-DIIS/RFO-DIIS
 Swapping is turned off.
 Update second derivatives using D2CorX and points    1    2
 DE= -1.12D-04 DEPred=-7.08D-05 R= 1.58D+00
 TightC=F SS=  1.41D+00  RLast= 5.31D-02 DXNew= 5.0454D-01 1.5926D-01
 Trust test= 1.58D+00 RLast= 5.31D-02 DXMaxT set to 3.00D-01
 ITU=  1  0
     Eigenvalues ---    0.01520   0.02024   0.02505   0.02633   0.02939
     Eigenvalues ---    0.03074   0.03612   0.04219   0.04241   0.05548
     Eigenvalues ---    0.05909   0.06064   0.06255   0.06363   0.06471
     Eigenvalues ---    0.06733   0.07140   0.07630   0.07670   0.07918
     Eigenvalues ---    0.08423   0.08686   0.10186   0.10689   0.11414
     Eigenvalues ---    0.11548   0.11682   0.12286   0.13050   0.13624
 En-DIIS/RFO-DIIS/Sim-DIIS IScMMF=       -3 using points:     2    1
 RFO step:  Lambda=-1.28753295D-04.
 DidBck=F Rises=F RFO-DIIS coefs:    2.53448   -1.53448
 Iteration  1 RMS(Cart)=  0.00234511 RMS(Int)=  0.00002319
 Iteration  2 RMS(Cart)=  0.00000611 RMS(Int)=  0.00002015
 Iteration  3 RMS(Cart)=  0.00000000 RMS(Int)=  0.00002015
 ClnCor:  largest displacement from symmetrization is 3.74D-13 for atom     9.
 Variable       Old X    -DE/DX   Delta X   Delta X   Delta X     New X
                                 (Linear)    (Quad)   (Total)
    R1        3.85549  -0.00018  -0.00596  -0.00324  -0.00923   3.84626
    R2        4.16954   0.00013   0.00926  -0.00353   0.00576   4.17530
    R3        4.38645   0.00025   0.01459  -0.00177   0.01281   4.39926
    R4        3.93082   0.00005   0.00197   0.00023   0.00223   3.93305
    R5        4.21661   0.00025   0.00905   0.00020   0.00923   4.22584
    R6        3.99403   0.00020   0.00876   0.00064   0.00938   4.00341
    R7        3.98021   0.00039   0.02284  -0.00228   0.02057   4.00079
    R8        3.93307   0.00036   0.01145   0.00195   0.01343   3.94649
    R9        3.99952  -0.00021  -0.00504   0.00001  -0.00501   3.99452
   R10        3.91960  -0.00008  -0.00333  -0.00041  -0.00374   3.91586
   R11        4.21661   0.00025   0.00905   0.00020   0.00923   4.22584
   R12        4.38645   0.00025   0.01459  -0.00177   0.01281   4.39926
   R13        3.85549  -0.00018  -0.00596  -0.00324  -0.00923   3.84626
   R14        4.16954   0.00013   0.00926  -0.00353   0.00576   4.17530
   R15        3.99403   0.00020   0.00876   0.00064   0.00938   4.00341
   R16        3.93082   0.00005   0.00197   0.00023   0.00223   3.93305
   R17        3.98928   0.00018   0.00288  -0.00146   0.00139   3.99067
   R18        3.75823  -0.00026  -0.01091   0.00243  -0.00850   3.74972
   R19        4.01348   0.00018   0.00486   0.00085   0.00573   4.01921
   R20        3.75823  -0.00026  -0.01091   0.00243  -0.00850   3.74972
   R21        3.85845   0.00007   0.00808  -0.00187   0.00622   3.86467
   R22        3.87525   0.00029   0.00939  -0.00110   0.00828   3.88353
   R23        3.85845   0.00007   0.00808  -0.00187   0.00622   3.86467
   R24        3.91960  -0.00008  -0.00333  -0.00041  -0.00374   3.91586
   R25        3.87525   0.00029   0.00939  -0.00110   0.00828   3.88353
   R26        3.98021   0.00039   0.02284  -0.00228   0.02057   4.00079
   R27        3.93307   0.00036   0.01145   0.00195   0.01343   3.94649
   R28        3.98928   0.00018   0.00288  -0.00146   0.00139   3.99067
   R29        4.01348   0.00018   0.00486   0.00085   0.00573   4.01921
   R30        3.86802  -0.00004  -0.00205  -0.00171  -0.00378   3.86424
    A1        1.93607  -0.00008  -0.00239  -0.00002  -0.00241   1.93367
    A2        1.89022   0.00015   0.00562   0.00084   0.00646   1.89668
    A3        2.18381   0.00005   0.00082   0.00025   0.00106   2.18487
    A4        2.77923   0.00000  -0.00033   0.00028  -0.00008   2.77915
    A5        2.01633   0.00008   0.00370   0.00048   0.00418   2.02051
    A6        1.98064  -0.00002  -0.00228   0.00020  -0.00208   1.97856
    A7        1.97566  -0.00002  -0.00268  -0.00074  -0.00341   1.97224
    A8        2.32060   0.00012   0.00166  -0.00026   0.00138   2.32198
    A9        1.59471   0.00007   0.00047  -0.00035   0.00012   1.59484
   A10        1.74906   0.00003  -0.00021  -0.00002  -0.00025   1.74882
   A11        1.59104   0.00006   0.00299   0.00050   0.00347   1.59450
   A12        1.87761  -0.00009  -0.00455  -0.00058  -0.00516   1.87245
   A13        2.23007   0.00013   0.00357   0.00039   0.00395   2.23402
   A14        2.03138   0.00014   0.00335   0.00032   0.00367   2.03506
   A15        2.01633   0.00008   0.00370   0.00048   0.00418   2.02051
   A16        1.59471   0.00007   0.00047  -0.00035   0.00012   1.59484
   A17        2.32060   0.00012   0.00166  -0.00026   0.00138   2.32198
   A18        1.93607  -0.00008  -0.00239  -0.00002  -0.00241   1.93367
   A19        2.77923   0.00000  -0.00033   0.00028  -0.00008   2.77915
   A20        1.97566  -0.00002  -0.00268  -0.00074  -0.00341   1.97224
   A21        2.18381   0.00005   0.00082   0.00025   0.00106   2.18487
   A22        1.89022   0.00015   0.00562   0.00084   0.00646   1.89668
   A23        1.98064  -0.00002  -0.00228   0.00020  -0.00208   1.97856
   A24        1.64337  -0.00001  -0.00187   0.00097  -0.00092   1.64245
   A25        1.88320   0.00003   0.00159  -0.00035   0.00124   1.88444
   A26        1.99412   0.00001   0.00153  -0.00001   0.00151   1.99563
   A27        1.82014  -0.00009  -0.00499   0.00025  -0.00474   1.81540
   A28        1.64942   0.00009   0.00309   0.00002   0.00310   1.65252
   A29        1.47347   0.00000   0.00044  -0.00014   0.00029   1.47376
   A30        1.72632   0.00010   0.00032   0.00074   0.00105   1.72737
   A31        1.51760  -0.00018  -0.00464  -0.00079  -0.00543   1.51217
   A32        1.97367  -0.00010  -0.00129  -0.00001  -0.00130   1.97237
   A33        1.46559  -0.00008  -0.00091   0.00019  -0.00071   1.46488
   A34        1.90224  -0.00006   0.00173  -0.00073   0.00097   1.90321
   A35        2.12573  -0.00006  -0.00109  -0.00113  -0.00223   2.12350
   A36        1.47347   0.00000   0.00044  -0.00014   0.00029   1.47376
   A37        1.72632   0.00010   0.00032   0.00074   0.00105   1.72737
   A38        1.59104   0.00006   0.00299   0.00050   0.00347   1.59450
   A39        1.87761  -0.00009  -0.00455  -0.00058  -0.00516   1.87245
   A40        1.74906   0.00003  -0.00021  -0.00002  -0.00025   1.74882
   A41        2.23007   0.00013   0.00357   0.00039   0.00395   2.23402
   A42        2.03138   0.00014   0.00335   0.00032   0.00367   2.03506
   A43        1.88320   0.00003   0.00159  -0.00035   0.00124   1.88444
   A44        1.64337  -0.00001  -0.00187   0.00097  -0.00092   1.64245
   A45        1.99412   0.00001   0.00153  -0.00001   0.00151   1.99563
   A46        1.82014  -0.00009  -0.00499   0.00025  -0.00474   1.81540
   A47        1.64942   0.00009   0.00309   0.00002   0.00310   1.65252
   A48        1.34588  -0.00010  -0.00231  -0.00017  -0.00249   1.34339
   A49        1.92871  -0.00014  -0.00293  -0.00050  -0.00342   1.92528
   A50        1.51153  -0.00008  -0.00137  -0.00043  -0.00180   1.50973
   A51        2.09496   0.00005   0.00382  -0.00064   0.00316   2.09812
   A52        2.22724  -0.00002   0.00081  -0.00028   0.00053   2.22777
   A53        1.51760  -0.00018  -0.00464  -0.00079  -0.00543   1.51217
   A54        1.46559  -0.00008  -0.00091   0.00019  -0.00071   1.46488
   A55        2.12573  -0.00006  -0.00109  -0.00113  -0.00223   2.12350
   A56        1.90224  -0.00006   0.00173  -0.00073   0.00097   1.90321
   A57        1.97367  -0.00010  -0.00129  -0.00001  -0.00130   1.97237
   A58        1.34588  -0.00010  -0.00231  -0.00017  -0.00249   1.34339
   A59        1.51153  -0.00008  -0.00137  -0.00043  -0.00180   1.50973
   A60        1.92871  -0.00014  -0.00293  -0.00050  -0.00342   1.92528
   A61        2.22724  -0.00002   0.00081  -0.00028   0.00053   2.22777
   A62        2.09496   0.00005   0.00382  -0.00064   0.00316   2.09812
    D1       -1.91083  -0.00010  -0.00359  -0.00079  -0.00438  -1.91521
    D2       -0.88280  -0.00013  -0.00484  -0.00108  -0.00595  -0.88876
    D3        0.26729  -0.00008  -0.00465  -0.00114  -0.00581   0.26148
    D4        1.29532  -0.00011  -0.00590  -0.00144  -0.00738   1.28794
    D5       -0.84605  -0.00012  -0.00556  -0.00091  -0.00648  -0.85253
    D6        0.18198  -0.00015  -0.00680  -0.00121  -0.00805   0.17393
    D7        0.32377   0.00012   0.01358  -0.00009   0.01349   0.33725
    D8       -0.71312   0.00009   0.01077   0.00024   0.01099  -0.70213
    D9       -0.59002   0.00000   0.00433  -0.00020   0.00413  -0.58588
   D10       -1.62690  -0.00002   0.00152   0.00012   0.00164  -1.62526
   D11        1.21941   0.00012   0.00565  -0.00025   0.00539   1.22480
   D12        0.18252   0.00010   0.00283   0.00008   0.00289   0.18541
   D13        0.99589   0.00005   0.00094   0.00000   0.00093   0.99682
   D14       -0.01332  -0.00006  -0.01057  -0.00057  -0.01114  -0.02446
   D15       -1.13310  -0.00006  -0.00269  -0.00055  -0.00326  -1.13636
   D16       -1.01076   0.00006   0.00265   0.00048   0.00315  -1.00761
   D17        0.03581   0.00007   0.00436   0.00008   0.00445   0.04026
   D18        1.14369   0.00005   0.00189   0.00057   0.00246   1.14615
   D19        2.19025   0.00005   0.00360   0.00017   0.00376   2.19401
   D20        0.08547   0.00012   0.00511   0.00156   0.00669   0.09215
   D21        1.13203   0.00013   0.00682   0.00116   0.00799   1.14002
   D22        0.74037  -0.00001  -0.00377  -0.00034  -0.00410   0.73626
   D23        1.79552   0.00004   0.00128  -0.00100   0.00027   1.79579
   D24       -0.49618  -0.00013  -0.00670  -0.00172  -0.00843  -0.50460
   D25        0.55898  -0.00008  -0.00165  -0.00238  -0.00405   0.55493
   D26       -1.30070  -0.00005  -0.00243  -0.00051  -0.00292  -1.30362
   D27       -0.24554   0.00000   0.00262  -0.00117   0.00145  -0.24409
   D28        0.46414   0.00003   0.00145  -0.00000   0.00146   0.46560
   D29       -0.64205   0.00001  -0.00046   0.00116   0.00071  -0.64134
   D30       -0.72261  -0.00011  -0.00460  -0.00055  -0.00514  -0.72774
   D31       -1.82879  -0.00012  -0.00651   0.00061  -0.00589  -1.83468
   D32        1.34928   0.00001  -0.00081  -0.00014  -0.00094   1.34834
   D33        0.24309  -0.00000  -0.00272   0.00102  -0.00170   0.24139
   D34        0.23508  -0.00014  -0.00702  -0.00131  -0.00829   0.22679
   D35       -0.86211  -0.00021  -0.00904  -0.00053  -0.00950  -0.87161
   D36        1.36461  -0.00001  -0.00453  -0.00094  -0.00547   1.35914
   D37        0.26741  -0.00008  -0.00655  -0.00016  -0.00668   0.26073
   D38        0.56309   0.00006   0.00433   0.00114   0.00547   0.56856
   D39       -0.51630   0.00010   0.00458   0.00187   0.00644  -0.50986
   D40       -0.62031  -0.00008  -0.00034   0.00042   0.00005  -0.62025
   D41       -1.69970  -0.00004  -0.00010   0.00115   0.00103  -1.69867
   D42       -0.70747   0.00016   0.00664   0.00096   0.00765  -0.69982
   D43        0.39768   0.00019   0.00822   0.00101   0.00920   0.40688
   D44        0.39768   0.00019   0.00822   0.00101   0.00920   0.40688
   D45        1.50283   0.00023   0.00979   0.00107   0.01075   1.51358
   D46        0.19939  -0.00008   0.00238   0.00093   0.00330   0.20269
   D47       -0.89256   0.00009   0.00704   0.00001   0.00705  -0.88551
   D48        1.45498  -0.00003   0.00003   0.00076   0.00081   1.45579
   D49        0.36303   0.00014   0.00469  -0.00016   0.00455   0.36758
   D50        0.74037  -0.00001  -0.00377  -0.00034  -0.00410   0.73626
   D51        1.79552   0.00004   0.00128  -0.00100   0.00027   1.79579
   D52       -1.30070  -0.00005  -0.00243  -0.00051  -0.00292  -1.30362
   D53       -0.24554   0.00000   0.00262  -0.00117   0.00145  -0.24409
   D54       -0.49618  -0.00013  -0.00670  -0.00172  -0.00843  -0.50460
   D55        0.55898  -0.00008  -0.00165  -0.00238  -0.00405   0.55493
   D56        0.99589   0.00005   0.00094   0.00000   0.00093   0.99682
   D57       -0.01332  -0.00006  -0.01057  -0.00057  -0.01114  -0.02446
   D58       -1.13310  -0.00006  -0.00269  -0.00055  -0.00326  -1.13636
   D59       -0.88280  -0.00013  -0.00484  -0.00108  -0.00595  -0.88876
   D60       -1.91083  -0.00010  -0.00359  -0.00079  -0.00438  -1.91521
   D61        0.18198  -0.00015  -0.00680  -0.00121  -0.00805   0.17393
   D62       -0.84605  -0.00012  -0.00556  -0.00091  -0.00648  -0.85253
   D63        1.29532  -0.00011  -0.00590  -0.00144  -0.00738   1.28794
   D64        0.26729  -0.00008  -0.00465  -0.00114  -0.00581   0.26148
   D65       -1.62690  -0.00002   0.00152   0.00012   0.00164  -1.62526
   D66       -0.59002   0.00000   0.00433  -0.00020   0.00413  -0.58588
   D67       -0.71312   0.00009   0.01077   0.00024   0.01099  -0.70213
   D68        0.32377   0.00012   0.01358  -0.00009   0.01349   0.33725
   D69        0.18252   0.00010   0.00283   0.00008   0.00289   0.18541
   D70        1.21941   0.00012   0.00565  -0.00025   0.00539   1.22480
   D71        1.34928   0.00001  -0.00081  -0.00014  -0.00094   1.34834
   D72        0.24309  -0.00000  -0.00272   0.00102  -0.00170   0.24139
   D73        0.46414   0.00003   0.00145  -0.00000   0.00146   0.46560
   D74       -0.64205   0.00001  -0.00046   0.00116   0.00071  -0.64134
   D75       -0.72261  -0.00011  -0.00460  -0.00055  -0.00514  -0.72774
   D76       -1.82879  -0.00012  -0.00651   0.00061  -0.00589  -1.83468
   D77        0.08547   0.00012   0.00511   0.00156   0.00669   0.09215
   D78        1.13203   0.00013   0.00682   0.00116   0.00799   1.14002
   D79        1.14369   0.00005   0.00189   0.00057   0.00246   1.14615
   D80        2.19025   0.00005   0.00360   0.00017   0.00376   2.19401
   D81       -1.01076   0.00006   0.00265   0.00048   0.00315  -1.00761
   D82        0.03581   0.00007   0.00436   0.00008   0.00445   0.04026
   D83       -0.75956   0.00003  -0.00096   0.00064  -0.00031  -0.75987
   D84        0.13689  -0.00008  -0.00512   0.00004  -0.00509   0.13180
   D85        0.24503  -0.00000  -0.00231   0.00115  -0.00116   0.24387
   D86        1.14148  -0.00011  -0.00647   0.00054  -0.00594   1.13554
   D87        0.41625  -0.00005  -0.00099   0.00051  -0.00047   0.41578
   D88       -0.64001   0.00007   0.00465   0.00077   0.00541  -0.63460
   D89        0.77666   0.00005   0.00319  -0.00008   0.00306   0.77971
   D90       -0.13383   0.00015   0.00684  -0.00034   0.00647  -0.12736
   D91       -0.25799  -0.00000   0.00245  -0.00120   0.00126  -0.25673
   D92       -1.16848   0.00010   0.00611  -0.00146   0.00468  -1.16380
   D93        0.41625  -0.00005  -0.00099   0.00051  -0.00047   0.41578
   D94       -0.64001   0.00007   0.00465   0.00077   0.00541  -0.63460
   D95       -0.68333   0.00014   0.00226  -0.00115   0.00111  -0.68222
   D96        0.52859  -0.00005  -0.00189  -0.00169  -0.00358   0.52501
   D97       -0.32534  -0.00005  -0.00205   0.00072  -0.00131  -0.32665
   D98        0.88493  -0.00007  -0.00065   0.00087   0.00023   0.88516
   D99        0.52859  -0.00005  -0.00189  -0.00169  -0.00358   0.52501
   D100      -0.68333   0.00014   0.00226  -0.00115   0.00111  -0.68222
   D101      -0.89256   0.00009   0.00704   0.00001   0.00705  -0.88551
   D102       0.36303   0.00014   0.00469  -0.00016   0.00455   0.36758
   D103       0.19939  -0.00008   0.00238   0.00093   0.00330   0.20269
   D104       1.45498  -0.00003   0.00003   0.00076   0.00081   1.45579
   D105      -0.32534  -0.00005  -0.00205   0.00072  -0.00131  -0.32665
   D106       0.88493  -0.00007  -0.00065   0.00087   0.00023   0.88516
   D107       0.23508  -0.00014  -0.00702  -0.00131  -0.00829   0.22679
   D108      -0.86211  -0.00021  -0.00904  -0.00053  -0.00950  -0.87161
   D109       1.36461  -0.00001  -0.00453  -0.00094  -0.00547   1.35914
   D110       0.26741  -0.00008  -0.00655  -0.00016  -0.00668   0.26073
   D111       0.56309   0.00006   0.00433   0.00114   0.00547   0.56856
   D112      -0.51630   0.00010   0.00458   0.00187   0.00644  -0.50986
   D113      -0.62031  -0.00008  -0.00034   0.00042   0.00005  -0.62025
   D114      -1.69970  -0.00004  -0.00010   0.00115   0.00103  -1.69867
   D115      -0.75956   0.00003  -0.00096   0.00064  -0.00031  -0.75987
   D116       0.13689  -0.00008  -0.00512   0.00004  -0.00509   0.13180
   D117       0.24503  -0.00000  -0.00231   0.00115  -0.00116   0.24387
   D118       1.14148  -0.00011  -0.00647   0.00054  -0.00594   1.13554
   D119       0.77666   0.00005   0.00319  -0.00008   0.00306   0.77971
   D120      -0.13383   0.00015   0.00684  -0.00034   0.00647  -0.12736
   D121      -0.25799  -0.00000   0.00245  -0.00120   0.00126  -0.25673
   D122      -1.16848   0.00010   0.00611  -0.00146   0.00468  -1.16380
   D123      -0.51228  -0.00003  -0.00340   0.00038  -0.00305  -0.51533
   D124       0.69928  -0.00019  -0.00743   0.00084  -0.00664   0.69264
   D125      -1.72384   0.00012   0.00064  -0.00008   0.00053  -1.72331
   D126      -0.51228  -0.00003  -0.00340   0.00038  -0.00305  -0.51533
         Item               Value     Threshold  Converged?
 Maximum Force            0.000393     0.000450     YES
 RMS     Force            0.000119     0.000300     YES
 Maximum Displacement     0.012585     0.001800     NO 
 RMS     Displacement     0.002346     0.001200     NO 
 Predicted change in Energy=-6.480513D-05
 GradGradGradGradGradGradGradGradGradGradGradGradGradGradGradGradGradGrad

                          Input orientation:                          
 ---------------------------------------------------------------------
 Center     Atomic      Atomic             Coordinates (Angstroms)
 Number     Number       Type             X           Y           Z
 ---------------------------------------------------------------------
      1          4           0        1.266328   -0.323027   -0.411683
      2          4           0        1.005466    0.325702    1.499798
      3          4           0       -1.266328    0.323027   -0.411683
      4          4           0        1.176116    1.839955    0.030059
      5          4           0        0.559959   -2.529574   -0.639109
      6          4           0       -0.560592    1.678817    1.220628
      7          4           0       -0.559959    2.529574   -0.639109
      8          4           0       -1.005466   -0.325702    1.499798
      9          4           0       -1.176116   -1.839955    0.030059
     10          4           0        0.281595    0.982892   -1.698777
     11          4           0        0.560592   -1.678817    1.220628
     12          4           0       -0.281595   -0.982892   -1.698777
 ---------------------------------------------------------------------
                    Distance matrix (angstroms):
                    1          2          3          4          5
     1  Be   0.000000
     2  Be   2.035353   0.000000
     3  Be   2.613758   2.968976   0.000000
     4  Be   2.209472   2.117124   2.908907   0.000000
     5  Be   2.327989   3.595276   3.394758   4.463208   0.000000
     6  Be   3.163772   2.088395   2.236218   2.111770   4.735484
     7  Be   3.394758   3.447105   2.327989   1.984267   5.181622
     8  Be   2.968976   2.113806   2.035353   3.407273   3.447105
     9  Be   2.908907   3.407273   2.209472   4.367464   1.984267
    10  Be   2.081282   3.344663   2.118513   2.126876   3.679375
    11  Be   2.236218   2.072184   3.163772   3.765379   2.045094
    12  Be   2.118513   3.687795   2.081282   3.616941   2.055076
                    6          7          8          9         10
     6  Be   0.000000
     7  Be   2.045094   0.000000
     8  Be   2.072184   3.595276   0.000000
     9  Be   3.765379   4.463208   2.117124   0.000000
    10  Be   3.117133   2.055076   3.687795   3.616941   0.000000
    11  Be   3.539881   4.735484   2.088395   2.111770   3.960487
    12  Be   3.960487   3.679375   3.344663   2.126876   2.044868
                   11         12
    11  Be   0.000000
    12  Be   3.117133   0.000000
 Stoichiometry    Be12
 Framework group  C2[X(Be12)]
 Deg. of freedom    16
 Full point group                 C2      NOp   2
 Largest Abelian subgroup         C2      NOp   2
 Largest concise Abelian subgroup C2      NOp   2
                         Standard orientation:                         
 ---------------------------------------------------------------------
 Center     Atomic      Atomic             Coordinates (Angstroms)
 Number     Number       Type             X           Y           Z
 ---------------------------------------------------------------------
      1          4           0       -1.272411    0.298165    0.411836
      2          4           0       -0.741486    0.753156   -1.499646
      3          4           0        1.272411   -0.298165    0.411836
      4          4           0       -0.193686    2.175125   -0.029907
      5          4           0       -1.664667   -1.985242    0.639262
      6          4           0        1.272411    1.230309   -1.220475
      7          4           0        1.664667    1.985242    0.639262
      8          4           0        0.741486   -0.753156   -1.499646
      9          4           0        0.193686   -2.175125   -0.029907
     10          4           0        0.204045    1.001867    1.698930
     11          4           0       -1.272411   -1.230309   -1.220475
     12          4           0       -0.204045   -1.001867    1.698930
 ---------------------------------------------------------------------
 Rotational constants (GHZ):           2.3544231           1.5169131           1.3362476
 Standard basis: def2TZVP (5D, 7F)
 There are   120 symmetry adapted cartesian basis functions of A   symmetry.
 There are   120 symmetry adapted cartesian basis functions of B   symmetry.
 There are   114 symmetry adapted basis functions of A   symmetry.
 There are   114 symmetry adapted basis functions of B   symmetry.
   228 basis functions,   348 primitive gaussians,   240 cartesian basis functions
    24 alpha electrons       24 beta electrons
       nuclear repulsion energy       206.5945252246 Hartrees.
 NAtoms=   12 NActive=   12 NUniq=    6 SFac= 4.00D+00 NAtFMM=   60 NAOKFM=F Big=F
 Integral buffers will be    131072 words long.
 Raffenetti 2 integral format.
 Two-electron integral symmetry is turned on.
 One-electron integrals computed using PRISM.
   2 Symmetry operations used in ECPInt.
 ECPInt:  NShTT=    5886 NPrTT=   18732 LenC2=    5738 LenP2D=   15219.
 LDataN:  DoStor=T MaxTD1= 4 Len=   56
 NBasis=   228 RedAO= T EigKep=  2.58D-04  NBF=   114   114
 NBsUse=   228 1.00D-06 EigRej= -1.00D+00 NBFU=   114   114
 Initial guess from the checkpoint file:  "/home/asus/YCY/Be12/Be12.chk"
 B after Tr=     0.000000    0.000000    0.000000
         Rot=    1.000000   -0.000000   -0.000000   -0.000843 Ang=  -0.10 deg.
 Initial guess orbital symmetries:
       Occupied  (A) (B) (A) (B) (B) (A) (A) (B) (A) (B) (A) (B)
                 (A) (B) (A) (B) (A) (B) (A) (A) (B) (A) (B) (A)
       Virtual   (B) (B) (A) (A) (A) (B) (B) (A) (B) (A) (B) (B)
                 (A) (A) (B) (A) (A) (B) (B) (A) (A) (B) (A) (B)
                 (B) (A) (B) (B) (A) (B) (B) (A) (A) (A) (B) (A)
                 (B) (A) (B) (A) (A) (B) (A) (A) (B) (B) (B) (A)
                 (B) (B) (A) (A) (B) (A) (B) (B) (A) (A) (B) (A)
                 (B) (B) (A) (B) (B) (B) (A) (A) (A) (A) (B) (B)
                 (A) (A) (B) (A) (B) (A) (A) (B) (B) (B) (A) (B)
                 (A) (B) (A) (B) (A) (A) (B) (A) (B) (B) (A) (A)
                 (A) (B) (B) (A) (B) (A) (B) (A) (B) (B) (A) (B)
                 (A) (B) (B) (A) (A) (B) (B) (A) (A) (B) (B) (A)
                 (B) (A) (A) (B) (B) (A) (B) (A) (A) (B) (B) (A)
                 (A) (A) (B) (A) (B) (A) (B) (A) (B) (B) (A) (B)
                 (A) (B) (B) (A) (A) (B) (A) (B) (A) (B) (B) (A)
                 (A) (B) (A) (A) (A) (B) (B) (A) (B) (B) (A) (B)
                 (A) (B) (A) (B) (A) (A) (B) (B) (A) (B) (A) (B)
                 (A) (A) (B) (B) (A) (A) (B) (A) (A) (B) (B) (B)
                 (A) (B) (A) (B) (A) (B) (B) (A) (A) (B) (B) (A)
 Keep R1 ints in memory in symmetry-blocked form, NReq=511227705.
 Requested convergence on RMS density matrix=1.00D-08 within 128 cycles.
 Requested convergence on MAX density matrix=1.00D-06.
 Requested convergence on             energy=1.00D-06.
 No special actions if energy rises.
 SCF Done:  E(RPBE1PBE) =  -176.554305160     A.U. after   12 cycles
            NFock= 12  Conv=0.49D-08     -V/T= 2.0072
   2 Symmetry operations used in ECPInt.
 ECPInt:  NShTT=    5886 NPrTT=   18732 LenC2=    5738 LenP2D=   15219.
 LDataN:  DoStor=T MaxTD1= 5 Len=  102
 Calling FoFJK, ICntrl=      2127 FMM=F ISym2X=1 I1Cent= 0 IOpClX= 0 NMat=1 NMatS=1 NMatT=0.
 ***** Axes restored to original set *****
 -------------------------------------------------------------------
 Center     Atomic                   Forces (Hartrees/Bohr)
 Number     Number              X              Y              Z
 -------------------------------------------------------------------
      1        4          -0.000072247    0.000363542    0.000243360
      2        4           0.000028031   -0.000185562   -0.000244763
      3        4           0.000072247   -0.000363542    0.000243360
      4        4          -0.000012200   -0.000306873    0.000169739
      5        4           0.000078058    0.000251107   -0.000011276
      6        4           0.000032159    0.000414430    0.000091917
      7        4          -0.000078058   -0.000251107   -0.000011276
      8        4          -0.000028031    0.000185562   -0.000244763
      9        4           0.000012200    0.000306873    0.000169739
     10        4          -0.000055656    0.000018045   -0.000248977
     11        4          -0.000032159   -0.000414430    0.000091917
     12        4           0.000055656   -0.000018045   -0.000248977
 -------------------------------------------------------------------
 Cartesian Forces:  Max     0.000414430 RMS     0.000201493

 GradGradGradGradGradGradGradGradGradGradGradGradGradGradGradGradGradGrad
 Berny optimization.
 Using GEDIIS/GDIIS optimizer.
 FormGI is forming the generalized inverse of G from B-inverse, IUseBI=4.
 Internal  Forces:  Max     0.000144657 RMS     0.000039392
 Search for a local minimum.
 Step number   3 out of a maximum of  100
 All quantities printed in internal units (Hartrees-Bohrs-Radians)
 Mixed Optimization -- En-DIIS/RFO-DIIS
 Swapping is turned off.
 Update second derivatives using D2CorX and points    1    2    3
 DE= -6.89D-05 DEPred=-6.48D-05 R= 1.06D+00
 TightC=F SS=  1.41D+00  RLast= 8.28D-02 DXNew= 5.0454D-01 2.4850D-01
 Trust test= 1.06D+00 RLast= 8.28D-02 DXMaxT set to 3.00D-01
 ITU=  1  1  0
     Eigenvalues ---    0.01379   0.02031   0.02465   0.02605   0.02934
     Eigenvalues ---    0.02994   0.03617   0.04208   0.04561   0.05567
     Eigenvalues ---    0.05908   0.06072   0.06262   0.06413   0.06467
     Eigenvalues ---    0.06886   0.07148   0.07638   0.07672   0.07917
     Eigenvalues ---    0.08419   0.08685   0.10165   0.10693   0.11428
     Eigenvalues ---    0.11488   0.11668   0.12268   0.13044   0.13598
 En-DIIS/RFO-DIIS/Sim-DIIS IScMMF=       -3 using points:     3    2    1
 RFO step:  Lambda=-5.61707092D-06.
 DidBck=F Rises=F RFO-DIIS coefs:    1.71725   -2.00000    1.28275
 Iteration  1 RMS(Cart)=  0.00065656 RMS(Int)=  0.00001738
 Iteration  2 RMS(Cart)=  0.00000062 RMS(Int)=  0.00001734
 ClnCor:  largest displacement from symmetrization is 6.50D-13 for atom     7.
 Variable       Old X    -DE/DX   Delta X   Delta X   Delta X     New X
                                 (Linear)    (Quad)   (Total)
    R1        3.84626  -0.00010  -0.00164  -0.00209  -0.00370   3.84256
    R2        4.17530  -0.00014  -0.00361   0.00011  -0.00353   4.17177
    R3        4.39926  -0.00010  -0.00301   0.00243  -0.00058   4.39868
    R4        3.93305   0.00002  -0.00005   0.00059   0.00051   3.93356
    R5        4.22584   0.00008  -0.00094   0.00386   0.00294   4.22878
    R6        4.00341   0.00005  -0.00059   0.00238   0.00180   4.00521
    R7        4.00079  -0.00010  -0.00434   0.00500   0.00064   4.00143
    R8        3.94649   0.00006   0.00006   0.00296   0.00299   3.94949
    R9        3.99452  -0.00003   0.00062  -0.00210  -0.00150   3.99301
   R10        3.91586   0.00002   0.00010  -0.00020  -0.00009   3.91577
   R11        4.22584   0.00008  -0.00094   0.00386   0.00294   4.22878
   R12        4.39926  -0.00010  -0.00301   0.00243  -0.00058   4.39868
   R13        3.84626  -0.00010  -0.00164  -0.00209  -0.00370   3.84256
   R14        4.17530  -0.00014  -0.00361   0.00011  -0.00353   4.17177
   R15        4.00341   0.00005  -0.00059   0.00238   0.00180   4.00521
   R16        3.93305   0.00002  -0.00005   0.00059   0.00051   3.93356
   R17        3.99067  -0.00002  -0.00141  -0.00052  -0.00192   3.98874
   R18        3.74972   0.00001   0.00302  -0.00195   0.00110   3.75082
   R19        4.01921   0.00005   0.00005   0.00195   0.00197   4.02119
   R20        3.74972   0.00001   0.00302  -0.00195   0.00110   3.75082
   R21        3.86467  -0.00004  -0.00230   0.00155  -0.00075   3.86392
   R22        3.88353  -0.00004  -0.00191   0.00118  -0.00072   3.88281
   R23        3.86467  -0.00004  -0.00230   0.00155  -0.00075   3.86392
   R24        3.91586   0.00002   0.00010  -0.00020  -0.00009   3.91577
   R25        3.88353  -0.00004  -0.00191   0.00118  -0.00072   3.88281
   R26        4.00079  -0.00010  -0.00434   0.00500   0.00064   4.00143
   R27        3.94649   0.00006   0.00006   0.00296   0.00299   3.94949
   R28        3.99067  -0.00002  -0.00141  -0.00052  -0.00192   3.98874
   R29        4.01921   0.00005   0.00005   0.00195   0.00197   4.02119
   R30        3.86424  -0.00005  -0.00099  -0.00123  -0.00222   3.86202
    A1        1.93367  -0.00000   0.00027  -0.00072  -0.00045   1.93322
    A2        1.89668   0.00004  -0.00006   0.00203   0.00197   1.89865
    A3        2.18487   0.00002   0.00007   0.00048   0.00056   2.18543
    A4        2.77915   0.00000   0.00022   0.00009   0.00034   2.77949
    A5        2.02051   0.00001  -0.00010   0.00111   0.00102   2.02152
    A6        1.97856   0.00001   0.00041  -0.00023   0.00019   1.97875
    A7        1.97224  -0.00002  -0.00021  -0.00107  -0.00128   1.97096
    A8        2.32198   0.00002  -0.00040   0.00030  -0.00009   2.32190
    A9        1.59484   0.00001  -0.00031  -0.00005  -0.00036   1.59448
   A10        1.74882   0.00002  -0.00000  -0.00015  -0.00014   1.74867
   A11        1.59450   0.00001  -0.00001   0.00096   0.00097   1.59547
   A12        1.87245  -0.00001   0.00010  -0.00129  -0.00117   1.87128
   A13        2.23402   0.00003  -0.00015   0.00088   0.00074   2.23477
   A14        2.03506   0.00003  -0.00016   0.00123   0.00106   2.03612
   A15        2.02051   0.00001  -0.00010   0.00111   0.00102   2.02152
   A16        1.59484   0.00001  -0.00031  -0.00005  -0.00036   1.59448
   A17        2.32198   0.00002  -0.00040   0.00030  -0.00009   2.32190
   A18        1.93367  -0.00000   0.00027  -0.00072  -0.00045   1.93322
   A19        2.77915   0.00000   0.00022   0.00009   0.00034   2.77949
   A20        1.97224  -0.00002  -0.00021  -0.00107  -0.00128   1.97096
   A21        2.18487   0.00002   0.00007   0.00048   0.00056   2.18543
   A22        1.89668   0.00004  -0.00006   0.00203   0.00197   1.89865
   A23        1.97856   0.00001   0.00041  -0.00023   0.00019   1.97875
   A24        1.64245   0.00005   0.00091   0.00022   0.00114   1.64359
   A25        1.88444  -0.00001  -0.00044   0.00004  -0.00041   1.88404
   A26        1.99563   0.00000  -0.00020   0.00028   0.00009   1.99572
   A27        1.81540   0.00003   0.00077  -0.00084  -0.00007   1.81533
   A28        1.65252   0.00004  -0.00036   0.00121   0.00086   1.65339
   A29        1.47376   0.00000  -0.00016   0.00010  -0.00005   1.47370
   A30        1.72737   0.00008   0.00048   0.00090   0.00139   1.72877
   A31        1.51217  -0.00005  -0.00002  -0.00171  -0.00172   1.51045
   A32        1.97237  -0.00004   0.00014  -0.00025  -0.00011   1.97226
   A33        1.46488  -0.00003   0.00025  -0.00047  -0.00023   1.46464
   A34        1.90321  -0.00006  -0.00075  -0.00006  -0.00079   1.90242
   A35        2.12350  -0.00008  -0.00069  -0.00129  -0.00198   2.12153
   A36        1.47376   0.00000  -0.00016   0.00010  -0.00005   1.47370
   A37        1.72737   0.00008   0.00048   0.00090   0.00139   1.72877
   A38        1.59450   0.00001  -0.00001   0.00096   0.00097   1.59547
   A39        1.87245  -0.00001   0.00010  -0.00129  -0.00117   1.87128
   A40        1.74882   0.00002  -0.00000  -0.00015  -0.00014   1.74867
   A41        2.23402   0.00003  -0.00015   0.00088   0.00074   2.23477
   A42        2.03506   0.00003  -0.00016   0.00123   0.00106   2.03612
   A43        1.88444  -0.00001  -0.00044   0.00004  -0.00041   1.88404
   A44        1.64245   0.00005   0.00091   0.00022   0.00114   1.64359
   A45        1.99563   0.00000  -0.00020   0.00028   0.00009   1.99572
   A46        1.81540   0.00003   0.00077  -0.00084  -0.00007   1.81533
   A47        1.65252   0.00004  -0.00036   0.00121   0.00086   1.65339
   A48        1.34339  -0.00003   0.00015  -0.00093  -0.00078   1.34262
   A49        1.92528  -0.00005  -0.00001  -0.00126  -0.00127   1.92401
   A50        1.50973  -0.00004  -0.00015  -0.00071  -0.00086   1.50887
   A51        2.09812  -0.00003  -0.00092   0.00047  -0.00044   2.09767
   A52        2.22777  -0.00003  -0.00030   0.00008  -0.00022   2.22755
   A53        1.51217  -0.00005  -0.00002  -0.00171  -0.00172   1.51045
   A54        1.46488  -0.00003   0.00025  -0.00047  -0.00023   1.46464
   A55        2.12350  -0.00008  -0.00069  -0.00129  -0.00198   2.12153
   A56        1.90321  -0.00006  -0.00075  -0.00006  -0.00079   1.90242
   A57        1.97237  -0.00004   0.00014  -0.00025  -0.00011   1.97226
   A58        1.34339  -0.00003   0.00015  -0.00093  -0.00078   1.34262
   A59        1.50973  -0.00004  -0.00015  -0.00071  -0.00086   1.50887
   A60        1.92528  -0.00005  -0.00001  -0.00126  -0.00127   1.92401
   A61        2.22777  -0.00003  -0.00030   0.00008  -0.00022   2.22755
   A62        2.09812  -0.00003  -0.00092   0.00047  -0.00044   2.09767
    D1       -1.91521  -0.00002  -0.00014  -0.00167  -0.00180  -1.91702
    D2       -0.88876  -0.00002  -0.00022  -0.00163  -0.00184  -0.89059
    D3        0.26148  -0.00003  -0.00028  -0.00210  -0.00236   0.25912
    D4        1.28794  -0.00003  -0.00036  -0.00206  -0.00239   1.28554
    D5       -0.85253  -0.00003  -0.00000  -0.00241  -0.00241  -0.85494
    D6        0.17393  -0.00003  -0.00009  -0.00238  -0.00244   0.17148
    D7        0.33725  -0.00000  -0.00168   0.00345   0.00178   0.33904
    D8       -0.70213  -0.00001  -0.00112   0.00252   0.00142  -0.70071
    D9       -0.58588  -0.00001  -0.00066   0.00129   0.00063  -0.58525
   D10       -1.62526  -0.00002  -0.00009   0.00036   0.00027  -1.62500
   D11        1.22480   0.00002  -0.00085   0.00171   0.00087   1.22567
   D12        0.18541   0.00001  -0.00029   0.00079   0.00051   0.18592
   D13        0.99682  -0.00000  -0.00012   0.00019   0.00008   0.99690
   D14       -0.02446  -0.00001   0.00084  -0.00281  -0.00196  -0.02642
   D15       -1.13636  -0.00004  -0.00008  -0.00115  -0.00123  -1.13758
   D16       -1.00761   0.00002   0.00004   0.00095   0.00098  -1.00663
   D17        0.04026  -0.00001  -0.00046   0.00118   0.00072   0.04097
   D18        1.14615   0.00003   0.00018   0.00077   0.00096   1.14711
   D19        2.19401  -0.00000  -0.00032   0.00101   0.00070   2.19471
   D20        0.09215   0.00006   0.00052   0.00211   0.00262   0.09477
   D21        1.14002   0.00003   0.00002   0.00234   0.00236   1.14238
   D22        0.73626   0.00001   0.00021  -0.00131  -0.00110   0.73517
   D23        1.79579  -0.00002  -0.00087  -0.00004  -0.00090   1.79489
   D24       -0.50460  -0.00005  -0.00044  -0.00292  -0.00335  -0.50795
   D25        0.55493  -0.00008  -0.00152  -0.00165  -0.00315   0.55177
   D26       -1.30362  -0.00001  -0.00007  -0.00132  -0.00139  -1.30501
   D27       -0.24409  -0.00005  -0.00115  -0.00005  -0.00119  -0.24528
   D28        0.46560  -0.00001  -0.00016   0.00052   0.00035   0.46595
   D29       -0.64134   0.00004   0.00089   0.00078   0.00166  -0.63968
   D30       -0.72774  -0.00003   0.00016  -0.00153  -0.00138  -0.72912
   D31       -1.83468   0.00002   0.00122  -0.00127  -0.00006  -1.83475
   D32        1.34834  -0.00000   0.00000  -0.00036  -0.00037   1.34797
   D33        0.24139   0.00004   0.00106  -0.00011   0.00095   0.24234
   D34        0.22679  -0.00003  -0.00008  -0.00222  -0.00233   0.22446
   D35       -0.87161  -0.00002   0.00074  -0.00223  -0.00155  -0.87316
   D36        1.35914  -0.00002  -0.00014  -0.00163  -0.00177   1.35737
   D37        0.26073  -0.00000   0.00068  -0.00165  -0.00099   0.25974
   D38        0.56856   0.00002   0.00030   0.00181   0.00211   0.57067
   D39       -0.50986   0.00008   0.00079   0.00282   0.00362  -0.50623
   D40       -0.62025  -0.00003   0.00032   0.00014   0.00048  -0.61977
   D41       -1.69867   0.00003   0.00082   0.00115   0.00199  -1.69668
   D42       -0.69982   0.00003  -0.00006   0.00240   0.00231  -0.69751
   D43        0.40688   0.00002  -0.00027   0.00238   0.00214   0.40902
   D44        0.40688   0.00002  -0.00027   0.00238   0.00214   0.40902
   D45        1.51358   0.00002  -0.00047   0.00235   0.00197   1.51555
   D46        0.20269  -0.00001   0.00038   0.00110   0.00148   0.20417
   D47       -0.88551   0.00001  -0.00083   0.00204   0.00120  -0.88431
   D48        1.45579   0.00002   0.00056   0.00044   0.00097   1.45676
   D49        0.36758   0.00005  -0.00065   0.00137   0.00069   0.36828
   D50        0.73626   0.00001   0.00021  -0.00131  -0.00110   0.73517
   D51        1.79579  -0.00002  -0.00087  -0.00004  -0.00090   1.79489
   D52       -1.30362  -0.00001  -0.00007  -0.00132  -0.00139  -1.30501
   D53       -0.24409  -0.00005  -0.00115  -0.00005  -0.00119  -0.24528
   D54       -0.50460  -0.00005  -0.00044  -0.00292  -0.00335  -0.50795
   D55        0.55493  -0.00008  -0.00152  -0.00165  -0.00315   0.55177
   D56        0.99682  -0.00000  -0.00012   0.00019   0.00008   0.99690
   D57       -0.02446  -0.00001   0.00084  -0.00281  -0.00196  -0.02642
   D58       -1.13636  -0.00004  -0.00008  -0.00115  -0.00123  -1.13758
   D59       -0.88876  -0.00002  -0.00022  -0.00163  -0.00184  -0.89059
   D60       -1.91521  -0.00002  -0.00014  -0.00167  -0.00180  -1.91702
   D61        0.17393  -0.00003  -0.00009  -0.00238  -0.00244   0.17148
   D62       -0.85253  -0.00003  -0.00000  -0.00241  -0.00241  -0.85494
   D63        1.28794  -0.00003  -0.00036  -0.00206  -0.00239   1.28554
   D64        0.26148  -0.00003  -0.00028  -0.00210  -0.00236   0.25912
   D65       -1.62526  -0.00002  -0.00009   0.00036   0.00027  -1.62500
   D66       -0.58588  -0.00001  -0.00066   0.00129   0.00063  -0.58525
   D67       -0.70213  -0.00001  -0.00112   0.00252   0.00142  -0.70071
   D68        0.33725  -0.00000  -0.00168   0.00345   0.00178   0.33904
   D69        0.18541   0.00001  -0.00029   0.00079   0.00051   0.18592
   D70        1.22480   0.00002  -0.00085   0.00171   0.00087   1.22567
   D71        1.34834  -0.00000   0.00000  -0.00036  -0.00037   1.34797
   D72        0.24139   0.00004   0.00106  -0.00011   0.00095   0.24234
   D73        0.46560  -0.00001  -0.00016   0.00052   0.00035   0.46595
   D74       -0.64134   0.00004   0.00089   0.00078   0.00166  -0.63968
   D75       -0.72774  -0.00003   0.00016  -0.00153  -0.00138  -0.72912
   D76       -1.83468   0.00002   0.00122  -0.00127  -0.00006  -1.83475
   D77        0.09215   0.00006   0.00052   0.00211   0.00262   0.09477
   D78        1.14002   0.00003   0.00002   0.00234   0.00236   1.14238
   D79        1.14615   0.00003   0.00018   0.00077   0.00096   1.14711
   D80        2.19401  -0.00000  -0.00032   0.00101   0.00070   2.19471
   D81       -1.00761   0.00002   0.00004   0.00095   0.00098  -1.00663
   D82        0.04026  -0.00001  -0.00046   0.00118   0.00072   0.04097
   D83       -0.75987   0.00002   0.00058   0.00015   0.00072  -0.75915
   D84        0.13180  -0.00002   0.00063  -0.00137  -0.00074   0.13106
   D85        0.24387   0.00005   0.00110   0.00010   0.00120   0.24507
   D86        1.13554   0.00001   0.00115  -0.00142  -0.00025   1.13528
   D87        0.41578   0.00002   0.00049   0.00006   0.00054   0.41633
   D88       -0.63460   0.00002  -0.00001   0.00134   0.00134  -0.63325
   D89        0.77971  -0.00001  -0.00047   0.00037  -0.00005   0.77966
   D90       -0.12736   0.00001  -0.00108   0.00121   0.00015  -0.12721
   D91       -0.25673  -0.00005  -0.00115  -0.00019  -0.00134  -0.25807
   D92       -1.16380  -0.00004  -0.00175   0.00065  -0.00113  -1.16494
   D93        0.41578   0.00002   0.00049   0.00006   0.00054   0.41633
   D94       -0.63460   0.00002  -0.00001   0.00134   0.00134  -0.63325
   D95       -0.68222  -0.00001  -0.00110  -0.00016  -0.00126  -0.68348
   D96        0.52501  -0.00007  -0.00099  -0.00182  -0.00280   0.52221
   D97       -0.32665   0.00004   0.00078   0.00022   0.00098  -0.32567
   D98        0.88516   0.00002   0.00071   0.00039   0.00109   0.88625
   D99        0.52501  -0.00007  -0.00099  -0.00182  -0.00280   0.52221
   D100      -0.68222  -0.00001  -0.00110  -0.00016  -0.00126  -0.68348
   D101      -0.88551   0.00001  -0.00083   0.00204   0.00120  -0.88431
   D102       0.36758   0.00005  -0.00065   0.00137   0.00069   0.36828
   D103       0.20269  -0.00001   0.00038   0.00110   0.00148   0.20417
   D104       1.45579   0.00002   0.00056   0.00044   0.00097   1.45676
   D105      -0.32665   0.00004   0.00078   0.00022   0.00098  -0.32567
   D106       0.88516   0.00002   0.00071   0.00039   0.00109   0.88625
   D107       0.22679  -0.00003  -0.00008  -0.00222  -0.00233   0.22446
   D108      -0.87161  -0.00002   0.00074  -0.00223  -0.00155  -0.87316
   D109       1.35914  -0.00002  -0.00014  -0.00163  -0.00177   1.35737
   D110       0.26073  -0.00000   0.00068  -0.00165  -0.00099   0.25974
   D111       0.56856   0.00002   0.00030   0.00181   0.00211   0.57067
   D112      -0.50986   0.00008   0.00079   0.00282   0.00362  -0.50623
   D113      -0.62025  -0.00003   0.00032   0.00014   0.00048  -0.61977
   D114      -1.69867   0.00003   0.00082   0.00115   0.00199  -1.69668
   D115      -0.75987   0.00002   0.00058   0.00015   0.00072  -0.75915
   D116       0.13180  -0.00002   0.00063  -0.00137  -0.00074   0.13106
   D117       0.24387   0.00005   0.00110   0.00010   0.00120   0.24507
   D118       1.13554   0.00001   0.00115  -0.00142  -0.00025   1.13528
   D119       0.77971  -0.00001  -0.00047   0.00037  -0.00005   0.77966
   D120      -0.12736   0.00001  -0.00108   0.00121   0.00015  -0.12721
   D121      -0.25673  -0.00005  -0.00115  -0.00019  -0.00134  -0.25807
   D122      -1.16380  -0.00004  -0.00175   0.00065  -0.00113  -1.16494
   D123      -0.51533   0.00001   0.00065  -0.00034   0.00034  -0.51499
   D124       0.69264  -0.00001   0.00145  -0.00133   0.00016   0.69280
   D125      -1.72331   0.00004  -0.00015   0.00065   0.00052  -1.72278
   D126      -0.51533   0.00001   0.00065  -0.00034   0.00034  -0.51499
         Item               Value     Threshold  Converged?
 Maximum Force            0.000145     0.000450     YES
 RMS     Force            0.000039     0.000300     YES
 Maximum Displacement     0.003331     0.001800     NO 
 RMS     Displacement     0.000657     0.001200     YES
 Predicted change in Energy=-9.778318D-07
 GradGradGradGradGradGradGradGradGradGradGradGradGradGradGradGradGradGrad

                          Input orientation:                          
 ---------------------------------------------------------------------
 Center     Atomic      Atomic             Coordinates (Angstroms)
 Number     Number       Type             X           Y           Z
 ---------------------------------------------------------------------
      1          4           0        1.266360   -0.321876   -0.410815
      2          4           0        1.005618    0.323940    1.499586
      3          4           0       -1.266360    0.321876   -0.410815
      4          4           0        1.175923    1.839288    0.030446
      5          4           0        0.560737   -2.528194   -0.639659
      6          4           0       -0.559769    1.680392    1.220992
      7          4           0       -0.560737    2.528194   -0.639659
      8          4           0       -1.005618   -0.323940    1.499586
      9          4           0       -1.175923   -1.839288    0.030446
     10          4           0        0.281148    0.982409   -1.699635
     11          4           0        0.559769   -1.680392    1.220992
     12          4           0       -0.281148   -0.982409   -1.699635
 ---------------------------------------------------------------------
                    Distance matrix (angstroms):
                    1          2          3          4          5
     1  Be   0.000000
     2  Be   2.033396   0.000000
     3  Be   2.613252   2.968421   0.000000
     4  Be   2.207606   2.117466   2.908951   0.000000
     5  Be   2.327684   3.592904   3.393163   4.461210   0.000000
     6  Be   3.163324   2.089980   2.237774   2.110753   4.736006
     7  Be   3.393163   3.447982   2.327684   1.984848   5.179263
     8  Be   2.968421   2.113011   2.033396   3.405444   3.447982
     9  Be   2.908951   3.405444   2.207606   4.366132   1.984848
    10  Be   2.081553   3.345663   2.119467   2.127920   3.677779
    11  Be   2.237774   2.072135   3.163324   3.766324   2.044698
    12  Be   2.119467   3.687456   2.081553   3.616381   2.054695
                    6          7          8          9         10
     6  Be   0.000000
     7  Be   2.044698   0.000000
     8  Be   2.072135   3.592904   0.000000
     9  Be   3.766324   4.461210   2.117466   0.000000
    10  Be   3.118395   2.054695   3.687456   3.616381   0.000000
    11  Be   3.542349   4.736006   2.089980   2.110753   3.962096
    12  Be   3.962096   3.677779   3.345663   2.127920   2.043695
                   11         12
    11  Be   0.000000
    12  Be   3.118395   0.000000
 Stoichiometry    Be12
 Framework group  C2[X(Be12)]
 Deg. of freedom    16
 Full point group                 C2      NOp   2
 Largest Abelian subgroup         C2      NOp   2
 Largest concise Abelian subgroup C2      NOp   2
                         Standard orientation:                         
 ---------------------------------------------------------------------
 Center     Atomic      Atomic             Coordinates (Angstroms)
 Number     Number       Type             X           Y           Z
 ---------------------------------------------------------------------
      1          4           0       -1.272006    0.298784    0.410968
      2          4           0       -0.742680    0.751419   -1.499434
      3          4           0        1.272006   -0.298784    0.410968
      4          4           0       -0.194533    2.174381   -0.030293
      5          4           0       -1.664072   -1.984202    0.639811
      6          4           0        1.272006    1.232501   -1.220840
      7          4           0        1.664072    1.984202    0.639811
      8          4           0        0.742680   -0.751419   -1.499434
      9          4           0        0.194533   -2.174381   -0.030293
     10          4           0        0.203893    1.001299    1.699788
     11          4           0       -1.272006   -1.232501   -1.220840
     12          4           0       -0.203893   -1.001299    1.699788
 ---------------------------------------------------------------------
 Rotational constants (GHZ):           2.3538672           1.5175163           1.3364893
 Standard basis: def2TZVP (5D, 7F)
 There are   120 symmetry adapted cartesian basis functions of A   symmetry.
 There are   120 symmetry adapted cartesian basis functions of B   symmetry.
 There are   114 symmetry adapted basis functions of A   symmetry.
 There are   114 symmetry adapted basis functions of B   symmetry.
   228 basis functions,   348 primitive gaussians,   240 cartesian basis functions
    24 alpha electrons       24 beta electrons
       nuclear repulsion energy       206.6040632683 Hartrees.
 NAtoms=   12 NActive=   12 NUniq=    6 SFac= 4.00D+00 NAtFMM=   60 NAOKFM=F Big=F
 Integral buffers will be    131072 words long.
 Raffenetti 2 integral format.
 Two-electron integral symmetry is turned on.
 One-electron integrals computed using PRISM.
   2 Symmetry operations used in ECPInt.
 ECPInt:  NShTT=    5886 NPrTT=   18732 LenC2=    5738 LenP2D=   15219.
 LDataN:  DoStor=T MaxTD1= 4 Len=   56
 NBasis=   228 RedAO= T EigKep=  2.58D-04  NBF=   114   114
 NBsUse=   228 1.00D-06 EigRej= -1.00D+00 NBFU=   114   114
 Initial guess from the checkpoint file:  "/home/asus/YCY/Be12/Be12.chk"
 B after Tr=    -0.000000    0.000000    0.000000
         Rot=    1.000000   -0.000000   -0.000000   -0.000164 Ang=  -0.02 deg.
 Initial guess orbital symmetries:
       Occupied  (A) (B) (A) (B) (B) (A) (A) (B) (A) (B) (A) (B)
                 (A) (B) (A) (B) (A) (B) (A) (A) (B) (A) (B) (A)
       Virtual   (B) (B) (A) (A) (A) (B) (B) (A) (B) (A) (B) (B)
                 (A) (A) (B) (A) (A) (B) (B) (A) (A) (B) (A) (B)
                 (B) (A) (B) (B) (A) (B) (B) (A) (A) (A) (B) (A)
                 (B) (B) (A) (A) (A) (B) (A) (A) (B) (B) (B) (A)
                 (B) (A) (B) (A) (B) (A) (B) (B) (A) (A) (B) (A)
                 (B) (A) (B) (B) (B) (B) (A) (A) (A) (A) (B) (B)
                 (A) (A) (B) (A) (B) (A) (B) (A) (B) (B) (A) (B)
                 (A) (B) (A) (B) (A) (A) (B) (A) (B) (B) (A) (A)
                 (A) (B) (B) (A) (B) (A) (B) (A) (B) (B) (A) (B)
                 (A) (B) (B) (A) (A) (B) (B) (A) (A) (B) (B) (A)
                 (A) (B) (A) (B) (B) (A) (B) (A) (A) (B) (B) (A)
                 (A) (A) (B) (A) (B) (A) (B) (A) (B) (B) (A) (B)
                 (A) (B) (B) (A) (A) (B) (A) (B) (A) (B) (B) (A)
                 (A) (B) (A) (A) (A) (B) (B) (A) (B) (B) (A) (B)
                 (A) (B) (A) (B) (A) (A) (B) (A) (B) (B) (A) (B)
                 (A) (A) (B) (B) (A) (A) (B) (A) (A) (B) (B) (B)
                 (A) (B) (A) (B) (A) (B) (A) (B) (A) (B) (B) (A)
 Keep R1 ints in memory in symmetry-blocked form, NReq=511227705.
 Requested convergence on RMS density matrix=1.00D-08 within 128 cycles.
 Requested convergence on MAX density matrix=1.00D-06.
 Requested convergence on             energy=1.00D-06.
 No special actions if energy rises.
 SCF Done:  E(RPBE1PBE) =  -176.554312379     A.U. after   10 cycles
            NFock= 10  Conv=0.53D-08     -V/T= 2.0072
   2 Symmetry operations used in ECPInt.
 ECPInt:  NShTT=    5886 NPrTT=   18732 LenC2=    5738 LenP2D=   15219.
 LDataN:  DoStor=T MaxTD1= 5 Len=  102
 Calling FoFJK, ICntrl=      2127 FMM=F ISym2X=1 I1Cent= 0 IOpClX= 0 NMat=1 NMatS=1 NMatT=0.
 ***** Axes restored to original set *****
 -------------------------------------------------------------------
 Center     Atomic                   Forces (Hartrees/Bohr)
 Number     Number              X              Y              Z
 -------------------------------------------------------------------
      1        4          -0.000101003    0.000142411   -0.000025731
      2        4          -0.000052024    0.000035089   -0.000059199
      3        4           0.000101003   -0.000142411   -0.000025731
      4        4          -0.000058147   -0.000214625    0.000096336
      5        4           0.000015161    0.000209581    0.000027737
      6        4           0.000067341    0.000263358    0.000119333
      7        4          -0.000015161   -0.000209581    0.000027737
      8        4           0.000052024   -0.000035089   -0.000059199
      9        4           0.000058147    0.000214625    0.000096336
     10        4          -0.000040587    0.000077765   -0.000158476
     11        4          -0.000067341   -0.000263358    0.000119333
     12        4           0.000040587   -0.000077765   -0.000158476
 -------------------------------------------------------------------
 Cartesian Forces:  Max     0.000263358 RMS     0.000120917

 GradGradGradGradGradGradGradGradGradGradGradGradGradGradGradGradGradGrad
 Berny optimization.
 Using GEDIIS/GDIIS optimizer.
 FormGI is forming the generalized inverse of G from B-inverse, IUseBI=4.
 Internal  Forces:  Max     0.000090304 RMS     0.000026594
 Search for a local minimum.
 Step number   4 out of a maximum of  100
 All quantities printed in internal units (Hartrees-Bohrs-Radians)
 Mixed Optimization -- En-DIIS/RFO-DIIS
 Swapping is turned off.
 Update second derivatives using D2CorX and points    1    2    3    4
 DE= -7.22D-06 DEPred=-9.78D-07 R= 7.38D+00
 TightC=F SS=  1.41D+00  RLast= 2.21D-02 DXNew= 5.0454D-01 6.6375D-02
 Trust test= 7.38D+00 RLast= 2.21D-02 DXMaxT set to 3.00D-01
 ITU=  1  1  1  0
     Eigenvalues ---    0.00969   0.02030   0.02084   0.02578   0.02762
     Eigenvalues ---    0.02934   0.03616   0.03834   0.04207   0.05372
     Eigenvalues ---    0.05908   0.06073   0.06198   0.06265   0.06466
     Eigenvalues ---    0.06759   0.07121   0.07568   0.07670   0.07916
     Eigenvalues ---    0.08436   0.08686   0.09708   0.10169   0.10694
     Eigenvalues ---    0.11433   0.11744   0.12266   0.13045   0.13285
 En-DIIS/RFO-DIIS/Sim-DIIS IScMMF=       -3 using points:     4    3    2    1
 RFO step:  Lambda=-5.81512540D-06.
 DIIS inversion failure, remove point   4.
 RFO-DIIS uses    3 points instead of    4
 DidBck=F Rises=F RFO-DIIS coefs:    2.08184   -1.15978    0.07794    0.00000
 Iteration  1 RMS(Cart)=  0.00071761 RMS(Int)=  0.00000204
 Iteration  2 RMS(Cart)=  0.00000061 RMS(Int)=  0.00000171
 ClnCor:  largest displacement from symmetrization is 1.99D-12 for atom     7.
 Variable       Old X    -DE/DX   Delta X   Delta X   Delta X     New X
                                 (Linear)    (Quad)   (Total)
    R1        3.84256   0.00001  -0.00328   0.00123  -0.00205   3.84051
    R2        4.17177  -0.00009  -0.00426   0.00000  -0.00426   4.16751
    R3        4.39868  -0.00009  -0.00162  -0.00049  -0.00211   4.39657
    R4        3.93356   0.00001   0.00038   0.00000   0.00038   3.93395
    R5        4.22878   0.00008   0.00246   0.00150   0.00396   4.23273
    R6        4.00521   0.00002   0.00122  -0.00033   0.00089   4.00610
    R7        4.00143  -0.00006  -0.00091   0.00041  -0.00050   4.00093
    R8        3.94949  -0.00000   0.00219  -0.00076   0.00144   3.95093
    R9        3.99301  -0.00003  -0.00124  -0.00072  -0.00195   3.99106
   R10        3.91577   0.00004   0.00019   0.00069   0.00089   3.91665
   R11        4.22878   0.00008   0.00246   0.00150   0.00396   4.23273
   R12        4.39868  -0.00009  -0.00162  -0.00049  -0.00211   4.39657
   R13        3.84256   0.00001  -0.00328   0.00123  -0.00205   3.84051
   R14        4.17177  -0.00009  -0.00426   0.00000  -0.00426   4.16751
   R15        4.00521   0.00002   0.00122  -0.00033   0.00089   4.00610
   R16        3.93356   0.00001   0.00038   0.00000   0.00038   3.93395
   R17        3.98874  -0.00003  -0.00219  -0.00029  -0.00248   3.98626
   R18        3.75082  -0.00003   0.00185  -0.00090   0.00095   3.75177
   R19        4.02119   0.00003   0.00169   0.00033   0.00202   4.02321
   R20        3.75082  -0.00003   0.00185  -0.00090   0.00095   3.75177
   R21        3.86392  -0.00001  -0.00129   0.00021  -0.00107   3.86285
   R22        3.88281  -0.00004  -0.00142  -0.00010  -0.00153   3.88128
   R23        3.86392  -0.00001  -0.00129   0.00021  -0.00107   3.86285
   R24        3.91577   0.00004   0.00019   0.00069   0.00089   3.91665
   R25        3.88281  -0.00004  -0.00142  -0.00010  -0.00153   3.88128
   R26        4.00143  -0.00006  -0.00091   0.00041  -0.00050   4.00093
   R27        3.94949  -0.00000   0.00219  -0.00076   0.00144   3.95093
   R28        3.98874  -0.00003  -0.00219  -0.00029  -0.00248   3.98626
   R29        4.02119   0.00003   0.00169   0.00033   0.00202   4.02321
   R30        3.86202  -0.00002  -0.00210   0.00020  -0.00191   3.86012
    A1        1.93322  -0.00000  -0.00030  -0.00022  -0.00052   1.93270
    A2        1.89865   0.00002   0.00162   0.00013   0.00175   1.90040
    A3        2.18543   0.00002   0.00053   0.00020   0.00073   2.18616
    A4        2.77949  -0.00000   0.00037  -0.00004   0.00033   2.77982
    A5        2.02152  -0.00000   0.00077  -0.00020   0.00057   2.02210
    A6        1.97875   0.00001   0.00037   0.00020   0.00056   1.97931
    A7        1.97096  -0.00001  -0.00112   0.00019  -0.00093   1.97003
    A8        2.32190   0.00002  -0.00020   0.00015  -0.00006   2.32184
    A9        1.59448   0.00002  -0.00040   0.00019  -0.00021   1.59427
   A10        1.74867   0.00001  -0.00013  -0.00000  -0.00014   1.74853
   A11        1.59547  -0.00000   0.00077  -0.00010   0.00068   1.59615
   A12        1.87128  -0.00000  -0.00086   0.00009  -0.00076   1.87052
   A13        2.23477   0.00000   0.00050  -0.00010   0.00040   2.23517
   A14        2.03612   0.00002   0.00086   0.00023   0.00110   2.03721
   A15        2.02152  -0.00000   0.00077  -0.00020   0.00057   2.02210
   A16        1.59448   0.00002  -0.00040   0.00019  -0.00021   1.59427
   A17        2.32190   0.00002  -0.00020   0.00015  -0.00006   2.32184
   A18        1.93322  -0.00000  -0.00030  -0.00022  -0.00052   1.93270
   A19        2.77949  -0.00000   0.00037  -0.00004   0.00033   2.77982
   A20        1.97096  -0.00001  -0.00112   0.00019  -0.00093   1.97003
   A21        2.18543   0.00002   0.00053   0.00020   0.00073   2.18616
   A22        1.89865   0.00002   0.00162   0.00013   0.00175   1.90040
   A23        1.97875   0.00001   0.00037   0.00020   0.00056   1.97931
   A24        1.64359   0.00004   0.00130   0.00020   0.00150   1.64509
   A25        1.88404  -0.00001  -0.00054  -0.00009  -0.00063   1.88341
   A26        1.99572   0.00000  -0.00001  -0.00007  -0.00009   1.99564
   A27        1.81533   0.00004   0.00029   0.00028   0.00058   1.81591
   A28        1.65339   0.00004   0.00069   0.00051   0.00120   1.65459
   A29        1.47370   0.00000  -0.00008   0.00009   0.00001   1.47371
   A30        1.72877   0.00006   0.00142   0.00053   0.00195   1.73072
   A31        1.51045  -0.00003  -0.00144  -0.00016  -0.00160   1.50885
   A32        1.97226  -0.00003  -0.00001  -0.00004  -0.00006   1.97220
   A33        1.46464  -0.00004  -0.00020  -0.00049  -0.00069   1.46396
   A34        1.90242  -0.00004  -0.00093  -0.00015  -0.00108   1.90135
   A35        2.12153  -0.00005  -0.00196  -0.00039  -0.00235   2.11917
   A36        1.47370   0.00000  -0.00008   0.00009   0.00001   1.47371
   A37        1.72877   0.00006   0.00142   0.00053   0.00195   1.73072
   A38        1.59547  -0.00000   0.00077  -0.00010   0.00068   1.59615
   A39        1.87128  -0.00000  -0.00086   0.00009  -0.00076   1.87052
   A40        1.74867   0.00001  -0.00013  -0.00000  -0.00014   1.74853
   A41        2.23477   0.00000   0.00050  -0.00010   0.00040   2.23517
   A42        2.03612   0.00002   0.00086   0.00023   0.00110   2.03721
   A43        1.88404  -0.00001  -0.00054  -0.00009  -0.00063   1.88341
   A44        1.64359   0.00004   0.00130   0.00020   0.00150   1.64509
   A45        1.99572   0.00000  -0.00001  -0.00007  -0.00009   1.99564
   A46        1.81533   0.00004   0.00029   0.00028   0.00058   1.81591
   A47        1.65339   0.00004   0.00069   0.00051   0.00120   1.65459
   A48        1.34262  -0.00003  -0.00064  -0.00026  -0.00090   1.34171
   A49        1.92401  -0.00004  -0.00111  -0.00038  -0.00149   1.92252
   A50        1.50887  -0.00004  -0.00079  -0.00022  -0.00101   1.50787
   A51        2.09767  -0.00003  -0.00073  -0.00015  -0.00087   2.09680
   A52        2.22755  -0.00002  -0.00028  -0.00004  -0.00032   2.22723
   A53        1.51045  -0.00003  -0.00144  -0.00016  -0.00160   1.50885
   A54        1.46464  -0.00004  -0.00020  -0.00049  -0.00069   1.46396
   A55        2.12153  -0.00005  -0.00196  -0.00039  -0.00235   2.11917
   A56        1.90242  -0.00004  -0.00093  -0.00015  -0.00108   1.90135
   A57        1.97226  -0.00003  -0.00001  -0.00004  -0.00006   1.97220
   A58        1.34262  -0.00003  -0.00064  -0.00026  -0.00090   1.34171
   A59        1.50887  -0.00004  -0.00079  -0.00022  -0.00101   1.50787
   A60        1.92401  -0.00004  -0.00111  -0.00038  -0.00149   1.92252
   A61        2.22755  -0.00002  -0.00028  -0.00004  -0.00032   2.22723
   A62        2.09767  -0.00003  -0.00073  -0.00015  -0.00087   2.09680
    D1       -1.91702  -0.00002  -0.00161  -0.00032  -0.00193  -1.91895
    D2       -0.89059  -0.00000  -0.00152   0.00008  -0.00145  -0.89204
    D3        0.25912  -0.00001  -0.00210  -0.00014  -0.00224   0.25688
    D4        1.28554   0.00001  -0.00201   0.00026  -0.00175   1.28379
    D5       -0.85494  -0.00002  -0.00210  -0.00035  -0.00246  -0.85740
    D6        0.17148  -0.00000  -0.00202   0.00005  -0.00197   0.16951
    D7        0.33904  -0.00001   0.00088  -0.00046   0.00042   0.33946
    D8       -0.70071  -0.00003   0.00068  -0.00078  -0.00009  -0.70080
    D9       -0.58525  -0.00000   0.00036   0.00021   0.00057  -0.58468
   D10       -1.62500  -0.00002   0.00016  -0.00011   0.00006  -1.62494
   D11        1.22567   0.00003   0.00052   0.00046   0.00098   1.22665
   D12        0.18592   0.00001   0.00032   0.00014   0.00046   0.18639
   D13        0.99690  -0.00000   0.00001   0.00013   0.00014   0.99704
   D14       -0.02642   0.00001  -0.00125   0.00082  -0.00043  -0.02685
   D15       -1.13758  -0.00003  -0.00107  -0.00002  -0.00109  -1.13867
   D16       -1.00663   0.00001   0.00081  -0.00002   0.00079  -1.00584
   D17        0.04097  -0.00002   0.00043  -0.00007   0.00036   0.04133
   D18        1.14711   0.00002   0.00085  -0.00008   0.00077   1.14787
   D19        2.19471  -0.00001   0.00046  -0.00013   0.00033   2.19504
   D20        0.09477   0.00002   0.00231  -0.00017   0.00214   0.09691
   D21        1.14238  -0.00000   0.00193  -0.00023   0.00170   1.14408
   D22        0.73517   0.00000  -0.00087  -0.00003  -0.00090   0.73426
   D23        1.79489  -0.00001  -0.00100   0.00026  -0.00074   1.79416
   D24       -0.50795  -0.00003  -0.00297  -0.00003  -0.00299  -0.51095
   D25        0.55177  -0.00003  -0.00310   0.00027  -0.00283   0.54895
   D26       -1.30501  -0.00002  -0.00128  -0.00031  -0.00159  -1.30660
   D27       -0.24528  -0.00003  -0.00141  -0.00002  -0.00142  -0.24671
   D28        0.46595  -0.00001   0.00026   0.00014   0.00040   0.46635
   D29       -0.63968   0.00002   0.00174   0.00015   0.00190  -0.63778
   D30       -0.72912  -0.00001  -0.00109   0.00003  -0.00106  -0.73018
   D31       -1.83475   0.00001   0.00039   0.00004   0.00043  -1.83431
   D32        1.34797  -0.00000  -0.00032  -0.00005  -0.00037   1.34760
   D33        0.24234   0.00002   0.00116  -0.00003   0.00112   0.24346
   D34        0.22446   0.00000  -0.00187   0.00030  -0.00157   0.22289
   D35       -0.87316   0.00000  -0.00094   0.00015  -0.00079  -0.87395
   D36        1.35737  -0.00000  -0.00149   0.00010  -0.00139   1.35598
   D37        0.25974  -0.00000  -0.00055  -0.00004  -0.00060   0.25914
   D38        0.57067   0.00000   0.00186  -0.00011   0.00175   0.57242
   D39       -0.50623   0.00005   0.00342   0.00046   0.00388  -0.50236
   D40       -0.61977  -0.00002   0.00052  -0.00026   0.00026  -0.61952
   D41       -1.69668   0.00003   0.00207   0.00031   0.00239  -1.69429
   D42       -0.69751   0.00001   0.00190   0.00014   0.00204  -0.69547
   D43        0.40902  -0.00001   0.00160  -0.00017   0.00143   0.41045
   D44        0.40902  -0.00001   0.00160  -0.00017   0.00143   0.41045
   D45        1.51555  -0.00002   0.00129  -0.00048   0.00081   1.51637
   D46        0.20417  -0.00001   0.00135  -0.00000   0.00134   0.20552
   D47       -0.88431   0.00002   0.00075   0.00039   0.00114  -0.88317
   D48        1.45676   0.00001   0.00099   0.00008   0.00106   1.45783
   D49        0.36828   0.00003   0.00039   0.00047   0.00086   0.36914
   D50        0.73517   0.00000  -0.00087  -0.00003  -0.00090   0.73426
   D51        1.79489  -0.00001  -0.00100   0.00026  -0.00074   1.79416
   D52       -1.30501  -0.00002  -0.00128  -0.00031  -0.00159  -1.30660
   D53       -0.24528  -0.00003  -0.00141  -0.00002  -0.00142  -0.24671
   D54       -0.50795  -0.00003  -0.00297  -0.00003  -0.00299  -0.51095
   D55        0.55177  -0.00003  -0.00310   0.00027  -0.00283   0.54895
   D56        0.99690  -0.00000   0.00001   0.00013   0.00014   0.99704
   D57       -0.02642   0.00001  -0.00125   0.00082  -0.00043  -0.02685
   D58       -1.13758  -0.00003  -0.00107  -0.00002  -0.00109  -1.13867
   D59       -0.89059  -0.00000  -0.00152   0.00008  -0.00145  -0.89204
   D60       -1.91702  -0.00002  -0.00161  -0.00032  -0.00193  -1.91895
   D61        0.17148  -0.00000  -0.00202   0.00005  -0.00197   0.16951
   D62       -0.85494  -0.00002  -0.00210  -0.00035  -0.00246  -0.85740
   D63        1.28554   0.00001  -0.00201   0.00026  -0.00175   1.28379
   D64        0.25912  -0.00001  -0.00210  -0.00014  -0.00224   0.25688
   D65       -1.62500  -0.00002   0.00016  -0.00011   0.00006  -1.62494
   D66       -0.58525  -0.00000   0.00036   0.00021   0.00057  -0.58468
   D67       -0.70071  -0.00003   0.00068  -0.00078  -0.00009  -0.70080
   D68        0.33904  -0.00001   0.00088  -0.00046   0.00042   0.33946
   D69        0.18592   0.00001   0.00032   0.00014   0.00046   0.18639
   D70        1.22567   0.00003   0.00052   0.00046   0.00098   1.22665
   D71        1.34797  -0.00000  -0.00032  -0.00005  -0.00037   1.34760
   D72        0.24234   0.00002   0.00116  -0.00003   0.00112   0.24346
   D73        0.46595  -0.00001   0.00026   0.00014   0.00040   0.46635
   D74       -0.63968   0.00002   0.00174   0.00015   0.00190  -0.63778
   D75       -0.72912  -0.00001  -0.00109   0.00003  -0.00106  -0.73018
   D76       -1.83475   0.00001   0.00039   0.00004   0.00043  -1.83431
   D77        0.09477   0.00002   0.00231  -0.00017   0.00214   0.09691
   D78        1.14238  -0.00000   0.00193  -0.00023   0.00170   1.14408
   D79        1.14711   0.00002   0.00085  -0.00008   0.00077   1.14787
   D80        2.19471  -0.00001   0.00046  -0.00013   0.00033   2.19504
   D81       -1.00663   0.00001   0.00081  -0.00002   0.00079  -1.00584
   D82        0.04097  -0.00002   0.00043  -0.00007   0.00036   0.04133
   D83       -0.75915   0.00001   0.00080  -0.00000   0.00080  -0.75835
   D84        0.13106  -0.00001  -0.00040  -0.00015  -0.00055   0.13051
   D85        0.24507   0.00003   0.00139  -0.00001   0.00138   0.24645
   D86        1.13528   0.00001   0.00019  -0.00016   0.00003   1.13531
   D87        0.41633   0.00001   0.00063  -0.00012   0.00051   0.41684
   D88       -0.63325  -0.00001   0.00103  -0.00040   0.00063  -0.63262
   D89        0.77966  -0.00001  -0.00030  -0.00022  -0.00052   0.77914
   D90       -0.12721   0.00000  -0.00034  -0.00016  -0.00050  -0.12770
   D91       -0.25807  -0.00003  -0.00155  -0.00009  -0.00164  -0.25971
   D92       -1.16494  -0.00002  -0.00159  -0.00003  -0.00162  -1.16655
   D93        0.41633   0.00001   0.00063  -0.00012   0.00051   0.41684
   D94       -0.63325  -0.00001   0.00103  -0.00040   0.00063  -0.63262
   D95       -0.68348  -0.00000  -0.00145   0.00004  -0.00141  -0.68489
   D96        0.52221  -0.00004  -0.00275  -0.00030  -0.00306   0.51915
   D97       -0.32567   0.00003   0.00116   0.00029   0.00145  -0.32422
   D98        0.88625   0.00001   0.00116  -0.00014   0.00102   0.88727
   D99        0.52221  -0.00004  -0.00275  -0.00030  -0.00306   0.51915
   D100      -0.68348  -0.00000  -0.00145   0.00004  -0.00141  -0.68489
   D101      -0.88431   0.00002   0.00075   0.00039   0.00114  -0.88317
   D102       0.36828   0.00003   0.00039   0.00047   0.00086   0.36914
   D103       0.20417  -0.00001   0.00135  -0.00000   0.00134   0.20552
   D104       1.45676   0.00001   0.00099   0.00008   0.00106   1.45783
   D105      -0.32567   0.00003   0.00116   0.00029   0.00145  -0.32422
   D106       0.88625   0.00001   0.00116  -0.00014   0.00102   0.88727
   D107       0.22446   0.00000  -0.00187   0.00030  -0.00157   0.22289
   D108      -0.87316   0.00000  -0.00094   0.00015  -0.00079  -0.87395
   D109       1.35737  -0.00000  -0.00149   0.00010  -0.00139   1.35598
   D110       0.25974  -0.00000  -0.00055  -0.00004  -0.00060   0.25914
   D111       0.57067   0.00000   0.00186  -0.00011   0.00175   0.57242
   D112      -0.50623   0.00005   0.00342   0.00046   0.00388  -0.50236
   D113      -0.61977  -0.00002   0.00052  -0.00026   0.00026  -0.61952
   D114      -1.69668   0.00003   0.00207   0.00031   0.00239  -1.69429
   D115      -0.75915   0.00001   0.00080  -0.00000   0.00080  -0.75835
   D116       0.13106  -0.00001  -0.00040  -0.00015  -0.00055   0.13051
   D117       0.24507   0.00003   0.00139  -0.00001   0.00138   0.24645
   D118       1.13528   0.00001   0.00019  -0.00016   0.00003   1.13531
   D119       0.77966  -0.00001  -0.00030  -0.00022  -0.00052   0.77914
   D120      -0.12721   0.00000  -0.00034  -0.00016  -0.00050  -0.12770
   D121      -0.25807  -0.00003  -0.00155  -0.00009  -0.00164  -0.25971
   D122      -1.16494  -0.00002  -0.00159  -0.00003  -0.00162  -1.16655
   D123      -0.51499   0.00001   0.00061   0.00042   0.00103  -0.51396
   D124       0.69280  -0.00002   0.00069  -0.00007   0.00063   0.69343
   D125      -1.72278   0.00005   0.00052   0.00090   0.00143  -1.72136
   D126      -0.51499   0.00001   0.00061   0.00042   0.00103  -0.51396
         Item               Value     Threshold  Converged?
 Maximum Force            0.000090     0.000450     YES
 RMS     Force            0.000027     0.000300     YES
 Maximum Displacement     0.003790     0.001800     NO 
 RMS     Displacement     0.000718     0.001200     YES
 Predicted change in Energy=-2.881337D-06
 GradGradGradGradGradGradGradGradGradGradGradGradGradGradGradGradGradGrad

                          Input orientation:                          
 ---------------------------------------------------------------------
 Center     Atomic      Atomic             Coordinates (Angstroms)
 Number     Number       Type             X           Y           Z
 ---------------------------------------------------------------------
      1          4           0        1.266089   -0.320778   -0.410430
      2          4           0        1.005478    0.322686    1.499628
      3          4           0       -1.266089    0.320778   -0.410430
      4          4           0        1.175661    1.838070    0.030888
      5          4           0        0.561567   -2.526189   -0.640043
      6          4           0       -0.558568    1.681973    1.221612
      7          4           0       -0.561567    2.526189   -0.640043
      8          4           0       -1.005478   -0.322686    1.499628
      9          4           0       -1.175661   -1.838070    0.030888
     10          4           0        0.280497    0.982071   -1.700741
     11          4           0        0.558568   -1.681973    1.221612
     12          4           0       -0.280497   -0.982071   -1.700741
 ---------------------------------------------------------------------
                    Distance matrix (angstroms):
                    1          2          3          4          5
     1  Be   0.000000
     2  Be   2.032311   0.000000
     3  Be   2.612187   2.967886   0.000000
     4  Be   2.205349   2.117203   2.908450   0.000000
     5  Be   2.326566   3.590451   3.390910   4.458028   0.000000
     6  Be   3.162902   2.090740   2.239867   2.109440   4.735936
     7  Be   3.390910   3.448079   2.326566   1.985351   5.175708
     8  Be   2.967886   2.111979   2.032311   3.403445   3.448079
     9  Be   2.908450   3.403445   2.205349   4.363796   1.985351
    10  Be   2.081756   3.347051   2.119938   2.128989   3.675863
    11  Be   2.239867   2.072603   3.162902   3.766873   2.044130
    12  Be   2.119938   3.687613   2.081756   3.615540   2.053888
                    6          7          8          9         10
     6  Be   0.000000
     7  Be   2.044130   0.000000
     8  Be   2.072603   3.590451   0.000000
     9  Be   3.766873   4.458028   2.117203   0.000000
    10  Be   3.119943   2.053888   3.687613   3.615540   0.000000
    11  Be   3.544592   4.735936   2.090740   2.109440   3.964165
    12  Be   3.964165   3.675863   3.347051   2.128989   2.042686
                   11         12
    11  Be   0.000000
    12  Be   3.119943   0.000000
 Stoichiometry    Be12
 Framework group  C2[X(Be12)]
 Deg. of freedom    16
 Full point group                 C2      NOp   2
 Largest Abelian subgroup         C2      NOp   2
 Largest concise Abelian subgroup C2      NOp   2
                         Standard orientation:                         
 ---------------------------------------------------------------------
 Center     Atomic      Atomic             Coordinates (Angstroms)
 Number     Number       Type             X           Y           Z
 ---------------------------------------------------------------------
      1          4           0       -1.271339    0.299293    0.410583
      2          4           0       -0.743335    0.750044   -1.499476
      3          4           0        1.271339   -0.299293    0.410583
      4          4           0       -0.195445    2.173127   -0.030736
      5          4           0       -1.663352   -1.982485    0.640195
      6          4           0        1.271339    1.234799   -1.221460
      7          4           0        1.663352    1.982485    0.640195
      8          4           0        0.743335   -0.750044   -1.499476
      9          4           0        0.195445   -2.173127   -0.030736
     10          4           0        0.204046    1.000753    1.700894
     11          4           0       -1.271339   -1.234799   -1.221460
     12          4           0       -0.204046   -1.000753    1.700894
 ---------------------------------------------------------------------
 Rotational constants (GHZ):           2.3532267           1.5186540           1.3368639
 Standard basis: def2TZVP (5D, 7F)
 There are   120 symmetry adapted cartesian basis functions of A   symmetry.
 There are   120 symmetry adapted cartesian basis functions of B   symmetry.
 There are   114 symmetry adapted basis functions of A   symmetry.
 There are   114 symmetry adapted basis functions of B   symmetry.
   228 basis functions,   348 primitive gaussians,   240 cartesian basis functions
    24 alpha electrons       24 beta electrons
       nuclear repulsion energy       206.6272027928 Hartrees.
 NAtoms=   12 NActive=   12 NUniq=    6 SFac= 4.00D+00 NAtFMM=   60 NAOKFM=F Big=F
 Integral buffers will be    131072 words long.
 Raffenetti 2 integral format.
 Two-electron integral symmetry is turned on.
 One-electron integrals computed using PRISM.
   2 Symmetry operations used in ECPInt.
 ECPInt:  NShTT=    5886 NPrTT=   18732 LenC2=    5738 LenP2D=   15225.
 LDataN:  DoStor=T MaxTD1= 4 Len=   56
 NBasis=   228 RedAO= T EigKep=  2.58D-04  NBF=   114   114
 NBsUse=   228 1.00D-06 EigRej= -1.00D+00 NBFU=   114   114
 Initial guess from the checkpoint file:  "/home/asus/YCY/Be12/Be12.chk"
 B after Tr=     0.000000   -0.000000    0.000000
         Rot=    1.000000    0.000000   -0.000000   -0.000134 Ang=  -0.02 deg.
 Initial guess orbital symmetries:
       Occupied  (A) (B) (A) (B) (B) (A) (A) (B) (A) (B) (A) (B)
                 (A) (B) (A) (B) (A) (B) (A) (A) (B) (A) (B) (A)
       Virtual   (B) (B) (A) (A) (A) (B) (B) (A) (B) (A) (B) (B)
                 (A) (A) (B) (A) (A) (B) (B) (A) (A) (B) (A) (B)
                 (B) (A) (B) (B) (A) (B) (B) (A) (A) (A) (B) (A)
                 (B) (B) (A) (A) (A) (B) (A) (A) (B) (B) (B) (A)
                 (B) (A) (B) (A) (B) (A) (B) (B) (A) (A) (B) (A)
                 (B) (A) (B) (B) (B) (B) (A) (A) (A) (A) (B) (B)
                 (A) (A) (B) (A) (B) (A) (B) (A) (B) (B) (A) (B)
                 (A) (B) (A) (B) (A) (A) (B) (A) (B) (B) (A) (A)
                 (A) (B) (B) (A) (B) (A) (B) (A) (B) (B) (A) (B)
                 (A) (B) (B) (A) (A) (B) (B) (A) (A) (B) (B) (A)
                 (A) (B) (A) (B) (B) (A) (B) (A) (A) (B) (B) (A)
                 (A) (A) (B) (A) (B) (A) (B) (A) (B) (B) (A) (B)
                 (A) (B) (B) (A) (A) (B) (A) (B) (A) (B) (B) (A)
                 (A) (B) (A) (A) (A) (B) (B) (A) (B) (B) (A) (B)
                 (A) (B) (A) (B) (A) (A) (B) (A) (B) (B) (A) (B)
                 (A) (A) (B) (B) (A) (A) (B) (A) (A) (B) (B) (B)
                 (A) (B) (A) (B) (A) (B) (A) (B) (A) (B) (B) (A)
 Keep R1 ints in memory in symmetry-blocked form, NReq=511227705.
 Requested convergence on RMS density matrix=1.00D-08 within 128 cycles.
 Requested convergence on MAX density matrix=1.00D-06.
 Requested convergence on             energy=1.00D-06.
 No special actions if energy rises.
 SCF Done:  E(RPBE1PBE) =  -176.554316172     A.U. after   10 cycles
            NFock= 10  Conv=0.43D-08     -V/T= 2.0072
   2 Symmetry operations used in ECPInt.
 ECPInt:  NShTT=    5886 NPrTT=   18732 LenC2=    5738 LenP2D=   15225.
 LDataN:  DoStor=T MaxTD1= 5 Len=  102
 Calling FoFJK, ICntrl=      2127 FMM=F ISym2X=1 I1Cent= 0 IOpClX= 0 NMat=1 NMatS=1 NMatT=0.
 ***** Axes restored to original set *****
 -------------------------------------------------------------------
 Center     Atomic                   Forces (Hartrees/Bohr)
 Number     Number              X              Y              Z
 -------------------------------------------------------------------
      1        4          -0.000109902   -0.000052551   -0.000185355
      2        4          -0.000063866    0.000088540    0.000070348
      3        4           0.000109902    0.000052551   -0.000185355
      4        4          -0.000076445   -0.000057222   -0.000009883
      5        4          -0.000017395    0.000098023    0.000071262
      6        4           0.000017886    0.000103662    0.000150142
      7        4           0.000017395   -0.000098023    0.000071262
      8        4           0.000063866   -0.000088540    0.000070348
      9        4           0.000076445    0.000057222   -0.000009883
     10        4           0.000018002    0.000079060   -0.000096514
     11        4          -0.000017886   -0.000103662    0.000150142
     12        4          -0.000018002   -0.000079060   -0.000096514
 -------------------------------------------------------------------
 Cartesian Forces:  Max     0.000185355 RMS     0.000088118

 GradGradGradGradGradGradGradGradGradGradGradGradGradGradGradGradGradGrad
 Berny optimization.
 Using GEDIIS/GDIIS optimizer.
 FormGI is forming the generalized inverse of G from B-inverse, IUseBI=4.
 Internal  Forces:  Max     0.000067413 RMS     0.000019326
 Search for a local minimum.
 Step number   5 out of a maximum of  100
 All quantities printed in internal units (Hartrees-Bohrs-Radians)
 Mixed Optimization -- En-DIIS/RFO-DIIS
 Swapping is turned off.
 Update second derivatives using D2CorX and points    1    2    3    4    5
 DE= -3.79D-06 DEPred=-2.88D-06 R= 1.32D+00
 TightC=F SS=  1.41D+00  RLast= 2.12D-02 DXNew= 5.0454D-01 6.3728D-02
 Trust test= 1.32D+00 RLast= 2.12D-02 DXMaxT set to 3.00D-01
 ITU=  1  1  1  1  0
     Eigenvalues ---    0.00875   0.01791   0.02027   0.02650   0.02671
     Eigenvalues ---    0.02934   0.03409   0.03615   0.04207   0.05336
     Eigenvalues ---    0.05909   0.06075   0.06268   0.06294   0.06466
     Eigenvalues ---    0.06940   0.07220   0.07574   0.07669   0.07915
     Eigenvalues ---    0.08460   0.08687   0.09292   0.10156   0.10698
     Eigenvalues ---    0.11439   0.11811   0.12266   0.13046   0.13302
 En-DIIS/RFO-DIIS/Sim-DIIS IScMMF=       -3 using points:     5    4    3    2    1
 RFO step:  Lambda=-1.52717304D-06.
 DIIS inversion failure, remove point   5.
 RFO-DIIS uses    4 points instead of    5
 DidBck=F Rises=F RFO-DIIS coefs:    2.08017   -2.00000    0.96082   -0.04099    0.00000
 Iteration  1 RMS(Cart)=  0.00043203 RMS(Int)=  0.00000122
 Iteration  2 RMS(Cart)=  0.00000016 RMS(Int)=  0.00000117
 ClnCor:  largest displacement from symmetrization is 2.12D-13 for atom     7.
 Variable       Old X    -DE/DX   Delta X   Delta X   Delta X     New X
                                 (Linear)    (Quad)   (Total)
    R1        3.84051   0.00007   0.00081   0.00017   0.00098   3.84149
    R2        4.16751  -0.00001  -0.00113  -0.00045  -0.00157   4.16593
    R3        4.39657  -0.00006  -0.00123  -0.00085  -0.00208   4.39449
    R4        3.93395   0.00002   0.00004   0.00023   0.00026   3.93421
    R5        4.23273   0.00006   0.00195   0.00124   0.00318   4.23592
    R6        4.00610  -0.00000  -0.00031  -0.00002  -0.00033   4.00577
    R7        4.00093   0.00001  -0.00029   0.00020  -0.00008   4.00085
    R8        3.95093  -0.00001  -0.00065   0.00043  -0.00022   3.95071
    R9        3.99106  -0.00004  -0.00093  -0.00037  -0.00130   3.98976
   R10        3.91665   0.00003   0.00089   0.00003   0.00092   3.91757
   R11        4.23273   0.00006   0.00195   0.00124   0.00318   4.23592
   R12        4.39657  -0.00006  -0.00123  -0.00085  -0.00208   4.39449
   R13        3.84051   0.00007   0.00081   0.00017   0.00098   3.84149
   R14        4.16751  -0.00001  -0.00113  -0.00045  -0.00157   4.16593
   R15        4.00610  -0.00000  -0.00031  -0.00002  -0.00033   4.00577
   R16        3.93395   0.00002   0.00004   0.00023   0.00026   3.93421
   R17        3.98626  -0.00000  -0.00085  -0.00006  -0.00091   3.98535
   R18        3.75177  -0.00005  -0.00033  -0.00001  -0.00034   3.75143
   R19        4.02321   0.00001   0.00060   0.00039   0.00099   4.02419
   R20        3.75177  -0.00005  -0.00033  -0.00001  -0.00034   3.75143
   R21        3.86285   0.00002  -0.00022  -0.00019  -0.00041   3.86243
   R22        3.88128  -0.00000  -0.00065   0.00028  -0.00037   3.88092
   R23        3.86285   0.00002  -0.00022  -0.00019  -0.00041   3.86243
   R24        3.91665   0.00003   0.00089   0.00003   0.00092   3.91757
   R25        3.88128  -0.00000  -0.00065   0.00028  -0.00037   3.88092
   R26        4.00093   0.00001  -0.00029   0.00020  -0.00008   4.00085
   R27        3.95093  -0.00001  -0.00065   0.00043  -0.00022   3.95071
   R28        3.98626  -0.00000  -0.00085  -0.00006  -0.00091   3.98535
   R29        4.02321   0.00001   0.00060   0.00039   0.00099   4.02419
   R30        3.86012   0.00001  -0.00017   0.00000  -0.00017   3.85995
    A1        1.93270  -0.00000  -0.00025  -0.00026  -0.00051   1.93219
    A2        1.90040   0.00001   0.00035   0.00032   0.00067   1.90107
    A3        2.18616   0.00002   0.00031   0.00024   0.00055   2.18671
    A4        2.77982  -0.00000   0.00005   0.00008   0.00012   2.77994
    A5        2.02210  -0.00001  -0.00014  -0.00009  -0.00024   2.02186
    A6        1.97931   0.00000   0.00035   0.00013   0.00048   1.97979
    A7        1.97003   0.00001   0.00004   0.00018   0.00021   1.97025
    A8        2.32184   0.00002   0.00007   0.00017   0.00025   2.32209
    A9        1.59427   0.00002   0.00011   0.00021   0.00032   1.59459
   A10        1.74853   0.00000  -0.00003   0.00004   0.00001   1.74854
   A11        1.59615  -0.00001  -0.00001   0.00006   0.00005   1.59620
   A12        1.87052  -0.00000   0.00004  -0.00025  -0.00021   1.87031
   A13        2.23517  -0.00001  -0.00009   0.00014   0.00005   2.23522
   A14        2.03721   0.00002   0.00036   0.00028   0.00064   2.03786
   A15        2.02210  -0.00001  -0.00014  -0.00009  -0.00024   2.02186
   A16        1.59427   0.00002   0.00011   0.00021   0.00032   1.59459
   A17        2.32184   0.00002   0.00007   0.00017   0.00025   2.32209
   A18        1.93270  -0.00000  -0.00025  -0.00026  -0.00051   1.93219
   A19        2.77982  -0.00000   0.00005   0.00008   0.00012   2.77994
   A20        1.97003   0.00001   0.00004   0.00018   0.00021   1.97025
   A21        2.18616   0.00002   0.00031   0.00024   0.00055   2.18671
   A22        1.90040   0.00001   0.00035   0.00032   0.00067   1.90107
   A23        1.97931   0.00000   0.00035   0.00013   0.00048   1.97979
   A24        1.64509   0.00002   0.00054   0.00034   0.00087   1.64597
   A25        1.88341   0.00000  -0.00026  -0.00007  -0.00032   1.88308
   A26        1.99564   0.00001  -0.00012  -0.00009  -0.00020   1.99543
   A27        1.81591   0.00003   0.00049   0.00024   0.00073   1.81664
   A28        1.65459   0.00004   0.00063   0.00047   0.00110   1.65568
   A29        1.47371  -0.00000   0.00007   0.00000   0.00007   1.47379
   A30        1.73072   0.00004   0.00087   0.00057   0.00145   1.73216
   A31        1.50885  -0.00001  -0.00037  -0.00038  -0.00075   1.50809
   A32        1.97220  -0.00001  -0.00002  -0.00010  -0.00012   1.97208
   A33        1.46396  -0.00004  -0.00055  -0.00047  -0.00103   1.46293
   A34        1.90135  -0.00002  -0.00040  -0.00031  -0.00070   1.90064
   A35        2.11917  -0.00002  -0.00082  -0.00056  -0.00138   2.11780
   A36        1.47371  -0.00000   0.00007   0.00000   0.00007   1.47379
   A37        1.73072   0.00004   0.00087   0.00057   0.00145   1.73216
   A38        1.59615  -0.00001  -0.00001   0.00006   0.00005   1.59620
   A39        1.87052  -0.00000   0.00004  -0.00025  -0.00021   1.87031
   A40        1.74853   0.00000  -0.00003   0.00004   0.00001   1.74854
   A41        2.23517  -0.00001  -0.00009   0.00014   0.00005   2.23522
   A42        2.03721   0.00002   0.00036   0.00028   0.00064   2.03786
   A43        1.88341   0.00000  -0.00026  -0.00007  -0.00032   1.88308
   A44        1.64509   0.00002   0.00054   0.00034   0.00087   1.64597
   A45        1.99564   0.00001  -0.00012  -0.00009  -0.00020   1.99543
   A46        1.81591   0.00003   0.00049   0.00024   0.00073   1.81664
   A47        1.65459   0.00004   0.00063   0.00047   0.00110   1.65568
   A48        1.34171  -0.00002  -0.00037  -0.00025  -0.00062   1.34110
   A49        1.92252  -0.00003  -0.00058  -0.00042  -0.00100   1.92152
   A50        1.50787  -0.00003  -0.00037  -0.00030  -0.00067   1.50720
   A51        2.09680  -0.00001  -0.00040  -0.00023  -0.00063   2.09617
   A52        2.22723  -0.00001  -0.00012  -0.00023  -0.00034   2.22689
   A53        1.50885  -0.00001  -0.00037  -0.00038  -0.00075   1.50809
   A54        1.46396  -0.00004  -0.00055  -0.00047  -0.00103   1.46293
   A55        2.11917  -0.00002  -0.00082  -0.00056  -0.00138   2.11780
   A56        1.90135  -0.00002  -0.00040  -0.00031  -0.00070   1.90064
   A57        1.97220  -0.00001  -0.00002  -0.00010  -0.00012   1.97208
   A58        1.34171  -0.00002  -0.00037  -0.00025  -0.00062   1.34110
   A59        1.50787  -0.00003  -0.00037  -0.00030  -0.00067   1.50720
   A60        1.92252  -0.00003  -0.00058  -0.00042  -0.00100   1.92152
   A61        2.22723  -0.00001  -0.00012  -0.00023  -0.00034   2.22689
   A62        2.09680  -0.00001  -0.00040  -0.00023  -0.00063   2.09617
    D1       -1.91895  -0.00001  -0.00061  -0.00051  -0.00112  -1.92007
    D2       -0.89204   0.00000  -0.00012  -0.00050  -0.00062  -0.89265
    D3        0.25688   0.00001  -0.00049  -0.00024  -0.00073   0.25615
    D4        1.28379   0.00002   0.00001  -0.00023  -0.00022   1.28357
    D5       -0.85740  -0.00000  -0.00070  -0.00042  -0.00112  -0.85851
    D6        0.16951   0.00001  -0.00021  -0.00040  -0.00061   0.16890
    D7        0.33946  -0.00001  -0.00063  -0.00055  -0.00118   0.33828
    D8       -0.70080  -0.00003  -0.00096  -0.00062  -0.00158  -0.70238
    D9       -0.58468   0.00000   0.00021   0.00008   0.00029  -0.58439
   D10       -1.62494  -0.00002  -0.00012   0.00001  -0.00011  -1.62504
   D11        1.22665   0.00003   0.00048   0.00037   0.00084   1.22749
   D12        0.18639   0.00001   0.00015   0.00030   0.00045   0.18684
   D13        0.99704   0.00001   0.00012   0.00035   0.00047   0.99751
   D14       -0.02685   0.00003   0.00088   0.00086   0.00174  -0.02511
   D15       -1.13867  -0.00001  -0.00018  -0.00000  -0.00018  -1.13885
   D16       -1.00584  -0.00000   0.00008   0.00009   0.00017  -1.00567
   D17        0.04133  -0.00002  -0.00009  -0.00021  -0.00030   0.04103
   D18        1.14787   0.00001   0.00005   0.00010   0.00015   1.14802
   D19        2.19504  -0.00001  -0.00013  -0.00019  -0.00032   2.19472
   D20        0.09691  -0.00001   0.00017   0.00007   0.00024   0.09716
   D21        1.14408  -0.00002  -0.00000  -0.00022  -0.00022   1.14386
   D22        0.73426   0.00000  -0.00013   0.00001  -0.00013   0.73414
   D23        1.79416   0.00001   0.00005   0.00005   0.00010   1.79425
   D24       -0.51095   0.00000  -0.00050  -0.00016  -0.00066  -0.51160
   D25        0.54895   0.00001  -0.00032  -0.00011  -0.00043   0.54851
   D26       -1.30660  -0.00001  -0.00055  -0.00023  -0.00079  -1.30739
   D27       -0.24671  -0.00001  -0.00038  -0.00019  -0.00057  -0.24727
   D28        0.46635   0.00000   0.00017   0.00019   0.00036   0.46671
   D29       -0.63778   0.00000   0.00055   0.00037   0.00092  -0.63686
   D30       -0.73018   0.00000  -0.00009  -0.00006  -0.00016  -0.73033
   D31       -1.83431   0.00000   0.00028   0.00011   0.00040  -1.83391
   D32        1.34760   0.00000  -0.00010  -0.00003  -0.00013   1.34747
   D33        0.24346   0.00000   0.00027   0.00015   0.00042   0.24389
   D34        0.22289   0.00002   0.00010  -0.00013  -0.00003   0.22286
   D35       -0.87395   0.00000   0.00019  -0.00024  -0.00005  -0.87400
   D36        1.35598   0.00001  -0.00010  -0.00009  -0.00018   1.35580
   D37        0.25914  -0.00000  -0.00001  -0.00020  -0.00020   0.25894
   D38        0.57242  -0.00002   0.00017   0.00004   0.00021   0.57263
   D39       -0.50236   0.00002   0.00112   0.00070   0.00182  -0.50053
   D40       -0.61952  -0.00002  -0.00016  -0.00037  -0.00053  -0.62004
   D41       -1.69429   0.00002   0.00079   0.00030   0.00109  -1.69320
   D42       -0.69547   0.00000   0.00040   0.00043   0.00083  -0.69464
   D43        0.41045  -0.00001  -0.00005   0.00028   0.00023   0.41068
   D44        0.41045  -0.00001  -0.00005   0.00028   0.00023   0.41068
   D45        1.51637  -0.00003  -0.00049   0.00013  -0.00037   1.51600
   D46        0.20552  -0.00002   0.00022   0.00032   0.00055   0.20606
   D47       -0.88317   0.00002   0.00041   0.00048   0.00089  -0.88228
   D48        1.45783  -0.00001   0.00029   0.00041   0.00070   1.45852
   D49        0.36914   0.00002   0.00048   0.00056   0.00104   0.37018
   D50        0.73426   0.00000  -0.00013   0.00001  -0.00013   0.73414
   D51        1.79416   0.00001   0.00005   0.00005   0.00010   1.79425
   D52       -1.30660  -0.00001  -0.00055  -0.00023  -0.00079  -1.30739
   D53       -0.24671  -0.00001  -0.00038  -0.00019  -0.00057  -0.24727
   D54       -0.51095   0.00000  -0.00050  -0.00016  -0.00066  -0.51160
   D55        0.54895   0.00001  -0.00032  -0.00011  -0.00043   0.54851
   D56        0.99704   0.00001   0.00012   0.00035   0.00047   0.99751
   D57       -0.02685   0.00003   0.00088   0.00086   0.00174  -0.02511
   D58       -1.13867  -0.00001  -0.00018  -0.00000  -0.00018  -1.13885
   D59       -0.89204   0.00000  -0.00012  -0.00050  -0.00062  -0.89265
   D60       -1.91895  -0.00001  -0.00061  -0.00051  -0.00112  -1.92007
   D61        0.16951   0.00001  -0.00021  -0.00040  -0.00061   0.16890
   D62       -0.85740  -0.00000  -0.00070  -0.00042  -0.00112  -0.85851
   D63        1.28379   0.00002   0.00001  -0.00023  -0.00022   1.28357
   D64        0.25688   0.00001  -0.00049  -0.00024  -0.00073   0.25615
   D65       -1.62494  -0.00002  -0.00012   0.00001  -0.00011  -1.62504
   D66       -0.58468   0.00000   0.00021   0.00008   0.00029  -0.58439
   D67       -0.70080  -0.00003  -0.00096  -0.00062  -0.00158  -0.70238
   D68        0.33946  -0.00001  -0.00063  -0.00055  -0.00118   0.33828
   D69        0.18639   0.00001   0.00015   0.00030   0.00045   0.18684
   D70        1.22665   0.00003   0.00048   0.00037   0.00084   1.22749
   D71        1.34760   0.00000  -0.00010  -0.00003  -0.00013   1.34747
   D72        0.24346   0.00000   0.00027   0.00015   0.00042   0.24389
   D73        0.46635   0.00000   0.00017   0.00019   0.00036   0.46671
   D74       -0.63778   0.00000   0.00055   0.00037   0.00092  -0.63686
   D75       -0.73018   0.00000  -0.00009  -0.00006  -0.00016  -0.73033
   D76       -1.83431   0.00000   0.00028   0.00011   0.00040  -1.83391
   D77        0.09691  -0.00001   0.00017   0.00007   0.00024   0.09716
   D78        1.14408  -0.00002  -0.00000  -0.00022  -0.00022   1.14386
   D79        1.14787   0.00001   0.00005   0.00010   0.00015   1.14802
   D80        2.19504  -0.00001  -0.00013  -0.00019  -0.00032   2.19472
   D81       -1.00584  -0.00000   0.00008   0.00009   0.00017  -1.00567
   D82        0.04133  -0.00002  -0.00009  -0.00021  -0.00030   0.04103
   D83       -0.75835  -0.00000   0.00019   0.00006   0.00025  -0.75810
   D84        0.13051  -0.00001  -0.00012  -0.00022  -0.00035   0.13016
   D85        0.24645   0.00001   0.00033   0.00017   0.00050   0.24695
   D86        1.13531   0.00000   0.00002  -0.00011  -0.00009   1.13522
   D87        0.41684  -0.00000   0.00003  -0.00016  -0.00013   0.41671
   D88       -0.63262  -0.00002  -0.00033  -0.00022  -0.00055  -0.63317
   D89        0.77914  -0.00001  -0.00038  -0.00004  -0.00043   0.77871
   D90       -0.12770   0.00001  -0.00041  -0.00002  -0.00043  -0.12813
   D91       -0.25971  -0.00001  -0.00049  -0.00025  -0.00074  -0.26045
   D92       -1.16655   0.00000  -0.00052  -0.00022  -0.00074  -1.16729
   D93        0.41684  -0.00000   0.00003  -0.00016  -0.00013   0.41671
   D94       -0.63262  -0.00002  -0.00033  -0.00022  -0.00055  -0.63317
   D95       -0.68489   0.00001  -0.00032  -0.00029  -0.00061  -0.68550
   D96        0.51915  -0.00002  -0.00087  -0.00067  -0.00155   0.51761
   D97       -0.32422   0.00002   0.00061   0.00047   0.00108  -0.32314
   D98        0.88727  -0.00001   0.00011   0.00011   0.00022   0.88749
   D99        0.51915  -0.00002  -0.00087  -0.00067  -0.00155   0.51761
   D100      -0.68489   0.00001  -0.00032  -0.00029  -0.00061  -0.68550
   D101      -0.88317   0.00002   0.00041   0.00048   0.00089  -0.88228
   D102       0.36914   0.00002   0.00048   0.00056   0.00104   0.37018
   D103       0.20552  -0.00002   0.00022   0.00032   0.00055   0.20606
   D104       1.45783  -0.00001   0.00029   0.00041   0.00070   1.45852
   D105      -0.32422   0.00002   0.00061   0.00047   0.00108  -0.32314
   D106       0.88727  -0.00001   0.00011   0.00011   0.00022   0.88749
   D107       0.22289   0.00002   0.00010  -0.00013  -0.00003   0.22286
   D108      -0.87395   0.00000   0.00019  -0.00024  -0.00005  -0.87400
   D109       1.35598   0.00001  -0.00010  -0.00009  -0.00018   1.35580
   D110       0.25914  -0.00000  -0.00001  -0.00020  -0.00020   0.25894
   D111       0.57242  -0.00002   0.00017   0.00004   0.00021   0.57263
   D112      -0.50236   0.00002   0.00112   0.00070   0.00182  -0.50053
   D113      -0.61952  -0.00002  -0.00016  -0.00037  -0.00053  -0.62004
   D114      -1.69429   0.00002   0.00079   0.00030   0.00109  -1.69320
   D115      -0.75835  -0.00000   0.00019   0.00006   0.00025  -0.75810
   D116       0.13051  -0.00001  -0.00012  -0.00022  -0.00035   0.13016
   D117       0.24645   0.00001   0.00033   0.00017   0.00050   0.24695
   D118       1.13531   0.00000   0.00002  -0.00011  -0.00009   1.13522
   D119       0.77914  -0.00001  -0.00038  -0.00004  -0.00043   0.77871
   D120      -0.12770   0.00001  -0.00041  -0.00002  -0.00043  -0.12813
   D121      -0.25971  -0.00001  -0.00049  -0.00025  -0.00074  -0.26045
   D122      -1.16655   0.00000  -0.00052  -0.00022  -0.00074  -1.16729
   D123      -0.51396   0.00001   0.00067   0.00032   0.00099  -0.51297
   D124       0.69343  -0.00003   0.00026  -0.00001   0.00025   0.69368
   D125      -1.72136   0.00004   0.00108   0.00066   0.00173  -1.71962
   D126      -0.51396   0.00001   0.00067   0.00032   0.00099  -0.51297
         Item               Value     Threshold  Converged?
 Maximum Force            0.000067     0.000450     YES
 RMS     Force            0.000019     0.000300     YES
 Maximum Displacement     0.002047     0.001800     NO 
 RMS     Displacement     0.000432     0.001200     YES
 Predicted change in Energy=-4.102617D-07
 GradGradGradGradGradGradGradGradGradGradGradGradGradGradGradGradGradGrad

                          Input orientation:                          
 ---------------------------------------------------------------------
 Center     Atomic      Atomic             Coordinates (Angstroms)
 Number     Number       Type             X           Y           Z
 ---------------------------------------------------------------------
      1          4           0        1.265621   -0.320512   -0.410886
      2          4           0        1.005215    0.322381    1.499945
      3          4           0       -1.265621    0.320512   -0.410886
      4          4           0        1.175346    1.837398    0.030884
      5          4           0        0.561946   -2.525106   -0.639779
      6          4           0       -0.557829    1.682754    1.222478
      7          4           0       -0.561946    2.525106   -0.639779
      8          4           0       -1.005215   -0.322381    1.499945
      9          4           0       -1.175346   -1.837398    0.030884
     10          4           0        0.280148    0.982123   -1.701727
     11          4           0        0.557829   -1.682754    1.222478
     12          4           0       -0.280148   -0.982123   -1.701727
 ---------------------------------------------------------------------
                    Distance matrix (angstroms):
                    1          2          3          4          5
     1  Be   0.000000
     2  Be   2.032830   0.000000
     3  Be   2.611149   2.967823   0.000000
     4  Be   2.204516   2.117159   2.907649   0.000000
     5  Be   2.325464   3.589302   3.389681   4.456174   0.000000
     6  Be   3.163214   2.090624   2.241551   2.108959   4.735819
     7  Be   3.389681   3.447667   2.325464   1.985174   5.173758
     8  Be   2.967823   2.111290   2.032830   3.402592   3.447667
     9  Be   2.907649   3.402592   2.204516   4.362325   1.985174
    10  Be   2.081895   3.348385   2.119765   2.129510   3.675296
    11  Be   2.241551   2.073091   3.163214   3.767320   2.043912
    12  Be   2.119765   3.688440   2.081895   3.615260   2.053692
                    6          7          8          9         10
     6  Be   0.000000
     7  Be   2.043912   0.000000
     8  Be   2.073091   3.589302   0.000000
     9  Be   3.767320   4.456174   2.117159   0.000000
    10  Be   3.121549   2.053692   3.688440   3.615260   0.000000
    11  Be   3.545608   4.735819   2.090624   2.108959   3.966063
    12  Be   3.966063   3.675296   3.348385   2.129510   2.042596
                   11         12
    11  Be   0.000000
    12  Be   3.121549   0.000000
 Stoichiometry    Be12
 Framework group  C2[X(Be12)]
 Deg. of freedom    16
 Full point group                 C2      NOp   2
 Largest Abelian subgroup         C2      NOp   2
 Largest concise Abelian subgroup C2      NOp   2
                         Standard orientation:                         
 ---------------------------------------------------------------------
 Center     Atomic      Atomic             Coordinates (Angstroms)
 Number     Number       Type             X           Y           Z
 ---------------------------------------------------------------------
      1          4           0       -1.270849    0.299112    0.411039
      2          4           0       -0.743361    0.749534   -1.499793
      3          4           0        1.270849   -0.299112    0.411039
      4          4           0       -0.195818    2.172355   -0.030732
      5          4           0       -1.662875   -1.981612    0.639932
      6          4           0        1.270849    1.236033   -1.222326
      7          4           0        1.662875    1.981612    0.639932
      8          4           0        0.743361   -0.749534   -1.499793
      9          4           0        0.195818   -2.172355   -0.030732
     10          4           0        0.204221    1.000671    1.701879
     11          4           0       -1.270849   -1.236033   -1.222326
     12          4           0       -0.204221   -1.000671    1.701879
 ---------------------------------------------------------------------
 Rotational constants (GHZ):           2.3525543           1.5193640           1.3368076
 Standard basis: def2TZVP (5D, 7F)
 There are   120 symmetry adapted cartesian basis functions of A   symmetry.
 There are   120 symmetry adapted cartesian basis functions of B   symmetry.
 There are   114 symmetry adapted basis functions of A   symmetry.
 There are   114 symmetry adapted basis functions of B   symmetry.
   228 basis functions,   348 primitive gaussians,   240 cartesian basis functions
    24 alpha electrons       24 beta electrons
       nuclear repulsion energy       206.6309074351 Hartrees.
 NAtoms=   12 NActive=   12 NUniq=    6 SFac= 4.00D+00 NAtFMM=   60 NAOKFM=F Big=F
 Integral buffers will be    131072 words long.
 Raffenetti 2 integral format.
 Two-electron integral symmetry is turned on.
 One-electron integrals computed using PRISM.
   2 Symmetry operations used in ECPInt.
 ECPInt:  NShTT=    5886 NPrTT=   18732 LenC2=    5738 LenP2D=   15229.
 LDataN:  DoStor=T MaxTD1= 4 Len=   56
 NBasis=   228 RedAO= T EigKep=  2.58D-04  NBF=   114   114
 NBsUse=   228 1.00D-06 EigRej= -1.00D+00 NBFU=   114   114
 Initial guess from the checkpoint file:  "/home/asus/YCY/Be12/Be12.chk"
 B after Tr=     0.000000    0.000000   -0.000000
         Rot=    1.000000   -0.000000   -0.000000   -0.000079 Ang=  -0.01 deg.
 Initial guess orbital symmetries:
       Occupied  (A) (B) (A) (B) (B) (A) (A) (B) (A) (B) (A) (B)
                 (A) (B) (A) (B) (A) (B) (A) (A) (B) (A) (B) (A)
       Virtual   (B) (B) (A) (A) (A) (B) (B) (A) (B) (A) (B) (B)
                 (A) (A) (B) (A) (A) (B) (B) (A) (A) (B) (A) (B)
                 (B) (A) (B) (B) (A) (B) (B) (A) (A) (A) (B) (A)
                 (B) (A) (B) (A) (A) (B) (A) (A) (B) (B) (B) (A)
                 (B) (A) (B) (A) (B) (A) (B) (B) (A) (A) (B) (A)
                 (B) (A) (B) (B) (B) (B) (A) (A) (A) (A) (B) (B)
                 (A) (A) (B) (A) (B) (A) (B) (A) (B) (B) (A) (B)
                 (A) (B) (A) (B) (A) (A) (B) (A) (B) (B) (A) (A)
                 (A) (B) (B) (A) (B) (A) (B) (A) (B) (B) (A) (B)
                 (A) (B) (B) (A) (A) (B) (B) (A) (A) (B) (B) (A)
                 (A) (B) (A) (B) (B) (A) (B) (A) (A) (B) (B) (A)
                 (A) (A) (B) (A) (B) (A) (B) (A) (B) (B) (A) (B)
                 (A) (B) (B) (A) (A) (B) (A) (B) (A) (B) (B) (A)
                 (A) (B) (A) (A) (A) (B) (B) (A) (B) (B) (A) (B)
                 (A) (B) (A) (B) (A) (A) (B) (A) (B) (B) (A) (B)
                 (A) (A) (B) (B) (A) (A) (B) (A) (A) (B) (B) (B)
                 (A) (B) (A) (B) (A) (B) (A) (B) (A) (B) (B) (A)
 Keep R1 ints in memory in symmetry-blocked form, NReq=511227705.
 Requested convergence on RMS density matrix=1.00D-08 within 128 cycles.
 Requested convergence on MAX density matrix=1.00D-06.
 Requested convergence on             energy=1.00D-06.
 No special actions if energy rises.
 SCF Done:  E(RPBE1PBE) =  -176.554317933     A.U. after   10 cycles
            NFock= 10  Conv=0.38D-08     -V/T= 2.0072
   2 Symmetry operations used in ECPInt.
 ECPInt:  NShTT=    5886 NPrTT=   18732 LenC2=    5738 LenP2D=   15229.
 LDataN:  DoStor=T MaxTD1= 5 Len=  102
 Calling FoFJK, ICntrl=      2127 FMM=F ISym2X=1 I1Cent= 0 IOpClX= 0 NMat=1 NMatS=1 NMatT=0.
 ***** Axes restored to original set *****
 -------------------------------------------------------------------
 Center     Atomic                   Forces (Hartrees/Bohr)
 Number     Number              X              Y              Z
 -------------------------------------------------------------------
      1        4          -0.000097698   -0.000087865   -0.000128455
      2        4          -0.000009192    0.000024693    0.000029559
      3        4           0.000097698    0.000087865   -0.000128455
      4        4          -0.000040534   -0.000018843   -0.000029574
      5        4           0.000016615    0.000028382    0.000065947
      6        4          -0.000041485    0.000034820    0.000118069
      7        4          -0.000016615   -0.000028382    0.000065947
      8        4           0.000009192   -0.000024693    0.000029559
      9        4           0.000040534    0.000018843   -0.000029574
     10        4           0.000054418    0.000053166   -0.000055546
     11        4           0.000041485   -0.000034820    0.000118069
     12        4          -0.000054418   -0.000053166   -0.000055546
 -------------------------------------------------------------------
 Cartesian Forces:  Max     0.000128455 RMS     0.000062086

 GradGradGradGradGradGradGradGradGradGradGradGradGradGradGradGradGradGrad
 Berny optimization.
 Using GEDIIS/GDIIS optimizer.
 FormGI is forming the generalized inverse of G from B-inverse, IUseBI=4.
 Internal  Forces:  Max     0.000037514 RMS     0.000012682
 Search for a local minimum.
 Step number   6 out of a maximum of  100
 All quantities printed in internal units (Hartrees-Bohrs-Radians)
 Mixed Optimization -- En-DIIS/RFO-DIIS
 Swapping is turned off.
 Update second derivatives using D2CorX and points    1    2    3    4    5
                                                      6
 DE= -1.76D-06 DEPred=-4.10D-07 R= 4.29D+00
 TightC=F SS=  1.41D+00  RLast= 1.16D-02 DXNew= 5.0454D-01 3.4786D-02
 Trust test= 4.29D+00 RLast= 1.16D-02 DXMaxT set to 3.00D-01
 ITU=  1  1  1  1  1  0
     Eigenvalues ---    0.00744   0.01353   0.02026   0.02575   0.02920
     Eigenvalues ---    0.02935   0.03419   0.03614   0.04207   0.05099
     Eigenvalues ---    0.05791   0.05909   0.06088   0.06269   0.06465
     Eigenvalues ---    0.06610   0.06928   0.07338   0.07669   0.07839
     Eigenvalues ---    0.07913   0.08458   0.08687   0.10177   0.10702
     Eigenvalues ---    0.11442   0.11600   0.12267   0.12842   0.13048
 En-DIIS/RFO-DIIS/Sim-DIIS IScMMF=       -3 using points:     6    5    4    3    2    1
 RFO step:  Lambda=-1.61330128D-06.
 DIIS inversion failure, remove point   6.
 DIIS inversion failure, remove point   5.
 RFO-DIIS uses    4 points instead of    6
 DidBck=F Rises=F RFO-DIIS coefs:    2.39595   -2.00000    0.81583   -0.21178    0.00000
                  RFO-DIIS coefs:    0.00000
 Iteration  1 RMS(Cart)=  0.00047926 RMS(Int)=  0.00000068
 Iteration  2 RMS(Cart)=  0.00000024 RMS(Int)=  0.00000048
 ClnCor:  largest displacement from symmetrization is 5.58D-13 for atom     7.
 Variable       Old X    -DE/DX   Delta X   Delta X   Delta X     New X
                                 (Linear)    (Quad)   (Total)
    R1        3.84149   0.00004   0.00182  -0.00005   0.00178   3.84327
    R2        4.16593   0.00001  -0.00037  -0.00030  -0.00067   4.16526
    R3        4.39449  -0.00003  -0.00175  -0.00095  -0.00270   4.39178
    R4        3.93421   0.00002   0.00024   0.00013   0.00037   3.93458
    R5        4.23592   0.00003   0.00268   0.00063   0.00331   4.23923
    R6        4.00577  -0.00000  -0.00061  -0.00014  -0.00076   4.00502
    R7        4.00085   0.00001   0.00032  -0.00020   0.00012   4.00097
    R8        3.95071   0.00001  -0.00054   0.00045  -0.00009   3.95062
    R9        3.98976  -0.00002  -0.00096   0.00001  -0.00094   3.98882
   R10        3.91757   0.00001   0.00073  -0.00024   0.00050   3.91807
   R11        4.23592   0.00003   0.00268   0.00063   0.00331   4.23923
   R12        4.39449  -0.00003  -0.00175  -0.00095  -0.00270   4.39178
   R13        3.84149   0.00004   0.00182  -0.00005   0.00178   3.84327
   R14        4.16593   0.00001  -0.00037  -0.00030  -0.00067   4.16526
   R15        4.00577  -0.00000  -0.00061  -0.00014  -0.00076   4.00502
   R16        3.93421   0.00002   0.00024   0.00013   0.00037   3.93458
   R17        3.98535   0.00001  -0.00018   0.00015  -0.00003   3.98533
   R18        3.75143  -0.00003  -0.00081   0.00023  -0.00059   3.75085
   R19        4.02419  -0.00000   0.00058   0.00001   0.00058   4.02477
   R20        3.75143  -0.00003  -0.00081   0.00023  -0.00059   3.75085
   R21        3.86243   0.00001  -0.00008  -0.00026  -0.00034   3.86209
   R22        3.88092   0.00002   0.00025   0.00036   0.00062   3.88153
   R23        3.86243   0.00001  -0.00008  -0.00026  -0.00034   3.86209
   R24        3.91757   0.00001   0.00073  -0.00024   0.00050   3.91807
   R25        3.88092   0.00002   0.00025   0.00036   0.00062   3.88153
   R26        4.00085   0.00001   0.00032  -0.00020   0.00012   4.00097
   R27        3.95071   0.00001  -0.00054   0.00045  -0.00009   3.95062
   R28        3.98535   0.00001  -0.00018   0.00015  -0.00003   3.98533
   R29        4.02419  -0.00000   0.00058   0.00001   0.00058   4.02477
   R30        3.85995   0.00002   0.00044   0.00026   0.00070   3.86065
    A1        1.93219  -0.00000  -0.00049  -0.00016  -0.00065   1.93154
    A2        1.90107   0.00000   0.00029   0.00014   0.00044   1.90151
    A3        2.18671   0.00001   0.00045   0.00019   0.00064   2.18735
    A4        2.77994   0.00000   0.00004   0.00011   0.00015   2.78009
    A5        2.02186  -0.00001  -0.00046  -0.00015  -0.00062   2.02124
    A6        1.97979  -0.00000   0.00037   0.00009   0.00046   1.98025
    A7        1.97025   0.00001   0.00059   0.00033   0.00092   1.97117
    A8        2.32209   0.00002   0.00037   0.00022   0.00059   2.32268
    A9        1.59459   0.00002   0.00050   0.00023   0.00073   1.59532
   A10        1.74854   0.00000   0.00006   0.00010   0.00016   1.74870
   A11        1.59620  -0.00000  -0.00013  -0.00001  -0.00015   1.59605
   A12        1.87031  -0.00001  -0.00008  -0.00023  -0.00031   1.87000
   A13        2.23522  -0.00000  -0.00001   0.00019   0.00018   2.23540
   A14        2.03786   0.00001   0.00046   0.00015   0.00061   2.03847
   A15        2.02186  -0.00001  -0.00046  -0.00015  -0.00062   2.02124
   A16        1.59459   0.00002   0.00050   0.00023   0.00073   1.59532
   A17        2.32209   0.00002   0.00037   0.00022   0.00059   2.32268
   A18        1.93219  -0.00000  -0.00049  -0.00016  -0.00065   1.93154
   A19        2.77994   0.00000   0.00004   0.00011   0.00015   2.78009
   A20        1.97025   0.00001   0.00059   0.00033   0.00092   1.97117
   A21        2.18671   0.00001   0.00045   0.00019   0.00064   2.18735
   A22        1.90107   0.00000   0.00029   0.00014   0.00044   1.90151
   A23        1.97979  -0.00000   0.00037   0.00009   0.00046   1.98025
   A24        1.64597   0.00001   0.00055   0.00024   0.00080   1.64676
   A25        1.88308   0.00001  -0.00016  -0.00002  -0.00018   1.88290
   A26        1.99543   0.00000  -0.00021  -0.00007  -0.00028   1.99515
   A27        1.81664   0.00002   0.00066   0.00022   0.00088   1.81752
   A28        1.65568   0.00002   0.00099   0.00034   0.00133   1.65701
   A29        1.47379  -0.00001   0.00008  -0.00006   0.00003   1.47382
   A30        1.73216   0.00002   0.00113   0.00038   0.00151   1.73368
   A31        1.50809  -0.00001  -0.00045  -0.00027  -0.00072   1.50738
   A32        1.97208  -0.00001  -0.00015  -0.00014  -0.00029   1.97180
   A33        1.46293  -0.00003  -0.00107  -0.00041  -0.00148   1.46145
   A34        1.90064  -0.00002  -0.00050  -0.00027  -0.00077   1.89987
   A35        2.11780  -0.00001  -0.00092  -0.00041  -0.00133   2.11647
   A36        1.47379  -0.00001   0.00008  -0.00006   0.00003   1.47382
   A37        1.73216   0.00002   0.00113   0.00038   0.00151   1.73368
   A38        1.59620  -0.00000  -0.00013  -0.00001  -0.00015   1.59605
   A39        1.87031  -0.00001  -0.00008  -0.00023  -0.00031   1.87000
   A40        1.74854   0.00000   0.00006   0.00010   0.00016   1.74870
   A41        2.23522  -0.00000  -0.00001   0.00019   0.00018   2.23540
   A42        2.03786   0.00001   0.00046   0.00015   0.00061   2.03847
   A43        1.88308   0.00001  -0.00016  -0.00002  -0.00018   1.88290
   A44        1.64597   0.00001   0.00055   0.00024   0.00080   1.64676
   A45        1.99543   0.00000  -0.00021  -0.00007  -0.00028   1.99515
   A46        1.81664   0.00002   0.00066   0.00022   0.00088   1.81752
   A47        1.65568   0.00002   0.00099   0.00034   0.00133   1.65701
   A48        1.34110  -0.00001  -0.00048  -0.00017  -0.00065   1.34045
   A49        1.92152  -0.00001  -0.00077  -0.00023  -0.00100   1.92052
   A50        1.50720  -0.00002  -0.00051  -0.00022  -0.00073   1.50647
   A51        2.09617  -0.00001  -0.00045  -0.00020  -0.00065   2.09552
   A52        2.22689  -0.00001  -0.00033  -0.00030  -0.00063   2.22626
   A53        1.50809  -0.00001  -0.00045  -0.00027  -0.00072   1.50738
   A54        1.46293  -0.00003  -0.00107  -0.00041  -0.00148   1.46145
   A55        2.11780  -0.00001  -0.00092  -0.00041  -0.00133   2.11647
   A56        1.90064  -0.00002  -0.00050  -0.00027  -0.00077   1.89987
   A57        1.97208  -0.00001  -0.00015  -0.00014  -0.00029   1.97180
   A58        1.34110  -0.00001  -0.00048  -0.00017  -0.00065   1.34045
   A59        1.50720  -0.00002  -0.00051  -0.00022  -0.00073   1.50647
   A60        1.92152  -0.00001  -0.00077  -0.00023  -0.00100   1.92052
   A61        2.22689  -0.00001  -0.00033  -0.00030  -0.00063   2.22626
   A62        2.09617  -0.00001  -0.00045  -0.00020  -0.00065   2.09552
    D1       -1.92007  -0.00001  -0.00078  -0.00034  -0.00112  -1.92119
    D2       -0.89265  -0.00001  -0.00037  -0.00049  -0.00086  -0.89352
    D3        0.25615   0.00001  -0.00016   0.00007  -0.00009   0.25605
    D4        1.28357   0.00001   0.00024  -0.00008   0.00016   1.28373
    D5       -0.85851   0.00000  -0.00059  -0.00012  -0.00071  -0.85922
    D6        0.16890   0.00001  -0.00018  -0.00027  -0.00045   0.16845
    D7        0.33828  -0.00001  -0.00153  -0.00073  -0.00226   0.33602
    D8       -0.70238  -0.00002  -0.00184  -0.00067  -0.00252  -0.70489
    D9       -0.58439  -0.00000   0.00019  -0.00007   0.00012  -0.58427
   D10       -1.62504  -0.00001  -0.00013  -0.00001  -0.00014  -1.62519
   D11        1.22749   0.00002   0.00077   0.00019   0.00096   1.22845
   D12        0.18684   0.00001   0.00045   0.00024   0.00070   0.18753
   D13        0.99751   0.00001   0.00058   0.00039   0.00097   0.99848
   D14       -0.02511   0.00002   0.00228   0.00100   0.00328  -0.02183
   D15       -1.13885  -0.00000   0.00014   0.00009   0.00023  -1.13862
   D16       -1.00567  -0.00000  -0.00004  -0.00004  -0.00008  -1.00575
   D17        0.04103  -0.00002  -0.00048  -0.00041  -0.00089   0.04015
   D18        1.14802   0.00001  -0.00005   0.00008   0.00003   1.14806
   D19        2.19472  -0.00001  -0.00049  -0.00028  -0.00077   2.19395
   D20        0.09716  -0.00001  -0.00040  -0.00016  -0.00056   0.09660
   D21        1.14386  -0.00003  -0.00084  -0.00052  -0.00136   1.14249
   D22        0.73414   0.00001   0.00013   0.00019   0.00032   0.73446
   D23        1.79425   0.00001   0.00039   0.00007   0.00046   1.79471
   D24       -0.51160   0.00001   0.00018   0.00023   0.00041  -0.51119
   D25        0.54851   0.00001   0.00043   0.00011   0.00055   0.54906
   D26       -1.30739  -0.00000  -0.00043   0.00000  -0.00043  -1.30782
   D27       -0.24727  -0.00000  -0.00018  -0.00012  -0.00030  -0.24757
   D28        0.46671   0.00000   0.00034   0.00016   0.00050   0.46722
   D29       -0.63686  -0.00000   0.00048   0.00023   0.00072  -0.63615
   D30       -0.73033   0.00000   0.00013   0.00008   0.00021  -0.73012
   D31       -1.83391  -0.00000   0.00028   0.00015   0.00043  -1.83348
   D32        1.34747   0.00001  -0.00004   0.00005   0.00001   1.34748
   D33        0.24389   0.00000   0.00011   0.00012   0.00023   0.24412
   D34        0.22286   0.00001   0.00041  -0.00005   0.00036   0.22322
   D35       -0.87400  -0.00001   0.00008  -0.00022  -0.00014  -0.87414
   D36        1.35580   0.00002   0.00020  -0.00001   0.00019   1.35599
   D37        0.25894  -0.00000  -0.00013  -0.00018  -0.00031   0.25863
   D38        0.57263  -0.00002  -0.00032  -0.00018  -0.00050   0.57213
   D39       -0.50053   0.00000   0.00097   0.00032   0.00129  -0.49924
   D40       -0.62004  -0.00002  -0.00079  -0.00049  -0.00128  -0.62133
   D41       -1.69320   0.00000   0.00050   0.00001   0.00051  -1.69270
   D42       -0.69464   0.00000   0.00041   0.00023   0.00064  -0.69400
   D43        0.41068  -0.00001  -0.00009   0.00020   0.00011   0.41079
   D44        0.41068  -0.00001  -0.00009   0.00020   0.00011   0.41079
   D45        1.51600  -0.00001  -0.00059   0.00017  -0.00042   1.51558
   D46        0.20606  -0.00001   0.00027   0.00031   0.00058   0.20664
   D47       -0.88228   0.00001   0.00081   0.00039   0.00120  -0.88108
   D48        1.45852  -0.00000   0.00054   0.00047   0.00101   1.45953
   D49        0.37018   0.00002   0.00108   0.00055   0.00163   0.37181
   D50        0.73414   0.00001   0.00013   0.00019   0.00032   0.73446
   D51        1.79425   0.00001   0.00039   0.00007   0.00046   1.79471
   D52       -1.30739  -0.00000  -0.00043   0.00000  -0.00043  -1.30782
   D53       -0.24727  -0.00000  -0.00018  -0.00012  -0.00030  -0.24757
   D54       -0.51160   0.00001   0.00018   0.00023   0.00041  -0.51119
   D55        0.54851   0.00001   0.00043   0.00011   0.00055   0.54906
   D56        0.99751   0.00001   0.00058   0.00039   0.00097   0.99848
   D57       -0.02511   0.00002   0.00228   0.00100   0.00328  -0.02183
   D58       -1.13885  -0.00000   0.00014   0.00009   0.00023  -1.13862
   D59       -0.89265  -0.00001  -0.00037  -0.00049  -0.00086  -0.89352
   D60       -1.92007  -0.00001  -0.00078  -0.00034  -0.00112  -1.92119
   D61        0.16890   0.00001  -0.00018  -0.00027  -0.00045   0.16845
   D62       -0.85851   0.00000  -0.00059  -0.00012  -0.00071  -0.85922
   D63        1.28357   0.00001   0.00024  -0.00008   0.00016   1.28373
   D64        0.25615   0.00001  -0.00016   0.00007  -0.00009   0.25605
   D65       -1.62504  -0.00001  -0.00013  -0.00001  -0.00014  -1.62519
   D66       -0.58439  -0.00000   0.00019  -0.00007   0.00012  -0.58427
   D67       -0.70238  -0.00002  -0.00184  -0.00067  -0.00252  -0.70489
   D68        0.33828  -0.00001  -0.00153  -0.00073  -0.00226   0.33602
   D69        0.18684   0.00001   0.00045   0.00024   0.00070   0.18753
   D70        1.22749   0.00002   0.00077   0.00019   0.00096   1.22845
   D71        1.34747   0.00001  -0.00004   0.00005   0.00001   1.34748
   D72        0.24389   0.00000   0.00011   0.00012   0.00023   0.24412
   D73        0.46671   0.00000   0.00034   0.00016   0.00050   0.46722
   D74       -0.63686  -0.00000   0.00048   0.00023   0.00072  -0.63615
   D75       -0.73033   0.00000   0.00013   0.00008   0.00021  -0.73012
   D76       -1.83391  -0.00000   0.00028   0.00015   0.00043  -1.83348
   D77        0.09716  -0.00001  -0.00040  -0.00016  -0.00056   0.09660
   D78        1.14386  -0.00003  -0.00084  -0.00052  -0.00136   1.14249
   D79        1.14802   0.00001  -0.00005   0.00008   0.00003   1.14806
   D80        2.19472  -0.00001  -0.00049  -0.00028  -0.00077   2.19395
   D81       -1.00567  -0.00000  -0.00004  -0.00004  -0.00008  -1.00575
   D82        0.04103  -0.00002  -0.00048  -0.00041  -0.00089   0.04015
   D83       -0.75810  -0.00000   0.00001   0.00001   0.00003  -0.75808
   D84        0.13016  -0.00001  -0.00031  -0.00018  -0.00049   0.12967
   D85        0.24695   0.00000   0.00013   0.00011   0.00024   0.24719
   D86        1.13522   0.00000  -0.00020  -0.00008  -0.00028   1.13494
   D87        0.41671  -0.00001  -0.00037  -0.00020  -0.00057   0.41613
   D88       -0.63317  -0.00002  -0.00087  -0.00025  -0.00111  -0.63428
   D89        0.77871   0.00000  -0.00030   0.00005  -0.00024   0.77847
   D90       -0.12813   0.00001  -0.00027   0.00008  -0.00018  -0.12832
   D91       -0.26045  -0.00000  -0.00032  -0.00016  -0.00048  -0.26093
   D92       -1.16729   0.00000  -0.00029  -0.00013  -0.00042  -1.16771
   D93        0.41671  -0.00001  -0.00037  -0.00020  -0.00057   0.41613
   D94       -0.63317  -0.00002  -0.00087  -0.00025  -0.00111  -0.63428
   D95       -0.68550   0.00001  -0.00026  -0.00031  -0.00057  -0.68606
   D96        0.51761  -0.00001  -0.00090  -0.00050  -0.00140   0.51620
   D97       -0.32314   0.00001   0.00084   0.00046   0.00131  -0.32183
   D98        0.88749  -0.00000  -0.00008   0.00015   0.00006   0.88755
   D99        0.51761  -0.00001  -0.00090  -0.00050  -0.00140   0.51620
   D100      -0.68550   0.00001  -0.00026  -0.00031  -0.00057  -0.68606
   D101      -0.88228   0.00001   0.00081   0.00039   0.00120  -0.88108
   D102       0.37018   0.00002   0.00108   0.00055   0.00163   0.37181
   D103       0.20606  -0.00001   0.00027   0.00031   0.00058   0.20664
   D104       1.45852  -0.00000   0.00054   0.00047   0.00101   1.45953
   D105      -0.32314   0.00001   0.00084   0.00046   0.00131  -0.32183
   D106       0.88749  -0.00000  -0.00008   0.00015   0.00006   0.88755
   D107       0.22286   0.00001   0.00041  -0.00005   0.00036   0.22322
   D108      -0.87400  -0.00001   0.00008  -0.00022  -0.00014  -0.87414
   D109       1.35580   0.00002   0.00020  -0.00001   0.00019   1.35599
   D110       0.25894  -0.00000  -0.00013  -0.00018  -0.00031   0.25863
   D111       0.57263  -0.00002  -0.00032  -0.00018  -0.00050   0.57213
   D112      -0.50053   0.00000   0.00097   0.00032   0.00129  -0.49924
   D113      -0.62004  -0.00002  -0.00079  -0.00049  -0.00128  -0.62133
   D114      -1.69320   0.00000   0.00050   0.00001   0.00051  -1.69270
   D115      -0.75810  -0.00000   0.00001   0.00001   0.00003  -0.75808
   D116       0.13016  -0.00001  -0.00031  -0.00018  -0.00049   0.12967
   D117       0.24695   0.00000   0.00013   0.00011   0.00024   0.24719
   D118       1.13522   0.00000  -0.00020  -0.00008  -0.00028   1.13494
   D119       0.77871   0.00000  -0.00030   0.00005  -0.00024   0.77847
   D120      -0.12813   0.00001  -0.00027   0.00008  -0.00018  -0.12832
   D121      -0.26045  -0.00000  -0.00032  -0.00016  -0.00048  -0.26093
   D122      -1.16729   0.00000  -0.00029  -0.00013  -0.00042  -1.16771
   D123      -0.51297  -0.00000   0.00084   0.00013   0.00097  -0.51201
   D124       0.69368  -0.00002   0.00000  -0.00007  -0.00006   0.69361
   D125      -1.71962   0.00002   0.00167   0.00033   0.00200  -1.71763
   D126      -0.51297  -0.00000   0.00084   0.00013   0.00097  -0.51201
         Item               Value     Threshold  Converged?
 Maximum Force            0.000038     0.000450     YES
 RMS     Force            0.000013     0.000300     YES
 Maximum Displacement     0.002300     0.001800     NO 
 RMS     Displacement     0.000479     0.001200     YES
 Predicted change in Energy=-6.916652D-07
 GradGradGradGradGradGradGradGradGradGradGradGradGradGradGradGradGradGrad

                          Input orientation:                          
 ---------------------------------------------------------------------
 Center     Atomic      Atomic             Coordinates (Angstroms)
 Number     Number       Type             X           Y           Z
 ---------------------------------------------------------------------
      1          4           0        1.264963   -0.320671   -0.411748
      2          4           0        1.005046    0.322089    1.500195
      3          4           0       -1.264963    0.320671   -0.411748
      4          4           0        1.174963    1.836760    0.030660
      5          4           0        0.562430   -2.524287   -0.639011
      6          4           0       -0.557313    1.683373    1.223695
      7          4           0       -0.562430    2.524287   -0.639011
      8          4           0       -1.005046   -0.322089    1.500195
      9          4           0       -1.174963   -1.836760    0.030660
     10          4           0        0.279981    0.982365   -1.702876
     11          4           0        0.557313   -1.683373    1.223695
     12          4           0       -0.279981   -0.982365   -1.702876
 ---------------------------------------------------------------------
                    Distance matrix (angstroms):
                    1          2          3          4          5
     1  Be   0.000000
     2  Be   2.033771   0.000000
     3  Be   2.609952   2.967907   0.000000
     4  Be   2.204163   2.117223   2.906456   0.000000
     5  Be   2.324032   3.588031   3.388923   4.454479   0.000000
     6  Be   3.164105   2.090578   2.243301   2.108943   4.735811
     7  Be   3.388923   3.447152   2.324032   1.984864   5.172370
     8  Be   2.967907   2.110791   2.033771   3.401852   3.447152
     9  Be   2.906456   3.401852   2.204163   4.360836   1.984864
    10  Be   2.082091   3.349828   2.119364   2.129819   3.675350
    11  Be   2.243301   2.073354   3.164105   3.767779   2.043731
    12  Be   2.119364   3.689520   2.082091   3.615172   2.054018
                    6          7          8          9         10
     6  Be   0.000000
     7  Be   2.043731   0.000000
     8  Be   2.073354   3.588031   0.000000
     9  Be   3.767779   4.454479   2.117223   0.000000
    10  Be   3.123667   2.054018   3.689520   3.615172   0.000000
    11  Be   3.546460   4.735811   2.090578   2.108943   3.968362
    12  Be   3.968362   3.675350   3.349828   2.129819   2.042969
                   11         12
    11  Be   0.000000
    12  Be   3.123667   0.000000
 Stoichiometry    Be12
 Framework group  C2[X(Be12)]
 Deg. of freedom    16
 Full point group                 C2      NOp   2
 Largest Abelian subgroup         C2      NOp   2
 Largest concise Abelian subgroup C2      NOp   2
                         Standard orientation:                         
 ---------------------------------------------------------------------
 Center     Atomic      Atomic             Coordinates (Angstroms)
 Number     Number       Type             X           Y           Z
 ---------------------------------------------------------------------
      1          4           0       -1.270404    0.298388    0.411901
      2          4           0       -0.743511    0.749033   -1.500042
      3          4           0        1.270404   -0.298388    0.411901
      4          4           0       -0.196251    2.171568   -0.030507
      5          4           0       -1.662491   -1.981029    0.639164
      6          4           0        1.270404    1.237100   -1.223543
      7          4           0        1.662491    1.981029    0.639164
      8          4           0        0.743511   -0.749033   -1.500042
      9          4           0        0.196251   -2.171568   -0.030507
     10          4           0        0.204260    1.000854    1.703029
     11          4           0       -1.270404   -1.237100   -1.223543
     12          4           0       -0.204260   -1.000854    1.703029
 ---------------------------------------------------------------------
 Rotational constants (GHZ):           2.3517015           1.5199434           1.3365943
 Standard basis: def2TZVP (5D, 7F)
 There are   120 symmetry adapted cartesian basis functions of A   symmetry.
 There are   120 symmetry adapted cartesian basis functions of B   symmetry.
 There are   114 symmetry adapted basis functions of A   symmetry.
 There are   114 symmetry adapted basis functions of B   symmetry.
   228 basis functions,   348 primitive gaussians,   240 cartesian basis functions
    24 alpha electrons       24 beta electrons
       nuclear repulsion energy       206.6249905047 Hartrees.
 NAtoms=   12 NActive=   12 NUniq=    6 SFac= 4.00D+00 NAtFMM=   60 NAOKFM=F Big=F
 Integral buffers will be    131072 words long.
 Raffenetti 2 integral format.
 Two-electron integral symmetry is turned on.
 One-electron integrals computed using PRISM.
   2 Symmetry operations used in ECPInt.
 ECPInt:  NShTT=    5886 NPrTT=   18732 LenC2=    5738 LenP2D=   15229.
 LDataN:  DoStor=T MaxTD1= 4 Len=   56
 NBasis=   228 RedAO= T EigKep=  2.58D-04  NBF=   114   114
 NBsUse=   228 1.00D-06 EigRej= -1.00D+00 NBFU=   114   114
 Initial guess from the checkpoint file:  "/home/asus/YCY/Be12/Be12.chk"
 B after Tr=     0.000000    0.000000    0.000000
         Rot=    1.000000   -0.000000   -0.000000   -0.000110 Ang=  -0.01 deg.
 Initial guess orbital symmetries:
       Occupied  (A) (B) (A) (B) (B) (A) (A) (B) (A) (B) (A) (B)
                 (A) (B) (A) (B) (A) (B) (A) (A) (B) (A) (B) (A)
       Virtual   (B) (B) (A) (A) (A) (B) (B) (A) (B) (A) (B) (B)
                 (A) (A) (B) (A) (A) (B) (B) (A) (A) (B) (A) (B)
                 (B) (A) (B) (B) (A) (B) (B) (A) (A) (A) (B) (A)
                 (B) (A) (B) (A) (A) (B) (A) (A) (B) (B) (B) (A)
                 (B) (A) (B) (A) (B) (A) (B) (B) (A) (A) (B) (A)
                 (B) (A) (B) (B) (B) (B) (A) (A) (A) (A) (B) (B)
                 (A) (A) (B) (A) (B) (A) (B) (A) (B) (B) (A) (B)
                 (A) (B) (A) (B) (A) (A) (B) (A) (B) (B) (A) (A)
                 (A) (B) (B) (A) (B) (A) (B) (A) (B) (B) (A) (B)
                 (A) (B) (B) (A) (A) (B) (B) (A) (A) (B) (B) (A)
                 (A) (B) (A) (B) (B) (A) (B) (A) (A) (B) (B) (A)
                 (A) (A) (B) (A) (B) (A) (B) (A) (B) (B) (A) (B)
                 (A) (B) (B) (A) (A) (B) (A) (B) (A) (B) (B) (A)
                 (A) (B) (A) (A) (A) (B) (B) (A) (B) (B) (A) (B)
                 (A) (B) (A) (B) (A) (A) (B) (A) (B) (B) (A) (B)
                 (A) (A) (B) (B) (A) (A) (B) (A) (A) (B) (B) (B)
                 (A) (B) (A) (B) (A) (B) (A) (B) (A) (B) (B) (A)
 Keep R1 ints in memory in symmetry-blocked form, NReq=511227705.
 Requested convergence on RMS density matrix=1.00D-08 within 128 cycles.
 Requested convergence on MAX density matrix=1.00D-06.
 Requested convergence on             energy=1.00D-06.
 No special actions if energy rises.
 SCF Done:  E(RPBE1PBE) =  -176.554319138     A.U. after   10 cycles
            NFock= 10  Conv=0.35D-08     -V/T= 2.0072
   2 Symmetry operations used in ECPInt.
 ECPInt:  NShTT=    5886 NPrTT=   18732 LenC2=    5738 LenP2D=   15229.
 LDataN:  DoStor=T MaxTD1= 5 Len=  102
 Calling FoFJK, ICntrl=      2127 FMM=F ISym2X=1 I1Cent= 0 IOpClX= 0 NMat=1 NMatS=1 NMatT=0.
 ***** Axes restored to original set *****
 -------------------------------------------------------------------
 Center     Atomic                   Forces (Hartrees/Bohr)
 Number     Number              X              Y              Z
 -------------------------------------------------------------------
      1        4          -0.000073814   -0.000057483   -0.000010378
      2        4           0.000038530   -0.000025091   -0.000050890
      3        4           0.000073814    0.000057483   -0.000010378
      4        4          -0.000006060   -0.000013004   -0.000014323
      5        4           0.000040689   -0.000013760    0.000021001
      6        4          -0.000060465   -0.000007986    0.000056481
      7        4          -0.000040689    0.000013760    0.000021001
      8        4          -0.000038530    0.000025091   -0.000050890
      9        4           0.000006060    0.000013004   -0.000014323
     10        4           0.000064538    0.000022896   -0.000001891
     11        4           0.000060465    0.000007986    0.000056481
     12        4          -0.000064538   -0.000022896   -0.000001891
 -------------------------------------------------------------------
 Cartesian Forces:  Max     0.000073814 RMS     0.000039345

 GradGradGradGradGradGradGradGradGradGradGradGradGradGradGradGradGradGrad
 Berny optimization.
 Using GEDIIS/GDIIS optimizer.
 FormGI is forming the generalized inverse of G from B-inverse, IUseBI=4.
 Internal  Forces:  Max     0.000023921 RMS     0.000007497
 Search for a local minimum.
 Step number   7 out of a maximum of  100
 All quantities printed in internal units (Hartrees-Bohrs-Radians)
 Mixed Optimization -- En-DIIS/RFO-DIIS
 Swapping is turned off.
 Update second derivatives using D2CorX and points    1    2    3    4    5
                                                      6    7
 DE= -1.21D-06 DEPred=-6.92D-07 R= 1.74D+00
 TightC=F SS=  1.41D+00  RLast= 1.37D-02 DXNew= 5.0454D-01 4.1221D-02
 Trust test= 1.74D+00 RLast= 1.37D-02 DXMaxT set to 3.00D-01
 ITU=  1  1  1  1  1  1  0
     Eigenvalues ---    0.00640   0.01078   0.02023   0.02442   0.02860
     Eigenvalues ---    0.02936   0.03580   0.03612   0.04208   0.04700
     Eigenvalues ---    0.05423   0.05908   0.06085   0.06270   0.06465
     Eigenvalues ---    0.06634   0.07074   0.07426   0.07670   0.07857
     Eigenvalues ---    0.07911   0.08466   0.08686   0.10301   0.10709
     Eigenvalues ---    0.11445   0.11739   0.12267   0.12690   0.13050
 En-DIIS/RFO-DIIS/Sim-DIIS IScMMF=       -3 using points:     7    6    5    4    3    2    1
 RFO step:  Lambda=-3.58922211D-07.
 DIIS inversion failure, remove point   7.
 DIIS inversion failure, remove point   6.
 DIIS inversion failure, remove point   5.
 DIIS inversion failure, remove point   4.
 RFO-DIIS uses    3 points instead of    7
 DidBck=F Rises=F RFO-DIIS coefs:    1.70577   -1.11227    0.40650    0.00000    0.00000
                  RFO-DIIS coefs:    0.00000    0.00000
 Iteration  1 RMS(Cart)=  0.00019723 RMS(Int)=  0.00000023
 Iteration  2 RMS(Cart)=  0.00000006 RMS(Int)=  0.00000020
 ClnCor:  largest displacement from symmetrization is 3.03D-13 for atom     7.
 Variable       Old X    -DE/DX   Delta X   Delta X   Delta X     New X
                                 (Linear)    (Quad)   (Total)
    R1        3.84327  -0.00001   0.00086  -0.00047   0.00039   3.84366
    R2        4.16526   0.00001   0.00017  -0.00005   0.00012   4.16539
    R3        4.39178  -0.00001  -0.00106  -0.00016  -0.00122   4.39057
    R4        3.93458   0.00001   0.00016  -0.00008   0.00007   3.93466
    R5        4.23923  -0.00001   0.00104  -0.00021   0.00083   4.24005
    R6        4.00502  -0.00000  -0.00040   0.00002  -0.00038   4.00464
    R7        4.00097  -0.00000   0.00012  -0.00024  -0.00013   4.00085
    R8        3.95062   0.00002   0.00003   0.00025   0.00028   3.95090
    R9        3.98882  -0.00000  -0.00014   0.00020   0.00007   3.98888
   R10        3.91807  -0.00001  -0.00003  -0.00024  -0.00026   3.91781
   R11        4.23923  -0.00001   0.00104  -0.00021   0.00083   4.24005
   R12        4.39178  -0.00001  -0.00106  -0.00016  -0.00122   4.39057
   R13        3.84327  -0.00001   0.00086  -0.00047   0.00039   3.84366
   R14        4.16526   0.00001   0.00017  -0.00005   0.00012   4.16539
   R15        4.00502  -0.00000  -0.00040   0.00002  -0.00038   4.00464
   R16        3.93458   0.00001   0.00016  -0.00008   0.00007   3.93466
   R17        3.98533   0.00002   0.00035   0.00005   0.00040   3.98573
   R18        3.75085   0.00001  -0.00028   0.00018  -0.00010   3.75075
   R19        4.02477  -0.00001   0.00001  -0.00020  -0.00019   4.02459
   R20        3.75085   0.00001  -0.00028   0.00018  -0.00010   3.75075
   R21        3.86209   0.00000  -0.00007  -0.00002  -0.00009   3.86200
   R22        3.88153   0.00002   0.00058   0.00008   0.00066   3.88219
   R23        3.86209   0.00000  -0.00007  -0.00002  -0.00009   3.86200
   R24        3.91807  -0.00001  -0.00003  -0.00024  -0.00026   3.91781
   R25        3.88153   0.00002   0.00058   0.00008   0.00066   3.88219
   R26        4.00097  -0.00000   0.00012  -0.00024  -0.00013   4.00085
   R27        3.95062   0.00002   0.00003   0.00025   0.00028   3.95090
   R28        3.98533   0.00002   0.00035   0.00005   0.00040   3.98573
   R29        4.02477  -0.00001   0.00001  -0.00020  -0.00019   4.02459
   R30        3.86065   0.00002   0.00057   0.00012   0.00069   3.86134
    A1        1.93154   0.00000  -0.00025   0.00006  -0.00019   1.93134
    A2        1.90151  -0.00000   0.00004   0.00001   0.00005   1.90156
    A3        2.18735   0.00000   0.00023   0.00003   0.00026   2.18760
    A4        2.78009   0.00001   0.00006   0.00007   0.00013   2.78022
    A5        2.02124   0.00000  -0.00034   0.00002  -0.00032   2.02092
    A6        1.98025  -0.00000   0.00013  -0.00002   0.00011   1.98036
    A7        1.97117   0.00001   0.00056   0.00008   0.00064   1.97181
    A8        2.32268   0.00001   0.00031   0.00010   0.00041   2.32308
    A9        1.59532   0.00001   0.00038   0.00003   0.00042   1.59574
   A10        1.74870   0.00001   0.00011   0.00006   0.00017   1.74887
   A11        1.59605  -0.00000  -0.00013  -0.00002  -0.00014   1.59591
   A12        1.87000  -0.00001  -0.00013  -0.00009  -0.00023   1.86977
   A13        2.23540   0.00001   0.00011   0.00014   0.00025   2.23565
   A14        2.03847   0.00001   0.00017  -0.00000   0.00017   2.03863
   A15        2.02124   0.00000  -0.00034   0.00002  -0.00032   2.02092
   A16        1.59532   0.00001   0.00038   0.00003   0.00042   1.59574
   A17        2.32268   0.00001   0.00031   0.00010   0.00041   2.32308
   A18        1.93154   0.00000  -0.00025   0.00006  -0.00019   1.93134
   A19        2.78009   0.00001   0.00006   0.00007   0.00013   2.78022
   A20        1.97117   0.00001   0.00056   0.00008   0.00064   1.97181
   A21        2.18735   0.00000   0.00023   0.00003   0.00026   2.18760
   A22        1.90151  -0.00000   0.00004   0.00001   0.00005   1.90156
   A23        1.98025  -0.00000   0.00013  -0.00002   0.00011   1.98036
   A24        1.64676   0.00000   0.00021  -0.00000   0.00020   1.64697
   A25        1.88290   0.00001   0.00000   0.00001   0.00001   1.88291
   A26        1.99515   0.00000  -0.00012   0.00004  -0.00007   1.99508
   A27        1.81752   0.00000   0.00032  -0.00002   0.00030   1.81782
   A28        1.65701   0.00001   0.00049   0.00002   0.00051   1.65752
   A29        1.47382  -0.00001  -0.00001  -0.00007  -0.00008   1.47374
   A30        1.73368   0.00000   0.00048  -0.00004   0.00044   1.73412
   A31        1.50738  -0.00001  -0.00020  -0.00008  -0.00028   1.50710
   A32        1.97180  -0.00001  -0.00015  -0.00008  -0.00023   1.97156
   A33        1.46145  -0.00001  -0.00063  -0.00003  -0.00066   1.46079
   A34        1.89987  -0.00001  -0.00026  -0.00005  -0.00031   1.89957
   A35        2.11647  -0.00000  -0.00038  -0.00007  -0.00045   2.11602
   A36        1.47382  -0.00001  -0.00001  -0.00007  -0.00008   1.47374
   A37        1.73368   0.00000   0.00048  -0.00004   0.00044   1.73412
   A38        1.59605  -0.00000  -0.00013  -0.00002  -0.00014   1.59591
   A39        1.87000  -0.00001  -0.00013  -0.00009  -0.00023   1.86977
   A40        1.74870   0.00001   0.00011   0.00006   0.00017   1.74887
   A41        2.23540   0.00001   0.00011   0.00014   0.00025   2.23565
   A42        2.03847   0.00001   0.00017  -0.00000   0.00017   2.03863
   A43        1.88290   0.00001   0.00000   0.00001   0.00001   1.88291
   A44        1.64676   0.00000   0.00021  -0.00000   0.00020   1.64697
   A45        1.99515   0.00000  -0.00012   0.00004  -0.00007   1.99508
   A46        1.81752   0.00000   0.00032  -0.00002   0.00030   1.81782
   A47        1.65701   0.00001   0.00049   0.00002   0.00051   1.65752
   A48        1.34045  -0.00001  -0.00021  -0.00003  -0.00024   1.34021
   A49        1.92052   0.00000  -0.00030   0.00005  -0.00025   1.92027
   A50        1.50647  -0.00001  -0.00024  -0.00003  -0.00027   1.50620
   A51        2.09552  -0.00000  -0.00020   0.00001  -0.00020   2.09532
   A52        2.22626  -0.00001  -0.00031  -0.00012  -0.00042   2.22583
   A53        1.50738  -0.00001  -0.00020  -0.00008  -0.00028   1.50710
   A54        1.46145  -0.00001  -0.00063  -0.00003  -0.00066   1.46079
   A55        2.11647  -0.00000  -0.00038  -0.00007  -0.00045   2.11602
   A56        1.89987  -0.00001  -0.00026  -0.00005  -0.00031   1.89957
   A57        1.97180  -0.00001  -0.00015  -0.00008  -0.00023   1.97156
   A58        1.34045  -0.00001  -0.00021  -0.00003  -0.00024   1.34021
   A59        1.50647  -0.00001  -0.00024  -0.00003  -0.00027   1.50620
   A60        1.92052   0.00000  -0.00030   0.00005  -0.00025   1.92027
   A61        2.22626  -0.00001  -0.00031  -0.00012  -0.00042   2.22583
   A62        2.09552  -0.00000  -0.00020   0.00001  -0.00020   2.09532
    D1       -1.92119  -0.00000  -0.00033  -0.00002  -0.00035  -1.92154
    D2       -0.89352  -0.00001  -0.00036  -0.00016  -0.00052  -0.89404
    D3        0.25605   0.00001   0.00023   0.00013   0.00036   0.25642
    D4        1.28373   0.00000   0.00020  -0.00001   0.00019   1.28392
    D5       -0.85922   0.00001  -0.00005   0.00007   0.00002  -0.85920
    D6        0.16845  -0.00000  -0.00007  -0.00007  -0.00014   0.16831
    D7        0.33602  -0.00000  -0.00111  -0.00001  -0.00113   0.33490
    D8       -0.70489  -0.00000  -0.00114   0.00003  -0.00111  -0.70600
    D9       -0.58427  -0.00001  -0.00003  -0.00007  -0.00011  -0.58438
   D10       -1.62519  -0.00000  -0.00006  -0.00003  -0.00009  -1.62527
   D11        1.22845   0.00000   0.00033  -0.00004   0.00030   1.22875
   D12        0.18753   0.00001   0.00031   0.00001   0.00032   0.18785
   D13        0.99848   0.00001   0.00050   0.00008   0.00057   0.99906
   D14       -0.02183   0.00001   0.00160  -0.00000   0.00160  -0.02023
   D15       -1.13862   0.00000   0.00024  -0.00005   0.00019  -1.13843
   D16       -1.00575  -0.00000  -0.00012  -0.00006  -0.00019  -1.00594
   D17        0.04015  -0.00001  -0.00050  -0.00018  -0.00068   0.03946
   D18        1.14806   0.00001  -0.00004   0.00008   0.00004   1.14810
   D19        2.19395  -0.00000  -0.00042  -0.00004  -0.00045   2.19350
   D20        0.09660  -0.00001  -0.00049  -0.00003  -0.00052   0.09607
   D21        1.14249  -0.00002  -0.00087  -0.00015  -0.00102   1.14147
   D22        0.73446   0.00001   0.00028   0.00011   0.00039   0.73485
   D23        1.79471   0.00000   0.00028  -0.00000   0.00028   1.79499
   D24       -0.51119   0.00001   0.00056   0.00013   0.00069  -0.51050
   D25        0.54906   0.00001   0.00056   0.00002   0.00059   0.54964
   D26       -1.30782   0.00000   0.00001   0.00010   0.00012  -1.30770
   D27       -0.24757  -0.00000   0.00002  -0.00000   0.00001  -0.24756
   D28        0.46722   0.00000   0.00021   0.00002   0.00022   0.46744
   D29       -0.63615  -0.00000   0.00013  -0.00002   0.00012  -0.63603
   D30       -0.73012   0.00000   0.00021   0.00003   0.00024  -0.72988
   D31       -1.83348  -0.00000   0.00014  -0.00001   0.00013  -1.83335
   D32        1.34748   0.00001   0.00006   0.00006   0.00012   1.34760
   D33        0.24412   0.00000  -0.00001   0.00002   0.00001   0.24413
   D34        0.22322   0.00000   0.00027  -0.00012   0.00015   0.22337
   D35       -0.87414  -0.00001  -0.00008  -0.00015  -0.00023  -0.87437
   D36        1.35599   0.00001   0.00021  -0.00009   0.00012   1.35610
   D37        0.25863  -0.00000  -0.00014  -0.00012  -0.00026   0.25837
   D38        0.57213  -0.00001  -0.00043  -0.00007  -0.00051   0.57162
   D39       -0.49924  -0.00001   0.00017  -0.00005   0.00012  -0.49911
   D40       -0.62133  -0.00001  -0.00069  -0.00016  -0.00085  -0.62218
   D41       -1.69270  -0.00001  -0.00009  -0.00014  -0.00022  -1.69292
   D42       -0.69400  -0.00000   0.00011   0.00001   0.00012  -0.69388
   D43        0.41079   0.00000  -0.00002   0.00012   0.00010   0.41089
   D44        0.41079   0.00000  -0.00002   0.00012   0.00010   0.41089
   D45        1.51558   0.00001  -0.00014   0.00022   0.00008   1.51566
   D46        0.20664  -0.00000   0.00018   0.00012   0.00030   0.20694
   D47       -0.88108   0.00000   0.00048   0.00009   0.00058  -0.88051
   D48        1.45953   0.00001   0.00043   0.00018   0.00061   1.46014
   D49        0.37181   0.00001   0.00073   0.00015   0.00088   0.37269
   D50        0.73446   0.00001   0.00028   0.00011   0.00039   0.73485
   D51        1.79471   0.00000   0.00028  -0.00000   0.00028   1.79499
   D52       -1.30782   0.00000   0.00001   0.00010   0.00012  -1.30770
   D53       -0.24757  -0.00000   0.00002  -0.00000   0.00001  -0.24756
   D54       -0.51119   0.00001   0.00056   0.00013   0.00069  -0.51050
   D55        0.54906   0.00001   0.00056   0.00002   0.00059   0.54964
   D56        0.99848   0.00001   0.00050   0.00008   0.00057   0.99906
   D57       -0.02183   0.00001   0.00160  -0.00000   0.00160  -0.02023
   D58       -1.13862   0.00000   0.00024  -0.00005   0.00019  -1.13843
   D59       -0.89352  -0.00001  -0.00036  -0.00016  -0.00052  -0.89404
   D60       -1.92119  -0.00000  -0.00033  -0.00002  -0.00035  -1.92154
   D61        0.16845  -0.00000  -0.00007  -0.00007  -0.00014   0.16831
   D62       -0.85922   0.00001  -0.00005   0.00007   0.00002  -0.85920
   D63        1.28373   0.00000   0.00020  -0.00001   0.00019   1.28392
   D64        0.25605   0.00001   0.00023   0.00013   0.00036   0.25642
   D65       -1.62519  -0.00000  -0.00006  -0.00003  -0.00009  -1.62527
   D66       -0.58427  -0.00001  -0.00003  -0.00007  -0.00011  -0.58438
   D67       -0.70489  -0.00000  -0.00114   0.00003  -0.00111  -0.70600
   D68        0.33602  -0.00000  -0.00111  -0.00001  -0.00113   0.33490
   D69        0.18753   0.00001   0.00031   0.00001   0.00032   0.18785
   D70        1.22845   0.00000   0.00033  -0.00004   0.00030   1.22875
   D71        1.34748   0.00001   0.00006   0.00006   0.00012   1.34760
   D72        0.24412   0.00000  -0.00001   0.00002   0.00001   0.24413
   D73        0.46722   0.00000   0.00021   0.00002   0.00022   0.46744
   D74       -0.63615  -0.00000   0.00013  -0.00002   0.00012  -0.63603
   D75       -0.73012   0.00000   0.00021   0.00003   0.00024  -0.72988
   D76       -1.83348  -0.00000   0.00014  -0.00001   0.00013  -1.83335
   D77        0.09660  -0.00001  -0.00049  -0.00003  -0.00052   0.09607
   D78        1.14249  -0.00002  -0.00087  -0.00015  -0.00102   1.14147
   D79        1.14806   0.00001  -0.00004   0.00008   0.00004   1.14810
   D80        2.19395  -0.00000  -0.00042  -0.00004  -0.00045   2.19350
   D81       -1.00575  -0.00000  -0.00012  -0.00006  -0.00019  -1.00594
   D82        0.04015  -0.00001  -0.00050  -0.00018  -0.00068   0.03946
   D83       -0.75808  -0.00000  -0.00008   0.00001  -0.00007  -0.75815
   D84        0.12967  -0.00000  -0.00021  -0.00007  -0.00028   0.12939
   D85        0.24719   0.00000  -0.00003   0.00002  -0.00002   0.24718
   D86        1.13494  -0.00000  -0.00016  -0.00006  -0.00022   1.13472
   D87        0.41613  -0.00001  -0.00035  -0.00002  -0.00037   0.41576
   D88       -0.63428  -0.00000  -0.00056   0.00008  -0.00048  -0.63477
   D89        0.77847   0.00001   0.00000   0.00011   0.00011   0.77857
   D90       -0.12832   0.00001   0.00005   0.00019   0.00023  -0.12809
   D91       -0.26093  -0.00000  -0.00004  -0.00000  -0.00005  -0.26098
   D92       -1.16771   0.00000   0.00000   0.00008   0.00008  -1.16764
   D93        0.41613  -0.00001  -0.00035  -0.00002  -0.00037   0.41576
   D94       -0.63428  -0.00000  -0.00056   0.00008  -0.00048  -0.63477
   D95       -0.68606   0.00000  -0.00015  -0.00011  -0.00027  -0.68633
   D96        0.51620  -0.00000  -0.00036  -0.00010  -0.00046   0.51574
   D97       -0.32183   0.00001   0.00048   0.00012   0.00060  -0.32123
   D98        0.88755   0.00000  -0.00004   0.00015   0.00010   0.88766
   D99        0.51620  -0.00000  -0.00036  -0.00010  -0.00046   0.51574
   D100      -0.68606   0.00000  -0.00015  -0.00011  -0.00027  -0.68633
   D101      -0.88108   0.00000   0.00048   0.00009   0.00058  -0.88051
   D102       0.37181   0.00001   0.00073   0.00015   0.00088   0.37269
   D103       0.20664  -0.00000   0.00018   0.00012   0.00030   0.20694
   D104       1.45953   0.00001   0.00043   0.00018   0.00061   1.46014
   D105      -0.32183   0.00001   0.00048   0.00012   0.00060  -0.32123
   D106       0.88755   0.00000  -0.00004   0.00015   0.00010   0.88766
   D107       0.22322   0.00000   0.00027  -0.00012   0.00015   0.22337
   D108      -0.87414  -0.00001  -0.00008  -0.00015  -0.00023  -0.87437
   D109       1.35599   0.00001   0.00021  -0.00009   0.00012   1.35610
   D110       0.25863  -0.00000  -0.00014  -0.00012  -0.00026   0.25837
   D111       0.57213  -0.00001  -0.00043  -0.00007  -0.00051   0.57162
   D112      -0.49924  -0.00001   0.00017  -0.00005   0.00012  -0.49911
   D113      -0.62133  -0.00001  -0.00069  -0.00016  -0.00085  -0.62218
   D114      -1.69270  -0.00001  -0.00009  -0.00014  -0.00022  -1.69292
   D115      -0.75808  -0.00000  -0.00008   0.00001  -0.00007  -0.75815
   D116       0.12967  -0.00000  -0.00021  -0.00007  -0.00028   0.12939
   D117       0.24719   0.00000  -0.00003   0.00002  -0.00002   0.24718
   D118       1.13494  -0.00000  -0.00016  -0.00006  -0.00022   1.13472
   D119       0.77847   0.00001   0.00000   0.00011   0.00011   0.77857
   D120      -0.12832   0.00001   0.00005   0.00019   0.00023  -0.12809
   D121      -0.26093  -0.00000  -0.00004  -0.00000  -0.00005  -0.26098
   D122      -1.16771   0.00000   0.00000   0.00008   0.00008  -1.16764
   D123      -0.51201  -0.00001   0.00028  -0.00021   0.00007  -0.51194
   D124       0.69361  -0.00001  -0.00015  -0.00015  -0.00030   0.69331
   D125      -1.71763  -0.00001   0.00070  -0.00027   0.00044  -1.71719
   D126      -0.51201  -0.00001   0.00028  -0.00021   0.00007  -0.51194
         Item               Value     Threshold  Converged?
 Maximum Force            0.000024     0.000450     YES
 RMS     Force            0.000007     0.000300     YES
 Maximum Displacement     0.000963     0.001800     YES
 RMS     Displacement     0.000197     0.001200     YES
 Predicted change in Energy=-1.559095D-07
 Optimization completed.
    -- Stationary point found.
                           ----------------------------
                           !   Optimized Parameters   !
                           ! (Angstroms and Degrees)  !
 --------------------------                            --------------------------
 ! Name  Definition              Value          Derivative Info.                !
 --------------------------------------------------------------------------------
 ! R1    R(1,2)                  2.0338         -DE/DX =    0.0                 !
 ! R2    R(1,4)                  2.2042         -DE/DX =    0.0                 !
 ! R3    R(1,5)                  2.324          -DE/DX =    0.0                 !
 ! R4    R(1,10)                 2.0821         -DE/DX =    0.0                 !
 ! R5    R(1,11)                 2.2433         -DE/DX =    0.0                 !
 ! R6    R(1,12)                 2.1194         -DE/DX =    0.0                 !
 ! R7    R(2,4)                  2.1172         -DE/DX =    0.0                 !
 ! R8    R(2,6)                  2.0906         -DE/DX =    0.0                 !
 ! R9    R(2,8)                  2.1108         -DE/DX =    0.0                 !
 ! R10   R(2,11)                 2.0734         -DE/DX =    0.0                 !
 ! R11   R(3,6)                  2.2433         -DE/DX =    0.0                 !
 ! R12   R(3,7)                  2.324          -DE/DX =    0.0                 !
 ! R13   R(3,8)                  2.0338         -DE/DX =    0.0                 !
 ! R14   R(3,9)                  2.2042         -DE/DX =    0.0                 !
 ! R15   R(3,10)                 2.1194         -DE/DX =    0.0                 !
 ! R16   R(3,12)                 2.0821         -DE/DX =    0.0                 !
 ! R17   R(4,6)                  2.1089         -DE/DX =    0.0                 !
 ! R18   R(4,7)                  1.9849         -DE/DX =    0.0                 !
 ! R19   R(4,10)                 2.1298         -DE/DX =    0.0                 !
 ! R20   R(5,9)                  1.9849         -DE/DX =    0.0                 !
 ! R21   R(5,11)                 2.0437         -DE/DX =    0.0                 !
 ! R22   R(5,12)                 2.054          -DE/DX =    0.0                 !
 ! R23   R(6,7)                  2.0437         -DE/DX =    0.0                 !
 ! R24   R(6,8)                  2.0734         -DE/DX =    0.0                 !
 ! R25   R(7,10)                 2.054          -DE/DX =    0.0                 !
 ! R26   R(8,9)                  2.1172         -DE/DX =    0.0                 !
 ! R27   R(8,11)                 2.0906         -DE/DX =    0.0                 !
 ! R28   R(9,11)                 2.1089         -DE/DX =    0.0                 !
 ! R29   R(9,12)                 2.1298         -DE/DX =    0.0                 !
 ! R30   R(10,12)                2.043          -DE/DX =    0.0                 !
 ! A1    A(2,1,5)              110.6688         -DE/DX =    0.0                 !
 ! A2    A(2,1,10)             108.9484         -DE/DX =    0.0                 !
 ! A3    A(2,1,12)             125.3257         -DE/DX =    0.0                 !
 ! A4    A(4,1,5)              159.2876         -DE/DX =    0.0                 !
 ! A5    A(4,1,11)             115.8086         -DE/DX =    0.0                 !
 ! A6    A(4,1,12)             113.4598         -DE/DX =    0.0                 !
 ! A7    A(5,1,10)             112.9395         -DE/DX =    0.0                 !
 ! A8    A(10,1,11)            133.0796         -DE/DX =    0.0                 !
 ! A9    A(11,1,12)             91.4053         -DE/DX =    0.0                 !
 ! A10   A(1,2,6)              100.193          -DE/DX =    0.0                 !
 ! A11   A(1,2,8)               91.447          -DE/DX =    0.0                 !
 ! A12   A(4,2,8)              107.1429         -DE/DX =    0.0                 !
 ! A13   A(4,2,11)             128.079          -DE/DX =    0.0                 !
 ! A14   A(6,2,11)             116.7956         -DE/DX =    0.0                 !
 ! A15   A(6,3,9)              115.8086         -DE/DX =    0.0                 !
 ! A16   A(6,3,10)              91.4053         -DE/DX =    0.0                 !
 ! A17   A(6,3,12)             133.0796         -DE/DX =    0.0                 !
 ! A18   A(7,3,8)              110.6688         -DE/DX =    0.0                 !
 ! A19   A(7,3,9)              159.2876         -DE/DX =    0.0                 !
 ! A20   A(7,3,12)             112.9395         -DE/DX =    0.0                 !
 ! A21   A(8,3,10)             125.3257         -DE/DX =    0.0                 !
 ! A22   A(8,3,12)             108.9484         -DE/DX =    0.0                 !
 ! A23   A(9,3,10)             113.4598         -DE/DX =    0.0                 !
 ! A24   A(1,4,6)               94.3526         -DE/DX =    0.0                 !
 ! A25   A(1,4,7)              107.8824         -DE/DX =    0.0                 !
 ! A26   A(2,4,7)              114.3138         -DE/DX =    0.0                 !
 ! A27   A(2,4,10)             104.1362         -DE/DX =    0.0                 !
 ! A28   A(6,4,10)              94.9397         -DE/DX =    0.0                 !
 ! A29   A(1,5,9)               84.4434         -DE/DX =    0.0                 !
 ! A30   A(11,5,12)             99.3324         -DE/DX =    0.0                 !
 ! A31   A(2,6,3)               86.3664         -DE/DX =    0.0                 !
 ! A32   A(2,6,7)              112.9756         -DE/DX =    0.0                 !
 ! A33   A(3,6,4)               83.735          -DE/DX =    0.0                 !
 ! A34   A(4,6,8)              108.8546         -DE/DX =    0.0                 !
 ! A35   A(7,6,8)              121.2647         -DE/DX =    0.0                 !
 ! A36   A(3,7,4)               84.4434         -DE/DX =    0.0                 !
 ! A37   A(6,7,10)              99.3324         -DE/DX =    0.0                 !
 ! A38   A(2,8,3)               91.447          -DE/DX =    0.0                 !
 ! A39   A(2,8,9)              107.1429         -DE/DX =    0.0                 !
 ! A40   A(3,8,11)             100.193          -DE/DX =    0.0                 !
 ! A41   A(6,8,9)              128.079          -DE/DX =    0.0                 !
 ! A42   A(6,8,11)             116.7956         -DE/DX =    0.0                 !
 ! A43   A(3,9,5)              107.8824         -DE/DX =    0.0                 !
 ! A44   A(3,9,11)              94.3526         -DE/DX =    0.0                 !
 ! A45   A(5,9,8)              114.3138         -DE/DX =    0.0                 !
 ! A46   A(8,9,12)             104.1362         -DE/DX =    0.0                 !
 ! A47   A(11,9,12)             94.9397         -DE/DX =    0.0                 !
 ! A48   A(1,10,3)              76.8022         -DE/DX =    0.0                 !
 ! A49   A(1,10,7)             110.0378         -DE/DX =    0.0                 !
 ! A50   A(3,10,4)              86.3142         -DE/DX =    0.0                 !
 ! A51   A(4,10,12)            120.0644         -DE/DX =    0.0                 !
 ! A52   A(7,10,12)            127.5551         -DE/DX =    0.0                 !
 ! A53   A(1,11,8)              86.3664         -DE/DX =    0.0                 !
 ! A54   A(1,11,9)              83.735          -DE/DX =    0.0                 !
 ! A55   A(2,11,5)             121.2647         -DE/DX =    0.0                 !
 ! A56   A(2,11,9)             108.8546         -DE/DX =    0.0                 !
 ! A57   A(5,11,8)             112.9756         -DE/DX =    0.0                 !
 ! A58   A(1,12,3)              76.8022         -DE/DX =    0.0                 !
 ! A59   A(1,12,9)              86.3142         -DE/DX =    0.0                 !
 ! A60   A(3,12,5)             110.0378         -DE/DX =    0.0                 !
 ! A61   A(5,12,10)            127.5551         -DE/DX =    0.0                 !
 ! A62   A(9,12,10)            120.0644         -DE/DX =    0.0                 !
 ! D1    D(5,1,2,6)           -110.0761         -DE/DX =    0.0                 !
 ! D2    D(5,1,2,8)            -51.1947         -DE/DX =    0.0                 !
 ! D3    D(10,1,2,6)            14.6709         -DE/DX =    0.0                 !
 ! D4    D(10,1,2,8)            73.5523         -DE/DX =    0.0                 !
 ! D5    D(12,1,2,6)           -49.2298         -DE/DX =    0.0                 !
 ! D6    D(12,1,2,8)             9.6516         -DE/DX =    0.0                 !
 ! D7    D(5,1,4,6)             19.2526         -DE/DX =    0.0                 !
 ! D8    D(5,1,4,7)            -40.3875         -DE/DX =    0.0                 !
 ! D9    D(11,1,4,6)           -33.4762         -DE/DX =    0.0                 !
 ! D10   D(11,1,4,7)           -93.1163         -DE/DX =    0.0                 !
 ! D11   D(12,1,4,6)            70.385          -DE/DX =    0.0                 !
 ! D12   D(12,1,4,7)            10.7448         -DE/DX =    0.0                 !
 ! D13   D(2,1,5,9)             57.2088         -DE/DX =    0.0                 !
 ! D14   D(4,1,5,9)             -1.2509         -DE/DX =    0.0                 !
 ! D15   D(10,1,5,9)           -65.2382         -DE/DX =    0.0                 !
 ! D16   D(2,1,10,3)           -57.6251         -DE/DX =    0.0                 !
 ! D17   D(2,1,10,7)             2.3002         -DE/DX =    0.0                 !
 ! D18   D(5,1,10,3)            65.7788         -DE/DX =    0.0                 !
 ! D19   D(5,1,10,7)           125.7042         -DE/DX =    0.0                 !
 ! D20   D(11,1,10,3)            5.5347         -DE/DX =    0.0                 !
 ! D21   D(11,1,10,7)           65.46           -DE/DX =    0.0                 !
 ! D22   D(4,1,11,8)            42.0816         -DE/DX =    0.0                 !
 ! D23   D(4,1,11,9)           102.8293         -DE/DX =    0.0                 !
 ! D24   D(10,1,11,8)          -29.289          -DE/DX =    0.0                 !
 ! D25   D(10,1,11,9)           31.4587         -DE/DX =    0.0                 !
 ! D26   D(12,1,11,8)          -74.9326         -DE/DX =    0.0                 !
 ! D27   D(12,1,11,9)          -14.1849         -DE/DX =    0.0                 !
 ! D28   D(2,1,12,3)            26.7695         -DE/DX =    0.0                 !
 ! D29   D(2,1,12,9)           -36.4485         -DE/DX =    0.0                 !
 ! D30   D(4,1,12,3)           -41.8329         -DE/DX =    0.0                 !
 ! D31   D(4,1,12,9)          -105.0508         -DE/DX =    0.0                 !
 ! D32   D(11,1,12,3)           77.2049         -DE/DX =    0.0                 !
 ! D33   D(11,1,12,9)           13.9869         -DE/DX =    0.0                 !
 ! D34   D(8,2,4,7)             12.7896         -DE/DX =    0.0                 !
 ! D35   D(8,2,4,10)           -50.0846         -DE/DX =    0.0                 !
 ! D36   D(11,2,4,7)            77.6924         -DE/DX =    0.0                 !
 ! D37   D(11,2,4,10)           14.8183         -DE/DX =    0.0                 !
 ! D38   D(1,2,6,3)             32.7808         -DE/DX =    0.0                 !
 ! D39   D(1,2,6,7)            -28.6041         -DE/DX =    0.0                 !
 ! D40   D(11,2,6,3)           -35.5995         -DE/DX =    0.0                 !
 ! D41   D(11,2,6,7)           -96.9844         -DE/DX =    0.0                 !
 ! D42   D(1,2,8,3)            -39.7632         -DE/DX =    0.0                 !
 ! D43   D(1,2,8,9)             23.5366         -DE/DX =    0.0                 !
 ! D44   D(4,2,8,3)             23.5366         -DE/DX =    0.0                 !
 ! D45   D(4,2,8,9)             86.8364         -DE/DX =    0.0                 !
 ! D46   D(4,2,11,5)            11.8395         -DE/DX =    0.0                 !
 ! D47   D(4,2,11,9)           -50.4823         -DE/DX =    0.0                 !
 ! D48   D(6,2,11,5)            83.6252         -DE/DX =    0.0                 !
 ! D49   D(6,2,11,9)            21.3033         -DE/DX =    0.0                 !
 ! D50   D(9,3,6,2)             42.0816         -DE/DX =    0.0                 !
 ! D51   D(9,3,6,4)            102.8293         -DE/DX =    0.0                 !
 ! D52   D(10,3,6,2)           -74.9326         -DE/DX =    0.0                 !
 ! D53   D(10,3,6,4)           -14.1849         -DE/DX =    0.0                 !
 ! D54   D(12,3,6,2)           -29.289          -DE/DX =    0.0                 !
 ! D55   D(12,3,6,4)            31.4587         -DE/DX =    0.0                 !
 ! D56   D(8,3,7,4)             57.2088         -DE/DX =    0.0                 !
 ! D57   D(9,3,7,4)             -1.2509         -DE/DX =    0.0                 !
 ! D58   D(12,3,7,4)           -65.2382         -DE/DX =    0.0                 !
 ! D59   D(7,3,8,2)            -51.1947         -DE/DX =    0.0                 !
 ! D60   D(7,3,8,11)          -110.0761         -DE/DX =    0.0                 !
 ! D61   D(10,3,8,2)             9.6516         -DE/DX =    0.0                 !
 ! D62   D(10,3,8,11)          -49.2298         -DE/DX =    0.0                 !
 ! D63   D(12,3,8,2)            73.5523         -DE/DX =    0.0                 !
 ! D64   D(12,3,8,11)           14.6709         -DE/DX =    0.0                 !
 ! D65   D(6,3,9,5)            -93.1163         -DE/DX =    0.0                 !
 ! D66   D(6,3,9,11)           -33.4762         -DE/DX =    0.0                 !
 ! D67   D(7,3,9,5)            -40.3875         -DE/DX =    0.0                 !
 ! D68   D(7,3,9,11)            19.2526         -DE/DX =    0.0                 !
 ! D69   D(10,3,9,5)            10.7448         -DE/DX =    0.0                 !
 ! D70   D(10,3,9,11)           70.385          -DE/DX =    0.0                 !
 ! D71   D(6,3,10,1)            77.2049         -DE/DX =    0.0                 !
 ! D72   D(6,3,10,4)            13.9869         -DE/DX =    0.0                 !
 ! D73   D(8,3,10,1)            26.7695         -DE/DX =    0.0                 !
 ! D74   D(8,3,10,4)           -36.4485         -DE/DX =    0.0                 !
 ! D75   D(9,3,10,1)           -41.8329         -DE/DX =    0.0                 !
 ! D76   D(9,3,10,4)          -105.0508         -DE/DX =    0.0                 !
 ! D77   D(6,3,12,1)             5.5347         -DE/DX =    0.0                 !
 ! D78   D(6,3,12,5)            65.46           -DE/DX =    0.0                 !
 ! D79   D(7,3,12,1)            65.7788         -DE/DX =    0.0                 !
 ! D80   D(7,3,12,5)           125.7042         -DE/DX =    0.0                 !
 ! D81   D(8,3,12,1)           -57.6251         -DE/DX =    0.0                 !
 ! D82   D(8,3,12,5)             2.3002         -DE/DX =    0.0                 !
 ! D83   D(1,4,6,3)            -43.4347         -DE/DX =    0.0                 !
 ! D84   D(1,4,6,8)              7.4295         -DE/DX =    0.0                 !
 ! D85   D(10,4,6,3)            14.1632         -DE/DX =    0.0                 !
 ! D86   D(10,4,6,8)            65.0273         -DE/DX =    0.0                 !
 ! D87   D(1,4,7,3)             23.8427         -DE/DX =    0.0                 !
 ! D88   D(2,4,7,3)            -36.3418         -DE/DX =    0.0                 !
 ! D89   D(2,4,10,3)            44.6029         -DE/DX =    0.0                 !
 ! D90   D(2,4,10,12)           -7.352          -DE/DX =    0.0                 !
 ! D91   D(6,4,10,3)           -14.9502         -DE/DX =    0.0                 !
 ! D92   D(6,4,10,12)          -66.9051         -DE/DX =    0.0                 !
 ! D93   D(1,5,9,3)             23.8427         -DE/DX =    0.0                 !
 ! D94   D(1,5,9,8)            -36.3418         -DE/DX =    0.0                 !
 ! D95   D(12,5,11,2)          -39.3085         -DE/DX =    0.0                 !
 ! D96   D(12,5,11,8)           29.5763         -DE/DX =    0.0                 !
 ! D97   D(11,5,12,3)          -18.4395         -DE/DX =    0.0                 !
 ! D98   D(11,5,12,10)          50.8531         -DE/DX =    0.0                 !
 ! D99   D(2,6,7,10)            29.5763         -DE/DX =    0.0                 !
 ! D100  D(8,6,7,10)           -39.3085         -DE/DX =    0.0                 !
 ! D101  D(4,6,8,9)            -50.4823         -DE/DX =    0.0                 !
 ! D102  D(4,6,8,11)            21.3033         -DE/DX =    0.0                 !
 ! D103  D(7,6,8,9)             11.8395         -DE/DX =    0.0                 !
 ! D104  D(7,6,8,11)            83.6252         -DE/DX =    0.0                 !
 ! D105  D(6,7,10,1)           -18.4395         -DE/DX =    0.0                 !
 ! D106  D(6,7,10,12)           50.8531         -DE/DX =    0.0                 !
 ! D107  D(2,8,9,5)             12.7896         -DE/DX =    0.0                 !
 ! D108  D(2,8,9,12)           -50.0846         -DE/DX =    0.0                 !
 ! D109  D(6,8,9,5)             77.6924         -DE/DX =    0.0                 !
 ! D110  D(6,8,9,12)            14.8183         -DE/DX =    0.0                 !
 ! D111  D(3,8,11,1)            32.7808         -DE/DX =    0.0                 !
 ! D112  D(3,8,11,5)           -28.6041         -DE/DX =    0.0                 !
 ! D113  D(6,8,11,1)           -35.5995         -DE/DX =    0.0                 !
 ! D114  D(6,8,11,5)           -96.9844         -DE/DX =    0.0                 !
 ! D115  D(3,9,11,1)           -43.4347         -DE/DX =    0.0                 !
 ! D116  D(3,9,11,2)             7.4295         -DE/DX =    0.0                 !
 ! D117  D(12,9,11,1)           14.1632         -DE/DX =    0.0                 !
 ! D118  D(12,9,11,2)           65.0273         -DE/DX =    0.0                 !
 ! D119  D(8,9,12,1)            44.6029         -DE/DX =    0.0                 !
 ! D120  D(8,9,12,10)           -7.352          -DE/DX =    0.0                 !
 ! D121  D(11,9,12,1)          -14.9502         -DE/DX =    0.0                 !
 ! D122  D(11,9,12,10)         -66.9051         -DE/DX =    0.0                 !
 ! D123  D(4,10,12,5)          -29.3359         -DE/DX =    0.0                 !
 ! D124  D(4,10,12,9)           39.7411         -DE/DX =    0.0                 !
 ! D125  D(7,10,12,5)          -98.4128         -DE/DX =    0.0                 !
 ! D126  D(7,10,12,9)          -29.3359         -DE/DX =    0.0                 !
 --------------------------------------------------------------------------------
 GradGradGradGradGradGradGradGradGradGradGradGradGradGradGradGradGradGrad

                          Input orientation:                          
 ---------------------------------------------------------------------
 Center     Atomic      Atomic             Coordinates (Angstroms)
 Number     Number       Type             X           Y           Z
 ---------------------------------------------------------------------
      1          4           0        1.264963   -0.320671   -0.411748
      2          4           0        1.005046    0.322089    1.500195
      3          4           0       -1.264963    0.320671   -0.411748
      4          4           0        1.174963    1.836760    0.030660
      5          4           0        0.562430   -2.524287   -0.639011
      6          4           0       -0.557313    1.683373    1.223695
      7          4           0       -0.562430    2.524287   -0.639011
      8          4           0       -1.005046   -0.322089    1.500195
      9          4           0       -1.174963   -1.836760    0.030660
     10          4           0        0.279981    0.982365   -1.702876
     11          4           0        0.557313   -1.683373    1.223695
     12          4           0       -0.279981   -0.982365   -1.702876
 ---------------------------------------------------------------------
                    Distance matrix (angstroms):
                    1          2          3          4          5
     1  Be   0.000000
     2  Be   2.033771   0.000000
     3  Be   2.609952   2.967907   0.000000
     4  Be   2.204163   2.117223   2.906456   0.000000
     5  Be   2.324032   3.588031   3.388923   4.454479   0.000000
     6  Be   3.164105   2.090578   2.243301   2.108943   4.735811
     7  Be   3.388923   3.447152   2.324032   1.984864   5.172370
     8  Be   2.967907   2.110791   2.033771   3.401852   3.447152
     9  Be   2.906456   3.401852   2.204163   4.360836   1.984864
    10  Be   2.082091   3.349828   2.119364   2.129819   3.675350
    11  Be   2.243301   2.073354   3.164105   3.767779   2.043731
    12  Be   2.119364   3.689520   2.082091   3.615172   2.054018
                    6          7          8          9         10
     6  Be   0.000000
     7  Be   2.043731   0.000000
     8  Be   2.073354   3.588031   0.000000
     9  Be   3.767779   4.454479   2.117223   0.000000
    10  Be   3.123667   2.054018   3.689520   3.615172   0.000000
    11  Be   3.546460   4.735811   2.090578   2.108943   3.968362
    12  Be   3.968362   3.675350   3.349828   2.129819   2.042969
                   11         12
    11  Be   0.000000
    12  Be   3.123667   0.000000
 Stoichiometry    Be12
 Framework group  C2[X(Be12)]
 Deg. of freedom    16
 Full point group                 C2      NOp   2
 Largest Abelian subgroup         C2      NOp   2
 Largest concise Abelian subgroup C2      NOp   2
                         Standard orientation:                         
 ---------------------------------------------------------------------
 Center     Atomic      Atomic             Coordinates (Angstroms)
 Number     Number       Type             X           Y           Z
 ---------------------------------------------------------------------
      1          4           0       -1.270404    0.298388    0.411901
      2          4           0       -0.743511    0.749033   -1.500042
      3          4           0        1.270404   -0.298388    0.411901
      4          4           0       -0.196251    2.171568   -0.030507
      5          4           0       -1.662491   -1.981029    0.639164
      6          4           0        1.270404    1.237100   -1.223543
      7          4           0        1.662491    1.981029    0.639164
      8          4           0        0.743511   -0.749033   -1.500042
      9          4           0        0.196251   -2.171568   -0.030507
     10          4           0        0.204260    1.000854    1.703029
     11          4           0       -1.270404   -1.237100   -1.223543
     12          4           0       -0.204260   -1.000854    1.703029
 ---------------------------------------------------------------------
 Rotational constants (GHZ):           2.3517015           1.5199434           1.3365943

 **********************************************************************

            Population analysis using the SCF density.

 **********************************************************************

 Orbital symmetries:
       Occupied  (A) (B) (A) (B) (B) (A) (A) (B) (A) (B) (A) (B)
                 (A) (B) (A) (B) (A) (B) (A) (A) (B) (A) (B) (A)
       Virtual   (B) (B) (A) (A) (A) (B) (B) (A) (B) (A) (B) (B)
                 (A) (A) (B) (A) (A) (B) (B) (A) (A) (B) (A) (B)
                 (B) (A) (B) (B) (A) (B) (B) (A) (A) (A) (B) (A)
                 (B) (A) (B) (A) (A) (B) (A) (A) (B) (B) (B) (A)
                 (B) (A) (B) (A) (B) (A) (B) (B) (A) (A) (B) (A)
                 (B) (A) (B) (B) (B) (B) (A) (A) (A) (A) (B) (B)
                 (A) (A) (B) (A) (B) (A) (B) (A) (B) (B) (A) (B)
                 (A) (B) (A) (B) (A) (A) (B) (A) (B) (B) (A) (A)
                 (A) (B) (B) (A) (B) (A) (B) (A) (B) (B) (A) (B)
                 (A) (B) (B) (A) (A) (B) (B) (A) (A) (B) (B) (A)
                 (A) (B) (A) (B) (B) (A) (B) (A) (A) (B) (B) (A)
                 (A) (A) (B) (A) (B) (A) (B) (A) (B) (B) (A) (B)
                 (A) (B) (B) (A) (A) (B) (A) (B) (A) (B) (B) (A)
                 (A) (B) (A) (A) (A) (B) (B) (A) (B) (B) (A) (B)
                 (A) (B) (A) (B) (A) (A) (B) (A) (B) (B) (A) (B)
                 (A) (A) (B) (B) (A) (A) (B) (A) (A) (B) (B) (B)
                 (A) (B) (A) (B) (A) (B) (A) (B) (A) (B) (B) (A)
 The electronic state is 1-A.
 Alpha  occ. eigenvalues --   -4.06538  -4.06538  -4.04134  -4.04133  -4.03726
 Alpha  occ. eigenvalues --   -4.03726  -4.02806  -4.02787  -4.02759  -4.02733
 Alpha  occ. eigenvalues --   -4.02644  -4.02606  -0.50556  -0.42381  -0.37639
 Alpha  occ. eigenvalues --   -0.33562  -0.30715  -0.27674  -0.25300  -0.22940
 Alpha  occ. eigenvalues --   -0.22267  -0.20247  -0.20240  -0.19755
 Alpha virt. eigenvalues --   -0.12651  -0.10573  -0.09867  -0.08069  -0.05817
 Alpha virt. eigenvalues --   -0.04924  -0.03674  -0.02838  -0.02248  -0.01734
 Alpha virt. eigenvalues --    0.00641   0.01522   0.01675   0.03305   0.04280
 Alpha virt. eigenvalues --    0.04556   0.05061   0.05732   0.06194   0.06222
 Alpha virt. eigenvalues --    0.06701   0.06902   0.07028   0.08107   0.08975
 Alpha virt. eigenvalues --    0.08997   0.09393   0.11330   0.12102   0.12352
 Alpha virt. eigenvalues --    0.13756   0.14210   0.14338   0.15356   0.15429
 Alpha virt. eigenvalues --    0.16226   0.16530   0.17771   0.17780   0.17998
 Alpha virt. eigenvalues --    0.19346   0.19389   0.20335   0.21215   0.21307
 Alpha virt. eigenvalues --    0.22149   0.22556   0.23007   0.23426   0.24362
 Alpha virt. eigenvalues --    0.24403   0.24799   0.25604   0.26001   0.26056
 Alpha virt. eigenvalues --    0.26914   0.26974   0.27381   0.27595   0.28211
 Alpha virt. eigenvalues --    0.28328   0.29192   0.29244   0.29520   0.30409
 Alpha virt. eigenvalues --    0.31297   0.31597   0.32429   0.33139   0.33784
 Alpha virt. eigenvalues --    0.34277   0.35313   0.36359   0.36451   0.38054
 Alpha virt. eigenvalues --    0.38764   0.39267   0.40207   0.41940   0.41962
 Alpha virt. eigenvalues --    0.43356   0.45113   0.45481   0.45810   0.46433
 Alpha virt. eigenvalues --    0.48828   0.49845   0.50047   0.50361   0.52046
 Alpha virt. eigenvalues --    0.53854   0.56866   0.57058   0.58198   0.58724
 Alpha virt. eigenvalues --    0.60272   0.60782   0.61308   0.62069   0.62573
 Alpha virt. eigenvalues --    0.63989   0.64600   0.65209   0.65539   0.65943
 Alpha virt. eigenvalues --    0.66809   0.67835   0.68303   0.68328   0.68977
 Alpha virt. eigenvalues --    0.69532   0.69591   0.70797   0.71015   0.71145
 Alpha virt. eigenvalues --    0.72671   0.73747   0.74061   0.75100   0.75408
 Alpha virt. eigenvalues --    0.75880   0.76035   0.77339   0.77445   0.77846
 Alpha virt. eigenvalues --    0.78308   0.79256   0.79449   0.80992   0.82614
 Alpha virt. eigenvalues --    0.83133   0.83442   0.83730   0.85090   0.85671
 Alpha virt. eigenvalues --    0.86788   0.89651   0.89849   0.90233   0.91075
 Alpha virt. eigenvalues --    0.91226   0.92479   0.92866   0.94122   0.94335
 Alpha virt. eigenvalues --    0.96202   0.97157   0.97579   0.98385   0.99444
 Alpha virt. eigenvalues --    1.02554   1.04632   1.07237   1.07642   1.13298
 Alpha virt. eigenvalues --    1.14684   5.22817   5.26588   5.27067   5.28307
 Alpha virt. eigenvalues --    5.32960   5.33831   5.36980   5.41938   5.44217
 Alpha virt. eigenvalues --    5.47167   5.55860   5.59574   5.61325   5.69941
 Alpha virt. eigenvalues --    5.72685   5.74297   5.76348   5.78689   5.82028
 Alpha virt. eigenvalues --    5.84302   5.84628   5.85265   5.88064   5.91644
 Alpha virt. eigenvalues --    5.94756   5.96135   5.96795   5.99597   6.00573
 Alpha virt. eigenvalues --    6.05429   6.08380   6.10916   6.13220   6.15600
 Alpha virt. eigenvalues --    6.18473   6.26092   7.30381   7.56364   7.70506
 Alpha virt. eigenvalues --    7.72193   7.75470   7.78459   7.80640   7.80967
 Alpha virt. eigenvalues --    7.82778   7.86347   7.92437   7.98899
          Condensed to atoms (all electrons):
               1          2          3          4          5          6
     1  Be   2.772762   0.152147   0.046018   0.178840   0.068085  -0.009102
     2  Be   0.152147   2.870164   0.000981   0.235029   0.072220   0.196925
     3  Be   0.046018   0.000981   2.772762  -0.028607   0.041214   0.102047
     4  Be   0.178840   0.235029  -0.028607   2.863981  -0.004692   0.204600
     5  Be   0.068085   0.072220   0.041214  -0.004692   3.179125  -0.009688
     6  Be  -0.009102   0.196925   0.102047   0.204600  -0.009688   2.851195
     7  Be   0.041214   0.022681   0.068085   0.308499  -0.013251   0.282651
     8  Be   0.000981   0.201969   0.152147   0.011063   0.022681   0.260310
     9  Be  -0.028607   0.011063   0.178840  -0.005569   0.308499   0.041134
    10  Be   0.115326   0.041760   0.126623   0.206361   0.056982   0.018703
    11  Be   0.102047   0.260310  -0.009102   0.041134   0.282651   0.048066
    12  Be   0.126623   0.007866   0.115326   0.031033   0.259837   0.010275
               7          8          9         10         11         12
     1  Be   0.041214   0.000981  -0.028607   0.115326   0.102047   0.126623
     2  Be   0.022681   0.201969   0.011063   0.041760   0.260310   0.007866
     3  Be   0.068085   0.152147   0.178840   0.126623  -0.009102   0.115326
     4  Be   0.308499   0.011063  -0.005569   0.206361   0.041134   0.031033
     5  Be  -0.013251   0.022681   0.308499   0.056982   0.282651   0.259837
     6  Be   0.282651   0.260310   0.041134   0.018703   0.048066   0.010275
     7  Be   3.179125   0.072220  -0.004692   0.259837  -0.009688   0.056982
     8  Be   0.072220   2.870164   0.235029   0.007866   0.196925   0.041760
     9  Be  -0.004692   0.235029   2.863981   0.031033   0.204600   0.206361
    10  Be   0.259837   0.007866   0.031033   2.879439   0.010275   0.303894
    11  Be  -0.009688   0.196925   0.204600   0.010275   2.851195   0.018703
    12  Be   0.056982   0.041760   0.206361   0.303894   0.018703   2.879439
 Mulliken charges:
               1
     1  Be   0.433665
     2  Be  -0.073115
     3  Be   0.433665
     4  Be  -0.041671
     5  Be  -0.263663
     6  Be   0.002885
     7  Be  -0.263663
     8  Be  -0.073115
     9  Be  -0.041671
    10  Be  -0.058099
    11  Be   0.002885
    12  Be  -0.058099
 Sum of Mulliken charges =  -0.00000
 Mulliken charges with hydrogens summed into heavy atoms:
               1
     1  Be   0.433665
     2  Be  -0.073115
     3  Be   0.433665
     4  Be  -0.041671
     5  Be  -0.263663
     6  Be   0.002885
     7  Be  -0.263663
     8  Be  -0.073115
     9  Be  -0.041671
    10  Be  -0.058099
    11  Be   0.002885
    12  Be  -0.058099
 Electronic spatial extent (au):  <R**2>=            880.6175
 Charge=             -0.0000 electrons
 Dipole moment (field-independent basis, Debye):
    X=             -0.0000    Y=              0.0000    Z=              0.5144  Tot=              0.5144
 Quadrupole moment (field-independent basis, Debye-Ang):
   XX=            -65.4506   YY=            -68.0766   ZZ=            -64.4020
   XY=              5.0902   XZ=             -0.0000   YZ=              0.0000
 Traceless Quadrupole moment (field-independent basis, Debye-Ang):
   XX=              0.5258   YY=             -2.1002   ZZ=              1.5744
   XY=              5.0902   XZ=             -0.0000   YZ=              0.0000
 Octapole moment (field-independent basis, Debye-Ang**2):
  XXX=             -0.0000  YYY=              0.0000  ZZZ=              1.3606  XYY=              0.0000
  XXY=              0.0000  XXZ=              3.0045  XZZ=             -0.0000  YZZ=             -0.0000
  YYZ=              7.8617  XYZ=              9.7967
 Hexadecapole moment (field-independent basis, Debye-Ang**3):
 XXXX=           -605.3543 YYYY=          -1012.6212 ZZZZ=           -615.0305 XXXY=            -69.4783
 XXXZ=             -0.0000 YYYX=           -143.5358 YYYZ=              0.0000 ZZZX=             -0.0000
 ZZZY=              0.0000 XXYY=           -235.9235 XXZZ=           -199.9378 YYZZ=           -273.5303
 XXYZ=              0.0000 YYXZ=              0.0000 ZZXY=            -28.8025
 N-N= 2.066249905047D+02 E-N=-8.189919891033D+02  KE= 1.752890260055D+02
 Symmetry A    KE= 8.861778650704D+01
 Symmetry B    KE= 8.667123949843D+01
 1\1\GINC-ASUS\FOpt\RPBE1PBE\def2TZVP\Be12\ASUS\11-Sep-2023\0\\# opt fr
 eq def2tzvp pbe1pbe\\Title Card Required\\0,1\Be,1.2649633855,-0.32067
 11447,-0.4117479577\Be,1.0050463488,0.3220888485,1.5001949763\Be,-1.26
 49633855,0.3206711447,-0.4117479577\Be,1.1749627317,1.8367597257,0.030
 6598148\Be,0.5624295266,-2.5242870545,-0.6390110581\Be,-0.557313395,1.
 6833734081,1.2236954857\Be,-0.5624295266,2.5242870545,-0.6390110581\Be
 ,-1.0050463488,-0.3220888485,1.5001949763\Be,-1.1749627317,-1.83675972
 57,0.0306598148\Be,0.279981096,0.9823649685,-1.702875971\Be,0.55731339
 5,-1.6833734081,1.2236954857\Be,-0.279981096,-0.9823649685,-1.70287597
 1\\Version=ES64L-G16RevA.03\State=1-A\HF=-176.5543191\RMSD=3.501e-09\R
 MSF=3.934e-05\Dipole=0.,0.,-0.2023999\Quadrupole=-3.119413,1.9489031,1
 .1705099,-2.9753735,0.,0.\PG=C02 [X(Be12)]\\@


 GOORD'S AXIOM:  A MEETING IS AN EVENT AT WHICH
 THE MINUTES ARE KEPT AND THE HOURS ARE LOST.
 Job cpu time:       0 days  1 hours  4 minutes 45.6 seconds.
 Elapsed time:       0 days  0 hours  5 minutes 45.6 seconds.
 File lengths (MBytes):  RWF=     30 Int=      0 D2E=      0 Chk=      6 Scr=      1
 Normal termination of Gaussian 16 at Mon Sep 11 18:36:11 2023.
 Link1:  Proceeding to internal job step number  2.
 ----------------------------------------------------------------------
 #N Geom=AllCheck Guess=TCheck SCRF=Check GenChk RPBE1PBE/def2TZVP Freq
 ----------------------------------------------------------------------
 1/10=4,29=7,30=1,38=1,40=1/1,3;
 2/12=2,40=1/2;
 3/5=44,7=101,11=2,14=-4,25=1,30=1,70=2,71=2,74=-13,116=1,140=1/1,2,3;
 4/5=101/1;
 5/5=2,38=6,98=1/2;
 8/6=4,10=90,11=11/1;
 11/6=1,8=1,9=11,15=111,16=1/1,2,10;
 10/6=1/2;
 6/7=2,8=2,9=2,10=2,28=1/1;
 7/8=1,10=1,25=1/1,2,3,16;
 1/10=4,30=1/3;
 99//99;
 Structure from the checkpoint file:  "/home/asus/YCY/Be12/Be12.chk"
 -------------------
 Title Card Required
 -------------------
 Charge =  0 Multiplicity = 1
 Redundant internal coordinates found in file.  (old form).
 Be,0,1.2649633855,-0.3206711447,-0.4117479577
 Be,0,1.0050463488,0.3220888485,1.5001949763
 Be,0,-1.2649633855,0.3206711447,-0.4117479577
 Be,0,1.1749627317,1.8367597257,0.0306598148
 Be,0,0.5624295266,-2.5242870545,-0.6390110581
 Be,0,-0.557313395,1.6833734081,1.2236954857
 Be,0,-0.5624295266,2.5242870545,-0.6390110581
 Be,0,-1.0050463488,-0.3220888485,1.5001949763
 Be,0,-1.1749627317,-1.8367597257,0.0306598148
 Be,0,0.279981096,0.9823649685,-1.702875971
 Be,0,0.557313395,-1.6833734081,1.2236954857
 Be,0,-0.279981096,-0.9823649685,-1.702875971
 Recover connectivity data from disk.

 GradGradGradGradGradGradGradGradGradGradGradGradGradGradGradGradGradGrad
 Berny optimization.
 Initialization pass.
                           ----------------------------
                           !    Initial Parameters    !
                           ! (Angstroms and Degrees)  !
 --------------------------                            --------------------------
 ! Name  Definition              Value          Derivative Info.                !
 --------------------------------------------------------------------------------
 ! R1    R(1,2)                  2.0338         calculate D2E/DX2 analytically  !
 ! R2    R(1,4)                  2.2042         calculate D2E/DX2 analytically  !
 ! R3    R(1,5)                  2.324          calculate D2E/DX2 analytically  !
 ! R4    R(1,10)                 2.0821         calculate D2E/DX2 analytically  !
 ! R5    R(1,11)                 2.2433         calculate D2E/DX2 analytically  !
 ! R6    R(1,12)                 2.1194         calculate D2E/DX2 analytically  !
 ! R7    R(2,4)                  2.1172         calculate D2E/DX2 analytically  !
 ! R8    R(2,6)                  2.0906         calculate D2E/DX2 analytically  !
 ! R9    R(2,8)                  2.1108         calculate D2E/DX2 analytically  !
 ! R10   R(2,11)                 2.0734         calculate D2E/DX2 analytically  !
 ! R11   R(3,6)                  2.2433         calculate D2E/DX2 analytically  !
 ! R12   R(3,7)                  2.324          calculate D2E/DX2 analytically  !
 ! R13   R(3,8)                  2.0338         calculate D2E/DX2 analytically  !
 ! R14   R(3,9)                  2.2042         calculate D2E/DX2 analytically  !
 ! R15   R(3,10)                 2.1194         calculate D2E/DX2 analytically  !
 ! R16   R(3,12)                 2.0821         calculate D2E/DX2 analytically  !
 ! R17   R(4,6)                  2.1089         calculate D2E/DX2 analytically  !
 ! R18   R(4,7)                  1.9849         calculate D2E/DX2 analytically  !
 ! R19   R(4,10)                 2.1298         calculate D2E/DX2 analytically  !
 ! R20   R(5,9)                  1.9849         calculate D2E/DX2 analytically  !
 ! R21   R(5,11)                 2.0437         calculate D2E/DX2 analytically  !
 ! R22   R(5,12)                 2.054          calculate D2E/DX2 analytically  !
 ! R23   R(6,7)                  2.0437         calculate D2E/DX2 analytically  !
 ! R24   R(6,8)                  2.0734         calculate D2E/DX2 analytically  !
 ! R25   R(7,10)                 2.054          calculate D2E/DX2 analytically  !
 ! R26   R(8,9)                  2.1172         calculate D2E/DX2 analytically  !
 ! R27   R(8,11)                 2.0906         calculate D2E/DX2 analytically  !
 ! R28   R(9,11)                 2.1089         calculate D2E/DX2 analytically  !
 ! R29   R(9,12)                 2.1298         calculate D2E/DX2 analytically  !
 ! R30   R(10,12)                2.043          calculate D2E/DX2 analytically  !
 ! A1    A(2,1,5)              110.6688         calculate D2E/DX2 analytically  !
 ! A2    A(2,1,10)             108.9484         calculate D2E/DX2 analytically  !
 ! A3    A(2,1,12)             125.3257         calculate D2E/DX2 analytically  !
 ! A4    A(4,1,5)              159.2876         calculate D2E/DX2 analytically  !
 ! A5    A(4,1,11)             115.8086         calculate D2E/DX2 analytically  !
 ! A6    A(4,1,12)             113.4598         calculate D2E/DX2 analytically  !
 ! A7    A(5,1,10)             112.9395         calculate D2E/DX2 analytically  !
 ! A8    A(10,1,11)            133.0796         calculate D2E/DX2 analytically  !
 ! A9    A(11,1,12)             91.4053         calculate D2E/DX2 analytically  !
 ! A10   A(1,2,6)              100.193          calculate D2E/DX2 analytically  !
 ! A11   A(1,2,8)               91.447          calculate D2E/DX2 analytically  !
 ! A12   A(4,2,8)              107.1429         calculate D2E/DX2 analytically  !
 ! A13   A(4,2,11)             128.079          calculate D2E/DX2 analytically  !
 ! A14   A(6,2,11)             116.7956         calculate D2E/DX2 analytically  !
 ! A15   A(6,3,9)              115.8086         calculate D2E/DX2 analytically  !
 ! A16   A(6,3,10)              91.4053         calculate D2E/DX2 analytically  !
 ! A17   A(6,3,12)             133.0796         calculate D2E/DX2 analytically  !
 ! A18   A(7,3,8)              110.6688         calculate D2E/DX2 analytically  !
 ! A19   A(7,3,9)              159.2876         calculate D2E/DX2 analytically  !
 ! A20   A(7,3,12)             112.9395         calculate D2E/DX2 analytically  !
 ! A21   A(8,3,10)             125.3257         calculate D2E/DX2 analytically  !
 ! A22   A(8,3,12)             108.9484         calculate D2E/DX2 analytically  !
 ! A23   A(9,3,10)             113.4598         calculate D2E/DX2 analytically  !
 ! A24   A(1,4,6)               94.3526         calculate D2E/DX2 analytically  !
 ! A25   A(1,4,7)              107.8824         calculate D2E/DX2 analytically  !
 ! A26   A(2,4,7)              114.3138         calculate D2E/DX2 analytically  !
 ! A27   A(2,4,10)             104.1362         calculate D2E/DX2 analytically  !
 ! A28   A(6,4,10)              94.9397         calculate D2E/DX2 analytically  !
 ! A29   A(1,5,9)               84.4434         calculate D2E/DX2 analytically  !
 ! A30   A(11,5,12)             99.3324         calculate D2E/DX2 analytically  !
 ! A31   A(2,6,3)               86.3664         calculate D2E/DX2 analytically  !
 ! A32   A(2,6,7)              112.9756         calculate D2E/DX2 analytically  !
 ! A33   A(3,6,4)               83.735          calculate D2E/DX2 analytically  !
 ! A34   A(4,6,8)              108.8546         calculate D2E/DX2 analytically  !
 ! A35   A(7,6,8)              121.2647         calculate D2E/DX2 analytically  !
 ! A36   A(3,7,4)               84.4434         calculate D2E/DX2 analytically  !
 ! A37   A(6,7,10)              99.3324         calculate D2E/DX2 analytically  !
 ! A38   A(2,8,3)               91.447          calculate D2E/DX2 analytically  !
 ! A39   A(2,8,9)              107.1429         calculate D2E/DX2 analytically  !
 ! A40   A(3,8,11)             100.193          calculate D2E/DX2 analytically  !
 ! A41   A(6,8,9)              128.079          calculate D2E/DX2 analytically  !
 ! A42   A(6,8,11)             116.7956         calculate D2E/DX2 analytically  !
 ! A43   A(3,9,5)              107.8824         calculate D2E/DX2 analytically  !
 ! A44   A(3,9,11)              94.3526         calculate D2E/DX2 analytically  !
 ! A45   A(5,9,8)              114.3138         calculate D2E/DX2 analytically  !
 ! A46   A(8,9,12)             104.1362         calculate D2E/DX2 analytically  !
 ! A47   A(11,9,12)             94.9397         calculate D2E/DX2 analytically  !
 ! A48   A(1,10,3)              76.8022         calculate D2E/DX2 analytically  !
 ! A49   A(1,10,7)             110.0378         calculate D2E/DX2 analytically  !
 ! A50   A(3,10,4)              86.3142         calculate D2E/DX2 analytically  !
 ! A51   A(4,10,12)            120.0644         calculate D2E/DX2 analytically  !
 ! A52   A(7,10,12)            127.5551         calculate D2E/DX2 analytically  !
 ! A53   A(1,11,8)              86.3664         calculate D2E/DX2 analytically  !
 ! A54   A(1,11,9)              83.735          calculate D2E/DX2 analytically  !
 ! A55   A(2,11,5)             121.2647         calculate D2E/DX2 analytically  !
 ! A56   A(2,11,9)             108.8546         calculate D2E/DX2 analytically  !
 ! A57   A(5,11,8)             112.9756         calculate D2E/DX2 analytically  !
 ! A58   A(1,12,3)              76.8022         calculate D2E/DX2 analytically  !
 ! A59   A(1,12,9)              86.3142         calculate D2E/DX2 analytically  !
 ! A60   A(3,12,5)             110.0378         calculate D2E/DX2 analytically  !
 ! A61   A(5,12,10)            127.5551         calculate D2E/DX2 analytically  !
 ! A62   A(9,12,10)            120.0644         calculate D2E/DX2 analytically  !
 ! D1    D(5,1,2,6)           -110.0761         calculate D2E/DX2 analytically  !
 ! D2    D(5,1,2,8)            -51.1947         calculate D2E/DX2 analytically  !
 ! D3    D(10,1,2,6)            14.6709         calculate D2E/DX2 analytically  !
 ! D4    D(10,1,2,8)            73.5523         calculate D2E/DX2 analytically  !
 ! D5    D(12,1,2,6)           -49.2298         calculate D2E/DX2 analytically  !
 ! D6    D(12,1,2,8)             9.6516         calculate D2E/DX2 analytically  !
 ! D7    D(5,1,4,6)             19.2526         calculate D2E/DX2 analytically  !
 ! D8    D(5,1,4,7)            -40.3875         calculate D2E/DX2 analytically  !
 ! D9    D(11,1,4,6)           -33.4762         calculate D2E/DX2 analytically  !
 ! D10   D(11,1,4,7)           -93.1163         calculate D2E/DX2 analytically  !
 ! D11   D(12,1,4,6)            70.385          calculate D2E/DX2 analytically  !
 ! D12   D(12,1,4,7)            10.7448         calculate D2E/DX2 analytically  !
 ! D13   D(2,1,5,9)             57.2088         calculate D2E/DX2 analytically  !
 ! D14   D(4,1,5,9)             -1.2509         calculate D2E/DX2 analytically  !
 ! D15   D(10,1,5,9)           -65.2382         calculate D2E/DX2 analytically  !
 ! D16   D(2,1,10,3)           -57.6251         calculate D2E/DX2 analytically  !
 ! D17   D(2,1,10,7)             2.3002         calculate D2E/DX2 analytically  !
 ! D18   D(5,1,10,3)            65.7788         calculate D2E/DX2 analytically  !
 ! D19   D(5,1,10,7)           125.7042         calculate D2E/DX2 analytically  !
 ! D20   D(11,1,10,3)            5.5347         calculate D2E/DX2 analytically  !
 ! D21   D(11,1,10,7)           65.46           calculate D2E/DX2 analytically  !
 ! D22   D(4,1,11,8)            42.0816         calculate D2E/DX2 analytically  !
 ! D23   D(4,1,11,9)           102.8293         calculate D2E/DX2 analytically  !
 ! D24   D(10,1,11,8)          -29.289          calculate D2E/DX2 analytically  !
 ! D25   D(10,1,11,9)           31.4587         calculate D2E/DX2 analytically  !
 ! D26   D(12,1,11,8)          -74.9326         calculate D2E/DX2 analytically  !
 ! D27   D(12,1,11,9)          -14.1849         calculate D2E/DX2 analytically  !
 ! D28   D(2,1,12,3)            26.7695         calculate D2E/DX2 analytically  !
 ! D29   D(2,1,12,9)           -36.4485         calculate D2E/DX2 analytically  !
 ! D30   D(4,1,12,3)           -41.8329         calculate D2E/DX2 analytically  !
 ! D31   D(4,1,12,9)          -105.0508         calculate D2E/DX2 analytically  !
 ! D32   D(11,1,12,3)           77.2049         calculate D2E/DX2 analytically  !
 ! D33   D(11,1,12,9)           13.9869         calculate D2E/DX2 analytically  !
 ! D34   D(8,2,4,7)             12.7896         calculate D2E/DX2 analytically  !
 ! D35   D(8,2,4,10)           -50.0846         calculate D2E/DX2 analytically  !
 ! D36   D(11,2,4,7)            77.6924         calculate D2E/DX2 analytically  !
 ! D37   D(11,2,4,10)           14.8183         calculate D2E/DX2 analytically  !
 ! D38   D(1,2,6,3)             32.7808         calculate D2E/DX2 analytically  !
 ! D39   D(1,2,6,7)            -28.6041         calculate D2E/DX2 analytically  !
 ! D40   D(11,2,6,3)           -35.5995         calculate D2E/DX2 analytically  !
 ! D41   D(11,2,6,7)           -96.9844         calculate D2E/DX2 analytically  !
 ! D42   D(1,2,8,3)            -39.7632         calculate D2E/DX2 analytically  !
 ! D43   D(1,2,8,9)             23.5366         calculate D2E/DX2 analytically  !
 ! D44   D(4,2,8,3)             23.5366         calculate D2E/DX2 analytically  !
 ! D45   D(4,2,8,9)             86.8364         calculate D2E/DX2 analytically  !
 ! D46   D(4,2,11,5)            11.8395         calculate D2E/DX2 analytically  !
 ! D47   D(4,2,11,9)           -50.4823         calculate D2E/DX2 analytically  !
 ! D48   D(6,2,11,5)            83.6252         calculate D2E/DX2 analytically  !
 ! D49   D(6,2,11,9)            21.3033         calculate D2E/DX2 analytically  !
 ! D50   D(9,3,6,2)             42.0816         calculate D2E/DX2 analytically  !
 ! D51   D(9,3,6,4)            102.8293         calculate D2E/DX2 analytically  !
 ! D52   D(10,3,6,2)           -74.9326         calculate D2E/DX2 analytically  !
 ! D53   D(10,3,6,4)           -14.1849         calculate D2E/DX2 analytically  !
 ! D54   D(12,3,6,2)           -29.289          calculate D2E/DX2 analytically  !
 ! D55   D(12,3,6,4)            31.4587         calculate D2E/DX2 analytically  !
 ! D56   D(8,3,7,4)             57.2088         calculate D2E/DX2 analytically  !
 ! D57   D(9,3,7,4)             -1.2509         calculate D2E/DX2 analytically  !
 ! D58   D(12,3,7,4)           -65.2382         calculate D2E/DX2 analytically  !
 ! D59   D(7,3,8,2)            -51.1947         calculate D2E/DX2 analytically  !
 ! D60   D(7,3,8,11)          -110.0761         calculate D2E/DX2 analytically  !
 ! D61   D(10,3,8,2)             9.6516         calculate D2E/DX2 analytically  !
 ! D62   D(10,3,8,11)          -49.2298         calculate D2E/DX2 analytically  !
 ! D63   D(12,3,8,2)            73.5523         calculate D2E/DX2 analytically  !
 ! D64   D(12,3,8,11)           14.6709         calculate D2E/DX2 analytically  !
 ! D65   D(6,3,9,5)            -93.1163         calculate D2E/DX2 analytically  !
 ! D66   D(6,3,9,11)           -33.4762         calculate D2E/DX2 analytically  !
 ! D67   D(7,3,9,5)            -40.3875         calculate D2E/DX2 analytically  !
 ! D68   D(7,3,9,11)            19.2526         calculate D2E/DX2 analytically  !
 ! D69   D(10,3,9,5)            10.7448         calculate D2E/DX2 analytically  !
 ! D70   D(10,3,9,11)           70.385          calculate D2E/DX2 analytically  !
 ! D71   D(6,3,10,1)            77.2049         calculate D2E/DX2 analytically  !
 ! D72   D(6,3,10,4)            13.9869         calculate D2E/DX2 analytically  !
 ! D73   D(8,3,10,1)            26.7695         calculate D2E/DX2 analytically  !
 ! D74   D(8,3,10,4)           -36.4485         calculate D2E/DX2 analytically  !
 ! D75   D(9,3,10,1)           -41.8329         calculate D2E/DX2 analytically  !
 ! D76   D(9,3,10,4)          -105.0508         calculate D2E/DX2 analytically  !
 ! D77   D(6,3,12,1)             5.5347         calculate D2E/DX2 analytically  !
 ! D78   D(6,3,12,5)            65.46           calculate D2E/DX2 analytically  !
 ! D79   D(7,3,12,1)            65.7788         calculate D2E/DX2 analytically  !
 ! D80   D(7,3,12,5)           125.7042         calculate D2E/DX2 analytically  !
 ! D81   D(8,3,12,1)           -57.6251         calculate D2E/DX2 analytically  !
 ! D82   D(8,3,12,5)             2.3002         calculate D2E/DX2 analytically  !
 ! D83   D(1,4,6,3)            -43.4347         calculate D2E/DX2 analytically  !
 ! D84   D(1,4,6,8)              7.4295         calculate D2E/DX2 analytically  !
 ! D85   D(10,4,6,3)            14.1632         calculate D2E/DX2 analytically  !
 ! D86   D(10,4,6,8)            65.0273         calculate D2E/DX2 analytically  !
 ! D87   D(1,4,7,3)             23.8427         calculate D2E/DX2 analytically  !
 ! D88   D(2,4,7,3)            -36.3418         calculate D2E/DX2 analytically  !
 ! D89   D(2,4,10,3)            44.6029         calculate D2E/DX2 analytically  !
 ! D90   D(2,4,10,12)           -7.352          calculate D2E/DX2 analytically  !
 ! D91   D(6,4,10,3)           -14.9502         calculate D2E/DX2 analytically  !
 ! D92   D(6,4,10,12)          -66.9051         calculate D2E/DX2 analytically  !
 ! D93   D(1,5,9,3)             23.8427         calculate D2E/DX2 analytically  !
 ! D94   D(1,5,9,8)            -36.3418         calculate D2E/DX2 analytically  !
 ! D95   D(12,5,11,2)          -39.3085         calculate D2E/DX2 analytically  !
 ! D96   D(12,5,11,8)           29.5763         calculate D2E/DX2 analytically  !
 ! D97   D(11,5,12,3)          -18.4395         calculate D2E/DX2 analytically  !
 ! D98   D(11,5,12,10)          50.8531         calculate D2E/DX2 analytically  !
 ! D99   D(2,6,7,10)            29.5763         calculate D2E/DX2 analytically  !
 ! D100  D(8,6,7,10)           -39.3085         calculate D2E/DX2 analytically  !
 ! D101  D(4,6,8,9)            -50.4823         calculate D2E/DX2 analytically  !
 ! D102  D(4,6,8,11)            21.3033         calculate D2E/DX2 analytically  !
 ! D103  D(7,6,8,9)             11.8395         calculate D2E/DX2 analytically  !
 ! D104  D(7,6,8,11)            83.6252         calculate D2E/DX2 analytically  !
 ! D105  D(6,7,10,1)           -18.4395         calculate D2E/DX2 analytically  !
 ! D106  D(6,7,10,12)           50.8531         calculate D2E/DX2 analytically  !
 ! D107  D(2,8,9,5)             12.7896         calculate D2E/DX2 analytically  !
 ! D108  D(2,8,9,12)           -50.0846         calculate D2E/DX2 analytically  !
 ! D109  D(6,8,9,5)             77.6924         calculate D2E/DX2 analytically  !
 ! D110  D(6,8,9,12)            14.8183         calculate D2E/DX2 analytically  !
 ! D111  D(3,8,11,1)            32.7808         calculate D2E/DX2 analytically  !
 ! D112  D(3,8,11,5)           -28.6041         calculate D2E/DX2 analytically  !
 ! D113  D(6,8,11,1)           -35.5995         calculate D2E/DX2 analytically  !
 ! D114  D(6,8,11,5)           -96.9844         calculate D2E/DX2 analytically  !
 ! D115  D(3,9,11,1)           -43.4347         calculate D2E/DX2 analytically  !
 ! D116  D(3,9,11,2)             7.4295         calculate D2E/DX2 analytically  !
 ! D117  D(12,9,11,1)           14.1632         calculate D2E/DX2 analytically  !
 ! D118  D(12,9,11,2)           65.0273         calculate D2E/DX2 analytically  !
 ! D119  D(8,9,12,1)            44.6029         calculate D2E/DX2 analytically  !
 ! D120  D(8,9,12,10)           -7.352          calculate D2E/DX2 analytically  !
 ! D121  D(11,9,12,1)          -14.9502         calculate D2E/DX2 analytically  !
 ! D122  D(11,9,12,10)         -66.9051         calculate D2E/DX2 analytically  !
 ! D123  D(4,10,12,5)          -29.3359         calculate D2E/DX2 analytically  !
 ! D124  D(4,10,12,9)           39.7411         calculate D2E/DX2 analytically  !
 ! D125  D(7,10,12,5)          -98.4128         calculate D2E/DX2 analytically  !
 ! D126  D(7,10,12,9)          -29.3359         calculate D2E/DX2 analytically  !
 --------------------------------------------------------------------------------
 Trust Radius=3.00D-01 FncErr=1.00D-07 GrdErr=1.00D-07 EigMax=2.50D+02 EigMin=1.00D-04
 Number of steps in this run=      2 maximum allowed number of steps=      2.
 GradGradGradGradGradGradGradGradGradGradGradGradGradGradGradGradGradGrad

                          Input orientation:                          
 ---------------------------------------------------------------------
 Center     Atomic      Atomic             Coordinates (Angstroms)
 Number     Number       Type             X           Y           Z
 ---------------------------------------------------------------------
      1          4           0        1.264963   -0.320671   -0.411748
      2          4           0        1.005046    0.322089    1.500195
      3          4           0       -1.264963    0.320671   -0.411748
      4          4           0        1.174963    1.836760    0.030660
      5          4           0        0.562430   -2.524287   -0.639011
      6          4           0       -0.557313    1.683373    1.223695
      7          4           0       -0.562430    2.524287   -0.639011
      8          4           0       -1.005046   -0.322089    1.500195
      9          4           0       -1.174963   -1.836760    0.030660
     10          4           0        0.279981    0.982365   -1.702876
     11          4           0        0.557313   -1.683373    1.223695
     12          4           0       -0.279981   -0.982365   -1.702876
 ---------------------------------------------------------------------
                    Distance matrix (angstroms):
                    1          2          3          4          5
     1  Be   0.000000
     2  Be   2.033771   0.000000
     3  Be   2.609952   2.967907   0.000000
     4  Be   2.204163   2.117223   2.906456   0.000000
     5  Be   2.324032   3.588031   3.388923   4.454479   0.000000
     6  Be   3.164105   2.090578   2.243301   2.108943   4.735811
     7  Be   3.388923   3.447152   2.324032   1.984864   5.172370
     8  Be   2.967907   2.110791   2.033771   3.401852   3.447152
     9  Be   2.906456   3.401852   2.204163   4.360836   1.984864
    10  Be   2.082091   3.349828   2.119364   2.129819   3.675350
    11  Be   2.243301   2.073354   3.164105   3.767779   2.043731
    12  Be   2.119364   3.689520   2.082091   3.615172   2.054018
                    6          7          8          9         10
     6  Be   0.000000
     7  Be   2.043731   0.000000
     8  Be   2.073354   3.588031   0.000000
     9  Be   3.767779   4.454479   2.117223   0.000000
    10  Be   3.123667   2.054018   3.689520   3.615172   0.000000
    11  Be   3.546460   4.735811   2.090578   2.108943   3.968362
    12  Be   3.968362   3.675350   3.349828   2.129819   2.042969
                   11         12
    11  Be   0.000000
    12  Be   3.123667   0.000000
 Stoichiometry    Be12
 Framework group  C2[X(Be12)]
 Deg. of freedom    16
 Full point group                 C2      NOp   2
 Largest Abelian subgroup         C2      NOp   2
 Largest concise Abelian subgroup C2      NOp   2
                         Standard orientation:                         
 ---------------------------------------------------------------------
 Center     Atomic      Atomic             Coordinates (Angstroms)
 Number     Number       Type             X           Y           Z
 ---------------------------------------------------------------------
      1          4           0       -1.270404    0.298388    0.411901
      2          4           0       -0.743511    0.749033   -1.500042
      3          4           0        1.270404   -0.298388    0.411901
      4          4           0       -0.196251    2.171568   -0.030507
      5          4           0       -1.662491   -1.981029    0.639164
      6          4           0        1.270404    1.237100   -1.223543
      7          4           0        1.662491    1.981029    0.639164
      8          4           0        0.743511   -0.749033   -1.500042
      9          4           0        0.196251   -2.171568   -0.030507
     10          4           0        0.204260    1.000854    1.703029
     11          4           0       -1.270404   -1.237100   -1.223543
     12          4           0       -0.204260   -1.000854    1.703029
 ---------------------------------------------------------------------
 Rotational constants (GHZ):           2.3517015           1.5199434           1.3365943
 Standard basis: def2TZVP (5D, 7F)
 There are   120 symmetry adapted cartesian basis functions of A   symmetry.
 There are   120 symmetry adapted cartesian basis functions of B   symmetry.
 There are   114 symmetry adapted basis functions of A   symmetry.
 There are   114 symmetry adapted basis functions of B   symmetry.
   228 basis functions,   348 primitive gaussians,   240 cartesian basis functions
    24 alpha electrons       24 beta electrons
       nuclear repulsion energy       206.6249905047 Hartrees.
 NAtoms=   12 NActive=   12 NUniq=    6 SFac= 4.00D+00 NAtFMM=   60 NAOKFM=F Big=F
 Integral buffers will be    131072 words long.
 Raffenetti 2 integral format.
 Two-electron integral symmetry is turned on.
 One-electron integrals computed using PRISM.
   2 Symmetry operations used in ECPInt.
 ECPInt:  NShTT=    5886 NPrTT=   18732 LenC2=    5738 LenP2D=   15229.
 LDataN:  DoStor=T MaxTD1= 4 Len=   56
 NBasis=   228 RedAO= T EigKep=  2.58D-04  NBF=   114   114
 NBsUse=   228 1.00D-06 EigRej= -1.00D+00 NBFU=   114   114
 Initial guess from the checkpoint file:  "/home/asus/YCY/Be12/Be12.chk"
 B after Tr=    -0.000000    0.000000   -0.000000
         Rot=    1.000000   -0.000000   -0.000000    0.000000 Ang=   0.00 deg.
 Initial guess orbital symmetries:
       Occupied  (A) (B) (A) (B) (B) (A) (A) (B) (A) (B) (A) (B)
                 (A) (B) (A) (B) (A) (B) (A) (A) (B) (A) (B) (A)
       Virtual   (B) (B) (A) (A) (A) (B) (B) (A) (B) (A) (B) (B)
                 (A) (A) (B) (A) (A) (B) (B) (A) (A) (B) (A) (B)
                 (B) (A) (B) (B) (A) (B) (B) (A) (A) (A) (B) (A)
                 (B) (A) (B) (A) (A) (B) (A) (A) (B) (B) (B) (A)
                 (B) (A) (B) (A) (B) (A) (B) (B) (A) (A) (B) (A)
                 (B) (A) (B) (B) (B) (B) (A) (A) (A) (A) (B) (B)
                 (A) (A) (B) (A) (B) (A) (B) (A) (B) (B) (A) (B)
                 (A) (B) (A) (B) (A) (A) (B) (A) (B) (B) (A) (A)
                 (A) (B) (B) (A) (B) (A) (B) (A) (B) (B) (A) (B)
                 (A) (B) (B) (A) (A) (B) (B) (A) (A) (B) (B) (A)
                 (A) (B) (A) (B) (B) (A) (B) (A) (A) (B) (B) (A)
                 (A) (A) (B) (A) (B) (A) (B) (A) (B) (B) (A) (B)
                 (A) (B) (B) (A) (A) (B) (A) (B) (A) (B) (B) (A)
                 (A) (B) (A) (A) (A) (B) (B) (A) (B) (B) (A) (B)
                 (A) (B) (A) (B) (A) (A) (B) (A) (B) (B) (A) (B)
                 (A) (A) (B) (B) (A) (A) (B) (A) (A) (B) (B) (B)
                 (A) (B) (A) (B) (A) (B) (A) (B) (A) (B) (B) (A)
 Keep R1 ints in memory in symmetry-blocked form, NReq=511227705.
 Requested convergence on RMS density matrix=1.00D-08 within 128 cycles.
 Requested convergence on MAX density matrix=1.00D-06.
 Requested convergence on             energy=1.00D-06.
 No special actions if energy rises.
 SCF Done:  E(RPBE1PBE) =  -176.554319138     A.U. after    1 cycles
            NFock=  1  Conv=0.13D-08     -V/T= 2.0072
 DoSCS=F DFT=T ScalE2(SS,OS)=  1.000000  1.000000
 Range of M.O.s used for correlation:     1   228
 NBasis=   228 NAE=    24 NBE=    24 NFC=     0 NFV=     0
 NROrb=    228 NOA=    24 NOB=    24 NVA=   204 NVB=   204

 **** Warning!!: The largest alpha MO coefficient is  0.12146895D+02


 **** Warning!!: The smallest alpha delta epsilon is  0.71041766D-01

   2 Symmetry operations used in ECPInt.
 ECPInt:  NShTT=    5886 NPrTT=   18732 LenC2=    5738 LenP2D=   15229.
 LDataN:  DoStor=T MaxTD1= 5 Len=  102
 Symmetrizing basis deriv contribution to polar:
 IMax=3 JMax=2 DiffMx= 0.00D+00
 G2DrvN: will do    13 centers at a time, making    1 passes.
 Calling FoFCou, ICntrl=  3107 FMM=F I1Cent=   0 AccDes= 0.00D+00.
 End of G2Drv F.D. properties file   721 does not exist.
 End of G2Drv F.D. properties file   722 does not exist.
 End of G2Drv F.D. properties file   788 does not exist.
          IDoAtm=111111111111
          Differentiating once with respect to electric field.
                with respect to dipole field.
          Differentiating once with respect to nuclear coordinates.
 Keep R1 ints in memory in symmetry-blocked form, NReq=511233010.
          There are    21 degrees of freedom in the 1st order CPHF.  IDoFFX=4 NUNeed=    21.
     21 vectors produced by pass  0 Test12= 2.33D-14 4.76D-09 XBig12= 1.43D+03 1.42D+01.
 AX will form    21 AO Fock derivatives at one time.
     21 vectors produced by pass  1 Test12= 2.33D-14 4.76D-09 XBig12= 9.65D+02 8.89D+00.
     21 vectors produced by pass  2 Test12= 2.33D-14 4.76D-09 XBig12= 5.95D+01 1.92D+00.
     21 vectors produced by pass  3 Test12= 2.33D-14 4.76D-09 XBig12= 1.67D+00 3.02D-01.
     21 vectors produced by pass  4 Test12= 2.33D-14 4.76D-09 XBig12= 2.39D-02 3.20D-02.
     21 vectors produced by pass  5 Test12= 2.33D-14 4.76D-09 XBig12= 1.70D-04 3.09D-03.
     21 vectors produced by pass  6 Test12= 2.33D-14 4.76D-09 XBig12= 1.72D-06 2.18D-04.
     19 vectors produced by pass  7 Test12= 2.33D-14 4.76D-09 XBig12= 1.28D-08 2.16D-05.
      4 vectors produced by pass  8 Test12= 2.33D-14 4.76D-09 XBig12= 7.57D-11 1.56D-06.
      3 vectors produced by pass  9 Test12= 2.33D-14 4.76D-09 XBig12= 4.06D-13 1.05D-07.
      3 vectors produced by pass 10 Test12= 2.33D-14 4.76D-09 XBig12= 2.92D-15 9.08D-09.
 InvSVY:  IOpt=1 It=  1 EMax= 2.13D-14
 Solved reduced A of dimension   176 with    21 vectors.
 Isotropic polarizability for W=    0.000000      284.08 Bohr**3.
 End of Minotr F.D. properties file   721 does not exist.
 End of Minotr F.D. properties file   722 does not exist.
 End of Minotr F.D. properties file   788 does not exist.

 **********************************************************************

            Population analysis using the SCF density.

 **********************************************************************

 Orbital symmetries:
       Occupied  (A) (B) (A) (B) (B) (A) (A) (B) (A) (B) (A) (B)
                 (A) (B) (A) (B) (A) (B) (A) (A) (B) (A) (B) (A)
       Virtual   (B) (B) (A) (A) (A) (B) (B) (A) (B) (A) (B) (B)
                 (A) (A) (B) (A) (A) (B) (B) (A) (A) (B) (A) (B)
                 (B) (A) (B) (B) (A) (B) (B) (A) (A) (A) (B) (A)
                 (B) (A) (B) (A) (A) (B) (A) (A) (B) (B) (B) (A)
                 (B) (A) (B) (A) (B) (A) (B) (B) (A) (A) (B) (A)
                 (B) (A) (B) (B) (B) (B) (A) (A) (A) (A) (B) (B)
                 (A) (A) (B) (A) (B) (A) (B) (A) (B) (B) (A) (B)
                 (A) (B) (A) (B) (A) (A) (B) (A) (B) (B) (A) (A)
                 (A) (B) (B) (A) (B) (A) (B) (A) (B) (B) (A) (B)
                 (A) (B) (B) (A) (A) (B) (B) (A) (A) (B) (B) (A)
                 (A) (B) (A) (B) (B) (A) (B) (A) (A) (B) (B) (A)
                 (A) (A) (B) (A) (B) (A) (B) (A) (B) (B) (A) (B)
                 (A) (B) (B) (A) (A) (B) (A) (B) (A) (B) (B) (A)
                 (A) (B) (A) (A) (A) (B) (B) (A) (B) (B) (A) (B)
                 (A) (B) (A) (B) (A) (A) (B) (A) (B) (B) (A) (B)
                 (A) (A) (B) (B) (A) (A) (B) (A) (A) (B) (B) (B)
                 (A) (B) (A) (B) (A) (B) (A) (B) (A) (B) (B) (A)
 The electronic state is 1-A.
 Alpha  occ. eigenvalues --   -4.06538  -4.06538  -4.04134  -4.04133  -4.03726
 Alpha  occ. eigenvalues --   -4.03726  -4.02806  -4.02787  -4.02759  -4.02733
 Alpha  occ. eigenvalues --   -4.02644  -4.02606  -0.50556  -0.42381  -0.37639
 Alpha  occ. eigenvalues --   -0.33562  -0.30715  -0.27674  -0.25300  -0.22940
 Alpha  occ. eigenvalues --   -0.22267  -0.20247  -0.20240  -0.19755
 Alpha virt. eigenvalues --   -0.12651  -0.10573  -0.09867  -0.08069  -0.05817
 Alpha virt. eigenvalues --   -0.04924  -0.03674  -0.02838  -0.02248  -0.01734
 Alpha virt. eigenvalues --    0.00641   0.01522   0.01675   0.03305   0.04280
 Alpha virt. eigenvalues --    0.04556   0.05061   0.05732   0.06194   0.06222
 Alpha virt. eigenvalues --    0.06701   0.06902   0.07028   0.08107   0.08975
 Alpha virt. eigenvalues --    0.08997   0.09393   0.11330   0.12102   0.12352
 Alpha virt. eigenvalues --    0.13756   0.14210   0.14338   0.15356   0.15429
 Alpha virt. eigenvalues --    0.16226   0.16530   0.17771   0.17780   0.17998
 Alpha virt. eigenvalues --    0.19346   0.19389   0.20335   0.21215   0.21307
 Alpha virt. eigenvalues --    0.22149   0.22556   0.23007   0.23426   0.24362
 Alpha virt. eigenvalues --    0.24403   0.24799   0.25604   0.26001   0.26056
 Alpha virt. eigenvalues --    0.26914   0.26974   0.27381   0.27595   0.28211
 Alpha virt. eigenvalues --    0.28328   0.29192   0.29244   0.29520   0.30409
 Alpha virt. eigenvalues --    0.31297   0.31597   0.32429   0.33139   0.33784
 Alpha virt. eigenvalues --    0.34277   0.35313   0.36359   0.36451   0.38054
 Alpha virt. eigenvalues --    0.38764   0.39267   0.40207   0.41940   0.41962
 Alpha virt. eigenvalues --    0.43356   0.45113   0.45481   0.45810   0.46433
 Alpha virt. eigenvalues --    0.48828   0.49845   0.50047   0.50361   0.52046
 Alpha virt. eigenvalues --    0.53854   0.56866   0.57058   0.58198   0.58724
 Alpha virt. eigenvalues --    0.60272   0.60782   0.61308   0.62069   0.62573
 Alpha virt. eigenvalues --    0.63989   0.64600   0.65209   0.65539   0.65943
 Alpha virt. eigenvalues --    0.66809   0.67835   0.68303   0.68328   0.68977
 Alpha virt. eigenvalues --    0.69532   0.69591   0.70797   0.71015   0.71145
 Alpha virt. eigenvalues --    0.72671   0.73747   0.74061   0.75100   0.75408
 Alpha virt. eigenvalues --    0.75880   0.76035   0.77339   0.77445   0.77846
 Alpha virt. eigenvalues --    0.78308   0.79256   0.79449   0.80992   0.82614
 Alpha virt. eigenvalues --    0.83133   0.83442   0.83730   0.85090   0.85671
 Alpha virt. eigenvalues --    0.86788   0.89651   0.89849   0.90233   0.91075
 Alpha virt. eigenvalues --    0.91226   0.92479   0.92866   0.94122   0.94335
 Alpha virt. eigenvalues --    0.96202   0.97157   0.97579   0.98385   0.99444
 Alpha virt. eigenvalues --    1.02554   1.04632   1.07237   1.07642   1.13298
 Alpha virt. eigenvalues --    1.14684   5.22817   5.26588   5.27067   5.28307
 Alpha virt. eigenvalues --    5.32960   5.33831   5.36980   5.41938   5.44217
 Alpha virt. eigenvalues --    5.47167   5.55860   5.59574   5.61325   5.69941
 Alpha virt. eigenvalues --    5.72685   5.74297   5.76348   5.78689   5.82028
 Alpha virt. eigenvalues --    5.84302   5.84628   5.85265   5.88064   5.91644
 Alpha virt. eigenvalues --    5.94756   5.96135   5.96795   5.99597   6.00573
 Alpha virt. eigenvalues --    6.05429   6.08380   6.10916   6.13220   6.15600
 Alpha virt. eigenvalues --    6.18473   6.26092   7.30381   7.56364   7.70506
 Alpha virt. eigenvalues --    7.72193   7.75470   7.78459   7.80640   7.80967
 Alpha virt. eigenvalues --    7.82778   7.86347   7.92437   7.98899
          Condensed to atoms (all electrons):
               1          2          3          4          5          6
     1  Be   2.772763   0.152147   0.046018   0.178840   0.068085  -0.009102
     2  Be   0.152147   2.870163   0.000981   0.235029   0.072220   0.196925
     3  Be   0.046018   0.000981   2.772763  -0.028607   0.041214   0.102047
     4  Be   0.178840   0.235029  -0.028607   2.863981  -0.004692   0.204600
     5  Be   0.068085   0.072220   0.041214  -0.004692   3.179125  -0.009688
     6  Be  -0.009102   0.196925   0.102047   0.204600  -0.009688   2.851195
     7  Be   0.041214   0.022681   0.068085   0.308499  -0.013251   0.282651
     8  Be   0.000981   0.201969   0.152147   0.011063   0.022681   0.260310
     9  Be  -0.028607   0.011063   0.178840  -0.005569   0.308499   0.041134
    10  Be   0.115326   0.041760   0.126623   0.206361   0.056982   0.018703
    11  Be   0.102047   0.260310  -0.009102   0.041134   0.282651   0.048066
    12  Be   0.126623   0.007866   0.115326   0.031033   0.259837   0.010275
               7          8          9         10         11         12
     1  Be   0.041214   0.000981  -0.028607   0.115326   0.102047   0.126623
     2  Be   0.022681   0.201969   0.011063   0.041760   0.260310   0.007866
     3  Be   0.068085   0.152147   0.178840   0.126623  -0.009102   0.115326
     4  Be   0.308499   0.011063  -0.005569   0.206361   0.041134   0.031033
     5  Be  -0.013251   0.022681   0.308499   0.056982   0.282651   0.259837
     6  Be   0.282651   0.260310   0.041134   0.018703   0.048066   0.010275
     7  Be   3.179125   0.072220  -0.004692   0.259837  -0.009688   0.056982
     8  Be   0.072220   2.870163   0.235029   0.007866   0.196925   0.041760
     9  Be  -0.004692   0.235029   2.863981   0.031033   0.204600   0.206361
    10  Be   0.259837   0.007866   0.031033   2.879439   0.010275   0.303894
    11  Be  -0.009688   0.196925   0.204600   0.010275   2.851195   0.018703
    12  Be   0.056982   0.041760   0.206361   0.303894   0.018703   2.879439
 Mulliken charges:
               1
     1  Be   0.433665
     2  Be  -0.073115
     3  Be   0.433665
     4  Be  -0.041672
     5  Be  -0.263663
     6  Be   0.002885
     7  Be  -0.263663
     8  Be  -0.073115
     9  Be  -0.041672
    10  Be  -0.058099
    11  Be   0.002885
    12  Be  -0.058099
 Sum of Mulliken charges =  -0.00000
 Mulliken charges with hydrogens summed into heavy atoms:
               1
     1  Be   0.433665
     2  Be  -0.073115
     3  Be   0.433665
     4  Be  -0.041672
     5  Be  -0.263663
     6  Be   0.002885
     7  Be  -0.263663
     8  Be  -0.073115
     9  Be  -0.041672
    10  Be  -0.058099
    11  Be   0.002885
    12  Be  -0.058099
 APT charges:
               1
     1  Be  -0.187344
     2  Be  -0.025229
     3  Be  -0.187344
     4  Be   0.084047
     5  Be   0.194884
     6  Be  -0.000994
     7  Be   0.194884
     8  Be  -0.025229
     9  Be   0.084047
    10  Be  -0.065364
    11  Be  -0.000994
    12  Be  -0.065364
 Sum of APT charges =  -0.00000
 APT charges with hydrogens summed into heavy atoms:
               1
     1  Be  -0.187344
     2  Be  -0.025229
     3  Be  -0.187344
     4  Be   0.084047
     5  Be   0.194884
     6  Be  -0.000994
     7  Be   0.194884
     8  Be  -0.025229
     9  Be   0.084047
    10  Be  -0.065364
    11  Be  -0.000994
    12  Be  -0.065364
 Electronic spatial extent (au):  <R**2>=            880.6175
 Charge=             -0.0000 electrons
 Dipole moment (field-independent basis, Debye):
    X=             -0.0000    Y=             -0.0000    Z=              0.5144  Tot=              0.5144
 Quadrupole moment (field-independent basis, Debye-Ang):
   XX=            -65.4506   YY=            -68.0766   ZZ=            -64.4020
   XY=              5.0902   XZ=              0.0000   YZ=              0.0000
 Traceless Quadrupole moment (field-independent basis, Debye-Ang):
   XX=              0.5258   YY=             -2.1002   ZZ=              1.5744
   XY=              5.0902   XZ=              0.0000   YZ=              0.0000
 Octapole moment (field-independent basis, Debye-Ang**2):
  XXX=              0.0000  YYY=              0.0000  ZZZ=              1.3606  XYY=             -0.0000
  XXY=             -0.0000  XXZ=              3.0045  XZZ=              0.0000  YZZ=             -0.0000
  YYZ=              7.8617  XYZ=              9.7967
 Hexadecapole moment (field-independent basis, Debye-Ang**3):
 XXXX=           -605.3542 YYYY=          -1012.6213 ZZZZ=           -615.0304 XXXY=            -69.4783
 XXXZ=             -0.0000 YYYX=           -143.5358 YYYZ=             -0.0000 ZZZX=             -0.0000
 ZZZY=             -0.0000 XXYY=           -235.9235 XXZZ=           -199.9378 YYZZ=           -273.5303
 XXYZ=             -0.0000 YYXZ=             -0.0000 ZZXY=            -28.8025
 N-N= 2.066249905047D+02 E-N=-8.189919895364D+02  KE= 1.752890260353D+02
 Symmetry A    KE= 8.861778650180D+01
 Symmetry B    KE= 8.667123953348D+01
  Exact polarizability: 263.302  56.380 324.162   0.000   0.000 264.788
 Approx polarizability: 767.612 302.211 986.203   0.000  -0.000 767.310
   2 Symmetry operations used in ECPInt.
 ECPInt:  NShTT=    5886 NPrTT=   18732 LenC2=    5738 LenP2D=   15229.
 LDataN:  DoStor=T MaxTD1= 6 Len=  172
 Calling FoFJK, ICntrl=    100127 FMM=F ISym2X=1 I1Cent= 0 IOpClX= 0 NMat=1 NMatS=1 NMatT=0.
 Full mass-weighted force constant matrix:
 Low frequencies ---  -17.1373  -13.3162   -8.8412   -0.0002    0.0001    0.0001
 Low frequencies ---  197.4491  231.2105  234.5584
 Diagonal vibrational polarizability:
        8.5173603      14.0356799       4.5672328
 Harmonic frequencies (cm**-1), IR intensities (KM/Mole), Raman scattering
 activities (A**4/AMU), depolarization ratios for plane and unpolarized
 incident light, reduced masses (AMU), force constants (mDyne/A),
 and normal coordinates:
                      1                      2                      3
                      B                      B                      A
 Frequencies --    197.4488               231.2063               234.5566
 Red. masses --      9.0122                 9.0122                 9.0122
 Frc consts  --      0.2070                 0.2838                 0.2921
 IR Inten    --      8.7659                 5.6718                 1.1727
  Atom  AN      X      Y      Z        X      Y      Z        X      Y      Z
     1   4     0.12  -0.12   0.08     0.38  -0.08  -0.29     0.06  -0.05   0.12
     2   4     0.02  -0.15   0.05    -0.13   0.16  -0.36    -0.16  -0.12   0.03
     3   4     0.12  -0.12  -0.08     0.38  -0.08   0.29    -0.06   0.05   0.12
     4   4    -0.18  -0.07   0.07    -0.10   0.01  -0.11     0.01  -0.12   0.09
     5   4    -0.17   0.50  -0.05    -0.06  -0.00   0.02    -0.09   0.41  -0.14
     6   4     0.02  -0.15   0.24    -0.16   0.10  -0.01    -0.23   0.24  -0.28
     7   4    -0.17   0.50   0.05    -0.06  -0.00  -0.02     0.09  -0.41  -0.14
     8   4     0.02  -0.15  -0.05    -0.13   0.16   0.36     0.16   0.12   0.03
     9   4    -0.18  -0.07  -0.07    -0.10   0.01   0.11    -0.01   0.12   0.09
    10   4     0.20  -0.02   0.04     0.06  -0.18  -0.05    -0.01  -0.00   0.18
    11   4     0.02  -0.15  -0.24    -0.16   0.10   0.01     0.23  -0.24  -0.28
    12   4     0.20  -0.02  -0.04     0.06  -0.18   0.05     0.01   0.00   0.18
                      4                      5                      6
                      A                      A                      B
 Frequencies --    274.4230               304.6105               333.5461
 Red. masses --      9.0122                 9.0122                 9.0122
 Frc consts  --      0.3999                 0.4927                 0.5907
 IR Inten    --      0.0003                 0.2469                 0.7966
  Atom  AN      X      Y      Z        X      Y      Z        X      Y      Z
     1   4     0.35  -0.19  -0.21     0.39  -0.14   0.01    -0.08   0.11   0.05
     2   4     0.07   0.11  -0.19     0.04  -0.01  -0.06     0.31  -0.05   0.02
     3   4    -0.35   0.19  -0.21    -0.39   0.14   0.01    -0.08   0.11  -0.05
     4   4     0.02  -0.01  -0.03    -0.03  -0.17   0.09    -0.21  -0.13  -0.07
     5   4     0.11   0.20   0.24    -0.07  -0.28  -0.19    -0.19   0.05   0.11
     6   4     0.07  -0.06   0.05     0.11  -0.01  -0.07     0.09   0.30  -0.28
     7   4    -0.11  -0.20   0.24     0.07   0.28  -0.19    -0.19   0.05  -0.11
     8   4    -0.07  -0.11  -0.19    -0.04   0.01  -0.06     0.31  -0.05  -0.02
     9   4    -0.02   0.01  -0.03     0.03   0.17   0.09    -0.21  -0.13   0.07
    10   4    -0.31   0.09   0.14     0.32   0.03   0.22     0.07  -0.28  -0.01
    11   4    -0.07   0.06   0.05    -0.11   0.01  -0.07     0.09   0.30   0.28
    12   4     0.31  -0.09   0.14    -0.32  -0.03   0.22     0.07  -0.28   0.01
                      7                      8                      9
                      A                      A                      B
 Frequencies --    342.6101               370.9621               393.5664
 Red. masses --      9.0122                 9.0122                 9.0122
 Frc consts  --      0.6233                 0.7307                 0.8225
 IR Inten    --      0.0560                 0.6889                 5.5134
  Atom  AN      X      Y      Z        X      Y      Z        X      Y      Z
     1   4    -0.18  -0.08   0.04    -0.06  -0.24   0.18    -0.04   0.37  -0.03
     2   4     0.13  -0.26  -0.05     0.11   0.10   0.33    -0.10  -0.02  -0.22
     3   4     0.18   0.08   0.04     0.06   0.24   0.18    -0.04   0.37   0.03
     4   4     0.12  -0.32  -0.17     0.02  -0.03  -0.06     0.05  -0.32   0.08
     5   4    -0.01  -0.03   0.19     0.04  -0.01  -0.23     0.03   0.02  -0.04
     6   4     0.34   0.24  -0.07     0.17  -0.23  -0.21    -0.01  -0.10  -0.05
     7   4     0.01   0.03   0.19    -0.04   0.01  -0.23     0.03   0.02   0.04
     8   4    -0.13   0.26  -0.05    -0.11  -0.10   0.33    -0.10  -0.02   0.22
     9   4    -0.12   0.32  -0.17    -0.02   0.03  -0.06     0.05  -0.32  -0.08
    10   4    -0.04  -0.07   0.06    -0.24   0.18  -0.00     0.07   0.05   0.41
    11   4    -0.34  -0.24  -0.07    -0.17   0.23  -0.21    -0.01  -0.10   0.05
    12   4     0.04   0.07   0.06     0.24  -0.18  -0.00     0.07   0.05  -0.41
                     10                     11                     12
                      A                      B                      B
 Frequencies --    395.7198               396.7625               405.8764
 Red. masses --      9.0122                 9.0122                 9.0122
 Frc consts  --      0.8315                 0.8359                 0.8747
 IR Inten    --      1.9817                12.6258                 5.0633
  Atom  AN      X      Y      Z        X      Y      Z        X      Y      Z
     1   4    -0.11   0.24   0.08     0.14  -0.12  -0.12     0.29   0.12   0.11
     2   4    -0.02   0.06  -0.15     0.19   0.06   0.00     0.13  -0.28   0.11
     3   4     0.11  -0.24   0.08     0.14  -0.12   0.12     0.29   0.12  -0.11
     4   4    -0.18  -0.24  -0.09    -0.28  -0.04   0.38    -0.00   0.26  -0.09
     5   4     0.32   0.14  -0.09    -0.01  -0.14   0.26    -0.17  -0.18  -0.15
     6   4     0.05  -0.30   0.01     0.03  -0.05  -0.03    -0.24   0.02  -0.01
     7   4    -0.32  -0.14  -0.09    -0.01  -0.14  -0.26    -0.17  -0.18   0.15
     8   4     0.02  -0.06  -0.15     0.19   0.06  -0.00     0.13  -0.28  -0.11
     9   4     0.18   0.24  -0.09    -0.28  -0.04  -0.38    -0.00   0.26   0.09
    10   4     0.07  -0.10   0.24    -0.07   0.28   0.09    -0.02   0.06   0.24
    11   4    -0.05   0.30   0.01     0.03  -0.05   0.03    -0.24   0.02   0.01
    12   4    -0.07   0.10   0.24    -0.07   0.28  -0.09    -0.02   0.06  -0.24
                     13                     14                     15
                      A                      B                      A
 Frequencies --    420.9225               450.4005               459.1961
 Red. masses --      9.0122                 9.0122                 9.0122
 Frc consts  --      0.9408                 1.0772                 1.1196
 IR Inten    --      0.1404                14.1025                 2.0717
  Atom  AN      X      Y      Z        X      Y      Z        X      Y      Z
     1   4    -0.22  -0.17  -0.21     0.20  -0.06   0.15     0.02   0.05  -0.14
     2   4    -0.01   0.18  -0.07    -0.20   0.24   0.13     0.37  -0.00   0.11
     3   4     0.22   0.17  -0.21     0.20  -0.06  -0.15    -0.02  -0.05  -0.14
     4   4    -0.00  -0.34   0.42    -0.05  -0.05  -0.17    -0.25   0.21   0.23
     5   4    -0.11  -0.02  -0.01    -0.28  -0.09  -0.04     0.16   0.17  -0.06
     6   4    -0.04  -0.10  -0.01     0.38  -0.11  -0.14     0.21   0.17  -0.10
     7   4     0.11   0.02  -0.01    -0.28  -0.09   0.04    -0.16  -0.17  -0.06
     8   4     0.01  -0.18  -0.07    -0.20   0.24  -0.13    -0.37   0.00   0.11
     9   4     0.00   0.34   0.42    -0.05  -0.05   0.17     0.25  -0.21   0.23
    10   4    -0.05  -0.12  -0.12    -0.05   0.07   0.11     0.10  -0.14  -0.05
    11   4     0.04   0.10  -0.01     0.38  -0.11   0.14    -0.21  -0.17  -0.10
    12   4     0.05   0.12  -0.12    -0.05   0.07  -0.11    -0.10   0.14  -0.05
                     16                     17                     18
                      B                      A                      B
 Frequencies --    499.7152               524.0295               541.2856
 Red. masses --      9.0122                 9.0122                 9.0122
 Frc consts  --      1.3259                 1.4581                 1.5557
 IR Inten    --     37.5781                 3.3975                 4.6178
  Atom  AN      X      Y      Z        X      Y      Z        X      Y      Z
     1   4    -0.15   0.22  -0.00    -0.19   0.11  -0.06     0.01  -0.00   0.24
     2   4     0.03   0.09  -0.08    -0.10   0.23  -0.12     0.04   0.03  -0.09
     3   4    -0.15   0.22   0.00     0.19  -0.11  -0.06     0.01  -0.00  -0.24
     4   4    -0.19   0.30  -0.06     0.16   0.22   0.11    -0.23  -0.26  -0.20
     5   4    -0.04  -0.19   0.18     0.06  -0.20   0.08     0.08  -0.21  -0.12
     6   4     0.13  -0.23   0.25     0.08   0.12  -0.32    -0.05   0.20   0.26
     7   4    -0.04  -0.19  -0.18    -0.06   0.20   0.08     0.08  -0.21   0.12
     8   4     0.03   0.09   0.08     0.10  -0.23  -0.12     0.04   0.03   0.09
     9   4    -0.19   0.30   0.06    -0.16  -0.22   0.11    -0.23  -0.26   0.20
    10   4     0.22  -0.19   0.02    -0.06   0.05   0.32     0.15   0.24  -0.14
    11   4     0.13  -0.23  -0.25    -0.08  -0.12  -0.32    -0.05   0.20  -0.26
    12   4     0.22  -0.19  -0.02     0.06  -0.05   0.32     0.15   0.24   0.14
                     19                     20                     21
                      A                      B                      A
 Frequencies --    550.6562               601.2916               606.5405
 Red. masses --      9.0122                 9.0122                 9.0122
 Frc consts  --      1.6101                 1.9198                 1.9534
 IR Inten    --     12.2920                14.0959                 8.3114
  Atom  AN      X      Y      Z        X      Y      Z        X      Y      Z
     1   4    -0.12   0.11   0.08     0.25   0.36  -0.04    -0.06  -0.17   0.21
     2   4     0.29  -0.14  -0.27     0.04   0.08   0.29    -0.33   0.04  -0.24
     3   4     0.12  -0.11   0.08     0.25   0.36   0.04     0.06   0.17   0.21
     4   4    -0.10   0.03   0.09    -0.02  -0.20   0.01    -0.19   0.15   0.09
     5   4    -0.24  -0.05  -0.23     0.04   0.02   0.07    -0.08   0.13  -0.04
     6   4    -0.07   0.03   0.17    -0.09  -0.13   0.13     0.37   0.02   0.08
     7   4     0.24   0.05  -0.23     0.04   0.02  -0.07     0.08  -0.13  -0.04
     8   4    -0.29   0.14  -0.27     0.04   0.08  -0.29     0.33  -0.04  -0.24
     9   4     0.10  -0.03   0.09    -0.02  -0.20  -0.01     0.19  -0.15   0.09
    10   4    -0.22   0.23   0.16    -0.21  -0.12  -0.26     0.06   0.08  -0.11
    11   4     0.07  -0.03   0.17    -0.09  -0.13  -0.13    -0.37  -0.02   0.08
    12   4     0.22  -0.23   0.16    -0.21  -0.12   0.26    -0.06  -0.08  -0.11
                     22                     23                     24
                      A                      B                      A
 Frequencies --    615.3180               620.8922               648.0642
 Red. masses --      9.0122                 9.0122                 9.0122
 Frc consts  --      2.0104                 2.0470                 2.2301
 IR Inten    --      0.2185                 0.2415                 1.4176
  Atom  AN      X      Y      Z        X      Y      Z        X      Y      Z
     1   4     0.25   0.42   0.11    -0.08  -0.15  -0.21     0.04  -0.03   0.36
     2   4    -0.11  -0.02   0.03     0.09   0.16   0.27     0.24   0.34  -0.16
     3   4    -0.25  -0.42   0.11    -0.08  -0.15   0.21    -0.04   0.03   0.36
     4   4     0.00  -0.16   0.20     0.12  -0.11  -0.28    -0.14  -0.08  -0.11
     5   4     0.05  -0.11  -0.01    -0.03   0.01   0.23    -0.09  -0.02   0.21
     6   4     0.14   0.09  -0.11    -0.14   0.09   0.20    -0.15   0.08  -0.16
     7   4    -0.05   0.11  -0.01    -0.03   0.01  -0.23     0.09   0.02   0.21
     8   4     0.11   0.02   0.03     0.09   0.16  -0.27    -0.24  -0.34  -0.16
     9   4    -0.00   0.16   0.20     0.12  -0.11   0.28     0.14   0.08  -0.11
    10   4    -0.25   0.06  -0.23     0.04   0.01   0.30     0.06  -0.03  -0.14
    11   4    -0.14  -0.09  -0.11    -0.14   0.09  -0.20     0.15  -0.08  -0.16
    12   4     0.25  -0.06  -0.23     0.04   0.01  -0.30    -0.06   0.03  -0.14
                     25                     26                     27
                      B                      B                      B
 Frequencies --    656.8338               674.2947               704.2838
 Red. masses --      9.0122                 9.0122                 9.0122
 Frc consts  --      2.2908                 2.4142                 2.6338
 IR Inten    --     29.2756                 1.6532                 3.2439
  Atom  AN      X      Y      Z        X      Y      Z        X      Y      Z
     1   4     0.10  -0.04   0.15     0.02  -0.07   0.40     0.04   0.07  -0.03
     2   4    -0.13  -0.14  -0.03     0.21   0.20  -0.27    -0.20  -0.25  -0.04
     3   4     0.10  -0.04  -0.15     0.02  -0.07  -0.40     0.04   0.07   0.03
     4   4    -0.19   0.08  -0.09     0.23  -0.02   0.03     0.24  -0.04   0.15
     5   4     0.36   0.10   0.15    -0.13   0.05   0.19    -0.26  -0.09   0.24
     6   4     0.16   0.14   0.10    -0.15  -0.10   0.08     0.17   0.29   0.24
     7   4     0.36   0.10  -0.15    -0.13   0.05  -0.19    -0.26  -0.09  -0.24
     8   4    -0.13  -0.14   0.03     0.21   0.20   0.27    -0.20  -0.25   0.04
     9   4    -0.19   0.08   0.09     0.23  -0.02  -0.03     0.24  -0.04  -0.15
    10   4    -0.30  -0.14   0.21    -0.18  -0.07   0.02     0.00   0.02  -0.08
    11   4     0.16   0.14  -0.10    -0.15  -0.10  -0.08     0.17   0.29  -0.24
    12   4    -0.30  -0.14  -0.21    -0.18  -0.07  -0.02     0.00   0.02   0.08
                     28                     29                     30
                      A                      A                      A
 Frequencies --    706.4500               727.8512               760.1506
 Red. masses --      9.0122                 9.0122                 9.0122
 Frc consts  --      2.6500                 2.8130                 3.0682
 IR Inten    --      0.8509                18.0403                 1.0213
  Atom  AN      X      Y      Z        X      Y      Z        X      Y      Z
     1   4     0.03  -0.14   0.25     0.01  -0.01   0.02    -0.08   0.03  -0.06
     2   4     0.11  -0.19  -0.23    -0.01   0.35   0.04     0.05   0.04  -0.00
     3   4    -0.03   0.14   0.25    -0.01   0.01   0.02     0.08  -0.03  -0.06
     4   4     0.35   0.12   0.19     0.18  -0.09  -0.10     0.10  -0.11   0.07
     5   4     0.30  -0.01  -0.07     0.14   0.03  -0.30     0.22   0.10   0.08
     6   4    -0.08  -0.09  -0.01     0.05   0.33   0.31    -0.03   0.08   0.02
     7   4    -0.30   0.01  -0.07    -0.14  -0.03  -0.30    -0.22  -0.10   0.08
     8   4    -0.11   0.19  -0.23     0.01  -0.35   0.04    -0.05  -0.04  -0.00
     9   4    -0.35  -0.12   0.19    -0.18   0.09  -0.10    -0.10   0.11   0.07
    10   4     0.00  -0.14  -0.12    -0.06  -0.09   0.02     0.25   0.56  -0.11
    11   4     0.08   0.09  -0.01    -0.05  -0.33   0.31     0.03  -0.08   0.02
    12   4    -0.00   0.14  -0.12     0.06   0.09   0.02    -0.25  -0.56  -0.11

 -------------------
 - Thermochemistry -
 -------------------
 Temperature   298.150 Kelvin.  Pressure   1.00000 Atm.
 Atom     1 has atomic number  4 and mass   9.01218
 Atom     2 has atomic number  4 and mass   9.01218
 Atom     3 has atomic number  4 and mass   9.01218
 Atom     4 has atomic number  4 and mass   9.01218
 Atom     5 has atomic number  4 and mass   9.01218
 Atom     6 has atomic number  4 and mass   9.01218
 Atom     7 has atomic number  4 and mass   9.01218
 Atom     8 has atomic number  4 and mass   9.01218
 Atom     9 has atomic number  4 and mass   9.01218
 Atom    10 has atomic number  4 and mass   9.01218
 Atom    11 has atomic number  4 and mass   9.01218
 Atom    12 has atomic number  4 and mass   9.01218
 Molecular mass:   108.14619 amu.
 Principal axes and moments of inertia in atomic units:
                           1         2         3
     Eigenvalues --   767.419331187.373931350.25356
           X            0.46152   0.00000   0.88713
           Y            0.88713   0.00000  -0.46152
           Z            0.00000   1.00000  -0.00000
 This molecule is an asymmetric top.
 Rotational symmetry number  2.
 Warning -- assumption of classical behavior for rotation
           may cause significant error
 Rotational temperatures (Kelvin)      0.11286     0.07295     0.06415
 Rotational constants (GHZ):           2.35170     1.51994     1.33659
 Zero-point vibrational energy      87623.3 (Joules/Mol)
                                   20.94246 (Kcal/Mol)
 Warning -- explicit consideration of  22 degrees of freedom as
           vibrations may cause significant error
 Vibrational temperatures:    284.08   332.65   337.47   394.83   438.27
          (Kelvin)            479.90   492.94   533.73   566.25   569.35
                              570.85   583.97   605.61   648.03   660.68
                              718.98   753.96   778.79   792.27   865.12
                              872.68   885.31   893.33   932.42   945.04
                              970.16  1013.31  1016.42  1047.22  1093.69
 
 Zero-point correction=                           0.033374 (Hartree/Particle)
 Thermal correction to Energy=                    0.044039
 Thermal correction to Enthalpy=                  0.044983
 Thermal correction to Gibbs Free Energy=         0.001207
 Sum of electronic and zero-point Energies=           -176.520945
 Sum of electronic and thermal Energies=              -176.510280
 Sum of electronic and thermal Enthalpies=            -176.509336
 Sum of electronic and thermal Free Energies=         -176.553112
 
                     E (Thermal)             CV                S
                      KCal/Mol        Cal/Mol-Kelvin    Cal/Mol-Kelvin
 Total                   27.635             44.163             92.135
 Electronic               0.000              0.000              0.000
 Translational            0.889              2.981             39.951
 Rotational               0.889              2.981             27.222
 Vibrational             25.858             38.201             24.961
 Vibration     1          0.637              1.843              2.157
 Vibration     2          0.653              1.793              1.870
 Vibration     3          0.654              1.788              1.844
 Vibration     4          0.677              1.721              1.568
 Vibration     5          0.696              1.665              1.391
 Vibration     6          0.715              1.609              1.243
 Vibration     7          0.722              1.590              1.200
 Vibration     8          0.743              1.532              1.076
 Vibration     9          0.761              1.484              0.987
 Vibration    10          0.762              1.479              0.979
 Vibration    11          0.763              1.477              0.975
 Vibration    12          0.771              1.457              0.941
 Vibration    13          0.783              1.425              0.889
 Vibration    14          0.809              1.360              0.795
 Vibration    15          0.817              1.341              0.768
 Vibration    16          0.855              1.251              0.659
 Vibration    17          0.879              1.197              0.601
 Vibration    18          0.896              1.159              0.563
 Vibration    19          0.906              1.138              0.543
 Vibration    20          0.960              1.029              0.447
 Vibration    21          0.965              1.018              0.439
 Vibration    22          0.975              0.999              0.424
                       Q            Log10(Q)             Ln(Q)
 Total Bot       0.278503D+00         -0.555170         -1.278325
 Total V=0       0.624830D+15         14.795762         34.068500
 Vib (Bot)       0.317341D-13        -13.498474        -31.081385
 Vib (Bot)    1  0.101084D+01          0.004681          0.010778
 Vib (Bot)    2  0.851421D+00         -0.069855         -0.160848
 Vib (Bot)    3  0.838016D+00         -0.076747         -0.176718
 Vib (Bot)    4  0.702648D+00         -0.153262         -0.352900
 Vib (Bot)    5  0.622697D+00         -0.205723         -0.473695
 Vib (Bot)    6  0.558954D+00         -0.252624         -0.581687
 Vib (Bot)    7  0.541075D+00         -0.266743         -0.614198
 Vib (Bot)    8  0.490452D+00         -0.309403         -0.712428
 Vib (Bot)    9  0.454997D+00         -0.341992         -0.787465
 Vib (Bot)   10  0.451816D+00         -0.345038         -0.794479
 Vib (Bot)   11  0.450288D+00         -0.346509         -0.797867
 Vib (Bot)   12  0.437242D+00         -0.359278         -0.827269
 Vib (Bot)   13  0.416859D+00         -0.380011         -0.875008
 Vib (Bot)   14  0.380620D+00         -0.419509         -0.965955
 Vib (Bot)   15  0.370650D+00         -0.431037         -0.992498
 Vib (Bot)   16  0.328976D+00         -0.482836         -1.111770
 Vib (Bot)   17  0.306884D+00         -0.513025         -1.181285
 Vib (Bot)   18  0.292345D+00         -0.534105         -1.229822
 Vib (Bot)   19  0.284812D+00         -0.545442         -1.255927
 Vib (Bot)   20  0.248001D+00         -0.605546         -1.394321
 Vib (Bot)   21  0.244525D+00         -0.611677         -1.408439
 Vib (Bot)   22  0.238840D+00         -0.621893         -1.431962
 Vib (V=0)       0.711963D+02          1.852458          4.265441
 Vib (V=0)    1  0.162774D+01          0.211584          0.487190
 Vib (V=0)    2  0.148738D+01          0.172422          0.397016
 Vib (V=0)    3  0.147584D+01          0.169040          0.389230
 Vib (V=0)    4  0.136239D+01          0.134301          0.309239
 Vib (V=0)    5  0.129859D+01          0.113473          0.261282
 Vib (V=0)    6  0.124995D+01          0.096894          0.223106
 Vib (V=0)    7  0.123672D+01          0.092273          0.212466
 Vib (V=0)    8  0.120039D+01          0.079322          0.182645
 Vib (V=0)    9  0.117603D+01          0.070420          0.162148
 Vib (V=0)   10  0.117390D+01          0.069630          0.160330
 Vib (V=0)   11  0.117287D+01          0.069251          0.159457
 Vib (V=0)   12  0.116421D+01          0.066033          0.152046
 Vib (V=0)   13  0.115098D+01          0.061067          0.140611
 Vib (V=0)   14  0.112839D+01          0.052458          0.120790
 Vib (V=0)   15  0.112240D+01          0.050147          0.115469
 Vib (V=0)   16  0.109852D+01          0.040808          0.093963
 Vib (V=0)   17  0.108667D+01          0.036096          0.083115
 Vib (V=0)   18  0.107919D+01          0.033099          0.076214
 Vib (V=0)   19  0.107543D+01          0.031581          0.072719
 Vib (V=0)   20  0.105813D+01          0.024537          0.056499
 Vib (V=0)   21  0.105659D+01          0.023906          0.055047
 Vib (V=0)   22  0.105412D+01          0.022888          0.052702
 Electronic      0.100000D+01          0.000000          0.000000
 Translational   0.442049D+08          7.645471         17.604347
 Rotational      0.198533D+06          5.297833         12.198712
 ***** Axes restored to original set *****
 -------------------------------------------------------------------
 Center     Atomic                   Forces (Hartrees/Bohr)
 Number     Number              X              Y              Z
 -------------------------------------------------------------------
      1        4          -0.000073817   -0.000057494   -0.000010377
      2        4           0.000038520   -0.000025100   -0.000050891
      3        4           0.000073817    0.000057494   -0.000010377
      4        4          -0.000006061   -0.000013003   -0.000014314
      5        4           0.000040702   -0.000013765    0.000021001
      6        4          -0.000060461   -0.000007994    0.000056486
      7        4          -0.000040702    0.000013765    0.000021001
      8        4          -0.000038520    0.000025100   -0.000050891
      9        4           0.000006061    0.000013003   -0.000014314
     10        4           0.000064543    0.000022901   -0.000001905
     11        4           0.000060461    0.000007994    0.000056486
     12        4          -0.000064543   -0.000022901   -0.000001905
 -------------------------------------------------------------------
 Cartesian Forces:  Max     0.000073817 RMS     0.000039347
 FormGI is forming the generalized inverse of G from B-inverse, IUseBI=4.

 GradGradGradGradGradGradGradGradGradGradGradGradGradGradGradGradGradGrad
 Berny optimization.
 Internal  Forces:  Max     0.000023919 RMS     0.000007497
 Search for a local minimum.
 Step number   1 out of a maximum of    2
 All quantities printed in internal units (Hartrees-Bohrs-Radians)
 Second derivative matrix not updated -- analytic derivatives used.
 ITU=  0
     Eigenvalues ---    0.00344   0.00411   0.00424   0.00502   0.00612
     Eigenvalues ---    0.00663   0.00760   0.00820   0.00952   0.00959
     Eigenvalues ---    0.01292   0.01629   0.01729   0.01841   0.01946
     Eigenvalues ---    0.01972   0.02208   0.02375   0.02617   0.02633
     Eigenvalues ---    0.02778   0.03000   0.03096   0.03146   0.03497
     Eigenvalues ---    0.03849   0.03964   0.04508   0.04720   0.04881
 Angle between quadratic step and forces=  36.69 degrees.
 Linear search not attempted -- first point.
 Iteration  1 RMS(Cart)=  0.00037665 RMS(Int)=  0.00000085
 Iteration  2 RMS(Cart)=  0.00000030 RMS(Int)=  0.00000053
 ClnCor:  largest displacement from symmetrization is 6.71D-13 for atom     3.
 Variable       Old X    -DE/DX   Delta X   Delta X   Delta X     New X
                                 (Linear)    (Quad)   (Total)
    R1        3.84327  -0.00001   0.00000  -0.00046  -0.00046   3.84281
    R2        4.16526   0.00001   0.00000   0.00062   0.00062   4.16588
    R3        4.39178  -0.00001   0.00000  -0.00263  -0.00263   4.38916
    R4        3.93458   0.00001   0.00000  -0.00056  -0.00056   3.93402
    R5        4.23923  -0.00001   0.00000  -0.00011  -0.00011   4.23911
    R6        4.00502  -0.00000   0.00000  -0.00059  -0.00059   4.00443
    R7        4.00097  -0.00000   0.00000  -0.00069  -0.00069   4.00028
    R8        3.95062   0.00002   0.00000   0.00041   0.00041   3.95103
    R9        3.98882  -0.00000   0.00000   0.00072   0.00072   3.98953
   R10        3.91807  -0.00001   0.00000  -0.00033  -0.00033   3.91774
   R11        4.23923  -0.00001   0.00000  -0.00011  -0.00011   4.23911
   R12        4.39178  -0.00001   0.00000  -0.00263  -0.00263   4.38916
   R13        3.84327  -0.00001   0.00000  -0.00046  -0.00046   3.84281
   R14        4.16526   0.00001   0.00000   0.00062   0.00062   4.16588
   R15        4.00502  -0.00000   0.00000  -0.00059  -0.00059   4.00443
   R16        3.93458   0.00001   0.00000  -0.00056  -0.00056   3.93402
   R17        3.98533   0.00002   0.00000   0.00089   0.00089   3.98621
   R18        3.75085   0.00001   0.00000  -0.00010  -0.00010   3.75074
   R19        4.02477  -0.00001   0.00000  -0.00092  -0.00092   4.02385
   R20        3.75085   0.00001   0.00000  -0.00010  -0.00010   3.75074
   R21        3.86209   0.00000   0.00000   0.00047   0.00047   3.86257
   R22        3.88153   0.00002   0.00000   0.00114   0.00114   3.88267
   R23        3.86209   0.00000   0.00000   0.00047   0.00047   3.86257
   R24        3.91807  -0.00001   0.00000  -0.00033  -0.00033   3.91774
   R25        3.88153   0.00002   0.00000   0.00114   0.00114   3.88267
   R26        4.00097  -0.00000   0.00000  -0.00069  -0.00069   4.00028
   R27        3.95062   0.00002   0.00000   0.00041   0.00041   3.95103
   R28        3.98533   0.00002   0.00000   0.00089   0.00089   3.98621
   R29        4.02477  -0.00001   0.00000  -0.00092  -0.00092   4.02385
   R30        3.86065   0.00002   0.00000   0.00158   0.00158   3.86223
    A1        1.93154   0.00000   0.00000   0.00048   0.00048   1.93201
    A2        1.90151  -0.00000   0.00000   0.00026   0.00026   1.90177
    A3        2.18735   0.00000   0.00000   0.00089   0.00089   2.18823
    A4        2.78009   0.00001   0.00000   0.00089   0.00089   2.78098
    A5        2.02124   0.00000   0.00000  -0.00016  -0.00016   2.02108
    A6        1.98025  -0.00000   0.00000   0.00020   0.00020   1.98044
    A7        1.97117   0.00001   0.00000   0.00133   0.00133   1.97249
    A8        2.32268   0.00001   0.00000   0.00157   0.00157   2.32425
    A9        1.59532   0.00001   0.00000   0.00107   0.00107   1.59639
   A10        1.74870   0.00001   0.00000   0.00030   0.00030   1.74900
   A11        1.59605  -0.00000   0.00000  -0.00071  -0.00071   1.59534
   A12        1.87000  -0.00001   0.00000  -0.00030  -0.00030   1.86969
   A13        2.23540   0.00001   0.00000   0.00057   0.00057   2.23597
   A14        2.03847   0.00001   0.00000   0.00017   0.00017   2.03864
   A15        2.02124   0.00000   0.00000  -0.00016  -0.00016   2.02108
   A16        1.59532   0.00001   0.00000   0.00107   0.00107   1.59639
   A17        2.32268   0.00001   0.00000   0.00157   0.00157   2.32425
   A18        1.93154   0.00000   0.00000   0.00048   0.00048   1.93201
   A19        2.78009   0.00001   0.00000   0.00089   0.00089   2.78098
   A20        1.97117   0.00001   0.00000   0.00133   0.00133   1.97249
   A21        2.18735   0.00000   0.00000   0.00089   0.00089   2.18823
   A22        1.90151  -0.00000   0.00000   0.00026   0.00026   1.90177
   A23        1.98025  -0.00000   0.00000   0.00020   0.00020   1.98044
   A24        1.64676   0.00000   0.00000  -0.00014  -0.00014   1.64662
   A25        1.88290   0.00001   0.00000  -0.00027  -0.00027   1.88263
   A26        1.99515   0.00000   0.00000   0.00001   0.00001   1.99516
   A27        1.81752   0.00000   0.00000   0.00042   0.00042   1.81794
   A28        1.65701   0.00001   0.00000   0.00097   0.00097   1.65798
   A29        1.47382  -0.00001   0.00000  -0.00043  -0.00043   1.47339
   A30        1.73368   0.00000   0.00000   0.00054   0.00054   1.73422
   A31        1.50738  -0.00001   0.00000  -0.00065  -0.00065   1.50673
   A32        1.97180  -0.00001   0.00000  -0.00064  -0.00064   1.97116
   A33        1.46145  -0.00001   0.00000  -0.00123  -0.00123   1.46022
   A34        1.89987  -0.00001   0.00000  -0.00050  -0.00050   1.89937
   A35        2.11647  -0.00000   0.00000  -0.00084  -0.00084   2.11563
   A36        1.47382  -0.00001   0.00000  -0.00043  -0.00043   1.47339
   A37        1.73368   0.00000   0.00000   0.00054   0.00054   1.73422
   A38        1.59605  -0.00000   0.00000  -0.00071  -0.00071   1.59534
   A39        1.87000  -0.00001   0.00000  -0.00030  -0.00030   1.86969
   A40        1.74870   0.00001   0.00000   0.00030   0.00030   1.74900
   A41        2.23540   0.00001   0.00000   0.00057   0.00057   2.23597
   A42        2.03847   0.00001   0.00000   0.00017   0.00017   2.03864
   A43        1.88290   0.00001   0.00000  -0.00027  -0.00027   1.88263
   A44        1.64676   0.00000   0.00000  -0.00014  -0.00014   1.64662
   A45        1.99515   0.00000   0.00000   0.00001   0.00001   1.99516
   A46        1.81752   0.00000   0.00000   0.00042   0.00042   1.81794
   A47        1.65701   0.00001   0.00000   0.00097   0.00097   1.65798
   A48        1.34045  -0.00001   0.00000  -0.00100  -0.00100   1.33945
   A49        1.92052   0.00000   0.00000  -0.00030  -0.00030   1.92022
   A50        1.50647  -0.00001   0.00000  -0.00076  -0.00076   1.50570
   A51        2.09552  -0.00000   0.00000  -0.00004  -0.00004   2.09548
   A52        2.22626  -0.00001   0.00000  -0.00122  -0.00122   2.22503
   A53        1.50738  -0.00001   0.00000  -0.00065  -0.00065   1.50673
   A54        1.46145  -0.00001   0.00000  -0.00123  -0.00123   1.46022
   A55        2.11647  -0.00000   0.00000  -0.00084  -0.00084   2.11563
   A56        1.89987  -0.00001   0.00000  -0.00050  -0.00050   1.89937
   A57        1.97180  -0.00001   0.00000  -0.00064  -0.00064   1.97116
   A58        1.34045  -0.00001   0.00000  -0.00100  -0.00100   1.33945
   A59        1.50647  -0.00001   0.00000  -0.00076  -0.00076   1.50570
   A60        1.92052   0.00000   0.00000  -0.00030  -0.00030   1.92022
   A61        2.22626  -0.00001   0.00000  -0.00122  -0.00122   2.22503
   A62        2.09552  -0.00000   0.00000  -0.00004  -0.00004   2.09548
    D1       -1.92119  -0.00000   0.00000  -0.00052  -0.00052  -1.92172
    D2       -0.89352  -0.00001   0.00000  -0.00095  -0.00095  -0.89447
    D3        0.25605   0.00001   0.00000   0.00166   0.00166   0.25772
    D4        1.28373   0.00000   0.00000   0.00124   0.00124   1.28497
    D5       -0.85922   0.00001   0.00000   0.00071   0.00071  -0.85851
    D6        0.16845  -0.00000   0.00000   0.00029   0.00029   0.16874
    D7        0.33602  -0.00000   0.00000  -0.00088  -0.00088   0.33514
    D8       -0.70489  -0.00000   0.00000  -0.00088  -0.00088  -0.70577
    D9       -0.58427  -0.00001   0.00000  -0.00062  -0.00062  -0.58489
   D10       -1.62519  -0.00000   0.00000  -0.00062  -0.00062  -1.62580
   D11        1.22845   0.00000   0.00000   0.00074   0.00074   1.22919
   D12        0.18753   0.00001   0.00000   0.00075   0.00075   0.18828
   D13        0.99848   0.00001   0.00000   0.00107   0.00107   0.99955
   D14       -0.02183   0.00001   0.00000   0.00149   0.00149  -0.02034
   D15       -1.13862   0.00000   0.00000  -0.00057  -0.00057  -1.13920
   D16       -1.00575  -0.00000   0.00000  -0.00079  -0.00079  -1.00653
   D17        0.04015  -0.00001   0.00000  -0.00223  -0.00223   0.03791
   D18        1.14806   0.00001   0.00000   0.00093   0.00094   1.14899
   D19        2.19395  -0.00000   0.00000  -0.00051  -0.00051   2.19344
   D20        0.09660  -0.00001   0.00000  -0.00073  -0.00073   0.09587
   D21        1.14249  -0.00002   0.00000  -0.00218  -0.00218   1.14031
   D22        0.73446   0.00001   0.00000   0.00121   0.00121   0.73567
   D23        1.79471   0.00000   0.00000   0.00089   0.00089   1.79560
   D24       -0.51119   0.00001   0.00000   0.00143   0.00143  -0.50976
   D25        0.54906   0.00001   0.00000   0.00111   0.00111   0.55017
   D26       -1.30782   0.00000   0.00000   0.00044   0.00043  -1.30739
   D27       -0.24757  -0.00000   0.00000   0.00011   0.00011  -0.24746
   D28        0.46722   0.00000   0.00000   0.00010   0.00010   0.46731
   D29       -0.63615  -0.00000   0.00000  -0.00046  -0.00046  -0.63660
   D30       -0.73012   0.00000   0.00000   0.00011   0.00011  -0.73001
   D31       -1.83348  -0.00000   0.00000  -0.00044  -0.00044  -1.83393
   D32        1.34748   0.00001   0.00000   0.00053   0.00053   1.34801
   D33        0.24412   0.00000   0.00000  -0.00002  -0.00002   0.24410
   D34        0.22322   0.00000   0.00000   0.00013   0.00013   0.22335
   D35       -0.87414  -0.00001   0.00000  -0.00058  -0.00058  -0.87472
   D36        1.35599   0.00001   0.00000  -0.00003  -0.00003   1.35596
   D37        0.25863  -0.00000   0.00000  -0.00074  -0.00074   0.25789
   D38        0.57213  -0.00001   0.00000  -0.00149  -0.00149   0.57065
   D39       -0.49924  -0.00001   0.00000  -0.00042  -0.00042  -0.49965
   D40       -0.62133  -0.00001   0.00000  -0.00173  -0.00173  -0.62306
   D41       -1.69270  -0.00001   0.00000  -0.00067  -0.00067  -1.69337
   D42       -0.69400  -0.00000   0.00000  -0.00018  -0.00018  -0.69418
   D43        0.41079   0.00000   0.00000   0.00001   0.00001   0.41080
   D44        0.41079   0.00000   0.00000   0.00001   0.00001   0.41080
   D45        1.51558   0.00001   0.00000   0.00020   0.00020   1.51578
   D46        0.20664  -0.00000   0.00000   0.00040   0.00040   0.20704
   D47       -0.88108   0.00000   0.00000   0.00097   0.00097  -0.88012
   D48        1.45953   0.00001   0.00000   0.00106   0.00106   1.46059
   D49        0.37181   0.00001   0.00000   0.00163   0.00163   0.37344
   D50        0.73446   0.00001   0.00000   0.00121   0.00121   0.73567
   D51        1.79471   0.00000   0.00000   0.00089   0.00089   1.79560
   D52       -1.30782   0.00000   0.00000   0.00044   0.00043  -1.30739
   D53       -0.24757  -0.00000   0.00000   0.00011   0.00011  -0.24746
   D54       -0.51119   0.00001   0.00000   0.00143   0.00143  -0.50976
   D55        0.54906   0.00001   0.00000   0.00111   0.00111   0.55017
   D56        0.99848   0.00001   0.00000   0.00107   0.00107   0.99955
   D57       -0.02183   0.00001   0.00000   0.00149   0.00149  -0.02034
   D58       -1.13862   0.00000   0.00000  -0.00057  -0.00057  -1.13920
   D59       -0.89352  -0.00001   0.00000  -0.00095  -0.00095  -0.89447
   D60       -1.92119  -0.00000   0.00000  -0.00052  -0.00052  -1.92172
   D61        0.16845  -0.00000   0.00000   0.00029   0.00029   0.16874
   D62       -0.85922   0.00001   0.00000   0.00071   0.00071  -0.85851
   D63        1.28373   0.00000   0.00000   0.00124   0.00124   1.28497
   D64        0.25605   0.00001   0.00000   0.00166   0.00166   0.25772
   D65       -1.62519  -0.00000   0.00000  -0.00062  -0.00062  -1.62580
   D66       -0.58427  -0.00001   0.00000  -0.00062  -0.00062  -0.58489
   D67       -0.70489  -0.00000   0.00000  -0.00088  -0.00088  -0.70577
   D68        0.33602  -0.00000   0.00000  -0.00088  -0.00088   0.33514
   D69        0.18753   0.00001   0.00000   0.00075   0.00075   0.18828
   D70        1.22845   0.00000   0.00000   0.00074   0.00074   1.22919
   D71        1.34748   0.00001   0.00000   0.00053   0.00053   1.34801
   D72        0.24412   0.00000   0.00000  -0.00002  -0.00002   0.24410
   D73        0.46722   0.00000   0.00000   0.00010   0.00010   0.46731
   D74       -0.63615  -0.00000   0.00000  -0.00046  -0.00046  -0.63660
   D75       -0.73012   0.00000   0.00000   0.00011   0.00011  -0.73001
   D76       -1.83348  -0.00000   0.00000  -0.00044  -0.00044  -1.83393
   D77        0.09660  -0.00001   0.00000  -0.00073  -0.00073   0.09587
   D78        1.14249  -0.00002   0.00000  -0.00218  -0.00218   1.14031
   D79        1.14806   0.00001   0.00000   0.00093   0.00094   1.14899
   D80        2.19395  -0.00000   0.00000  -0.00051  -0.00051   2.19344
   D81       -1.00575  -0.00000   0.00000  -0.00079  -0.00079  -1.00653
   D82        0.04015  -0.00001   0.00000  -0.00223  -0.00223   0.03791
   D83       -0.75808  -0.00000   0.00000   0.00002   0.00002  -0.75805
   D84        0.12967  -0.00000   0.00000  -0.00050  -0.00050   0.12917
   D85        0.24719   0.00000   0.00000  -0.00008  -0.00008   0.24712
   D86        1.13494  -0.00000   0.00000  -0.00060  -0.00060   1.13434
   D87        0.41613  -0.00001   0.00000  -0.00067  -0.00067   0.41547
   D88       -0.63428  -0.00000   0.00000  -0.00044  -0.00044  -0.63472
   D89        0.77847   0.00001   0.00000   0.00038   0.00038   0.77885
   D90       -0.12832   0.00001   0.00000   0.00133   0.00133  -0.12699
   D91       -0.26093  -0.00000   0.00000   0.00007   0.00007  -0.26086
   D92       -1.16771   0.00000   0.00000   0.00102   0.00102  -1.16669
   D93        0.41613  -0.00001   0.00000  -0.00067  -0.00067   0.41547
   D94       -0.63428  -0.00000   0.00000  -0.00044  -0.00044  -0.63472
   D95       -0.68606   0.00000   0.00000  -0.00059  -0.00059  -0.68665
   D96        0.51620  -0.00000   0.00000  -0.00085  -0.00085   0.51535
   D97       -0.32183   0.00001   0.00000   0.00164   0.00164  -0.32019
   D98        0.88755   0.00000   0.00000   0.00091   0.00091   0.88846
   D99        0.51620  -0.00000   0.00000  -0.00085  -0.00085   0.51535
   D100      -0.68606   0.00000   0.00000  -0.00059  -0.00059  -0.68665
   D101      -0.88108   0.00000   0.00000   0.00097   0.00097  -0.88012
   D102       0.37181   0.00001   0.00000   0.00163   0.00163   0.37344
   D103       0.20664  -0.00000   0.00000   0.00040   0.00040   0.20704
   D104       1.45953   0.00001   0.00000   0.00106   0.00106   1.46059
   D105      -0.32183   0.00001   0.00000   0.00164   0.00164  -0.32019
   D106       0.88755   0.00000   0.00000   0.00091   0.00091   0.88846
   D107       0.22322   0.00000   0.00000   0.00013   0.00013   0.22335
   D108      -0.87414  -0.00001   0.00000  -0.00058  -0.00058  -0.87472
   D109       1.35599   0.00001   0.00000  -0.00003  -0.00003   1.35596
   D110       0.25863  -0.00000   0.00000  -0.00074  -0.00074   0.25789
   D111       0.57213  -0.00001   0.00000  -0.00149  -0.00149   0.57065
   D112      -0.49924  -0.00001   0.00000  -0.00042  -0.00042  -0.49965
   D113      -0.62133  -0.00001   0.00000  -0.00173  -0.00173  -0.62306
   D114      -1.69270  -0.00001   0.00000  -0.00067  -0.00067  -1.69337
   D115      -0.75808  -0.00000   0.00000   0.00002   0.00002  -0.75805
   D116       0.12967  -0.00000   0.00000  -0.00050  -0.00050   0.12917
   D117       0.24719   0.00000   0.00000  -0.00008  -0.00008   0.24712
   D118       1.13494  -0.00000   0.00000  -0.00060  -0.00060   1.13434
   D119       0.77847   0.00001   0.00000   0.00038   0.00038   0.77885
   D120      -0.12832   0.00001   0.00000   0.00133   0.00133  -0.12699
   D121      -0.26093  -0.00000   0.00000   0.00007   0.00007  -0.26086
   D122      -1.16771   0.00000   0.00000   0.00102   0.00102  -1.16669
   D123      -0.51201  -0.00001   0.00000  -0.00129  -0.00129  -0.51330
   D124       0.69361  -0.00001   0.00000  -0.00177  -0.00177   0.69184
   D125      -1.71763  -0.00001   0.00000  -0.00082  -0.00081  -1.71844
   D126      -0.51201  -0.00001   0.00000  -0.00129  -0.00129  -0.51330
         Item               Value     Threshold  Converged?
 Maximum Force            0.000024     0.000450     YES
 RMS     Force            0.000007     0.000300     YES
 Maximum Displacement     0.002272     0.001800     NO 
 RMS     Displacement     0.000377     0.001200     YES
 Predicted change in Energy=-5.812072D-07
                           ----------------------------
                           ! Non-Optimized Parameters !
                           ! (Angstroms and Degrees)  !
 --------------------------                            --------------------------
 ! Name  Definition              Value          Derivative Info.                !
 --------------------------------------------------------------------------------
 ! R1    R(1,2)                  2.0335         -DE/DX =    0.0                 !
 ! R2    R(1,4)                  2.2045         -DE/DX =    0.0                 !
 ! R3    R(1,5)                  2.3226         -DE/DX =    0.0                 !
 ! R4    R(1,10)                 2.0818         -DE/DX =    0.0                 !
 ! R5    R(1,11)                 2.2432         -DE/DX =    0.0                 !
 ! R6    R(1,12)                 2.1191         -DE/DX =    0.0                 !
 ! R7    R(2,4)                  2.1169         -DE/DX =    0.0                 !
 ! R8    R(2,6)                  2.0908         -DE/DX =    0.0                 !
 ! R9    R(2,8)                  2.1112         -DE/DX =    0.0                 !
 ! R10   R(2,11)                 2.0732         -DE/DX =    0.0                 !
 ! R11   R(3,6)                  2.2432         -DE/DX =    0.0                 !
 ! R12   R(3,7)                  2.3226         -DE/DX =    0.0                 !
 ! R13   R(3,8)                  2.0335         -DE/DX =    0.0                 !
 ! R14   R(3,9)                  2.2045         -DE/DX =    0.0                 !
 ! R15   R(3,10)                 2.1191         -DE/DX =    0.0                 !
 ! R16   R(3,12)                 2.0818         -DE/DX =    0.0                 !
 ! R17   R(4,6)                  2.1094         -DE/DX =    0.0                 !
 ! R18   R(4,7)                  1.9848         -DE/DX =    0.0                 !
 ! R19   R(4,10)                 2.1293         -DE/DX =    0.0                 !
 ! R20   R(5,9)                  1.9848         -DE/DX =    0.0                 !
 ! R21   R(5,11)                 2.044          -DE/DX =    0.0                 !
 ! R22   R(5,12)                 2.0546         -DE/DX =    0.0                 !
 ! R23   R(6,7)                  2.044          -DE/DX =    0.0                 !
 ! R24   R(6,8)                  2.0732         -DE/DX =    0.0                 !
 ! R25   R(7,10)                 2.0546         -DE/DX =    0.0                 !
 ! R26   R(8,9)                  2.1169         -DE/DX =    0.0                 !
 ! R27   R(8,11)                 2.0908         -DE/DX =    0.0                 !
 ! R28   R(9,11)                 2.1094         -DE/DX =    0.0                 !
 ! R29   R(9,12)                 2.1293         -DE/DX =    0.0                 !
 ! R30   R(10,12)                2.0438         -DE/DX =    0.0                 !
 ! A1    A(2,1,5)              110.6961         -DE/DX =    0.0                 !
 ! A2    A(2,1,10)             108.9632         -DE/DX =    0.0                 !
 ! A3    A(2,1,12)             125.3766         -DE/DX =    0.0                 !
 ! A4    A(4,1,5)              159.3386         -DE/DX =    0.0                 !
 ! A5    A(4,1,11)             115.7996         -DE/DX =    0.0                 !
 ! A6    A(4,1,12)             113.4711         -DE/DX =    0.0                 !
 ! A7    A(5,1,10)             113.0154         -DE/DX =    0.0                 !
 ! A8    A(10,1,11)            133.1696         -DE/DX =    0.0                 !
 ! A9    A(11,1,12)             91.4665         -DE/DX =    0.0                 !
 ! A10   A(1,2,6)              100.2101         -DE/DX =    0.0                 !
 ! A11   A(1,2,8)               91.4063         -DE/DX =    0.0                 !
 ! A12   A(4,2,8)              107.1256         -DE/DX =    0.0                 !
 ! A13   A(4,2,11)             128.1118         -DE/DX =    0.0                 !
 ! A14   A(6,2,11)             116.8052         -DE/DX =    0.0                 !
 ! A15   A(6,3,9)              115.7996         -DE/DX =    0.0                 !
 ! A16   A(6,3,10)              91.4665         -DE/DX =    0.0                 !
 ! A17   A(6,3,12)             133.1696         -DE/DX =    0.0                 !
 ! A18   A(7,3,8)              110.6961         -DE/DX =    0.0                 !
 ! A19   A(7,3,9)              159.3386         -DE/DX =    0.0                 !
 ! A20   A(7,3,12)             113.0154         -DE/DX =    0.0                 !
 ! A21   A(8,3,10)             125.3766         -DE/DX =    0.0                 !
 ! A22   A(8,3,12)             108.9632         -DE/DX =    0.0                 !
 ! A23   A(9,3,10)             113.4711         -DE/DX =    0.0                 !
 ! A24   A(1,4,6)               94.3446         -DE/DX =    0.0                 !
 ! A25   A(1,4,7)              107.8666         -DE/DX =    0.0                 !
 ! A26   A(2,4,7)              114.3145         -DE/DX =    0.0                 !
 ! A27   A(2,4,10)             104.1601         -DE/DX =    0.0                 !
 ! A28   A(6,4,10)              94.995          -DE/DX =    0.0                 !
 ! A29   A(1,5,9)               84.4188         -DE/DX =    0.0                 !
 ! A30   A(11,5,12)             99.3635         -DE/DX =    0.0                 !
 ! A31   A(2,6,3)               86.3293         -DE/DX =    0.0                 !
 ! A32   A(2,6,7)              112.9389         -DE/DX =    0.0                 !
 ! A33   A(3,6,4)               83.6645         -DE/DX =    0.0                 !
 ! A34   A(4,6,8)              108.826          -DE/DX =    0.0                 !
 ! A35   A(7,6,8)              121.2166         -DE/DX =    0.0                 !
 ! A36   A(3,7,4)               84.4188         -DE/DX =    0.0                 !
 ! A37   A(6,7,10)              99.3635         -DE/DX =    0.0                 !
 ! A38   A(2,8,3)               91.4063         -DE/DX =    0.0                 !
 ! A39   A(2,8,9)              107.1256         -DE/DX =    0.0                 !
 ! A40   A(3,8,11)             100.2101         -DE/DX =    0.0                 !
 ! A41   A(6,8,9)              128.1118         -DE/DX =    0.0                 !
 ! A42   A(6,8,11)             116.8052         -DE/DX =    0.0                 !
 ! A43   A(3,9,5)              107.8666         -DE/DX =    0.0                 !
 ! A44   A(3,9,11)              94.3446         -DE/DX =    0.0                 !
 ! A45   A(5,9,8)              114.3145         -DE/DX =    0.0                 !
 ! A46   A(8,9,12)             104.1601         -DE/DX =    0.0                 !
 ! A47   A(11,9,12)             94.995          -DE/DX =    0.0                 !
 ! A48   A(1,10,3)              76.7448         -DE/DX =    0.0                 !
 ! A49   A(1,10,7)             110.0205         -DE/DX =    0.0                 !
 ! A50   A(3,10,4)              86.2704         -DE/DX =    0.0                 !
 ! A51   A(4,10,12)            120.0621         -DE/DX =    0.0                 !
 ! A52   A(7,10,12)            127.4849         -DE/DX =    0.0                 !
 ! A53   A(1,11,8)              86.3293         -DE/DX =    0.0                 !
 ! A54   A(1,11,9)              83.6645         -DE/DX =    0.0                 !
 ! A55   A(2,11,5)             121.2166         -DE/DX =    0.0                 !
 ! A56   A(2,11,9)             108.826          -DE/DX =    0.0                 !
 ! A57   A(5,11,8)             112.9389         -DE/DX =    0.0                 !
 ! A58   A(1,12,3)              76.7448         -DE/DX =    0.0                 !
 ! A59   A(1,12,9)              86.2704         -DE/DX =    0.0                 !
 ! A60   A(3,12,5)             110.0205         -DE/DX =    0.0                 !
 ! A61   A(5,12,10)            127.4849         -DE/DX =    0.0                 !
 ! A62   A(9,12,10)            120.0621         -DE/DX =    0.0                 !
 ! D1    D(5,1,2,6)           -110.1062         -DE/DX =    0.0                 !
 ! D2    D(5,1,2,8)            -51.2491         -DE/DX =    0.0                 !
 ! D3    D(10,1,2,6)            14.766          -DE/DX =    0.0                 !
 ! D4    D(10,1,2,8)            73.6231         -DE/DX =    0.0                 !
 ! D5    D(12,1,2,6)           -49.189          -DE/DX =    0.0                 !
 ! D6    D(12,1,2,8)             9.6681         -DE/DX =    0.0                 !
 ! D7    D(5,1,4,6)             19.202          -DE/DX =    0.0                 !
 ! D8    D(5,1,4,7)            -40.4377         -DE/DX =    0.0                 !
 ! D9    D(11,1,4,6)           -33.5118         -DE/DX =    0.0                 !
 ! D10   D(11,1,4,7)           -93.1515         -DE/DX =    0.0                 !
 ! D11   D(12,1,4,6)            70.4275         -DE/DX =    0.0                 !
 ! D12   D(12,1,4,7)            10.7878         -DE/DX =    0.0                 !
 ! D13   D(2,1,5,9)             57.27           -DE/DX =    0.0                 !
 ! D14   D(4,1,5,9)             -1.1656         -DE/DX =    0.0                 !
 ! D15   D(10,1,5,9)           -65.2711         -DE/DX =    0.0                 !
 ! D16   D(2,1,10,3)           -57.6701         -DE/DX =    0.0                 !
 ! D17   D(2,1,10,7)             2.1722         -DE/DX =    0.0                 !
 ! D18   D(5,1,10,3)            65.8325         -DE/DX =    0.0                 !
 ! D19   D(5,1,10,7)           125.6748         -DE/DX =    0.0                 !
 ! D20   D(11,1,10,3)            5.4928         -DE/DX =    0.0                 !
 ! D21   D(11,1,10,7)           65.3351         -DE/DX =    0.0                 !
 ! D22   D(4,1,11,8)            42.151          -DE/DX =    0.0                 !
 ! D23   D(4,1,11,9)           102.8803         -DE/DX =    0.0                 !
 ! D24   D(10,1,11,8)          -29.207          -DE/DX =    0.0                 !
 ! D25   D(10,1,11,9)           31.5222         -DE/DX =    0.0                 !
 ! D26   D(12,1,11,8)          -74.9077         -DE/DX =    0.0                 !
 ! D27   D(12,1,11,9)          -14.1784         -DE/DX =    0.0                 !
 ! D28   D(2,1,12,3)            26.775          -DE/DX =    0.0                 !
 ! D29   D(2,1,12,9)           -36.4747         -DE/DX =    0.0                 !
 ! D30   D(4,1,12,3)           -41.8265         -DE/DX =    0.0                 !
 ! D31   D(4,1,12,9)          -105.0762         -DE/DX =    0.0                 !
 ! D32   D(11,1,12,3)           77.2355         -DE/DX =    0.0                 !
 ! D33   D(11,1,12,9)           13.9858         -DE/DX =    0.0                 !
 ! D34   D(8,2,4,7)             12.7972         -DE/DX =    0.0                 !
 ! D35   D(8,2,4,10)           -50.1177         -DE/DX =    0.0                 !
 ! D36   D(11,2,4,7)            77.6909         -DE/DX =    0.0                 !
 ! D37   D(11,2,4,10)           14.776          -DE/DX =    0.0                 !
 ! D38   D(1,2,6,3)             32.6957         -DE/DX =    0.0                 !
 ! D39   D(1,2,6,7)            -28.6281         -DE/DX =    0.0                 !
 ! D40   D(11,2,6,3)           -35.6989         -DE/DX =    0.0                 !
 ! D41   D(11,2,6,7)           -97.0227         -DE/DX =    0.0                 !
 ! D42   D(1,2,8,3)            -39.7737         -DE/DX =    0.0                 !
 ! D43   D(1,2,8,9)             23.5371         -DE/DX =    0.0                 !
 ! D44   D(4,2,8,3)             23.5371         -DE/DX =    0.0                 !
 ! D45   D(4,2,8,9)             86.8479         -DE/DX =    0.0                 !
 ! D46   D(4,2,11,5)            11.8622         -DE/DX =    0.0                 !
 ! D47   D(4,2,11,9)           -50.427          -DE/DX =    0.0                 !
 ! D48   D(6,2,11,5)            83.6857         -DE/DX =    0.0                 !
 ! D49   D(6,2,11,9)            21.3965         -DE/DX =    0.0                 !
 ! D50   D(9,3,6,2)             42.151          -DE/DX =    0.0                 !
 ! D51   D(9,3,6,4)            102.8803         -DE/DX =    0.0                 !
 ! D52   D(10,3,6,2)           -74.9077         -DE/DX =    0.0                 !
 ! D53   D(10,3,6,4)           -14.1784         -DE/DX =    0.0                 !
 ! D54   D(12,3,6,2)           -29.207          -DE/DX =    0.0                 !
 ! D55   D(12,3,6,4)            31.5222         -DE/DX =    0.0                 !
 ! D56   D(8,3,7,4)             57.27           -DE/DX =    0.0                 !
 ! D57   D(9,3,7,4)             -1.1656         -DE/DX =    0.0                 !
 ! D58   D(12,3,7,4)           -65.2711         -DE/DX =    0.0                 !
 ! D59   D(7,3,8,2)            -51.2491         -DE/DX =    0.0                 !
 ! D60   D(7,3,8,11)          -110.1062         -DE/DX =    0.0                 !
 ! D61   D(10,3,8,2)             9.6681         -DE/DX =    0.0                 !
 ! D62   D(10,3,8,11)          -49.189          -DE/DX =    0.0                 !
 ! D63   D(12,3,8,2)            73.6231         -DE/DX =    0.0                 !
 ! D64   D(12,3,8,11)           14.766          -DE/DX =    0.0                 !
 ! D65   D(6,3,9,5)            -93.1515         -DE/DX =    0.0                 !
 ! D66   D(6,3,9,11)           -33.5118         -DE/DX =    0.0                 !
 ! D67   D(7,3,9,5)            -40.4377         -DE/DX =    0.0                 !
 ! D68   D(7,3,9,11)            19.202          -DE/DX =    0.0                 !
 ! D69   D(10,3,9,5)            10.7878         -DE/DX =    0.0                 !
 ! D70   D(10,3,9,11)           70.4275         -DE/DX =    0.0                 !
 ! D71   D(6,3,10,1)            77.2355         -DE/DX =    0.0                 !
 ! D72   D(6,3,10,4)            13.9858         -DE/DX =    0.0                 !
 ! D73   D(8,3,10,1)            26.775          -DE/DX =    0.0                 !
 ! D74   D(8,3,10,4)           -36.4747         -DE/DX =    0.0                 !
 ! D75   D(9,3,10,1)           -41.8265         -DE/DX =    0.0                 !
 ! D76   D(9,3,10,4)          -105.0762         -DE/DX =    0.0                 !
 ! D77   D(6,3,12,1)             5.4928         -DE/DX =    0.0                 !
 ! D78   D(6,3,12,5)            65.3351         -DE/DX =    0.0                 !
 ! D79   D(7,3,12,1)            65.8325         -DE/DX =    0.0                 !
 ! D80   D(7,3,12,5)           125.6748         -DE/DX =    0.0                 !
 ! D81   D(8,3,12,1)           -57.6701         -DE/DX =    0.0                 !
 ! D82   D(8,3,12,5)             2.1722         -DE/DX =    0.0                 !
 ! D83   D(1,4,6,3)            -43.4333         -DE/DX =    0.0                 !
 ! D84   D(1,4,6,8)              7.4008         -DE/DX =    0.0                 !
 ! D85   D(10,4,6,3)            14.1587         -DE/DX =    0.0                 !
 ! D86   D(10,4,6,8)            64.9928         -DE/DX =    0.0                 !
 ! D87   D(1,4,7,3)             23.8044         -DE/DX =    0.0                 !
 ! D88   D(2,4,7,3)            -36.3667         -DE/DX =    0.0                 !
 ! D89   D(2,4,10,3)            44.6246         -DE/DX =    0.0                 !
 ! D90   D(2,4,10,12)           -7.2758         -DE/DX =    0.0                 !
 ! D91   D(6,4,10,3)           -14.946          -DE/DX =    0.0                 !
 ! D92   D(6,4,10,12)          -66.8464         -DE/DX =    0.0                 !
 ! D93   D(1,5,9,3)             23.8044         -DE/DX =    0.0                 !
 ! D94   D(1,5,9,8)            -36.3667         -DE/DX =    0.0                 !
 ! D95   D(12,5,11,2)          -39.3424         -DE/DX =    0.0                 !
 ! D96   D(12,5,11,8)           29.5276         -DE/DX =    0.0                 !
 ! D97   D(11,5,12,3)          -18.3453         -DE/DX =    0.0                 !
 ! D98   D(11,5,12,10)          50.9051         -DE/DX =    0.0                 !
 ! D99   D(2,6,7,10)            29.5276         -DE/DX =    0.0                 !
 ! D100  D(8,6,7,10)           -39.3424         -DE/DX =    0.0                 !
 ! D101  D(4,6,8,9)            -50.427          -DE/DX =    0.0                 !
 ! D102  D(4,6,8,11)            21.3965         -DE/DX =    0.0                 !
 ! D103  D(7,6,8,9)             11.8622         -DE/DX =    0.0                 !
 ! D104  D(7,6,8,11)            83.6857         -DE/DX =    0.0                 !
 ! D105  D(6,7,10,1)           -18.3453         -DE/DX =    0.0                 !
 ! D106  D(6,7,10,12)           50.9051         -DE/DX =    0.0                 !
 ! D107  D(2,8,9,5)             12.7972         -DE/DX =    0.0                 !
 ! D108  D(2,8,9,12)           -50.1177         -DE/DX =    0.0                 !
 ! D109  D(6,8,9,5)             77.6909         -DE/DX =    0.0                 !
 ! D110  D(6,8,9,12)            14.776          -DE/DX =    0.0                 !
 ! D111  D(3,8,11,1)            32.6957         -DE/DX =    0.0                 !
 ! D112  D(3,8,11,5)           -28.6281         -DE/DX =    0.0                 !
 ! D113  D(6,8,11,1)           -35.6989         -DE/DX =    0.0                 !
 ! D114  D(6,8,11,5)           -97.0227         -DE/DX =    0.0                 !
 ! D115  D(3,9,11,1)           -43.4333         -DE/DX =    0.0                 !
 ! D116  D(3,9,11,2)             7.4008         -DE/DX =    0.0                 !
 ! D117  D(12,9,11,1)           14.1587         -DE/DX =    0.0                 !
 ! D118  D(12,9,11,2)           64.9928         -DE/DX =    0.0                 !
 ! D119  D(8,9,12,1)            44.6246         -DE/DX =    0.0                 !
 ! D120  D(8,9,12,10)           -7.2758         -DE/DX =    0.0                 !
 ! D121  D(11,9,12,1)          -14.946          -DE/DX =    0.0                 !
 ! D122  D(11,9,12,10)         -66.8464         -DE/DX =    0.0                 !
 ! D123  D(4,10,12,5)          -29.4099         -DE/DX =    0.0                 !
 ! D124  D(4,10,12,9)           39.6396         -DE/DX =    0.0                 !
 ! D125  D(7,10,12,5)          -98.4595         -DE/DX =    0.0                 !
 ! D126  D(7,10,12,9)          -29.4099         -DE/DX =    0.0                 !
 --------------------------------------------------------------------------------
 GradGradGradGradGradGradGradGradGradGradGradGradGradGradGradGradGradGrad


 ----------------------------------------------------------------------

 Electric dipole moment (input orientation):
 (Debye = 10**-18 statcoulomb cm , SI units = C m)
                  (au)            (Debye)         (10**-30 SI)
   Tot        0.202398D+00      0.514444D+00      0.171600D+01
   x          0.000000D+00      0.000000D+00      0.000000D+00
   y          0.000000D+00      0.000000D+00      0.000000D+00
   z         -0.202398D+00     -0.514444D+00     -0.171600D+01

 Dipole polarizability, Alpha (input orientation).
 (esu units = cm**3 , SI units = C**2 m**2 J**-1)
 Alpha(0;0):
               (au)            (10**-24 esu)      (10**-40 SI)
   iso        0.284084D+03      0.420969D+02      0.468392D+02
   aniso      0.114682D+03      0.169941D+02      0.189084D+02
   xx         0.230109D+03      0.340987D+02      0.379399D+02
   yx        -0.753849D+01     -0.111709D+01     -0.124293D+01
   yy         0.357355D+03      0.529546D+02      0.589199D+02
   zx         0.000000D+00      0.000000D+00      0.000000D+00
   zy         0.000000D+00      0.000000D+00      0.000000D+00
   zz         0.264788D+03      0.392376D+02      0.436577D+02

 ----------------------------------------------------------------------

 Dipole orientation:
     4          2.39043436          0.60598064          0.77809087
     4          1.89926234         -0.60865971         -2.83495764
     4         -2.39043436         -0.60598064          0.77809087
     4          2.22035777         -3.47097284         -0.05793865
     4          1.06283777          4.77021119          1.20755589
     4         -1.05316968         -3.18111471         -2.31244933
     4         -1.06283777         -4.77021119          1.20755589
     4         -1.89926234          0.60865971         -2.83495764
     4         -2.22035777          3.47097284         -0.05793865
     4          0.52908759         -1.85640074          3.21796921
     4          1.05316968          3.18111471         -2.31244933
     4         -0.52908759          1.85640074          3.21796921

 Electric dipole moment (dipole orientation):
 (Debye = 10**-18 statcoulomb cm , SI units = C m)
                  (au)            (Debye)         (10**-30 SI)
   Tot        0.202398D+00      0.514444D+00      0.171600D+01
   x          0.000000D+00      0.000000D+00      0.000000D+00
   y          0.000000D+00      0.000000D+00      0.000000D+00
   z          0.202398D+00      0.514444D+00      0.171600D+01

 Dipole polarizability, Alpha (dipole orientation).
 (esu units = cm**3 , SI units = C**2 m**2 J**-1)
 Alpha(0;0):
               (au)            (10**-24 esu)      (10**-40 SI)
   iso        0.284084D+03      0.420969D+02      0.468392D+02
   aniso      0.114682D+03      0.169941D+02      0.189084D+02
   xx         0.230109D+03      0.340987D+02      0.379399D+02
   yx         0.753849D+01      0.111709D+01      0.124293D+01
   yy         0.357355D+03      0.529546D+02      0.589199D+02
   zx         0.000000D+00      0.000000D+00      0.000000D+00
   zy         0.000000D+00      0.000000D+00      0.000000D+00
   zz         0.264788D+03      0.392376D+02      0.436577D+02

 ----------------------------------------------------------------------
 1\1\GINC-ASUS\Freq\RPBE1PBE\def2TZVP\Be12\ASUS\11-Sep-2023\0\\#N Geom=
 AllCheck Guess=TCheck SCRF=Check GenChk RPBE1PBE/def2TZVP Freq\\Title 
 Card Required\\0,1\Be,1.2649633855,-0.3206711447,-0.4117479577\Be,1.00
 50463488,0.3220888485,1.5001949763\Be,-1.2649633855,0.3206711447,-0.41
 17479577\Be,1.1749627317,1.8367597257,0.0306598148\Be,0.5624295266,-2.
 5242870545,-0.6390110581\Be,-0.557313395,1.6833734081,1.2236954857\Be,
 -0.5624295266,2.5242870545,-0.6390110581\Be,-1.0050463488,-0.322088848
 5,1.5001949763\Be,-1.1749627317,-1.8367597257,0.0306598148\Be,0.279981
 096,0.9823649685,-1.702875971\Be,0.557313395,-1.6833734081,1.223695485
 7\Be,-0.279981096,-0.9823649685,-1.702875971\\Version=ES64L-G16RevA.03
 \State=1-A\HF=-176.5543191\RMSD=1.256e-09\RMSF=3.935e-05\ZeroPoint=0.0
 333739\Thermal=0.0440391\Dipole=0.,0.,-0.202398\DipoleDeriv=-0.1368499
 ,-0.1442275,-0.0025226,-0.0257162,-0.3410117,-0.012681,0.0674127,-0.02
 94312,-0.0841705,0.0219149,-0.0191534,0.2631259,0.0291418,-0.143874,0.
 1540394,0.0830931,0.1231213,0.0462717,-0.1368499,-0.1442275,0.0025227,
 -0.0257162,-0.3410117,0.012681,-0.0674127,0.0294312,-0.0841705,0.22695
 34,-0.034119,-0.0097147,0.077248,0.054924,0.0379782,-0.0475731,0.01552
 33,-0.0297366,0.0375943,-0.0575204,-0.1023353,-0.1317439,0.5048736,0.1
 790312,-0.1211567,0.0187485,0.0421848,-0.1017319,0.1489237,-0.0354473,
 -0.0045826,0.0881407,0.2077512,-0.0869204,0.0489353,0.0106082,0.037594
 2,-0.0575205,0.1023353,-0.1317439,0.5048736,-0.1790311,0.1211567,-0.01
 87485,0.0421849,0.0219149,-0.0191534,-0.2631259,0.0291418,-0.143874,-0
 .1540394,-0.0830931,-0.1231213,0.0462717,0.2269534,-0.034119,0.0097148
 ,0.077248,0.054924,-0.0379782,0.0475731,-0.0155233,-0.0297366,-0.04788
 08,0.1060966,-0.1449349,0.0556529,-0.1630527,-0.1584042,-0.037444,-0.0
 7119,0.0148425,-0.1017319,0.1489237,0.0354473,-0.0045826,0.0881407,-0.
 2077512,0.0869204,-0.0489352,0.0106082,-0.0478808,0.1060966,0.1449349,
 0.055653,-0.1630526,0.1584042,0.037444,0.07119,0.0148425\Polar=230.109
 3299,-7.5384882,357.3551485,0.,0.,264.788176\Quadrupole=-3.1194167,1.9
 489021,1.1705146,-2.9753823,0.,0.\PG=C02 [X(Be12)]\NImag=0\\0.04338962
 ,0.00042758,0.08418890,0.01402588,0.00054150,0.08946922,-0.00085464,0.
 00179696,0.00677321,0.06688232,0.00329088,-0.01075880,-0.01697188,-0.0
 0132272,0.09956956,0.00579267,-0.01487718,-0.04528234,-0.00557048,-0.0
 0126508,0.07734117,-0.00385808,-0.00054595,-0.00133004,-0.00169615,-0.
 00185203,0.00171200,0.04338962,-0.00054595,-0.00723481,-0.00184517,0.0
 0012137,-0.00573530,0.00009831,0.00042758,0.08418890,0.00133004,0.0018
 4517,-0.00010573,-0.00232411,0.00034410,0.00163525,-0.01402588,-0.0005
 4150,0.08946922,0.00058168,0.00164012,0.00121302,-0.00188789,-0.003703
 66,-0.00079294,-0.00260217,-0.00107885,0.00024389,0.08566112,-0.001666
 91,-0.01917607,-0.00410377,-0.00445815,-0.01683301,0.01426466,0.003313
 14,0.00241503,-0.00252453,-0.00561092,0.07003669,-0.00274195,-0.009337
 95,-0.00463805,0.00804427,0.02018937,-0.02238702,0.00076800,-0.0035986
 5,0.00096364,0.00872391,-0.01103590,0.06608295,-0.00121011,-0.00573088
 ,0.00324630,0.00192484,0.00058369,0.00013919,-0.00157946,0.00534339,0.
 00329847,0.00333695,-0.00381360,0.00029600,0.06322227,-0.00181543,-0.0
 1144266,-0.00008786,-0.00069754,0.00081520,-0.00095686,-0.00002118,0.0
 0100343,-0.00012344,0.00055085,-0.00148312,0.00018668,-0.03023437,0.06
 154424,0.00058797,-0.00000060,0.00048821,0.00272499,0.00016002,-0.0024
 2617,0.00156057,0.00126314,-0.00165734,0.00171226,0.00036548,0.0005890
 5,-0.01008173,0.00679931,0.07471787,-0.00108543,-0.00132952,0.00127411
 ,-0.02363481,0.02253592,-0.00182111,-0.00256677,-0.00714865,-0.0011837
 4,-0.02474213,-0.00208491,0.01190941,-0.00186926,-0.00057523,-0.000725
 84,0.05647101,-0.00143635,0.00012205,0.00214788,0.02008400,-0.01244223
 ,-0.00049554,-0.00495653,-0.01182796,-0.00123937,-0.00345805,-0.003963
 01,0.00122420,-0.00040938,-0.00117811,0.00106113,-0.00614771,0.0857840
 4,0.00007505,-0.00052860,-0.00125300,-0.00632038,0.00274828,-0.0008456
 4,-0.00347673,-0.01085251,-0.00979798,0.01347863,0.00401954,-0.0145878
 1,0.00009404,-0.00045682,-0.00318860,-0.00976998,-0.02101470,0.0775429
 1,-0.00157946,0.00534339,-0.00329847,-0.00328356,0.00586943,0.00239627
 ,-0.00121011,-0.00573088,-0.00324630,-0.04658322,0.02116677,-0.0156293
 9,-0.00247194,-0.00139841,-0.00204113,0.00043624,0.00165951,0.00472047
 ,0.06322227,-0.00002118,0.00100343,0.00012344,0.00144957,-0.00064142,-
 0.00080800,-0.00181543,-0.01144266,0.00008786,0.01155277,-0.00626588,0
 .00558298,-0.00139841,-0.00161634,-0.00033832,0.00355204,-0.00881580,0
 .01656616,-0.03023437,0.06154424,-0.00156057,-0.00126314,-0.00165734,0
 .00041123,0.00514084,-0.00142016,-0.00058797,0.00000060,0.00048821,-0.
 01720054,0.01019669,-0.00768091,0.00204113,0.00033832,0.00130728,-0.00
 222846,0.02111988,-0.04492491,0.01008173,-0.00679931,0.07471787,-0.001
 69615,0.00012137,0.00232411,-0.03216209,-0.00959063,0.00198578,-0.0008
 5464,0.00179696,-0.00677321,-0.00351591,0.00124464,-0.00161817,-0.0032
 8356,0.00144957,-0.00041123,-0.00316190,-0.00861627,0.00278043,0.00192
 484,-0.00069754,-0.00272499,0.06688232,-0.00185203,-0.00573530,-0.0003
 4410,-0.00959063,-0.01108531,-0.00043382,0.00329088,-0.01075880,0.0169
 7188,-0.00158547,0.00262969,0.00097432,0.00586943,-0.00064142,-0.00514
 084,-0.01302986,-0.04438281,0.00730773,0.00058369,0.00081520,-0.000160
 02,-0.00132272,0.09956956,-0.00171200,-0.00009831,0.00163525,-0.001985
 78,0.00043382,-0.00160677,-0.00579267,0.01487718,-0.04528234,0.0012637
 4,0.00063324,-0.00016074,-0.00239627,0.00080800,-0.00142016,0.00003449
 ,-0.00329760,-0.00344114,-0.00013919,0.00095686,-0.00242617,0.00557048
 ,0.00126508,0.07734117,-0.00260217,-0.00107885,-0.00024389,-0.00351591
 ,-0.00158547,-0.00126374,0.00058168,0.00164012,-0.00121302,-0.00294016
 ,0.00365363,0.00004458,-0.04658322,0.01155277,0.01720054,0.00211707,-0
 .00014146,-0.00065144,0.00333695,0.00055085,-0.00171226,-0.00188789,-0
 .00370366,0.00079294,0.08566112,0.00331314,0.00241503,0.00252453,0.001
 24464,0.00262969,-0.00063324,-0.00166691,-0.01917607,0.00410377,0.0036
 5363,-0.00771184,0.00019345,0.02116677,-0.00626588,-0.01019669,-0.0039
 2362,-0.00433128,-0.00033353,-0.00381360,-0.00148312,-0.00036548,-0.00
 445815,-0.01683301,-0.01426466,-0.00561092,0.07003669,-0.00076800,0.00
 359865,0.00096364,0.00161817,-0.00097432,-0.00016074,0.00274195,0.0093
 3795,-0.00463805,-0.00004458,-0.00019345,0.00468928,0.01562939,-0.0055
 8298,-0.00768091,0.00140848,0.00062237,-0.00156026,-0.00029600,-0.0001
 8668,0.00058905,-0.00804427,-0.02018937,-0.02238702,-0.00872391,0.0110
 3590,0.06608295,-0.00876814,0.01677334,-0.01276899,-0.00007287,-0.0028
 8319,-0.00098525,-0.01975034,-0.01026891,0.01239897,-0.00784815,-0.006
 88460,-0.00918585,-0.00118617,0.00133613,0.00018159,-0.00105479,0.0050
 3286,-0.00080391,-0.01073658,0.01630079,0.01293645,0.00146266,0.001687
 64,0.00155790,-0.00157718,-0.00093549,-0.00079767,0.05440538,0.0128765
 1,-0.01446133,0.01655705,-0.00131249,0.00069291,0.00188910,-0.00761374
 ,-0.00709249,-0.00021899,-0.00330384,-0.01488849,-0.00579436,-0.002490
 39,-0.00131664,0.00154012,0.00732822,0.00512277,-0.00036106,0.00945424
 ,-0.03060288,-0.02560713,0.00130127,-0.00182848,0.00007995,0.00148488,
 -0.00042872,-0.00203824,-0.00300306,0.11762769,-0.00770141,0.01604891,
 -0.01728779,-0.00010233,-0.00219607,-0.00126586,0.01080440,0.00678098,
 -0.01253408,-0.00787771,-0.00992703,-0.02307553,0.00076289,0.00136884,
 0.00109174,-0.00069334,0.00006994,-0.00302254,0.00830894,-0.01427298,-
 0.01689605,0.00048837,0.00030134,-0.00014057,0.00137111,0.00202846,0.0
 0176539,-0.00311218,0.00822924,0.07811102,-0.00256677,-0.00714865,0.00
 118374,-0.00316190,-0.01302986,-0.00003449,-0.00108543,-0.00132952,-0.
 00127411,0.00211707,-0.00392362,-0.00140848,0.00043624,0.00355204,0.00
 222846,-0.00487089,-0.00002758,-0.00124578,-0.00186926,-0.00057523,0.0
 0072584,-0.02363481,0.02253592,0.00182111,-0.02474213,-0.00208491,-0.0
 1190941,0.00396166,0.00085090,-0.00055019,0.05647101,-0.00495653,-0.01
 182796,0.00123937,-0.00861627,-0.04438281,0.00329760,-0.00143635,0.000
 12205,-0.00214788,-0.00014146,-0.00433128,-0.00062237,0.00165951,-0.00
 881580,-0.02111988,-0.00002758,-0.00358652,0.00304450,-0.00040938,-0.0
 0117811,-0.00106113,0.02008400,-0.01244223,0.00049554,-0.00345805,-0.0
 0396301,-0.00122420,-0.00158303,-0.00050116,-0.00284631,-0.00614771,0.
 08578404,0.00347673,0.01085251,-0.00979798,-0.00278043,-0.00730773,-0.
 00344114,-0.00007505,0.00052860,-0.00125300,0.00065144,0.00033353,-0.0
 0156026,-0.00472047,-0.01656616,-0.04492491,0.00124578,-0.00304450,0.0
 0420408,-0.00009404,0.00045682,-0.00318860,0.00632038,-0.00274828,-0.0
 0084564,-0.01347863,-0.00401954,-0.01458781,-0.00111959,0.00013900,0.0
 0087492,0.00976998,0.02101470,0.07754291,-0.01975034,-0.01026891,-0.01
 239897,0.00146266,0.00168764,-0.00155790,-0.00876814,0.01677334,0.0127
 6899,-0.00157718,-0.00093549,0.00079767,-0.01073658,0.01630079,-0.0129
 3645,0.00396166,-0.00158303,0.00111959,-0.00118617,0.00133613,-0.00018
 159,-0.00007287,-0.00288319,0.00098525,-0.00784815,-0.00688460,0.00918
 585,-0.00883548,-0.01557249,-0.00169854,-0.00105479,0.00503286,0.00080
 391,0.05440538,-0.00761374,-0.00709249,0.00021899,0.00130127,-0.001828
 48,-0.00007995,0.01287651,-0.01446133,-0.01655705,0.00148488,-0.000428
 72,0.00203824,0.00945424,-0.03060288,0.02560713,0.00085090,-0.00050116
 ,-0.00013900,-0.00249039,-0.00131664,-0.00154012,-0.00131249,0.0006929
 1,-0.00188910,-0.00330384,-0.01488849,0.00579436,-0.01557249,-0.052323
 18,-0.00558531,0.00732822,0.00512277,0.00036106,-0.00300306,0.11762769
 ,-0.01080440,-0.00678098,-0.01253408,-0.00048837,-0.00030134,-0.000140
 57,0.00770141,-0.01604891,-0.01728779,-0.00137111,-0.00202846,0.001765
 39,-0.00830894,0.01427298,-0.01689605,0.00055019,0.00284631,0.00087492
 ,-0.00076289,-0.00136884,0.00109174,0.00010233,0.00219607,-0.00126586,
 0.00787771,0.00992703,-0.02307553,0.00169854,0.00558531,-0.00762064,0.
 00069334,-0.00006994,-0.00302254,0.00311218,-0.00822924,0.07811102\\0.
 00007382,0.00005749,0.00001038,-0.00003852,0.00002510,0.00005089,-0.00
 007382,-0.00005749,0.00001038,0.00000606,0.00001300,0.00001431,-0.0000
 4070,0.00001377,-0.00002100,0.00006046,0.00000799,-0.00005649,0.000040
 70,-0.00001377,-0.00002100,0.00003852,-0.00002510,0.00005089,-0.000006
 06,-0.00001300,0.00001431,-0.00006454,-0.00002290,0.00000190,-0.000060
 46,-0.00000799,-0.00005649,0.00006454,0.00002290,0.00000190\\\@


 PICNIC:  A SNACK IN THE GRASS.
 Job cpu time:       0 days  0 hours 24 minutes 31.8 seconds.
 Elapsed time:       0 days  0 hours  2 minutes  3.1 seconds.
 File lengths (MBytes):  RWF=     42 Int=      0 D2E=      0 Chk=      6 Scr=      1
 Normal termination of Gaussian 16 at Mon Sep 11 18:38:15 2023.
